# Supplementary material for: Top-Down and Bottom-Up Identification of Proteins by Liquid Extraction Surface Analysis Mass Spectrometry of Healthy and Diseased Human Liver Tissue
Source: J Am Soc Mass Spectrom. 2014 Sep 3;25(11):1953–61. doi: 10.1007/s13361-014-0967-z (PMC4197381; doi:10.1007/s13361-014-0967-z)
Supplement: Supplementary file 1 — (XLSX 189 kb) [file 13361_2014_967_MOESM1_ESM.xlsx]

## Sheet: Ambic3MC_1
﻿Accession	Description	ΣCoverage	Σ# Proteins	Σ# Unique Peptides	Σ# Peptides	Σ# PSMs	Score A2	Coverage A2	# Peptides A2	# PSM A2	Score A4	Coverage A4	# Peptides A4	# PSM A4	# AAs	MW [kDa]	calc. pI
P69905	Hemoglobin subunit alpha OS=Homo sapiens GN=HBA1 PE=1 SV=2 - [HBA_HUMAN]	0.838	2	8	8	46	590.14	0.838	8	23	84.89	0.838	8	23	142	15.2	8.68
P68871	Hemoglobin subunit beta OS=Homo sapiens GN=HBB PE=1 SV=2 - [HBB_HUMAN]	0.7755	11	10	10	35	496.6	0.7755	10	17	45.11	0.7755	10	18	147	16	7.28
P23141	Liver carboxylesterase 1 OS=Homo sapiens GN=CES1 PE=1 SV=2 - [EST1_HUMAN]	0.716	10	1	29	127	1443.28	0.7143	28	60	215.81	0.716	29	67	567	62.5	6.6
E9PAU8	Liver carboxylesterase 1 OS=Homo sapiens GN=CES1 PE=4 SV=1 - [E9PAU8_HUMAN]	0.7155	7	1	29	66		0			210.43	0.7155	29	66	566	62.4	6.6
Q06520	Bile salt sulfotransferase OS=Homo sapiens GN=SULT2A1 PE=1 SV=3 - [ST2A1_HUMAN]	0.6632	1	15	15	66	667.01	0.6596	14	32	101.56	0.6632	15	34	285	33.8	5.95
P42765	3-ketoacyl-CoA thiolase, mitochondrial OS=Homo sapiens GN=ACAA2 PE=1 SV=2 - [THIM_HUMAN]	0.6524	1	16	16	67	1039.75	0.6524	16	33	127.46	0.6524	16	34	397	41.9	8.09
P10809	60 kDa heat shock protein, mitochondrial OS=Homo sapiens GN=HSPD1 PE=1 SV=2 - [CH60_HUMAN]	0.6335	9	26	26	151	1992.4	0.6318	25	74	283.35	0.6318	25	77	573	61	5.87
P31327	Carbamoyl-phosphate synthase [ammonia], mitochondrial OS=Homo sapiens GN=CPS1 PE=1 SV=2 - [CPSM_HUMAN]	0.6333	8	61	61	267	3189.06	0.628	59	125	469.99	0.6247	59	142	1500	164.8	6.74
P05091	Aldehyde dehydrogenase, mitochondrial OS=Homo sapiens GN=ALDH2 PE=1 SV=2 - [ALDH2_HUMAN]	0.6209	5	23	25	91	1312.23	0.6209	25	45	154.51	0.6035	23	46	517	56.3	7.05
P00352	Retinal dehydrogenase 1 OS=Homo sapiens GN=ALDH1A1 PE=1 SV=2 - [AL1A1_HUMAN]	0.6208	5	19	21	68	1137.02	0.6208	21	33	116.11	0.6048	20	35	501	54.8	6.73
Q6IB77	Glycine N-acyltransferase OS=Homo sapiens GN=GLYAT PE=1 SV=3 - [GLYAT_HUMAN]	0.6149	2	11	11	23	261.68	0.4865	8	10	26.82	0.5642	10	13	296	33.9	8.16
O75891	Cytosolic 10-formyltetrahydrofolate dehydrogenase OS=Homo sapiens GN=ALDH1L1 PE=1 SV=2 - [AL1L1_HUMAN]	0.6053	12	33	33	85	1239.87	0.5621	30	41	150.92	0.5942	32	44	902	98.8	5.94
P04179	Superoxide dismutase [Mn], mitochondrial OS=Homo sapiens GN=SOD2 PE=1 SV=2 - [SODM_HUMAN]	0.5991	10	7	7	36	763.42	0.509	6	17	77.56	0.5991	7	19	222	24.7	8.25
P30086	Phosphatidylethanolamine-binding protein 1 OS=Homo sapiens GN=PEBP1 PE=1 SV=3 - [PEBP1_HUMAN]	0.5989	2	6	6	23	557.75	0.5989	6	12	48.86	0.5989	6	11	187	21	7.53
P21549	Serine--pyruvate aminotransferase OS=Homo sapiens GN=AGXT PE=1 SV=1 - [SPYA_HUMAN]	0.5944	1	14	14	62	987.4	0.5561	13	29	117.68	0.5944	14	33	392	43	8.4
P60709	Actin, cytoplasmic 1 OS=Homo sapiens GN=ACTB PE=1 SV=1 - [ACTB_HUMAN]	0.5893	20	9	13	54	387.4	0.512	12	24	78.9	0.5893	13	30	375	41.7	5.48
Q16762	Thiosulfate sulfurtransferase OS=Homo sapiens GN=TST PE=1 SV=4 - [THTR_HUMAN]	0.5892	7	10	10	27	318	0.5286	9	13	42.46	0.5892	10	14	297	33.4	7.25
P52895	Aldo-keto reductase family 1 member C2 OS=Homo sapiens GN=AKR1C2 PE=1 SV=3 - [AK1C2_HUMAN]	0.5789	3	3	12	52	608.94	0.5789	12	26	99.5	0.5789	12	26	323	36.7	7.49
P07327	Alcohol dehydrogenase 1A OS=Homo sapiens GN=ADH1A PE=1 SV=2 - [ADH1A_HUMAN]	0.5787	2	5	14	98	1741.72	0.5787	14	49	160.5	0.5787	14	49	375	39.8	7.94
P04406	Glyceraldehyde-3-phosphate dehydrogenase OS=Homo sapiens GN=GAPDH PE=1 SV=3 - [G3P_HUMAN]	0.5701	4	11	11	49	895.97	0.5701	11	23	105.76	0.5701	11	26	335	36	8.46
P62937	Peptidyl-prolyl cis-trans isomerase A OS=Homo sapiens GN=PPIA PE=1 SV=2 - [PPIA_HUMAN]	0.5636	6	8	8	16	243.89	0.5636	8	9	14.85	0.4545	7	7	165	18	7.81
Q04828	Aldo-keto reductase family 1 member C1 OS=Homo sapiens GN=AKR1C1 PE=1 SV=1 - [AK1C1_HUMAN]	0.5542	3	1	12	56	796.92	0.5542	12	27	116.36	0.5542	12	29	323	36.8	7.88
P30038	Delta-1-pyrroline-5-carboxylate dehydrogenase, mitochondrial OS=Homo sapiens GN=ALDH4A1 PE=1 SV=3 - [AL4A1_HUMAN]	0.5471	6	17	17	91	1264.92	0.5471	17	45	160.71	0.5471	17	46	563	61.7	8.07
P07148	Fatty acid-binding protein, liver OS=Homo sapiens GN=FABP1 PE=1 SV=1 - [FABPL_HUMAN]	0.5433	4	5	5	32	430.97	0.5433	5	14	57.83	0.5433	5	18	127	14.2	7.18
Q7Z4W1	L-xylulose reductase OS=Homo sapiens GN=DCXR PE=1 SV=2 - [DCXR_HUMAN]	0.5369	1	9	9	32	468.72	0.5369	9	16	60.69	0.5369	9	16	244	25.9	8.1
P40261	Nicotinamide N-methyltransferase OS=Homo sapiens GN=NNMT PE=1 SV=1 - [NNMT_HUMAN]	0.5303	2	9	9	47	658.63	0.5	8	19	83.94	0.5303	9	28	264	29.6	5.74
P07237	Protein disulfide-isomerase OS=Homo sapiens GN=P4HB PE=1 SV=3 - [PDIA1_HUMAN]	0.5236	14	21	21	57	672.96	0.4941	20	28	90.65	0.5236	21	29	508	57.1	4.87
Q16836	Hydroxyacyl-coenzyme A dehydrogenase, mitochondrial OS=Homo sapiens GN=HADH PE=1 SV=3 - [HCDH_HUMAN]	0.5223	3	7	7	22	304.65	0.4459	6	10	45.77	0.5223	7	12	314	34.3	8.85
P05062	Fructose-bisphosphate aldolase B OS=Homo sapiens GN=ALDOB PE=1 SV=2 - [ALDOB_HUMAN]	0.522	3	11	11	58	816.54	0.522	11	29	95.32	0.4973	10	29	364	39.4	7.87
O75874	Isocitrate dehydrogenase [NADP] cytoplasmic OS=Homo sapiens GN=IDH1 PE=1 SV=2 - [IDHC_HUMAN]	0.5217	4	15	16	44	632.06	0.5217	16	22	67.97	0.5217	16	22	414	46.6	7.01
P40926	Malate dehydrogenase, mitochondrial OS=Homo sapiens GN=MDH2 PE=1 SV=3 - [MDHM_HUMAN]	0.5207	3	10	10	23	408.3	0.5207	10	11	43.85	0.5207	10	12	338	35.5	8.68
Q02252	Methylmalonate-semialdehyde dehydrogenase [acylating], mitochondrial OS=Homo sapiens GN=ALDH6A1 PE=1 SV=2 - [MMSA_HUMAN]	0.514	2	15	15	40	298.62	0.4336	14	19	61.57	0.514	15	21	535	57.8	8.5
P00338	L-lactate dehydrogenase A chain OS=Homo sapiens GN=LDHA PE=1 SV=2 - [LDHA_HUMAN]	0.506	18	13	13	39	627.48	0.506	13	19	60.05	0.506	13	20	332	36.7	8.27
P00480	Ornithine carbamoyltransferase, mitochondrial OS=Homo sapiens GN=OTC PE=1 SV=3 - [OTC_HUMAN]	0.5056	1	9	9	33	542.01	0.4068	8	15	46.31	0.4774	8	18	354	39.9	8.63
P08319	Alcohol dehydrogenase 4 OS=Homo sapiens GN=ADH4 PE=1 SV=5 - [ADH4_HUMAN]	0.5053	5	12	12	52	710.73	0.5053	12	25	77.73	0.5053	12	27	380	40.2	7.94
P24752	Acetyl-CoA acetyltransferase, mitochondrial OS=Homo sapiens GN=ACAT1 PE=1 SV=1 - [THIL_HUMAN]	0.4988	5	12	12	46	860.11	0.4801	11	22	92.65	0.4988	12	24	427	45.2	8.85
O60701	UDP-glucose 6-dehydrogenase OS=Homo sapiens GN=UGDH PE=1 SV=1 - [UGDH_HUMAN]	0.496	7	14	14	48	687.76	0.496	14	24	81.71	0.496	14	24	494	55	7.12
P00325	Alcohol dehydrogenase 1B OS=Homo sapiens GN=ADH1B PE=1 SV=2 - [ADH1B_HUMAN]	0.496	4	5	14	124	2178.97	0.496	14	62	206.11	0.4667	13	62	375	39.8	8.29
P30041	Peroxiredoxin-6 OS=Homo sapiens GN=PRDX6 PE=1 SV=3 - [PRDX6_HUMAN]	0.4955	1	8	8	23	389.85	0.4643	7	12	29.81	0.4018	7	11	224	25	6.38
P09210	Glutathione S-transferase A2 OS=Homo sapiens GN=GSTA2 PE=1 SV=4 - [GSTA2_HUMAN]	0.491	5	1	7	64	804.1	0.491	7	31	104.33	0.491	7	33	222	25.6	8.59
P30048	Thioredoxin-dependent peroxide reductase, mitochondrial OS=Homo sapiens GN=PRDX3 PE=1 SV=3 - [PRDX3_HUMAN]	0.4844	2	8	8	20	191.57	0.4844	8	10	30.94	0.4844	8	10	256	27.7	7.78
P00505	Aspartate aminotransferase, mitochondrial OS=Homo sapiens GN=GOT2 PE=1 SV=3 - [AATM_HUMAN]	0.4837	3	12	12	37	462.04	0.4535	11	19	49.21	0.4628	11	18	430	47.5	9.01
P30084	Enoyl-CoA hydratase, mitochondrial OS=Homo sapiens GN=ECHS1 PE=1 SV=4 - [ECHM_HUMAN]	0.4828	1	10	10	36	705.99	0.4517	9	17	68.21	0.4828	10	19	290	31.4	8.07
P08263	Glutathione S-transferase A1 OS=Homo sapiens GN=GSTA1 PE=1 SV=3 - [GSTA1_HUMAN]	0.4775	5	1	7	71	856.3	0.4775	7	33	117.36	0.4775	7	38	222	25.6	8.88
O95954	Formimidoyltransferase-cyclodeaminase OS=Homo sapiens GN=FTCD PE=1 SV=2 - [FTCD_HUMAN]	0.4732	5	13	14	50	811.84	0.4547	13	24	100.16	0.4732	14	26	541	58.9	5.74
P00367	Glutamate dehydrogenase 1, mitochondrial OS=Homo sapiens GN=GLUD1 PE=1 SV=2 - [DHE3_HUMAN]	0.4695	7	19	19	73	1087.98	0.4695	19	35	124.48	0.4695	19	38	558	61.4	7.8
P00966	Argininosuccinate synthase OS=Homo sapiens GN=ASS1 PE=1 SV=2 - [ASSY_HUMAN]	0.4684	4	14	14	62	886.97	0.4684	14	28	109.51	0.4684	14	34	412	46.5	8.02
P27797	Calreticulin OS=Homo sapiens GN=CALR PE=1 SV=1 - [CALR_HUMAN]	0.4676	2	9	9	49	579.56	0.4676	9	23	97.35	0.4676	9	26	417	48.1	4.44
P06733	Alpha-enolase OS=Homo sapiens GN=ENO1 PE=1 SV=2 - [ENOA_HUMAN]	0.4608	16	12	12	51	971.98	0.4608	12	25	101.88	0.4608	12	26	434	47.1	7.39
Q06830	Peroxiredoxin-1 OS=Homo sapiens GN=PRDX1 PE=1 SV=1 - [PRDX1_HUMAN]	0.4472	4	7	7	16	114.97	0.4472	7	8	16.18	0.4472	7	8	199	22.1	8.13
P13804	Electron transfer flavoprotein subunit alpha, mitochondrial OS=Homo sapiens GN=ETFA PE=1 SV=1 - [ETFA_HUMAN]	0.4414	9	8	8	19	256.84	0.3934	7	9	31.72	0.4414	8	10	333	35.1	8.38
P05089	Arginase-1 OS=Homo sapiens GN=ARG1 PE=1 SV=2 - [ARGI1_HUMAN]	0.441	3	8	8	21	139.29	0.441	8	10	23.25	0.441	8	11	322	34.7	7.21
H3BU24	S phase cyclin A-associated protein in the endoplasmic reticulum (Fragment) OS=Homo sapiens GN=SCAPER PE=4 SV=1 - [H3BU24_HUMAN]	0.4355	6	1	1	1		0			0	0.4355	1	1	62	6.4	11.05
P42330	Aldo-keto reductase family 1 member C3 OS=Homo sapiens GN=AKR1C3 PE=1 SV=4 - [AK1C3_HUMAN]	0.4303	3	5	8	31	595.6	0.3808	7	14	59.68	0.4303	8	17	323	36.8	7.94
P17516	Aldo-keto reductase family 1 member C4 OS=Homo sapiens GN=AKR1C4 PE=1 SV=3 - [AK1C4_HUMAN]	0.4272	2	7	8	23	235.26	0.3746	7	10	36.25	0.4272	8	13	323	37	6.93
Q9BPW8	Protein NipSnap homolog 1 OS=Homo sapiens GN=NIPSNAP1 PE=1 SV=1 - [NIPS1_HUMAN]	0.419	4	6	6	18	173.63	0.419	6	9	30.56	0.419	6	9	284	33.3	9.31
Q9UBQ7	Glyoxylate reductase/hydroxypyruvate reductase OS=Homo sapiens GN=GRHPR PE=1 SV=1 - [GRHPR_HUMAN]	0.4177	3	6	6	21	281.32	0.4177	6	11	32.35	0.4177	6	10	328	35.6	7.39
P80404	4-aminobutyrate aminotransferase, mitochondrial OS=Homo sapiens GN=ABAT PE=1 SV=3 - [GABT_HUMAN]	0.416	7	11	11	28	371.95	0.416	11	14	46.99	0.398	10	14	500	56.4	7.96
O60218	Aldo-keto reductase family 1 member B10 OS=Homo sapiens GN=AKR1B10 PE=1 SV=2 - [AK1BA_HUMAN]	0.4146	3	8	8	21	222.02	0.4146	8	11	29.64	0.3861	7	10	316	36	7.84
Q70L72	Antigen KI-67 (Fragment) OS=Homo sapiens GN=MKI67 PE=2 SV=1 - [Q70L72_HUMAN]	0.413	5	1	1	1		0			0	0.413	1	1	46	5.2	9.8
P54868	Hydroxymethylglutaryl-CoA synthase, mitochondrial OS=Homo sapiens GN=HMGCS2 PE=1 SV=1 - [HMCS2_HUMAN]	0.4075	4	14	14	64	893.75	0.4075	14	31	118.27	0.4075	14	33	508	56.6	8.16
P06576	ATP synthase subunit beta, mitochondrial OS=Homo sapiens GN=ATP5B PE=1 SV=3 - [ATPB_HUMAN]	0.4064	7	12	12	29	479.52	0.3762	11	14	50.94	0.4064	12	15	529	56.5	5.4
P17174	Aspartate aminotransferase, cytoplasmic OS=Homo sapiens GN=GOT1 PE=1 SV=3 - [AATC_HUMAN]	0.4044	3	7	7	14	307.28	0.2906	5	7	22.55	0.3584	6	7	413	46.2	7.01
P30042	ES1 protein homolog, mitochondrial OS=Homo sapiens GN=C21orf33 PE=1 SV=3 - [ES1_HUMAN]	0.403	7	5	5	14	98.94	0.3097	4	6	16.55	0.403	5	8	268	28.2	8.27
P48735	Isocitrate dehydrogenase [NADP], mitochondrial OS=Homo sapiens GN=IDH2 PE=1 SV=2 - [IDHP_HUMAN]	0.3982	4	12	13	34	485.64	0.3982	13	17	52.88	0.3982	13	17	452	50.9	8.69
Q9Y2Q3	Glutathione S-transferase kappa 1 OS=Homo sapiens GN=GSTK1 PE=1 SV=3 - [GSTK1_HUMAN]	0.3982	6	6	6	13	158.15	0.3982	6	7	15.99	0.3982	6	6	226	25.5	8.41
P49773	Histidine triad nucleotide-binding protein 1 OS=Homo sapiens GN=HINT1 PE=1 SV=2 - [HINT1_HUMAN]	0.3889	1	2	2	5	75.52	0.1984	1	2	10.25	0.3889	2	3	126	13.8	6.95
Q99714	3-hydroxyacyl-CoA dehydrogenase type-2 OS=Homo sapiens GN=HSD17B10 PE=1 SV=3 - [HCD2_HUMAN]	0.387	3	5	5	18	326.93	0.387	5	9	38.69	0.387	5	9	261	26.9	7.78
P07900	Heat shock protein HSP 90-alpha OS=Homo sapiens GN=HSP90AA1 PE=1 SV=5 - [HS90A_HUMAN]	0.3825	15	9	16	53	561.93	0.3825	16	28	84.88	0.3279	15	25	732	84.6	5.02
P16219	Short-chain specific acyl-CoA dehydrogenase, mitochondrial OS=Homo sapiens GN=ACADS PE=1 SV=1 - [ACADS_HUMAN]	0.3811	2	8	8	30	418.31	0.3811	8	14	54.93	0.3811	8	16	412	44.3	7.99
P43490	Nicotinamide phosphoribosyltransferase OS=Homo sapiens GN=NAMPT PE=1 SV=1 - [NAMPT_HUMAN]	0.3768	4	11	11	24	355.87	0.2912	9	11	39.25	0.3768	11	13	491	55.5	7.15
F5H0Q4	Diablo homolog, mitochondrial (Fragment) OS=Homo sapiens GN=DIABLO PE=4 SV=1 - [F5H0Q4_HUMAN]	0.3766	7	1	1	2		0			3.28	0.3766	1	2	77	8.8	5.01
P60174	Triosephosphate isomerase OS=Homo sapiens GN=TPI1 PE=1 SV=3 - [TPIS_HUMAN]	0.3741	3	6	6	16	337.05	0.3741	6	8	29.18	0.3741	6	8	286	30.8	5.92
P08238	Heat shock protein HSP 90-beta OS=Homo sapiens GN=HSP90AB1 PE=1 SV=4 - [HS90B_HUMAN]	0.3729	14	8	16	49	720.4	0.3729	16	26	72.43	0.3246	15	23	724	83.2	5.03
P49419	Alpha-aminoadipic semialdehyde dehydrogenase OS=Homo sapiens GN=ALDH7A1 PE=1 SV=5 - [AL7A1_HUMAN]	0.3655	6	10	10	24	219.47	0.2857	7	10	35.05	0.3655	10	14	539	58.5	7.99
P16152	Carbonyl reductase [NADPH] 1 OS=Homo sapiens GN=CBR1 PE=1 SV=3 - [CBR1_HUMAN]	0.3646	5	8	8	16	211.87	0.3646	8	8	17.98	0.3646	8	8	277	30.4	8.32
P68104	Elongation factor 1-alpha 1 OS=Homo sapiens GN=EEF1A1 PE=1 SV=1 - [EF1A1_HUMAN]	0.3636	8	10	10	37	377.92	0.3636	10	18	57.85	0.3636	10	19	462	50.1	9.01
P62158	Calmodulin OS=Homo sapiens GN=CALM1 PE=1 SV=2 - [CALM_HUMAN]	0.3624	9	2	2	6	70.04	0.3624	2	3	10.39	0.3624	2	3	149	16.8	4.22
P45954	Short/branched chain specific acyl-CoA dehydrogenase, mitochondrial OS=Homo sapiens GN=ACADSB PE=1 SV=1 - [ACDSB_HUMAN]	0.3588	3	8	8	29	393.45	0.3009	7	14	50.09	0.3588	8	15	432	47.5	6.99
P00326	Alcohol dehydrogenase 1C OS=Homo sapiens GN=ADH1C PE=1 SV=2 - [ADH1G_HUMAN]	0.3547	1	2	10	90	1691.66	0.3547	10	46	149.25	0.3253	9	44	375	39.8	8.29
P22307	Non-specific lipid-transfer protein OS=Homo sapiens GN=SCP2 PE=1 SV=2 - [NLTP_HUMAN]	0.3528	12	10	10	28	453.23	0.3528	10	14	48.65	0.3528	10	14	547	59	6.89
Q16822	Phosphoenolpyruvate carboxykinase [GTP], mitochondrial OS=Homo sapiens GN=PCK2 PE=1 SV=3 - [PCKGM_HUMAN]	0.35	9	15	16	39	630.03	0.325	15	19	70.28	0.35	16	20	640	70.7	7.62
Q00266	S-adenosylmethionine synthase isoform type-1 OS=Homo sapiens GN=MAT1A PE=1 SV=2 - [METK1_HUMAN]	0.3392	2	8	8	21	430.71	0.3089	7	10	33.46	0.3392	8	11	395	43.6	6.29
Q13011	Delta(3,5)-Delta(2,4)-dienoyl-CoA isomerase, mitochondrial OS=Homo sapiens GN=ECH1 PE=1 SV=2 - [ECH1_HUMAN]	0.3293	1	6	6	32	610.58	0.3293	6	16	66.86	0.3293	6	16	328	35.8	8
P36871	Phosphoglucomutase-1 OS=Homo sapiens GN=PGM1 PE=1 SV=3 - [PGM1_HUMAN]	0.3292	4	9	9	22	312.41	0.3292	9	11	40.99	0.3292	9	11	562	61.4	6.76
P21980	Protein-glutamine gamma-glutamyltransferase 2 OS=Homo sapiens GN=TGM2 PE=1 SV=2 - [TGM2_HUMAN]	0.329	6	12	12	42	771.47	0.2882	10	18	77.03	0.329	12	24	687	77.3	5.22
P30101	Protein disulfide-isomerase A3 OS=Homo sapiens GN=PDIA3 PE=1 SV=4 - [PDIA3_HUMAN]	0.3287	4	8	9	23	293.32	0.2812	8	11	37.68	0.3287	9	12	505	56.7	6.35
Q68CK6	Acyl-coenzyme A synthetase ACSM2B, mitochondrial OS=Homo sapiens GN=ACSM2B PE=1 SV=2 - [ACS2B_HUMAN]	0.3258	13	11	11	31	245.99	0.3258	11	16	37.69	0.312	10	15	577	64.2	8.25
Q16698	2,4-dienoyl-CoA reductase, mitochondrial OS=Homo sapiens GN=DECR1 PE=1 SV=1 - [DECR_HUMAN]	0.3254	5	8	8	23	260.84	0.3254	7	12	38.33	0.2358	5	11	335	36	9.28
Q99497	Protein DJ-1 OS=Homo sapiens GN=PARK7 PE=1 SV=2 - [PARK7_HUMAN]	0.3228	1	3	3	12	180.8	0.3228	3	6	23.01	0.3228	3	6	189	19.9	6.79
Q16851	UTP--glucose-1-phosphate uridylyltransferase OS=Homo sapiens GN=UGP2 PE=1 SV=5 - [UGPA_HUMAN]	0.3209	10	9	9	32	622.02	0.3209	9	16	64.76	0.3209	9	16	508	56.9	8.15
P14550	Alcohol dehydrogenase [NADP(+)] OS=Homo sapiens GN=AKR1A1 PE=1 SV=3 - [AK1A1_HUMAN]	0.3169	8	7	7	16	224.66	0.2369	5	7	26.8	0.3169	7	9	325	36.5	6.79
P14625	Endoplasmin OS=Homo sapiens GN=HSP90B1 PE=1 SV=1 - [ENPL_HUMAN]	0.3126	5	14	15	53	528.39	0.3126	15	23	73.61	0.2939	13	30	803	92.4	4.84
P07858	Cathepsin B OS=Homo sapiens GN=CTSB PE=1 SV=3 - [CATB_HUMAN]	0.3097	3	5	5	18	231.57	0.2212	4	9	27.76	0.3097	5	9	339	37.8	6.3
P09417	Dihydropteridine reductase OS=Homo sapiens GN=QDPR PE=1 SV=2 - [DHPR_HUMAN]	0.3074	5	4	4	8	40.58	0.2459	3	3	6.43	0.3074	4	5	244	25.8	7.37
P30043	Flavin reductase (NADPH) OS=Homo sapiens GN=BLVRB PE=1 SV=3 - [BLVRB_HUMAN]	0.3058	1	3	3	8	129.94	0.3058	3	4	12.79	0.3058	3	4	206	22.1	7.65
Q93099	Homogentisate 1,2-dioxygenase OS=Homo sapiens GN=HGD PE=1 SV=2 - [HGD_HUMAN]	0.3034	2	6	6	14	85.43	0.2427	5	6	13.24	0.3034	6	8	445	49.9	6.96
P26440	Isovaleryl-CoA dehydrogenase, mitochondrial OS=Homo sapiens GN=IVD PE=1 SV=1 - [IVD_HUMAN]	0.3002	6	5	5	16	388.95	0.3002	5	8	34.82	0.3002	5	8	423	46.3	8.19
P35558	Phosphoenolpyruvate carboxykinase, cytosolic [GTP] OS=Homo sapiens GN=PCK1 PE=1 SV=3 - [PCKGC_HUMAN]	0.2974	4	10	11	24	367.48	0.2974	11	12	40.48	0.2974	11	12	622	69.1	6.14
Q96KK5	Histone H2A type 1-H OS=Homo sapiens GN=HIST1H2AH PE=1 SV=3 - [H2A1H_HUMAN]	0.2969	19	1	2	12	140.96	0.2969	2	6	26.97	0.2969	2	6	128	13.9	10.89
Q16777	Histone H2A type 2-C OS=Homo sapiens GN=HIST2H2AC PE=1 SV=4 - [H2A2C_HUMAN]	0.2946	8	1	2	8	64.62	0.2946	2	4	14.5	0.2946	2	4	129	14	10.9
P07099	Epoxide hydrolase 1 OS=Homo sapiens GN=EPHX1 PE=1 SV=1 - [HYEP_HUMAN]	0.2901	3	7	7	17	52.2	0.1385	4	7	20.48	0.2901	7	10	455	52.9	7.25
Q08257	Quinone oxidoreductase OS=Homo sapiens GN=CRYZ PE=1 SV=1 - [QOR_HUMAN]	0.2766	5	5	5	13	97.19	0.2766	5	6	19.36	0.2766	5	7	329	35.2	8.44
P35754	Glutaredoxin-1 OS=Homo sapiens GN=GLRX PE=1 SV=2 - [GLRX1_HUMAN]	0.2736	1	1	1	4	156.5	0.2736	1	2	10.82	0.2736	1	2	106	11.8	8.09
Q96AB3	Isochorismatase domain-containing protein 2, mitochondrial OS=Homo sapiens GN=ISOC2 PE=1 SV=1 - [ISOC2_HUMAN]	0.2732	2	2	2	4	116.84	0.2732	2	2	7.91	0.2732	2	2	205	22.3	7.77
P63241	Eukaryotic translation initiation factor 5A-1 OS=Homo sapiens GN=EIF5A PE=1 SV=2 - [IF5A1_HUMAN]	0.2727	9	2	2	10	81.58	0.2727	2	4	21.85	0.2727	2	6	154	16.8	5.24
Q00796	Sorbitol dehydrogenase OS=Homo sapiens GN=SORD PE=1 SV=4 - [DHSO_HUMAN]	0.2717	4	6	6	18	346.14	0.2717	6	9	28.33	0.2717	6	9	357	38.3	7.97
P30046	D-dopachrome decarboxylase OS=Homo sapiens GN=DDT PE=1 SV=3 - [DOPD_HUMAN]	0.2712	4	3	3	5	118.02	0.2712	3	4	3.36	0.1017	1	1	118	12.7	7.3
P68371	Tubulin beta-4B chain OS=Homo sapiens GN=TUBB4B PE=1 SV=1 - [TBB4B_HUMAN]	0.2697	29	7	7	20	246.82	0.2697	7	10	37.26	0.2697	7	10	445	49.8	4.89
P30044	Peroxiredoxin-5, mitochondrial OS=Homo sapiens GN=PRDX5 PE=1 SV=4 - [PRDX5_HUMAN]	0.2664	4	4	4	9	105.22	0.1822	3	4	10.71	0.2664	4	5	214	22.1	8.7
P63104	14-3-3 protein zeta/delta OS=Homo sapiens GN=YWHAZ PE=1 SV=1 - [1433Z_HUMAN]	0.249	21	4	6	17	192.09	0.2163	5	8	29.59	0.249	6	9	245	27.7	4.79
P11021	78 kDa glucose-regulated protein OS=Homo sapiens GN=HSPA5 PE=1 SV=2 - [GRP78_HUMAN]	0.2446	2	11	11	26	394.07	0.2446	11	13	43.69	0.2446	11	13	654	72.3	5.16
P08107	Heat shock 70 kDa protein 1A/1B OS=Homo sapiens GN=HSPA1A PE=1 SV=5 - [HSP71_HUMAN]	0.2356	15	8	8	18	170.33	0.2356	8	9	30.59	0.2356	8	9	641	70	5.66
P84243	Histone H3.3 OS=Homo sapiens GN=H3F3A PE=1 SV=2 - [H33_HUMAN]	0.2353	1	1	1	2	40.68	0.2353	1	1	5.1	0.2353	1	1	136	15.3	11.27
Q96DC8	Enoyl-CoA hydratase domain-containing protein 3, mitochondrial OS=Homo sapiens GN=ECHDC3 PE=1 SV=2 - [ECHD3_HUMAN]	0.2343	4	4	4	7	83.48	0.2343	4	4	6.92	0.1815	3	3	303	32.6	8.65
P00441	Superoxide dismutase [Cu-Zn] OS=Homo sapiens GN=SOD1 PE=1 SV=2 - [SODC_HUMAN]	0.2338	2	1	1	4	72.23	0.2338	1	2	9.47	0.2338	1	2	154	15.9	6.13
P31946	14-3-3 protein beta/alpha OS=Homo sapiens GN=YWHAB PE=1 SV=3 - [1433B_HUMAN]	0.2317	16	2	4	7	79.52	0.1992	3	3	12.83	0.2317	4	4	246	28.1	4.83
P06744	Glucose-6-phosphate isomerase OS=Homo sapiens GN=GPI PE=1 SV=4 - [G6PI_HUMAN]	0.2312	2	6	6	26	525.01	0.2312	6	14	45.69	0.2312	6	12	558	63.1	8.32
P07108	Acyl-CoA-binding protein OS=Homo sapiens GN=DBI PE=1 SV=2 - [ACBP_HUMAN]	0.2299	5	1	1	3	67.36	0.2299	1	2	0	0.2299	1	1	87	10	6.57
P32754	4-hydroxyphenylpyruvate dioxygenase OS=Homo sapiens GN=HPD PE=1 SV=2 - [HPPD_HUMAN]	0.229	3	5	5	10	39.06	0.1858	4	4	11.99	0.229	5	6	393	44.9	7.01
P11586	C-1-tetrahydrofolate synthase, cytoplasmic OS=Homo sapiens GN=MTHFD1 PE=1 SV=3 - [C1TC_HUMAN]	0.2278	4	11	11	21	232.21	0.2278	11	11	28.46	0.216	10	10	935	101.5	7.3
P40925	Malate dehydrogenase, cytoplasmic OS=Homo sapiens GN=MDH1 PE=1 SV=4 - [MDHC_HUMAN]	0.2275	10	4	4	10	121.86	0.2275	4	5	17.7	0.2275	4	5	334	36.4	7.36
Q14914	Prostaglandin reductase 1 OS=Homo sapiens GN=PTGR1 PE=1 SV=2 - [PTGR1_HUMAN]	0.2158	5	4	4	13	233.91	0.2158	4	7	27.35	0.1824	3	6	329	35.8	8.29
P11142	Heat shock cognate 71 kDa protein OS=Homo sapiens GN=HSPA8 PE=1 SV=1 - [HSP7C_HUMAN]	0.2121	14	8	8	21	171.57	0.195	7	10	30.42	0.2121	8	11	646	70.9	5.52
Q9BY49-2	Isoform 2 of Peroxisomal trans-2-enoyl-CoA reductase OS=Homo sapiens GN=PECR - [PECR_HUMAN]	0.2102	2	1	1	1		0			2.97	0.2102	1	1	157	16.8	8.27
P34896	Serine hydroxymethyltransferase, cytosolic OS=Homo sapiens GN=SHMT1 PE=1 SV=1 - [GLYC_HUMAN]	0.2091	8	5	6	16	319.39	0.2091	5	7	31.3	0.2091	6	9	483	53	7.71
O95154	Aflatoxin B1 aldehyde reductase member 3 OS=Homo sapiens GN=AKR7A3 PE=1 SV=2 - [ARK73_HUMAN]	0.2085	4	4	4	12	143.78	0.2085	4	6	21.58	0.2085	4	6	331	37.2	7.15
P38117	Electron transfer flavoprotein subunit beta OS=Homo sapiens GN=ETFB PE=1 SV=3 - [ETFB_HUMAN]	0.2078	2	4	4	8	42.4	0.2078	4	4	8.01	0.2078	4	4	255	27.8	8.1
P61604	10 kDa heat shock protein, mitochondrial OS=Homo sapiens GN=HSPE1 PE=1 SV=2 - [CH10_HUMAN]	0.2059	2	2	2	4	73.73	0.2059	2	2	3.58	0.2059	2	2	102	10.9	8.92
P01009	Alpha-1-antitrypsin OS=Homo sapiens GN=SERPINA1 PE=1 SV=3 - [A1AT_HUMAN]	0.2057	5	5	5	14	177.5	0.1794	4	6	20.3	0.2057	5	8	418	46.7	5.59
P10768	S-formylglutathione hydrolase OS=Homo sapiens GN=ESD PE=1 SV=2 - [ESTD_HUMAN]	0.2057	2	2	2	6	65.4	0.2057	2	3	10.24	0.2057	2	3	282	31.4	7.02
P02792	Ferritin light chain OS=Homo sapiens GN=FTL PE=1 SV=2 - [FRIL_HUMAN]	0.2	2	2	2	8	47.32	0.2	2	4	11.58	0.2	2	4	175	20	5.78
P23378	Glycine dehydrogenase [decarboxylating], mitochondrial OS=Homo sapiens GN=GLDC PE=1 SV=2 - [GCSP_HUMAN]	0.199	1	10	10	26	408.19	0.199	10	14	48.86	0.1804	9	12	1020	112.7	7.11
Q07021	Complement component 1 Q subcomponent-binding protein, mitochondrial OS=Homo sapiens GN=C1QBP PE=1 SV=1 - [C1QBP_HUMAN]	0.1986	3	2	2	12	218.41	0.1986	2	6	26.38	0.1986	2	6	282	31.3	4.84
H7BZJ3	Thioredoxin (Fragment) OS=Homo sapiens GN=PDIA3 PE=3 SV=1 - [H7BZJ3_HUMAN]	0.1951	1	1	2	2		0			3.31	0.1951	2	2	123	13.5	7.3
P50225	Sulfotransferase 1A1 OS=Homo sapiens GN=SULT1A1 PE=1 SV=3 - [ST1A1_HUMAN]	0.1831	11	3	3	14	207.96	0.1831	3	7	27.53	0.1831	3	7	295	34.1	6.62
H0YEP9	Protein C11orf30 (Fragment) OS=Homo sapiens GN=C11orf30 PE=4 SV=1 - [H0YEP9_HUMAN]	0.1813	8	1	1	1		0			0	0.1813	1	1	160	17	7.2
Q14749	Glycine N-methyltransferase OS=Homo sapiens GN=GNMT PE=1 SV=3 - [GNMT_HUMAN]	0.1797	1	3	3	10	158.26	0.1797	3	5	18.17	0.1797	3	5	295	32.7	7.02
P07954	Fumarate hydratase, mitochondrial OS=Homo sapiens GN=FH PE=1 SV=3 - [FUMH_HUMAN]	0.1784	2	3	3	14	248.43	0.1784	3	7	33.32	0.1784	3	7	510	54.6	8.76
Q13228	Selenium-binding protein 1 OS=Homo sapiens GN=SELENBP1 PE=1 SV=2 - [SBP1_HUMAN]	0.1758	9	5	5	12	131.36	0.1758	5	6	14.39	0.1758	5	6	472	52.4	6.37
P29401	Transketolase OS=Homo sapiens GN=TKT PE=1 SV=3 - [TKT_HUMAN]	0.175	6	5	5	16	299.68	0.175	5	8	34.08	0.175	5	8	623	67.8	7.66
P68363	Tubulin alpha-1B chain OS=Homo sapiens GN=TUBA1B PE=1 SV=1 - [TBA1B_HUMAN]	0.1729	25	4	4	10	153.61	0.1729	4	5	18.8	0.1729	4	5	451	50.1	5.06
P07737	Profilin-1 OS=Homo sapiens GN=PFN1 PE=1 SV=2 - [PROF1_HUMAN]	0.1714	2	2	2	4	72.11	0.1714	2	2	6.19	0.1714	2	2	140	15	8.27
Q86YB7	Enoyl-CoA hydratase domain-containing protein 2, mitochondrial OS=Homo sapiens GN=ECHDC2 PE=2 SV=2 - [ECHD2_HUMAN]	0.1712	5	3	3	14	241.96	0.1712	3	7	24.71	0.1712	3	7	292	31.1	8.72
P34913	Bifunctional epoxide hydrolase 2 OS=Homo sapiens GN=EPHX2 PE=1 SV=2 - [HYES_HUMAN]	0.1694	7	4	4	15	147.98	0.1694	4	8	14.77	0.1694	4	7	555	62.6	6.28
P11310	Medium-chain specific acyl-CoA dehydrogenase, mitochondrial OS=Homo sapiens GN=ACADM PE=1 SV=1 - [ACADM_HUMAN]	0.1686	6	4	4	14	224.55	0.1686	4	7	30.81	0.1686	4	7	421	46.6	8.37
P00558	Phosphoglycerate kinase 1 OS=Homo sapiens GN=PGK1 PE=1 SV=3 - [PGK1_HUMAN]	0.1679	6	4	4	10	85.48	0.1679	4	5	11.2	0.1679	4	5	417	44.6	8.1
P50440	Glycine amidinotransferase, mitochondrial OS=Homo sapiens GN=GATM PE=1 SV=1 - [GATM_HUMAN]	0.1678	4	4	4	9	110.32	0.1111	3	4	16.11	0.1678	4	5	423	48.4	8.05
Q9UJM8	Hydroxyacid oxidase 1 OS=Homo sapiens GN=HAO1 PE=1 SV=1 - [HAOX1_HUMAN]	0.1676	1	4	4	12	118.79	0.1676	4	6	14.99	0.1676	4	6	370	40.9	8.09
F8WEF0	Phosphoribosylaminoimidazolecarboxamide formyltransferase OS=Homo sapiens GN=ATIC PE=4 SV=1 - [F8WEF0_HUMAN]	0.1667	2	1	1	1		0			0	0.1667	1	1	84	8.6	7.43
Q14353	Guanidinoacetate N-methyltransferase OS=Homo sapiens GN=GAMT PE=1 SV=1 - [GAMT_HUMAN]	0.1653	2	1	1	1		0			0	0.1653	1	1	236	26.3	6.14
P68032	Actin, alpha cardiac muscle 1 OS=Homo sapiens GN=ACTC1 PE=1 SV=1 - [ACTC_HUMAN]	0.1645	13	1	5	14	79.27	0.1645	5	7	15.56	0.1645	5	7	377	42	5.39
P61981	14-3-3 protein gamma OS=Homo sapiens GN=YWHAG PE=1 SV=2 - [1433G_HUMAN]	0.1619	16	2	4	11	123.49	0.1296	3	5	17.83	0.1619	4	6	247	28.3	4.89
P10620	Microsomal glutathione S-transferase 1 OS=Homo sapiens GN=MGST1 PE=1 SV=1 - [MGST1_HUMAN]	0.1613	1	1	1	3	131.15	0.1613	1	3		0			155	17.6	9.39
P31937	3-hydroxyisobutyrate dehydrogenase, mitochondrial OS=Homo sapiens GN=HIBADH PE=1 SV=2 - [3HIDH_HUMAN]	0.1607	2	3	3	6	102.59	0.1607	3	3	10.41	0.1607	3	3	336	35.3	8.13
B5MCP9	40S ribosomal protein S7 OS=Homo sapiens GN=RPS7 PE=4 SV=1 - [B5MCP9_HUMAN]	0.1604	2	1	1	1		0			2.87	0.1604	1	1	187	21.3	10.27
P08758	Annexin A5 OS=Homo sapiens GN=ANXA5 PE=1 SV=2 - [ANXA5_HUMAN]	0.1594	5	2	2	10	206.38	0.1594	2	5	19.23	0.1594	2	5	320	35.9	5.05
P21964	Catechol O-methyltransferase OS=Homo sapiens GN=COMT PE=1 SV=2 - [COMT_HUMAN]	0.1587	5	2	2	4	121.77	0.1587	2	2	10.2	0.1587	2	2	271	30	5.47
Q14032	Bile acid-CoA:amino acid N-acyltransferase OS=Homo sapiens GN=BAAT PE=1 SV=1 - [BAAT_HUMAN]	0.1555	1	3	3	6	64.78	0.1555	3	3	11.01	0.1555	3	3	418	46.3	6.99
P28332	Alcohol dehydrogenase 6 OS=Homo sapiens GN=ADH6 PE=2 SV=2 - [ADH6_HUMAN]	0.1549	4	3	3	9	61.38	0.1304	2	4	10.62	0.1549	3	5	368	39.1	7.77
P35914	Hydroxymethylglutaryl-CoA lyase, mitochondrial OS=Homo sapiens GN=HMGCL PE=1 SV=2 - [HMGCL_HUMAN]	0.1538	5	3	3	6	199.45	0.1538	3	3	12.79	0.1538	3	3	325	34.3	8.54
P61457	Pterin-4-alpha-carbinolamine dehydratase OS=Homo sapiens GN=PCBD1 PE=1 SV=2 - [PHS_HUMAN]	0.1538	1	1	1	2	21.24	0.1538	1	1	2.41	0.1538	1	1	104	12	6.8
P00439	Phenylalanine-4-hydroxylase OS=Homo sapiens GN=PAH PE=1 SV=1 - [PH4H_HUMAN]	0.1527	1	3	3	8	123.22	0.1527	3	4	17.24	0.1527	3	4	452	51.8	6.6
P62841	40S ribosomal protein S15 OS=Homo sapiens GN=RPS15 PE=1 SV=2 - [RS15_HUMAN]	0.1517	1	1	1	4	84.74	0.1517	1	2	10.23	0.1517	1	2	145	17	10.39
P27348	14-3-3 protein theta OS=Homo sapiens GN=YWHAQ PE=1 SV=1 - [1433T_HUMAN]	0.151	16	1	3	5	76.02	0.1184	2	2	6.94	0.151	3	3	245	27.7	4.78
Q9H0W9	Ester hydrolase C11orf54 OS=Homo sapiens GN=C11orf54 PE=1 SV=1 - [CK054_HUMAN]	0.1492	11	2	2	3	58.62	0.054	1	1	7.31	0.1492	2	2	315	35.1	6.7
C9JEY0	3-ketoacyl-CoA thiolase (Fragment) OS=Homo sapiens GN=HADHB PE=4 SV=1 - [C9JEY0_HUMAN]	0.1467	1	1	1	1		0			1.82	0.1467	1	1	150	16.1	10.07
P18669	Phosphoglycerate mutase 1 OS=Homo sapiens GN=PGAM1 PE=1 SV=2 - [PGAM1_HUMAN]	0.1457	3	2	2	7	41.1	0.1457	2	3	8.46	0.1457	2	4	254	28.8	7.18
P62258	14-3-3 protein epsilon OS=Homo sapiens GN=YWHAE PE=1 SV=1 - [1433E_HUMAN]	0.1451	16	2	4	11	150.96	0.1137	3	5	16.84	0.1451	4	6	255	29.2	4.74
F5H2F2	Branched-chain-amino-acid aminotransferase, cytosolic (Fragment) OS=Homo sapiens GN=BCAT1 PE=4 SV=1 - [F5H2F2_HUMAN]	0.1389	4	1	1	1		0			2.65	0.1389	1	1	144	16.5	6.93
P13639	Elongation factor 2 OS=Homo sapiens GN=EEF2 PE=1 SV=4 - [EF2_HUMAN]	0.1375	4	6	6	18	219.52	0.1375	6	9	31.5	0.1375	6	9	858	95.3	6.83
P30711	Glutathione S-transferase theta-1 OS=Homo sapiens GN=GSTT1 PE=1 SV=4 - [GSTT1_HUMAN]	0.1375	1	1	1	9	38.85	0.1375	1	4	20.61	0.1375	1	5	240	27.3	7.49
P02763	Alpha-1-acid glycoprotein 1 OS=Homo sapiens GN=ORM1 PE=1 SV=1 - [A1AG1_HUMAN]	0.1343	1	1	1	2	68.92	0.1343	1	1	5.66	0.1343	1	1	201	23.5	5.02
Q93088	Betaine--homocysteine S-methyltransferase 1 OS=Homo sapiens GN=BHMT PE=1 SV=2 - [BHMT1_HUMAN]	0.133	2	4	4	8	118.58	0.0911	3	4	12.14	0.1084	3	4	406	45	7.03
P04424	Argininosuccinate lyase OS=Homo sapiens GN=ASL PE=1 SV=4 - [ARLY_HUMAN]	0.1315	6	5	5	11	130.6	0.1142	4	5	15.49	0.1315	5	6	464	51.6	6.48
Q9H2A2	Aldehyde dehydrogenase family 8 member A1 OS=Homo sapiens GN=ALDH8A1 PE=1 SV=1 - [AL8A1_HUMAN]	0.1314	4	3	3	8	194.91	0.1314	3	4	18.56	0.1314	3	4	487	53.4	7.14
Q96KP4	Cytosolic non-specific dipeptidase OS=Homo sapiens GN=CNDP2 PE=1 SV=2 - [CNDP2_HUMAN]	0.1242	2	3	3	8	113.75	0.1242	3	4	8.94	0.1242	3	4	475	52.8	5.97
H0YCQ8	Eukaryotic translation initiation factor 3 subunit M (Fragment) OS=Homo sapiens GN=EIF3M PE=4 SV=1 - [H0YCQ8_HUMAN]	0.1222	3	1	1	1		0			3.27	0.1222	1	1	221	25.2	7.78
P02768	Serum albumin OS=Homo sapiens GN=ALB PE=1 SV=2 - [ALBU_HUMAN]	0.1215	9	6	6	14	198.94	0.0788	4	6	12.53	0.1215	6	8	609	69.3	6.28
Q96I99	Succinyl-CoA ligase [GDP-forming] subunit beta, mitochondrial OS=Homo sapiens GN=SUCLG2 PE=1 SV=2 - [SUCB2_HUMAN]	0.1204	5	4	4	8	132.96	0.1204	4	4	10.8	0.1204	4	4	432	46.5	6.39
P52209	6-phosphogluconate dehydrogenase, decarboxylating OS=Homo sapiens GN=PGD PE=1 SV=3 - [6PGD_HUMAN]	0.1201	5	2	2	9	111.3	0.1201	2	4	26.51	0.1201	2	5	483	53.1	7.23
F8VRD9	Sodium-coupled neutral amino acid transporter 4 (Fragment) OS=Homo sapiens GN=SLC38A4 PE=4 SV=1 - [F8VRD9_HUMAN]	0.1198	4	1	1	1		0			2.03	0.1198	1	1	192	20.7	4.83
P32929	Cystathionine gamma-lyase OS=Homo sapiens GN=CTH PE=1 SV=3 - [CGL_HUMAN]	0.1185	3	2	2	8	141.54	0.1185	2	4	17.7	0.1185	2	4	405	44.5	6.7
P06737	Glycogen phosphorylase, liver form OS=Homo sapiens GN=PYGL PE=1 SV=4 - [PYGL_HUMAN]	0.1169	4	5	5	11	170.77	0.0838	4	5	18.4	0.1169	5	6	847	97.1	7.17
Q9BPW9-2	Isoform 2 of Dehydrogenase/reductase SDR family member 9 OS=Homo sapiens GN=DHRS9 - [DHRS9_HUMAN]	0.1163	4	1	1	1		0			0	0.1163	1	1	172	18.9	9.2
O43708	Maleylacetoacetate isomerase OS=Homo sapiens GN=GSTZ1 PE=1 SV=3 - [MAAI_HUMAN]	0.1111	5	1	1	5	30.54	0.1111	1	2	2.4	0.1111	1	3	216	24.2	8.54
O00748	Cocaine esterase OS=Homo sapiens GN=CES2 PE=1 SV=1 - [EST2_HUMAN]	0.1109	2	3	3	5	55.95	0.0841	2	2	7.65	0.1109	3	3	559	61.8	6.1
P50395	Rab GDP dissociation inhibitor beta OS=Homo sapiens GN=GDI2 PE=1 SV=2 - [GDIB_HUMAN]	0.1101	10	3	3	12	254.26	0.1101	3	6	23.18	0.1101	3	6	445	50.6	6.47
P15428	15-hydroxyprostaglandin dehydrogenase [NAD(+)] OS=Homo sapiens GN=HPGD PE=1 SV=1 - [PGDH_HUMAN]	0.109	3	1	1	6	96.86	0.109	1	3	15.36	0.109	1	3	266	29	5.86
Q6NVY1	3-hydroxyisobutyryl-CoA hydrolase, mitochondrial OS=Homo sapiens GN=HIBCH PE=1 SV=2 - [HIBCH_HUMAN]	0.1088	5	2	2	4	98.09	0.1088	2	2	8.5	0.1088	2	2	386	43.5	8.19
Q9NWW6-2	Isoform 2 of Nicotinamide riboside kinase 1 OS=Homo sapiens GN=NMRK1 - [NRK1_HUMAN]	0.1086	3	1	1	2		0			2.71	0.1086	1	2	175	20.1	4.64
P49753	Acyl-coenzyme A thioesterase 2, mitochondrial OS=Homo sapiens GN=ACOT2 PE=1 SV=6 - [ACOT2_HUMAN]	0.1077	5	2	2	4	75.08	0.1077	2	2	8.62	0.1077	2	2	483	53.2	8.47
Q9Y2S2	Lambda-crystallin homolog OS=Homo sapiens GN=CRYL1 PE=1 SV=3 - [CRYL1_HUMAN]	0.1066	2	2	2	10	105.29	0.1066	2	5	15.8	0.1066	2	5	319	35.4	6.18
P09110	3-ketoacyl-CoA thiolase, peroxisomal OS=Homo sapiens GN=ACAA1 PE=1 SV=2 - [THIK_HUMAN]	0.1061	7	2	2	6	126.79	0.1061	2	3	11.37	0.1061	2	3	424	44.3	8.44
Q96IU4	Alpha/beta hydrolase domain-containing protein 14B OS=Homo sapiens GN=ABHD14B PE=1 SV=1 - [ABHEB_HUMAN]	0.1048	4	1	1	2	47.03	0.1048	1	1	4.23	0.1048	1	1	210	22.3	6.4
Q06278	Aldehyde oxidase OS=Homo sapiens GN=AOX1 PE=2 SV=2 - [ADO_HUMAN]	0.1046	1	6	6	27	355.57	0.1046	6	13	49.01	0.1046	6	14	1338	147.8	7.17
Q96DG6	Carboxymethylenebutenolidase homolog OS=Homo sapiens GN=CMBL PE=1 SV=1 - [CMBL_HUMAN]	0.102	1	2	2	4	60.56	0.102	2	2	7.21	0.102	2	2	245	28	7.18
P23284	Peptidyl-prolyl cis-trans isomerase B OS=Homo sapiens GN=PPIB PE=1 SV=2 - [PPIB_HUMAN]	0.1019	1	2	2	4	54.41	0.1019	2	2	3.02	0.1019	2	2	216	23.7	9.41
P62906	60S ribosomal protein L10a OS=Homo sapiens GN=RPL10A PE=1 SV=2 - [RL10A_HUMAN]	0.1014	1	1	1	4	51.53	0.1014	1	2	5.71	0.1014	1	2	217	24.8	9.94
O60667-2	Isoform 2 of Fas apoptotic inhibitory molecule 3 OS=Homo sapiens GN=FAIM3 - [FAIM3_HUMAN]	0.1007	1	1	1	1		0			0	0.1007	1	1	278	31	10.11
Q92947	Glutaryl-CoA dehydrogenase, mitochondrial OS=Homo sapiens GN=GCDH PE=1 SV=1 - [GCDH_HUMAN]	0.0982	4	2	2	4	91.71	0.0982	2	2	9.16	0.0982	2	2	438	48.1	8.06
P35520	Cystathionine beta-synthase OS=Homo sapiens GN=CBS PE=1 SV=2 - [CBS_HUMAN]	0.098	7	3	3	10	58.22	0.098	3	5	21.42	0.098	3	5	551	60.5	6.65
P30837	Aldehyde dehydrogenase X, mitochondrial OS=Homo sapiens GN=ALDH1B1 PE=1 SV=3 - [AL1B1_HUMAN]	0.0967	1	2	3	7	119.94	0.0967	3	4	11.14	0.0812	2	3	517	57.2	6.8
P25705	ATP synthase subunit alpha, mitochondrial OS=Homo sapiens GN=ATP5A1 PE=1 SV=1 - [ATPA_HUMAN]	0.0958	2	3	3	7	122.92	0.0778	2	3	14.55	0.0958	3	4	553	59.7	9.13
P34897	Serine hydroxymethyltransferase, mitochondrial OS=Homo sapiens GN=SHMT2 PE=1 SV=3 - [GLYM_HUMAN]	0.0952	16	2	3	6	125.24	0.0952	3	3	11.46	0.0952	3	3	504	56	8.53
P08133	Annexin A6 OS=Homo sapiens GN=ANXA6 PE=1 SV=3 - [ANXA6_HUMAN]	0.0936	12	3	3	7	46.6	0.0936	3	3	12.88	0.0936	3	4	673	75.8	5.6
P21695	Glycerol-3-phosphate dehydrogenase [NAD(+)], cytoplasmic OS=Homo sapiens GN=GPD1 PE=1 SV=4 - [GPDA_HUMAN]	0.0917	2	1	1	6	97.78	0.0917	1	3	13.13	0.0917	1	3	349	37.5	6.18
P47756	F-actin-capping protein subunit beta OS=Homo sapiens GN=CAPZB PE=1 SV=4 - [CAPZB_HUMAN]	0.0903	7	1	1	4	31.28	0.0903	1	2	6.05	0.0903	1	2	277	31.3	5.59
Q15084	Protein disulfide-isomerase A6 OS=Homo sapiens GN=PDIA6 PE=1 SV=1 - [PDIA6_HUMAN]	0.0886	5	2	2	3	79.76	0.0318	1	1	3.56	0.0886	2	2	440	48.1	5.08
P61158	Actin-related protein 3 OS=Homo sapiens GN=ACTR3 PE=1 SV=3 - [ARP3_HUMAN]	0.0885	4	1	1	2	27.1	0.0885	1	1	4.06	0.0885	1	1	418	47.3	5.88
P13667	Protein disulfide-isomerase A4 OS=Homo sapiens GN=PDIA4 PE=1 SV=2 - [PDIA4_HUMAN]	0.0884	1	4	4	8	150.64	0.0884	4	4	10.2	0.0884	4	4	645	72.9	5.07
P55072	Transitional endoplasmic reticulum ATPase OS=Homo sapiens GN=VCP PE=1 SV=4 - [TERA_HUMAN]	0.0856	1	3	3	7	135.34	0.0645	2	3	14.92	0.0856	3	4	806	89.3	5.26
B7Z2F4	T-complex protein 1 subunit delta OS=Homo sapiens GN=CCT4 PE=2 SV=1 - [B7Z2F4_HUMAN]	0.0797	4	1	1	1		0			0	0.0797	1	1	389	42.3	7.61
P51570	Galactokinase OS=Homo sapiens GN=GALK1 PE=1 SV=1 - [GALK1_HUMAN]	0.0791	1	1	1	2	38.39	0.0791	1	1	4.13	0.0791	1	1	392	42.2	6.46
H0Y3D8	Alpha-N-acetylglucosaminidase 77 kDa form OS=Homo sapiens GN=NAGLU PE=4 SV=1 - [H0Y3D8_HUMAN]	0.0788	2	1	1	1		0			2.21	0.0788	1	1	419	47.1	7.46
E9PNW1	Harmonin (Fragment) OS=Homo sapiens GN=USH1C PE=4 SV=1 - [E9PNW1_HUMAN]	0.0786	6	1	1	1		0			2.87	0.0786	1	1	318	35.3	7.59
P49368	T-complex protein 1 subunit gamma OS=Homo sapiens GN=CCT3 PE=1 SV=4 - [TCPG_HUMAN]	0.0771	7	1	1	4	77.89	0.0771	1	2	8.13	0.0771	1	2	545	60.5	6.49
P23526	Adenosylhomocysteinase OS=Homo sapiens GN=AHCY PE=1 SV=4 - [SAHH_HUMAN]	0.0764	2	2	2	6	133.75	0.0764	2	3	9.59	0.0764	2	3	432	47.7	6.34
Q06323	Proteasome activator complex subunit 1 OS=Homo sapiens GN=PSME1 PE=1 SV=1 - [PSME1_HUMAN]	0.0763	4	1	1	4	74.6	0.0763	1	2	8.49	0.0763	1	2	249	28.7	6.02
P49591	Serine--tRNA ligase, cytoplasmic OS=Homo sapiens GN=SARS PE=1 SV=3 - [SYSC_HUMAN]	0.0759	2	1	1	1		0			2.71	0.0759	1	1	514	58.7	6.43
P51659	Peroxisomal multifunctional enzyme type 2 OS=Homo sapiens GN=HSD17B4 PE=1 SV=3 - [DHB4_HUMAN]	0.0747	8	2	2	4	56.99	0.0747	2	2	9.31	0.0747	2	2	736	79.6	8.84
Q8N165	Serine/threonine-protein kinase PDIK1L OS=Homo sapiens GN=PDIK1L PE=2 SV=1 - [PDK1L_HUMAN]	0.0733	1	1	1	1		0			2.16	0.0733	1	1	341	38.5	6.87
P35270	Sepiapterin reductase OS=Homo sapiens GN=SPR PE=1 SV=1 - [SPRE_HUMAN]	0.0728	1	1	1	2	25.79	0.0728	1	1	3.33	0.0728	1	1	261	28	8.05
P18124	60S ribosomal protein L7 OS=Homo sapiens GN=RPL7 PE=1 SV=1 - [RL7_HUMAN]	0.0726	2	1	1	2	33.15	0.0726	1	1	2.77	0.0726	1	1	248	29.2	10.65
P11216	Glycogen phosphorylase, brain form OS=Homo sapiens GN=PYGB PE=1 SV=5 - [PYGB_HUMAN]	0.0724	1	1	2	2	24.59	0.019	1	1	2.41	0.0534	1	1	843	96.6	6.86
Q08426	Peroxisomal bifunctional enzyme OS=Homo sapiens GN=EHHADH PE=1 SV=3 - [ECHP_HUMAN]	0.0719	3	3	3	12	167.92	0.0719	3	6	18.95	0.0719	3	6	723	79.4	9.14
A6NKK6	UDP-glucuronosyltransferase 1-6 OS=Homo sapiens GN=UGT1A6 PE=3 SV=1 - [A6NKK6_HUMAN]	0.0717	10	1	1	1		0			0	0.0717	1	1	265	29.6	9.17
E5RK99	Collagen triple helix repeat-containing protein 1 OS=Homo sapiens GN=CTHRC1 PE=4 SV=1 - [E5RK99_HUMAN]	0.0708	3	1	1	1		0			0	0.0708	1	1	113	12.3	6
P46952	3-hydroxyanthranilate 3,4-dioxygenase OS=Homo sapiens GN=HAAO PE=1 SV=2 - [3HAO_HUMAN]	0.0699	2	1	1	2	39.1	0.0699	1	1	4.69	0.0699	1	1	286	32.5	5.88
P12814	Alpha-actinin-1 OS=Homo sapiens GN=ACTN1 PE=1 SV=2 - [ACTN1_HUMAN]	0.0695	15	1	3	6	133.64	0.0695	3	3	11.98	0.0695	3	3	892	103	5.41
P55263	Adenosine kinase OS=Homo sapiens GN=ADK PE=1 SV=2 - [ADK_HUMAN]	0.0691	4	1	1	4	31.98	0.0691	1	2	5.34	0.0691	1	2	362	40.5	6.7
Q8IWZ3-5	Isoform 5 of Ankyrin repeat and KH domain-containing protein 1 OS=Homo sapiens GN=ANKHD1 - [ANKH1_HUMAN]	0.0688	9	1	1	1		0			0	0.0688	1	1	581	59.7	4.48
O43707	Alpha-actinin-4 OS=Homo sapiens GN=ACTN4 PE=1 SV=2 - [ACTN4_HUMAN]	0.0681	12	1	3	6	133.64	0.0681	3	3	10.98	0.0681	3	3	911	104.8	5.44
P60842	Eukaryotic initiation factor 4A-I OS=Homo sapiens GN=EIF4A1 PE=1 SV=1 - [IF4A1_HUMAN]	0.0665	8	2	2	4	96.94	0.0665	2	2	6.23	0.0665	2	2	406	46.1	5.48
P08684	Cytochrome P450 3A4 OS=Homo sapiens GN=CYP3A4 PE=1 SV=4 - [CP3A4_HUMAN]	0.0656	1	1	1	2	79.6	0.0656	1	2		0			503	57.3	8.1
P07339	Cathepsin D OS=Homo sapiens GN=CTSD PE=1 SV=1 - [CATD_HUMAN]	0.0655	5	2	2	5	63.38	0.0655	2	3	8.24	0.0413	1	2	412	44.5	6.54
Q9BWD1	Acetyl-CoA acetyltransferase, cytosolic OS=Homo sapiens GN=ACAT2 PE=1 SV=2 - [THIC_HUMAN]	0.0655	2	1	1	4	140.88	0.0655	1	2	12.22	0.0655	1	2	397	41.3	6.92
O75356	Ectonucleoside triphosphate diphosphohydrolase 5 OS=Homo sapiens GN=ENTPD5 PE=1 SV=1 - [ENTP5_HUMAN]	0.0654	3	1	1	2	47	0.0654	1	1	4.48	0.0654	1	1	428	47.5	6.33
P05166	Propionyl-CoA carboxylase beta chain, mitochondrial OS=Homo sapiens GN=PCCB PE=1 SV=3 - [PCCB_HUMAN]	0.0649	13	2	2	4	35.8	0.0649	2	2	4.8	0.0649	2	2	539	58.2	7.64
Q14558	Phosphoribosyl pyrophosphate synthase-associated protein 1 OS=Homo sapiens GN=PRPSAP1 PE=1 SV=2 - [KPRA_HUMAN]	0.0646	4	1	1	4	80.42	0.0646	1	2	11.12	0.0646	1	2	356	39.4	7.2
Q14697	Neutral alpha-glucosidase AB OS=Homo sapiens GN=GANAB PE=1 SV=3 - [GANAB_HUMAN]	0.0646	4	3	3	6	23.83	0.0646	3	3	7.86	0.0646	3	3	944	106.8	6.14
P04040	Catalase OS=Homo sapiens GN=CAT PE=1 SV=3 - [CATA_HUMAN]	0.0645	1	2	2	4	57.87	0.0645	2	2	4.72	0.0645	2	2	527	59.7	7.39
P28838	Cytosol aminopeptidase OS=Homo sapiens GN=LAP3 PE=1 SV=3 - [AMPL_HUMAN]	0.0636	3	2	2	8	163.11	0.0636	2	4	14.72	0.0636	2	4	519	56.1	7.93
Q13451	Peptidyl-prolyl cis-trans isomerase FKBP5 OS=Homo sapiens GN=FKBP5 PE=1 SV=2 - [FKBP5_HUMAN]	0.0635	4	1	1	2	24.93	0.0635	1	1	2.97	0.0635	1	1	457	51.2	5.9
O60256	Phosphoribosyl pyrophosphate synthase-associated protein 2 OS=Homo sapiens GN=PRPSAP2 PE=1 SV=1 - [KPRB_HUMAN]	0.0623	5	1	1	4	91.1	0.0623	1	2	9.95	0.0623	1	2	369	40.9	7.44
P00918	Carbonic anhydrase 2 OS=Homo sapiens GN=CA2 PE=1 SV=2 - [CAH2_HUMAN]	0.0615	1	1	1	2	56.87	0.0615	1	1	4.04	0.0615	1	1	260	29.2	7.4
P55157	Microsomal triglyceride transfer protein large subunit OS=Homo sapiens GN=MTTP PE=1 SV=1 - [MTP_HUMAN]	0.0615	3	2	2	6	157.9	0.0615	2	3	14.63	0.0615	2	3	894	99.3	8.41
P00915	Carbonic anhydrase 1 OS=Homo sapiens GN=CA1 PE=1 SV=2 - [CAH1_HUMAN]	0.0613	8	1	1	2	25.93	0.0613	1	1	3.83	0.0613	1	1	261	28.9	7.12
Q12931	Heat shock protein 75 kDa, mitochondrial OS=Homo sapiens GN=TRAP1 PE=1 SV=3 - [TRAP1_HUMAN]	0.0611	5	1	2	4	59.68	0.0611	2	2	8.18	0.0611	2	2	704	80.1	8.21
Q9UL12	Sarcosine dehydrogenase, mitochondrial OS=Homo sapiens GN=SARDH PE=1 SV=1 - [SARDH_HUMAN]	0.061	8	3	3	8	75.92	0.061	3	4	13.24	0.061	3	4	918	101	7.25
P42357	Histidine ammonia-lyase OS=Homo sapiens GN=HAL PE=1 SV=1 - [HUTH_HUMAN]	0.0609	4	2	2	3	43.03	0.0274	1	1	5.91	0.0609	2	2	657	72.7	6.95
P10632	Cytochrome P450 2C8 OS=Homo sapiens GN=CYP2C8 PE=1 SV=2 - [CP2C8_HUMAN]	0.0571	5	1	1	2	42.37	0.0571	1	1	4.65	0.0571	1	1	490	55.8	8.5
C9J8U2	Nicotinate phosphoribosyltransferase OS=Homo sapiens GN=NAPRT1 PE=4 SV=1 - [C9J8U2_HUMAN]	0.0571	6	1	1	1		0			3.05	0.0571	1	1	490	52.1	5.33
P51649	Succinate-semialdehyde dehydrogenase, mitochondrial OS=Homo sapiens GN=ALDH5A1 PE=1 SV=2 - [SSDH_HUMAN]	0.0561	4	1	1	2	24.61	0.0561	1	1	3.97	0.0561	1	1	535	57.2	8.28
P48643	T-complex protein 1 subunit epsilon OS=Homo sapiens GN=CCT5 PE=1 SV=1 - [TCPE_HUMAN]	0.0555	3	1	1	4	41.25	0.0555	1	2	8.81	0.0555	1	2	541	59.6	5.66
Q15181	Inorganic pyrophosphatase OS=Homo sapiens GN=PPA1 PE=1 SV=2 - [IPYR_HUMAN]	0.0554	2	1	1	2	82.46	0.0554	1	1	4.67	0.0554	1	1	289	32.6	5.86
P11498	Pyruvate carboxylase, mitochondrial OS=Homo sapiens GN=PC PE=1 SV=2 - [PYC_HUMAN]	0.0518	2	3	3	8	114.85	0.0518	3	4	11.86	0.0518	3	4	1178	129.6	6.84
Q8IXK2	Polypeptide N-acetylgalactosaminyltransferase 12 OS=Homo sapiens GN=GALNT12 PE=1 SV=3 - [GLT12_HUMAN]	0.0516	1	1	1	1		0			0	0.0516	1	1	581	66.9	6.8
Q9UKG4	Solute carrier family 13 member 4 OS=Homo sapiens GN=SLC13A4 PE=2 SV=2 - [S13A4_HUMAN]	0.0511	1	1	1	1		0			0	0.0511	1	1	626	69.3	7.42
P49327	Fatty acid synthase OS=Homo sapiens GN=FASN PE=1 SV=3 - [FAS_HUMAN]	0.0506	2	6	6	23	519.91	0.041	5	11	48.54	0.0506	6	12	2511	273.3	6.44
P14866	Heterogeneous nuclear ribonucleoprotein L OS=Homo sapiens GN=HNRNPL PE=1 SV=2 - [HNRPL_HUMAN]	0.0492	2	1	1	2	29.34	0.0492	1	1	6	0.0492	1	1	589	64.1	8.22
P48163	NADP-dependent malic enzyme OS=Homo sapiens GN=ME1 PE=1 SV=1 - [MAOX_HUMAN]	0.049	3	1	1	6	130.71	0.049	1	3	11.42	0.049	1	3	572	64.1	6.13
O14773	Tripeptidyl-peptidase 1 OS=Homo sapiens GN=TPP1 PE=1 SV=2 - [TPP1_HUMAN]	0.048	3	1	1	4	125.66	0.048	1	2	12	0.048	1	2	563	61.2	6.48
P09467	Fructose-1,6-bisphosphatase 1 OS=Homo sapiens GN=FBP1 PE=1 SV=5 - [F16P1_HUMAN]	0.0473	1	1	1	2	72.63	0.0473	1	1	4.32	0.0473	1	1	338	36.8	6.99
Q96NU7	Probable imidazolonepropionase OS=Homo sapiens GN=AMDHD1 PE=2 SV=2 - [HUTI_HUMAN]	0.0469	1	1	1	2	55.3	0.0469	1	1	3.96	0.0469	1	1	426	46.7	6.61
P50213	Isocitrate dehydrogenase [NAD] subunit alpha, mitochondrial OS=Homo sapiens GN=IDH3A PE=1 SV=1 - [IDH3A_HUMAN]	0.0464	5	1	1	4	89.23	0.0464	1	2	9.49	0.0464	1	2	366	39.6	6.92
Q9NT99	Leucine-rich repeat-containing protein 4B OS=Homo sapiens GN=LRRC4B PE=1 SV=3 - [LRC4B_HUMAN]	0.0463	1	1	1	1		0			2.18	0.0463	1	1	713	76.4	7.23
Q04446	1,4-alpha-glucan-branching enzyme OS=Homo sapiens GN=GBE1 PE=1 SV=3 - [GLGB_HUMAN]	0.0456	3	1	1	4	37.56	0.0456	1	2	6.71	0.0456	1	2	702	80.4	6.32
P22033	Methylmalonyl-CoA mutase, mitochondrial OS=Homo sapiens GN=MUT PE=1 SV=4 - [MUTA_HUMAN]	0.0453	1	1	1	4	64.47	0.0453	1	2	9.11	0.0453	1	2	750	83.1	6.93
Q86UK7-2	Isoform 2 of Zinc finger protein 598 OS=Homo sapiens GN=ZNF598 - [ZN598_HUMAN]	0.0435	2	1	1	1		0			0	0.0435	1	1	896	97.7	8.28
Q6YN16	Hydroxysteroid dehydrogenase-like protein 2 OS=Homo sapiens GN=HSDL2 PE=1 SV=1 - [HSDL2_HUMAN]	0.0431	2	1	1	2	47.42	0.0431	1	1	3.36	0.0431	1	1	418	45.4	7.99
P54819	Adenylate kinase 2, mitochondrial OS=Homo sapiens GN=AK2 PE=1 SV=2 - [KAD2_HUMAN]	0.0418	11	1	1	2	66.51	0.0418	1	1	2.79	0.0418	1	1	239	26.5	7.81
O75191	Xylulose kinase OS=Homo sapiens GN=XYLB PE=1 SV=3 - [XYLB_HUMAN]	0.041	1	1	1	2	23.4	0.041	1	1	3.97	0.041	1	1	536	58.3	5.86
P30085	UMP-CMP kinase OS=Homo sapiens GN=CMPK1 PE=1 SV=3 - [KCY_HUMAN]	0.0408	3	1	1	2	28.66	0.0408	1	1	2.65	0.0408	1	1	196	22.2	5.57
Q14117	Dihydropyrimidinase OS=Homo sapiens GN=DPYS PE=1 SV=1 - [DPYS_HUMAN]	0.0405	1	1	1	1		0			0	0.0405	1	1	519	56.6	7.27
P06133	UDP-glucuronosyltransferase 2B4 OS=Homo sapiens GN=UGT2B4 PE=1 SV=2 - [UD2B4_HUMAN]	0.0398	2	1	1	2	21.59	0.0398	1	1	2.91	0.0398	1	1	528	60.5	8.51
Q9UBR2	Cathepsin Z OS=Homo sapiens GN=CTSZ PE=1 SV=1 - [CATZ_HUMAN]	0.0396	1	1	1	2	47.38	0.0396	1	1	2.51	0.0396	1	1	303	33.8	7.11
Q709F0	Acyl-CoA dehydrogenase family member 11 OS=Homo sapiens GN=ACAD11 PE=1 SV=2 - [ACD11_HUMAN]	0.0372	4	1	1	2	37.76	0.0372	1	1	4.25	0.0372	1	1	780	87.2	8.12
Q14974	Importin subunit beta-1 OS=Homo sapiens GN=KPNB1 PE=1 SV=2 - [IMB1_HUMAN]	0.0365	3	1	1	4	33.2	0.0365	1	2	8.06	0.0365	1	2	876	97.1	4.78
P13010	X-ray repair cross-complementing protein 5 OS=Homo sapiens GN=XRCC5 PE=1 SV=3 - [XRCC5_HUMAN]	0.0355	1	1	1	4	127.64	0.0355	1	2	11.17	0.0355	1	2	732	82.7	5.81
P78417	Glutathione S-transferase omega-1 OS=Homo sapiens GN=GSTO1 PE=1 SV=2 - [GSTO1_HUMAN]	0.0332	5	1	1	2	27.45	0.0332	1	1	2.07	0.0332	1	1	241	27.5	6.6
P26038	Moesin OS=Homo sapiens GN=MSN PE=1 SV=3 - [MOES_HUMAN]	0.0329	7	2	2	4	83.05	0.0329	2	2	5.77	0.0329	2	2	577	67.8	6.4
Q96HY7	Probable 2-oxoglutarate dehydrogenase E1 component DHKTD1, mitochondrial OS=Homo sapiens GN=DHTKD1 PE=2 SV=2 - [DHTK1_HUMAN]	0.0326	1	1	1	1		0			4.01	0.0326	1	1	919	103	6.93
P49189	4-trimethylaminobutyraldehyde dehydrogenase OS=Homo sapiens GN=ALDH9A1 PE=1 SV=3 - [AL9A1_HUMAN]	0.0324	2	1	1	2	67.11	0.0324	1	1	4.54	0.0324	1	1	494	53.8	5.87
Q10713	Mitochondrial-processing peptidase subunit alpha OS=Homo sapiens GN=PMPCA PE=1 SV=2 - [MPPA_HUMAN]	0.0324	1	1	1	2	45.1	0.0324	1	1	4.43	0.0324	1	1	525	58.2	6.92
Q4G0N4	NAD kinase 2, mitochondrial OS=Homo sapiens GN=NADK2 PE=1 SV=2 - [NAKD2_HUMAN]	0.0317	4	1	1	2	76.25	0.0317	1	1	3.57	0.0317	1	1	442	49.4	8.18
Q9HAT2-2	Isoform 2 of Sialate O-acetylesterase OS=Homo sapiens GN=SIAE - [SIAE_HUMAN]	0.0307	2	1	1	1		0			1.83	0.0307	1	1	488	54.5	7.33
O60763	General vesicular transport factor p115 OS=Homo sapiens GN=USO1 PE=1 SV=2 - [USO1_HUMAN]	0.0301	5	1	1	6	73.9	0.0301	1	3	12.19	0.0301	1	3	962	107.8	4.91
Q9Y4L1	Hypoxia up-regulated protein 1 OS=Homo sapiens GN=HYOU1 PE=1 SV=1 - [HYOU1_HUMAN]	0.03	7	1	1	3	40.18	0.03	1	1	7.11	0.03	1	2	999	111.3	5.22
B3KX72	Heterogeneous nuclear ribonucleoprotein U OS=Homo sapiens GN=HNRNPU PE=2 SV=1 - [B3KX72_HUMAN]	0.0293	3	1	1	1		0			2.7	0.0293	1	1	750	83	8.79
E7ERX2	Zinc finger SWIM domain-containing protein 4 OS=Homo sapiens GN=ZSWIM4 PE=4 SV=1 - [E7ERX2_HUMAN]	0.0292	2	1	1	1		0			2.13	0.0292	1	1	823	91.5	7.62
P11182	Lipoamide acyltransferase component of branched-chain alpha-keto acid dehydrogenase complex, mitochondrial OS=Homo sapiens GN=DBT PE=1 SV=3 - [ODB2_HUMAN]	0.029	2	1	1	2	66.06	0.029	1	1	4.18	0.029	1	1	482	53.5	8.51
P07814	Bifunctional glutamate/proline--tRNA ligase OS=Homo sapiens GN=EPRS PE=1 SV=5 - [SYEP_HUMAN]	0.0278	1	1	1	1		0			4.02	0.0278	1	1	1512	170.5	7.33
P40939	Trifunctional enzyme subunit alpha, mitochondrial OS=Homo sapiens GN=HADHA PE=1 SV=2 - [ECHA_HUMAN]	0.0275	2	1	1	2	43.38	0.0275	1	1	2.67	0.0275	1	1	763	82.9	9.04
F5H3L8	Stress-70 protein, mitochondrial OS=Homo sapiens GN=HSPA9 PE=3 SV=1 - [F5H3L8_HUMAN]	0.0269	3	1	1	1		0			0	0.0269	1	1	632	69.9	6.19
B4DW08	Uncharacterized protein OS=Homo sapiens GN=ACO2 PE=2 SV=1 - [B4DW08_HUMAN]	0.0265	5	1	1	1		0			0	0.0265	1	1	491	54.4	7.62
Q3LXA3	Bifunctional ATP-dependent dihydroxyacetone kinase/FAD-AMP lyase (cyclizing) OS=Homo sapiens GN=DAK PE=1 SV=2 - [DHAK_HUMAN]	0.0243	3	1	1	2	30.87	0.0243	1	1	2.72	0.0243	1	1	575	58.9	7.49
B5MD38	3-ketoacyl-CoA thiolase OS=Homo sapiens GN=HADHB PE=3 SV=1 - [B5MD38_HUMAN]	0.0228	4	1	1	1		0			0	0.0228	1	1	351	37.9	9.45
P49588	Alanine--tRNA ligase, cytoplasmic OS=Homo sapiens GN=AARS PE=1 SV=2 - [SYAC_HUMAN]	0.0227	1	1	1	2	25.25	0.0227	1	1	4.48	0.0227	1	1	968	106.7	5.53
P21399	Cytoplasmic aconitate hydratase OS=Homo sapiens GN=ACO1 PE=1 SV=3 - [ACOC_HUMAN]	0.0225	3	1	1	2	74.89	0.0225	1	1	4.47	0.0225	1	1	889	98.3	6.68
O43795	Unconventional myosin-Ib OS=Homo sapiens GN=MYO1B PE=1 SV=3 - [MYO1B_HUMAN]	0.022	5	1	1	2	44.58	0.022	1	1	4.07	0.022	1	1	1136	131.9	9.38
C9JPQ8	Propionyl-CoA carboxylase alpha chain, mitochondrial OS=Homo sapiens GN=PCCA PE=4 SV=2 - [C9JPQ8_HUMAN]	0.022	3	1	1	1		0			1.97	0.022	1	1	681	75	7.36
Q00610	Clathrin heavy chain 1 OS=Homo sapiens GN=CLTC PE=1 SV=5 - [CLH1_HUMAN]	0.0209	2	2	2	4	39.25	0.0209	2	2	6.96	0.0209	2	2	1675	191.5	5.69
Q13200	26S proteasome non-ATPase regulatory subunit 2 OS=Homo sapiens GN=PSMD2 PE=1 SV=3 - [PSMD2_HUMAN]	0.0209	6	1	1	4	43.03	0.0209	1	2	8.25	0.0209	1	2	908	100.1	5.2
P22314	Ubiquitin-like modifier-activating enzyme 1 OS=Homo sapiens GN=UBA1 PE=1 SV=3 - [UBA1_HUMAN]	0.0208	3	1	1	4	32.68	0.0208	1	2	6.91	0.0208	1	2	1058	117.8	5.76
Q9UDR5	Alpha-aminoadipic semialdehyde synthase, mitochondrial OS=Homo sapiens GN=AASS PE=1 SV=1 - [AASS_HUMAN]	0.0194	2	1	1	2	39.55	0.0194	1	1	2.49	0.0194	1	1	926	102.1	6.64
P09884	DNA polymerase alpha catalytic subunit OS=Homo sapiens GN=POLA1 PE=1 SV=2 - [DPOLA_HUMAN]	0.0185	2	1	1	1		0			0	0.0185	1	1	1462	165.8	5.85
P0C0L5;Q6U2E9	Complement C4-B OS=Homo sapiens GN=C4B PE=1 SV=2 - [CO4B_HUMAN]	0.0172	16	1	1	2	31.99	0.0172	1	1	3.05	0.0172	1	1	1744	192.6	7.27
P35573-2	Isoform 5 of Glycogen debranching enzyme OS=Homo sapiens GN=AGL - [GDE_HUMAN]	0.0172	3	1	1	1		0			2.58	0.0172	1	1	1515	172.5	6.71
F2Z3B8	Receptor-type tyrosine-protein phosphatase F OS=Homo sapiens GN=PTPRF PE=4 SV=1 - [F2Z3B8_HUMAN]	0.0166	6	1	1	1		0			1.67	0.0166	1	1	1266	143.2	6.74
Q6ZW49-2	Isoform 3 of PAX-interacting protein 1 OS=Homo sapiens GN=PAXIP1 - [PAXI1_HUMAN]	0.0158	6	1	1	1		0			0	0.0158	1	1	822	93.8	8.56
Q6PKG0-3	Isoform 2 of La-related protein 1 OS=Homo sapiens GN=LARP1 - [LARP1_HUMAN]	0.0137	2	1	1	1		0			1.69	0.0137	1	1	1019	116.4	9.09
Q5TCU6	Talin 1 OS=Homo sapiens GN=TLN1 PE=2 SV=1 - [Q5TCU6_HUMAN]	0.0124	2	1	1	1		0			3.44	0.0124	1	1	2429	257.9	6.49
Q8NFC6	Biorientation of chromosomes in cell division protein 1-like 1 OS=Homo sapiens GN=BOD1L1 PE=1 SV=2 - [BD1L1_HUMAN]	0.0095	1	1	1	1		0			0	0.0095	1	1	3051	330.3	5.08

## Sheet: Ambic3MC_2
﻿Accession	Description	ΣCoverage	Σ# Proteins	Σ# Unique Peptides	Σ# Peptides	Σ# PSMs	Score A2	Coverage A2	# Peptides A2	# PSM A2	Score A4	Coverage A4	# Peptides A4	# PSM A4	# AAs	MW [kDa]	calc. pI
P00325	Alcohol dehydrogenase 1B OS=Homo sapiens GN=ADH1B PE=1 SV=2 - [ADH1B_HUMAN]	0.5947	5	5	11	81	1149.65	0.5733	10	40	131.94	0.5947	11	41	375	39.8	8.29
H7C402	Proteasome subunit alpha type-2 (Fragment) OS=Homo sapiens GN=PSMA2 PE=4 SV=1 - [H7C402_HUMAN]	0.5833	3	1	1	1		0			2.18	0.5833	1	1	36	3.6	4.46
P07148	Fatty acid-binding protein, liver OS=Homo sapiens GN=FABP1 PE=1 SV=1 - [FABPL_HUMAN]	0.5748	3	1	4	20	208.34	0.5748	4	10	32.22	0.5748	4	10	127	14.2	7.18
Jos	Jos	0.5748	1	1	4	10		0			34.26	0.5748	4	10	127	14.2	7.18
Q06520	Bile salt sulfotransferase OS=Homo sapiens GN=SULT2A1 PE=1 SV=3 - [ST2A1_HUMAN]	0.5404	1	11	11	59	359.43	0.5404	11	24	92.74	0.5404	11	35	285	33.8	5.95
P68871	Hemoglobin subunit beta OS=Homo sapiens GN=HBB PE=1 SV=2 - [HBB_HUMAN]	0.5374	11	6	6	19	156.54	0.5374	6	9	18.57	0.5374	6	10	147	16	7.28
P60709	Actin, cytoplasmic 1 OS=Homo sapiens GN=ACTB PE=1 SV=1 - [ACTB_HUMAN]	0.5227	31	11	11	31	164.72	0.3653	6	12	53.22	0.5227	11	19	375	41.7	5.48
P10809	60 kDa heat shock protein, mitochondrial OS=Homo sapiens GN=HSPD1 PE=1 SV=2 - [CH60_HUMAN]	0.4712	9	20	20	98	807.28	0.4712	20	45	157.23	0.4712	19	53	573	61	5.87
P05091	Aldehyde dehydrogenase, mitochondrial OS=Homo sapiens GN=ALDH2 PE=1 SV=2 - [ALDH2_HUMAN]	0.4623	5	13	13	40	386.9	0.4623	13	20	72.49	0.4623	12	20	517	56.3	7.05
C9JLH5	Elongator complex protein 6 homolog (Fragment) OS=Homo sapiens GN=C3orf75 PE=4 SV=1 - [C9JLH5_HUMAN]	0.45	9	1	1	1		0			2.54	0.45	1	1	80	9	5.38
P42765	3-ketoacyl-CoA thiolase, mitochondrial OS=Homo sapiens GN=ACAA2 PE=1 SV=2 - [THIM_HUMAN]	0.4332	1	9	9	33	176.84	0.4332	9	16	54.9	0.4332	9	17	397	41.9	8.09
P30046	D-dopachrome decarboxylase OS=Homo sapiens GN=DDT PE=1 SV=3 - [DOPD_HUMAN]	0.4237	4	2	2	7	34.52	0.322	1	3	9.3	0.4237	2	4	118	12.7	7.3
P04179	Superoxide dismutase [Mn], mitochondrial OS=Homo sapiens GN=SOD2 PE=1 SV=2 - [SODM_HUMAN]	0.4009	10	5	5	18	196.14	0.4009	5	9	35.51	0.4009	5	9	222	24.7	8.25
P07327	Alcohol dehydrogenase 1A OS=Homo sapiens GN=ADH1A PE=1 SV=2 - [ADH1A_HUMAN]	0.4	1	3	8	68	1071.24	0.3307	6	32	116.32	0.4	8	36	375	39.8	7.94
Q7Z4W1	L-xylulose reductase OS=Homo sapiens GN=DCXR PE=1 SV=2 - [DCXR_HUMAN]	0.3934	1	5	5	15	96.53	0.3934	5	7	21.33	0.3934	5	8	244	25.9	8.1
P31327	Carbamoyl-phosphate synthase [ammonia], mitochondrial OS=Homo sapiens GN=CPS1 PE=1 SV=2 - [CPSM_HUMAN]	0.3913	6	33	33	138	860.18	0.3153	25	56	238.6	0.3913	33	82	1500	164.8	6.74
P24752	Acetyl-CoA acetyltransferase, mitochondrial OS=Homo sapiens GN=ACAT1 PE=1 SV=1 - [THIL_HUMAN]	0.3747	4	7	7	46	238.77	0.3747	7	20	75.99	0.3747	7	26	427	45.2	8.85
P00367	Glutamate dehydrogenase 1, mitochondrial OS=Homo sapiens GN=GLUD1 PE=1 SV=2 - [DHE3_HUMAN]	0.3746	7	12	12	40	223.8	0.2616	9	18	55.99	0.3746	12	22	558	61.4	7.8
P04406	Glyceraldehyde-3-phosphate dehydrogenase OS=Homo sapiens GN=GAPDH PE=1 SV=3 - [G3P_HUMAN]	0.3731	4	5	5	29	221.68	0.3731	5	14	56.84	0.3731	5	15	335	36	8.46
P30084	Enoyl-CoA hydratase, mitochondrial OS=Homo sapiens GN=ECHS1 PE=1 SV=4 - [ECHM_HUMAN]	0.3724	1	8	8	21	154.88	0.2621	6	9	26.36	0.331	7	12	290	31.4	8.07
P30086	Phosphatidylethanolamine-binding protein 1 OS=Homo sapiens GN=PEBP1 PE=1 SV=3 - [PEBP1_HUMAN]	0.369	2	4	4	5		0			11.93	0.369	4	5	187	21	7.53
P00966	Argininosuccinate synthase OS=Homo sapiens GN=ASS1 PE=1 SV=2 - [ASSY_HUMAN]	0.3665	4	7	7	27	181.08	0.3665	7	12	40.93	0.3665	7	15	412	46.5	8.02
P69905	Hemoglobin subunit alpha OS=Homo sapiens GN=HBA1 PE=1 SV=2 - [HBA_HUMAN]	0.3662	2	4	4	16	127.26	0.3662	4	8	20.84	0.3662	4	8	142	15.2	8.68
P27797	Calreticulin OS=Homo sapiens GN=CALR PE=1 SV=1 - [CALR_HUMAN]	0.3645	2	6	6	22	109.33	0.3118	5	10	44.95	0.3645	6	12	417	48.1	4.44
P05062	Fructose-bisphosphate aldolase B OS=Homo sapiens GN=ALDOB PE=1 SV=2 - [ALDOB_HUMAN]	0.3599	3	7	7	61	532.34	0.3599	7	29	80.12	0.3599	7	32	364	39.4	7.87
P23141	Liver carboxylesterase 1 OS=Homo sapiens GN=CES1 PE=1 SV=2 - [EST1_HUMAN]	0.3545	11	12	12	50	253.29	0.3316	11	21	73.3	0.3228	11	29	567	62.5	6.6
P21549	Serine--pyruvate aminotransferase OS=Homo sapiens GN=AGXT PE=1 SV=1 - [SPYA_HUMAN]	0.3495	1	7	7	40	268.42	0.3214	6	17	61.14	0.3495	7	23	392	43	8.4
Q16851	UTP--glucose-1-phosphate uridylyltransferase OS=Homo sapiens GN=UGP2 PE=1 SV=5 - [UGPA_HUMAN]	0.3484	3	8	8	35	239.24	0.3484	8	16	72.92	0.3484	8	19	508	56.9	8.15
P00352	Retinal dehydrogenase 1 OS=Homo sapiens GN=ALDH1A1 PE=1 SV=2 - [AL1A1_HUMAN]	0.3433	5	8	8	22	116.68	0.2754	6	9	27.33	0.3433	8	13	501	54.8	6.73
P02753	Retinol-binding protein 4 OS=Homo sapiens GN=RBP4 PE=1 SV=3 - [RET4_HUMAN]	0.3433	3	3	3	10	95.28	0.3433	3	5	22.66	0.3433	3	5	201	23	6.07
O75874	Isocitrate dehydrogenase [NADP] cytoplasmic OS=Homo sapiens GN=IDH1 PE=1 SV=2 - [IDHC_HUMAN]	0.3382	4	7	8	29	268.32	0.3357	7	13	46.54	0.3382	8	16	414	46.6	7.01
P45954	Short/branched chain specific acyl-CoA dehydrogenase, mitochondrial OS=Homo sapiens GN=ACADSB PE=1 SV=1 - [ACDSB_HUMAN]	0.3356	3	6	6	28	210.15	0.3356	6	12	50.82	0.3356	6	16	432	47.5	6.99
P00338	L-lactate dehydrogenase A chain OS=Homo sapiens GN=LDHA PE=1 SV=2 - [LDHA_HUMAN]	0.3313	17	7	7	28	351.43	0.3313	7	14	60.14	0.3313	7	14	332	36.7	8.27
P32969	60S ribosomal protein L9 OS=Homo sapiens GN=RPL9 PE=1 SV=1 - [RL9_HUMAN]	0.3281	5	2	2	3	39	0.1146	1	1	6.66	0.3281	2	2	192	21.8	9.95
P02795	Metallothionein-2 OS=Homo sapiens GN=MT2A PE=1 SV=1 - [MT2_HUMAN]	0.3279	2	1	1	2	34.43	0.3279	1	1	2.61	0.3279	1	1	61	6	7.83
P07741	Adenine phosphoribosyltransferase OS=Homo sapiens GN=APRT PE=1 SV=2 - [APT_HUMAN]	0.3278	5	3	3	8	65.07	0.3278	3	4	14.3	0.3278	3	4	180	19.6	6.02
Q16698	2,4-dienoyl-CoA reductase, mitochondrial OS=Homo sapiens GN=DECR1 PE=1 SV=1 - [DECR_HUMAN]	0.3254	6	8	8	27	119.19	0.3254	7	10	44.07	0.3254	8	17	335	36	9.28
P09210	Glutathione S-transferase A2 OS=Homo sapiens GN=GSTA2 PE=1 SV=4 - [GSTA2_HUMAN]	0.3198	2	1	3	50	570.68	0.3198	3	24	89.46	0.3198	3	26	222	25.6	8.59
P52895	Aldo-keto reductase family 1 member C2 OS=Homo sapiens GN=AKR1C2 PE=1 SV=3 - [AK1C2_HUMAN]	0.3189	3	2	6	22	181.61	0.2353	5	8	39.37	0.3189	6	14	323	36.7	7.49
Q04828	Aldo-keto reductase family 1 member C1 OS=Homo sapiens GN=AKR1C1 PE=1 SV=1 - [AK1C1_HUMAN]	0.3189	3	1	7	23	248.23	0.2353	6	10	38.71	0.3189	7	13	323	36.8	7.88
P63241	Eukaryotic translation initiation factor 5A-1 OS=Homo sapiens GN=EIF5A PE=1 SV=2 - [IF5A1_HUMAN]	0.3117	5	2	2	13	34.83	0.3117	2	5	19.73	0.3117	2	8	154	16.8	5.24
P21980	Protein-glutamine gamma-glutamyltransferase 2 OS=Homo sapiens GN=TGM2 PE=1 SV=2 - [TGM2_HUMAN]	0.3071	7	8	8	32	199.02	0.3071	8	15	53.24	0.3071	8	17	687	77.3	5.22
P08263	Glutathione S-transferase A1 OS=Homo sapiens GN=GSTA1 PE=1 SV=3 - [GSTA1_HUMAN]	0.3063	2	1	3	53	592.44	0.3063	3	26	94.01	0.3063	3	27	222	25.6	8.88
P40261	Nicotinamide N-methyltransferase OS=Homo sapiens GN=NNMT PE=1 SV=1 - [NNMT_HUMAN]	0.2955	2	4	4	12	136.43	0.2576	3	5	19.6	0.2955	4	7	264	29.6	5.74
O75891	Cytosolic 10-formyltetrahydrofolate dehydrogenase OS=Homo sapiens GN=ALDH1L1 PE=1 SV=2 - [AL1L1_HUMAN]	0.2949	12	14	14	56	527.24	0.2882	13	26	105.81	0.2949	14	30	902	98.8	5.94
Q99714	3-hydroxyacyl-CoA dehydrogenase type-2 OS=Homo sapiens GN=HSD17B10 PE=1 SV=3 - [HCD2_HUMAN]	0.2835	3	4	4	14	277.03	0.2835	4	7	30.45	0.2835	4	7	261	26.9	7.78
P08758	Annexin A5 OS=Homo sapiens GN=ANXA5 PE=1 SV=2 - [ANXA5_HUMAN]	0.2813	4	4	4	6	63.51	0.1563	2	2	7.76	0.2813	4	4	320	35.9	5.05
P06733	Alpha-enolase OS=Homo sapiens GN=ENO1 PE=1 SV=2 - [ENOA_HUMAN]	0.2742	16	8	8	24	269.41	0.2742	8	12	40.75	0.2742	8	12	434	47.1	7.39
P54868	Hydroxymethylglutaryl-CoA synthase, mitochondrial OS=Homo sapiens GN=HMGCS2 PE=1 SV=1 - [HMCS2_HUMAN]	0.2717	4	7	7	27	297.65	0.2717	7	13	50.34	0.2717	7	14	508	56.6	8.16
P22307	Non-specific lipid-transfer protein OS=Homo sapiens GN=SCP2 PE=1 SV=2 - [NLTP_HUMAN]	0.2706	10	7	7	20	249.02	0.1371	5	9	37.6	0.2706	7	11	547	59	6.89
P48735	Isocitrate dehydrogenase [NADP], mitochondrial OS=Homo sapiens GN=IDH2 PE=1 SV=2 - [IDHP_HUMAN]	0.2699	4	6	7	20	137.46	0.2699	7	9	32.28	0.2699	7	11	452	50.9	8.69
B4DDQ6	Protein phosphatase 2A activator, regulatory subunit 4 OS=Homo sapiens GN=PPP2R4 PE=2 SV=1 - [B4DDQ6_HUMAN]	0.2583	2	1	1	1		0			0	0.2583	1	1	151	16.1	8.98
P00505	Aspartate aminotransferase, mitochondrial OS=Homo sapiens GN=GOT2 PE=1 SV=3 - [AATM_HUMAN]	0.2581	2	6	6	20	289.79	0.2581	6	10	37.73	0.2581	6	10	430	47.5	9.01
H0YLS6	Proteasome subunit alpha type OS=Homo sapiens GN=PSMA4 PE=3 SV=1 - [H0YLS6_HUMAN]	0.256	7	1	1	1		0			2.86	0.256	1	1	125	13.9	7.24
P08319	Alcohol dehydrogenase 4 OS=Homo sapiens GN=ADH4 PE=1 SV=5 - [ADH4_HUMAN]	0.2553	5	4	5	32	244.88	0.2553	5	15	55.85	0.2553	5	17	380	40.2	7.94
P30041	Peroxiredoxin-6 OS=Homo sapiens GN=PRDX6 PE=1 SV=3 - [PRDX6_HUMAN]	0.25	1	4	4	8	108.01	0.2188	3	4	7.7	0.1563	3	4	224	25	6.38
P00480	Ornithine carbamoyltransferase, mitochondrial OS=Homo sapiens GN=OTC PE=1 SV=3 - [OTC_HUMAN]	0.2486	1	4	4	9	94.01	0.2486	4	4	16.07	0.2486	4	5	354	39.9	8.63
Q93099	Homogentisate 1,2-dioxygenase OS=Homo sapiens GN=HGD PE=1 SV=2 - [HGD_HUMAN]	0.2472	5	5	5	13	63.43	0.1034	2	4	23.28	0.2472	5	9	445	49.9	6.96
P55263	Adenosine kinase OS=Homo sapiens GN=ADK PE=1 SV=2 - [ADK_HUMAN]	0.2431	4	4	4	7	36.43	0.1878	3	3	6.12	0.2431	4	4	362	40.5	6.7
P17516	Aldo-keto reductase family 1 member C4 OS=Homo sapiens GN=AKR1C4 PE=1 SV=3 - [AK1C4_HUMAN]	0.2415	2	6	7	25	159.69	0.2415	7	12	40.82	0.2415	7	13	323	37	6.93
P42330	Aldo-keto reductase family 1 member C3 OS=Homo sapiens GN=AKR1C3 PE=1 SV=4 - [AK1C3_HUMAN]	0.2415	3	4	6	18	153.34	0.192	5	8	30.13	0.2415	6	10	323	36.8	7.94
Q13011	Delta(3,5)-Delta(2,4)-dienoyl-CoA isomerase, mitochondrial OS=Homo sapiens GN=ECH1 PE=1 SV=2 - [ECH1_HUMAN]	0.2409	1	4	4	12	167.81	0.2409	4	6	25.36	0.2409	4	6	328	35.8	8
F8W1D4	Phenylalanine-4-hydroxylase (Fragment) OS=Homo sapiens GN=PAH PE=4 SV=1 - [F8W1D4_HUMAN]	0.2393	3	1	1	1		0			2.21	0.2393	1	1	117	13.3	6.54
P18669	Phosphoglycerate mutase 1 OS=Homo sapiens GN=PGAM1 PE=1 SV=2 - [PGAM1_HUMAN]	0.2362	3	3	3	9	48.2	0.2362	3	4	16.94	0.2362	3	5	254	28.8	7.18
B0QYA8	Eukaryotic translation initiation factor 3 subunit D (Fragment) OS=Homo sapiens GN=EIF3D PE=4 SV=1 - [B0QYA8_HUMAN]	0.2358	6	1	1	1		0			2.21	0.2358	1	1	123	14.5	9.61
O75964	ATP synthase subunit g, mitochondrial OS=Homo sapiens GN=ATP5L PE=1 SV=3 - [ATP5L_HUMAN]	0.233	1	1	1	6	25.94	0.233	1	3	9.3	0.233	1	3	103	11.4	9.64
P05089	Arginase-1 OS=Homo sapiens GN=ARG1 PE=1 SV=2 - [ARGI1_HUMAN]	0.2329	3	3	3	16	112.91	0.2329	3	6	18.54	0.2329	3	10	322	34.7	7.21
P30038	Delta-1-pyrroline-5-carboxylate dehydrogenase, mitochondrial OS=Homo sapiens GN=ALDH4A1 PE=1 SV=3 - [AL4A1_HUMAN]	0.2291	6	8	8	33	311.28	0.2025	7	16	50.36	0.2291	8	17	563	61.7	8.07
Q6YN16	Hydroxysteroid dehydrogenase-like protein 2 OS=Homo sapiens GN=HSDL2 PE=1 SV=1 - [HSDL2_HUMAN]	0.2249	4	4	4	14	95.14	0.2249	4	7	24.67	0.2249	4	7	418	45.4	7.99
Q9NPJ3	Acyl-coenzyme A thioesterase 13 OS=Homo sapiens GN=ACOT13 PE=1 SV=1 - [ACO13_HUMAN]	0.2214	2	2	2	4	61.23	0.2214	2	2	6.11	0.2214	2	2	140	15	9.14
Q00796	Sorbitol dehydrogenase OS=Homo sapiens GN=SORD PE=1 SV=4 - [DHSO_HUMAN]	0.2185	4	4	4	14	124.93	0.2185	4	7	17.8	0.2185	4	7	357	38.3	7.97
Q16836	Hydroxyacyl-coenzyme A dehydrogenase, mitochondrial OS=Homo sapiens GN=HADH PE=1 SV=3 - [HCDH_HUMAN]	0.2166	3	3	3	7	34.46	0.0828	1	1	17.65	0.2166	3	6	314	34.3	8.85
Q08257	Quinone oxidoreductase OS=Homo sapiens GN=CRYZ PE=1 SV=1 - [QOR_HUMAN]	0.2158	5	3	3	12	106.31	0.2158	3	6	18.84	0.2158	3	6	329	35.2	8.44
P60174	Triosephosphate isomerase OS=Homo sapiens GN=TPI1 PE=1 SV=3 - [TPIS_HUMAN]	0.2133	3	3	3	6	31.4	0.2133	3	3	3.55	0.2133	3	3	286	30.8	5.92
P13804	Electron transfer flavoprotein subunit alpha, mitochondrial OS=Homo sapiens GN=ETFA PE=1 SV=1 - [ETFA_HUMAN]	0.2132	9	4	4	8	67.37	0.2132	4	4	8.73	0.2132	4	4	333	35.1	8.38
P30711	Glutathione S-transferase theta-1 OS=Homo sapiens GN=GSTT1 PE=1 SV=4 - [GSTT1_HUMAN]	0.2125	1	2	2	3		0			4.87	0.2125	2	3	240	27.3	7.49
Q96DG6	Carboxymethylenebutenolidase homolog OS=Homo sapiens GN=CMBL PE=1 SV=1 - [CMBL_HUMAN]	0.2122	1	3	3	10	109.86	0.2122	3	5	16.56	0.2122	3	5	245	28	7.18
P51649	Succinate-semialdehyde dehydrogenase, mitochondrial OS=Homo sapiens GN=ALDH5A1 PE=1 SV=2 - [SSDH_HUMAN]	0.2075	4	4	4	12	52.07	0.1477	3	5	21.38	0.2075	4	7	535	57.2	8.28
P46952	3-hydroxyanthranilate 3,4-dioxygenase OS=Homo sapiens GN=HAAO PE=1 SV=2 - [3HAO_HUMAN]	0.2063	3	4	4	8	28.64	0.2063	4	4	11.25	0.2063	4	4	286	32.5	5.88
P08107	Heat shock 70 kDa protein 1A/1B OS=Homo sapiens GN=HSPA1A PE=1 SV=5 - [HSP71_HUMAN]	0.2028	13	5	5	15	49.59	0.1607	4	5	27.67	0.2028	5	10	641	70	5.66
Q00266	S-adenosylmethionine synthase isoform type-1 OS=Homo sapiens GN=MAT1A PE=1 SV=2 - [METK1_HUMAN]	0.2025	5	6	6	28	242.21	0.2025	6	14	35.56	0.2025	6	14	395	43.6	6.29
D6RD47	40S ribosomal protein S23 OS=Homo sapiens GN=RPS23 PE=3 SV=1 - [D6RD47_HUMAN]	0.2015	2	1	1	2		0			4.75	0.2015	1	2	134	14.8	10.23
P49773	Histidine triad nucleotide-binding protein 1 OS=Homo sapiens GN=HINT1 PE=1 SV=2 - [HINT1_HUMAN]	0.1984	1	1	1	6	64.8	0.1984	1	3	10.53	0.1984	1	3	126	13.8	6.95
P11586	C-1-tetrahydrofolate synthase, cytoplasmic OS=Homo sapiens GN=MTHFD1 PE=1 SV=3 - [C1TC_HUMAN]	0.1979	4	8	8	33	248.69	0.1979	8	16	58.53	0.1979	8	17	935	101.5	7.3
P61604	10 kDa heat shock protein, mitochondrial OS=Homo sapiens GN=HSPE1 PE=1 SV=2 - [CH10_HUMAN]	0.1961	2	1	1	2	30.74	0.1961	1	1	2.58	0.1961	1	1	102	10.9	8.92
P61513	60S ribosomal protein L37a OS=Homo sapiens GN=RPL37A PE=1 SV=2 - [RL37A_HUMAN]	0.1957	2	1	1	3	47.23	0.1957	1	1	5.51	0.1957	1	2	92	10.3	10.43
P08238	Heat shock protein HSP 90-beta OS=Homo sapiens GN=HSP90AB1 PE=1 SV=4 - [HS90B_HUMAN]	0.1934	6	2	6	41	288.78	0.1934	6	17	62.74	0.145	5	24	724	83.2	5.03
P07858	Cathepsin B OS=Homo sapiens GN=CTSB PE=1 SV=3 - [CATB_HUMAN]	0.1917	3	3	3	8	84.74	0.1032	2	2	15.89	0.1917	3	6	339	37.8	6.3
P21953	2-oxoisovalerate dehydrogenase subunit beta, mitochondrial OS=Homo sapiens GN=BCKDHB PE=1 SV=2 - [ODBB_HUMAN]	0.1913	2	2	2	4	21.98	0.0893	1	1	10.02	0.1913	2	3	392	43.1	6.29
Q06278	Aldehyde oxidase OS=Homo sapiens GN=AOX1 PE=2 SV=2 - [ADO_HUMAN]	0.1883	4	10	10	39	224.23	0.1883	10	20	68.98	0.1883	10	19	1338	147.8	7.17
Q93088	Betaine--homocysteine S-methyltransferase 1 OS=Homo sapiens GN=BHMT PE=1 SV=2 - [BHMT1_HUMAN]	0.1872	3	4	4	11	149.37	0.1453	3	5	20.16	0.1872	4	6	406	45	7.03
Q14749	Glycine N-methyltransferase OS=Homo sapiens GN=GNMT PE=1 SV=3 - [GNMT_HUMAN]	0.1864	1	2	2	3		0			9.31	0.1864	2	3	295	32.7	7.02
P14625	Endoplasmin OS=Homo sapiens GN=HSP90B1 PE=1 SV=1 - [ENPL_HUMAN]	0.1856	4	7	7	27	172.04	0.1557	6	9	42.12	0.1856	7	18	803	92.4	4.84
P07108	Acyl-CoA-binding protein OS=Homo sapiens GN=DBI PE=1 SV=2 - [ACBP_HUMAN]	0.1839	5	1	1	1		0			2.15	0.1839	1	1	87	10	6.57
P09417	Dihydropteridine reductase OS=Homo sapiens GN=QDPR PE=1 SV=2 - [DHPR_HUMAN]	0.1803	5	2	2	4	72.11	0.0697	1	1	4.47	0.1803	2	3	244	25.8	7.37
Q8WW59	SPRY domain-containing protein 4 OS=Homo sapiens GN=SPRYD4 PE=1 SV=2 - [SPRY4_HUMAN]	0.1787	2	2	2	5	50.84	0.1787	2	2	7.88	0.1787	2	3	207	23.1	6.93
P04424	Argininosuccinate lyase OS=Homo sapiens GN=ASL PE=1 SV=4 - [ARLY_HUMAN]	0.1767	4	2	2	3	36.05	0.0948	1	1	2.43	0.1767	2	2	464	51.6	6.48
P49419	Alpha-aminoadipic semialdehyde dehydrogenase OS=Homo sapiens GN=ALDH7A1 PE=1 SV=5 - [AL7A1_HUMAN]	0.1763	9	4	4	19	272.43	0.1484	3	8	33.77	0.1763	4	11	539	58.5	7.99
P68104	Elongation factor 1-alpha 1 OS=Homo sapiens GN=EEF1A1 PE=1 SV=1 - [EF1A1_HUMAN]	0.1732	8	4	4	27	232.58	0.1732	4	12	46.11	0.1732	4	15	462	50.1	9.01
P22626	Heterogeneous nuclear ribonucleoproteins A2/B1 OS=Homo sapiens GN=HNRNPA2B1 PE=1 SV=2 - [ROA2_HUMAN]	0.1728	2	3	3	6	60.11	0.0963	2	2	7.37	0.1728	3	4	353	37.4	8.95
P35520	Cystathionine beta-synthase OS=Homo sapiens GN=CBS PE=1 SV=2 - [CBS_HUMAN]	0.1706	6	4	4	12	100.96	0.1252	3	5	20.66	0.1706	4	7	551	60.5	6.65
Q14117	Dihydropyrimidinase OS=Homo sapiens GN=DPYS PE=1 SV=1 - [DPYS_HUMAN]	0.1696	2	6	6	12	151.42	0.1252	4	5	21.14	0.1696	6	7	519	56.6	7.27
P0C876	Uncharacterized protein FLJ90687 OS=Homo sapiens PE=1 SV=1 - [YB053_HUMAN]	0.1654	1	1	1	1		0			0	0.1654	1	1	127	13.2	11.62
Q9NR45	Sialic acid synthase OS=Homo sapiens GN=NANS PE=1 SV=2 - [SIAS_HUMAN]	0.1643	3	2	2	3	21.76	0.0864	1	1	6.74	0.1643	2	2	359	40.3	6.74
D3DQ64	Adenylate kinase isoenzyme 4, mitochondrial OS=Homo sapiens GN=AK4 PE=3 SV=1 - [D3DQ64_HUMAN]	0.1637	2	1	1	1		0			2.25	0.1637	1	1	171	19.8	7.12
P06744	Glucose-6-phosphate isomerase OS=Homo sapiens GN=GPI PE=1 SV=4 - [G6PI_HUMAN]	0.1631	2	4	4	15	96.69	0.0663	2	6	23.83	0.1631	4	9	558	63.1	8.32
F5GY93	Cob(I)yrinic acid a,c-diamide adenosyltransferase, mitochondrial (Fragment) OS=Homo sapiens GN=MMAB PE=4 SV=1 - [F5GY93_HUMAN]	0.1628	3	1	1	1		0			3.28	0.1628	1	1	172	18.3	8.5
P07900	Heat shock protein HSP 90-alpha OS=Homo sapiens GN=HSP90AA1 PE=1 SV=5 - [HS90A_HUMAN]	0.1626	8	2	6	42	307.61	0.1626	6	17	65.13	0.1626	6	25	732	84.6	5.02
P16219	Short-chain specific acyl-CoA dehydrogenase, mitochondrial OS=Homo sapiens GN=ACADS PE=1 SV=1 - [ACADS_HUMAN]	0.1626	2	3	3	11	233.31	0.0801	2	5	19.67	0.1626	3	6	412	44.3	7.99
P29401	Transketolase OS=Homo sapiens GN=TKT PE=1 SV=3 - [TKT_HUMAN]	0.1621	6	5	5	19	125.25	0.1621	5	9	32.31	0.1621	5	10	623	67.8	7.66
P10620	Microsomal glutathione S-transferase 1 OS=Homo sapiens GN=MGST1 PE=1 SV=1 - [MGST1_HUMAN]	0.1613	1	1	1	2	59.86	0.1613	1	2		0			155	17.6	9.39
Q5VZC3	Fructose-1,6-bisphosphatase 1 (Fragment) OS=Homo sapiens GN=FBP1 PE=2 SV=1 - [Q5VZC3_HUMAN]	0.1589	2	1	1	2		0			3.66	0.1589	1	2	151	16.7	6.16
P21964	Catechol O-methyltransferase OS=Homo sapiens GN=COMT PE=1 SV=2 - [COMT_HUMAN]	0.1587	6	2	2	4	41.62	0.1587	2	2	6.2	0.1587	2	2	271	30	5.47
P62244	40S ribosomal protein S15a OS=Homo sapiens GN=RPS15A PE=1 SV=2 - [RS15A_HUMAN]	0.1538	1	1	1	2	45.51	0.1538	1	1	3.37	0.1538	1	1	130	14.8	10.13
Q96EK6	Glucosamine 6-phosphate N-acetyltransferase OS=Homo sapiens GN=GNPNAT1 PE=1 SV=1 - [GNA1_HUMAN]	0.1522	3	1	1	4	32.85	0.1522	1	2	2.26	0.1522	1	2	184	20.7	7.99
P51580	Thiopurine S-methyltransferase OS=Homo sapiens GN=TPMT PE=1 SV=1 - [TPMT_HUMAN]	0.151	1	1	1	2		0			6.3	0.151	1	2	245	28.2	6.23
Q99757	Thioredoxin, mitochondrial OS=Homo sapiens GN=TXN2 PE=1 SV=2 - [THIOM_HUMAN]	0.1506	1	1	1	1		0			0	0.1506	1	1	166	18.4	8.29
B5MD47	Septin-2 (Fragment) OS=Homo sapiens GN=SEPT2 PE=4 SV=1 - [B5MD47_HUMAN]	0.1489	12	1	1	1		0			1.81	0.1489	1	1	94	10.3	5.1
P04350	Tubulin beta-4A chain OS=Homo sapiens GN=TUBB4A PE=1 SV=2 - [TBB4A_HUMAN]	0.1486	3	2	2	2		0			0	0.1486	2	2	444	49.6	4.88
P35914	Hydroxymethylglutaryl-CoA lyase, mitochondrial OS=Homo sapiens GN=HMGCL PE=1 SV=2 - [HMGCL_HUMAN]	0.1477	4	3	3	9	100.69	0.1477	3	3	18.22	0.1477	3	6	325	34.3	8.54
Q14032	Bile acid-CoA:amino acid N-acyltransferase OS=Homo sapiens GN=BAAT PE=1 SV=1 - [BAAT_HUMAN]	0.1459	1	2	2	7	23.53	0.0694	1	2	9.45	0.1459	2	5	418	46.3	6.99
P30043	Flavin reductase (NADPH) OS=Homo sapiens GN=BLVRB PE=1 SV=3 - [BLVRB_HUMAN]	0.1456	1	1	1	4	20.2	0.1456	1	2	5.52	0.1456	1	2	206	22.1	7.65
P11142	Heat shock cognate 71 kDa protein OS=Homo sapiens GN=HSPA8 PE=1 SV=1 - [HSP7C_HUMAN]	0.1455	15	4	4	18	31.32	0.1238	3	7	24.55	0.1455	4	11	646	70.9	5.52
O95154	Aflatoxin B1 aldehyde reductase member 3 OS=Homo sapiens GN=AKR7A3 PE=1 SV=2 - [ARK73_HUMAN]	0.145	1	2	2	7	83.1	0.145	2	3	15.83	0.145	2	4	331	37.2	7.15
P35558	Phosphoenolpyruvate carboxykinase, cytosolic [GTP] OS=Homo sapiens GN=PCK1 PE=1 SV=3 - [PCKGC_HUMAN]	0.1447	4	4	4	10	69.57	0.1447	4	4	19.42	0.1447	4	6	622	69.1	6.14
Q92947	Glutaryl-CoA dehydrogenase, mitochondrial OS=Homo sapiens GN=GCDH PE=1 SV=1 - [GCDH_HUMAN]	0.1416	4	3	3	5	75.12	0.089	2	2	5.57	0.1416	3	3	438	48.1	8.06
P02768	Serum albumin OS=Homo sapiens GN=ALB PE=1 SV=2 - [ALBU_HUMAN]	0.1412	8	6	6	12	134.84	0.1166	5	6	11.56	0.1412	6	6	609	69.3	6.28
P55157	Microsomal triglyceride transfer protein large subunit OS=Homo sapiens GN=MTTP PE=1 SV=1 - [MTP_HUMAN]	0.1409	5	5	5	11	130.3	0.1085	4	5	21.48	0.1409	5	6	894	99.3	8.41
P07237	Protein disulfide-isomerase OS=Homo sapiens GN=P4HB PE=1 SV=3 - [PDIA1_HUMAN]	0.1398	13	4	4	10	118.59	0.1398	4	5	15.11	0.1398	4	5	508	57.1	4.87
P11766	Alcohol dehydrogenase class-3 OS=Homo sapiens GN=ADH5 PE=1 SV=4 - [ADHX_HUMAN]	0.139	2	2	2	6	67.16	0.139	2	3	9.99	0.139	2	3	374	39.7	7.49
Q14914	Prostaglandin reductase 1 OS=Homo sapiens GN=PTGR1 PE=1 SV=2 - [PTGR1_HUMAN]	0.1368	4	3	3	8	82.93	0.1368	3	4	14.51	0.1368	3	4	329	35.8	8.29
P02763	Alpha-1-acid glycoprotein 1 OS=Homo sapiens GN=ORM1 PE=1 SV=1 - [A1AG1_HUMAN]	0.1343	1	1	1	5	61.29	0.1343	1	2	11.6	0.1343	1	3	201	23.5	5.02
Q86YB7	Enoyl-CoA hydratase domain-containing protein 2, mitochondrial OS=Homo sapiens GN=ECHDC2 PE=2 SV=2 - [ECHD2_HUMAN]	0.1301	5	2	2	7	73.55	0.1301	2	3	12.7	0.1301	2	4	292	31.1	8.72
A6NJH9	Eukaryotic translation initiation factor 1A, Y-chromosomal OS=Homo sapiens GN=EIF1AY PE=4 SV=1 - [A6NJH9_HUMAN]	0.126	3	1	1	1		0			0	0.126	1	1	127	14.4	5.34
Q96PE7	Methylmalonyl-CoA epimerase, mitochondrial OS=Homo sapiens GN=MCEE PE=1 SV=1 - [MCEE_HUMAN]	0.125	1	1	1	2	42.88	0.125	1	1	3.71	0.125	1	1	176	18.7	9.09
P15880	40S ribosomal protein S2 OS=Homo sapiens GN=RPS2 PE=1 SV=2 - [RS2_HUMAN]	0.1229	7	2	2	8	40.01	0.1229	2	4	4.64	0.1229	2	4	293	31.3	10.24
B4DEV8	Proteasome subunit alpha type OS=Homo sapiens GN=PSMA1 PE=2 SV=1 - [B4DEV8_HUMAN]	0.122	4	1	1	1		0			3.19	0.122	1	1	164	18.4	8.5
P49189	4-trimethylaminobutyraldehyde dehydrogenase OS=Homo sapiens GN=ALDH9A1 PE=1 SV=3 - [AL9A1_HUMAN]	0.1215	2	4	4	11	37.81	0.1073	3	4	19.14	0.1215	4	7	494	53.8	5.87
Q02252	Methylmalonate-semialdehyde dehydrogenase [acylating], mitochondrial OS=Homo sapiens GN=ALDH6A1 PE=1 SV=2 - [MMSA_HUMAN]	0.1215	2	4	4	9	36.76	0.1215	4	4	15.09	0.1215	4	5	535	57.8	8.5
Q68CK6	Acyl-coenzyme A synthetase ACSM2B, mitochondrial OS=Homo sapiens GN=ACSM2B PE=1 SV=2 - [ACS2B_HUMAN]	0.1213	2	3	3	7	39.83	0.0641	2	3	8.88	0.1213	3	4	577	64.2	8.25
P32119	Peroxiredoxin-2 OS=Homo sapiens GN=PRDX2 PE=1 SV=5 - [PRDX2_HUMAN]	0.1212	2	1	1	2	0	0.1212	1	1	2.89	0.1212	1	1	198	21.9	5.97
Q06830	Peroxiredoxin-1 OS=Homo sapiens GN=PRDX1 PE=1 SV=1 - [PRDX1_HUMAN]	0.1206	1	1	1	2	29.68	0.1206	1	1	3.05	0.1206	1	1	199	22.1	8.13
P01009	Alpha-1-antitrypsin OS=Homo sapiens GN=SERPINA1 PE=1 SV=3 - [A1AT_HUMAN]	0.1196	5	3	3	10	59.11	0.0957	2	4	14.08	0.1196	3	6	418	46.7	5.59
Q99447	Ethanolamine-phosphate cytidylyltransferase OS=Homo sapiens GN=PCYT2 PE=1 SV=1 - [PCY2_HUMAN]	0.1183	8	2	2	5	33.36	0.0463	1	2	2.33	0.1183	2	3	389	43.8	6.92
P11021	78 kDa glucose-regulated protein OS=Homo sapiens GN=HSPA5 PE=1 SV=2 - [GRP78_HUMAN]	0.1177	2	3	3	6	69.28	0.0933	2	2	4.02	0.1177	3	4	654	72.3	5.16
P30048	Thioredoxin-dependent peroxide reductase, mitochondrial OS=Homo sapiens GN=PRDX3 PE=1 SV=3 - [PRDX3_HUMAN]	0.1172	2	1	1	7	63.43	0.1172	1	3	17.41	0.1172	1	4	256	27.7	7.78
P40925	Malate dehydrogenase, cytoplasmic OS=Homo sapiens GN=MDH1 PE=1 SV=4 - [MDHC_HUMAN]	0.1168	7	2	2	5	30.69	0.0778	1	2	9.61	0.1168	2	3	334	36.4	7.36
P07954	Fumarate hydratase, mitochondrial OS=Homo sapiens GN=FH PE=1 SV=3 - [FUMH_HUMAN]	0.1157	2	2	2	11	64.33	0.1157	2	5	21.45	0.1157	2	6	510	54.6	8.76
B7Z6A8	Abhydrolase domain-containing protein 10, mitochondrial OS=Homo sapiens GN=ABHD10 PE=2 SV=1 - [B7Z6A8_HUMAN]	0.1141	3	1	1	1		0			2.43	0.1141	1	1	149	16.9	6.73
P11310	Medium-chain specific acyl-CoA dehydrogenase, mitochondrial OS=Homo sapiens GN=ACADM PE=1 SV=1 - [ACADM_HUMAN]	0.114	8	3	3	5	54.23	0.0428	1	1	10.66	0.114	3	4	421	46.6	8.37
H3BP04	Cytochrome b-c1 complex subunit 2, mitochondrial (Fragment) OS=Homo sapiens GN=UQCRC2 PE=4 SV=1 - [H3BP04_HUMAN]	0.1136	4	1	1	2		0			0	0.1136	1	2	176	19.5	8.78
Q49AI2	BPHL protein OS=Homo sapiens GN=BPHL PE=2 SV=1 - [Q49AI2_HUMAN]	0.1134	4	1	1	4		0			8.05	0.1134	1	4	194	21.5	8.31
P49914	5-formyltetrahydrofolate cyclo-ligase OS=Homo sapiens GN=MTHFS PE=1 SV=2 - [MTHFS_HUMAN]	0.1133	2	1	1	2	31.56	0.1133	1	1	2.64	0.1133	1	1	203	23.2	7.88
Q9UBQ7	Glyoxylate reductase/hydroxypyruvate reductase OS=Homo sapiens GN=GRHPR PE=1 SV=1 - [GRHPR_HUMAN]	0.1128	3	2	2	12	123.23	0.1128	2	6	20.65	0.1128	2	6	328	35.6	7.39
P20618	Proteasome subunit beta type-1 OS=Homo sapiens GN=PSMB1 PE=1 SV=2 - [PSB1_HUMAN]	0.112	2	1	1	2	32.29	0.112	1	1	4.51	0.112	1	1	241	26.5	8.13
P22033	Methylmalonyl-CoA mutase, mitochondrial OS=Homo sapiens GN=MUT PE=1 SV=4 - [MUTA_HUMAN]	0.112	1	4	4	14	59.14	0.112	4	6	19.51	0.112	4	8	750	83.1	6.93
Q3LXA3	Bifunctional ATP-dependent dihydroxyacetone kinase/FAD-AMP lyase (cyclizing) OS=Homo sapiens GN=DAK PE=1 SV=2 - [DHAK_HUMAN]	0.1113	2	2	2	6	74.12	0.1113	2	3	13.16	0.1113	2	3	575	58.9	7.49
P18085	ADP-ribosylation factor 4 OS=Homo sapiens GN=ARF4 PE=1 SV=3 - [ARF4_HUMAN]	0.1111	10	2	2	6	18.76	0.1111	2	3	6.28	0.1111	2	3	180	20.5	7.14
Q9UL12	Sarcosine dehydrogenase, mitochondrial OS=Homo sapiens GN=SARDH PE=1 SV=1 - [SARDH_HUMAN]	0.1111	9	4	4	9	70.18	0.0512	2	3	14.21	0.1111	4	6	918	101	7.25
P09110	3-ketoacyl-CoA thiolase, peroxisomal OS=Homo sapiens GN=ACAA1 PE=1 SV=2 - [THIK_HUMAN]	0.1108	5	2	2	8	107.25	0.1108	2	4	18.23	0.1108	2	4	424	44.3	8.44
Q9Y2Q3	Glutathione S-transferase kappa 1 OS=Homo sapiens GN=GSTK1 PE=1 SV=3 - [GSTK1_HUMAN]	0.1106	4	1	1	6	29.6	0.1106	1	3	4.86	0.1106	1	3	226	25.5	8.41
F8VYZ3	Serine dehydratase-like (Fragment) OS=Homo sapiens GN=SDSL PE=4 SV=1 - [F8VYZ3_HUMAN]	0.1105	2	1	1	1		0			2.1	0.1105	1	1	172	17.8	8.32
P51659	Peroxisomal multifunctional enzyme type 2 OS=Homo sapiens GN=HSD17B4 PE=1 SV=3 - [DHB4_HUMAN]	0.1101	8	4	4	10	79.2	0.0462	2	3	17.01	0.1101	4	7	736	79.6	8.84
B4E3C2	60S ribosomal protein L17 OS=Homo sapiens GN=RPL17 PE=2 SV=1 - [B4E3C2_HUMAN]	0.1096	2	1	1	1		0			2.37	0.1096	1	1	146	17.1	10.1
P62937	Peptidyl-prolyl cis-trans isomerase A OS=Homo sapiens GN=PPIA PE=1 SV=2 - [PPIA_HUMAN]	0.1091	1	1	1	1	21.76	0.1091	1	1		0			165	18	7.81
H7BZH5	Vacuolar protein sorting-associated protein VTA1 homolog OS=Homo sapiens GN=VTA1 PE=4 SV=1 - [H7BZH5_HUMAN]	0.1091	4	1	1	2		0			5.69	0.1091	1	2	220	25.6	8.9
H0Y3A5	Peptidyl-prolyl cis-trans isomerase OS=Homo sapiens GN=FKBP5 PE=4 SV=1 - [H0Y3A5_HUMAN]	0.109	4	1	1	1		0			3.06	0.109	1	1	266	30.1	9.36
P36776	Lon protease homolog, mitochondrial OS=Homo sapiens GN=LONP1 PE=1 SV=2 - [LONM_HUMAN]	0.1074	3	4	4	14	119.35	0.1074	4	6	20.16	0.1074	4	8	959	106.4	6.39
A8MXW0	Rho GDP-dissociation inhibitor 1 OS=Homo sapiens GN=ARHGDIA PE=2 SV=2 - [A8MXW0_HUMAN]	0.1067	2	1	1	3		0			5.31	0.1067	1	3	178	20.3	5.22
P80404	4-aminobutyrate aminotransferase, mitochondrial OS=Homo sapiens GN=ABAT PE=1 SV=3 - [GABT_HUMAN]	0.106	7	3	3	10	52.41	0.106	3	5	8.63	0.106	3	5	500	56.4	7.96
P06576	ATP synthase subunit beta, mitochondrial OS=Homo sapiens GN=ATP5B PE=1 SV=3 - [ATPB_HUMAN]	0.1059	4	3	3	9	77.25	0.1059	3	4	11.8	0.1059	3	5	529	56.5	5.4
Q16822	Phosphoenolpyruvate carboxykinase [GTP], mitochondrial OS=Homo sapiens GN=PCK2 PE=1 SV=3 - [PCKGM_HUMAN]	0.1047	8	3	3	7	82.76	0.0563	2	3	13.62	0.1047	3	4	640	70.7	7.62
H0YF40	Aldehyde dehydrogenase family 8 member A1 (Fragment) OS=Homo sapiens GN=ALDH8A1 PE=4 SV=1 - [H0YF40_HUMAN]	0.1045	4	1	1	1		0			2.33	0.1045	1	1	134	15	7.69
P49721	Proteasome subunit beta type-2 OS=Homo sapiens GN=PSMB2 PE=1 SV=1 - [PSB2_HUMAN]	0.1045	1	1	1	1		0			4	0.1045	1	1	201	22.8	7.02
F5H737	Adenosylhomocysteinase OS=Homo sapiens GN=AHCY PE=3 SV=1 - [F5H737_HUMAN]	0.104	2	2	2	2		0			7.03	0.104	2	2	404	44.6	6.47
Q96AB3-3	Isoform 3 of Isochorismatase domain-containing protein 2, mitochondrial OS=Homo sapiens GN=ISOC2 - [ISOC2_HUMAN]	0.1037	3	1	1	1		0			2.73	0.1037	1	1	135	14.8	9.01
O95954	Formimidoyltransferase-cyclodeaminase OS=Homo sapiens GN=FTCD PE=1 SV=2 - [FTCD_HUMAN]	0.1035	4	3	3	13	145.25	0.1035	3	6	24.79	0.1035	3	7	541	58.9	5.74
P60842	Eukaryotic initiation factor 4A-I OS=Homo sapiens GN=EIF4A1 PE=1 SV=1 - [IF4A1_HUMAN]	0.1034	6	2	2	5	67.21	0.0468	1	2	9.65	0.1034	2	3	406	46.1	5.48
P62820	Ras-related protein Rab-1A OS=Homo sapiens GN=RAB1A PE=1 SV=3 - [RAB1A_HUMAN]	0.1024	2	1	1	2	22.61	0.1024	1	1	3.16	0.1024	1	1	205	22.7	6.21
P34896	Serine hydroxymethyltransferase, cytosolic OS=Homo sapiens GN=SHMT1 PE=1 SV=1 - [GLYC_HUMAN]	0.1014	7	2	2	4	61.88	0.1014	2	2	4.16	0.1014	2	2	483	53	7.71
P62906	60S ribosomal protein L10a OS=Homo sapiens GN=RPL10A PE=1 SV=2 - [RL10A_HUMAN]	0.1014	1	1	1	1		0			2.15	0.1014	1	1	217	24.8	9.94
P07737	Profilin-1 OS=Homo sapiens GN=PFN1 PE=1 SV=2 - [PROF1_HUMAN]	0.1	1	1	1	2	60.28	0.1	1	1	3.87	0.1	1	1	140	15	8.27
Q9P0Z9	Peroxisomal sarcosine oxidase OS=Homo sapiens GN=PIPOX PE=1 SV=2 - [SOX_HUMAN]	0.1	1	2	2	6	34.96	0.1	2	3	7.17	0.1	2	3	390	44	8.41
Q07021	Complement component 1 Q subcomponent-binding protein, mitochondrial OS=Homo sapiens GN=C1QBP PE=1 SV=1 - [C1QBP_HUMAN]	0.0993	3	2	2	6	81.81	0.0993	2	3	9.91	0.0993	2	3	282	31.3	4.84
O60701	UDP-glucose 6-dehydrogenase OS=Homo sapiens GN=UGDH PE=1 SV=1 - [UGDH_HUMAN]	0.0992	6	2	2	6	41.41	0.0992	2	3	10.26	0.0992	2	3	494	55	7.12
H7C0A4	Vigilin (Fragment) OS=Homo sapiens GN=HDLBP PE=4 SV=1 - [H7C0A4_HUMAN]	0.0991	4	1	1	1		0			0	0.0991	1	1	333	37.1	7.34
P07099	Epoxide hydrolase 1 OS=Homo sapiens GN=EPHX1 PE=1 SV=1 - [HYEP_HUMAN]	0.0989	3	2	2	4		0			8.48	0.0989	2	4	455	52.9	7.25
P68366	Tubulin alpha-4A chain OS=Homo sapiens GN=TUBA4A PE=1 SV=1 - [TBA4A_HUMAN]	0.0982	17	2	2	4	47.73	0.0446	1	1	7.4	0.0982	2	3	448	49.9	5.06
O43598	2'-deoxynucleoside 5'-phosphate N-hydrolase 1 OS=Homo sapiens GN=DNPH1 PE=1 SV=1 - [DNPH1_HUMAN]	0.0977	2	1	1	4	119.19	0.0977	1	2	10.38	0.0977	1	2	174	19.1	5.05
P16152	Carbonyl reductase [NADPH] 1 OS=Homo sapiens GN=CBR1 PE=1 SV=3 - [CBR1_HUMAN]	0.0975	4	2	2	3	57.56	0.0397	1	1	3.28	0.0975	2	2	277	30.4	8.32
Q9Y617	Phosphoserine aminotransferase OS=Homo sapiens GN=PSAT1 PE=1 SV=2 - [SERC_HUMAN]	0.0973	2	2	2	4	37.45	0.0378	1	1	3.72	0.0973	2	3	370	40.4	7.66
P26038	Moesin OS=Homo sapiens GN=MSN PE=1 SV=3 - [MOES_HUMAN]	0.0971	8	3	3	10	88.88	0.0971	3	4	19.37	0.0971	3	6	577	67.8	6.4
P30042	ES1 protein homolog, mitochondrial OS=Homo sapiens GN=C21orf33 PE=1 SV=3 - [ES1_HUMAN]	0.097	5	1	1	3	22.54	0.097	1	1	2.17	0.097	1	2	268	28.2	8.27
P30050	60S ribosomal protein L12 OS=Homo sapiens GN=RPL12 PE=1 SV=1 - [RL12_HUMAN]	0.097	2	1	1	2	41.17	0.097	1	1	2.65	0.097	1	1	165	17.8	9.42
Q15631	Translin OS=Homo sapiens GN=TSN PE=1 SV=1 - [TSN_HUMAN]	0.0965	4	1	1	4	0	0.0965	1	2	2.87	0.0965	1	2	228	26.2	6.44
P22314	Ubiquitin-like modifier-activating enzyme 1 OS=Homo sapiens GN=UBA1 PE=1 SV=3 - [UBA1_HUMAN]	0.0964	7	4	4	10	48.42	0.069	3	4	16.97	0.0964	4	6	1058	117.8	5.76
P00558	Phosphoglycerate kinase 1 OS=Homo sapiens GN=PGK1 PE=1 SV=3 - [PGK1_HUMAN]	0.0959	6	3	3	9	91.98	0.0959	3	4	13.89	0.0959	3	5	417	44.6	8.1
Q9UI17	Dimethylglycine dehydrogenase, mitochondrial OS=Homo sapiens GN=DMGDH PE=1 SV=2 - [M2GD_HUMAN]	0.0947	7	4	4	8	28.11	0.0947	4	4	10	0.0947	4	4	866	96.7	7.62
Q5VZA6	Aconitase 1, soluble OS=Homo sapiens GN=ACO1 PE=2 SV=1 - [Q5VZA6_HUMAN]	0.0945	4	2	2	2		0			3.23	0.0945	2	2	434	48.5	6.25
P11498	Pyruvate carboxylase, mitochondrial OS=Homo sapiens GN=PC PE=1 SV=2 - [PYC_HUMAN]	0.0942	4	5	5	12	141.46	0.0603	4	5	20.02	0.0942	5	7	1178	129.6	6.84
P13010	X-ray repair cross-complementing protein 5 OS=Homo sapiens GN=XRCC5 PE=1 SV=3 - [XRCC5_HUMAN]	0.0929	2	2	2	2		0			6.04	0.0929	2	2	732	82.7	5.81
H7C4C8	T-complex protein 1 subunit theta (Fragment) OS=Homo sapiens GN=CCT8 PE=3 SV=1 - [H7C4C8_HUMAN]	0.0898	5	1	1	2		0			6.19	0.0898	1	2	323	35.5	5.96
P52597	Heterogeneous nuclear ribonucleoprotein F OS=Homo sapiens GN=HNRNPF PE=1 SV=3 - [HNRPF_HUMAN]	0.0892	2	2	2	4	34.49	0.0892	2	2	1.86	0.0892	2	2	415	45.6	5.58
P55084	Trifunctional enzyme subunit beta, mitochondrial OS=Homo sapiens GN=HADHB PE=1 SV=3 - [ECHB_HUMAN]	0.0886	6	2	2	12	114.71	0.0886	2	6	23.47	0.0886	2	6	474	51.3	9.41
P50053	Ketohexokinase OS=Homo sapiens GN=KHK PE=1 SV=1 - [KHK_HUMAN]	0.0872	3	1	1	9	63.48	0.0872	1	4	19.41	0.0872	1	5	298	32.7	5.94
C9J9K3	40S ribosomal protein SA (Fragment) OS=Homo sapiens GN=RPSA PE=3 SV=1 - [C9J9K3_HUMAN]	0.0871	2	1	1	2		0			5.93	0.0871	1	2	264	29.5	5.25
P38646	Stress-70 protein, mitochondrial OS=Homo sapiens GN=HSPA9 PE=1 SV=2 - [GRP75_HUMAN]	0.0869	3	3	3	9	128.09	0.0869	3	4	19.64	0.0869	3	5	679	73.6	6.16
A8MU58	Aminoacyl tRNA synthase complex-interacting multifunctional protein 2 OS=Homo sapiens GN=AIMP2 PE=4 SV=2 - [A8MU58_HUMAN]	0.0868	3	1	1	1		0			2.4	0.0868	1	1	242	26.7	8.07
F5H7D7	Glycogen synthase kinase-3 alpha OS=Homo sapiens GN=GSK3A PE=4 SV=1 - [F5H7D7_HUMAN]	0.0864	1	1	1	1		0			2.72	0.0864	1	1	428	46.7	8.51
P28838	Cytosol aminopeptidase OS=Homo sapiens GN=LAP3 PE=1 SV=3 - [AMPL_HUMAN]	0.0848	3	2	2	7	44.79	0.0848	2	3	10.14	0.0848	2	4	519	56.1	7.93
P46783	40S ribosomal protein S10 OS=Homo sapiens GN=RPS10 PE=1 SV=1 - [RS10_HUMAN]	0.0848	2	1	1	4	56.69	0.0848	1	2	5.04	0.0848	1	2	165	18.9	10.15
Q9Y281	Cofilin-2 OS=Homo sapiens GN=CFL2 PE=1 SV=1 - [COF2_HUMAN]	0.0843	2	1	1	4	55.93	0.0843	1	2	5.91	0.0843	1	2	166	18.7	7.88
P26440	Isovaleryl-CoA dehydrogenase, mitochondrial OS=Homo sapiens GN=IVD PE=1 SV=1 - [IVD_HUMAN]	0.0827	5	2	2	4	61.38	0.0827	2	2	7.07	0.0827	2	2	423	46.3	8.19
P49588	Alanine--tRNA ligase, cytoplasmic OS=Homo sapiens GN=AARS PE=1 SV=2 - [SYAC_HUMAN]	0.0816	2	4	4	12	59.3	0.0816	4	6	20.84	0.0816	4	6	968	106.7	5.53
P25325	3-mercaptopyruvate sulfurtransferase OS=Homo sapiens GN=MPST PE=1 SV=3 - [THTM_HUMAN]	0.0808	3	1	1	4	35.18	0.0808	1	1	4.11	0.0808	1	3	297	33.2	6.6
Q16762	Thiosulfate sulfurtransferase OS=Homo sapiens GN=TST PE=1 SV=4 - [THTR_HUMAN]	0.0808	3	1	1	9	27.63	0.0808	1	4	10.68	0.0808	1	5	297	33.4	7.25
P40939	Trifunctional enzyme subunit alpha, mitochondrial OS=Homo sapiens GN=HADHA PE=1 SV=2 - [ECHA_HUMAN]	0.0799	2	3	3	8	47.36	0.0799	3	4	11.89	0.0799	3	4	763	82.9	9.04
Q58FF6	Putative heat shock protein HSP 90-beta 4 OS=Homo sapiens GN=HSP90AB4P PE=5 SV=1 - [H90B4_HUMAN]	0.0792	2	1	2	4	36.91	0.0317	1	1	6.36	0.0792	2	3	505	58.2	4.73
P10768	S-formylglutathione hydrolase OS=Homo sapiens GN=ESD PE=1 SV=2 - [ESTD_HUMAN]	0.078	2	1	1	4	28.6	0.078	1	2	5.11	0.078	1	2	282	31.4	7.02
P50225	Sulfotransferase 1A1 OS=Homo sapiens GN=SULT1A1 PE=1 SV=3 - [ST1A1_HUMAN]	0.078	4	1	1	4	55.42	0.078	1	2	7.71	0.078	1	2	295	34.1	6.62
B4DLJ0	Aldehyde dehydrogenase X, mitochondrial OS=Homo sapiens GN=ALDH1B1 PE=2 SV=1 - [B4DLJ0_HUMAN]	0.078	2	1	1	1		0			3.84	0.078	1	1	218	24.6	6.35
Q96CN7	Isochorismatase domain-containing protein 1 OS=Homo sapiens GN=ISOC1 PE=1 SV=3 - [ISOC1_HUMAN]	0.0772	1	1	1	1		0			3.45	0.0772	1	1	298	32.2	7.39
Q4G0N4	NAD kinase 2, mitochondrial OS=Homo sapiens GN=NADK2 PE=1 SV=2 - [NAKD2_HUMAN]	0.0769	4	2	2	6	86.71	0.0769	2	3	11.24	0.0769	2	3	442	49.4	8.18
P42126	Enoyl-CoA delta isomerase 1, mitochondrial OS=Homo sapiens GN=ECI1 PE=1 SV=1 - [ECI1_HUMAN]	0.0762	5	1	1	2	24.52	0.0762	1	1	3.99	0.0762	1	1	302	32.8	8.54
P25705	ATP synthase subunit alpha, mitochondrial OS=Homo sapiens GN=ATP5A1 PE=1 SV=1 - [ATPA_HUMAN]	0.0759	2	3	3	7	138.89	0.0759	3	3	12.44	0.0759	3	4	553	59.7	9.13
Q9BYV1	Alanine--glyoxylate aminotransferase 2, mitochondrial OS=Homo sapiens GN=AGXT2 PE=1 SV=1 - [AGT2_HUMAN]	0.0759	2	3	3	8	118.92	0.0525	2	3	13.66	0.0759	3	5	514	57.1	7.87
P28070	Proteasome subunit beta type-4 OS=Homo sapiens GN=PSMB4 PE=1 SV=4 - [PSB4_HUMAN]	0.0758	1	1	1	4	115.31	0.0758	1	2	10.41	0.0758	1	2	264	29.2	5.97
P13693	Translationally-controlled tumor protein OS=Homo sapiens GN=TPT1 PE=1 SV=1 - [TCTP_HUMAN]	0.0756	2	1	1	2	29.21	0.0756	1	1	2.52	0.0756	1	1	172	19.6	4.93
P53597	Succinyl-CoA ligase [ADP/GDP-forming] subunit alpha, mitochondrial OS=Homo sapiens GN=SUCLG1 PE=1 SV=4 - [SUCA_HUMAN]	0.0751	1	2	2	6	36.36	0.0751	2	3	10.55	0.0751	2	3	346	36.2	8.79
Q6PKH6	Dehydrogenase/reductase SDR family member 4-like 2 OS=Homo sapiens GN=DHRS4L2 PE=2 SV=1 - [DR4L2_HUMAN]	0.0739	17	1	1	4	73.25	0.0739	1	2	9.38	0.0739	1	2	230	24.6	10.11
P12694	2-oxoisovalerate dehydrogenase subunit alpha, mitochondrial OS=Homo sapiens GN=BCKDHA PE=1 SV=2 - [ODBA_HUMAN]	0.0719	6	1	1	6	51.48	0.0719	1	3	11.69	0.0719	1	3	445	50.4	8.27
A6NKK6	UDP-glucuronosyltransferase 1-6 OS=Homo sapiens GN=UGT1A6 PE=3 SV=1 - [A6NKK6_HUMAN]	0.0717	10	1	1	1		0			2.27	0.0717	1	1	265	29.6	9.17
P33121	Long-chain-fatty-acid--CoA ligase 1 OS=Homo sapiens GN=ACSL1 PE=1 SV=1 - [ACSL1_HUMAN]	0.0716	7	2	2	5	96.05	0.0716	2	2	7.25	0.0716	2	3	698	77.9	7.15
P13667	Protein disulfide-isomerase A4 OS=Homo sapiens GN=PDIA4 PE=1 SV=2 - [PDIA4_HUMAN]	0.0698	1	3	3	8	89.34	0.0698	3	3	18.89	0.0698	3	5	645	72.9	5.07
P61978	Heterogeneous nuclear ribonucleoprotein K OS=Homo sapiens GN=HNRNPK PE=1 SV=1 - [HNRPK_HUMAN]	0.0691	7	2	2	4	20.03	0.0691	2	2	2.29	0.0691	2	2	463	50.9	5.54
Q6ZTQ4-2	Isoform 2 of Cadherin-related family member 3 OS=Homo sapiens GN=CDHR3 - [CDHR3_HUMAN]	0.0686	6	1	1	1		0			0	0.0686	1	1	277	31.2	5.72
B4DMW1	Nischarin OS=Homo sapiens GN=NISCH PE=2 SV=1 - [B4DMW1_HUMAN]	0.0678	5	1	1	1		0			0	0.0678	1	1	428	48.9	6.33
F5H1F8	Chloride intracellular channel protein 4 OS=Homo sapiens GN=CLIC4 PE=4 SV=1 - [F5H1F8_HUMAN]	0.0676	2	1	1	1		0			1.82	0.0676	1	1	207	23.3	5.34
P43490	Nicotinamide phosphoribosyltransferase OS=Homo sapiens GN=NAMPT PE=1 SV=1 - [NAMPT_HUMAN]	0.0672	3	2	2	8	70.84	0.0672	2	4	5.03	0.0672	2	4	491	55.5	7.15
O95571	Persulfide dioxygenase ETHE1, mitochondrial OS=Homo sapiens GN=ETHE1 PE=1 SV=2 - [ETHE1_HUMAN]	0.0669	1	1	1	2	23.53	0.0669	1	1	0	0.0669	1	1	254	27.9	6.83
Q96IU4	Alpha/beta hydrolase domain-containing protein 14B OS=Homo sapiens GN=ABHD14B PE=1 SV=1 - [ABHEB_HUMAN]	0.0667	4	1	1	2	40.64	0.0667	1	1	3.66	0.0667	1	1	210	22.3	6.4
P24298	Alanine aminotransferase 1 OS=Homo sapiens GN=GPT PE=1 SV=3 - [ALAT1_HUMAN]	0.0665	1	1	1	2		0			4.03	0.0665	1	2	496	54.6	7.18
Q9H2M3	S-methylmethionine--homocysteine S-methyltransferase BHMT2 OS=Homo sapiens GN=BHMT2 PE=1 SV=1 - [BHMT2_HUMAN]	0.0661	1	1	1	5	42.43	0.0661	1	2	11.19	0.0661	1	3	363	40.3	5.87
P20749	B-cell lymphoma 3 protein OS=Homo sapiens GN=BCL3 PE=1 SV=2 - [BCL3_HUMAN]	0.0661	1	1	1	1		0			0	0.0661	1	1	454	47.6	8.41
Q9UDR5	Alpha-aminoadipic semialdehyde synthase, mitochondrial OS=Homo sapiens GN=AASS PE=1 SV=1 - [AASS_HUMAN]	0.0659	2	3	3	10	113.53	0.0659	3	5	17.05	0.0659	3	5	926	102.1	6.64
P36871	Phosphoglucomutase-1 OS=Homo sapiens GN=PGM1 PE=1 SV=3 - [PGM1_HUMAN]	0.0658	4	2	2	4	49.74	0.0658	2	2	4.07	0.0658	2	2	562	61.4	6.76
P34897	Serine hydroxymethyltransferase, mitochondrial OS=Homo sapiens GN=SHMT2 PE=1 SV=3 - [GLYM_HUMAN]	0.0655	14	2	2	4	121.72	0.0655	2	2	8.91	0.0655	2	2	504	56	8.53
Q9BWD1	Acetyl-CoA acetyltransferase, cytosolic OS=Homo sapiens GN=ACAT2 PE=1 SV=2 - [THIC_HUMAN]	0.0655	2	1	1	8	101.71	0.0655	1	4	17.38	0.0655	1	4	397	41.3	6.92
Q08426	Peroxisomal bifunctional enzyme OS=Homo sapiens GN=EHHADH PE=1 SV=3 - [ECHP_HUMAN]	0.065	3	3	3	8	49.64	0.065	3	4	10.11	0.065	3	4	723	79.4	9.14
Q14558	Phosphoribosyl pyrophosphate synthase-associated protein 1 OS=Homo sapiens GN=PRPSAP1 PE=1 SV=2 - [KPRA_HUMAN]	0.0646	4	1	1	6	47.24	0.0646	1	3	11.25	0.0646	1	3	356	39.4	7.2
Q14697	Neutral alpha-glucosidase AB OS=Homo sapiens GN=GANAB PE=1 SV=3 - [GANAB_HUMAN]	0.0646	4	3	3	12	110.59	0.0646	3	6	22.26	0.0646	3	6	944	106.8	6.14
Q99832	T-complex protein 1 subunit eta OS=Homo sapiens GN=CCT7 PE=1 SV=2 - [TCPH_HUMAN]	0.0645	7	2	2	4	26.58	0.0645	2	2	5.66	0.0645	2	2	543	59.3	7.65
P13639	Elongation factor 2 OS=Homo sapiens GN=EEF2 PE=1 SV=4 - [EF2_HUMAN]	0.0641	4	3	3	10	126.09	0.0641	3	5	18.43	0.0641	3	5	858	95.3	6.83
P26641	Elongation factor 1-gamma OS=Homo sapiens GN=EEF1G PE=1 SV=3 - [EF1G_HUMAN]	0.0641	2	1	1	1		0			3.22	0.0641	1	1	437	50.1	6.67
P38117	Electron transfer flavoprotein subunit beta OS=Homo sapiens GN=ETFB PE=1 SV=3 - [ETFB_HUMAN]	0.0627	2	1	1	2	44.89	0.0627	1	1	3.49	0.0627	1	1	255	27.8	8.1
Q6P587	Acylpyruvase FAHD1, mitochondrial OS=Homo sapiens GN=FAHD1 PE=1 SV=2 - [FAHD1_HUMAN]	0.0625	3	1	1	2	28.41	0.0625	1	1	2.63	0.0625	1	1	224	24.8	7.39
P50135	Histamine N-methyltransferase OS=Homo sapiens GN=HNMT PE=1 SV=1 - [HNMT_HUMAN]	0.0616	1	1	1	4	119.98	0.0616	1	2	8.47	0.0616	1	2	292	33.3	5.34
Q96NU7	Probable imidazolonepropionase OS=Homo sapiens GN=AMDHD1 PE=2 SV=2 - [HUTI_HUMAN]	0.061	1	2	2	4	76.92	0.061	2	2	7.21	0.061	2	2	426	46.7	6.61
E9PBI1	Alcohol dehydrogenase 6 OS=Homo sapiens GN=ADH6 PE=3 SV=1 - [E9PBI1_HUMAN]	0.061	3	1	1	1		0			2.05	0.061	1	1	295	31.3	7.4
P04040	Catalase OS=Homo sapiens GN=CAT PE=1 SV=3 - [CATA_HUMAN]	0.0607	1	2	2	3		0			2.12	0.0607	2	3	527	59.7	7.39
Q9BPW8	Protein NipSnap homolog 1 OS=Homo sapiens GN=NIPSNAP1 PE=1 SV=1 - [NIPS1_HUMAN]	0.0599	3	2	2	3	25.34	0.0599	1	1	7.26	0.0599	2	2	284	33.3	9.31
Q8N0X4	Citrate lyase subunit beta-like protein, mitochondrial OS=Homo sapiens GN=CLYBL PE=2 SV=2 - [CLYBL_HUMAN]	0.0588	5	1	1	4	43.34	0.0588	1	2	8.38	0.0588	1	2	340	37.3	8.73
Q9UL46	Proteasome activator complex subunit 2 OS=Homo sapiens GN=PSME2 PE=1 SV=4 - [PSME2_HUMAN]	0.0586	3	1	1	4	41.61	0.0586	1	2	5.52	0.0586	1	2	239	27.4	5.73
P21695	Glycerol-3-phosphate dehydrogenase [NAD(+)], cytoplasmic OS=Homo sapiens GN=GPD1 PE=1 SV=4 - [GPDA_HUMAN]	0.0573	3	1	1	4	66.68	0.0573	1	2	7.18	0.0573	1	2	349	37.5	6.18
Q13228	Selenium-binding protein 1 OS=Homo sapiens GN=SELENBP1 PE=1 SV=2 - [SBP1_HUMAN]	0.0572	3	2	2	4	65.07	0.0572	2	2	6.81	0.0572	2	2	472	52.4	6.37
P15428	15-hydroxyprostaglandin dehydrogenase [NAD(+)] OS=Homo sapiens GN=HPGD PE=1 SV=1 - [PGDH_HUMAN]	0.0564	6	1	1	2	48.57	0.0564	1	1	4.31	0.0564	1	1	266	29	5.86
Q06323	Proteasome activator complex subunit 1 OS=Homo sapiens GN=PSME1 PE=1 SV=1 - [PSME1_HUMAN]	0.0562	4	1	1	2	28.06	0.0562	1	1	2.4	0.0562	1	1	249	28.7	6.02
P51570	Galactokinase OS=Homo sapiens GN=GALK1 PE=1 SV=1 - [GALK1_HUMAN]	0.0561	1	1	1	6	27.31	0.0561	1	2	2.15	0.0561	1	4	392	42.2	6.46
O75356	Ectonucleoside triphosphate diphosphohydrolase 5 OS=Homo sapiens GN=ENTPD5 PE=1 SV=1 - [ENTP5_HUMAN]	0.0561	1	1	1	1		0			0	0.0561	1	1	428	47.5	6.33
Q06210	Glutamine--fructose-6-phosphate aminotransferase [isomerizing] 1 OS=Homo sapiens GN=GFPT1 PE=1 SV=3 - [GFPT1_HUMAN]	0.0558	3	2	2	5	23.08	0.0272	1	2	2.55	0.0558	2	3	699	78.8	7.11
Q96I99	Succinyl-CoA ligase [GDP-forming] subunit beta, mitochondrial OS=Homo sapiens GN=SUCLG2 PE=1 SV=2 - [SUCB2_HUMAN]	0.0556	2	1	1	2	26.81	0.0556	1	1	4.14	0.0556	1	1	432	46.5	6.39
Q96RQ3	Methylcrotonoyl-CoA carboxylase subunit alpha, mitochondrial OS=Homo sapiens GN=MCCC1 PE=1 SV=3 - [MCCA_HUMAN]	0.0552	7	2	2	3	42.34	0.0234	1	1	3.97	0.0552	2	2	725	80.4	7.78
P54819	Adenylate kinase 2, mitochondrial OS=Homo sapiens GN=AK2 PE=1 SV=2 - [KAD2_HUMAN]	0.0544	10	1	1	2	72.7	0.0544	1	1	3.43	0.0544	1	1	239	26.5	7.81
Q6P2I3	Fumarylacetoacetate hydrolase domain-containing protein 2B OS=Homo sapiens GN=FAHD2B PE=2 SV=1 - [FAH2B_HUMAN]	0.0541	4	1	1	2	26.82	0.0541	1	1	2.23	0.0541	1	1	314	34.6	7.75
P23378	Glycine dehydrogenase [decarboxylating], mitochondrial OS=Homo sapiens GN=GLDC PE=1 SV=2 - [GCSP_HUMAN]	0.0539	1	2	2	4	51.56	0.0539	2	2	5.9	0.0539	2	2	1020	112.7	7.11
P00915	Carbonic anhydrase 1 OS=Homo sapiens GN=CA1 PE=1 SV=2 - [CAH1_HUMAN]	0.0536	5	1	1	2	44.06	0.0536	1	1	3.73	0.0536	1	1	261	28.9	7.12
P05388	60S acidic ribosomal protein P0 OS=Homo sapiens GN=RPLP0 PE=1 SV=1 - [RLA0_HUMAN]	0.0536	6	1	1	2	56.26	0.0536	1	1	4.23	0.0536	1	1	317	34.3	5.97
P23396	40S ribosomal protein S3 OS=Homo sapiens GN=RPS3 PE=1 SV=2 - [RS3_HUMAN]	0.0535	11	1	1	2	26.73	0.0535	1	1	2.38	0.0535	1	1	243	26.7	9.66
Q96N76	Urocanate hydratase OS=Homo sapiens GN=UROC1 PE=1 SV=1 - [HUTU_HUMAN]	0.0533	2	1	1	2	29.29	0.0533	1	1	3.25	0.0533	1	1	676	74.8	6.79
P08133	Annexin A6 OS=Homo sapiens GN=ANXA6 PE=1 SV=3 - [ANXA6_HUMAN]	0.052	4	1	1	7	36.46	0.052	1	3	14.53	0.052	1	4	673	75.8	5.6
Q6IB77	Glycine N-acyltransferase OS=Homo sapiens GN=GLYAT PE=1 SV=3 - [GLYAT_HUMAN]	0.0507	1	1	1	1		0			2.3	0.0507	1	1	296	33.9	8.16
P01024	Complement C3 OS=Homo sapiens GN=C3 PE=1 SV=2 - [CO3_HUMAN]	0.0505	2	5	5	14	84.62	0.0505	5	7	23.22	0.0505	5	7	1663	187	6.4
P05165	Propionyl-CoA carboxylase alpha chain, mitochondrial OS=Homo sapiens GN=PCCA PE=1 SV=4 - [PCCA_HUMAN]	0.0495	6	2	2	5	36.23	0.0495	2	2	9	0.0495	2	3	728	80	7.52
P62701	40S ribosomal protein S4, X isoform OS=Homo sapiens GN=RPS4X PE=1 SV=2 - [RS4X_HUMAN]	0.0494	1	1	1	2	41.56	0.0494	1	1	3.28	0.0494	1	1	263	29.6	10.15
D6R9R1	Methylcrotonoyl-CoA carboxylase beta chain, mitochondrial OS=Homo sapiens GN=MCCC2 PE=4 SV=2 - [D6R9R1_HUMAN]	0.0486	4	1	1	2		0			5.81	0.0486	1	2	329	36.3	7.88
P02787	Serotransferrin OS=Homo sapiens GN=TF PE=1 SV=3 - [TRFE_HUMAN]	0.0473	1	2	2	6	76.83	0.0473	2	3	12.11	0.0473	2	3	698	77	7.12
P40926	Malate dehydrogenase, mitochondrial OS=Homo sapiens GN=MDH2 PE=1 SV=3 - [MDHM_HUMAN]	0.0473	3	1	1	2	55.68	0.0473	1	1	3.45	0.0473	1	1	338	35.5	8.68
Q9BY49	Peroxisomal trans-2-enoyl-CoA reductase OS=Homo sapiens GN=PECR PE=1 SV=2 - [PECR_HUMAN]	0.0462	2	1	1	2	25.43	0.0462	1	1	3.05	0.0462	1	1	303	32.5	8.81
P11509	Cytochrome P450 2A6 OS=Homo sapiens GN=CYP2A6 PE=1 SV=3 - [CP2A6_HUMAN]	0.0445	1	1	1	1		0			3.97	0.0445	1	1	494	56.5	9.2
P42357	Histidine ammonia-lyase OS=Homo sapiens GN=HAL PE=1 SV=1 - [HUTH_HUMAN]	0.0441	4	1	1	2	20.38	0.0441	1	1	0	0.0441	1	1	657	72.7	6.95
Q9Y2S2	Lambda-crystallin homolog OS=Homo sapiens GN=CRYL1 PE=1 SV=3 - [CRYL1_HUMAN]	0.0439	1	1	1	4	82.39	0.0439	1	2	7.73	0.0439	1	2	319	35.4	6.18
P49327	Fatty acid synthase OS=Homo sapiens GN=FASN PE=1 SV=3 - [FAS_HUMAN]	0.0434	2	6	6	12	102.9	0.0434	6	6	17.52	0.0434	6	6	2511	273.3	6.44
P05166	Propionyl-CoA carboxylase beta chain, mitochondrial OS=Homo sapiens GN=PCCB PE=1 SV=3 - [PCCB_HUMAN]	0.0427	9	1	1	2	22.45	0.0427	1	1	0	0.0427	1	1	539	58.2	7.64
P50440	Glycine amidinotransferase, mitochondrial OS=Homo sapiens GN=GATM PE=1 SV=1 - [GATM_HUMAN]	0.0426	4	1	1	6	84.13	0.0426	1	3	14.06	0.0426	1	3	423	48.4	8.05
Q96D53	Uncharacterized aarF domain-containing protein kinase 4 OS=Homo sapiens GN=ADCK4 PE=1 SV=2 - [ADCK4_HUMAN]	0.0423	1	1	1	1		0			0	0.0423	1	1	544	60	7.23
Q6NUN0	Acyl-coenzyme A synthetase ACSM5, mitochondrial OS=Homo sapiens GN=ACSM5 PE=2 SV=2 - [ACSM5_HUMAN]	0.0415	1	1	1	1		0			3.27	0.0415	1	1	579	64.7	8.4
P34913	Bifunctional epoxide hydrolase 2 OS=Homo sapiens GN=EPHX2 PE=1 SV=2 - [HYES_HUMAN]	0.0414	5	1	1	8	26.88	0.0414	1	4	9.12	0.0414	1	4	555	62.6	6.28
Q86TX2	Acyl-coenzyme A thioesterase 1 OS=Homo sapiens GN=ACOT1 PE=1 SV=1 - [ACOT1_HUMAN]	0.0404	5	1	1	2	29.73	0.0404	1	1	2.6	0.0404	1	1	421	46.2	7.34
I3L0K7	Heat shock protein 75 kDa, mitochondrial OS=Homo sapiens GN=TRAP1 PE=4 SV=1 - [I3L0K7_HUMAN]	0.0404	3	1	1	2		0			2.17	0.0404	1	2	495	57.2	7.59
A8MT82	Putative centaurin-gamma-like family member 11P OS=Homo sapiens GN=CTGLF11P PE=5 SV=2 - [CTLFB_HUMAN]	0.0402	2	1	1	1		0			0	0.0402	1	1	671	74	7.25
Q01518	Adenylyl cyclase-associated protein 1 OS=Homo sapiens GN=CAP1 PE=1 SV=5 - [CAP1_HUMAN]	0.04	3	2	2	4	46.76	0.04	2	2	8.35	0.04	2	2	475	51.9	8.06
P78371-2	Isoform 2 of T-complex protein 1 subunit beta OS=Homo sapiens GN=CCT2 - [TCPB_HUMAN]	0.0389	2	1	1	1		0			3.12	0.0389	1	1	488	52.7	6.44
F5H0M0	Acyl-coenzyme A oxidase OS=Homo sapiens GN=ACOX1 PE=3 SV=1 - [F5H0M0_HUMAN]	0.0389	4	1	1	1		0			0	0.0389	1	1	592	66.4	7.91
P32754	4-hydroxyphenylpyruvate dioxygenase OS=Homo sapiens GN=HPD PE=1 SV=2 - [HPPD_HUMAN]	0.0382	3	1	1	2	100.01	0.0382	1	1	5.07	0.0382	1	1	393	44.9	7.01
H0Y305	26S proteasome non-ATPase regulatory subunit 2 OS=Homo sapiens GN=PSMD2 PE=4 SV=1 - [H0Y305_HUMAN]	0.0379	5	1	1	1		0			2.24	0.0379	1	1	580	63.3	6.52
P17987	T-complex protein 1 subunit alpha OS=Homo sapiens GN=TCP1 PE=1 SV=1 - [TCPA_HUMAN]	0.0378	3	1	1	4	57.73	0.0378	1	2	8.11	0.0378	1	2	556	60.3	6.11
O14773	Tripeptidyl-peptidase 1 OS=Homo sapiens GN=TPP1 PE=1 SV=2 - [TPP1_HUMAN]	0.0373	3	1	1	4	83.8	0.0373	1	2	10.56	0.0373	1	2	563	61.2	6.48
P52209	6-phosphogluconate dehydrogenase, decarboxylating OS=Homo sapiens GN=PGD PE=1 SV=3 - [6PGD_HUMAN]	0.0352	4	1	1	2	46.88	0.0352	1	1	3.47	0.0352	1	1	483	53.1	7.23
P55072	Transitional endoplasmic reticulum ATPase OS=Homo sapiens GN=VCP PE=1 SV=4 - [TERA_HUMAN]	0.0347	1	2	2	5	29.85	0.0347	1	1	10.46	0.0347	2	4	806	89.3	5.26
F8W7D6	Molybdopterin adenylyltransferase OS=Homo sapiens GN=GPHN PE=4 SV=1 - [F8W7D6_HUMAN]	0.034	4	1	1	1		0			0	0.034	1	1	705	76.3	5.69
Q9BSH4	Translational activator of cytochrome c oxidase 1 OS=Homo sapiens GN=TACO1 PE=1 SV=1 - [TACO1_HUMAN]	0.0337	1	1	1	2	32.43	0.0337	1	1	2.37	0.0337	1	1	297	32.5	8.13
Q8WUM4	Programmed cell death 6-interacting protein OS=Homo sapiens GN=PDCD6IP PE=1 SV=1 - [PDC6I_HUMAN]	0.0334	3	1	1	2	33.31	0.0334	1	1	3.83	0.0334	1	1	868	96	6.52
P48643	T-complex protein 1 subunit epsilon OS=Homo sapiens GN=CCT5 PE=1 SV=1 - [TCPE_HUMAN]	0.0333	6	1	1	4	29.13	0.0333	1	2	5.95	0.0333	1	2	541	59.6	5.66
P06737	Glycogen phosphorylase, liver form OS=Homo sapiens GN=PYGL PE=1 SV=4 - [PYGL_HUMAN]	0.0331	8	2	2	4	25.87	0.0331	2	2	5.57	0.0331	2	2	847	97.1	7.17
P07339	Cathepsin D OS=Homo sapiens GN=CTSD PE=1 SV=1 - [CATD_HUMAN]	0.0316	4	1	1	2	52.68	0.0316	1	1	3.24	0.0316	1	1	412	44.5	6.54
P13798	Acylamino-acid-releasing enzyme OS=Homo sapiens GN=APEH PE=1 SV=4 - [ACPH_HUMAN]	0.0314	2	1	1	2		0			5.23	0.0314	1	2	732	81.2	5.48
Q92786	Prospero homeobox protein 1 OS=Homo sapiens GN=PROX1 PE=1 SV=2 - [PROX1_HUMAN]	0.0312	1	1	1	1		0			2.18	0.0312	1	1	737	83.2	7.18
P12814	Alpha-actinin-1 OS=Homo sapiens GN=ACTN1 PE=1 SV=2 - [ACTN1_HUMAN]	0.0303	13	1	2	4	94.02	0.0303	2	2	7.03	0.0303	2	2	892	103	5.41
P14618	Pyruvate kinase PKM OS=Homo sapiens GN=PKM PE=1 SV=4 - [KPYM_HUMAN]	0.0301	9	1	1	4	42.27	0.0301	1	2	7.17	0.0301	1	2	531	57.9	7.84
O43707	Alpha-actinin-4 OS=Homo sapiens GN=ACTN4 PE=1 SV=2 - [ACTN4_HUMAN]	0.0296	3	1	2	4	122.69	0.0296	2	2	7.34	0.0296	2	2	911	104.8	5.44
Q96KP4	Cytosolic non-specific dipeptidase OS=Homo sapiens GN=CNDP2 PE=1 SV=2 - [CNDP2_HUMAN]	0.0295	2	1	1	4	77.73	0.0295	1	2	7.32	0.0295	1	2	475	52.8	5.97
P35573	Glycogen debranching enzyme OS=Homo sapiens GN=AGL PE=1 SV=3 - [GDE_HUMAN]	0.0287	3	2	2	6	32.65	0.0287	2	3	10.09	0.0287	2	3	1532	174.7	6.76
Q6NVY1	3-hydroxyisobutyryl-CoA hydrolase, mitochondrial OS=Homo sapiens GN=HIBCH PE=1 SV=2 - [HIBCH_HUMAN]	0.0285	5	1	1	2	39.99	0.0285	1	1	2.57	0.0285	1	1	386	43.5	8.19
P50395	Rab GDP dissociation inhibitor beta OS=Homo sapiens GN=GDI2 PE=1 SV=2 - [GDIB_HUMAN]	0.027	3	1	1	2	28.8	0.027	1	1	2.72	0.027	1	1	445	50.6	6.47
Q9UJM8	Hydroxyacid oxidase 1 OS=Homo sapiens GN=HAO1 PE=1 SV=1 - [HAOX1_HUMAN]	0.027	1	1	1	2	29.97	0.027	1	1	2.78	0.027	1	1	370	40.9	8.09
P30101	Protein disulfide-isomerase A3 OS=Homo sapiens GN=PDIA3 PE=1 SV=4 - [PDIA3_HUMAN]	0.0257	4	1	1	2	73.81	0.0257	1	1	4.6	0.0257	1	1	505	56.7	6.35
P55786	Puromycin-sensitive aminopeptidase OS=Homo sapiens GN=NPEPPS PE=1 SV=2 - [PSA_HUMAN]	0.025	4	1	1	6	37.78	0.025	1	3	10.92	0.025	1	3	919	103.2	5.72
Q8WXR4-6	Isoform 6 of Myosin-IIIb OS=Homo sapiens GN=MYO3B - [MYO3B_HUMAN]	0.0243	6	1	1	1		0			0	0.0243	1	1	1192	135.3	8.05
P51687	Sulfite oxidase, mitochondrial OS=Homo sapiens GN=SUOX PE=1 SV=2 - [SUOX_HUMAN]	0.0239	1	1	1	2	26.16	0.0239	1	1	1.7	0.0239	1	1	545	60.2	6.11
Q96HY7	Probable 2-oxoglutarate dehydrogenase E1 component DHKTD1, mitochondrial OS=Homo sapiens GN=DHTKD1 PE=1 SV=2 - [DHTK1_HUMAN]	0.0229	2	1	1	3	34.43	0.0229	1	1	4.71	0.0229	1	2	919	103	6.93
Q05707-3	Isoform 3 of Collagen alpha-1(XIV) chain OS=Homo sapiens GN=COL14A1 - [COEA1_HUMAN]	0.0223	3	1	1	1		0			0	0.0223	1	1	1701	183	5.29
P40763	Signal transducer and activator of transcription 3 OS=Homo sapiens GN=STAT3 PE=1 SV=2 - [STAT3_HUMAN]	0.0221	3	1	1	2	43	0.0221	1	1	2.67	0.0221	1	1	770	88	6.3
Q8NFA0	Ubiquitin carboxyl-terminal hydrolase 32 OS=Homo sapiens GN=USP32 PE=1 SV=1 - [UBP32_HUMAN]	0.0212	1	1	1	1		0			0	0.0212	1	1	1604	181.5	6.44
O60763	General vesicular transport factor p115 OS=Homo sapiens GN=USO1 PE=1 SV=2 - [USO1_HUMAN]	0.0208	4	1	1	4	24.45	0.0208	1	2	6.16	0.0208	1	2	962	107.8	4.91
Q9H3U1-2	Isoform 2 of Protein unc-45 homolog A OS=Homo sapiens GN=UNC45A - [UN45A_HUMAN]	0.0205	2	1	1	1		0			0	0.0205	1	1	929	101.6	6.06
P01023	Alpha-2-macroglobulin OS=Homo sapiens GN=A2M PE=1 SV=3 - [A2MG_HUMAN]	0.0204	2	1	1	2	31.47	0.0204	1	1	2.11	0.0204	1	1	1474	163.2	6.46
P16435	NADPH--cytochrome P450 reductase OS=Homo sapiens GN=POR PE=1 SV=2 - [NCPR_HUMAN]	0.0192	6	1	1	3	0	0.0192	1	1	4.91	0.0192	1	2	677	76.6	5.58
O95479	GDH/6PGL endoplasmic bifunctional protein OS=Homo sapiens GN=H6PD PE=1 SV=2 - [G6PE_HUMAN]	0.0177	1	1	1	2	33.08	0.0177	1	1	2.83	0.0177	1	1	791	88.8	7.3
Q99460-2	Isoform 2 of 26S proteasome non-ATPase regulatory subunit 1 OS=Homo sapiens GN=PSMD1 - [PSMD1_HUMAN]	0.0174	2	1	1	1		0			0	0.0174	1	1	922	102.2	5.27
A2RUS2-2	Isoform 2 of DENN domain-containing protein 3 OS=Homo sapiens GN=DENND3 - [DEND3_HUMAN]	0.0166	4	1	1	1		0			0	0.0166	1	1	1146	129.7	6.87
Q00610-2	Isoform 2 of Clathrin heavy chain 1 OS=Homo sapiens GN=CLTC - [CLH1_HUMAN]	0.0165	2	1	1	2		0			6.71	0.0165	1	2	1639	187.8	5.69
E9PBV1	NACHT and WD repeat domain-containing protein 1 OS=Homo sapiens GN=NWD1 PE=4 SV=1 - [E9PBV1_HUMAN]	0.0155	5	1	1	1		0			0	0.0155	1	1	1358	150.7	7.05
F6SBX2	Isoleucine--tRNA ligase, mitochondrial OS=Homo sapiens GN=IARS2 PE=3 SV=1 - [F6SBX2_HUMAN]	0.0128	2	1	1	1		0			2.49	0.0128	1	1	940	106	6.48
Q9P2E9	Ribosome-binding protein 1 OS=Homo sapiens GN=RRBP1 PE=1 SV=4 - [RRBP1_HUMAN]	0.0099	4	1	1	2	38.79	0.0099	1	1	2.58	0.0099	1	1	1410	152.4	8.6
H0Y4W2	Transformation/transcription domain-associated protein (Fragment) OS=Homo sapiens GN=TRRAP PE=4 SV=1 - [H0Y4W2_HUMAN]	0.007	4	1	1	2		0			2.22	0.007	1	2	3588	405.6	8.18
Q9Y490	Talin-1 OS=Homo sapiens GN=TLN1 PE=1 SV=3 - [TLN1_HUMAN]	0.0059	2	1	1	2	31.99	0.0059	1	1	2.53	0.0059	1	1	2541	269.6	6.07
A2VEC9	SCO-spondin OS=Homo sapiens GN=SSPO PE=2 SV=1 - [SSPO_HUMAN]	0.0039	1	1	1	1		0			1.78	0.0039	1	1	5147	547.1	6.02
Q86WI1	Fibrocystin-L OS=Homo sapiens GN=PKHD1L1 PE=2 SV=2 - [PKHL1_HUMAN]	0.0035	1	1	1	1		0			0	0.0035	1	1	4243	465.4	6.11

## Sheet: 50MeOH3MC_1
﻿Accession	Description	ΣCoverage	Σ# Proteins	Σ# Unique Peptides	Σ# Peptides	Σ# PSMs	Score A2	Coverage A2	# Peptides A2	# PSM A2	Score A4	Coverage A4	# Peptides A4	# PSM A4	# AAs	MW [kDa]	calc. pI
P68871	Hemoglobin subunit beta OS=Homo sapiens GN=HBB PE=1 SV=2 - [HBB_HUMAN]	0.7891	11	11	11	37	543.9	0.7279	10	18	48.51	0.7891	11	19	147	16	7.28
P69905	Hemoglobin subunit alpha OS=Homo sapiens GN=HBA1 PE=1 SV=2 - [HBA_HUMAN]	0.6901	2	7	7	35	361.61	0.6901	7	18	53.21	0.5775	6	17	142	15.2	8.68
P30086	Phosphatidylethanolamine-binding protein 1 OS=Homo sapiens GN=PEBP1 PE=1 SV=3 - [PEBP1_HUMAN]	0.6684	2	7	7	26	490.86	0.5989	6	12	48.98	0.6684	7	14	187	21	7.53
P05091	Aldehyde dehydrogenase, mitochondrial OS=Homo sapiens GN=ALDH2 PE=1 SV=2 - [ALDH2_HUMAN]	0.5861	13	18	20	63	749.86	0.5261	19	31	105.71	0.5725	19	32	517	56.3	7.05
P23141	Liver carboxylesterase 1 OS=Homo sapiens GN=CES1 PE=1 SV=2 - [EST1_HUMAN]	0.5838	10	19	19	73	745.48	0.5838	19	33	127.69	0.5838	19	40	567	62.5	6.6
P31327	Carbamoyl-phosphate synthase [ammonia], mitochondrial OS=Homo sapiens GN=CPS1 PE=1 SV=2 - [CPSM_HUMAN]	0.5767	7	52	52	166	1885.39	0.5087	47	77	274.48	0.5713	51	89	1500	164.8	6.74
P30043	Flavin reductase (NADPH) OS=Homo sapiens GN=BLVRB PE=1 SV=3 - [BLVRB_HUMAN]	0.5728	1	6	6	12	91.75	0.5728	6	6	12.82	0.5728	6	6	206	22.1	7.65
P10809	60 kDa heat shock protein, mitochondrial OS=Homo sapiens GN=HSPD1 PE=1 SV=2 - [CH60_HUMAN]	0.5724	9	20	20	72	1079.62	0.5131	18	34	149.94	0.5724	20	38	573	61	5.87
P04406	Glyceraldehyde-3-phosphate dehydrogenase OS=Homo sapiens GN=GAPDH PE=1 SV=3 - [G3P_HUMAN]	0.5552	4	10	10	39	523.95	0.4746	8	19	75.77	0.5313	8	20	335	36	8.46
P07148	Fatty acid-binding protein, liver OS=Homo sapiens GN=FABP1 PE=1 SV=1 - [FABPL_HUMAN]	0.5433	4	5	5	24	277.11	0.5433	5	11	40.5	0.5433	5	13	127	14.2	7.18
P08263	Glutathione S-transferase A1 OS=Homo sapiens GN=GSTA1 PE=1 SV=3 - [GSTA1_HUMAN]	0.536	6	8	8	40	376.42	0.5	7	20	67.37	0.5045	7	20	222	25.6	8.88
P40261	Nicotinamide N-methyltransferase OS=Homo sapiens GN=NNMT PE=1 SV=1 - [NNMT_HUMAN]	0.5341	2	8	8	24	210.07	0.5341	8	12	38.76	0.5341	8	12	264	29.6	5.74
P05062	Fructose-bisphosphate aldolase B OS=Homo sapiens GN=ALDOB PE=1 SV=2 - [ALDOB_HUMAN]	0.533	3	11	11	66	675.77	0.533	10	32	93.91	0.533	11	34	364	39.4	7.87
P00352	Retinal dehydrogenase 1 OS=Homo sapiens GN=ALDH1A1 PE=1 SV=2 - [AL1A1_HUMAN]	0.5329	13	18	20	57	764.77	0.5329	20	27	84.36	0.519	19	30	501	54.8	6.73
P17174	Aspartate aminotransferase, cytoplasmic OS=Homo sapiens GN=GOT1 PE=1 SV=3 - [AATC_HUMAN]	0.5254	3	11	11	27	280.72	0.5254	11	14	40.29	0.4794	10	13	413	46.2	7.01
P04179	Superoxide dismutase [Mn], mitochondrial OS=Homo sapiens GN=SOD2 PE=1 SV=2 - [SODM_HUMAN]	0.5225	10	6	6	19	231.43	0.3964	5	8	34.62	0.5225	6	11	222	24.7	8.25
O75874	Isocitrate dehydrogenase [NADP] cytoplasmic OS=Homo sapiens GN=IDH1 PE=1 SV=2 - [IDHC_HUMAN]	0.5097	4	15	16	39	455.75	0.4879	15	19	61.03	0.5097	16	20	414	46.6	7.01
P16152	Carbonyl reductase [NADPH] 1 OS=Homo sapiens GN=CBR1 PE=1 SV=3 - [CBR1_HUMAN]	0.509	5	9	9	21	331.49	0.4513	8	10	40.74	0.509	9	11	277	30.4	8.32
P07108	Acyl-CoA-binding protein OS=Homo sapiens GN=DBI PE=1 SV=2 - [ACBP_HUMAN]	0.5057	5	3	3	9	84.07	0.4138	2	4	10.66	0.5057	3	5	87	10	6.57
P52895	Aldo-keto reductase family 1 member C2 OS=Homo sapiens GN=AKR1C2 PE=1 SV=3 - [AK1C2_HUMAN]	0.5046	3	8	8	27	257.96	0.4211	7	12	49.17	0.5046	8	15	323	36.7	7.49
P60709	Actin, cytoplasmic 1 OS=Homo sapiens GN=ACTB PE=1 SV=1 - [ACTB_HUMAN]	0.504	19	6	10	24	221.64	0.3627	8	10	40.9	0.504	10	14	375	41.7	5.48
P24752	Acetyl-CoA acetyltransferase, mitochondrial OS=Homo sapiens GN=ACAT1 PE=1 SV=1 - [THIL_HUMAN]	0.5035	5	14	14	40	440.89	0.4403	13	19	72.7	0.5035	14	21	427	45.2	8.85
O60218	Aldo-keto reductase family 1 member B10 OS=Homo sapiens GN=AKR1B10 PE=1 SV=2 - [AK1BA_HUMAN]	0.4778	3	10	10	29	312.32	0.3608	8	13	44.36	0.4778	10	16	316	36	7.84
P30041	Peroxiredoxin-6 OS=Homo sapiens GN=PRDX6 PE=1 SV=3 - [PRDX6_HUMAN]	0.4688	1	7	7	22	283.03	0.4688	7	12	28.46	0.375	6	10	224	25	6.38
P52758	Ribonuclease UK114 OS=Homo sapiens GN=HRSP12 PE=1 SV=1 - [UK114_HUMAN]	0.4526	4	4	4	8	64.91	0.4526	4	4	11.23	0.4526	4	4	137	14.5	8.68
P62937	Peptidyl-prolyl cis-trans isomerase A OS=Homo sapiens GN=PPIA PE=1 SV=2 - [PPIA_HUMAN]	0.4485	6	7	7	17	223.81	0.4485	7	10	15.45	0.3394	6	7	165	18	7.81
P07237	Protein disulfide-isomerase OS=Homo sapiens GN=P4HB PE=1 SV=3 - [PDIA1_HUMAN]	0.435	16	17	17	48	378.65	0.4331	16	24	79.97	0.4193	16	24	508	57.1	4.87
P06733	Alpha-enolase OS=Homo sapiens GN=ENO1 PE=1 SV=2 - [ENOA_HUMAN]	0.4309	16	10	10	33	516.63	0.4309	10	16	66.26	0.4309	10	17	434	47.1	7.39
Q7Z4W1	L-xylulose reductase OS=Homo sapiens GN=DCXR PE=1 SV=2 - [DCXR_HUMAN]	0.4303	1	7	7	24	341.46	0.4303	7	12	42.71	0.4303	7	12	244	25.9	8.1
Q06520	Bile salt sulfotransferase OS=Homo sapiens GN=SULT2A1 PE=1 SV=3 - [ST2A1_HUMAN]	0.4175	1	9	9	31	406.19	0.3789	8	14	55.55	0.4175	9	17	285	33.8	5.95
P00558	Phosphoglycerate kinase 1 OS=Homo sapiens GN=PGK1 PE=1 SV=3 - [PGK1_HUMAN]	0.4173	6	11	11	21	136.21	0.3237	8	9	29.98	0.4173	11	12	417	44.6	8.1
P00325	Alcohol dehydrogenase 1B OS=Homo sapiens GN=ADH1B PE=1 SV=2 - [ADH1B_HUMAN]	0.3973	5	9	9	54	779.55	0.376	8	27	85.39	0.288	8	27	375	39.8	8.29
E7EU82	SPARC-like protein 1 (Fragment) OS=Homo sapiens GN=SPARCL1 PE=4 SV=2 - [E7EU82_HUMAN]	0.3929	7	1	1	1		0			0	0.3929	1	1	56	6	4.88
P27797	Calreticulin OS=Homo sapiens GN=CALR PE=1 SV=1 - [CALR_HUMAN]	0.3885	2	7	7	20	165.11	0.3885	7	9	35.44	0.3885	7	11	417	48.1	4.44
P80404	4-aminobutyrate aminotransferase, mitochondrial OS=Homo sapiens GN=ABAT PE=1 SV=3 - [GABT_HUMAN]	0.388	7	11	11	25	270.89	0.388	11	13	40.28	0.37	10	12	500	56.4	7.96
P18669	Phosphoglycerate mutase 1 OS=Homo sapiens GN=PGAM1 PE=1 SV=2 - [PGAM1_HUMAN]	0.3858	3	6	6	16	130.14	0.3819	5	7	25.04	0.3858	6	9	254	28.8	7.18
P30038	Delta-1-pyrroline-5-carboxylate dehydrogenase, mitochondrial OS=Homo sapiens GN=ALDH4A1 PE=1 SV=3 - [AL4A1_HUMAN]	0.3819	6	13	13	36	379.92	0.3535	12	18	51.02	0.3819	13	18	563	61.7	8.07
P42330	Aldo-keto reductase family 1 member C3 OS=Homo sapiens GN=AKR1C3 PE=1 SV=4 - [AK1C3_HUMAN]	0.3808	2	5	6	16	133.39	0.3808	6	8	29.81	0.3808	6	8	323	36.8	7.94
P00367	Glutamate dehydrogenase 1, mitochondrial OS=Homo sapiens GN=GLUD1 PE=1 SV=2 - [DHE3_HUMAN]	0.3763	7	13	13	44	396.8	0.3763	13	22	62.89	0.3763	13	22	558	61.4	7.8
P09417	Dihydropteridine reductase OS=Homo sapiens GN=QDPR PE=1 SV=2 - [DHPR_HUMAN]	0.3607	5	5	5	9	89.95	0.2992	4	4	10.59	0.3607	5	5	244	25.8	7.37
P54868	Hydroxymethylglutaryl-CoA synthase, mitochondrial OS=Homo sapiens GN=HMGCS2 PE=1 SV=1 - [HMCS2_HUMAN]	0.3583	4	9	9	28	365.49	0.3583	9	13	48.25	0.3583	9	15	508	56.6	8.16
P30084	Enoyl-CoA hydratase, mitochondrial OS=Homo sapiens GN=ECHS1 PE=1 SV=4 - [ECHM_HUMAN]	0.3552	1	7	7	22	355.08	0.3552	7	11	39	0.3552	7	11	290	31.4	8.07
P08319	Alcohol dehydrogenase 4 OS=Homo sapiens GN=ADH4 PE=1 SV=5 - [ADH4_HUMAN]	0.3526	5	8	8	21	280.92	0.3526	8	10	34.08	0.3526	8	11	380	40.2	7.94
O75891	Cytosolic 10-formyltetrahydrofolate dehydrogenase OS=Homo sapiens GN=ALDH1L1 PE=1 SV=2 - [AL1L1_HUMAN]	0.3426	10	19	19	47	543.95	0.3337	18	23	75.71	0.3426	19	24	902	98.8	5.94
P23528	Cofilin-1 OS=Homo sapiens GN=CFL1 PE=1 SV=3 - [COF1_HUMAN]	0.3373	9	3	3	6	89.07	0.3373	3	3	11.8	0.3373	3	3	166	18.5	8.09
P14550	Alcohol dehydrogenase [NADP(+)] OS=Homo sapiens GN=AKR1A1 PE=1 SV=3 - [AK1A1_HUMAN]	0.3354	8	9	9	21	261.89	0.3354	9	11	32.07	0.3108	8	10	325	36.5	6.79
Q14914	Prostaglandin reductase 1 OS=Homo sapiens GN=PTGR1 PE=1 SV=2 - [PTGR1_HUMAN]	0.3343	6	6	6	20	181.44	0.2644	5	9	34.63	0.3343	6	11	329	35.8	8.29
Q16698	2,4-dienoyl-CoA reductase, mitochondrial OS=Homo sapiens GN=DECR1 PE=1 SV=1 - [DECR_HUMAN]	0.3343	6	7	7	12	108.03	0.2836	6	6	13.8	0.3045	6	6	335	36	9.28
P16219	Short-chain specific acyl-CoA dehydrogenase, mitochondrial OS=Homo sapiens GN=ACADS PE=1 SV=1 - [ACADS_HUMAN]	0.3277	2	6	6	14	199.64	0.3277	6	7	20.51	0.3277	6	7	412	44.3	7.99
P30042	ES1 protein homolog, mitochondrial OS=Homo sapiens GN=C21orf33 PE=1 SV=3 - [ES1_HUMAN]	0.3097	7	4	4	15	99.42	0.3097	4	8	23.16	0.3097	4	7	268	28.2	8.27
P36871	Phosphoglucomutase-1 OS=Homo sapiens GN=PGM1 PE=1 SV=3 - [PGM1_HUMAN]	0.3096	4	10	10	22	286.15	0.3096	10	11	36.9	0.3096	10	11	562	61.4	6.76
P21964	Catechol O-methyltransferase OS=Homo sapiens GN=COMT PE=1 SV=2 - [COMT_HUMAN]	0.2952	6	4	4	9	69.54	0.2399	3	4	14.09	0.2952	4	5	271	30	5.47
P30711	Glutathione S-transferase theta-1 OS=Homo sapiens GN=GSTT1 PE=1 SV=4 - [GSTT1_HUMAN]	0.2917	4	3	3	5		0			4.53	0.2917	3	5	240	27.3	7.49
P17516	Aldo-keto reductase family 1 member C4 OS=Homo sapiens GN=AKR1C4 PE=1 SV=3 - [AK1C4_HUMAN]	0.2879	2	5	6	17	141.65	0.2879	6	9	30.99	0.2879	6	8	323	37	6.93
Q9UBQ7	Glyoxylate reductase/hydroxypyruvate reductase OS=Homo sapiens GN=GRHPR PE=1 SV=1 - [GRHPR_HUMAN]	0.2835	2	5	5	13	137.54	0.2835	5	6	24.29	0.2835	5	7	328	35.6	7.39
P40926	Malate dehydrogenase, mitochondrial OS=Homo sapiens GN=MDH2 PE=1 SV=3 - [MDHM_HUMAN]	0.2811	3	6	6	16	319.36	0.2811	6	8	36.48	0.2811	6	8	338	35.5	8.68
P01009	Alpha-1-antitrypsin OS=Homo sapiens GN=SERPINA1 PE=1 SV=3 - [A1AT_HUMAN]	0.2799	5	9	9	32	320.84	0.2799	9	16	47.64	0.2799	9	16	418	46.7	5.59
P61457	Pterin-4-alpha-carbinolamine dehydratase OS=Homo sapiens GN=PCBD1 PE=1 SV=2 - [PHS_HUMAN]	0.2788	1	2	2	4	34.89	0.2788	2	2	5.55	0.2788	2	2	104	12	6.8
Q16762	Thiosulfate sulfurtransferase OS=Homo sapiens GN=TST PE=1 SV=4 - [THTR_HUMAN]	0.2727	3	5	5	11	122.06	0.2256	4	5	11.71	0.2727	5	6	297	33.4	7.25
P48735	Isocitrate dehydrogenase [NADP], mitochondrial OS=Homo sapiens GN=IDH2 PE=1 SV=2 - [IDHP_HUMAN]	0.2655	4	7	8	19	215.45	0.2456	7	9	34.46	0.2655	8	10	452	50.9	8.69
P07954	Fumarate hydratase, mitochondrial OS=Homo sapiens GN=FH PE=1 SV=3 - [FUMH_HUMAN]	0.2647	2	6	6	14	141.69	0.2647	6	7	27.31	0.2647	6	7	510	54.6	8.76
P00338	L-lactate dehydrogenase A chain OS=Homo sapiens GN=LDHA PE=1 SV=2 - [LDHA_HUMAN]	0.259	17	5	5	12	195.66	0.2169	4	5	29.68	0.259	5	7	332	36.7	8.27
P49773	Histidine triad nucleotide-binding protein 1 OS=Homo sapiens GN=HINT1 PE=1 SV=2 - [HINT1_HUMAN]	0.254	1	3	3	6	87.23	0.254	3	3	8.9	0.254	3	3	126	13.8	6.95
Q99497	Protein DJ-1 OS=Homo sapiens GN=PARK7 PE=1 SV=2 - [PARK7_HUMAN]	0.2381	1	2	2	10	164.91	0.2381	2	5	20.72	0.2381	2	5	189	19.9	6.79
P13804	Electron transfer flavoprotein subunit alpha, mitochondrial OS=Homo sapiens GN=ETFA PE=1 SV=1 - [ETFA_HUMAN]	0.2342	8	4	4	10	146.62	0.2342	4	5	20.75	0.2342	4	5	333	35.1	8.38
P50225	Sulfotransferase 1A1 OS=Homo sapiens GN=SULT1A1 PE=1 SV=3 - [ST1A1_HUMAN]	0.2305	11	4	4	13	127.99	0.1831	3	6	20.7	0.2305	4	7	295	34.1	6.62
O95954	Formimidoyltransferase-cyclodeaminase OS=Homo sapiens GN=FTCD PE=1 SV=2 - [FTCD_HUMAN]	0.2181	4	5	5	15	133.13	0.1738	4	7	26.38	0.2181	5	8	541	58.9	5.74
P00966	Argininosuccinate synthase OS=Homo sapiens GN=ASS1 PE=1 SV=2 - [ASSY_HUMAN]	0.216	4	4	4	12	96.47	0.216	4	5	17.21	0.216	4	7	412	46.5	8.02
P0CG48	Polyubiquitin-C OS=Homo sapiens GN=UBC PE=1 SV=3 - [UBC_HUMAN]	0.2102	18	1	1	2	38.9	0.2102	1	1	3.63	0.2102	1	1	685	77	7.66
E9PGI8	UMP-CMP kinase OS=Homo sapiens GN=CMPK1 PE=3 SV=1 - [E9PGI8_HUMAN]	0.2067	2	2	2	3		0			7.69	0.2067	2	3	179	20.2	7.64
P22307	Non-specific lipid-transfer protein OS=Homo sapiens GN=SCP2 PE=1 SV=2 - [NLTP_HUMAN]	0.2011	11	7	7	16	112.66	0.1444	6	7	29.62	0.2011	7	9	547	59	6.89
P54819	Adenylate kinase 2, mitochondrial OS=Homo sapiens GN=AK2 PE=1 SV=2 - [KAD2_HUMAN]	0.2008	11	3	3	8	89.15	0.2008	3	4	13.16	0.2008	3	4	239	26.5	7.81
P63104	14-3-3 protein zeta/delta OS=Homo sapiens GN=YWHAZ PE=1 SV=1 - [1433Z_HUMAN]	0.2	13	2	4	7	48.01	0.151	3	3	8.2	0.2	4	4	245	27.7	4.79
Q00266	S-adenosylmethionine synthase isoform type-1 OS=Homo sapiens GN=MAT1A PE=1 SV=2 - [METK1_HUMAN]	0.2	2	5	5	9	108.69	0.2	5	5	13.25	0.1494	4	4	395	43.6	6.29
Q16836	Hydroxyacyl-coenzyme A dehydrogenase, mitochondrial OS=Homo sapiens GN=HADH PE=1 SV=3 - [HCDH_HUMAN]	0.1975	3	3	3	5	57.01	0.1656	2	2	8.15	0.1975	3	3	314	34.3	8.85
Q14749	Glycine N-methyltransferase OS=Homo sapiens GN=GNMT PE=1 SV=3 - [GNMT_HUMAN]	0.1966	1	3	3	10	140.21	0.1966	3	5	21.02	0.1966	3	5	295	32.7	7.02
P62736	Actin, aortic smooth muscle OS=Homo sapiens GN=ACTA2 PE=1 SV=1 - [ACTA_HUMAN]	0.1963	16	1	5	11	86.18	0.1353	4	5	17.31	0.1963	5	6	377	42	5.39
P45954	Short/branched chain specific acyl-CoA dehydrogenase, mitochondrial OS=Homo sapiens GN=ACADSB PE=1 SV=1 - [ACDSB_HUMAN]	0.1921	3	4	4	9	42.61	0.1435	3	4	15.06	0.1921	4	5	432	47.5	6.99
P30044	Peroxiredoxin-5, mitochondrial OS=Homo sapiens GN=PRDX5 PE=1 SV=4 - [PRDX5_HUMAN]	0.1869	3	3	3	6	58.54	0.1869	3	3	7.55	0.1869	3	3	214	22.1	8.7
P04424	Argininosuccinate lyase OS=Homo sapiens GN=ASL PE=1 SV=4 - [ARLY_HUMAN]	0.1832	6	7	7	14	163.3	0.1401	5	6	20.93	0.1832	7	8	464	51.6	6.48
P43490	Nicotinamide phosphoribosyltransferase OS=Homo sapiens GN=NAMPT PE=1 SV=1 - [NAMPT_HUMAN]	0.1792	3	5	5	11	39.77	0.1161	3	4	11.62	0.1792	5	7	491	55.5	7.15
P02768	Serum albumin OS=Homo sapiens GN=ALB PE=1 SV=2 - [ALBU_HUMAN]	0.1724	9	11	11	28	401.34	0.1724	11	14	38.51	0.1576	10	14	609	69.3	6.28
O95154	Aflatoxin B1 aldehyde reductase member 3 OS=Homo sapiens GN=AKR7A3 PE=1 SV=2 - [ARK73_HUMAN]	0.1722	4	3	3	7	49.83	0.1118	2	3	12.04	0.1722	3	4	331	37.2	7.15
P25325	3-mercaptopyruvate sulfurtransferase OS=Homo sapiens GN=MPST PE=1 SV=3 - [THTM_HUMAN]	0.1717	3	2	2	4	44.78	0.1717	2	2	8.38	0.1717	2	2	297	33.2	6.6
P07737	Profilin-1 OS=Homo sapiens GN=PFN1 PE=1 SV=2 - [PROF1_HUMAN]	0.1714	2	2	2	4	70.43	0.1714	2	2	4.59	0.1714	2	2	140	15	8.27
P04264	Keratin, type II cytoskeletal 1 OS=Homo sapiens GN=KRT1 PE=1 SV=6 - [K2C1_HUMAN]	0.1693	5	9	9	20	329.09	0.1693	9	10	35.25	0.1693	9	10	644	66	8.12
P09467	Fructose-1,6-bisphosphatase 1 OS=Homo sapiens GN=FBP1 PE=1 SV=5 - [F16P1_HUMAN]	0.1686	2	4	4	9	106.63	0.1272	3	4	14.15	0.1686	4	5	338	36.8	6.99
P52209	6-phosphogluconate dehydrogenase, decarboxylating OS=Homo sapiens GN=PGD PE=1 SV=3 - [6PGD_HUMAN]	0.1677	5	5	5	12	139.39	0.1677	5	6	21.23	0.1677	5	6	483	53.1	7.23
P21549	Serine--pyruvate aminotransferase OS=Homo sapiens GN=AGXT PE=1 SV=1 - [SPYA_HUMAN]	0.1633	1	2	2	10	112.95	0.1633	2	5	14.23	0.1633	2	5	392	43	8.4
F5GY93	Cob(I)yrinic acid a,c-diamide adenosyltransferase, mitochondrial (Fragment) OS=Homo sapiens GN=MMAB PE=4 SV=1 - [F5GY93_HUMAN]	0.1628	3	1	1	1		0			2.21	0.1628	1	1	172	18.3	8.5
O60701	UDP-glucose 6-dehydrogenase OS=Homo sapiens GN=UGDH PE=1 SV=1 - [UGDH_HUMAN]	0.1619	3	4	4	10	102.74	0.1619	4	5	19.87	0.1619	4	5	494	55	7.12
P10620	Microsomal glutathione S-transferase 1 OS=Homo sapiens GN=MGST1 PE=1 SV=1 - [MGST1_HUMAN]	0.1613	1	1	1	3	42.61	0.1613	1	3		0			155	17.6	9.39
P38117	Electron transfer flavoprotein subunit beta OS=Homo sapiens GN=ETFB PE=1 SV=3 - [ETFB_HUMAN]	0.1608	2	3	3	6	34.42	0.1608	3	3	5.54	0.1608	3	3	255	27.8	8.1
Q06830	Peroxiredoxin-1 OS=Homo sapiens GN=PRDX1 PE=1 SV=1 - [PRDX1_HUMAN]	0.1608	1	2	3	5	72.57	0.1055	2	2	6.43	0.1608	3	3	199	22.1	8.13
P63241	Eukaryotic translation initiation factor 5A-1 OS=Homo sapiens GN=EIF5A PE=1 SV=2 - [IF5A1_HUMAN]	0.1558	3	1	1	4	22.83	0.1558	1	2	6.1	0.1558	1	2	154	16.8	5.24
Q96I99	Succinyl-CoA ligase [GDP-forming] subunit beta, mitochondrial OS=Homo sapiens GN=SUCLG2 PE=1 SV=2 - [SUCB2_HUMAN]	0.1551	5	5	5	12	186.86	0.1551	5	6	22.11	0.1551	5	6	432	46.5	6.39
P31946	14-3-3 protein beta/alpha OS=Homo sapiens GN=YWHAB PE=1 SV=3 - [1433B_HUMAN]	0.1545	8	1	3	6	71.44	0.1545	3	3	6.74	0.1545	3	3	246	28.1	4.83
P13645	Keratin, type I cytoskeletal 10 OS=Homo sapiens GN=KRT10 PE=1 SV=6 - [K1C10_HUMAN]	0.1524	1	6	6	18	319.63	0.1524	6	9	28.72	0.1524	6	9	584	58.8	5.21
P61981	14-3-3 protein gamma OS=Homo sapiens GN=YWHAG PE=1 SV=2 - [1433G_HUMAN]	0.1498	8	1	3	5	43.67	0.0729	2	2	2.57	0.1498	3	3	247	28.3	4.89
P32119	Peroxiredoxin-2 OS=Homo sapiens GN=PRDX2 PE=1 SV=5 - [PRDX2_HUMAN]	0.1465	2	1	2	4	57.91	0.1465	2	2	5.03	0.1465	2	2	198	21.9	5.97
P35558	Phosphoenolpyruvate carboxykinase, cytosolic [GTP] OS=Homo sapiens GN=PCK1 PE=1 SV=3 - [PCKGC_HUMAN]	0.1463	5	5	6	13	251.13	0.1238	5	6	24.46	0.1463	6	7	622	69.1	6.14
P62258	14-3-3 protein epsilon OS=Homo sapiens GN=YWHAE PE=1 SV=1 - [1433E_HUMAN]	0.1451	8	1	3	6	43.67	0.1451	3	3	5.97	0.1451	3	3	255	29.2	4.74
P30048	Thioredoxin-dependent peroxide reductase, mitochondrial OS=Homo sapiens GN=PRDX3 PE=1 SV=3 - [PRDX3_HUMAN]	0.1445	2	3	3	6	64.71	0.1445	3	3	8.97	0.1445	3	3	256	27.7	7.78
O15120-2	Isoform 2 of 1-acyl-sn-glycerol-3-phosphate acyltransferase beta OS=Homo sapiens GN=AGPAT2 - [PLCB_HUMAN]	0.1423	2	1	1	1		0			0	0.1423	1	1	246	27.3	8.91
P49419	Alpha-aminoadipic semialdehyde dehydrogenase OS=Homo sapiens GN=ALDH7A1 PE=1 SV=5 - [AL7A1_HUMAN]	0.1391	9	3	3	6	57.07	0.0705	2	2	10.32	0.1391	3	4	539	58.5	7.99
P61604	10 kDa heat shock protein, mitochondrial OS=Homo sapiens GN=HSPE1 PE=1 SV=2 - [CH10_HUMAN]	0.1373	2	1	1	2	88.65	0.1373	1	1	4.35	0.1373	1	1	102	10.9	8.92
P00480	Ornithine carbamoyltransferase, mitochondrial OS=Homo sapiens GN=OTC PE=1 SV=3 - [OTC_HUMAN]	0.1356	1	2	2	2		0			2.62	0.1356	2	2	354	39.9	8.63
Q0PNE2	Elongator complex protein 6 OS=Homo sapiens GN=ELP6 PE=1 SV=1 - [ELP6_HUMAN]	0.1353	1	1	1	1	23.89	0.1353	1	1		0			266	29.8	6.84
P42765	3-ketoacyl-CoA thiolase, mitochondrial OS=Homo sapiens GN=ACAA2 PE=1 SV=2 - [THIM_HUMAN]	0.131	1	3	3	9	116.77	0.1108	2	4	19.79	0.131	3	5	397	41.9	8.09
P07858	Cathepsin B OS=Homo sapiens GN=CTSB PE=1 SV=3 - [CATB_HUMAN]	0.1268	15	3	3	5	82.36	0.0767	2	2	8.76	0.1268	3	3	339	37.8	6.3
Q93088	Betaine--homocysteine S-methyltransferase 1 OS=Homo sapiens GN=BHMT PE=1 SV=2 - [BHMT1_HUMAN]	0.1232	3	2	4	8	151.37	0.1232	4	4	14.28	0.1232	4	4	406	45	7.03
Q9BX68	Histidine triad nucleotide-binding protein 2, mitochondrial OS=Homo sapiens GN=HINT2 PE=1 SV=1 - [HINT2_HUMAN]	0.1227	1	1	1	4	43.75	0.1227	1	2	6.28	0.1227	1	2	163	17.2	9.16
Q9H2M3	S-methylmethionine--homocysteine S-methyltransferase BHMT2 OS=Homo sapiens GN=BHMT2 PE=1 SV=1 - [BHMT2_HUMAN]	0.1185	2	1	3	6	36.32	0.1185	3	3	8.69	0.1185	3	3	363	40.3	5.87
P05089	Arginase-1 OS=Homo sapiens GN=ARG1 PE=1 SV=2 - [ARGI1_HUMAN]	0.118	3	2	2	3	45.17	0.0528	1	1	3.84	0.118	2	2	322	34.7	7.21
P62158	Calmodulin OS=Homo sapiens GN=CALM1 PE=1 SV=2 - [CALM_HUMAN]	0.1141	6	1	1	8	110.02	0.1141	1	4	9.76	0.1141	1	4	149	16.8	4.22
P53597	Succinyl-CoA ligase [ADP/GDP-forming] subunit alpha, mitochondrial OS=Homo sapiens GN=SUCLG1 PE=1 SV=4 - [SUCA_HUMAN]	0.1127	1	2	2	4	24.1	0.0694	1	1	9.43	0.1127	2	3	346	36.2	8.79
P51858	Hepatoma-derived growth factor OS=Homo sapiens GN=HDGF PE=1 SV=1 - [HDGF_HUMAN]	0.1125	5	1	1	4	48.73	0.1125	1	2	7.26	0.1125	1	2	240	26.8	4.73
P30046	D-dopachrome decarboxylase OS=Homo sapiens GN=DDT PE=1 SV=3 - [DOPD_HUMAN]	0.1102	2	1	1	1	70.49	0.1102	1	1		0			118	12.7	7.3
P11021	78 kDa glucose-regulated protein OS=Homo sapiens GN=HSPA5 PE=1 SV=2 - [GRP78_HUMAN]	0.1101	19	4	5	11	111.06	0.0826	4	5	15.22	0.1101	5	6	654	72.3	5.16
P20962	Parathymosin OS=Homo sapiens GN=PTMS PE=1 SV=2 - [PTMS_HUMAN]	0.1078	3	1	1	2	38.65	0.1078	1	1	2.93	0.1078	1	1	102	11.5	4.16
P11142	Heat shock cognate 71 kDa protein OS=Homo sapiens GN=HSPA8 PE=1 SV=1 - [HSP7C_HUMAN]	0.1068	24	2	3	9	41.44	0.0588	2	4	16.4	0.1068	3	5	646	70.9	5.52
Q96IU4	Alpha/beta hydrolase domain-containing protein 14B OS=Homo sapiens GN=ABHD14B PE=1 SV=1 - [ABHEB_HUMAN]	0.1048	4	1	1	2	63.55	0.1048	1	1	4.39	0.1048	1	1	210	22.3	6.4
P31937	3-hydroxyisobutyrate dehydrogenase, mitochondrial OS=Homo sapiens GN=HIBADH PE=1 SV=2 - [3HIDH_HUMAN]	0.1042	2	2	2	4	99.48	0.1042	2	2	8.09	0.1042	2	2	336	35.3	8.13
P23526	Adenosylhomocysteinase OS=Homo sapiens GN=AHCY PE=1 SV=4 - [SAHH_HUMAN]	0.1019	2	3	3	10	101.23	0.1019	3	5	14.73	0.1019	3	5	432	47.7	6.34
P49189	4-trimethylaminobutyraldehyde dehydrogenase OS=Homo sapiens GN=ALDH9A1 PE=1 SV=3 - [AL9A1_HUMAN]	0.1012	2	3	3	7	64.88	0.1012	3	3	14.76	0.1012	3	4	494	53.8	5.87
Q99714	3-hydroxyacyl-CoA dehydrogenase type-2 OS=Homo sapiens GN=HSD17B10 PE=1 SV=3 - [HCD2_HUMAN]	0.0996	2	1	1	4	48.14	0.0996	1	2	9.16	0.0996	1	2	261	26.9	7.78
B3KQ63	4-hydroxyphenylpyruvate dioxygenase OS=Homo sapiens GN=HPD PE=2 SV=1 - [B3KQ63_HUMAN]	0.096	3	2	2	2		0			2.79	0.096	2	2	354	40.5	6.34
P14174	Macrophage migration inhibitory factor OS=Homo sapiens GN=MIF PE=1 SV=4 - [MIF_HUMAN]	0.0957	1	1	1	1	40.91	0.0957	1	1		0			115	12.5	7.88
Q9UIJ7-2	Isoform 2 of GTP:AMP phosphotransferase, mitochondrial OS=Homo sapiens GN=AK3 - [KAD3_HUMAN]	0.0955	3	1	1	1		0			0	0.0955	1	1	157	18.2	8.78
P34896	Serine hydroxymethyltransferase, cytosolic OS=Homo sapiens GN=SHMT1 PE=1 SV=1 - [GLYC_HUMAN]	0.0952	14	2	2	4	34.95	0.0952	2	2	6.01	0.0952	2	2	483	53	7.71
P21695	Glycerol-3-phosphate dehydrogenase [NAD(+)], cytoplasmic OS=Homo sapiens GN=GPD1 PE=1 SV=4 - [GPDA_HUMAN]	0.0917	2	1	1	4	58.83	0.0917	1	2	7.7	0.0917	1	2	349	37.5	6.18
Q16822	Phosphoenolpyruvate carboxykinase [GTP], mitochondrial OS=Homo sapiens GN=PCK2 PE=1 SV=3 - [PCKGM_HUMAN]	0.0875	6	3	4	10	180.9	0.0875	4	5	17.56	0.0875	4	5	640	70.7	7.62
P14625	Endoplasmin OS=Homo sapiens GN=HSP90B1 PE=1 SV=1 - [ENPL_HUMAN]	0.0859	4	4	4	11	73.12	0.0859	4	5	18.33	0.0859	4	6	803	92.4	4.84
Q08257	Quinone oxidoreductase OS=Homo sapiens GN=CRYZ PE=1 SV=1 - [QOR_HUMAN]	0.0821	5	2	2	7	130.32	0.0486	1	3	13.67	0.0821	2	4	329	35.2	8.44
P08238	Heat shock protein HSP 90-beta OS=Homo sapiens GN=HSP90AB1 PE=1 SV=4 - [HS90B_HUMAN]	0.0801	1	1	2	15	139.09	0.0801	2	8	23.9	0.0801	2	7	724	83.2	5.03
P07900	Heat shock protein HSP 90-alpha OS=Homo sapiens GN=HSP90AA1 PE=1 SV=5 - [HS90A_HUMAN]	0.0792	2	1	2	13	186.47	0.0792	2	7	21.64	0.0792	2	6	732	84.6	5.02
P21980	Protein-glutamine gamma-glutamyltransferase 2 OS=Homo sapiens GN=TGM2 PE=1 SV=2 - [TGM2_HUMAN]	0.0771	6	2	2	6	33.74	0.0771	2	3	6.52	0.0771	2	3	687	77.3	5.22
Q06323	Proteasome activator complex subunit 1 OS=Homo sapiens GN=PSME1 PE=1 SV=1 - [PSME1_HUMAN]	0.0763	4	1	1	3	25.34	0.0763	1	1	5.77	0.0763	1	2	249	28.7	6.02
P10768	S-formylglutathione hydrolase OS=Homo sapiens GN=ESD PE=1 SV=2 - [ESTD_HUMAN]	0.0745	1	1	1	1		0			0	0.0745	1	1	282	31.4	7.02
P11310	Medium-chain specific acyl-CoA dehydrogenase, mitochondrial OS=Homo sapiens GN=ACADM PE=1 SV=1 - [ACADM_HUMAN]	0.0736	5	1	1	2	24.95	0.0736	1	1	4.85	0.0736	1	1	421	46.6	8.37
Q9Y2S2	Lambda-crystallin homolog OS=Homo sapiens GN=CRYL1 PE=1 SV=3 - [CRYL1_HUMAN]	0.0721	2	1	1	2	28.73	0.0721	1	1	3.93	0.0721	1	1	319	35.4	6.18
Q53XA7	Fumarylacetoacetase OS=Homo sapiens GN=DKFZp686F13224 PE=2 SV=1 - [Q53XA7_HUMAN]	0.0716	2	1	1	1		0			2.75	0.0716	1	1	349	38.6	7.21
P07339	Cathepsin D OS=Homo sapiens GN=CTSD PE=1 SV=1 - [CATD_HUMAN]	0.0704	5	2	2	6	95.26	0.0704	2	3	9.47	0.0704	2	3	412	44.5	6.54
P30837	Aldehyde dehydrogenase X, mitochondrial OS=Homo sapiens GN=ALDH1B1 PE=1 SV=3 - [AL1B1_HUMAN]	0.0696	9	1	2	6	43.62	0.0696	2	3	10.46	0.0696	2	3	517	57.2	6.8
P55263	Adenosine kinase OS=Homo sapiens GN=ADK PE=1 SV=2 - [ADK_HUMAN]	0.0691	4	1	1	2	41.87	0.0691	1	1	2.29	0.0691	1	1	362	40.5	6.7
F5H4W0	Malic enzyme OS=Homo sapiens GN=ME1 PE=3 SV=1 - [F5H4W0_HUMAN]	0.069	3	1	1	2		0			2.83	0.069	1	2	406	44.9	5.35
C9JDL1	Ketohexokinase (Fragment) OS=Homo sapiens GN=KHK PE=4 SV=1 - [C9JDL1_HUMAN]	0.0681	2	1	1	2		0			5.32	0.0681	1	2	279	30.9	5.92
Q13011	Delta(3,5)-Delta(2,4)-dienoyl-CoA isomerase, mitochondrial OS=Homo sapiens GN=ECH1 PE=1 SV=2 - [ECH1_HUMAN]	0.0671	1	1	1	2	20.58	0.0671	1	1	2.73	0.0671	1	1	328	35.8	8
Q9BWD1	Acetyl-CoA acetyltransferase, cytosolic OS=Homo sapiens GN=ACAT2 PE=1 SV=2 - [THIC_HUMAN]	0.0655	2	1	1	4	79.39	0.0655	1	2	9.89	0.0655	1	2	397	41.3	6.92
P68104	Elongation factor 1-alpha 1 OS=Homo sapiens GN=EEF1A1 PE=1 SV=1 - [EF1A1_HUMAN]	0.0628	6	1	1	4	80.24	0.0628	1	2	10.88	0.0628	1	2	462	50.1	9.01
Q93099	Homogentisate 1,2-dioxygenase OS=Homo sapiens GN=HGD PE=1 SV=2 - [HGD_HUMAN]	0.0607	1	1	1	2		0			3.08	0.0607	1	2	445	49.9	6.96
P00505	Aspartate aminotransferase, mitochondrial OS=Homo sapiens GN=GOT2 PE=1 SV=3 - [AATM_HUMAN]	0.0605	2	1	1	2	52.57	0.0605	1	1	2.95	0.0605	1	1	430	47.5	9.01
P08107	Heat shock 70 kDa protein 1A/1B OS=Homo sapiens GN=HSPA1A PE=1 SV=5 - [HSP71_HUMAN]	0.0593	25	1	2	3	23.32	0.0172	1	1	4.83	0.0593	2	2	641	70	5.66
O00748-2	Isoform 2 of Cocaine esterase OS=Homo sapiens GN=CES2 - [EST2_HUMAN]	0.0571	2	1	1	1		0			3.41	0.0571	1	1	543	59.9	6.18
D6RA51	Toll-like receptor 3 (Fragment) OS=Homo sapiens GN=TLR3 PE=4 SV=1 - [D6RA51_HUMAN]	0.057	3	1	1	1		0			0	0.057	1	1	351	39.3	7.88
F5H6U4	Microsomal triglyceride transfer protein large subunit OS=Homo sapiens GN=MTTP PE=4 SV=1 - [F5H6U4_HUMAN]	0.0562	3	1	1	1		0			2.53	0.0562	1	1	516	57.1	8.9
P04075	Fructose-bisphosphate aldolase A OS=Homo sapiens GN=ALDOA PE=1 SV=2 - [ALDOA_HUMAN]	0.0549	5	1	1	2	31.99	0.0549	1	1	3.04	0.0549	1	1	364	39.4	8.09
Q9H0W9	Ester hydrolase C11orf54 OS=Homo sapiens GN=C11orf54 PE=1 SV=1 - [CK054_HUMAN]	0.054	10	1	1	2	23.77	0.054	1	1	4.12	0.054	1	1	315	35.1	6.7
F5H1J3	Kelch-like protein 1 OS=Homo sapiens GN=KLHL1 PE=4 SV=1 - [F5H1J3_HUMAN]	0.0523	2	1	1	1		0			0	0.0523	1	1	555	61.7	5.71
A6NED0	Glutathione transferase zeta 1 (Maleylacetoacetate isomerase), isoform CRA_b OS=Homo sapiens GN=GSTZ1 PE=3 SV=1 - [A6NED0_HUMAN]	0.0517	4	1	1	1		0			2.23	0.0517	1	1	174	19.4	7.18
B8ZZZ0	3-hydroxyisobutyryl-CoA hydrolase, mitochondrial (Fragment) OS=Homo sapiens GN=HIBCH PE=4 SV=1 - [B8ZZZ0_HUMAN]	0.0513	3	1	1	1		0			2.57	0.0513	1	1	273	30	10.48
P42126	Enoyl-CoA delta isomerase 1, mitochondrial OS=Homo sapiens GN=ECI1 PE=1 SV=1 - [ECI1_HUMAN]	0.0497	3	1	1	2	56.68	0.0497	1	1	3.65	0.0497	1	1	302	32.8	8.54
P06576	ATP synthase subunit beta, mitochondrial OS=Homo sapiens GN=ATP5B PE=1 SV=3 - [ATPB_HUMAN]	0.0454	4	1	1	6	107.88	0.0454	1	3	10.77	0.0454	1	3	529	56.5	5.4
Q9H2A2	Aldehyde dehydrogenase family 8 member A1 OS=Homo sapiens GN=ALDH8A1 PE=1 SV=1 - [AL8A1_HUMAN]	0.0452	4	1	1	4	43.73	0.0452	1	2	8.79	0.0452	1	2	487	53.4	7.14
P35914	Hydroxymethylglutaryl-CoA lyase, mitochondrial OS=Homo sapiens GN=HMGCL PE=1 SV=2 - [HMGCL_HUMAN]	0.0431	2	1	1	2	67.77	0.0431	1	1	4.62	0.0431	1	1	325	34.3	8.54
Q06278	Aldehyde oxidase OS=Homo sapiens GN=AOX1 PE=2 SV=2 - [ADO_HUMAN]	0.0426	1	2	2	7	27.65	0.0426	2	3	10.38	0.0426	2	4	1338	147.8	7.17
P30039	Phenazine biosynthesis-like domain-containing protein OS=Homo sapiens GN=PBLD PE=1 SV=2 - [PBLD_HUMAN]	0.0417	3	1	1	2	58.75	0.0417	1	1	3.2	0.0417	1	1	288	31.8	6.52
P06744	Glucose-6-phosphate isomerase OS=Homo sapiens GN=GPI PE=1 SV=4 - [G6PI_HUMAN]	0.0394	2	1	1	4	41.16	0.0394	1	2	9.35	0.0394	1	2	558	63.1	8.32
P34913	Bifunctional epoxide hydrolase 2 OS=Homo sapiens GN=EPHX2 PE=1 SV=2 - [HYES_HUMAN]	0.0378	4	1	1	4	37.74	0.0378	1	2	4.45	0.0378	1	2	555	62.6	6.28
P01857	Ig gamma-1 chain C region OS=Homo sapiens GN=IGHG1 PE=1 SV=1 - [IGHG1_HUMAN]	0.0364	1	1	1	1		0			2.11	0.0364	1	1	330	36.1	8.19
F2Z393	Transaldolase OS=Homo sapiens GN=TALDO1 PE=3 SV=1 - [F2Z393_HUMAN]	0.0346	2	1	1	1		0			2.12	0.0346	1	1	318	35.3	8.97
O00757	Fructose-1,6-bisphosphatase isozyme 2 OS=Homo sapiens GN=FBP2 PE=1 SV=2 - [F16P2_HUMAN]	0.0295	1	1	1	3	32.02	0.0295	1	1	5.04	0.0295	1	2	339	36.7	7.23
E7EUE6	Sodium channel protein type 3 subunit alpha (Fragment) OS=Homo sapiens GN=SCN3A PE=4 SV=1 - [E7EUE6_HUMAN]	0.0293	5	1	1	1		0			0	0.0293	1	1	1364	154.4	5.55
Q02252	Methylmalonate-semialdehyde dehydrogenase [acylating], mitochondrial OS=Homo sapiens GN=ALDH6A1 PE=1 SV=2 - [MMSA_HUMAN]	0.028	1	1	1	1		0			2.7	0.028	1	1	535	57.8	8.5
P11586	C-1-tetrahydrofolate synthase, cytoplasmic OS=Homo sapiens GN=MTHFD1 PE=1 SV=3 - [C1TC_HUMAN]	0.0278	4	1	1	4	60.51	0.0278	1	2	6.36	0.0278	1	2	935	101.5	7.3
Q9HBB2	Cytoplasmic aconitate hydratase OS=Homo sapiens GN=IRP1 PE=2 SV=1 - [Q9HBB2_HUMAN]	0.0278	2	1	1	1		0			2.29	0.0278	1	1	790	87	6.55
Q08AH3	Acyl-coenzyme A synthetase ACSM2A, mitochondrial OS=Homo sapiens GN=ACSM2A PE=1 SV=2 - [ACS2A_HUMAN]	0.0277	8	1	1	2	24.84	0.0277	1	1	0	0.0277	1	1	577	64.2	8.09
Q13415	Origin recognition complex subunit 1 OS=Homo sapiens GN=ORC1 PE=1 SV=2 - [ORC1_HUMAN]	0.0267	1	1	1	1		0			0	0.0267	1	1	861	97.3	9.22
Q14697	Neutral alpha-glucosidase AB OS=Homo sapiens GN=GANAB PE=1 SV=3 - [GANAB_HUMAN]	0.0244	4	1	1	4	38.45	0.0244	1	2	8.18	0.0244	1	2	944	106.8	6.14
Q4G0N4-2	Isoform 2 of NAD kinase domain-containing protein 1 OS=Homo sapiens GN=NADKD1 - [NAKD1_HUMAN]	0.0244	2	1	1	1		0			1.63	0.0244	1	1	410	45.9	8.38
P23378	Glycine dehydrogenase [decarboxylating], mitochondrial OS=Homo sapiens GN=GLDC PE=1 SV=2 - [GCSP_HUMAN]	0.0216	1	1	1	2	37.35	0.0216	1	1	4.77	0.0216	1	1	1020	112.7	7.11
F5H2A5	Aconitate hydratase, mitochondrial OS=Homo sapiens GN=ACO2 PE=4 SV=1 - [F5H2A5_HUMAN]	0.021	3	1	1	1		0			2.59	0.021	1	1	761	83.4	7.61
Q8IZF2-2	Isoform 2 of Probable G-protein coupled receptor 116 OS=Homo sapiens GN=GPR116 - [GP116_HUMAN]	0.0123	3	1	1	1		0			2.47	0.0123	1	1	1301	144.5	6.64

## Sheet: 50MEOH3MC_2
﻿Accession	Description	ΣCoverage	Σ# Proteins	Σ# Unique Peptides	Σ# Peptides	Σ# PSMs	Score A2	Coverage A2	# Peptides A2	# PSM A2	Score A4	Coverage A4	# Peptides A4	# PSM A4	# AAs	MW [kDa]	calc. pI
P68871	Hemoglobin subunit beta OS=Homo sapiens GN=HBB PE=1 SV=2 - [HBB_HUMAN]	0.7279	8	5	10	41	592.98	0.7279	10	20	50.25	0.7279	10	21	147	16	7.28
P69905	Hemoglobin subunit alpha OS=Homo sapiens GN=HBA1 PE=1 SV=2 - [HBA_HUMAN]	0.6901	2	8	8	32	331.01	0.6901	8	16	52.87	0.6127	7	16	142	15.2	8.68
P23141	Liver carboxylesterase 1 OS=Homo sapiens GN=CES1 PE=1 SV=2 - [EST1_HUMAN]	0.6649	11	23	23	79	889.44	0.6649	23	38	132.67	0.612	22	41	567	62.5	6.6
Q7Z4W1	L-xylulose reductase OS=Homo sapiens GN=DCXR PE=1 SV=2 - [DCXR_HUMAN]	0.6107	1	11	11	26	295.33	0.6107	10	13	41.3	0.5697	9	13	244	25.9	8.1
P30086	Phosphatidylethanolamine-binding protein 1 OS=Homo sapiens GN=PEBP1 PE=1 SV=3 - [PEBP1_HUMAN]	0.5989	2	6	6	28	512.92	0.5989	6	14	62.82	0.5989	6	14	187	21	7.53
P04406	Glyceraldehyde-3-phosphate dehydrogenase OS=Homo sapiens GN=GAPDH PE=1 SV=3 - [G3P_HUMAN]	0.5761	4	10	10	30	434.75	0.4806	8	14	59.7	0.5552	9	16	335	36	8.46
P05062	Fructose-bisphosphate aldolase B OS=Homo sapiens GN=ALDOB PE=1 SV=2 - [ALDOB_HUMAN]	0.5577	3	12	12	50	708.29	0.5577	12	27	77.79	0.533	11	23	364	39.4	7.87
P05091	Aldehyde dehydrogenase, mitochondrial OS=Homo sapiens GN=ALDH2 PE=1 SV=2 - [ALDH2_HUMAN]	0.5455	13	19	21	65	784.37	0.5455	21	33	103.67	0.5319	19	32	517	56.3	7.05
P07148	Fatty acid-binding protein, liver OS=Homo sapiens GN=FABP1 PE=1 SV=1 - [FABPL_HUMAN]	0.5354	4	4	4	25	306.44	0.5354	4	11	49.07	0.5354	4	14	127	14.2	7.18
P00352	Retinal dehydrogenase 1 OS=Homo sapiens GN=ALDH1A1 PE=1 SV=2 - [AL1A1_HUMAN]	0.5329	13	18	20	52	604.17	0.5329	20	26	80.38	0.519	19	26	501	54.8	6.73
P10809	60 kDa heat shock protein, mitochondrial OS=Homo sapiens GN=HSPD1 PE=1 SV=2 - [CH60_HUMAN]	0.5183	9	18	18	57	772.49	0.5183	18	30	104.11	0.452	15	27	573	61	5.87
P09210	Glutathione S-transferase A2 OS=Homo sapiens GN=GSTA2 PE=1 SV=4 - [GSTA2_HUMAN]	0.518	5	1	7	42	377.4	0.3784	6	19	64.12	0.518	7	23	222	25.6	8.59
O75874	Isocitrate dehydrogenase [NADP] cytoplasmic OS=Homo sapiens GN=IDH1 PE=1 SV=2 - [IDHC_HUMAN]	0.5097	4	15	16	38	430.28	0.5097	16	19	59.59	0.471	14	19	414	46.6	7.01
P16152	Carbonyl reductase [NADPH] 1 OS=Homo sapiens GN=CBR1 PE=1 SV=3 - [CBR1_HUMAN]	0.5054	5	9	9	20	322.08	0.5054	9	10	36.35	0.4513	8	10	277	30.4	8.32
P31327	Carbamoyl-phosphate synthase [ammonia], mitochondrial OS=Homo sapiens GN=CPS1 PE=1 SV=2 - [CPSM_HUMAN]	0.5053	8	47	47	130	1605.74	0.4747	45	63	216.15	0.5053	47	67	1500	164.8	6.74
P08263	Glutathione S-transferase A1 OS=Homo sapiens GN=GSTA1 PE=1 SV=3 - [GSTA1_HUMAN]	0.5045	5	1	7	44	383.25	0.5045	7	20	70.22	0.5045	7	24	222	25.6	8.88
P24752	Acetyl-CoA acetyltransferase, mitochondrial OS=Homo sapiens GN=ACAT1 PE=1 SV=1 - [THIL_HUMAN]	0.4941	4	14	14	36	387.62	0.4941	14	18	59.66	0.459	13	18	427	45.2	8.85
P42330	Aldo-keto reductase family 1 member C3 OS=Homo sapiens GN=AKR1C3 PE=1 SV=4 - [AK1C3_HUMAN]	0.4923	3	7	8	17	123.96	0.3127	5	6	30.83	0.4923	8	11	323	36.8	7.94
P30038	Delta-1-pyrroline-5-carboxylate dehydrogenase, mitochondrial OS=Homo sapiens GN=ALDH4A1 PE=1 SV=3 - [AL4A1_HUMAN]	0.4707	6	16	16	45	483.61	0.3837	13	21	71.04	0.4565	15	24	563	61.7	8.07
P30041	Peroxiredoxin-6 OS=Homo sapiens GN=PRDX6 PE=1 SV=3 - [PRDX6_HUMAN]	0.4688	1	8	8	21	295.18	0.4688	8	11	28.83	0.375	7	10	224	25	6.38
P18669	Phosphoglycerate mutase 1 OS=Homo sapiens GN=PGAM1 PE=1 SV=2 - [PGAM1_HUMAN]	0.4646	4	8	8	19	98.13	0.378	6	8	26.88	0.4646	8	11	254	28.8	7.18
P17174	Aspartate aminotransferase, cytoplasmic OS=Homo sapiens GN=GOT1 PE=1 SV=3 - [AATC_HUMAN]	0.4504	3	11	11	24	236.99	0.4286	10	13	30.51	0.3826	9	11	413	46.2	7.01
P62937	Peptidyl-prolyl cis-trans isomerase A OS=Homo sapiens GN=PPIA PE=1 SV=2 - [PPIA_HUMAN]	0.4485	6	7	7	13	120.26	0.3636	6	7	14.28	0.3394	6	6	165	18	7.81
Q9UBQ7	Glyoxylate reductase/hydroxypyruvate reductase OS=Homo sapiens GN=GRHPR PE=1 SV=1 - [GRHPR_HUMAN]	0.4451	3	7	7	15	136.87	0.4451	7	8	22.66	0.4146	6	7	328	35.6	7.39
P60709	Actin, cytoplasmic 1 OS=Homo sapiens GN=ACTB PE=1 SV=1 - [ACTB_HUMAN]	0.4427	18	6	9	20	220.23	0.264	6	8	36.26	0.4427	9	12	375	41.7	5.48
P00558	Phosphoglycerate kinase 1 OS=Homo sapiens GN=PGK1 PE=1 SV=3 - [PGK1_HUMAN]	0.4365	6	12	12	26	164.85	0.4365	12	14	36.86	0.3741	10	12	417	44.6	8.1
P07237	Protein disulfide-isomerase OS=Homo sapiens GN=P4HB PE=1 SV=3 - [PDIA1_HUMAN]	0.435	16	17	17	49	447.09	0.435	17	25	74.88	0.4193	16	24	508	57.1	4.87
O60218	Aldo-keto reductase family 1 member B10 OS=Homo sapiens GN=AKR1B10 PE=1 SV=2 - [AK1BA_HUMAN]	0.4335	3	9	9	23	241.76	0.4335	9	12	36.09	0.4051	8	11	316	36	7.84
P30043	Flavin reductase (NADPH) OS=Homo sapiens GN=BLVRB PE=1 SV=3 - [BLVRB_HUMAN]	0.4272	1	5	5	14	108.25	0.4272	5	7	22.03	0.4272	5	7	206	22.1	7.65
P07108	Acyl-CoA-binding protein OS=Homo sapiens GN=DBI PE=1 SV=2 - [ACBP_HUMAN]	0.4138	5	2	2	8	56.68	0.4138	2	4	7.36	0.4138	2	4	87	10	6.57
P40261	Nicotinamide N-methyltransferase OS=Homo sapiens GN=NNMT PE=1 SV=1 - [NNMT_HUMAN]	0.4091	2	7	7	22	201.88	0.4091	7	11	40.44	0.3788	6	11	264	29.6	5.74
P30042	ES1 protein homolog, mitochondrial OS=Homo sapiens GN=C21orf33 PE=1 SV=3 - [ES1_HUMAN]	0.403	7	5	5	16	116.39	0.3097	4	7	24.7	0.403	5	9	268	28.2	8.27
P00325	Alcohol dehydrogenase 1B OS=Homo sapiens GN=ADH1B PE=1 SV=2 - [ADH1B_HUMAN]	0.4	5	10	10	37	356.7	0.4	10	18	50.77	0.2907	9	19	375	39.8	8.29
P06733	Alpha-enolase OS=Homo sapiens GN=ENO1 PE=1 SV=2 - [ENOA_HUMAN]	0.3986	16	10	10	30	427.26	0.3986	10	15	62	0.3986	10	15	434	47.1	7.39
Q06520	Bile salt sulfotransferase OS=Homo sapiens GN=SULT2A1 PE=1 SV=3 - [ST2A1_HUMAN]	0.3825	1	9	9	26	330.26	0.3789	8	12	44.07	0.3825	9	14	285	33.8	5.95
P08319	Alcohol dehydrogenase 4 OS=Homo sapiens GN=ADH4 PE=1 SV=5 - [ADH4_HUMAN]	0.3816	5	9	9	23	331.05	0.3316	8	11	35.18	0.3816	9	12	380	40.2	7.94
Q14914	Prostaglandin reductase 1 OS=Homo sapiens GN=PTGR1 PE=1 SV=2 - [PTGR1_HUMAN]	0.3769	6	7	7	27	199.67	0.3769	7	13	44.16	0.3769	7	14	329	35.8	8.29
P52895	Aldo-keto reductase family 1 member C2 OS=Homo sapiens GN=AKR1C2 PE=1 SV=3 - [AK1C2_HUMAN]	0.3684	3	6	6	20	185.18	0.3096	5	9	39.3	0.3684	6	11	323	36.7	7.49
P02042	Hemoglobin subunit delta OS=Homo sapiens GN=HBD PE=1 SV=2 - [HBD_HUMAN]	0.3673	9	1	6	22	218.69	0.3673	6	11	14.68	0.3673	6	11	147	16	8.05
P30084	Enoyl-CoA hydratase, mitochondrial OS=Homo sapiens GN=ECHS1 PE=1 SV=4 - [ECHM_HUMAN]	0.3552	1	7	7	21	428.56	0.3552	7	11	38.34	0.3241	6	10	290	31.4	8.07
O75891	Cytosolic 10-formyltetrahydrofolate dehydrogenase OS=Homo sapiens GN=ALDH1L1 PE=1 SV=2 - [AL1L1_HUMAN]	0.3404	11	20	20	42	520.91	0.3149	18	20	63.98	0.3404	20	22	902	98.8	5.94
P23528	Cofilin-1 OS=Homo sapiens GN=CFL1 PE=1 SV=3 - [COF1_HUMAN]	0.3373	9	3	3	6	102.82	0.3373	3	3	12.69	0.3373	3	3	166	18.5	8.09
P00367	Glutamate dehydrogenase 1, mitochondrial OS=Homo sapiens GN=GLUD1 PE=1 SV=2 - [DHE3_HUMAN]	0.3262	7	12	12	40	397.16	0.3262	12	20	54.26	0.3262	12	20	558	61.4	7.8
P27797	Calreticulin OS=Homo sapiens GN=CALR PE=1 SV=1 - [CALR_HUMAN]	0.3189	2	6	6	23	141.33	0.3189	6	10	36.91	0.3189	6	13	417	48.1	4.44
P09417	Dihydropteridine reductase OS=Homo sapiens GN=QDPR PE=1 SV=2 - [DHPR_HUMAN]	0.3156	5	4	4	9	108.13	0.2541	3	4	13.27	0.3156	4	5	244	25.8	7.37
P52758	Ribonuclease UK114 OS=Homo sapiens GN=HRSP12 PE=1 SV=1 - [UK114_HUMAN]	0.3139	4	3	3	6	81.49	0.1898	2	2	11.32	0.3139	3	4	137	14.5	8.68
P14550	Alcohol dehydrogenase [NADP(+)] OS=Homo sapiens GN=AKR1A1 PE=1 SV=3 - [AK1A1_HUMAN]	0.3108	8	8	8	23	253.68	0.3108	8	11	40.85	0.3108	8	12	325	36.5	6.79
P17516	Aldo-keto reductase family 1 member C4 OS=Homo sapiens GN=AKR1C4 PE=1 SV=3 - [AK1C4_HUMAN]	0.3065	2	4	5	11	77.21	0.226	4	5	16.9	0.3065	5	6	323	37	6.93
P04179	Superoxide dismutase [Mn], mitochondrial OS=Homo sapiens GN=SOD2 PE=1 SV=2 - [SODM_HUMAN]	0.3063	10	4	4	13	166.43	0.3063	4	6	22.31	0.3063	4	7	222	24.7	8.25
P16219	Short-chain specific acyl-CoA dehydrogenase, mitochondrial OS=Homo sapiens GN=ACADS PE=1 SV=1 - [ACADS_HUMAN]	0.301	2	6	6	11	132.27	0.2791	5	5	15.63	0.2184	5	6	412	44.3	7.99
P01009	Alpha-1-antitrypsin OS=Homo sapiens GN=SERPINA1 PE=1 SV=3 - [A1AT_HUMAN]	0.299	5	9	9	29	235.25	0.2799	8	14	41.4	0.299	9	15	418	46.7	5.59
Q9P1F3	Costars family protein ABRACL OS=Homo sapiens GN=ABRACL PE=1 SV=1 - [ABRAL_HUMAN]	0.2963	1	1	1	1		0			2.31	0.2963	1	1	81	9.1	6.29
H0YKG9	EP300-interacting inhibitor of differentiation 1 OS=Homo sapiens GN=EID1 PE=4 SV=1 - [H0YKG9_HUMAN]	0.272	4	1	1	1		0			0	0.272	1	1	125	14.5	3.84
P80404	4-aminobutyrate aminotransferase, mitochondrial OS=Homo sapiens GN=ABAT PE=1 SV=3 - [GABT_HUMAN]	0.266	5	8	8	23	250.82	0.266	8	11	37.65	0.266	8	12	500	56.4	7.96
P48735	Isocitrate dehydrogenase [NADP], mitochondrial OS=Homo sapiens GN=IDH2 PE=1 SV=2 - [IDHP_HUMAN]	0.2655	4	8	9	23	202.96	0.2655	9	12	35.09	0.2655	8	11	452	50.9	8.69
P07954	Fumarate hydratase, mitochondrial OS=Homo sapiens GN=FH PE=1 SV=3 - [FUMH_HUMAN]	0.2608	2	6	6	16	216.4	0.202	5	8	27.05	0.2373	5	8	510	54.6	8.76
O60701	UDP-glucose 6-dehydrogenase OS=Homo sapiens GN=UGDH PE=1 SV=1 - [UGDH_HUMAN]	0.2551	7	6	6	15	139.4	0.2004	5	7	26.02	0.2551	6	8	494	55	7.12
P61604	10 kDa heat shock protein, mitochondrial OS=Homo sapiens GN=HSPE1 PE=1 SV=2 - [CH10_HUMAN]	0.2549	3	2	2	6	112.79	0.2549	2	3	10.88	0.2549	2	3	102	10.9	8.92
Q00266	S-adenosylmethionine synthase isoform type-1 OS=Homo sapiens GN=MAT1A PE=1 SV=2 - [METK1_HUMAN]	0.2532	5	7	7	13	141.08	0.2253	6	6	18.13	0.2228	6	7	395	43.6	6.29
P42765	3-ketoacyl-CoA thiolase, mitochondrial OS=Homo sapiens GN=ACAA2 PE=1 SV=2 - [THIM_HUMAN]	0.2519	1	5	5	18	223.75	0.2519	5	9	42.09	0.2519	5	9	397	41.9	8.09
Q16698	2,4-dienoyl-CoA reductase, mitochondrial OS=Homo sapiens GN=DECR1 PE=1 SV=1 - [DECR_HUMAN]	0.2507	5	5	5	8	100.04	0.1672	4	4	11.2	0.1821	3	4	335	36	9.28
P54819	Adenylate kinase 2, mitochondrial OS=Homo sapiens GN=AK2 PE=1 SV=2 - [KAD2_HUMAN]	0.2469	11	4	4	12	127.31	0.2469	4	6	18.84	0.2469	4	6	239	26.5	7.81
P36871	Phosphoglucomutase-1 OS=Homo sapiens GN=PGM1 PE=1 SV=3 - [PGM1_HUMAN]	0.2456	4	9	9	18	260.04	0.2011	8	9	24.49	0.2456	9	9	562	61.4	6.76
Q99497	Protein DJ-1 OS=Homo sapiens GN=PARK7 PE=1 SV=2 - [PARK7_HUMAN]	0.2381	1	2	2	11	201.45	0.2381	2	5	24.74	0.2381	2	6	189	19.9	6.79
P00966	Argininosuccinate synthase OS=Homo sapiens GN=ASS1 PE=1 SV=2 - [ASSY_HUMAN]	0.2354	4	5	5	16	79.21	0.2354	5	8	21.86	0.2354	5	8	412	46.5	8.02
P54868	Hydroxymethylglutaryl-CoA synthase, mitochondrial OS=Homo sapiens GN=HMGCS2 PE=1 SV=1 - [HMCS2_HUMAN]	0.2323	4	7	7	17	268.02	0.187	6	8	32.68	0.2323	7	9	508	56.6	8.16
P40926	Malate dehydrogenase, mitochondrial OS=Homo sapiens GN=MDH2 PE=1 SV=3 - [MDHM_HUMAN]	0.2308	3	5	5	12	214.41	0.2308	5	6	25.65	0.2308	5	6	338	35.5	8.68
P50225	Sulfotransferase 1A1 OS=Homo sapiens GN=SULT1A1 PE=1 SV=3 - [ST1A1_HUMAN]	0.2271	13	4	4	12	97.43	0.1831	3	6	18.73	0.2034	3	6	295	34.1	6.62
Q16762	Thiosulfate sulfurtransferase OS=Homo sapiens GN=TST PE=1 SV=4 - [THTR_HUMAN]	0.2256	3	4	4	9	74.82	0.2256	4	5	9.04	0.2256	4	4	297	33.4	7.25
P43490	Nicotinamide phosphoribosyltransferase OS=Homo sapiens GN=NAMPT PE=1 SV=1 - [NAMPT_HUMAN]	0.2138	4	6	6	12	37.33	0.2138	6	6	15.96	0.2138	6	6	491	55.5	7.15
Q16836	Hydroxyacyl-coenzyme A dehydrogenase, mitochondrial OS=Homo sapiens GN=HADH PE=1 SV=3 - [HCDH_HUMAN]	0.2102	3	3	3	7	73.78	0.2102	3	3	7.27	0.2102	3	4	314	34.3	8.85
P02768	Serum albumin OS=Homo sapiens GN=ALB PE=1 SV=2 - [ALBU_HUMAN]	0.2085	9	13	13	29	363.91	0.2085	13	15	40.78	0.1954	12	14	609	69.3	6.28
P61457	Pterin-4-alpha-carbinolamine dehydratase OS=Homo sapiens GN=PCBD1 PE=1 SV=2 - [PHS_HUMAN]	0.2019	1	2	2	3	22.57	0.2019	2	2	3.4	0.125	1	1	104	12	6.8
P63104	14-3-3 protein zeta/delta OS=Homo sapiens GN=YWHAZ PE=1 SV=1 - [1433Z_HUMAN]	0.2	27	2	4	8	75.55	0.2	4	4	11.82	0.2	4	4	245	27.7	4.79
P49773	Histidine triad nucleotide-binding protein 1 OS=Homo sapiens GN=HINT1 PE=1 SV=2 - [HINT1_HUMAN]	0.1984	1	2	2	8	134.15	0.1984	2	4	18.57	0.1984	2	4	126	13.8	6.95
P13645	Keratin, type I cytoskeletal 10 OS=Homo sapiens GN=KRT10 PE=1 SV=6 - [K1C10_HUMAN]	0.1969	1	7	7	19	289.99	0.1969	7	9	34.13	0.1969	7	10	584	58.8	5.21
Q14749	Glycine N-methyltransferase OS=Homo sapiens GN=GNMT PE=1 SV=3 - [GNMT_HUMAN]	0.1966	1	3	3	9	179.69	0.1966	3	5	18.04	0.1966	3	4	295	32.7	7.02
O95154	Aflatoxin B1 aldehyde reductase member 3 OS=Homo sapiens GN=AKR7A3 PE=1 SV=2 - [ARK73_HUMAN]	0.1964	1	3	3	7	60.14	0.136	2	3	13.57	0.1964	3	4	331	37.2	7.15
P21964-2	Isoform Soluble of Catechol O-methyltransferase OS=Homo sapiens GN=COMT - [COMT_HUMAN]	0.1946	6	2	2	2		0			3.57	0.1946	2	2	221	24.4	5.33
P35270	Sepiapterin reductase OS=Homo sapiens GN=SPR PE=1 SV=1 - [SPRE_HUMAN]	0.1877	1	3	3	6	46.85	0.1877	3	3	8.42	0.1877	3	3	261	28	8.05
P30044	Peroxiredoxin-5, mitochondrial OS=Homo sapiens GN=PRDX5 PE=1 SV=4 - [PRDX5_HUMAN]	0.1869	3	3	3	6	70.3	0.1869	3	3	7.6	0.1869	3	3	214	22.1	8.7
P04264	Keratin, type II cytoskeletal 1 OS=Homo sapiens GN=KRT1 PE=1 SV=6 - [K2C1_HUMAN]	0.1817	4	9	10	26	458.1	0.1817	10	13	41.83	0.1817	10	13	644	66	8.12
Q96I99	Succinyl-CoA ligase [GDP-forming] subunit beta, mitochondrial OS=Homo sapiens GN=SUCLG2 PE=1 SV=2 - [SUCB2_HUMAN]	0.1782	5	6	6	16	193.82	0.1782	6	8	23.66	0.1782	6	8	432	46.5	6.39
O95954	Formimidoyltransferase-cyclodeaminase OS=Homo sapiens GN=FTCD PE=1 SV=2 - [FTCD_HUMAN]	0.1774	4	5	5	14	102.36	0.1331	4	6	19	0.1774	5	8	541	58.9	5.74
P25325	3-mercaptopyruvate sulfurtransferase OS=Homo sapiens GN=MPST PE=1 SV=3 - [THTM_HUMAN]	0.1717	3	2	2	4	58.21	0.1717	2	2	8.79	0.1717	2	2	297	33.2	6.6
P07737	Profilin-1 OS=Homo sapiens GN=PFN1 PE=1 SV=2 - [PROF1_HUMAN]	0.1714	2	2	2	4	70.35	0.1714	2	2	6.04	0.1714	2	2	140	15	8.27
P09467	Fructose-1,6-bisphosphatase 1 OS=Homo sapiens GN=FBP1 PE=1 SV=5 - [F16P1_HUMAN]	0.1686	2	4	4	9	105.61	0.1686	4	5	13.4	0.1272	3	4	338	36.8	6.99
P52209	6-phosphogluconate dehydrogenase, decarboxylating OS=Homo sapiens GN=PGD PE=1 SV=3 - [6PGD_HUMAN]	0.1677	5	5	5	10	103.51	0.1677	5	5	16.75	0.1677	5	5	483	53.1	7.23
E7EP11	Heat shock 70 kDa protein 1A/1B OS=Homo sapiens GN=HSPA1A PE=3 SV=1 - [E7EP11_HUMAN]	0.1638	26	1	2	2		0			5.12	0.1638	2	2	232	25.2	6.9
P21549	Serine--pyruvate aminotransferase OS=Homo sapiens GN=AGXT PE=1 SV=1 - [SPYA_HUMAN]	0.1633	1	2	2	4	26.92	0.1633	2	2	3.27	0.1633	2	2	392	43	8.4
P31937	3-hydroxyisobutyrate dehydrogenase, mitochondrial OS=Homo sapiens GN=HIBADH PE=1 SV=2 - [3HIDH_HUMAN]	0.1607	2	3	3	6	120.79	0.1607	3	3	12.63	0.1607	3	3	336	35.3	8.13
P13804	Electron transfer flavoprotein subunit alpha, mitochondrial OS=Homo sapiens GN=ETFA PE=1 SV=1 - [ETFA_HUMAN]	0.1562	8	3	3	8	75.27	0.1562	3	4	16.83	0.1562	3	4	333	35.1	8.38
Q06830	Peroxiredoxin-1 OS=Homo sapiens GN=PRDX1 PE=1 SV=1 - [PRDX1_HUMAN]	0.1558	1	2	3	6	83.69	0.1558	3	3	7.21	0.1558	3	3	199	22.1	8.13
P31946	14-3-3 protein beta/alpha OS=Homo sapiens GN=YWHAB PE=1 SV=3 - [1433B_HUMAN]	0.1545	22	1	3	8	84.43	0.1545	3	4	13.6	0.1545	3	4	246	28.1	4.83
P30711	Glutathione S-transferase theta-1 OS=Homo sapiens GN=GSTT1 PE=1 SV=4 - [GSTT1_HUMAN]	0.1542	4	2	2	3		0			7.7	0.1542	2	3	240	27.3	7.49
P00338	L-lactate dehydrogenase A chain OS=Homo sapiens GN=LDHA PE=1 SV=2 - [LDHA_HUMAN]	0.1536	17	3	3	11	112.73	0.1536	3	5	21.16	0.1536	3	6	332	36.7	8.27
H3BQ84	Acyl-coenzyme A synthetase ACSM2B, mitochondrial (Fragment) OS=Homo sapiens GN=ACSM2B PE=4 SV=1 - [H3BQ84_HUMAN]	0.1509	8	1	1	1		0			0	0.1509	1	1	106	12.1	9.35
P38117	Electron transfer flavoprotein subunit beta OS=Homo sapiens GN=ETFB PE=1 SV=3 - [ETFB_HUMAN]	0.149	2	3	3	7	34.92	0.149	3	4	4.8	0.149	3	3	255	27.8	8.1
P32119	Peroxiredoxin-2 OS=Homo sapiens GN=PRDX2 PE=1 SV=5 - [PRDX2_HUMAN]	0.1465	2	1	2	4	49.44	0.1465	2	2	2.91	0.1465	2	2	198	21.9	5.97
P35558	Phosphoenolpyruvate carboxykinase, cytosolic [GTP] OS=Homo sapiens GN=PCK1 PE=1 SV=3 - [PCKGC_HUMAN]	0.1463	4	5	6	11	154.06	0.1463	6	6	16.92	0.1238	5	5	622	69.1	6.14
P30048	Thioredoxin-dependent peroxide reductase, mitochondrial OS=Homo sapiens GN=PRDX3 PE=1 SV=3 - [PRDX3_HUMAN]	0.1445	2	3	3	6	82.6	0.1445	3	3	9.14	0.1445	3	3	256	27.7	7.78
P22307	Non-specific lipid-transfer protein OS=Homo sapiens GN=SCP2 PE=1 SV=2 - [NLTP_HUMAN]	0.1444	11	6	6	13	133.02	0.1298	5	6	22.6	0.1444	6	7	547	59	6.89
P32754	4-hydroxyphenylpyruvate dioxygenase OS=Homo sapiens GN=HPD PE=1 SV=2 - [HPPD_HUMAN]	0.1399	3	4	4	7	45.3	0.1399	4	4	5.33	0.117	3	3	393	44.9	7.01
P14625	Endoplasmin OS=Homo sapiens GN=HSP90B1 PE=1 SV=1 - [ENPL_HUMAN]	0.1382	6	5	6	13	135.81	0.1382	6	6	24.46	0.1382	6	7	803	92.4	4.84
P63267	Actin, gamma-enteric smooth muscle OS=Homo sapiens GN=ACTG2 PE=1 SV=1 - [ACTH_HUMAN]	0.1356	15	1	4	11	97.79	0.1144	3	5	18.23	0.1356	4	6	376	41.8	5.48
P11021	78 kDa glucose-regulated protein OS=Homo sapiens GN=HSPA5 PE=1 SV=2 - [GRP78_HUMAN]	0.133	20	5	6	18	209.24	0.133	6	9	29.39	0.133	6	9	654	72.3	5.16
P45954	Short/branched chain specific acyl-CoA dehydrogenase, mitochondrial OS=Homo sapiens GN=ACADSB PE=1 SV=1 - [ACDSB_HUMAN]	0.125	2	2	2	3	0	0.0347	1	1	0	0.125	2	2	432	47.5	6.99
Q13011	Delta(3,5)-Delta(2,4)-dienoyl-CoA isomerase, mitochondrial OS=Homo sapiens GN=ECH1 PE=1 SV=2 - [ECH1_HUMAN]	0.125	1	2	2	4	26.51	0.125	2	2	6.51	0.125	2	2	328	35.8	8
Q9BX68	Histidine triad nucleotide-binding protein 2, mitochondrial OS=Homo sapiens GN=HINT2 PE=1 SV=1 - [HINT2_HUMAN]	0.1227	1	1	1	2	42.66	0.1227	1	1	3.42	0.1227	1	1	163	17.2	9.16
F6USW4	F-actin-capping protein subunit beta (Fragment) OS=Homo sapiens GN=CAPZB PE=4 SV=1 - [F6USW4_HUMAN]	0.1214	7	1	1	1		0			0	0.1214	1	1	206	23.1	5.94
H3BQ75	Protein ST20-MTHFS OS=Homo sapiens GN=ST20-MTHFS PE=4 SV=1 - [H3BQ75_HUMAN]	0.1173	2	1	1	1		0			2.97	0.1173	1	1	179	20.5	5.9
P51858	Hepatoma-derived growth factor OS=Homo sapiens GN=HDGF PE=1 SV=1 - [HDGF_HUMAN]	0.1125	5	1	1	2	39.23	0.1125	1	1	4.53	0.1125	1	1	240	26.8	4.73
Q16822	Phosphoenolpyruvate carboxykinase [GTP], mitochondrial OS=Homo sapiens GN=PCK2 PE=1 SV=3 - [PCKGM_HUMAN]	0.1125	8	4	5	10	198.52	0.1125	5	5	16.76	0.1125	5	5	640	70.7	7.62
C9JDL1	Ketohexokinase (Fragment) OS=Homo sapiens GN=KHK PE=4 SV=1 - [C9JDL1_HUMAN]	0.1111	2	2	2	2		0			5.2	0.1111	2	2	279	30.9	5.92
P35914	Hydroxymethylglutaryl-CoA lyase, mitochondrial OS=Homo sapiens GN=HMGCL PE=1 SV=2 - [HMGCL_HUMAN]	0.1108	4	2	2	4	68.25	0.1108	2	2	8.41	0.1108	2	2	325	34.3	8.54
Q9Y2S2	Lambda-crystallin homolog OS=Homo sapiens GN=CRYL1 PE=1 SV=3 - [CRYL1_HUMAN]	0.1066	2	2	2	4	51.28	0.1066	2	2	4	0.1066	2	2	319	35.4	6.18
Q96IU4	Alpha/beta hydrolase domain-containing protein 14B OS=Homo sapiens GN=ABHD14B PE=1 SV=1 - [ABHEB_HUMAN]	0.1048	4	1	1	4	72.12	0.1048	1	2	8.44	0.1048	1	2	210	22.3	6.4
P07858	Cathepsin B OS=Homo sapiens GN=CTSB PE=1 SV=3 - [CATB_HUMAN]	0.1032	3	2	2	6	118.11	0.0531	1	2	7.77	0.1032	2	4	339	37.8	6.3
P49189	4-trimethylaminobutyraldehyde dehydrogenase OS=Homo sapiens GN=ALDH9A1 PE=1 SV=3 - [AL9A1_HUMAN]	0.0992	2	3	3	8	79.05	0.0992	3	4	13.55	0.0992	3	4	494	53.8	5.87
P08238	Heat shock protein HSP 90-beta OS=Homo sapiens GN=HSP90AB1 PE=1 SV=4 - [HS90B_HUMAN]	0.0967	3	1	3	8	122.69	0.0967	3	4	12.03	0.0967	3	4	724	83.2	5.03
Q14353	Guanidinoacetate N-methyltransferase OS=Homo sapiens GN=GAMT PE=1 SV=1 - [GAMT_HUMAN]	0.0932	1	1	1	2	45.16	0.0932	1	1	4.63	0.0932	1	1	236	26.3	6.14
P04424	Argininosuccinate lyase OS=Homo sapiens GN=ASL PE=1 SV=4 - [ARLY_HUMAN]	0.0927	5	3	3	7	147.27	0.0668	2	3	15.85	0.0927	3	4	464	51.6	6.48
P21695	Glycerol-3-phosphate dehydrogenase [NAD(+)], cytoplasmic OS=Homo sapiens GN=GPD1 PE=1 SV=4 - [GPDA_HUMAN]	0.0917	2	1	1	2	29.08	0.0917	1	1	4.5	0.0917	1	1	349	37.5	6.18
P30085	UMP-CMP kinase OS=Homo sapiens GN=CMPK1 PE=1 SV=3 - [KCY_HUMAN]	0.0867	2	2	2	6	36.54	0.0867	2	3	9.09	0.0867	2	3	196	22.2	5.57
P07900	Heat shock protein HSP 90-alpha OS=Homo sapiens GN=HSP90AA1 PE=1 SV=5 - [HS90A_HUMAN]	0.0792	2	1	2	8	134.12	0.0792	2	4	9.56	0.0792	2	4	732	84.6	5.02
P23526	Adenosylhomocysteinase OS=Homo sapiens GN=AHCY PE=1 SV=4 - [SAHH_HUMAN]	0.0764	2	2	2	6	86.07	0.0764	2	3	8.84	0.0764	2	3	432	47.7	6.34
P10768	S-formylglutathione hydrolase OS=Homo sapiens GN=ESD PE=1 SV=2 - [ESTD_HUMAN]	0.0745	1	1	1	2		0			0	0.0745	1	2	282	31.4	7.02
P11310	Medium-chain specific acyl-CoA dehydrogenase, mitochondrial OS=Homo sapiens GN=ACADM PE=1 SV=1 - [ACADM_HUMAN]	0.0736	5	1	1	4	46.51	0.0736	1	2	8.15	0.0736	1	2	421	46.6	8.37
P30837	Aldehyde dehydrogenase X, mitochondrial OS=Homo sapiens GN=ALDH1B1 PE=1 SV=3 - [AL1B1_HUMAN]	0.0696	9	1	2	4	50.31	0.0696	2	2	7.41	0.0696	2	2	517	57.2	6.8
P55263	Adenosine kinase OS=Homo sapiens GN=ADK PE=1 SV=2 - [ADK_HUMAN]	0.0691	4	1	1	2	28.27	0.0691	1	1	2.84	0.0691	1	1	362	40.5	6.7
P29401	Transketolase OS=Homo sapiens GN=TKT PE=1 SV=3 - [TKT_HUMAN]	0.069	6	2	2	3	22.53	0.0273	1	1	5.21	0.069	2	2	623	67.8	7.66
B4E152	Pyridoxine-5'-phosphate oxidase OS=Homo sapiens GN=PNPO PE=2 SV=1 - [B4E152_HUMAN]	0.0688	3	1	1	3		0			4.63	0.0688	1	3	218	25.2	7.34
P07339	Cathepsin D OS=Homo sapiens GN=CTSD PE=1 SV=1 - [CATD_HUMAN]	0.068	5	2	2	4	54.69	0.068	2	2	6.98	0.068	2	2	412	44.5	6.54
Q9BWD1	Acetyl-CoA acetyltransferase, cytosolic OS=Homo sapiens GN=ACAT2 PE=1 SV=2 - [THIC_HUMAN]	0.0655	2	1	1	4	74.37	0.0655	1	2	9.16	0.0655	1	2	397	41.3	6.92
P06576	ATP synthase subunit beta, mitochondrial OS=Homo sapiens GN=ATP5B PE=1 SV=3 - [ATPB_HUMAN]	0.0643	6	2	2	4	74.46	0.0643	2	2	7.59	0.0643	2	2	529	56.5	5.4
P68104	Elongation factor 1-alpha 1 OS=Homo sapiens GN=EEF1A1 PE=1 SV=1 - [EF1A1_HUMAN]	0.0628	6	1	1	2	46.79	0.0628	1	1	5.37	0.0628	1	1	462	50.1	9.01
Q93088	Betaine--homocysteine S-methyltransferase 1 OS=Homo sapiens GN=BHMT PE=1 SV=2 - [BHMT1_HUMAN]	0.0616	4	2	2	4	100.8	0.0616	2	2	6.6	0.0616	2	2	406	45	7.03
P54652	Heat shock-related 70 kDa protein 2 OS=Homo sapiens GN=HSPA2 PE=1 SV=1 - [HSP72_HUMAN]	0.0595	23	1	2	8	42.43	0.0595	2	3	13.83	0.0595	2	5	639	70	5.74
B8ZZZ0	3-hydroxyisobutyryl-CoA hydrolase, mitochondrial (Fragment) OS=Homo sapiens GN=HIBCH PE=4 SV=1 - [B8ZZZ0_HUMAN]	0.0513	3	1	1	1		0			2.7	0.0513	1	1	273	30	10.48
P42126	Enoyl-CoA delta isomerase 1, mitochondrial OS=Homo sapiens GN=ECI1 PE=1 SV=1 - [ECI1_HUMAN]	0.0497	3	1	1	2	47.58	0.0497	1	1	2.89	0.0497	1	1	302	32.8	8.54
Q08257	Quinone oxidoreductase OS=Homo sapiens GN=CRYZ PE=1 SV=1 - [QOR_HUMAN]	0.0486	3	1	1	8	63.07	0.0486	1	4	13.63	0.0486	1	4	329	35.2	8.44
Q9H2A2	Aldehyde dehydrogenase family 8 member A1 OS=Homo sapiens GN=ALDH8A1 PE=1 SV=1 - [AL8A1_HUMAN]	0.0452	4	1	1	4	68.4	0.0452	1	2	8.72	0.0452	1	2	487	53.4	7.14
P21399	Cytoplasmic aconitate hydratase OS=Homo sapiens GN=ACO1 PE=1 SV=3 - [ACOC_HUMAN]	0.0439	4	2	2	6	45.77	0.0439	2	3	10.12	0.0439	2	3	889	98.3	6.68
P49419-3	Isoform 3 of Alpha-aminoadipic semialdehyde dehydrogenase OS=Homo sapiens GN=ALDH7A1 - [AL7A1_HUMAN]	0.0432	5	1	1	1		0			2.28	0.0432	1	1	347	37.4	8.87
P30039	Phenazine biosynthesis-like domain-containing protein OS=Homo sapiens GN=PBLD PE=1 SV=2 - [PBLD_HUMAN]	0.0417	3	1	1	2	60.72	0.0417	1	1	3.43	0.0417	1	1	288	31.8	6.52
P06744	Glucose-6-phosphate isomerase OS=Homo sapiens GN=GPI PE=1 SV=4 - [G6PI_HUMAN]	0.0394	2	1	1	1		0			2.57	0.0394	1	1	558	63.1	8.32
P04075	Fructose-bisphosphate aldolase A OS=Homo sapiens GN=ALDOA PE=1 SV=2 - [ALDOA_HUMAN]	0.0385	4	1	1	2	42.33	0.0385	1	1	3.18	0.0385	1	1	364	39.4	8.09
P21980	Protein-glutamine gamma-glutamyltransferase 2 OS=Homo sapiens GN=TGM2 PE=1 SV=2 - [TGM2_HUMAN]	0.0378	6	1	1	3	24.49	0.0378	1	1	5.09	0.0378	1	2	687	77.3	5.22
P34913	Bifunctional epoxide hydrolase 2 OS=Homo sapiens GN=EPHX2 PE=1 SV=2 - [HYES_HUMAN]	0.0378	4	1	1	4	28.88	0.0378	1	2	2.15	0.0378	1	2	555	62.6	6.28
P35908	Keratin, type II cytoskeletal 2 epidermal OS=Homo sapiens GN=KRT2 PE=1 SV=2 - [K22E_HUMAN]	0.0376	2	1	2	6	79.29	0.0376	2	3	9.78	0.0376	2	3	639	65.4	8
B3KQU2	Protein disulfide-isomerase A2 OS=Homo sapiens GN=PDIA2 PE=2 SV=1 - [B3KQU2_HUMAN]	0.0364	3	1	1	1		0			0	0.0364	1	1	494	53.8	5.1
F2Z393	Transaldolase OS=Homo sapiens GN=TALDO1 PE=3 SV=1 - [F2Z393_HUMAN]	0.0346	2	1	1	1		0			2.14	0.0346	1	1	318	35.3	8.97
O95718-3	Isoform 3 of Steroid hormone receptor ERR2 OS=Homo sapiens GN=ESRRB - [ERR2_HUMAN]	0.0346	4	1	1	1		0			1.65	0.0346	1	1	433	48	7.87
Q96DG6	Carboxymethylenebutenolidase homolog OS=Homo sapiens GN=CMBL PE=1 SV=1 - [CMBL_HUMAN]	0.0327	1	1	1	1		0			1.88	0.0327	1	1	245	28	7.18
P00738	Haptoglobin OS=Homo sapiens GN=HP PE=1 SV=1 - [HPT_HUMAN]	0.032	3	1	1	2	39.82	0.032	1	1	2.75	0.032	1	1	406	45.2	6.58
P04040	Catalase OS=Homo sapiens GN=CAT PE=1 SV=3 - [CATA_HUMAN]	0.0304	1	1	1	2	20.38	0.0304	1	1	2.04	0.0304	1	1	527	59.7	7.39
O00757	Fructose-1,6-bisphosphatase isozyme 2 OS=Homo sapiens GN=FBP2 PE=1 SV=2 - [F16P2_HUMAN]	0.0295	1	1	1	2	32.76	0.0295	1	1	2.57	0.0295	1	1	339	36.7	7.23
P34896	Serine hydroxymethyltransferase, cytosolic OS=Homo sapiens GN=SHMT1 PE=1 SV=1 - [GLYC_HUMAN]	0.029	13	1	1	2	22.92	0.029	1	1	2.66	0.029	1	1	483	53	7.71
Q02252	Methylmalonate-semialdehyde dehydrogenase [acylating], mitochondrial OS=Homo sapiens GN=ALDH6A1 PE=1 SV=2 - [MMSA_HUMAN]	0.028	1	1	1	1		0			2.53	0.028	1	1	535	57.8	8.5
P11586	C-1-tetrahydrofolate synthase, cytoplasmic OS=Homo sapiens GN=MTHFD1 PE=1 SV=3 - [C1TC_HUMAN]	0.0278	4	1	1	5	33.31	0.0278	1	2	7.99	0.0278	1	3	935	101.5	7.3
Q6ZRV2	Protein FAM83H OS=Homo sapiens GN=FAM83H PE=1 SV=3 - [FA83H_HUMAN]	0.0263	1	1	1	1		0			0	0.0263	1	1	1179	127	6.98
Q14697	Neutral alpha-glucosidase AB OS=Homo sapiens GN=GANAB PE=1 SV=3 - [GANAB_HUMAN]	0.0244	4	1	1	2	22.96	0.0244	1	1	4.63	0.0244	1	1	944	106.8	6.14
Q4G0N4-2	Isoform 2 of NAD kinase domain-containing protein 1 OS=Homo sapiens GN=NADKD1 - [NAKD1_HUMAN]	0.0244	2	1	1	1		0			0	0.0244	1	1	410	45.9	8.38
P23378	Glycine dehydrogenase [decarboxylating], mitochondrial OS=Homo sapiens GN=GLDC PE=1 SV=2 - [GCSP_HUMAN]	0.0216	1	1	1	4	49.2	0.0216	1	2	9.64	0.0216	1	2	1020	112.7	7.11
O00748	Cocaine esterase OS=Homo sapiens GN=CES2 PE=1 SV=1 - [EST2_HUMAN]	0.0215	1	1	1	1		0			0	0.0215	1	1	559	61.8	6.1
F8WEC7	Zinc finger protein 473 OS=Homo sapiens GN=ZNF473 PE=4 SV=1 - [F8WEC7_HUMAN]	0.0151	2	1	1	1		0			0	0.0151	1	1	859	98.8	8.32
Q8IZF2	Probable G-protein coupled receptor 116 OS=Homo sapiens GN=GPR116 PE=1 SV=3 - [GP116_HUMAN]	0.0119	3	1	1	2	20.14	0.0119	1	1	2.87	0.0119	1	1	1346	149.4	6.65
P46939	Utrophin OS=Homo sapiens GN=UTRN PE=1 SV=2 - [UTRO_HUMAN]	0.0067	1	1	1	1		0			0	0.0067	1	1	3433	394.2	5.33
Q7Z5P9-2	Isoform 2 of Mucin-19 OS=Homo sapiens GN=MUC19 - [MUC19_HUMAN]	0.0032	2	1	1	1		0			0	0.0032	1	1	5936	563.7	4.98

## Sheet: 70MeOH3MC_1
﻿Accession	Description	ΣCoverage	Σ# Proteins	Σ# Unique Peptides	Σ# Peptides	Σ# PSMs	Score A2	Coverage A2	# Peptides A2	# PSM A2	Score A4	Coverage A4	# Peptides A4	# PSM A4	# AAs	MW [kDa]	calc. pI
P69905	Hemoglobin subunit alpha OS=Homo sapiens GN=HBA1 PE=1 SV=2 - [HBA_HUMAN]	0.6408	2	7	7	40	387.98	0.5775	6	16	62.03	0.6408	7	24	142	15.2	8.68
P68871	Hemoglobin subunit beta OS=Homo sapiens GN=HBB PE=1 SV=2 - [HBB_HUMAN]	0.6327	8	5	9	38	515.94	0.6327	9	18	53.36	0.551	8	20	147	16	7.28
P04179	Superoxide dismutase [Mn], mitochondrial OS=Homo sapiens GN=SOD2 PE=1 SV=2 - [SODM_HUMAN]	0.5676	10	8	8	31	354.07	0.5676	8	15	48.87	0.5315	7	16	222	24.7	8.25
P07148	Fatty acid-binding protein, liver OS=Homo sapiens GN=FABP1 PE=1 SV=1 - [FABPL_HUMAN]	0.5354	4	4	4	19	289.27	0.5354	4	9	40.39	0.5354	4	10	127	14.2	7.18
P04406	Glyceraldehyde-3-phosphate dehydrogenase OS=Homo sapiens GN=GAPDH PE=1 SV=3 - [G3P_HUMAN]	0.5134	5	9	9	26	324.92	0.409	7	12	59.04	0.5134	9	14	335	36	8.46
P07108	Acyl-CoA-binding protein OS=Homo sapiens GN=DBI PE=1 SV=2 - [ACBP_HUMAN]	0.5057	5	3	3	7	80.2	0.5057	3	4	9.86	0.4138	2	3	87	10	6.57
P30086	Phosphatidylethanolamine-binding protein 1 OS=Homo sapiens GN=PEBP1 PE=1 SV=3 - [PEBP1_HUMAN]	0.5027	2	5	5	24	343.26	0.5027	5	12	50.67	0.5027	5	12	187	21	7.53
P30041	Peroxiredoxin-6 OS=Homo sapiens GN=PRDX6 PE=1 SV=3 - [PRDX6_HUMAN]	0.4688	1	7	7	17	152.05	0.3929	6	10	14.36	0.2991	5	7	224	25	6.38
O60218	Aldo-keto reductase family 1 member B10 OS=Homo sapiens GN=AKR1B10 PE=1 SV=2 - [AK1BA_HUMAN]	0.4557	3	9	9	26	219.78	0.3608	8	12	44.17	0.4557	9	14	316	36	7.84
P00352	Retinal dehydrogenase 1 OS=Homo sapiens GN=ALDH1A1 PE=1 SV=2 - [AL1A1_HUMAN]	0.4531	14	14	15	29	291.89	0.3792	13	13	45.58	0.4531	15	16	501	54.8	6.73
Q7Z4W1	L-xylulose reductase OS=Homo sapiens GN=DCXR PE=1 SV=2 - [DCXR_HUMAN]	0.4426	1	7	7	27	227.83	0.4426	7	13	41.85	0.4426	7	14	244	25.9	8.1
P02042	Hemoglobin subunit delta OS=Homo sapiens GN=HBD PE=1 SV=2 - [HBD_HUMAN]	0.4422	9	2	6	21	274.25	0.4422	6	9	22.64	0.4422	6	12	147	16	8.05
O75874	Isocitrate dehydrogenase [NADP] cytoplasmic OS=Homo sapiens GN=IDH1 PE=1 SV=2 - [IDHC_HUMAN]	0.4082	5	11	11	23	235.07	0.3913	10	11	33.9	0.3865	10	12	414	46.6	7.01
P08263	Glutathione S-transferase A1 OS=Homo sapiens GN=GSTA1 PE=1 SV=3 - [GSTA1_HUMAN]	0.3829	6	5	5	15	105.42	0.2568	4	6	21.02	0.3468	4	9	222	25.6	8.88
P16152	Carbonyl reductase [NADPH] 1 OS=Homo sapiens GN=CBR1 PE=1 SV=3 - [CBR1_HUMAN]	0.3827	5	7	7	26	371.45	0.3827	7	13	49.85	0.3827	7	13	277	30.4	8.32
P62937	Peptidyl-prolyl cis-trans isomerase A OS=Homo sapiens GN=PPIA PE=1 SV=2 - [PPIA_HUMAN]	0.3636	5	6	6	12	151.9	0.3636	6	7	13.12	0.2	4	5	165	18	7.81
P00558	Phosphoglycerate kinase 1 OS=Homo sapiens GN=PGK1 PE=1 SV=3 - [PGK1_HUMAN]	0.3549	6	10	10	22	164.27	0.3357	9	11	36.49	0.3285	9	11	417	44.6	8.1
P00325	Alcohol dehydrogenase 1B OS=Homo sapiens GN=ADH1B PE=1 SV=2 - [ADH1B_HUMAN]	0.3493	4	3	11	36	376.8	0.3493	11	18	53.98	0.3493	11	18	375	39.8	8.29
P52758	Ribonuclease UK114 OS=Homo sapiens GN=HRSP12 PE=1 SV=1 - [UK114_HUMAN]	0.3358	4	3	3	7	136.78	0.2117	2	3	15.17	0.3358	3	4	137	14.5	8.68
P18669	Phosphoglycerate mutase 1 OS=Homo sapiens GN=PGAM1 PE=1 SV=2 - [PGAM1_HUMAN]	0.3031	4	4	4	11	46.82	0.3031	4	6	17.75	0.2323	3	5	254	28.8	7.18
P0CG48	Polyubiquitin-C OS=Homo sapiens GN=UBC PE=1 SV=3 - [UBC_HUMAN]	0.2891	18	2	2	3	40.34	0.2891	2	2	3.5	0.2102	1	1	685	77	7.66
P05062	Fructose-bisphosphate aldolase B OS=Homo sapiens GN=ALDOB PE=1 SV=2 - [ALDOB_HUMAN]	0.261	3	6	6	19	362.36	0.2253	5	9	30.43	0.261	6	10	364	39.4	7.87
Q9H1X5	Prostaglandin reductase 1 OS=Homo sapiens GN=PTGR1 PE=2 SV=1 - [Q9H1X5_HUMAN]	0.2571	4	1	1	1		0			2.65	0.2571	1	1	70	8	9.41
P49773	Histidine triad nucleotide-binding protein 1 OS=Homo sapiens GN=HINT1 PE=1 SV=2 - [HINT1_HUMAN]	0.254	5	3	3	12	142.92	0.254	3	6	26.58	0.254	3	6	126	13.8	6.95
P07327	Alcohol dehydrogenase 1A OS=Homo sapiens GN=ADH1A PE=1 SV=2 - [ADH1A_HUMAN]	0.2427	3	1	9	29	306.1	0.2213	8	14	43.02	0.2427	9	15	375	39.8	7.94
P30043	Flavin reductase (NADPH) OS=Homo sapiens GN=BLVRB PE=1 SV=3 - [BLVRB_HUMAN]	0.2427	1	3	3	10	119.73	0.2427	3	5	17.98	0.2427	3	5	206	22.1	7.65
Q16698	2,4-dienoyl-CoA reductase, mitochondrial OS=Homo sapiens GN=DECR1 PE=1 SV=1 - [DECR_HUMAN]	0.2358	5	3	3	8	56.17	0.0985	2	4	8.71	0.2358	3	4	335	36	9.28
H7C455	Uncharacterized protein (Fragment) OS=Homo sapiens PE=4 SV=1 - [H7C455_HUMAN]	0.2341	7	2	2	2		0			3.4	0.2341	2	2	205	22.2	8.87
P02768	Serum albumin OS=Homo sapiens GN=ALB PE=1 SV=2 - [ALBU_HUMAN]	0.2332	9	14	14	40	557.88	0.2085	13	20	65.23	0.2184	13	20	609	69.3	6.28
P62158	Calmodulin OS=Homo sapiens GN=CALM1 PE=1 SV=2 - [CALM_HUMAN]	0.2215	8	2	2	8	56.25	0.2215	2	4	10.48	0.2215	2	4	149	16.8	4.22
P17174	Aspartate aminotransferase, cytoplasmic OS=Homo sapiens GN=GOT1 PE=1 SV=3 - [AATC_HUMAN]	0.2203	3	5	5	12	65.22	0.201	4	6	18.66	0.1743	4	6	413	46.2	7.01
Q96IU4	Alpha/beta hydrolase domain-containing protein 14B OS=Homo sapiens GN=ABHD14B PE=1 SV=1 - [ABHEB_HUMAN]	0.219	5	3	3	5	50.56	0.1524	2	2	4.35	0.219	3	3	210	22.3	6.4
P05091	Aldehyde dehydrogenase, mitochondrial OS=Homo sapiens GN=ALDH2 PE=1 SV=2 - [ALDH2_HUMAN]	0.2186	14	5	6	17	223.7	0.1586	5	8	32.07	0.2186	6	9	517	56.3	7.05
H3BSW3	Adenine phosphoribosyltransferase OS=Homo sapiens GN=APRT PE=4 SV=1 - [H3BSW3_HUMAN]	0.2063	6	1	1	1		0			2.03	0.2063	1	1	63	6.9	8.75
P60174	Triosephosphate isomerase OS=Homo sapiens GN=TPI1 PE=1 SV=3 - [TPIS_HUMAN]	0.2028	3	3	3	5	64.34	0.0979	2	2	8.93	0.2028	3	3	286	30.8	5.92
P07737	Profilin-1 OS=Homo sapiens GN=PFN1 PE=1 SV=2 - [PROF1_HUMAN]	0.2	2	2	2	4	78.84	0.2	2	2	6.87	0.2	2	2	140	15	8.27
P08319	Alcohol dehydrogenase 4 OS=Homo sapiens GN=ADH4 PE=1 SV=5 - [ADH4_HUMAN]	0.1974	5	4	4	7	69.75	0.1105	3	3	11.98	0.1974	4	4	380	40.2	7.94
P14550	Alcohol dehydrogenase [NADP(+)] OS=Homo sapiens GN=AKR1A1 PE=1 SV=3 - [AK1A1_HUMAN]	0.1969	6	5	5	10	97.12	0.1723	4	5	12.48	0.1723	4	5	325	36.5	6.79
P06733	Alpha-enolase OS=Homo sapiens GN=ENO1 PE=1 SV=2 - [ENOA_HUMAN]	0.1959	16	6	6	15	220.67	0.182	5	7	24.2	0.1959	6	8	434	47.1	7.39
P61457	Pterin-4-alpha-carbinolamine dehydratase OS=Homo sapiens GN=PCBD1 PE=1 SV=2 - [PHS_HUMAN]	0.1923	1	2	2	3	28.32	0.1923	2	2	3.27	0.125	1	1	104	12	6.8
P18859	ATP synthase-coupling factor 6, mitochondrial OS=Homo sapiens GN=ATP5J PE=1 SV=1 - [ATP5J_HUMAN]	0.1759	2	1	1	2	58.85	0.1759	1	1	2.86	0.1759	1	1	108	12.6	9.52
P10809	60 kDa heat shock protein, mitochondrial OS=Homo sapiens GN=HSPD1 PE=1 SV=2 - [CH60_HUMAN]	0.164	9	5	5	14	186.32	0.164	5	7	25.69	0.164	5	7	573	61	5.87
P54819	Adenylate kinase 2, mitochondrial OS=Homo sapiens GN=AK2 PE=1 SV=2 - [KAD2_HUMAN]	0.159	11	2	2	4	40.43	0.159	2	2	6.47	0.159	2	2	239	26.5	7.81
P60709	Actin, cytoplasmic 1 OS=Homo sapiens GN=ACTB PE=1 SV=1 - [ACTB_HUMAN]	0.1547	15	2	3	4	33.34	0.0293	1	1	8.13	0.1547	3	3	375	41.7	5.48
C9JEY0	3-ketoacyl-CoA thiolase (Fragment) OS=Homo sapiens GN=HADHB PE=4 SV=1 - [C9JEY0_HUMAN]	0.1467	1	1	1	1		0			0	0.1467	1	1	150	16.1	10.07
P40926	Malate dehydrogenase, mitochondrial OS=Homo sapiens GN=MDH2 PE=1 SV=3 - [MDHM_HUMAN]	0.142	3	4	4	7	111.9	0.1154	3	3	10.94	0.142	4	4	338	35.5	8.68
P61604	10 kDa heat shock protein, mitochondrial OS=Homo sapiens GN=HSPE1 PE=1 SV=2 - [CH10_HUMAN]	0.1373	2	1	1	4	102.59	0.1373	1	2	8.92	0.1373	1	2	102	10.9	8.92
Q00266	S-adenosylmethionine synthase isoform type-1 OS=Homo sapiens GN=MAT1A PE=1 SV=2 - [METK1_HUMAN]	0.1266	4	3	3	9	104.17	0.0886	2	4	9.63	0.1266	3	5	395	43.6	6.29
Q9BX68	Histidine triad nucleotide-binding protein 2, mitochondrial OS=Homo sapiens GN=HINT2 PE=1 SV=1 - [HINT2_HUMAN]	0.1227	1	1	1	4	28.58	0.1227	1	2	5.88	0.1227	1	2	163	17.2	9.16
P13645	Keratin, type I cytoskeletal 10 OS=Homo sapiens GN=KRT10 PE=1 SV=6 - [K1C10_HUMAN]	0.1164	1	4	4	7	129.32	0.0702	3	3	10.38	0.1164	4	4	584	58.8	5.21
O43598-2	Isoform 2 of Deoxyribonucleoside 5'-monophosphate N-glycosidase OS=Homo sapiens GN=RCL - [RCL_HUMAN]	0.1149	3	1	1	1		0			0	0.1149	1	1	148	16.2	6.79
P80404	4-aminobutyrate aminotransferase, mitochondrial OS=Homo sapiens GN=ABAT PE=1 SV=3 - [GABT_HUMAN]	0.114	4	4	4	8	141.64	0.114	4	4	11.25	0.114	4	4	500	56.4	7.96
P09417	Dihydropteridine reductase OS=Homo sapiens GN=QDPR PE=1 SV=2 - [DHPR_HUMAN]	0.1107	2	1	1	3	20.03	0.1107	1	2	0	0.1107	1	1	244	25.8	7.37
P24752	Acetyl-CoA acetyltransferase, mitochondrial OS=Homo sapiens GN=ACAT1 PE=1 SV=1 - [THIL_HUMAN]	0.1101	4	3	3	8	126.1	0.1101	3	4	15	0.1101	3	4	427	45.2	8.85
P20962	Parathymosin OS=Homo sapiens GN=PTMS PE=1 SV=2 - [PTMS_HUMAN]	0.1078	3	1	1	2	36.7	0.1078	1	1	2.81	0.1078	1	1	102	11.5	4.16
P10599	Thioredoxin OS=Homo sapiens GN=TXN PE=1 SV=3 - [THIO_HUMAN]	0.1048	1	1	1	1	33.82	0.1048	1	1		0			105	11.7	4.92
P30046	D-dopachrome decarboxylase OS=Homo sapiens GN=DDT PE=1 SV=3 - [DOPD_HUMAN]	0.1017	4	1	1	2	26.06	0.1017	1	1	2.99	0.1017	1	1	118	12.7	7.3
Q99497	Protein DJ-1 OS=Homo sapiens GN=PARK7 PE=1 SV=2 - [PARK7_HUMAN]	0.1005	1	1	1	9	149.37	0.1005	1	4	21.59	0.1005	1	5	189	19.9	6.79
P36871	Phosphoglucomutase-1 OS=Homo sapiens GN=PGM1 PE=1 SV=3 - [PGM1_HUMAN]	0.0961	4	3	3	7	68.53	0.0961	3	3	11.63	0.0961	3	4	562	61.4	6.76
P14174	Macrophage migration inhibitory factor OS=Homo sapiens GN=MIF PE=1 SV=4 - [MIF_HUMAN]	0.0957	1	1	1	2	82.09	0.0957	1	2		0			115	12.5	7.88
P25325	3-mercaptopyruvate sulfurtransferase OS=Homo sapiens GN=MPST PE=1 SV=3 - [THTM_HUMAN]	0.0943	3	2	2	3	66.62	0.0438	1	1	7.72	0.0943	2	2	297	33.2	6.6
P01040	Cystatin-A OS=Homo sapiens GN=CSTA PE=1 SV=1 - [CYTA_HUMAN]	0.0918	1	1	1	1	42.06	0.0918	1	1		0			98	11	5.5
P00338	L-lactate dehydrogenase A chain OS=Homo sapiens GN=LDHA PE=1 SV=2 - [LDHA_HUMAN]	0.0873	16	2	2	7	40.08	0.0873	2	3	11.83	0.0873	2	4	332	36.7	8.27
E9PN89	Heat shock cognate 71 kDa protein (Fragment) OS=Homo sapiens GN=HSPA8 PE=3 SV=1 - [E9PN89_HUMAN]	0.0865	5	1	1	1		0			2.02	0.0865	1	1	312	34.8	7.53
P30038	Delta-1-pyrroline-5-carboxylate dehydrogenase, mitochondrial OS=Homo sapiens GN=ALDH4A1 PE=1 SV=3 - [AL4A1_HUMAN]	0.0853	6	3	3	7	69.42	0.0853	3	3	14.12	0.0657	2	4	563	61.7	8.07
P04264	Keratin, type II cytoskeletal 1 OS=Homo sapiens GN=KRT1 PE=1 SV=6 - [K2C1_HUMAN]	0.0823	5	5	5	12	207.24	0.0823	5	6	19.88	0.0823	5	6	644	66	8.12
Q16762	Thiosulfate sulfurtransferase OS=Homo sapiens GN=TST PE=1 SV=4 - [THTR_HUMAN]	0.0741	2	2	2	6	101.24	0.0741	2	3	10.09	0.0741	2	3	297	33.4	7.25
P63267	Actin, gamma-enteric smooth muscle OS=Homo sapiens GN=ACTG2 PE=1 SV=1 - [ACTH_HUMAN]	0.0718	13	1	2	5	33.34	0.0718	2	2	8.57	0.0718	2	3	376	41.8	5.48
Q5VSP4	Putative lipocalin 1-like protein 1 OS=Homo sapiens GN=LCN1P1 PE=5 SV=1 - [LC1L1_HUMAN]	0.0679	2	1	1	2	33.46	0.0679	1	1	2.63	0.0679	1	1	162	17.9	5
Q06520	Bile salt sulfotransferase OS=Homo sapiens GN=SULT2A1 PE=1 SV=3 - [ST2A1_HUMAN]	0.0667	1	2	2	7	53.98	0.0667	2	4	10.53	0.0667	2	3	285	33.8	5.95
Q9BWD1	Acetyl-CoA acetyltransferase, cytosolic OS=Homo sapiens GN=ACAT2 PE=1 SV=2 - [THIC_HUMAN]	0.0655	2	1	1	2	27.6	0.0655	1	1	4.15	0.0655	1	1	397	41.3	6.92
Q9BSH5	Haloacid dehalogenase-like hydrolase domain-containing protein 3 OS=Homo sapiens GN=HDHD3 PE=1 SV=1 - [HDHD3_HUMAN]	0.0637	1	1	1	1		0			0	0.0637	1	1	251	28	6.71
P00915	Carbonic anhydrase 1 OS=Homo sapiens GN=CA1 PE=1 SV=2 - [CAH1_HUMAN]	0.0613	8	1	1	2	34.63	0.0613	1	1	3.61	0.0613	1	1	261	28.9	7.12
P21549	Serine--pyruvate aminotransferase OS=Homo sapiens GN=AGXT PE=1 SV=1 - [SPYA_HUMAN]	0.0612	1	1	1	4	52.4	0.0612	1	2	6.26	0.0612	1	2	392	43	8.4
P54868	Hydroxymethylglutaryl-CoA synthase, mitochondrial OS=Homo sapiens GN=HMGCS2 PE=1 SV=1 - [HMCS2_HUMAN]	0.0591	4	2	2	4	28.59	0.0591	2	2	6.11	0.0591	2	2	508	56.6	8.16
P31327	Carbamoyl-phosphate synthase [ammonia], mitochondrial OS=Homo sapiens GN=CPS1 PE=1 SV=2 - [CPSM_HUMAN]	0.0573	4	3	3	11	78.87	0.038	2	4	19.2	0.0573	3	7	1500	164.8	6.74
Q6ZMS4-2	Isoform 2 of Putative zinc finger protein 852 OS=Homo sapiens GN=ZNF852 - [ZN852_HUMAN]	0.0568	3	1	1	1		0			0	0.0568	1	1	493	56.2	8.12
P30084	Enoyl-CoA hydratase, mitochondrial OS=Homo sapiens GN=ECHS1 PE=1 SV=4 - [ECHM_HUMAN]	0.0552	1	1	1	4	79.42	0.0552	1	2	6.29	0.0552	1	2	290	31.4	8.07
Q9H0W9	Ester hydrolase C11orf54 OS=Homo sapiens GN=C11orf54 PE=1 SV=1 - [CK054_HUMAN]	0.054	10	1	1	2	20.4	0.054	1	1	2.96	0.054	1	1	315	35.1	6.7
Q06830	Peroxiredoxin-1 OS=Homo sapiens GN=PRDX1 PE=1 SV=1 - [PRDX1_HUMAN]	0.0503	1	1	1	1	35.49	0.0503	1	1		0			199	22.1	8.13
Q6ZMZ3-3	Isoform 3 of Nesprin-3 OS=Homo sapiens GN=C14orf49 - [SYNE3_HUMAN]	0.0503	4	1	1	1		0			0	0.0503	1	1	596	68.5	6.3
Q03154	Aminoacylase-1 OS=Homo sapiens GN=ACY1 PE=1 SV=1 - [ACY1_HUMAN]	0.049	4	2	2	3	46.22	0.0221	1	1	4.35	0.049	2	2	408	45.9	6.18
Q08257	Quinone oxidoreductase OS=Homo sapiens GN=CRYZ PE=1 SV=1 - [QOR_HUMAN]	0.0486	3	1	1	7	57.8	0.0486	1	3	11.09	0.0486	1	4	329	35.2	8.44
P09467	Fructose-1,6-bisphosphatase 1 OS=Homo sapiens GN=FBP1 PE=1 SV=5 - [F16P1_HUMAN]	0.0444	1	1	1	1		0			0	0.0444	1	1	338	36.8	6.99
A2A2S5	Ribosome binding protein 1 homolog 180kDa (Dog) (Fragment) OS=Homo sapiens GN=RRBP1 PE=4 SV=1 - [A2A2S5_HUMAN]	0.0433	3	1	1	1		0			2.15	0.0433	1	1	300	31.7	9.89
P35914	Hydroxymethylglutaryl-CoA lyase, mitochondrial OS=Homo sapiens GN=HMGCL PE=1 SV=2 - [HMGCL_HUMAN]	0.0431	2	1	1	2	61.46	0.0431	1	1	4.38	0.0431	1	1	325	34.3	8.54
G3V3L6	Methylenetetrahydrofolate dehydrogenase OS=Homo sapiens GN=MTHFD1 PE=3 SV=1 - [G3V3L6_HUMAN]	0.041	4	1	1	2		0			2.49	0.041	1	2	634	69.4	8.43
P01009	Alpha-1-antitrypsin OS=Homo sapiens GN=SERPINA1 PE=1 SV=3 - [A1AT_HUMAN]	0.0383	3	1	1	9	93.69	0.0383	1	4	11.57	0.0383	1	5	418	46.7	5.59
P21980	Protein-glutamine gamma-glutamyltransferase 2 OS=Homo sapiens GN=TGM2 PE=1 SV=2 - [TGM2_HUMAN]	0.0378	6	1	1	4	22.57	0.0378	1	2	3.52	0.0378	1	2	687	77.3	5.22
P00505	Aspartate aminotransferase, mitochondrial OS=Homo sapiens GN=GOT2 PE=1 SV=3 - [AATM_HUMAN]	0.0372	2	1	1	4	19.7	0.0372	1	2	4.8	0.0372	1	2	430	47.5	9.01
P23141	Liver carboxylesterase 1 OS=Homo sapiens GN=CES1 PE=1 SV=2 - [EST1_HUMAN]	0.037	7	1	1	4	61.8	0.037	1	2	8.32	0.037	1	2	567	62.5	6.6
P07900	Heat shock protein HSP 90-alpha OS=Homo sapiens GN=HSP90AA1 PE=1 SV=5 - [HS90A_HUMAN]	0.0369	2	1	1	4	87.75	0.0369	1	2	6.27	0.0369	1	2	732	84.6	5.02
Q93088	Betaine--homocysteine S-methyltransferase 1 OS=Homo sapiens GN=BHMT PE=1 SV=2 - [BHMT1_HUMAN]	0.0369	1	1	1	2	60.07	0.0369	1	1	2.92	0.0369	1	1	406	45	7.03
E9PIW2	Disks large homolog 2 OS=Homo sapiens GN=DLG2 PE=4 SV=1 - [E9PIW2_HUMAN]	0.0321	5	1	1	1		0			0	0.0321	1	1	811	90.6	6.55
P01877	Ig alpha-2 chain C region OS=Homo sapiens GN=IGHA2 PE=1 SV=3 - [IGHA2_HUMAN]	0.0294	2	1	1	1	23.86	0.0294	1	1		0			340	36.5	6.1
P14625	Endoplasmin OS=Homo sapiens GN=HSP90B1 PE=1 SV=1 - [ENPL_HUMAN]	0.0274	2	1	1	4	49.12	0.0274	1	2	9.12	0.0274	1	2	803	92.4	4.84
P00738	Haptoglobin OS=Homo sapiens GN=HP PE=1 SV=1 - [HPT_HUMAN]	0.0222	4	1	1	2	26.42	0.0222	1	1	1.78	0.0222	1	1	406	45.2	6.58
P00367	Glutamate dehydrogenase 1, mitochondrial OS=Homo sapiens GN=GLUD1 PE=1 SV=2 - [DHE3_HUMAN]	0.0143	7	1	1	2	29.41	0.0143	1	1	1.87	0.0143	1	1	558	61.4	7.8

## Sheet: 70MEOH3MC_2
﻿Accession	Description	ΣCoverage	Σ# Proteins	Σ# Unique Peptides	Σ# Peptides	Σ# PSMs	Score A2	Coverage A2	# Peptides A2	# PSM A2	Score A4	Coverage A4	# Peptides A4	# PSM A4	# AAs	MW [kDa]	calc. pI
P68871	Hemoglobin subunit beta OS=Homo sapiens GN=HBB PE=1 SV=2 - [HBB_HUMAN]	0.6327	10	4	8	39	609.59	0.619	7	19	53.32	0.6327	8	20	147	16	7.28
P30086	Phosphatidylethanolamine-binding protein 1 OS=Homo sapiens GN=PEBP1 PE=1 SV=3 - [PEBP1_HUMAN]	0.5989	2	6	6	23	354.26	0.5989	6	11	50.65	0.5989	6	12	187	21	7.53
P69905	Hemoglobin subunit alpha OS=Homo sapiens GN=HBA1 PE=1 SV=2 - [HBA_HUMAN]	0.5775	2	6	6	35	397.06	0.5775	6	17	50.74	0.5775	6	18	142	15.2	8.68
P04179	Superoxide dismutase [Mn], mitochondrial OS=Homo sapiens GN=SOD2 PE=1 SV=2 - [SODM_HUMAN]	0.5586	10	7	7	27	267.32	0.5586	7	13	53.23	0.5225	6	14	222	24.7	8.25
P07148	Fatty acid-binding protein, liver OS=Homo sapiens GN=FABP1 PE=1 SV=1 - [FABPL_HUMAN]	0.5354	4	4	4	21	317.58	0.5354	4	10	39.88	0.5354	4	11	127	14.2	7.18
O60218	Aldo-keto reductase family 1 member B10 OS=Homo sapiens GN=AKR1B10 PE=1 SV=2 - [AK1BA_HUMAN]	0.481	3	10	10	24	168.21	0.3861	9	11	40.15	0.4367	9	13	316	36	7.84
O75874	Isocitrate dehydrogenase [NADP] cytoplasmic OS=Homo sapiens GN=IDH1 PE=1 SV=2 - [IDHC_HUMAN]	0.4638	4	12	13	27	252.31	0.4638	13	14	40.08	0.4469	12	13	414	46.6	7.01
P00325	Alcohol dehydrogenase 1B OS=Homo sapiens GN=ADH1B PE=1 SV=2 - [ADH1B_HUMAN]	0.4373	4	7	11	29	210.01	0.4373	11	16	40.62	0.2853	8	13	375	39.8	8.29
P30041	Peroxiredoxin-6 OS=Homo sapiens GN=PRDX6 PE=1 SV=3 - [PRDX6_HUMAN]	0.4286	1	6	6	15	196.48	0.3527	5	9	10.39	0.3036	4	6	224	25	6.38
P07108	Acyl-CoA-binding protein OS=Homo sapiens GN=DBI PE=1 SV=2 - [ACBP_HUMAN]	0.4138	5	2	2	8	85.55	0.4138	2	4	10.58	0.4138	2	4	87	10	6.57
P04406	Glyceraldehyde-3-phosphate dehydrogenase OS=Homo sapiens GN=GAPDH PE=1 SV=3 - [G3P_HUMAN]	0.4	4	8	8	21	264.71	0.3343	6	9	36.63	0.4	8	12	335	36	8.46
Q7Z4W1	L-xylulose reductase OS=Homo sapiens GN=DCXR PE=1 SV=2 - [DCXR_HUMAN]	0.3975	1	6	6	16	131	0.3975	6	8	20.26	0.3975	6	8	244	25.9	8.1
P16152	Carbonyl reductase [NADPH] 1 OS=Homo sapiens GN=CBR1 PE=1 SV=3 - [CBR1_HUMAN]	0.3827	5	7	7	20	345.95	0.3827	7	10	39.53	0.3827	7	10	277	30.4	8.32
P00352	Retinal dehydrogenase 1 OS=Homo sapiens GN=ALDH1A1 PE=1 SV=2 - [AL1A1_HUMAN]	0.3792	5	12	13	32	357.17	0.3174	11	15	47.67	0.3653	12	17	501	54.8	6.73
P62937	Peptidyl-prolyl cis-trans isomerase A OS=Homo sapiens GN=PPIA PE=1 SV=2 - [PPIA_HUMAN]	0.3636	5	6	6	9	116.93	0.3636	5	5	11.35	0.1879	4	4	165	18	7.81
P30043	Flavin reductase (NADPH) OS=Homo sapiens GN=BLVRB PE=1 SV=3 - [BLVRB_HUMAN]	0.3592	1	4	4	11	77.79	0.3592	4	5	20.46	0.3592	4	6	206	22.1	7.65
P02042	Hemoglobin subunit delta OS=Homo sapiens GN=HBD PE=1 SV=2 - [HBD_HUMAN]	0.3537	9	1	5	19	241.61	0.3401	4	9	17.16	0.3537	5	10	147	16	8.05
P08263	Glutathione S-transferase A1 OS=Homo sapiens GN=GSTA1 PE=1 SV=3 - [GSTA1_HUMAN]	0.3468	6	4	4	11	74.8	0.3468	4	5	16.4	0.3468	4	6	222	25.6	8.88
P00558	Phosphoglycerate kinase 1 OS=Homo sapiens GN=PGK1 PE=1 SV=3 - [PGK1_HUMAN]	0.3165	6	9	9	18	152.27	0.2662	7	8	30.5	0.3165	9	10	417	44.6	8.1
P30042	ES1 protein homolog, mitochondrial OS=Homo sapiens GN=C21orf33 PE=1 SV=3 - [ES1_HUMAN]	0.3097	7	4	4	11	72.9	0.3097	4	6	15.76	0.3097	4	5	268	28.2	8.27
P18669	Phosphoglycerate mutase 1 OS=Homo sapiens GN=PGAM1 PE=1 SV=2 - [PGAM1_HUMAN]	0.3031	4	4	4	7	51.95	0.248	3	4	9.26	0.2323	3	3	254	28.8	7.18
P07737	Profilin-1 OS=Homo sapiens GN=PFN1 PE=1 SV=2 - [PROF1_HUMAN]	0.3	2	3	3	6	135.71	0.3	3	3	10.47	0.3	3	3	140	15	8.27
P08319	Alcohol dehydrogenase 4 OS=Homo sapiens GN=ADH4 PE=1 SV=5 - [ADH4_HUMAN]	0.2711	5	6	6	13	166.48	0.1842	5	5	19.27	0.2711	6	8	380	40.2	7.94
P00326	Alcohol dehydrogenase 1C OS=Homo sapiens GN=ADH1C PE=1 SV=2 - [ADH1G_HUMAN]	0.256	1	1	6	14	140.86	0.256	6	9	15.74	0.1253	4	5	375	39.8	8.29
P61604	10 kDa heat shock protein, mitochondrial OS=Homo sapiens GN=HSPE1 PE=1 SV=2 - [CH10_HUMAN]	0.2549	3	2	2	8	99.39	0.2549	2	4	10.13	0.2549	2	4	102	10.9	8.92
P02768	Serum albumin OS=Homo sapiens GN=ALB PE=1 SV=2 - [ALBU_HUMAN]	0.2299	9	13	13	34	414.07	0.2299	13	17	55.16	0.2299	13	17	609	69.3	6.28
P05062	Fructose-bisphosphate aldolase B OS=Homo sapiens GN=ALDOB PE=1 SV=2 - [ALDOB_HUMAN]	0.2253	3	5	5	14	226.56	0.2253	5	7	21.58	0.2253	5	7	364	39.4	7.87
H0YNJ5	Solute carrier family 12 member 6 (Fragment) OS=Homo sapiens GN=SLC12A6 PE=4 SV=1 - [H0YNJ5_HUMAN]	0.2243	10	1	1	1		0			0	0.2243	1	1	107	11.6	8.37
P14550	Alcohol dehydrogenase [NADP(+)] OS=Homo sapiens GN=AKR1A1 PE=1 SV=3 - [AK1A1_HUMAN]	0.2215	8	6	6	12	99.25	0.1969	5	6	10.65	0.1969	5	6	325	36.5	6.79
Q9BX68	Histidine triad nucleotide-binding protein 2, mitochondrial OS=Homo sapiens GN=HINT2 PE=1 SV=1 - [HINT2_HUMAN]	0.2209	1	2	2	6	54.24	0.2209	2	3	8.9	0.2209	2	3	163	17.2	9.16
P10809	60 kDa heat shock protein, mitochondrial OS=Homo sapiens GN=HSPD1 PE=1 SV=2 - [CH60_HUMAN]	0.2129	9	6	6	22	94.35	0.2129	6	11	34.3	0.2129	6	11	573	61	5.87
P0CG48	Polyubiquitin-C OS=Homo sapiens GN=UBC PE=1 SV=3 - [UBC_HUMAN]	0.2102	18	1	1	4	60.52	0.2102	1	2	8.12	0.2102	1	2	685	77	7.66
P05091	Aldehyde dehydrogenase, mitochondrial OS=Homo sapiens GN=ALDH2 PE=1 SV=2 - [ALDH2_HUMAN]	0.2089	5	6	7	14	198.07	0.1857	6	7	23.95	0.1954	6	7	517	56.3	7.05
P49773	Histidine triad nucleotide-binding protein 1 OS=Homo sapiens GN=HINT1 PE=1 SV=2 - [HINT1_HUMAN]	0.1984	1	2	2	8	77.9	0.1984	2	4	15.43	0.1984	2	4	126	13.8	6.95
P24752	Acetyl-CoA acetyltransferase, mitochondrial OS=Homo sapiens GN=ACAT1 PE=1 SV=1 - [THIL_HUMAN]	0.1967	4	6	6	11	121.17	0.1944	5	5	20.08	0.1967	6	6	427	45.2	8.85
P60174	Triosephosphate isomerase OS=Homo sapiens GN=TPI1 PE=1 SV=3 - [TPIS_HUMAN]	0.1958	3	4	4	8	107.28	0.1503	3	3	13.49	0.1958	4	5	286	30.8	5.92
P17174	Aspartate aminotransferase, cytoplasmic OS=Homo sapiens GN=GOT1 PE=1 SV=3 - [AATC_HUMAN]	0.1889	3	4	4	8	57.7	0.1525	3	4	9.78	0.1429	3	4	413	46.2	7.01
P06733	Alpha-enolase OS=Homo sapiens GN=ENO1 PE=1 SV=2 - [ENOA_HUMAN]	0.1797	16	5	5	14	248.7	0.1797	5	7	23.37	0.1797	5	7	434	47.1	7.39
P18859	ATP synthase-coupling factor 6, mitochondrial OS=Homo sapiens GN=ATP5J PE=1 SV=1 - [ATP5J_HUMAN]	0.1759	2	1	1	3	42.42	0.1759	1	2	2.61	0.1759	1	1	108	12.6	9.52
P02656	Apolipoprotein C-III OS=Homo sapiens GN=APOC3 PE=1 SV=1 - [APOC3_HUMAN]	0.1616	1	1	1	2	48.56	0.1616	1	1	3.74	0.1616	1	1	99	10.8	5.41
P00441	Superoxide dismutase [Cu-Zn] OS=Homo sapiens GN=SOD1 PE=1 SV=2 - [SODC_HUMAN]	0.1558	1	1	1	1	31.92	0.1558	1	1		0			154	15.9	6.13
P60709	Actin, cytoplasmic 1 OS=Homo sapiens GN=ACTB PE=1 SV=1 - [ACTB_HUMAN]	0.1547	15	2	3	7	33.75	0.0773	2	3	7.89	0.1547	3	4	375	41.7	5.48
P00915	Carbonic anhydrase 1 OS=Homo sapiens GN=CA1 PE=1 SV=2 - [CAH1_HUMAN]	0.1494	13	3	3	6	76.76	0.1494	3	3	9.07	0.1494	3	3	261	28.9	7.12
Q00266	S-adenosylmethionine synthase isoform type-1 OS=Homo sapiens GN=MAT1A PE=1 SV=2 - [METK1_HUMAN]	0.1494	2	4	4	7	69.36	0.1494	4	4	8.73	0.0987	3	3	395	43.6	6.29
P04264	Keratin, type II cytoskeletal 1 OS=Homo sapiens GN=KRT1 PE=1 SV=6 - [K2C1_HUMAN]	0.1491	2	7	8	15	236.57	0.1491	8	9	18.98	0.1009	6	6	644	66	8.12
P52758	Ribonuclease UK114 OS=Homo sapiens GN=HRSP12 PE=1 SV=1 - [UK114_HUMAN]	0.1387	3	1	1	5	81.85	0.1387	1	2	12.95	0.1387	1	3	137	14.5	8.68
Q16698	2,4-dienoyl-CoA reductase, mitochondrial OS=Homo sapiens GN=DECR1 PE=1 SV=1 - [DECR_HUMAN]	0.1373	6	3	3	5	44.23	0.0985	2	2	7.45	0.1373	3	3	335	36	9.28
O43598-2	Isoform 2 of Deoxyribonucleoside 5'-monophosphate N-glycosidase OS=Homo sapiens GN=RCL - [RCL_HUMAN]	0.1149	3	1	1	1		0			2.61	0.1149	1	1	148	16.2	6.79
Q16762	Thiosulfate sulfurtransferase OS=Homo sapiens GN=TST PE=1 SV=4 - [THTR_HUMAN]	0.1145	3	3	3	7	82.96	0.0741	2	3	12.36	0.1145	3	4	297	33.4	7.25
P35914	Hydroxymethylglutaryl-CoA lyase, mitochondrial OS=Homo sapiens GN=HMGCL PE=1 SV=2 - [HMGCL_HUMAN]	0.1108	4	2	2	5	55.76	0.1108	2	2	10.8	0.1108	2	3	325	34.3	8.54
P20962	Parathymosin OS=Homo sapiens GN=PTMS PE=1 SV=2 - [PTMS_HUMAN]	0.1078	3	1	1	2	41.74	0.1078	1	1	2.55	0.1078	1	1	102	11.5	4.16
P62158	Calmodulin OS=Homo sapiens GN=CALM1 PE=1 SV=2 - [CALM_HUMAN]	0.1074	6	1	1	3	0	0.1074	1	1	5.13	0.1074	1	2	149	16.8	4.22
P10599	Thioredoxin OS=Homo sapiens GN=TXN PE=1 SV=3 - [THIO_HUMAN]	0.1048	2	1	1	2	38.58	0.1048	1	1	3.37	0.1048	1	1	105	11.7	4.92
Q96IU4	Alpha/beta hydrolase domain-containing protein 14B OS=Homo sapiens GN=ABHD14B PE=1 SV=1 - [ABHEB_HUMAN]	0.1048	4	1	1	2	51.42	0.1048	1	1	4.4	0.1048	1	1	210	22.3	6.4
P48735	Isocitrate dehydrogenase [NADP], mitochondrial OS=Homo sapiens GN=IDH2 PE=1 SV=2 - [IDHP_HUMAN]	0.104	4	3	4	8	27.45	0.0752	3	4	4.9	0.0841	3	4	452	50.9	8.69
P30046	D-dopachrome decarboxylase OS=Homo sapiens GN=DDT PE=1 SV=3 - [DOPD_HUMAN]	0.1017	4	1	1	2	22.3	0.1017	1	1	2.24	0.1017	1	1	118	12.7	7.3
P13645	Keratin, type I cytoskeletal 10 OS=Homo sapiens GN=KRT10 PE=1 SV=6 - [K1C10_HUMAN]	0.101	4	5	5	10	225.5	0.0856	4	5	15.22	0.0788	4	5	584	58.8	5.21
Q99497	Protein DJ-1 OS=Homo sapiens GN=PARK7 PE=1 SV=2 - [PARK7_HUMAN]	0.1005	1	1	1	10	137.59	0.1005	1	5	19.3	0.1005	1	5	189	19.9	6.79
P54819-4	Isoform 4 of Adenylate kinase 2, mitochondrial OS=Homo sapiens GN=AK2 - [KAD2_HUMAN]	0.0992	10	1	1	1		0			2.51	0.0992	1	1	131	14.8	7.34
H7BZ45	Catechol O-methyltransferase (Fragment) OS=Homo sapiens GN=COMT PE=4 SV=1 - [H7BZ45_HUMAN]	0.0987	5	1	1	2		0			5.26	0.0987	1	2	152	16.9	6.3
P14174	Macrophage migration inhibitory factor OS=Homo sapiens GN=MIF PE=1 SV=4 - [MIF_HUMAN]	0.0957	1	1	1	1	56.25	0.0957	1	1		0			115	12.5	7.88
A2A299	Protein-glutamine gamma-glutamyltransferase 2 (Fragment) OS=Homo sapiens GN=TGM2 PE=4 SV=1 - [A2A299_HUMAN]	0.0925	6	1	1	1		0			2.52	0.0925	1	1	281	31.6	5.17
P30038	Delta-1-pyrroline-5-carboxylate dehydrogenase, mitochondrial OS=Homo sapiens GN=ALDH4A1 PE=1 SV=3 - [AL4A1_HUMAN]	0.0924	6	3	3	7	77.97	0.0657	2	3	13.2	0.0924	3	4	563	61.7	8.07
E9PN89	Heat shock cognate 71 kDa protein (Fragment) OS=Homo sapiens GN=HSPA8 PE=3 SV=1 - [E9PN89_HUMAN]	0.0865	5	1	1	1		0			0	0.0865	1	1	312	34.8	7.53
Q08257-2	Isoform 2 of Quinone oxidoreductase OS=Homo sapiens GN=CRYZ - [QOR_HUMAN]	0.0833	3	1	1	2		0			2.93	0.0833	1	2	192	20.4	7.18
P36871	Phosphoglucomutase-1 OS=Homo sapiens GN=PGM1 PE=1 SV=3 - [PGM1_HUMAN]	0.073	4	2	2	6	34.96	0.073	2	3	10.64	0.073	2	3	562	61.4	6.76
P63267	Actin, gamma-enteric smooth muscle OS=Homo sapiens GN=ACTG2 PE=1 SV=1 - [ACTH_HUMAN]	0.0718	13	1	2	3	33.75	0.0293	1	1	4.64	0.0718	2	2	376	41.8	5.48
P40926	Malate dehydrogenase, mitochondrial OS=Homo sapiens GN=MDH2 PE=1 SV=3 - [MDHM_HUMAN]	0.068	3	2	2	3	49.71	0.0325	1	1	5.26	0.068	2	2	338	35.5	8.68
P61457	Pterin-4-alpha-carbinolamine dehydratase OS=Homo sapiens GN=PCBD1 PE=1 SV=2 - [PHS_HUMAN]	0.0673	1	1	1	1	32.79	0.0673	1	1		0			104	12	6.8
Q06520	Bile salt sulfotransferase OS=Homo sapiens GN=SULT2A1 PE=1 SV=3 - [ST2A1_HUMAN]	0.0667	1	1	1	1		0			3.32	0.0667	1	1	285	33.8	5.95
Q9BSH5	Haloacid dehalogenase-like hydrolase domain-containing protein 3 OS=Homo sapiens GN=HDHD3 PE=1 SV=1 - [HDHD3_HUMAN]	0.0637	1	1	1	3	27.05	0.0637	1	1	5.8	0.0637	1	2	251	28	6.71
P21549	Serine--pyruvate aminotransferase OS=Homo sapiens GN=AGXT PE=1 SV=1 - [SPYA_HUMAN]	0.0612	1	1	1	1		0			2.16	0.0612	1	1	392	43	8.4
P00338	L-lactate dehydrogenase A chain OS=Homo sapiens GN=LDHA PE=1 SV=2 - [LDHA_HUMAN]	0.0602	16	1	1	3	27.87	0.0602	1	1	5.69	0.0602	1	2	332	36.7	8.27
P30084	Enoyl-CoA hydratase, mitochondrial OS=Homo sapiens GN=ECHS1 PE=1 SV=4 - [ECHM_HUMAN]	0.0552	1	1	1	2	35.47	0.0552	1	1	2.46	0.0552	1	1	290	31.4	8.07
P80404	4-aminobutyrate aminotransferase, mitochondrial OS=Homo sapiens GN=ABAT PE=1 SV=3 - [GABT_HUMAN]	0.048	3	2	2	5	92.78	0.024	1	2	10.54	0.048	2	3	500	56.4	7.96
P25325	3-mercaptopyruvate sulfurtransferase OS=Homo sapiens GN=MPST PE=1 SV=3 - [THTM_HUMAN]	0.0438	3	1	1	2	87.85	0.0438	1	1	4.36	0.0438	1	1	297	33.2	6.6
O43708	Maleylacetoacetate isomerase OS=Homo sapiens GN=GSTZ1 PE=1 SV=3 - [MAAI_HUMAN]	0.0417	1	1	1	1	22.88	0.0417	1	1		0			216	24.2	8.54
P30039	Phenazine biosynthesis-like domain-containing protein OS=Homo sapiens GN=PBLD PE=1 SV=2 - [PBLD_HUMAN]	0.0417	3	1	1	2	39.73	0.0417	1	1	3.05	0.0417	1	1	288	31.8	6.52
F5H4S7	Succinyl-CoA ligase [GDP-forming] subunit beta, mitochondrial OS=Homo sapiens GN=SUCLG2 PE=4 SV=1 - [F5H4S7_HUMAN]	0.04	4	1	1	1		0			2.46	0.04	1	1	250	26.6	8.22
P06744	Glucose-6-phosphate isomerase OS=Homo sapiens GN=GPI PE=1 SV=4 - [G6PI_HUMAN]	0.0394	2	1	1	1		0			0	0.0394	1	1	558	63.1	8.32
P01009	Alpha-1-antitrypsin OS=Homo sapiens GN=SERPINA1 PE=1 SV=3 - [A1AT_HUMAN]	0.0383	3	1	1	5	74.98	0.0383	1	3	5.01	0.0383	1	2	418	46.7	5.59
P35908	Keratin, type II cytoskeletal 2 epidermal OS=Homo sapiens GN=KRT2 PE=1 SV=2 - [K22E_HUMAN]	0.0376	12	1	2	3	68.39	0.0188	1	1	7.7	0.0376	2	2	639	65.4	8
P23141	Liver carboxylesterase 1 OS=Homo sapiens GN=CES1 PE=1 SV=2 - [EST1_HUMAN]	0.037	7	1	1	4	47.1	0.037	1	2	6.75	0.037	1	2	567	62.5	6.6
P07900	Heat shock protein HSP 90-alpha OS=Homo sapiens GN=HSP90AA1 PE=1 SV=5 - [HS90A_HUMAN]	0.0369	2	1	1	2	42.22	0.0369	1	1	0	0.0369	1	1	732	84.6	5.02
Q93088	Betaine--homocysteine S-methyltransferase 1 OS=Homo sapiens GN=BHMT PE=1 SV=2 - [BHMT1_HUMAN]	0.0369	1	1	1	2	40.37	0.0369	1	1	3.12	0.0369	1	1	406	45	7.03
P14625	Endoplasmin OS=Homo sapiens GN=HSP90B1 PE=1 SV=1 - [ENPL_HUMAN]	0.0274	2	1	1	4	26.44	0.0274	1	2	7.81	0.0274	1	2	803	92.4	4.84
P54868-2	Isoform 2 of Hydroxymethylglutaryl-CoA synthase, mitochondrial OS=Homo sapiens GN=HMGCS2 - [HMCS2_HUMAN]	0.0236	4	1	1	1		0			1.79	0.0236	1	1	466	52.4	7.88
P00738	Haptoglobin OS=Homo sapiens GN=HP PE=1 SV=1 - [HPT_HUMAN]	0.0222	4	1	1	2	34.5	0.0222	1	1	2.37	0.0222	1	1	406	45.2	6.58
Q03154	Aminoacylase-1 OS=Homo sapiens GN=ACY1 PE=1 SV=1 - [ACY1_HUMAN]	0.0221	4	1	1	2	43.28	0.0221	1	1	2.28	0.0221	1	1	408	45.9	6.18
P01859	Ig gamma-2 chain C region OS=Homo sapiens GN=IGHG2 PE=1 SV=2 - [IGHG2_HUMAN]	0.0215	4	1	1	1	36.15	0.0215	1	1		0			326	35.9	7.59
P31327	Carbamoyl-phosphate synthase [ammonia], mitochondrial OS=Homo sapiens GN=CPS1 PE=1 SV=2 - [CPSM_HUMAN]	0.0173	3	1	1	4	40.67	0.0173	1	2	7.3	0.0173	1	2	1500	164.8	6.74
P02788	Lactotransferrin OS=Homo sapiens GN=LTF PE=1 SV=6 - [TRFL_HUMAN]	0.0141	4	1	1	2	37.35	0.0141	1	1	2.91	0.0141	1	1	710	78.1	8.12
