# Supplementary material for: Top-Down and Bottom-Up Identification of Proteins by Liquid Extraction Surface Analysis Mass Spectrometry of Healthy and Diseased Human Liver Tissue
Source: J Am Soc Mass Spectrom. 2014 Sep 3;25(11):1953–61. doi: 10.1007/s13361-014-0967-z (PMC4197381; doi:10.1007/s13361-014-0967-z)
Supplement: Supplementary file 2 — (ZIP 20872 kb) [file 13361_2014_967_MOESM2_ESM.zip]

Archive with 7 entries (6 files):
- Supplementary file 4/
- Supplementary file 4/Methanol_50_1_MC3.zip
- Supplementary file 4/Methanol_50_2_MC3.zip
- Supplementary file 4/Methanol_70_1_MC3.zip
- Supplementary file 4/Methanol_70_2_MC3.zip
- Supplementary file 4/Water_1_MC3.zip
- Supplementary file 4/Water_2_MC3.zip
