# Supplementary material for: Top-Down and Bottom-Up Identification of Proteins by Liquid Extraction Surface Analysis Mass Spectrometry of Healthy and Diseased Human Liver Tissue
Source: J Am Soc Mass Spectrom. 2014 Sep 3;25(11):1953–61. doi: 10.1007/s13361-014-0967-z (PMC4197381; doi:10.1007/s13361-014-0967-z)
Supplement: Supplementary file 4 — (ZIP 7870 kb) [file 13361_2014_967_MOESM4_ESM.zip]

Archive with 359 entries (359 files):
- data/VPIPWVSGTSASTPVFGGILSLINEHR_-2_2_106771.emf
- data/VPIPWVSGTSASTPVFGGILSLINEHR_-2_2_106771.txt
- data/VPIPWVSGTSASTPVFGGILSLINEHR_-2_4_45903.emf
- data/VPIPWVSGTSASTPVFGGILSLINEHR_-2_4_45903.txt
- data/IDGITIHQSLAIIEYLEEMRPTPR_-2_2_106481.emf
- data/IDGITIHQSLAIIEYLEEMRPTPR_-2_2_106481.txt
- data/IDGITIHQSLAIIEYLEEMRPTPR_-2_4_42747.emf
- data/IDGITIHQSLAIIEYLEEMRPTPR_-2_4_42747.txt
- data/NAMQIVGFMDHEAESVLAVVAAVLK_-2_2_105768.emf
- data/NAMQIVGFMDHEAESVLAVVAAVLK_-2_2_105768.txt
- data/NAMQIVGFMDHEAESVLAVVAAVLK_-2_4_75307.emf
- data/NAMQIVGFMDHEAESVLAVVAAVLK_-2_4_75307.txt
- data/IAIIVDDIIDDVDSFLAAAETLK_-2_2_104964.emf
- data/IAIIVDDIIDDVDSFLAAAETLK_-2_2_104964.txt
- data/IAIIVDDIIDDVDSFLAAAETLK_-2_4_78270.emf
- data/IAIIVDDIIDDVDSFLAAAETLK_-2_4_78270.txt
- data/LLDIISEEGNSDGGIVVEDCLILLQNLLK_-2_2_108641.emf
- data/LLDIISEEGNSDGGIVVEDCLILLQNLLK_-2_2_108641.txt
- data/LLDIISEEGNSDGGIVVEDCLILLQNLLK_-2_4_79467.emf
- data/LLDIISEEGNSDGGIVVEDCLILLQNLLK_-2_4_79467.txt
- data/DGLTVTSPVLMWVQALDIILEK_-2_2_104841.emf
- data/DGLTVTSPVLMWVQALDIILEK_-2_2_104841.txt
- data/DGLTVTSPVLMWVQALDIILEK_-2_4_78431.emf
- data/DGLTVTSPVLMWVQALDIILEK_-2_4_78431.txt
- data/MPGQLPILEGEVFDSVKPGLSAFVDQPK_-2_2_107638.emf
- data/MPGQLPILEGEVFDSVKPGLSAFVDQPK_-2_2_107638.txt
- data/MPGQLPILEGEVFDSVKPGLSAFVDQPK_-2_4_42938.emf
- data/MPGQLPILEGEVFDSVKPGLSAFVDQPK_-2_4_42938.txt
- data/HVGDLGNVTADKDGVADVSIEDSVISLSGDHCIIGR_-2_2_111355.emf
- data/HVGDLGNVTADKDGVADVSIEDSVISLSGDHCIIGR_-2_2_111355.txt
- data/HVGDLGNVTADKDGVADVSIEDSVISLSGDHCIIGR_-2_4_25275.emf
- data/HVGDLGNVTADKDGVADVSIEDSVISLSGDHCIIGR_-2_4_25275.txt
- data/LYPIANGNNQSPVDIK_-2_2_101269.emf
- data/LYPIANGNNQSPVDIK_-2_2_101269.txt
- data/LYPIANGNNQSPVDIK_-2_4_7063.emf
- data/LYPIANGNNQSPVDIK_-2_4_7063.txt
- data/AVQQPDGLAVLGIFLK_-2_2_100839.emf
- data/AVQQPDGLAVLGIFLK_-2_2_100839.txt
- data/AVQQPDGLAVLGIFLK_-2_4_44782.emf
- data/AVQQPDGLAVLGIFLK_-2_4_44782.txt
- data/TYMLAFDVNDEKNWGLSVYADKPETTK_-2_2_108706.emf
- data/TYMLAFDVNDEKNWGLSVYADKPETTK_-2_2_108706.txt
- data/TYMLAFDVNDEKNWGLSVYADKPETTK_-2_4_24938.emf
- data/TYMLAFDVNDEKNWGLSVYADKPETTK_-2_4_24938.txt
- data/FDVVLADAVFPFGELLAELLK_-2_2_104210.emf
- data/FDVVLADAVFPFGELLAELLK_-2_2_104210.txt
- data/FDVVLADAVFPFGELLAELLK_-2_4_78382.emf
- data/FDVVLADAVFPFGELLAELLK_-2_4_78382.txt
- data/QATVGDINTERPGMLDFTGK_-2_2_103461.emf
- data/QATVGDINTERPGMLDFTGK_-2_2_103461.txt
- data/QATVGDINTERPGMLDFTGK_-2_4_8153.emf
- data/QATVGDINTERPGMLDFTGK_-2_4_8153.txt
- data/ALIPDLAMETWLLLAVSLVLLYLYGTHSHGLFK_-2_2_111440.emf
- data/ALIPDLAMETWLLLAVSLVLLYLYGTHSHGLFK_-2_2_111440.txt
- data/APVILGSPDDVLEFLK_-2_2_101055.emf
- data/APVILGSPDDVLEFLK_-2_2_101055.txt
- data/APVILGSPDDVLEFLK_-2_4_43931.emf
- data/APVILGSPDDVLEFLK_-2_4_43931.txt
- data/NPSDPMPQAPALWIETTAYALLHLLLHEGK_-2_2_110030.emf
- data/NPSDPMPQAPALWIETTAYALLHLLLHEGK_-2_2_110030.txt
- data/NPSDPMPQAPALWIETTAYALLHLLLHEGK_-2_4_64458.emf
- data/NPSDPMPQAPALWIETTAYALLHLLLHEGK_-2_4_64458.txt
- data/VDLTQVMDDEVFMAFASYATIILSK_-2_2_106542.emf
- data/VDLTQVMDDEVFMAFASYATIILSK_-2_2_106542.txt
- data/SEFNIENLVGTVADLFVAGTETTSTTLR_-2_2_107458.emf
- data/SEFNIENLVGTVADLFVAGTETTSTTLR_-2_2_107458.txt
- data/SEFNIENLVGTVADLFVAGTETTSTTLR_-2_4_66464.emf
- data/SEFNIENLVGTVADLFVAGTETTSTTLR_-2_4_66464.txt
- data/SYLENPAFMLLDLK_-2_2_100743.emf
- data/SYLENPAFMLLDLK_-2_2_100743.txt
- data/SYLENPAFMLLDLK_-2_4_44223.emf
- data/SYLENPAFMLLDLK_-2_4_44223.txt
- data/DDEAAAVALSSLIHALDDLDMVAIVR_-2_2_106084.emf
- data/DDEAAAVALSSLIHALDDLDMVAIVR_-2_2_106084.txt
- data/DDEAAAVALSSLIHALDDLDMVAIVR_-2_4_65781.emf
- data/DDEAAAVALSSLIHALDDLDMVAIVR_-2_4_65781.txt
- data/GLIDGVVEADLVEALQEFGPISYVVVMPK_-2_2_108339.emf
- data/GLIDGVVEADLVEALQEFGPISYVVVMPK_-2_2_108339.txt
- data/GLIDGVVEADLVEALQEFGPISYVVVMPK_-2_4_76399.emf
- data/GLIDGVVEADLVEALQEFGPISYVVVMPK_-2_4_76399.txt
- data/YYGILDPPLIANGLITLIEDDALNGAIMK_-2_2_108581.emf
- data/YYGILDPPLIANGLITLIEDDALNGAIMK_-2_2_108581.txt
- data/YYGILDPPLIANGLITLIEDDALNGAIMK_-2_4_75055.emf
- data/YYGILDPPLIANGLITLIEDDALNGAIMK_-2_4_75055.txt
- data/YGIICMEDLIHEIYTVGK_-2_2_103284.emf
- data/YGIICMEDLIHEIYTVGK_-2_2_103284.txt
- data/YGIICMEDLIHEIYTVGK_-2_4_44922.emf
- data/YGIICMEDLIHEIYTVGK_-2_4_44922.txt
- data/ANYLASPPLVIAYAIAGTIR_-2_2_103162.emf
- data/ANYLASPPLVIAYAIAGTIR_-2_2_103162.txt
- data/ANYLASPPLVIAYAIAGTIR_-2_4_49041.emf
- data/ANYLASPPLVIAYAIAGTIR_-2_4_49041.txt
- data/LPPNVVAVPDVVQAAEDADILIFVVPHQFIGK_-2_2_110480.emf
- data/LPPNVVAVPDVVQAAEDADILIFVVPHQFIGK_-2_2_110480.txt
- data/LPPNVVAVPDVVQAAEDADILIFVVPHQFIGK_-2_4_61486.emf
- data/LPPNVVAVPDVVQAAEDADILIFVVPHQFIGK_-2_4_61486.txt
- data/FNSISISGYHMQEAGADAILELAYTLADGLEYSR_-2_2_111450.emf
- data/FNSISISGYHMQEAGADAILELAYTLADGLEYSR_-2_2_111450.txt
- data/FNSISISGYHMQEAGADAILELAYTLADGLEYSR_-2_4_61989.emf
- data/FNSISISGYHMQEAGADAILELAYTLADGLEYSR_-2_4_61989.txt
- data/IIPAIATTTAAVVGLVCLELYK_-2_2_103927.emf
- data/IIPAIATTTAAVVGLVCLELYK_-2_2_103927.txt
- data/IIPAIATTTAAVVGLVCLELYK_-2_4_65332.emf
- data/IIPAIATTTAAVVGLVCLELYK_-2_4_65332.txt
- data/FLIDGFPR_-2_2_96739.emf
- data/FLIDGFPR_-2_2_96739.txt
- data/FLIDGFPR_-2_4_24155.emf
- data/FLIDGFPR_-2_4_24155.txt
- data/VMFPVFLGEPVSPQTLAATLAELDVTLQLLEDK_-2_2_111149.emf
- data/VMFPVFLGEPVSPQTLAATLAELDVTLQLLEDK_-2_2_111149.txt
- data/VMFPVFLGEPVSPQTLAATLAELDVTLQLLEDK_-2_4_76951.emf
- data/VMFPVFLGEPVSPQTLAATLAELDVTLQLLEDK_-2_4_76951.txt
- data/VPADLGAEAGLQQLLGALR_-2_2_102104.emf
- data/VPADLGAEAGLQQLLGALR_-2_2_102104.txt
- data/VPADLGAEAGLQQLLGALR_-2_4_44942.emf
- data/VPADLGAEAGLQQLLGALR_-2_4_44942.txt
- data/QGLLEFVDITATNHTNEIQDYLQQLTGAR_-2_2_109685.emf
- data/QGLLEFVDITATNHTNEIQDYLQQLTGAR_-2_2_109685.txt
- data/QGLLEFVDITATNHTNEIQDYLQQLTGAR_-2_4_46504.emf
- data/QGLLEFVDITATNHTNEIQDYLQQLTGAR_-2_4_46504.txt
- data/MGLVDQLVEPLGPGLKPPEER_-2_2_103962.emf
- data/MGLVDQLVEPLGPGLKPPEER_-2_2_103962.txt
- data/MGLVDQLVEPLGPGLKPPEER_-2_4_26370.emf
- data/MGLVDQLVEPLGPGLKPPEER_-2_4_26370.txt
- data/DLGTQLAPIIQEFFSSEQYR_-2_2_104471.emf
- data/DLGTQLAPIIQEFFSSEQYR_-2_2_104471.txt
- data/DLGTQLAPIIQEFFSSEQYR_-2_4_62458.emf
- data/DLGTQLAPIIQEFFSSEQYR_-2_4_62458.txt
- data/NLSDLIDLVPSLCEDLLSSVDQPLK_-2_2_106123.emf
- data/NLSDLIDLVPSLCEDLLSSVDQPLK_-2_2_106123.txt
- data/NLSDLIDLVPSLCEDLLSSVDQPLK_-2_4_79669.emf
- data/NLSDLIDLVPSLCEDLLSSVDQPLK_-2_4_79669.txt
- data/LSDQTILFQGAGEAALGIAHLIVMALEK_-2_2_107099.emf
- data/LSDQTILFQGAGEAALGIAHLIVMALEK_-2_2_107099.txt
- data/LSDQTILFQGAGEAALGIAHLIVMALEK_-2_4_66454.emf
- data/LSDQTILFQGAGEAALGIAHLIVMALEK_-2_4_66454.txt
- data/SQDDEIGDGTTGVVVLAGALLEEAEQLLDR_-2_2_108566.emf
- data/SQDDEIGDGTTGVVVLAGALLEEAEQLLDR_-2_2_108566.txt
- data/SQDDEIGDGTTGVVVLAGALLEEAEQLLDR_-2_4_79719.emf
- data/SQDDEIGDGTTGVVVLAGALLEEAEQLLDR_-2_4_79719.txt
- data/SPLIIFSDCDMNNAVK_-2_2_101457.emf
- data/SPLIIFSDCDMNNAVK_-2_2_101457.txt
- data/SPLIIFSDCDMNNAVK_-2_4_27190.emf
- data/SPLIIFSDCDMNNAVK_-2_4_27190.txt
- data/TQDEEVGDGTTSVIILAGEMLSVAEHFLEQQMHPTVVISAYR_-2_2_113967.emf
- data/TQDEEVGDGTTSVIILAGEMLSVAEHFLEQQMHPTVVISAYR_-2_2_113967.txt
- data/TQDEEVGDGTTSVIILAGEMLSVAEHFLEQQMHPTVVISAYR_-2_4_75155.emf
- data/TQDEEVGDGTTSVIILAGEMLSVAEHFLEQQMHPTVVISAYR_-2_4_75155.txt
- data/GFFATLVDVVVQSLGDAFPELK_-2_2_104494.emf
- data/GFFATLVDVVVQSLGDAFPELK_-2_2_104494.txt
- data/GFFATLVDVVVQSLGDAFPELK_-2_4_79887.emf
- data/GFFATLVDVVVQSLGDAFPELK_-2_4_79887.txt
- data/DMANPTALLLSAVMMLR_-2_2_101902.emf
- data/DMANPTALLLSAVMMLR_-2_2_101902.txt
- data/DMANPTALLLSAVMMLR_-2_4_65525.emf
- data/DMANPTALLLSAVMMLR_-2_4_65525.txt
- data/VNLIGEHTDYNQGLVLPMALELMTVLVGSPR_-2_2_110284.emf
- data/VNLIGEHTDYNQGLVLPMALELMTVLVGSPR_-2_2_110284.txt
- data/VNLIGEHTDYNQGLVLPMALELMTVLVGSPR_-2_4_62206.emf
- data/VNLIGEHTDYNQGLVLPMALELMTVLVGSPR_-2_4_62206.txt
- data/VSMELGGLAPFIVFDSANVDQAVAGAMASK_-2_2_107575.emf
- data/VSMELGGLAPFIVFDSANVDQAVAGAMASK_-2_2_107575.txt
- data/VSMELGGLAPFIVFDSANVDQAVAGAMASK_-2_4_48941.emf
- data/VSMELGGLAPFIVFDSANVDQAVAGAMASK_-2_4_48941.txt
- data/NGFLLDGFPR_-2_2_97627.emf
- data/NGFLLDGFPR_-2_2_97627.txt
- data/NGFLLDGFPR_-2_4_25128.emf
- data/NGFLLDGFPR_-2_4_25128.txt
- data/ENILFGMGNPLLDISAVVDKDFLDK_-2_2_106383.emf
- data/ENILFGMGNPLLDISAVVDKDFLDK_-2_2_106383.txt
- data/ENILFGMGNPLLDISAVVDKDFLDK_-2_4_60825.emf
- data/ENILFGMGNPLLDISAVVDKDFLDK_-2_4_60825.txt
- data/FLGPEIFFHPEFANPDFTQPISEVVDEVIQNCPIDVR_-2_2_113110.emf
- data/FLGPEIFFHPEFANPDFTQPISEVVDEVIQNCPIDVR_-2_2_113110.txt
- data/FLGPEIFFHPEFANPDFTQPISEVVDEVIQNCPIDVR_-2_4_64684.emf
- data/FLGPEIFFHPEFANPDFTQPISEVVDEVIQNCPIDVR_-2_4_64684.txt
- data/DINLASFIEQVAVSMT_-2_2_101230.emf
- data/DINLASFIEQVAVSMT_-2_2_101230.txt
- data/DINLASFIEQVAVSMT_-2_4_80690.emf
- data/DINLASFIEQVAVSMT_-2_4_80690.txt
- data/GVDLDQLLDMSYEQLMQLYSAR_-2_2_105613.emf
- data/GVDLDQLLDMSYEQLMQLYSAR_-2_2_105613.txt
- data/GVDLDQLLDMSYEQLMQLYSAR_-2_4_62995.emf
- data/GVDLDQLLDMSYEQLMQLYSAR_-2_4_62995.txt
- data/MTDDELVYNIHLAVNFLVSLLK_-2_2_105387.emf
- data/MTDDELVYNIHLAVNFLVSLLK_-2_2_105387.txt
- data/MTDDELVYNIHLAVNFLVSLLK_-2_4_76533.emf
- data/MTDDELVYNIHLAVNFLVSLLK_-2_4_76533.txt
- data/MILELFSK_-2_2_96809.emf
- data/MILELFSK_-2_2_96809.txt
- data/MILELFSK_-2_4_25683.emf
- data/MILELFSK_-2_4_25683.txt
- data/FQSAAIGALQEASEAYLVGLFEDTNLCAIHAK_-2_2_110286.emf
- data/FQSAAIGALQEASEAYLVGLFEDTNLCAIHAK_-2_2_110286.txt
- data/FQSAAIGALQEASEAYLVGLFEDTNLCAIHAK_-2_4_59774.emf
- data/FQSAAIGALQEASEAYLVGLFEDTNLCAIHAK_-2_4_59774.txt
- data/YGTPEELQELVDTAHSMGIIVLLDVVHSHASK_-2_2_110785.emf
- data/YGTPEELQELVDTAHSMGIIVLLDVVHSHASK_-2_2_110785.txt
- data/YGTPEELQELVDTAHSMGIIVLLDVVHSHASK_-2_4_47432.emf
- data/YGTPEELQELVDTAHSMGIIVLLDVVHSHASK_-2_4_47432.txt
- data/DVIEQLNLVTTWLQLQIPR_-2_2_103996.emf
- data/DVIEQLNLVTTWLQLQIPR_-2_2_103996.txt
- data/DVIEQLNLVTTWLQLQIPR_-2_4_64784.emf
- data/DVIEQLNLVTTWLQLQIPR_-2_4_64784.txt
- data/GLDTVVALLADVVLQPR_-2_2_101547.emf
- data/GLDTVVALLADVVLQPR_-2_2_101547.txt
- data/GLDTVVALLADVVLQPR_-2_4_64565.emf
- data/GLDTVVALLADVVLQPR_-2_4_64565.txt
- data/GEAIEAILAALEVVSEPFR_-2_2_102753.emf
- data/GEAIEAILAALEVVSEPFR_-2_2_102753.txt
- data/GEAIEAILAALEVVSEPFR_-2_4_65118.emf
- data/GEAIEAILAALEVVSEPFR_-2_4_65118.txt
- data/IPSNATLFFEIELLDFKGEDLFEDGGIIR_-2_2_109759.emf
- data/IPSNATLFFEIELLDFKGEDLFEDGGIIR_-2_2_109759.txt
- data/IPSNATLFFEIELLDFKGEDLFEDGGIIR_-2_4_48771.emf
- data/IPSNATLFFEIELLDFKGEDLFEDGGIIR_-2_4_48771.txt
- data/IAIIVDDIIDDVESFVAAAEILK_-2_2_105028.emf
- data/IAIIVDDIIDDVESFVAAAEILK_-2_2_105028.txt
- data/IAIIVDDIIDDVESFVAAAEILK_-2_4_79477.emf
- data/IAIIVDDIIDDVESFVAAAEILK_-2_4_79477.txt
- data/MFQSTAGSGGVQEDALMAVSTLVEVLGGEFLK_-2_2_109612.emf
- data/MFQSTAGSGGVQEDALMAVSTLVEVLGGEFLK_-2_2_109612.txt
- data/MFQSTAGSGGVQEDALMAVSTLVEVLGGEFLK_-2_4_77495.emf
- data/MFQSTAGSGGVQEDALMAVSTLVEVLGGEFLK_-2_4_77495.txt
- data/VLGILAMIDEGETDWK_-2_2_101589.emf
- data/VLGILAMIDEGETDWK_-2_2_101589.txt
- data/VLGILAMIDEGETDWK_-2_4_44802.emf
- data/VLGILAMIDEGETDWK_-2_4_44802.txt
- data/EGPPPASPAQLLSK_-2_2_99249.emf
- data/EGPPPASPAQLLSK_-2_2_99249.txt
- data/EGPPPASPAQLLSK_-2_4_6390.emf
- data/EGPPPASPAQLLSK_-2_4_6390.txt
- data/VATQAVEDVLNIAK_-2_2_99791.emf
- data/VATQAVEDVLNIAK_-2_2_99791.txt
- data/VATQAVEDVLNIAK_-2_4_23415.emf
- data/VATQAVEDVLNIAK_-2_4_23415.txt
- data/LLGTIYTAAEEIEAVGGK_-2_2_101867.emf
- data/LLGTIYTAAEEIEAVGGK_-2_2_101867.txt
- data/LLGTIYTAAEEIEAVGGK_-2_4_40303.emf
- data/LLGTIYTAAEEIEAVGGK_-2_4_40303.txt
- data/VEGLWNLFLPAVSGLSHVDYALIAEETGK_-2_2_108667.emf
- data/VEGLWNLFLPAVSGLSHVDYALIAEETGK_-2_2_108667.txt
- data/VEGLWNLFLPAVSGLSHVDYALIAEETGK_-2_4_59513.emf
- data/VEGLWNLFLPAVSGLSHVDYALIAEETGK_-2_4_59513.txt
- data/TPALIVYGDQDPMGQTSFEHLK_-2_2_104862.emf
- data/TPALIVYGDQDPMGQTSFEHLK_-2_2_104862.txt
- data/TPALIVYGDQDPMGQTSFEHLK_-2_4_21825.emf
- data/TPALIVYGDQDPMGQTSFEHLK_-2_4_21825.txt
- data/MSMPEALAAATINAAYALGK_-2_2_102630.emf
- data/MSMPEALAAATINAAYALGK_-2_2_102630.txt
- data/MSMPEALAAATINAAYALGK_-2_4_46584.emf
- data/MSMPEALAAATINAAYALGK_-2_4_46584.txt
- data/AGWSLEDVDIFEINEAFAAVSAAIVK_-2_2_106392.emf
- data/AGWSLEDVDIFEINEAFAAVSAAIVK_-2_2_106392.txt
- data/AGWSLEDVDIFEINEAFAAVSAAIVK_-2_4_64734.emf
- data/AGWSLEDVDIFEINEAFAAVSAAIVK_-2_4_64734.txt
- data/NVDGVNYASITR_-2_2_98682.emf
- data/NVDGVNYASITR_-2_2_98682.txt
- data/NVDGVNYASITR_-2_4_3515.emf
- data/NVDGVNYASITR_-2_4_3515.txt
- data/QDLVISLLPYVLHPLVAK_-2_2_102758.emf
- data/QDLVISLLPYVLHPLVAK_-2_2_102758.txt
- data/QDLVISLLPYVLHPLVAK_-2_4_45558.emf
- data/QDLVISLLPYVLHPLVAK_-2_4_45558.txt
- data/VPGPVQQALQSAEMSLDEIEQVILVGGATR_-2_2_108719.emf
- data/VPGPVQQALQSAEMSLDEIEQVILVGGATR_-2_2_108719.txt
- data/VPGPVQQALQSAEMSLDEIEQVILVGGATR_-2_4_65871.emf
- data/VPGPVQQALQSAEMSLDEIEQVILVGGATR_-2_4_65871.txt
- data/IVKPNGEKPDEFESGISQALLELEMNSDLK_-2_4_39728.emf
- data/IVKPNGEKPDEFESGISQALLELEMNSDLK_-2_4_39728.txt
- data/VGLPPLEK_-2_4_4225.emf
- data/VGLPPLEK_-2_4_4225.txt
- data/KGGISNILEELVVQPLLVSVSALTLATETVR_-2_4_76306.emf
- data/KGGISNILEELVVQPLLVSVSALTLATETVR_-2_4_76306.txt
- data/LLGSDGSPLMDMLQLAEEPVPQAGQELR_-2_4_48871.emf
- data/LLGSDGSPLMDMLQLAEEPVPQAGQELR_-2_4_48871.txt
- data/TPAHTVTMACISANQAMTTGVG_-2_4_76172.emf
- data/TPAHTVTMACISANQAMTTGVG_-2_4_76172.txt
- data/IIIEELPK_-2_4_9442.emf
- data/IIIEELPK_-2_4_9442.txt
- data/QLWDELGALWVCVVLSPHCKPEER_-2_4_78151.emf
- data/QLWDELGALWVCVVLSPHCKPEER_-2_4_78151.txt
- data/LPLFDAIRPLIPLKHQVEYDQLTPR_-2_4_76108.emf
- data/LPLFDAIRPLIPLKHQVEYDQLTPR_-2_4_76108.txt
- data/VTFDPTSSYTLEDLKPDTLYR_-2_4_61723.emf
- data/VTFDPTSSYTLEDLKPDTLYR_-2_4_61723.txt
- data/AVSLVTDSTSTFLSQTTYALIEAITEYTK_-2_4_66723.emf
- data/AVSLVTDSTSTFLSQTTYALIEAITEYTK_-2_4_66723.txt
- data/ATLPVFDKEELLECIQQLVK_-2_4_65074.emf
- data/ATLPVFDKEELLECIQQLVK_-2_4_65074.txt
- data/IGAFVSITMQNIGAMSSYLFIIK_-2_4_77954.emf
- data/IGAFVSITMQNIGAMSSYLFIIK_-2_4_77954.txt
- data/MAPGQLALFSVSDK_-2_4_91262.emf
- data/MAPGQLALFSVSDK_-2_4_91262.txt
- data/EISFDTMQQELQIGADDVEAFVIDAVR_-2_4_75242.emf
- data/EISFDTMQQELQIGADDVEAFVIDAVR_-2_4_75242.txt
- data/TAVSDILKMSLMEAQIDTNVEHMIVDPPK_-2_4_75360.emf
- data/TAVSDILKMSLMEAQIDTNVEHMIVDPPK_-2_4_75360.txt
- data/VKAHHTGSTASSEITPAQSCPPMTVQK_-2_4_76792.emf
- data/VKAHHTGSTASSEITPAQSCPPMTVQK_-2_4_76792.txt
[truncated: 59 more entries]
