# Supplementary material for: Top-Down and Bottom-Up Identification of Proteins by Liquid Extraction Surface Analysis Mass Spectrometry of Healthy and Diseased Human Liver Tissue
Source: J Am Soc Mass Spectrom. 2014 Sep 3;25(11):1953–61. doi: 10.1007/s13361-014-0967-z (PMC4197381; doi:10.1007/s13361-014-0967-z)
Supplement: Supplementary file 4 — (ZIP 7870 kb) [file 13361_2014_967_MOESM4_ESM.zip › data/VPIPWVSGTSASTPVFGGILSLINEHR_-2_4_45903.txt]

m/z	i	matches
254.36012	9.4
265.51358	4.2
267.49396	7.5
269.30115	2.5
270.19034	12.1
271.40125	9.3
272.12238	5.7
273.28677	7.6
274.28357	7.9
275.57269	5.8
276.32599	12.2
277.37286	19.6
278.41806	46.9
279.31213	2.9
280.37064	30.9
281.35727	20.8
282.38864	19.0
283.25375	23.9
284.24573	596.5
285.35815	108.1
286.40643	36.0
287.21152	14.6
288.39026	32.6
289.35385	25.3
290.20514	7.1
292.35373	43.1
293.23355	85.5
294.39703	70.2
295.21143	77.8
296.35779	72.4
297.54132	26.2
298.44061	16.8
299.30508	40.3
300.22534	29.7
301.25412	34.9
302.42160	26.1
304.73309	7.9
308.27887	44.2
310.08429	132.3
310.69128	89.2
311.38220	56.5
312.31311	501.1
313.37003	126.6
314.25534	26.7
315.23715	8.3
316.46344	60.5
317.38452	28.1
318.56378	26.3
319.73886	13.3
321.42899	47.5
322.39203	19.9
323.35535	22.2
324.47925	55.6
325.53842	26.3
326.88904	11.0
327.50290	19.3
328.35703	51.6
329.39005	54.5
330.39377	55.1
331.43823	40.7
332.57227	9.0
334.41397	49.7
336.34369	34.7
337.49603	22.4
338.37393	12.5
339.48950	31.3
340.26773	36.7
341.33966	66.7
342.16199	19.7
343.36414	27.1
344.35046	234.7
345.33539	70.4
346.28082	17.2
347.37045	210.2
348.44095	41.1
349.46521	71.6
350.38828	75.2
351.44205	24.9
352.52377	16.9
353.45132	78.1
355.49561	79.6
356.34317	35.4
357.51675	22.8
358.30032	3.9
359.43204	90.1
360.42950	13.3
361.42920	28.5
362.36823	134.7
363.38586	57.4
364.31400	31.7
365.43005	33.1
367.17682	69.7
368.61243	20.5
369.34586	13.0
370.24585	24.8
371.39108	72.8
372.49237	47.2
373.39423	92.1
374.44525	25.5
375.46704	146.2
376.29050	35.9
377.33209	16.0
379.32660	45.5
380.18274	28.0
381.35074	101.1
382.48804	117.9
383.38474	970.1
384.34174	251.4
385.41400	109.3
386.23431	83.7
387.38226	19.9
388.40497	65.7
389.43262	23.1
390.44061	42.7
391.60873	33.4
392.66370	28.0
393.40030	19.2
394.46375	51.6
395.44348	39.8
396.47412	23.6
397.41553	128.5
398.39117	43.2
399.40253	79.2
400.02850	6.1
401.27838	140.6
402.52502	9.8
403.36212	18.0
404.48859	18.5
405.38614	5.6
406.34015	44.9
407.35681	95.7
408.37103	20.1
409.51642	83.5
410.38605	115.8
411.52097	69.5
412.36603	25.4
413.41544	57.4
414.45728	29.4
415.31949	46.9
416.43884	113.7
417.44952	55.3
418.33670	26.9
419.34839	99.9
420.39514	48.2
421.44540	36.5
423.36731	239.0
424.41840	131.2
425.47043	73.0
426.49304	65.0
427.45422	119.5
428.46289	138.6
429.48669	88.3
430.53107	142.1
431.47705	32.7
432.41663	46.2
433.44098	13.4
434.84296	201.2
435.54138	121.3
436.40472	57.3
437.42804	41.1
438.53308	31.2
439.51086	32.8
440.68646	95.7
441.48657	348.9
442.38446	168.8
443.49036	59.3
444.44727	67.7
445.39920	66.7
446.52881	65.9
447.48914	55.0
448.52100	54.9
449.34747	33.4
450.49442	54.7
451.50308	72.5
452.46649	236.8
453.35669	47.0
454.46725	159.9
455.45129	89.2
456.45477	24.3
457.48975	108.9
458.44925	332.2
459.41620	160.8
460.39923	100.9
461.42841	37.7
462.58282	22.7
463.39056	76.6
464.72928	23.3
465.48584	7.0
466.46466	103.4
467.42542	71.0
468.44275	90.4
469.45004	153.9
470.37061	226.3
471.46863	109.0
472.46472	40.4
473.51953	66.4
475.39166	78.8
476.45151	258.3
477.44724	61.8
478.44769	89.7
479.46207	116.0
480.37494	50.1
481.49844	113.8
482.36249	503.4
483.40250	170.1
484.33383	104.0
485.35410	51.0
486.38684	34.4
487.53842	44.8
488.51065	92.9
489.36224	110.5
491.56287	560.5
492.45923	103.2
493.50903	93.0
494.63770	370.9
495.37842	235.8
496.39444	108.7
497.39771	62.3
498.32953	61.6
499.35638	99.7
500.36200	20.8
501.48093	42.3
502.48016	81.9
503.65213	133.3
504.51233	135.2
505.47388	27.2
506.50165	28.6
507.83661	36.6
508.59296	52.4
509.45819	94.9
510.40997	58.3
511.37885	142.6
512.53943	122.5
513.50909	91.9
514.47180	108.5
515.42395	30.1
516.36957	72.1
517.19373	36.9
518.40118	24.4
519.32745	48.8
520.34888	104.3
521.41553	93.3
522.25110	104.0
523.18018	53.1
524.12024	46.4
525.36426	69.7
526.35724	109.1
527.42236	217.1
528.31879	92.1
529.40131	193.5
530.36981	122.8
531.27753	39.8
532.42230	17.9
533.48047	29.3
534.90265	46.9
535.81976	27.0
536.57898	66.8
537.39032	172.7
538.33453	311.8
539.52252	344.0
540.53339	181.6
541.36011	188.3
542.24463	85.7
543.36890	444.2
544.45837	209.7
545.40894	98.1
546.41132	87.2
547.61285	144.9
548.51831	297.9
549.37537	52.3
550.13995	13.6
551.31653	95.0
552.20770	60.7
553.38074	152.5
554.63794	215.4
555.33868	1808.1	b (17) (3+)-H2O, y (4) (1+)
556.31757	457.4
557.39075	192.0
558.38123	125.9
559.44629	41.6
561.32196	69.3
562.20850	48.8
563.78021	40.8
564.41913	189.9
565.42279	338.9
566.40906	163.2
567.64838	219.6
568.48383	80.3
569.51563	76.2
570.71924	62.0
571.46582	403.4
572.37848	317.3
573.30804	63.6
574.30579	240.8
575.29877	151.5
576.47333	234.7
577.22998	227.9
578.16156	37.0
579.49493	127.1
580.55121	53.7
581.61963	60.5
582.80914	260.8
583.72534	208.5
584.49896	94.4
585.74927	79.3
586.58881	60.2
587.58270	30.7
588.35822	48.3
589.44287	292.6
590.45184	70.5
591.83612	92.4
592.60510	266.3
593.47339	829.0
594.43744	258.5
595.51227	61.4
596.57025	143.8
597.54688	120.4
598.40204	172.3
599.40546	123.3
600.41534	57.4
601.47162	79.6
602.44037	60.3
603.35291	71.8
605.21259	634.7
606.38953	199.5
607.43805	35.4
608.52557	91.8
609.27808	47.7
610.41223	353.5
611.47650	324.5
612.34723	76.0
613.40082	69.8
614.45532	29.2
615.58508	111.4
616.34344	53.1
617.16772	64.2
618.20685	63.3
619.47760	102.2
620.43152	49.1
621.23547	49.9
622.31531	38.5
623.50201	103.3
624.54425	279.1
625.58081	97.5
626.52197	80.3
627.49908	78.2
628.40674	423.1
629.40735	153.8
630.60956	97.0
631.63770	97.3
632.56952	59.1
633.44769	186.0
634.17255	273.7
635.44904	97.4
636.53076	87.3
637.45294	140.1
638.44653	72.8
639.47296	60.8
640.52136	160.7
641.44977	97.6
642.56952	95.1
643.78656	187.2
644.64630	145.8
645.76569	116.8
646.47717	154.3
647.35144	101.3
648.37939	40.5
649.33917	28.6
649.97052	2.7
650.57312	188.3
651.51196	170.6
652.51410	78.8
653.56873	102.1
654.47522	87.4
655.46582	102.9
656.53351	168.1
657.70416	143.5
658.58984	123.5
659.62469	109.1
660.51257	136.5
661.45953	36.2
662.46545	161.1
664.37128	371.9
665.53735	192.4
666.43225	76.0
668.46069	2964.8	y (5) (1+)
669.47571	1077.0	y (12) (2+)-H2O, y (12) (2+)-NH3
670.36224	433.7
671.41669	161.7
672.05859	42.9
672.66949	480.8
673.47809	378.9
674.63440	139.6
675.64630	62.0
676.54028	140.4
678.47650	1388.2	y (12) (2+)
679.24976	775.5
680.60406	275.0
682.04065	425.3
683.26373	283.5
684.64038	437.2
685.62280	310.3
686.54120	124.8
687.72638	114.2
688.67145	20.0
689.38605	70.2
690.62354	165.8
691.62146	113.6
692.57135	1406.5	b (6) (1+)
693.50134	530.7
694.47284	222.5
695.53406	96.3
696.59393	114.4
697.43964	240.9
698.51868	143.7
699.40802	188.1
700.42987	136.5
701.60535	128.8
702.57703	209.1
703.72510	144.3
704.68402	80.3
705.56982	162.2
706.66602	83.3
707.42834	137.2
708.58594	194.2
709.44641	227.8
710.58722	84.0
711.64703	102.9
712.54944	111.0
713.52191	294.8
714.48383	172.6
715.44666	198.0
716.70160	231.7
717.64130	120.0
718.68634	109.4
719.70703	119.8
720.72656	45.6
722.31348	471.0
722.99249	315.9
723.65918	267.4
724.65295	51.1
725.74939	20.9
726.49701	184.1
727.42706	146.7
728.46204	115.2
729.47150	85.7
730.34662	80.1
731.44769	235.8
732.40533	226.1
733.51221	115.6
734.54089	46.5
735.74719	109.1
736.72906	163.9
737.95355	50.4
739.02856	145.3
739.63416	121.8
740.50690	294.3
741.43939	375.7
742.54083	101.4
743.60699	119.9
744.59583	140.4
745.68463	82.1
746.61713	152.8
747.63440	139.0
748.70551	127.3
750.18634	158.5
751.27814	54.4
752.32776	167.0
753.46588	283.4
754.52496	238.7
755.67981	121.1
756.63501	79.5
757.72443	278.2
758.48358	167.4
759.47144	162.8
760.66431	89.3
761.56415	311.8
762.73193	131.9
763.89142	214.4
764.67438	317.8
765.58740	199.5
767.28107	358.1
768.35132	728.5
769.52454	272.1
770.51013	177.6
771.53564	269.0
772.62335	587.0
773.69031	257.7
774.83997	41.3
775.60321	88.5
776.58667	2234.8	y (14) (2+)
777.24335	2612.2
778.25128	204.2
779.05103	92.5
779.67603	425.8
780.76099	283.5
781.58356	2353.6	y (6) (1+)
782.49011	1064.0
783.59784	178.9
784.67206	64.8
785.64459	360.3
786.50916	644.2
787.62280	223.5
788.55658	172.6
789.82642	176.6
790.58679	194.1
791.90613	511.2
793.20374	137.6
794.41364	183.9
795.79492	191.4
796.67413	249.7
797.59540	190.1
798.82593	207.2
799.81030	240.7
800.86456	144.5
801.63538	84.8
802.63391	133.2
803.62775	117.3
804.66138	524.8
805.66150	209.1
806.69287	131.2
807.58350	170.8
808.53149	172.9
809.58899	115.0
810.46857	202.8
811.67535	59.0
812.66998	325.7
813.69556	517.9
814.66980	440.4
815.59491	167.5
816.47180	149.2
817.59894	114.5
818.53485	132.1
819.40894	101.2
820.79016	197.0
821.82233	400.7
822.89423	276.2
824.66553	858.3
825.63861	255.0
827.11481	1237.4	y (15) (2+)
828.30096	515.6
829.27014	215.0
830.66895	943.0
831.47522	546.8
832.52679	174.7
833.31549	15.5
834.07617	338.5
835.09418	91.4
836.84961	4026.7	y (24) (3+)-NH3, y (24) (3+)-H2O, b (25) (3+)-NH3, b (8) (1+)
837.66400	495.5
838.66870	272.5
839.63141	174.7
840.59540	67.9
841.99725	430.7
842.93689	21289.9	b (17) (2+), y (24) (3+)
844.76501	273.3
845.58081	148.1
846.43610	269.4
847.46796	105.8
848.62170	319.5
849.55090	107.8
850.63116	395.1
851.54205	378.2
852.45355	246.4
853.22827	616.7
854.31403	370.9
855.39417	362.1
856.09772	70.5
856.73975	292.6
857.56586	131.2
858.50311	159.0
859.75500	67.5
860.54828	486.8
861.42096	162.1
862.34021	1051.5
863.39539	532.9
864.98358	206.1
865.90253	142.0
866.67639	133.3
868.53076	6199.9	y (7) (1+)
869.55658	2327.5
870.81006	2891.8	b (18) (2+), y (16) (2+)
871.66510	1429.7
872.58710	167.1
873.73956	424.2
874.58557	553.6
875.23340	355.9
876.14893	93.2
877.32776	220.1
878.63568	303.4
879.37750	324.6
880.07507	189.8
880.67975	4554.6	b (26) (3+)-H2O, y (25) (3+)
881.63184	123.6
882.52887	171.2
883.31073	932.9
884.62524	108.6
885.45935	195.4
886.48145	162.0
887.78070	242.3
888.84045	709.7
889.52875	920.2
890.67438	100.0
891.68774	67.8
892.63782	170.0
893.54712	159.2
894.68463	104.9
895.66046	143.6
896.53522	210.0
897.25690	195.4
898.65948	223.8
899.79114	188.4
900.55072	151.0
901.41107	202.1
902.44507	128.3
903.24921	113.9
904.70844	354.1
905.93127	1479.2
906.73743	2006.4	y (17) (2+), y (26) (3+)-H2O, y (26) (3+)-NH3
907.73602	257.1
908.69244	167.4
909.72906	336.3
910.69080	221.8
911.70197	257.9
912.84888	1068.6	y (26) (3+)
913.73560	337.4
914.50415	50.9
915.11108	205.5
916.39587	159.5
917.32751	359.3
918.60864	784.6
919.63428	845.5
920.60980	557.3
921.62708	294.7
922.51105	218.6
923.25513	208.1
924.30188	263.0
925.62244	255.5
926.65796	286.4
927.82220	2009.6	b (19) (2+)
928.78723	651.4
930.10876	389.9
931.08496	357.1
931.83105	468.3
933.01080	667.1
933.88135	1385.3	[M+3H] (3+)-NH3-H2O
934.61615	554.3
935.67908	376.9
936.66913	427.2
937.57635	279.6
945.44836	22.4
946.77417	28.7
947.48535	8.3
949.79224	1181.8	y (18) (2+)
950.68176	529.2
951.47449	51.5
952.47363	9.8
953.36884	25.8
954.70618	33.9
955.83643	257.5
956.47266	459.6
957.57910	245.7
958.75220	248.7
959.62421	55.4
960.57605	132.8
961.52307	118.8
962.54529	211.9
963.56738	472.0
964.53479	356.8
965.59167	228.3
966.66620	333.1
967.53003	29.6
968.61206	305.4
969.54218	184.0
970.51520	191.3
971.46069	23.4
972.75433	162.0
973.66583	180.5
974.61591	309.1
975.52747	177.6
976.35748	218.1
977.19995	122.6
978.38226	369.0
979.56885	142.7
980.48615	128.9
981.58966	4626.6	y (8) (1+)
982.54688	2232.0
983.79242	980.0
984.67548	390.8
985.61871	103.7
986.70276	467.9
987.56238	200.2
988.79828	371.8
989.83484	183.2
990.96570	239.6
991.77686	194.9
992.57111	275.2
993.61969	137.4
994.58099	101.1
995.45575	71.4
996.57458	225.2
997.83838	298.4
998.79480	253.1
1000.34644	2072.8	y (19) (2+)
1001.20343	528.2
1002.28766	110.1
1003.20795	420.4
1003.91620	124.9
1004.92285	174.1
1006.43964	529.2
1007.59094	275.7
1008.64417	264.6
1009.65106	452.1
1010.89600	265.5
1011.86633	176.2
1012.59210	93.3
1013.68848	225.6
1014.71350	338.6
1015.44482	50.6
1016.83801	189.8
1018.34729	320.9
1019.65381	796.5
1020.65149	256.2
1021.64429	467.2
1022.78363	299.6
1023.74622	276.8
1024.71387	378.0
1025.62683	237.6
1026.76208	305.8
1027.59546	228.5
1028.81067	3825.2	y (20) (2+)
1029.59558	2926.5
1030.59106	1335.8
1031.74707	854.9
1032.47253	133.4
1033.80676	114.2
1034.66394	157.2
1035.68359	249.5
1036.68457	94.0
1037.57080	124.7
1038.79639	331.8
1039.59668	182.0
1040.87219	271.5
1041.72729	133.9
1042.83411	363.2
1043.93005	186.2
1044.79004	132.4
1045.78699	108.3
1046.80969	65.5
1048.25500	291.9
1049.46472	281.9
1050.34045	239.3
1051.20288	249.8
1051.97205	193.5
1052.80859	434.6
1053.77832	424.7
1054.74268	408.2
1055.73730	440.5
1056.61560	233.3
1057.37744	34.3
1058.13855	127.9
1059.11438	148.7
1059.88074	190.8
1060.63232	104.3
1061.71497	48.3
1063.21973	1307.3	y (21) (2+)-H2O, y (21) (2+)-NH3
1064.08325	649.9
1064.78259	133.2
1065.81213	198.7
1066.45874	235.1
1067.28772	97.8
1068.23096	175.9
1068.88391	373.6
1069.81641	186.3
1070.66956	157.9
1072.36755	10243.4	y (21) (2+)
1073.17700	3849.7
1074.67444	421.7
1075.65076	260.8
1076.36145	101.0
1077.60291	709.6
1078.70007	348.5
1079.70117	353.9
1081.06775	296.5
1082.23938	182.5
1082.94019	155.0
1083.75366	368.5
1084.65662	258.1
1085.82593	129.7
1086.66858	187.1
1087.82727	240.5
1088.56030	195.4
1089.46143	150.2
1090.42896	216.5
1091.69348	149.7
1093.01355	263.4
1093.72449	186.2
1094.74194	704.0
1095.61133	1278.5	b (11) (1+)
1096.57007	1020.9
1097.65051	409.4
1098.62244	213.9
1099.50049	261.2
1100.59241	906.5
1101.43079	547.8
1102.50464	173.5
1103.58044	342.4
1104.37036	464.9
1105.41174	223.2
1106.85022	223.6
1107.65442	477.6
1108.54529	150.4
1109.56824	74.6
1110.72974	187.7
1111.45227	109.2
1112.78784	760.6
1113.61279	457.3
1114.66992	148.8
1115.79004	218.2
1116.63818	89.3
1117.47546	330.4
1118.47913	233.0
1119.69226	430.0
1121.87451	5804.3	y (22) (2+)
1122.62903	1878.8
1123.34290	833.1
1124.59424	151.2
1125.81067	159.6
1126.72070	144.7
1127.75757	389.9
1128.56396	173.2
1129.19629	42.4
1129.81494	98.5
1130.72021	81.0
1131.88562	139.7
1132.55042	82.3
1133.29297	213.7
1134.57935	1002.3
1135.96948	1770.8
1136.76819	4090.4
1137.59497	495.9
1138.91919	161.6
1139.73694	378.5
1140.89978	181.9
1141.89294	125.1
1142.88660	90.4
1143.52222	184.8
1144.62268	87.9
1145.29749	66.5
1146.38037	183.1
1147.44763	397.4
1148.70203	378.7
1149.57324	131.5
1150.36145	139.7
1151.65332	1383.2	y (10) (1+)
1152.67822	916.1
1153.68030	405.5
1154.70813	66.4
1155.85388	102.0
1157.05908	118.7
1158.45544	98.1
1159.61328	142.5
1160.48633	155.9
1161.41248	151.4
1162.50989	232.9
1163.61548	104.1
1164.57166	535.9
1165.56140	548.6
1166.72644	276.1
1167.68298	143.9
1168.96521	439.4
1169.78540	122.5
1170.61206	261.2
1171.55066	191.5
1172.37781	73.7
1172.98499	38.2
1173.67761	98.6
1174.92432	146.2
1175.79980	100.6
1176.51831	216.8
1177.57666	178.6
1178.79895	193.3
1179.81189	161.9
1180.77869	105.0
1181.60510	94.3
1182.73560	428.4
1183.65100	250.7
1184.52612	307.9
1185.59106	483.9
1186.88831	1161.0
1187.69080	1217.2
1188.64063	806.0
1189.68042	292.3
1190.89026	210.0
1191.94495	221.3
1192.84436	141.3
1193.74670	112.3
1194.59619	39.7
1195.84412	108.2
1196.79688	141.1
1197.85608	132.8
1198.65039	37.3
1199.68848	136.2
1200.75232	90.3
1201.78687	66.0
1202.53064	21.2
1203.25354	184.1
1204.65369	105.6
1205.53406	16.9
1206.25647	250.9
1207.48657	159.6
1208.65649	2850.4	y (11) (1+)
1209.67322	2169.6
1210.68677	601.7
1211.77148	123.2
1212.69092	51.6
1213.86768	85.2
1214.89783	1398.1	y (23) (2+)
1215.73010	386.1
1216.48035	320.9
1217.64539	81.8
1218.52832	175.3
1219.52649	465.2
1220.13806	34.4
1221.85510	206.4
1222.69116	111.0
1223.62305	67.6
1224.69336	201.4
1225.56116	315.9
1226.64429	179.1
1227.55090	87.7
1229.02026	61.0
1229.72900	148.6
1230.63928	101.0
1231.82471	147.5
1232.82776	179.9
1233.72009	188.8
1234.77820	49.4
1235.54675	20.4
1236.95984	176.9
1237.77954	36.7
1239.03333	145.8
1239.85999	120.2
1240.87158	229.6
1241.98840	340.4
1242.97205	205.4
1244.20667	77.9
1245.55957	545.2
1246.39575	399.8
1247.61401	948.1
1248.72314	574.5
1249.67297	138.1
1251.18262	719.6
1252.33630	298.3
1254.02161	625.4
1254.87219	1445.0	y (24) (2+)-H2O, y (24) (2+)-NH3
1255.72925	706.4
1256.82410	44.3
1257.45972	27.8
1258.53906	29.3
1259.70215	63.6
1260.62732	39.4
1262.53418	705.6
1263.44556	18107.1	y (24) (2+)
1264.23950	10794.4
1265.56018	2346.2	b (13) (1+)-H2O
1266.61133	1298.7
1267.57019	297.5
1268.75793	184.1
1269.72144	19.7
1270.86133	54.6
1271.89221	42.8
1272.69824	34.2
1273.91870	53.9
1274.67737	114.5
1275.64893	147.8
1276.82239	102.8
1277.80212	50.0
1278.81628	59.1
1279.66284	83.8
1280.79126	146.2
1281.69385	103.8
1282.96875	269.3
1283.68652	1725.9	b (13) (1+)
1284.66711	1058.4
1285.57983	317.2
1286.59399	165.2
1287.56165	102.9
1288.54028	211.9
1289.85132	156.0
1290.81348	85.7
1292.14319	45.0
1292.86047	123.4
1293.72644	45.3
1294.63440	80.2
1295.56116	15.8
1296.85193	84.3
1297.87036	130.6
1298.61438	101.6
1299.71777	125.3
1300.77368	301.2
1301.62292	143.7
1302.51685	125.2
1303.43542	64.0
1304.44275	63.9
1305.47034	82.5
1306.61279	85.6
1307.52942	32.6
1309.00159	80.1
1310.03845	198.7
1311.35205	405.6
1312.60388	157.8
1313.47668	53.0
1314.46497	37.4
1315.61267	28.8
1316.95984	151.3
1317.72437	311.0
1318.89966	167.5
1319.99097	1895.5	y (25) (2+)
1320.78687	1114.5
1321.77429	293.0
1322.78540	86.6
1323.90979	115.5
1324.92297	77.9
1325.70618	88.4
1326.64929	64.3
1327.67114	73.2
1328.75537	86.0
1329.54822	15.9
1330.89893	713.3
1331.84753	552.2
1332.94067	276.2
1333.88257	342.9
1334.75293	21.9
1335.72095	11.4
1336.83740	16.8
1337.72913	93.8
1338.66284	193.7
1339.79736	280.3
1340.62598	63.5
1341.33960	65.2
1342.66089	93.2
1343.81946	123.4
1344.80029	89.9
1345.80908	115.3
1346.70032	73.2
1347.96875	75.7
1348.69055	19.2
1349.79932	163.8
1350.75244	33.1
1351.79785	31.8
1352.65918	26.7
1353.85156	60.1
1354.62512	167.2
1355.74902	1575.2	y (12) (1+)
1356.71155	1093.4
1357.72900	476.2
1358.83545	119.9
1359.95996	90.0
1360.69299	17.5
1361.99866	68.7
1362.74097	41.8
1363.82275	44.1
1364.67725	29.6
1365.38440	7.8
1366.20630	45.5
1367.54089	36.6
1368.61462	160.4
1369.46460	86.8
1370.13818	1.0
1370.93103	72.7
1371.62512	25.1
1373.24622	17.0
1374.35144	117.3
1375.04395	22.5
1375.86487	91.8
1376.81018	57.5
1377.82324	121.1
1378.64478	78.5
1379.90527	98.4
1380.96704	62.8
1381.67468	45.8
1382.65649	22.8
1383.84436	18.4
1385.24792	21.2
1385.91589	2.8
1386.78455	22.2
1387.72827	6.9
1388.60620	10.0
1389.42236	75.2
1390.86194	2.1
1392.83594	55.4
1394.16101	28.2
1395.99670	57.4
1396.86353	334.4
1397.74597	27.5
1398.79675	45.8
1400.64404	2.9
1401.76563	16.3
1402.55811	42.3
1403.74646	47.5
1404.40015	4.8
1405.76587	37.2
1407.85095	67.0
1409.76306	18.5
1410.79688	52.2
1411.61157	70.3
1412.70007	85.6
1413.82092	131.4
1414.70349	268.1
1415.78430	222.3
1416.61914	97.3
1417.66345	81.0
1418.69897	49.1
1419.73535	85.8
1420.58386	5.3
1421.55542	24.8
1423.66003	9.7
1425.73096	29.3
1426.75464	50.6
1427.74707	10.5
1428.82532	64.3
1429.73120	32.8
1430.62573	37.7
1431.77161	361.1
1432.79602	249.2
1433.76392	88.1
1434.83435	53.3
1435.76807	15.3
1436.72424	126.9
1437.85962	8.1
1439.00513	2.0
1439.65710	39.1
1440.62781	6.3
1442.00562	36.9
1443.79236	163.2
1444.68445	97.4
1445.71484	79.4
1446.58655	43.2
1447.58008	42.9
1448.77795	45.1
1450.80627	7.0
1451.89978	22.3
1453.78650	15.1
1454.91113	269.6
1455.71899	121.3
1456.79407	42.6
1457.93848	73.0
1458.94775	48.2
1460.42871	10.8
1461.76282	151.4
1462.70178	156.4
1463.56604	87.3
1464.87195	19.7
1465.78601	66.1
1466.80005	37.8
1467.80701	165.6
1468.81433	44.6
1469.76184	27.7
1470.81140	8.1
1472.69653	18.0
1473.70923	55.0
1474.73755	8.2
1475.82178	13.1
1476.71924	160.3
1477.32996	13.7
1479.68555	1116.2	b (15) (1+)
1480.75452	750.4
1481.86206	361.0
1482.89160	25.6
1483.75623	12.2
1486.81531	28.1
1487.82056	24.2
1488.97937	49.4
1489.70752	31.7
1491.32007	57.0
1492.87427	38.3
1494.01025	32.4
1494.63672	10.9
1495.68787	8.7
1496.66431	13.4
1497.88831	18.7
1499.09534	26.1
1499.79370	11.8
1500.67468	24.7
1501.64819	34.3
1502.70422	12.5
1505.56775	22.1
1506.75671	29.3
1507.40613	5.4
1508.75574	13.5
1509.71448	87.5
1510.90015	28.8
1511.74036	14.6
1513.14185	2.8
1514.85168	4.8
1515.68921	28.1
1516.67810	84.0
1517.88586	45.5
1519.78601	25.6
1522.83752	37.1
1524.44739	11.5
1525.86707	10.9
1526.87134	86.0
1527.71094	75.9
1529.09473	55.3
1530.08545	38.7
1530.79358	48.2
1532.02893	30.2
1532.81104	26.2
1533.78589	123.8
1534.80933	140.5
1535.88879	82.3
1536.73450	35.8
1538.50769	9.4
1539.47180	40.3
1540.74500	11.8
1541.89600	20.6
1542.58032	4.7
1543.73425	38.4
1544.76550	148.7
1545.71594	172.4
1546.82983	52.5
1547.81519	31.9
1548.76697	45.9
1551.89673	1482.4	y (14) (1+)
1552.80530	1097.2
1553.95020	529.7
1555.01172	132.9
1555.74597	27.0
1556.82642	88.6
1557.47974	6.3
1558.81335	35.0
1559.76575	14.6
1560.85156	7.8
1561.80798	28.0
1562.87354	30.6
1563.83508	8.2
1564.86707	24.2
1565.80835	21.2
1567.51428	15.0
1568.76221	11.7
1569.84143	3.4
1571.00391	20.3
1572.00366	66.6
1573.14880	25.4
1573.80225	24.1
1575.01892	8.4
1578.73340	10.7
1580.03394	14.4
1580.92395	67.6
1581.96863	32.3
1582.83032	7.1
1583.63318	12.8
1584.79199	23.7
1587.06360	60.9
1588.26782	39.0
1588.91992	41.5
1589.89526	16.5
1590.92725	67.1
1592.01868	35.1
1593.02490	8.0
1593.69788	11.6
1594.80005	18.3
1595.98340	10.9
1597.80237	21.5
1599.28455	24.6
1600.90991	4.4
1602.36426	29.3
1603.94287	56.3
1604.78809	15.2
1606.00305	3.7
1607.73389	33.3
1608.82227	76.3
1609.79797	70.9
1610.91223	18.0
1611.88684	24.4
1613.61316	10.4
1614.73352	4.0
1615.53992	17.5
1617.99719	11.3
1619.79150	40.6
1620.84375	21.6
1622.90515	46.5
1623.91821	21.4
1624.85303	12.1
1626.81128	243.5
1627.77466	144.8
1628.78491	135.0
1629.84521	61.9
1630.85791	20.2
1631.79480	27.2
1633.20728	24.8
1635.87683	25.4
1636.86560	24.0
1637.96606	70.1
1638.92004	40.3
1639.90881	16.0
1640.81311	26.5
1641.63660	21.3
1642.99646	9.8
1643.79187	3.8
1644.98657	8.1
1645.91235	21.1
1646.77734	16.3
1647.87854	24.1
1649.07507	23.9
1652.88513	157.1
1653.95923	133.2
1654.91101	61.8
1655.81812	31.6
1657.96973	118.2
1658.95850	49.1
1662.06641	19.9
1663.42480	21.3
1665.06421	29.5
1665.73560	7.6
1666.84009	33.6
1670.49072	7.9
1671.70349	23.5
1672.71838	31.5
1673.73730	12.7
1676.85571	14.5
1679.86609	22.5
1683.93518	145.8
1684.91748	102.5
1685.89539	54.8
1686.83691	17.7
1687.95679	19.7
1688.94690	40.4
1689.96021	9.7
1691.74036	18.6
1694.04456	32.1
1694.83813	9.5
1696.00586	30.2
1696.90710	26.7
1698.16736	13.7
1699.48413	36.6
1702.83167	29.8
1703.82800	17.3
1704.97046	26.8
1705.68188	3.1
1706.94629	29.4
1708.89929	9.4
1710.22009	32.3
1710.97681	6.0
1712.86047	5.3
1714.07605	8.4
1715.67493	9.0
1716.67834	6.8
1717.97534	43.2
1718.83594	8.3
1723.05786	93.3
1723.87512	136.2
1724.82947	12.7
1725.94873	71.9
1726.98767	78.8
1727.94446	94.4
1728.85120	34.4
1729.82568	3.8
1740.03394	103.7
1740.95935	200.8
1741.89111	198.3
1742.87061	154.6
1743.93225	104.5
1744.71497	47.2
1745.79028	96.5
1746.50891	15.6
1750.67847	3.4
1755.06067	17.8
1755.75269	20.4
1757.85254	22.6
1759.07715	16.4
1761.07922	6.7
1768.11536	9.0
1770.76257	48.1
1772.03479	9.5
1773.06702	27.0
1776.86890	20.2
1777.67859	23.2
1780.60767	13.1
1782.18958	9.3
1784.74438	25.6
1786.11523	5.2
1786.97949	16.3
1787.83850	40.4
1788.67603	7.1
1791.90967	7.2
1792.83618	2.9
1796.89294	12.6
1800.76099	16.5
1801.99939	39.4
1808.99658	13.6
1811.11279	21.5
1811.92334	27.9
1812.98157	33.2
1813.93054	6.6
1816.00171	17.5
1817.65198	27.9
1818.91467	3.8
1820.16919	14.3
1823.75793	11.9
1825.71814	8.6
1827.16089	25.6
1829.84851	4.9
1831.08569	11.4
1831.98022	26.9
1832.92468	30.9
1833.67688	28.4
1835.97205	20.3
1836.92224	15.3
1838.04309	6.1
1838.93079	26.8
1839.88245	32.7
1841.02234	15.2
1852.01624	22.0
1853.89026	157.0
1855.02356	106.6
1856.06055	62.7
1856.84094	10.1
1858.80762	71.8
1860.14514	16.4
1872.01636	7.8
1873.97754	12.6
1882.13538	5.5
1883.01978	2.2
1884.02539	16.9
1898.06226	92.4
1899.04089	42.0
1900.07251	52.0
1906.10657	16.6
1910.75903	16.3
1913.68103	6.1
1924.67529	10.0
1926.00183	21.1
1930.95007	10.8
1932.93481	3.0
1936.13171	15.9
1938.83264	4.0
1941.47168	36.7
1942.92932	8.7
1943.77844	3.9
1949.02087	17.1
1950.85608	22.3
1953.89392	24.2
1957.46912	20.0
1961.84473	11.6
1967.06763	130.9
1968.00598	31.5
1969.26807	49.4
1970.07886	12.0
1971.33398	77.2
1972.07446	42.4
1973.05847	36.1
1982.92432	15.2
1984.10071	3.6
1986.26208	10.6
1986.99329	3.1
1992.57703	32.1
1995.96045	9.2
1999.80676	2.6
