# Supplementary material for: Top-Down and Bottom-Up Identification of Proteins by Liquid Extraction Surface Analysis Mass Spectrometry of Healthy and Diseased Human Liver Tissue
Source: J Am Soc Mass Spectrom. 2014 Sep 3;25(11):1953–61. doi: 10.1007/s13361-014-0967-z (PMC4197381; doi:10.1007/s13361-014-0967-z)
Supplement: Supplementary file 4 — (ZIP 7870 kb) [file 13361_2014_967_MOESM4_ESM.zip › data/IDGITIHQSLAIIEYLEEMRPTPR_-2_2_106481.txt]

m/z	i	matches
183.35316	2.7
186.71442	7.0
187.41869	5.6
188.20802	5.3
195.12648	9.4
197.19046	9.4
198.35799	4.5
199.50481	24.7
200.27415	11.7
201.24809	69.5
203.22086	106.5
204.33435	2.4
207.28337	38.1
208.15971	7.3
210.60710	17.2
211.28096	40.2
212.29347	20.3
213.22363	94.6
214.30669	34.0
215.16389	25.0
216.63560	17.4
217.39484	5.4
218.39592	26.2
219.30322	3.5
220.33237	8.5
222.32388	10.6
223.50195	9.4
225.34625	21.8
226.27757	59.6
227.29054	85.8
228.36336	70.6
229.17245	330.5
230.31583	48.8
231.31250	27.4
233.19443	30.3
234.58112	9.6
235.34409	51.9
236.40385	22.9
237.21303	17.3
238.50833	3.4
239.66763	5.1
240.30804	25.5
241.23853	22.1
242.36938	15.4
243.32375	132.9
244.33463	58.6
245.41977	47.7
246.42584	12.4
247.07748	6.9
248.20415	22.8
249.21527	30.9
251.62027	31.7
252.43282	3.2
253.37283	48.9
254.39420	44.2
255.37500	80.1
257.31628	28.8
258.62537	42.2
259.31970	22.0
260.45288	70.9
261.41910	75.5
262.29431	47.7
263.25720	15.9
265.41318	14.7
266.45499	35.7
267.39767	76.0
268.35681	26.8
269.36438	17.9
270.30325	13.5
271.41122	28.2
272.38266	58.1
273.27029	35.1
274.31805	15.4
276.44431	40.9
278.44525	52.7
280.36072	19.8
281.38074	19.2
282.28848	14.7
283.54321	53.1
284.47934	53.8
285.60562	68.8
286.46106	184.4
287.32245	76.9
288.32507	152.8
289.32458	34.2
290.45145	57.4
291.50055	16.3
292.41156	6.8
293.28604	61.1
294.51996	52.0
295.44247	91.4
296.35696	27.5
297.41019	34.2
298.44031	100.7
299.38593	35.6
300.36853	48.1
301.41415	10.5
302.33020	13.7
303.34937	28.4
304.35886	49.8
305.25485	25.5
306.34509	55.3
308.33179	31.6
309.21259	15.8
309.94897	31.4
310.66394	11.3
311.53595	18.7
312.34686	239.0
313.50500	107.2
314.37244	38.3
315.46906	71.4
316.42310	53.9
317.45782	21.5
318.87210	28.5
319.52979	4.8
320.62564	34.2
321.25452	10.4
322.38943	358.3
323.45905	40.2
324.49243	15.7
325.44916	41.3
326.73438	11.1
327.49084	35.2
328.51428	36.4
329.51105	63.2
330.44833	33.9
331.32788	59.6
332.39563	94.7
333.45477	48.0
334.41272	45.0
335.48312	74.9
336.71747	40.9
337.45776	21.9
338.54333	55.8
339.64105	22.3
340.48120	53.4
341.43811	47.0
342.42175	86.9
343.62958	84.3
344.49353	24.3
345.57074	3.7
346.71912	49.6
347.53448	21.7
348.16956	54.2
349.35870	236.9
350.37210	196.6
351.55505	131.6
352.52576	92.2
353.45605	573.7
354.49597	156.0
355.72870	48.4
356.61771	60.8
357.42505	71.2
358.46265	21.5
359.56808	77.4
360.44873	156.5
361.41074	23.7
362.44568	68.8
363.47009	26.9
364.47903	10.0
365.31433	2.8
367.45532	94.5
368.52972	40.5
369.47742	124.9
370.46899	62.3
371.47644	339.8
372.50171	68.2
373.46460	114.5
374.40747	115.8
375.43665	54.2
376.45752	62.8
377.44598	112.1
378.82486	101.6
379.52454	1140.1
380.53665	58.5
381.45618	180.9
382.41003	72.0
383.63361	215.1
384.66299	114.7
385.55804	79.6
386.60614	56.1
387.54901	61.4
388.58865	61.7
389.61121	29.5
390.55710	9.9
391.75970	34.5
393.35580	275.5
394.26883	38.2
395.53308	31.8
396.58228	31.4
397.42178	125.7
398.56622	76.1
399.48193	247.6
400.31827	106.6
401.29254	113.6
402.48740	22.3
403.50781	90.7
404.49609	38.9
405.45367	104.7
406.49741	31.3
407.42719	106.1
408.49567	38.2
409.17853	33.1
410.39569	53.1
411.17465	84.7
412.53192	298.5
413.58228	194.6
414.53461	27.4
415.50845	37.6
416.72531	84.7
417.58435	104.1
418.51852	88.0
419.49915	44.7
420.48083	175.1
421.48846	162.3
422.36548	42.3
423.46484	39.1
424.92499	71.6
425.58075	224.5
426.47800	92.6
427.48300	89.8
428.54370	55.8
429.47638	46.8
430.46002	68.8
431.88266	80.1
432.67117	86.4
433.61841	47.2
434.81012	107.1
435.52533	73.9
436.50452	35.7
437.73962	80.0
438.37823	112.3
439.60553	133.7
440.59863	95.2
441.64148	40.6
442.66949	36.9
443.99097	796.0
445.32202	205.1
446.19604	57.1
447.44861	35.1
448.58881	67.8
449.58081	47.5
451.66827	75.0
452.41571	140.9
453.53149	88.3
454.47211	145.6
455.62933	152.9
456.41553	55.6
457.47253	62.1
458.39856	80.4
459.51801	79.0
460.63776	136.3
461.69208	68.8
462.55487	39.2
463.58606	73.7
464.52100	63.6
465.56561	96.2
466.63281	179.3
467.62402	139.4
468.76526	140.1
469.48871	121.2
470.44989	721.5
471.46338	178.0
472.44623	120.7
473.58160	135.9
474.59204	265.8
475.65649	127.2
476.96832	93.3
478.02142	64.5
478.65033	180.9
479.80310	52.6
480.54004	245.6
481.49341	112.9
482.55725	220.8
483.45367	198.0
484.45184	56.8
485.31049	61.0
486.39508	234.1
487.53851	185.1
488.53284	175.6
489.49023	109.0
490.38715	60.4
491.41608	90.4
492.63330	140.5
493.58130	172.1
494.33618	310.6
495.22668	202.3
496.41119	503.9
497.37445	191.8
498.55127	67.8
499.59698	149.8
500.59009	190.5
501.56653	59.8
502.39319	49.7
503.48328	217.0
504.58447	149.9
505.73248	125.4
506.62585	114.0
508.48718	1433.8
509.65088	376.0
510.61273	158.4
511.43005	45.2
512.25049	820.0
513.52393	219.7
514.39789	554.1
515.53027	210.9
516.71484	417.3
517.54535	829.5
518.64893	761.1
519.44452	422.3
520.41315	385.5
521.58673	287.8
522.52301	149.9
523.50385	122.9
524.51056	223.6
525.88440	554.2
526.65967	7241.1
528.56519	161.0
529.43201	55.6
530.71124	456.9
531.62152	360.6
532.54144	101.1
533.63428	257.9
534.52832	220.1
535.65210	136.0
536.33368	160.5
537.03766	527.5
538.02106	30.8
539.78082	289.9
540.59448	132.0
541.41357	404.3
542.48785	102.4
543.59644	257.0
544.45117	141.2
545.67120	145.2
546.55402	190.2
547.62701	106.4
548.50378	82.1
549.59601	201.8
550.27197	618.3
551.50043	87.2
552.59137	148.6
553.47430	332.9
554.39185	157.1
555.19885	61.4
557.21124	297.8
558.23071	360.4
559.02289	24.6
559.73407	95.6
561.44495	244.9
562.07202	93.0
563.40369	136.4
565.09802	1971.1	y (9) (2+)
566.37439	1065.8
567.28424	580.8
568.40338	255.2
569.40356	562.0
570.58325	97.1
571.52771	334.9
572.49237	277.2
573.67523	426.9
575.34509	1149.2
575.96338	752.2
576.65546	247.7
577.52673	161.2
578.65918	131.8
579.70154	73.4
580.34338	66.7
581.27875	111.8
582.07892	61.3
582.84387	131.0
583.62518	105.0
584.41718	154.4
585.47772	121.6
586.43768	422.5
587.06396	38.1
587.67316	237.3
588.50635	119.8
589.93939	316.6
591.20654	131.6
592.28558	35.2
593.31506	529.8
594.22772	213.9
595.26324	113.6
596.32709	322.2
597.08020	199.2
599.00476	18099.3	a (21) (4+)
600.09442	314.8
601.65796	3004.5	b (21) (4+)-NH3, b (21) (4+)-H2O
602.54877	479.2
603.52643	115.7
604.42584	158.5
605.36316	99.9
606.30896	79.5
607.10608	275.1
609.23120	998.3
610.46606	1723.3	y (15) (3+)
611.19781	675.5
611.93103	18.5
612.60126	91.7
613.71899	220.1
614.54590	297.6
615.87079	300.2
616.60620	225.7
617.46814	136.9
618.14441	727.0
619.21271	246.2
620.51904	144.0
622.35852	1495.4	a (17) (3+)-NH3, a (17) (3+)-H2O, b (12) (2+)-H2O
623.04785	1107.4
623.71716	859.5
625.40411	892.6
626.80280	366.7
627.52649	384.2
628.44910	251.6
629.26196	158.8
630.23730	43.9
631.79089	1764.9	b (17) (3+)-H2O, b (22) (4+), b (17) (3+)-NH3, b (12) (2+)
632.63000	1135.3
633.58002	409.3
634.62927	375.8
635.76892	198.8
636.63495	170.7
637.34064	134.2
638.00629	115.9
638.61951	275.0
639.41675	205.6
640.36066	360.5
641.21240	101.2
641.94684	74.0
642.81683	210.6
643.63428	209.1
644.46875	149.2
645.78577	261.1
646.73132	6179.3	y (10) (2+)
647.59186	724.9
648.73486	105.5
649.73657	290.5
650.69684	436.9
651.47754	94.6
652.72119	118.0
653.68683	196.1
654.67328	395.5
655.54626	318.2
656.38898	265.4
657.44336	411.3
658.67719	149.6
659.50073	195.1
660.47028	130.5
661.63342	246.2
662.55322	282.0
663.61359	220.0
664.93042	555.2
665.76172	954.6
666.76654	493.0
668.19122	245.0
669.11407	2570.9
670.53229	269.7
671.42163	1755.7	a (18) (3+), y (23) (4+)
672.40778	1048.0
673.54608	392.3
674.65430	563.3
675.62335	313.3
676.90619	727.0
677.51715	3206.9	y (17) (3+)-NH3
678.14844	2461.6
679.53015	647.2
680.20886	970.6
681.57764	1069.2
682.54510	1346.3
683.83539	1137.2
684.67816	1112.0
685.76044	448.3
686.76520	426.6
687.69586	513.2
688.48224	886.8
689.25140	605.5
690.94446	5770.6	[M+4H] (4+)-NH3-H2O
691.66010	1001.0
692.78821	112.0
693.64532	25.2
695.70508	11.6
697.43512	35.7
698.86774	31.0
699.53729	493.3
700.65167	97.2
701.83905	265.9
702.69922	255.9
703.61298	228.7
704.66132	57.2
705.55963	83.9
706.84259	193.3
708.42902	93.8
709.47986	134.0
711.19348	9502.0	y (11) (2+)
712.03339	1506.6
713.13959	45.5
714.24036	235.7
715.36041	521.6
716.41650	158.0
717.19373	125.6
719.23608	179.6
720.48352	78.7
721.50635	177.5
722.68219	152.6
723.85162	281.4
724.68622	41.2
725.67352	107.8
726.58264	117.0
728.44653	1649.8	y (18) (3+)
729.08148	1439.9
729.99683	173.2
730.62103	267.5
731.39105	166.9
732.52081	124.7
733.76862	164.3
734.73535	133.1
735.93536	119.2
736.71497	330.2
737.62555	510.3
738.78986	384.0
739.56531	182.5
740.85730	586.0
741.66309	127.3
742.51892	17.5
743.35211	106.3
744.29559	699.7
745.35522	332.5
746.65509	330.5
747.82703	214.7
748.56390	200.2
750.17670	568.5
751.35223	298.4
752.84375	912.1
753.68152	1021.8
754.77295	367.0
755.88220	501.1
756.70154	297.9
757.86536	403.4
758.74005	205.3
759.51141	305.6
760.67871	321.2
761.96423	700.1
763.84027	471.4
764.67096	527.5
765.58057	846.0
766.78351	3385.9	y (19) (3+), a (20) (3+)
767.74896	11435.7	y (12) (2+)
768.66565	1648.5
769.51105	146.1
770.41565	286.5
771.43304	160.5
772.55609	1776.3
773.70557	703.8
774.53992	303.2
775.59717	291.8
776.54767	1940.2	b (20) (3+)
777.78540	910.3
778.55664	181.6
779.71350	479.3
780.75208	687.3
782.55212	523.7
783.37268	158.1
784.10419	288.9
785.54114	1323.1
786.62616	486.8
787.46838	240.8
789.34802	12713.9
790.23376	1902.4
791.55023	344.5
792.71149	77.5
794.17670	665.5
795.49915	457.9
796.53229	334.2
797.65576	253.4
798.81061	190.3
800.27466	12505.0	y (20) (3+)
801.73566	321.5
802.46893	140.9
803.77521	418.4
804.48950	307.8
805.80475	299.5
806.63940	92.6
807.84119	201.2
808.58582	85.6
809.54761	113.7
810.67993	95.0
811.66272	224.9
812.84473	246.8
813.91620	237.2
814.71875	179.9
815.69318	767.0
816.61383	126.7
817.89789	195.7
818.71246	345.2
819.74109	325.9
820.70270	168.5
821.94000	157.0
822.87714	117.3
824.25879	5176.2	y (13) (2+)
825.16626	957.5
826.15247	371.4
827.32361	258.3
828.65143	248.2
829.68433	140.3
830.80591	68.2
831.94867	231.4
832.75519	154.4
833.85962	238.2
834.84705	478.7
835.70892	163.3
836.90179	90.5
837.83380	1386.1
838.86072	199.9
839.69208	165.2
840.66876	130.1
842.16431	326.5
843.43237	203.2
844.62201	637.6
845.69489	356.5
846.68707	159.8
847.75098	91.4
848.80176	89.5
849.70404	167.4
850.85638	1414.5
851.65656	1703.7	y (14) (2+)-NH3
852.66888	331.5
853.51721	1007.5
854.24847	1723.8
855.53918	475.9
856.99249	29333.3	y (22) (3+)
858.50708	368.6
859.78931	6182.0	y (14) (2+), a (23) (3+)-H2O, a (23) (3+)-NH3, b (8) (1+)-H2O
860.55872	1394.3
861.64636	347.7
862.63977	163.5
863.71063	120.1
864.61102	228.6
865.59888	338.1
866.42059	218.4
867.34698	259.9
868.29248	117.3
869.68445	429.0
870.82715	147.4
871.97534	112.5
873.42908	783.1
874.59399	385.8
875.61731	2579.6
876.64728	275.9
877.72546	353.3
878.62726	802.3
879.62823	1034.8
880.77173	386.0
882.31885	5140.2	b (16) (2+)-H2O, b (16) (2+)-NH3
883.15302	1269.4
883.78003	516.8
884.42401	1813.5
885.56812	1919.5
886.61066	382.1
887.70685	205.2
888.93994	577.7
889.78528	963.0
890.70581	470.1
891.63403	537.4
892.58148	237.7
893.66779	135.9
895.22931	14523.7	y (23) (3+)
896.02228	917.1
897.48157	87.7
898.69885	704.1
899.70966	350.8
900.60510	427.7
901.43018	165.3
902.61182	183.7
903.68707	134.8
904.76025	134.5
905.69525	262.3
906.55878	160.4
907.67279	51.4
908.57837	46.7
909.67749	96.0
911.32483	235.4
912.34363	195.8
913.33179	152.2
914.33466	365.3
915.04346	193.6
916.30688	531.5
917.27216	180.5
918.22784	90.5
918.91608	72.3
919.99249	172.2
920.82184	165.4
921.78998	193.1
922.74988	599.2
923.80841	238.3
924.70111	74.3
925.82062	88.0
926.74707	196.1
927.69873	208.4
928.92316	74.9
929.65356	102.2
930.70911	86.6
931.58826	70.7
932.81128	3504.0	a (17) (2+)-H2O, a (17) (2+)-NH3
933.61780	926.0
934.64856	232.2
935.62305	281.5
936.41913	100.9
937.41504	297.7
938.25763	121.1
939.56012	141.2
940.62256	172.5
941.93860	213.7
942.91406	166.8
943.81781	83.0
944.54193	81.8
945.66241	190.6
946.75574	218.2
947.55548	309.5
948.50323	242.3
949.83148	250.0
950.73401	122.4
951.66315	250.0
952.72375	108.7
953.68805	115.2
954.84698	170.6
955.79480	364.7
956.62976	416.4
957.74457	96.6
958.67249	47.1
959.72424	657.3
960.62488	170.3
961.52997	35.7
962.55011	88.5
963.57617	51.3
964.81232	94.2
965.57416	322.3
966.55530	219.3
967.92029	81.0
968.78973	27.0
969.51428	23.0
970.75745	26.4
971.67279	14.7
972.98737	67.8
974.37720	150.3
975.70502	172.1
976.65723	261.8
977.68164	579.7
978.63843	834.2
979.51880	161.9
980.41815	27.0
981.70972	51.9
982.74237	95.7
984.02258	147.4
984.69519	397.3
985.88232	205.9
986.83948	44.9
987.54218	141.4
988.80383	116.5
989.68982	24.6
990.62885	176.1
991.65143	180.9
992.73291	61.1
993.51276	19.2
994.71112	10.4
995.65552	50.2
997.31793	1445.3
998.13184	362.7
998.87573	50.7
999.58923	74.7
1000.90796	231.2
1001.91266	70.8
1002.67322	295.0
1003.74231	54.8
1004.82123	25.6
1006.38916	1505.8	a (18) (2+)
1007.20923	841.7
1008.51373	104.6
1009.21777	20.9
1010.20117	84.0
1011.43103	53.0
1012.38751	53.8
1013.12878	29.6
1014.04449	46.5
1015.43579	71.5
1016.11176	23.4
1016.72137	38.5
1017.81250	31.6
1018.68188	190.1
1019.85437	284.0
1020.64648	651.7
1021.66425	101.5
1022.63556	65.1
1023.74365	659.0
1024.60449	297.8
1025.59290	207.5
1026.55469	141.8
1027.73486	62.5
1028.54236	20.5
1029.18213	13.1
1029.99341	13.6
1030.61353	7.6
1031.70496	39.7
1032.69824	28.9
1033.73474	205.0
1034.70215	146.9
1035.63770	29.9
1036.56213	422.4
1037.56824	323.8
1038.67664	238.1
1039.61633	94.2
1040.55371	29.9
1041.81604	37.4
1042.65271	66.2
1043.59692	16.9
1044.46521	7.1
1045.68994	23.5
1046.69580	53.7
1047.80310	129.5
1048.67114	383.0
1049.63367	1033.0
1050.71179	174.9
1051.72021	28.5
1052.69409	42.4
1053.72107	123.4
1054.44202	219.1
1055.71802	135.5
1056.74780	69.3
1057.64124	91.9
1058.61438	52.3
1059.81409	39.8
1060.68640	203.5
1061.70581	95.2
1062.75122	84.3
1063.58679	71.5
1064.64075	50.9
1065.65015	21.7
1066.62585	79.8
1067.55176	167.6
1068.61743	58.6
1069.59949	77.0
1070.64526	25.7
1072.59509	90.1
1073.63208	45.4
1074.69165	64.8
1075.68860	35.8
1077.54553	283.8
1078.59045	314.8
1079.61633	146.4
1080.56299	84.2
1082.06372	11.6
1083.53247	23.0
1084.64087	7.0
1085.78638	244.3
1086.70911	63.6
1087.57581	33.2
1088.49524	42.1
1089.45154	71.0
1090.79504	184.0
1092.31482	804.7
1093.12354	183.9
1093.84814	46.4
1094.62976	38.0
1095.74487	33.5
1096.72241	12.9
1097.88586	113.4
1098.66064	29.9
1099.63098	181.7
1101.65857	58.2
1102.95068	13.8
1103.61450	34.5
1104.57056	31.4
1105.74500	53.1
1106.62085	169.4
1107.74146	152.0
1108.85645	59.2
1109.61987	44.1
1110.67139	67.2
1111.69507	24.7
1112.72095	45.3
1113.67078	97.9
1114.48389	35.6
1115.46484	16.3
1117.40698	40.7
1118.10083	16.3
1119.30249	320.8
1120.33569	70.3
1121.58533	95.0
1122.67151	53.5
1123.69995	60.9
1126.78198	24.1
1127.65735	23.3
1128.73511	50.6
1131.64819	506.2
1132.66931	383.4
1133.68738	55.6
1134.49255	20.3
1136.46326	94.3
1137.64783	171.2
1138.61829	248.1
1139.66516	117.2
1140.81458	11.3
1141.58582	22.9
1142.28174	11.1
1143.65405	70.3
1144.75818	8.1
1145.80688	48.0
1146.61243	21.1
1147.50574	52.1
1149.65833	1350.3
1150.72363	579.9
1151.74707	160.1
1152.65967	75.6
1153.63379	81.4
1154.59619	47.1
1155.60168	44.7
1156.54199	23.0
1157.58130	30.9
1159.43188	70.1
1160.72925	10.2
1161.92200	9.7
1162.81030	42.3
1163.70398	44.0
1164.62170	4.1
1165.60938	6.6
1166.67126	8.7
1167.63257	6.4
1168.58789	37.9
1169.61292	74.5
1170.62109	82.9
1171.60254	439.5
1172.60657	303.2
1173.78381	23.5
1174.76868	25.5
1176.88391	5.2
1177.76331	4.3
1178.85095	58.7
1179.73181	77.0
1180.82947	16.7
1181.55115	18.0
1184.41260	209.1
1185.65039	454.6
1186.67725	123.9
1188.24963	58.8
1190.00037	26.0
1192.88879	5.0
1193.73364	12.4
1194.80835	8.0
1196.70166	1948.8
1197.71680	272.2
1198.62769	8.6
1199.66931	83.1
1200.30139	67.5
1201.62451	629.3
1202.66809	326.9
1203.73486	171.0
1205.41650	27.8
1206.68945	53.0
1208.36658	45.9
1209.37354	3.6
1210.92163	27.1
1211.85876	141.4
1212.75574	541.2
1213.73999	237.7
1214.65076	8.8
1215.98438	60.7
1216.72998	164.5
1217.93884	45.6
1218.59460	12.0
1219.63953	469.3
1220.60461	335.7
1221.66797	77.4
1222.55298	26.3
1223.67505	59.9
1224.83374	78.3
1225.65198	50.3
1226.28711	15.8
1227.89453	16.3
1228.93030	24.2
1231.05298	3.1
1231.72668	51.6
1232.68140	12.6
1233.80103	35.2
1234.75110	107.7
1235.81934	35.2
1236.74792	49.3
1237.59119	12.6
1239.65247	10.7
1241.02100	26.9
1242.85681	19.0
1244.71948	172.0
1245.78345	94.1
1246.87061	39.3
1247.70386	6.3
1248.47681	10.9
1250.61438	132.7
1251.72449	405.8
1252.72009	239.0
1253.70178	31.9
1258.71252	3.6
1260.82349	22.1
1262.67212	576.7
1263.83545	309.8
1264.86511	73.6
1265.66650	14.5
1266.47705	4.2
1267.65247	16.4
1268.62891	8.7
1269.73206	7.3
1270.91650	14.8
1277.66333	14.7
1278.81677	11.2
1280.72241	6.0
1283.63904	16.5
1284.75916	30.2
1285.95093	28.6
1292.74573	15.3
1294.82129	3.2
1296.85083	10.1
1297.90833	33.5
1299.08398	11.6
1299.85095	32.3
1300.58533	4.7
1302.23340	12.2
1304.43640	11.3
1312.51184	6.0
1316.79797	12.7
1323.31848	6.6
1328.23608	18.9
1334.54504	5.7
1339.80029	11.4
1343.92822	16.4
1344.85022	4.3
1345.74780	25.8
1353.90405	7.7
1358.01733	31.4
1361.01892	24.6
1361.62524	9.4
1363.57861	2.9
1364.82446	5.3
1366.67053	14.1
1375.67651	28.3
1376.91602	24.2
1378.92029	4.5
1380.97668	2.9
1381.71045	16.8
1383.67151	6.4
1388.20190	18.5
1391.73193	12.0
1392.93799	67.9
1395.85999	17.6
1411.69666	6.1
1414.96069	3.5
1418.70459	2.7
1422.90710	11.5
1425.94067	17.2
1426.86096	25.6
1432.79443	14.7
1448.73181	9.7
1456.06775	6.5
1459.64026	6.0
1460.59607	4.4
1464.76245	3.5
1470.93945	5.1
1471.77478	8.0
1486.73071	21.2
1504.93591	15.0
1505.91089	25.6
1518.63220	3.2
1519.77112	10.1
1536.57043	6.8
1542.48901	9.0
1555.05457	6.7
1560.96130	19.0
1571.45117	6.1
1576.83801	17.8
1589.64294	6.6
1594.80835	12.3
1646.91028	7.8
1667.73633	3.3
1680.61841	17.1
1682.82898	13.5
1710.85620	8.8
1714.08740	4.3
1781.01416	19.5
1797.22168	24.0
1798.06946	39.5
1802.45483	6.8
1810.99548	3.0
1919.84509	15.0
1927.09009	4.2
