# Supplementary material for: Top-Down and Bottom-Up Identification of Proteins by Liquid Extraction Surface Analysis Mass Spectrometry of Healthy and Diseased Human Liver Tissue
Source: J Am Soc Mass Spectrom. 2014 Sep 3;25(11):1953–61. doi: 10.1007/s13361-014-0967-z (PMC4197381; doi:10.1007/s13361-014-0967-z)
Supplement: Supplementary file 4 — (ZIP 7870 kb) [file 13361_2014_967_MOESM4_ESM.zip › data/NAMQIVGFMDHEAESVLAVVAAVLK_-2_2_105768.txt]

m/z	i	matches
241.26982	2.5
253.25180	11.9
260.34818	22.6
261.28961	15.9
265.22455	3.0
268.50925	19.3
270.27368	19.5
275.20679	20.2
276.25812	2.8
277.16937	5.0
278.40808	9.5
280.39697	16.4
282.52151	2.9
284.45554	2.7
289.52026	15.2
290.76059	8.0
291.49106	14.0
292.37329	43.6
296.18008	17.6
298.49286	13.5
299.36844	36.5
301.11359	8.5
302.25476	13.9
312.30878	4.5
313.40240	72.1
314.58740	3.7
317.31009	44.8
319.27084	7.5
321.64697	18.9
323.26459	11.4
325.45819	35.5
327.18127	4.5
329.33853	8.6
330.41119	19.6
331.41217	9.5
335.19894	3.2
339.20743	25.8
341.36560	23.7
344.38684	33.0
345.42493	37.9
346.36209	9.5
347.43884	9.8
349.75797	9.7
351.34421	4.1
353.73648	18.6
354.49060	42.0
355.31323	27.9
356.35297	22.1
357.39853	11.3
358.87830	13.1
359.48053	95.5	y (3) (1+)
360.38147	25.9
364.16559	8.2
365.27658	9.9
367.48700	23.3
368.27203	19.0
369.14093	19.3
371.40424	20.9
373.30438	5.6
374.16910	12.1
375.25421	13.2
376.42023	5.0
378.55130	1.9
380.33939	10.7
381.29596	35.3
382.27762	6.8
383.55725	28.1
384.35352	3.1
385.36499	22.4
387.25433	26.9
388.15259	36.3
393.51852	46.3
395.52722	2.4
396.37115	6.1
397.42407	12.4
398.33170	18.9
400.59296	5.2
403.50717	11.9
405.41605	40.3
409.51123	36.9
410.41827	11.6
411.50851	5.4
412.36441	100.2
413.28821	2.4
415.56348	4.2
416.51895	9.3
417.23981	2.1
418.36887	11.1
419.33307	4.7
422.30353	25.1
423.51550	8.3
424.68579	12.5
425.40024	44.7
426.41150	11.9
427.46411	14.1
428.30054	13.0
429.31696	9.4
430.46320	372.3	y (4) (1+), b (8) (2+)
431.51065	73.3
432.37619	7.8
434.17603	5.2
435.28806	4.2
438.45837	2.7
439.37994	10.8
440.84891	19.0
441.46411	10.8
442.41461	17.9
444.40833	48.6
445.46625	84.1	b (4) (1+)
446.32129	32.5
447.64108	5.3
448.33411	7.4
451.36945	17.4
452.52518	8.6
453.42212	49.7
454.43549	83.2
455.44446	15.9
456.37402	6.8
457.29492	17.0
461.34265	15.1
463.17657	28.7
466.49817	34.4
467.41058	39.9
468.51288	46.0
471.36407	22.5
472.36484	19.3
473.42456	15.0
475.24152	13.1
476.08740	5.8
478.30707	5.3
480.46960	55.1
481.34497	9.5
482.26599	27.3
484.21957	28.0
485.40585	26.4
486.30939	24.7
487.31329	9.7
488.43768	6.4
489.38196	7.6
490.30469	42.0
493.19830	3.3
494.31274	7.9
495.48254	6.2
496.42487	55.9
497.53912	43.3
498.44012	33.8
499.33002	19.0
501.40283	435.9	y (5) (1+)
502.42987	110.0
503.42767	23.2
507.28094	19.3
508.38000	76.3
509.32849	23.1
510.52240	29.5
511.48529	49.5
512.30072	32.6
513.36908	14.7
515.17853	18.3
517.08167	19.3
520.24225	6.4
521.28595	6.1
522.52972	3.8
523.60345	7.6
524.34155	8.2
525.45166	96.2	b (14) (3+)
526.41052	53.8
527.44385	21.0
529.28839	8.0
530.67499	7.1
531.33905	11.4
532.15857	28.4
533.26764	50.7
535.56598	43.3
536.57037	12.6
537.24939	12.0
538.28192	5.7
539.37335	48.6
540.32935	23.8
541.13525	34.5
542.09241	44.1
543.34875	26.1
544.41492	19.1
545.27814	13.9
546.51166	14.4
549.33252	14.3
551.17340	18.7
552.52197	33.1
553.46741	43.6
554.49854	33.0
555.36127	45.1
556.31445	13.1
557.15820	30.0
558.36725	20.0
559.45447	20.7
562.40094	3.0
565.33063	14.7
567.45508	69.8
568.49603	16.4
569.71381	12.6
570.58502	23.9
571.59637	2.1
573.40540	44.0
574.53973	68.3
575.36359	87.0
576.13251	69.6
576.98657	14.9
579.78723	26.4
580.48450	47.2
581.52362	62.1
582.40930	47.7
583.32605	32.9
584.50262	64.3
585.36249	19.4
586.57715	32.3
587.49414	38.1
588.53259	18.2
589.56873	18.0
590.48596	11.7
591.72107	24.0
593.34827	23.5
597.75421	12.9
598.49304	4.3
600.39508	537.0	y (6) (1+), y (12) (2+), a (11) (2+)-NH3, a (11) (2+)-H2O
601.56171	152.2
602.51959	76.9
603.40247	12.5
604.44617	24.6
605.25256	6.5
606.29523	5.1
607.53241	11.6
608.39319	27.2
609.75525	9.2
610.48187	14.3
611.51129	11.9
613.51221	30.6
614.51245	39.5
615.32532	36.1
616.67200	5.7
617.46320	24.1
618.66608	46.8
619.35150	22.1
620.78040	32.4
621.49878	6.4
623.43188	22.5
624.74493	67.9
625.49915	67.0
626.38977	13.4
627.29462	56.5
628.63452	7.7
629.41016	10.7
630.41388	5.6
631.29388	3.9
632.56451	2.9
633.43683	6.2
634.55505	25.8
635.52264	16.4
636.52130	10.9
637.45032	15.2
638.57751	106.4	y (18) (3+)-NH3, a (18) (3+)
639.61371	36.0
640.46991	42.2
642.36359	41.2
643.59259	56.6
644.56403	27.2
645.50494	13.5
646.44617	1.5
647.53003	4.0
648.42126	8.6
649.46906	12.8
651.41803	25.6
652.44135	31.7
654.32050	33.7
655.27051	29.6
656.41614	3.0
657.45087	80.2	y (19) (3+)-H2O, b (6) (1+), y (19) (3+)-NH3
658.39331	53.3
659.47052	4.4
660.50220	29.4
661.54333	1.9
662.49915	29.4
663.41577	4.7
664.38495	2.9
665.43488	5.7
666.84662	21.0
668.53497	39.7
670.39685	6.9
671.59595	23.0
672.61902	14.0
673.27966	71.4	a (12) (2+)
674.24536	98.7
675.40442	28.5
676.43817	48.0
677.53589	33.6
678.42633	7.6
679.37543	19.3
680.29932	18.6
682.76764	22.5
684.38293	12.6
686.67285	5.8
687.34625	34.7
689.07849	22.2
691.41467	39.4
692.48193	72.7
693.50201	55.4
694.54388	11.1
695.38849	51.0
697.30286	90.2	b (7) (1+)-NH3
698.74786	114.4
699.58862	812.6	a (20) (3+)-NH3, y (14) (2+), a (13) (2+)-NH3, a (20) (3+)-H2O, y (7) (1+), a (13) (2+)-H2O
700.56396	399.2
701.48114	35.0
702.45679	6.3
704.40936	17.7
705.28503	29.4
706.46631	10.2
707.58704	82.4
708.60657	61.9
709.58929	41.1
710.50122	14.3
711.72668	23.7
713.48730	96.5	b (13) (2+)-H2O
714.53076	77.4	b (7) (1+), b (13) (2+)-NH3, b (20) (3+)
715.71967	33.4
716.37793	31.5
717.51587	27.5
718.69128	48.6
719.85144	10.1
720.61584	26.6
721.92267	120.0
722.71008	49.7
723.62762	85.1	a (21) (3+)-NH3, a (21) (3+)-H2O
724.67725	32.1
725.59448	58.3
726.52472	32.4
727.66656	78.9	y (21) (3+)-H2O, y (21) (3+)-NH3
728.76257	13.9
730.56818	127.2
731.49536	55.1
732.16693	38.0
733.28229	44.7
734.26013	11.7
735.38940	50.5
736.61743	266.2
737.46613	6.2
738.16730	32.9
739.44592	48.4
740.54047	64.4
741.75232	82.8
742.50098	19.6
743.44543	16.4
745.16083	19.8
746.67761	26.8
747.33960	4.9
749.75287	90.4
750.73779	14.1
751.58527	115.7
752.59436	14.4
753.54755	21.5
754.63855	47.9
756.06036	26.8
757.56555	127.1
758.60870	23.7
760.03961	60.2
760.73126	64.0
761.58246	19.8
762.43445	13.5
763.25342	19.1
764.48456	105.2	a (14) (2+)-NH3, a (14) (2+)-H2O
765.73773	81.1
766.48438	37.0
767.09326	8.3
768.45203	9.8
769.46283	57.4
770.60858	1032.2	y (8) (1+), y (22) (3+)-H2O, y (22) (3+)-NH3
771.62592	438.2
772.63507	203.1	a (14) (2+)
773.75287	64.8
774.46741	79.4
775.66602	30.5
776.80981	35.2
778.89514	90.1	b (14) (2+)-NH3, b (14) (2+)-H2O
779.50073	36.5
780.36365	51.8
781.64038	63.2
783.21753	93.0
783.93427	102.6
785.69501	35.2
786.64264	29.5
787.71802	515.9	b (14) (2+)
788.39813	240.5	b (23) (3+)-H2O
789.28888	103.0	b (23) (3+)-NH3
790.37140	30.4
791.52887	14.5
792.76538	56.9
793.58887	12.5
794.34576	4.5
795.61011	7.9
797.31079	43.3
798.60468	98.3
799.64758	38.2
800.40265	12.3
801.01978	35.0
801.97888	5.5
804.53723	27.6
806.51776	264.9
807.57214	196.0
808.52649	197.1	a (15) (2+)-NH3, a (15) (2+)-H2O
809.72198	89.5
810.65466	74.7
811.45337	60.9
812.65912	91.2
814.28223	190.9	y (23) (3+)-H2O, y (23) (3+)-NH3
815.20184	120.3
816.23224	118.1	a (15) (2+), a (8) (1+)-NH3, y (16) (2+)-H2O
817.09747	114.4	a (24) (3+)-NH3, y (16) (2+)-NH3, a (24) (3+)-H2O
817.82697	78.4
819.26489	58.8
820.60492	191.3
821.78149	435.6	b (15) (2+)-H2O
822.68677	605.0	a (24) (3+), b (15) (2+)-NH3
823.72058	139.4
825.25916	232.0	y (16) (2+)
826.28241	137.3	b (24) (3+)-H2O
827.28290	61.4
828.15552	12.3
828.87128	51.1
830.28845	44.0
831.24280	446.6	b (15) (2+)
832.04675	178.9	b (24) (3+)
833.50677	82.3	a (8) (1+)
834.61646	62.3
835.46942	54.8
836.31512	37.8
837.05542	13.5
838.32642	68.5	y (24) (3+)-NH3
839.58405	23.8
840.49713	17.2
841.23273	22.3
842.21613	75.4
843.71667	44.0
844.77313	155.8	b (8) (1+)-NH3
846.24512	86.8
847.02008	32.8
847.77686	155.5
849.52222	42.5
850.96539	69.2
851.58887	43.5
853.52228	11.3
854.65930	75.3
855.85980	52.4
856.71173	48.3
857.70483	228.5	a (16) (2+)-NH3, a (16) (2+)-H2O
858.49347	70.4
859.44159	125.5
860.57690	80.0
861.44720	48.9
862.23199	353.1
863.26489	563.9
864.31787	461.7
865.11279	206.4
866.82397	115.1	a (16) (2+), y (9) (1+)-NH3
867.58307	134.2
868.52844	24.4
870.27069	132.2	[M+3H] (3+)-NH3-H2O
871.72583	1011.0	b (16) (2+)-NH3, b (16) (2+)-H2O
872.60016	483.4
873.48718	168.7
874.26550	107.7
874.92719	16.0
875.72156	4.5
878.10675	3.7
879.79254	14.5
881.50958	48.6
882.56207	30.7
883.59662	41.6
884.86005	152.9
885.65338	55.7
886.53467	61.1
887.67889	96.3
889.18298	22.6
889.92902	48.4
890.86243	37.2
893.29285	65.4
894.10541	11.1
895.87048	39.8
896.63983	5.1
898.89966	59.0
899.63544	25.1
900.25183	7.5
901.75513	15.6
903.80804	3.9
905.82458	67.0
906.49237	19.8
907.76959	108.7
908.55237	53.4
909.36975	25.8
910.79401	51.1
911.56934	21.6
912.64551	10.5
913.69806	121.2	a (17) (2+)-H2O, a (17) (2+)-NH3
914.93146	45.2
915.53522	51.2
916.38483	142.3
917.55219	241.8
918.52203	204.0
919.36609	93.1
920.32092	197.1
921.19470	101.6
922.51361	116.7	a (17) (2+)
923.44342	80.7
924.71246	126.7
928.21411	352.1	b (17) (2+)-H2O
929.17371	543.3	b (17) (2+)-NH3
930.02924	56.8
930.99554	19.6
933.20868	192.3
934.35541	67.7
935.51978	12.7
936.90442	465.6
937.51813	585.6	b (17) (2+)
938.22461	516.7
939.40784	266.4
940.60724	98.1
942.02234	163.6
943.18372	74.1
945.40961	31.2
946.75043	151.1	a (9) (1+)-NH3
947.73993	64.8
948.83289	80.2	a (18) (2+)-H2O
949.45581	31.7
950.14496	35.1
952.29779	150.5
953.37482	120.4
954.75385	166.7
955.62134	195.0
956.59314	282.5	y (18) (2+)-NH3, y (18) (2+)-H2O
957.51813	135.7
958.40137	192.4	a (18) (2+)
959.36780	5.2
960.60791	4.1
961.49207	40.8
962.26172	133.2
963.75854	547.5	b (18) (2+)-NH3, a (9) (1+), b (18) (2+)-H2O
964.52484	99.0
965.42200	134.6	y (18) (2+), y (10) (1+)-NH3
966.02985	102.0
966.91284	66.0
967.71686	14.4
968.77692	19.8
970.05121	2.7
971.74115	137.8
972.71936	1179.9	b (18) (2+)
973.58923	676.6
974.32538	117.6
975.68597	76.5	b (9) (1+)-NH3
976.77295	32.2
977.38831	21.4
978.65118	144.4
979.95331	37.5
980.70630	87.1
982.80145	100.5	y (10) (1+)
983.60333	50.6
984.98895	160.7	y (19) (2+)-H2O, y (19) (2+)-NH3
985.70331	58.7
986.69110	76.1
987.45483	84.4
988.34320	129.9
989.86523	30.3
991.67645	64.4
992.54669	73.7	b (9) (1+)
993.72577	431.9	y (19) (2+)
994.74066	167.7
995.44775	63.6
996.38110	249.6
997.11829	56.9
998.46484	50.3
999.22467	66.9
1000.48572	117.9
1001.68335	8.0
1002.89441	56.7
1004.78607	149.3
1005.52460	149.0
1006.70343	99.3
1007.94592	128.3	a (19) (2+)
1009.18781	203.0
1010.60364	139.2
1012.80621	217.1
1013.77484	458.3	b (19) (2+)-H2O, b (19) (2+)-NH3
1015.05066	362.9
1016.42841	97.7
1017.68323	141.5
1019.60242	66.6
1020.34021	30.8
1020.97266	4.0
1022.35968	944.6	b (19) (2+)
1023.19220	438.7
1024.45947	13.7
1026.46753	7.4
1028.00500	113.7
1028.87659	31.8
1029.58679	77.6
1030.55713	132.7
1031.48474	9.0
1032.31128	17.1
1033.06714	70.0
1033.76794	4.1
1034.81299	82.3	y (20) (2+)-NH3, y (20) (2+)-H2O
1036.15076	115.8
1037.19482	94.3
1038.62695	9.1
1039.58313	41.4
1040.68005	118.9
1041.80225	51.0
1043.21143	304.7	y (20) (2+)
1044.34546	174.8
1045.68860	39.5
1048.43042	216.7	a (20) (2+)-H2O, a (20) (2+)-NH3
1049.47803	61.9
1050.76831	148.6
1051.66638	75.6	y (11) (1+)-H2O
1052.65125	141.6	y (11) (1+)-NH3
1053.48938	51.9
1054.71851	15.2
1056.31616	129.2
1057.51892	101.5	a (20) (2+)
1058.41199	259.0
1059.47058	18.7
1060.27478	61.4
1060.99866	31.2
1062.38892	56.7
1063.21252	179.0	b (20) (2+)-NH3, b (20) (2+)-H2O, a (10) (1+)-NH3
1063.90662	112.9
1064.77942	65.8
1065.86353	204.4
1069.41663	360.7	y (11) (1+)
1070.54395	255.0
1071.76416	1361.5	b (20) (2+)
1072.61853	717.1
1073.70337	52.9
1075.04456	12.6
1076.03723	13.0
1077.51672	85.1
1078.47888	178.2
1080.61768	37.7
1082.73572	47.9
1084.87866	99.5	a (21) (2+)-NH3
1085.69214	30.9
1086.62341	43.6
1087.34485	35.1
1088.50122	13.8
1089.25330	84.2	b (10) (1+)-H2O
1089.86145	9.2
1090.63696	32.0
1091.71423	26.0
1093.21643	119.6	a (21) (2+)
1094.29688	59.1
1096.31445	41.0
1098.37903	51.1
1099.85608	254.9	y (21) (2+)
1100.81543	193.2
1102.43579	286.9
1103.77136	16.7
1104.59863	56.4
1105.71838	9.5
1107.31348	1358.9	b (21) (2+), b (10) (1+)
1108.25769	722.9
1109.41614	74.0
1111.19067	3.1
1112.70410	95.4
1114.38342	31.8
1115.42786	28.9
1116.10120	4.6
1117.29224	59.1
1117.90894	84.0
1119.06287	14.6
1120.62720	24.3
1121.27808	37.5
1122.63062	41.8
1125.07849	24.6
1125.85449	24.9
1126.60742	51.8
1127.21973	59.1
1128.57300	27.8
1129.49902	102.2
1130.65454	53.1
1131.92651	11.8
1133.69983	58.0
1134.59473	104.3	b (22) (2+)-NH3
1135.86377	37.0
1137.61694	180.6
1138.72546	49.6
1139.53943	15.6
1141.29321	40.9
1143.14648	497.0	b (22) (2+)
1144.02502	160.9
1144.69421	49.4
1145.50317	74.5
1146.15283	3.4
1147.32043	19.6
1148.50830	26.9
1150.60400	71.9
1152.22888	52.4
1153.43518	28.8
1155.04810	49.8
1155.80554	61.1
1156.53638	32.9
1157.43103	59.1
1159.49304	17.6
1160.70117	47.9
1161.71887	15.4
1162.72168	8.5
1163.45728	52.8
1164.36768	230.3	y (22) (2+)
1165.56323	70.2
1168.67822	40.6
1169.92590	64.5
1170.64307	28.9
1171.72180	79.1
1172.77417	24.3
1173.81226	16.2
1175.22656	39.6
1175.95850	7.5
1178.72131	56.5
1179.66382	82.4
1181.72632	17.1
1182.59119	123.9
1183.39221	131.1	b (23) (2+)-NH3, b (23) (2+)-H2O
1184.38867	77.5
1186.01575	34.5
1186.97900	46.7
1189.40320	34.8
1190.59790	14.4
1192.42517	445.8	b (23) (2+)
1193.18359	250.5
1194.90857	7.4
1195.61304	14.4
1197.30640	30.6
1198.93030	54.0
1199.85828	25.2
1200.99341	15.4
1201.90149	12.7
1203.43091	114.7
1204.40234	3.2
1205.70691	28.5
1206.72876	1.9
1208.24524	17.0
1209.80737	9.1
1210.94641	15.8
1211.73816	29.3
1212.59802	13.7
1214.03406	35.8
1214.69385	63.6
1215.81128	6.0
1216.74963	21.0
1218.47595	3.3
1220.69604	22.9
1221.42444	24.1
1224.14172	149.2
1224.93152	69.7	a (24) (2+)-H2O
1225.55029	2.3
1226.78870	11.4
1227.80969	40.1
1229.67273	192.1	y (23) (2+)
1230.63245	317.0
1231.61719	182.4
1232.78735	32.3
1234.83130	82.4	a (24) (2+)
1236.83264	9.9
1237.72766	8.4
1238.73071	20.3
1241.49280	30.4
1243.72266	7.5
1249.08606	269.2	b (24) (2+)
1250.02588	260.5
1251.27258	127.2	y (13) (1+)-H2O
1252.75378	36.5
1253.90674	35.5
1257.35962	38.2
1258.42590	23.4
1259.50452	19.8
1260.75598	19.7
1267.29822	39.0
1268.87158	26.4
1269.83472	21.5
1270.47070	6.9
1271.39954	25.2
1273.78442	9.4
1274.92896	3.5
1275.62207	3.5
1277.64270	46.3
1281.70935	7.0
1282.80090	14.9
1283.73022	30.0
1284.79565	58.0
1285.70520	21.0
1288.14893	8.6
1289.70203	66.8
1290.87988	5.3
1294.14209	44.9
1297.78650	22.5
1298.53088	12.9
1299.74036	4.3
1300.58777	13.8
1301.64709	4.0
1306.80994	9.1
1307.67334	1.9
1312.54749	10.8
1315.67493	12.2
1316.89966	35.1
1317.61121	8.9
1318.69153	68.1
1321.27039	9.7
1322.65967	5.6
1325.52197	11.2
1328.80835	7.0
1330.20654	31.2
1331.80273	14.3
1332.77832	23.8
1333.71643	11.4
1338.54651	13.6
1339.36975	17.6
1341.79126	64.6
1342.46301	22.5
1343.47009	9.4
1345.72583	7.6
1346.83020	19.4
1349.70410	8.4
1351.70532	21.4
1354.59692	11.0
1355.86072	26.8
1356.88733	15.3
1357.57056	10.4
1358.61536	29.1
1359.69421	92.1
1360.87952	42.3
1361.85864	25.1
1362.67078	12.0
1363.97351	10.9
1365.47900	8.1
1367.80310	7.4
1368.41467	6.4
1369.02478	5.8
1371.71436	17.4
1373.72986	14.4
1376.88647	4.1
1381.45825	18.9
1382.84619	3.2
1384.81470	4.1
1386.87317	15.0
1387.55066	13.0
1388.66992	48.9
1389.63721	19.7
1390.70850	15.1
1391.85010	8.8
1392.59363	14.2
1394.10718	9.9
1396.72351	6.7
1397.79651	56.4
1398.88611	22.6
1399.64758	62.5
1400.57422	3.1
1401.66797	14.3
1403.13464	6.5
1404.80811	9.9
1406.90063	3.2
1412.69592	22.2
1413.59863	23.8
1414.47278	9.0
1416.57019	12.7
1417.67395	58.3
1425.91956	3.0
1429.66907	18.5
1430.32104	7.2
1432.59985	3.6
1437.80249	9.7
1439.43530	14.6
1440.50354	1.7
1442.67981	4.3
1443.84692	26.4
1444.52209	38.4
1445.27197	28.3
1447.49817	20.5
1450.84399	7.6
1452.06335	14.1
1453.70935	22.5
1454.63379	35.1
1459.53784	3.0
1460.48206	16.2
1461.55237	5.8
1464.97144	7.0
1466.65674	7.2
1468.63623	17.8
1469.77710	33.3
1471.67163	208.9
1472.71924	169.6
1473.69849	14.9
1477.82703	7.8
1483.74048	21.9
1485.62927	64.8
1486.84448	40.8
1492.78711	16.8
1494.72607	2.7
1496.68103	10.3
1498.54614	14.6
1499.77515	30.9
1500.64246	29.4
1501.77686	13.4
1504.03308	20.5
1504.83130	15.2
1510.94287	2.3
1511.60486	35.9
1512.83569	38.1
1513.50745	2.9
1518.48267	17.3
1529.59766	21.6
1530.71082	157.5
1531.66235	20.0
1533.95178	14.6
1537.98096	8.1
1541.81091	23.6
1542.87183	20.9
1543.74463	14.8
1544.49109	4.9
1547.70874	9.1
1553.89001	13.8
1554.84607	4.1
1556.72852	3.8
1559.02686	5.7
1561.69678	14.1
1566.75427	6.5
1570.80237	14.9
1571.83521	4.1
1573.67041	4.9
1574.82385	38.1
1575.84229	48.1
1583.81995	24.9
1587.90430	9.6
1596.73962	7.6
1597.52795	5.3
1598.64380	13.8
1601.64917	20.7
1609.66992	17.0
1617.63416	15.8
1621.97266	11.7
1623.01453	4.7
1628.77722	2.8
1630.78674	18.9
1640.75818	4.4
1642.80981	12.0
1644.57715	3.1
1646.79504	3.8
1654.99109	11.7
1671.37659	25.6
1682.87878	3.6
1699.73633	13.8
1703.57727	9.2
1712.90369	5.0
1715.04834	27.4
1715.89856	12.2
1726.04419	12.4
1727.89990	12.6
1729.04810	3.7
1738.83545	11.0
1745.02441	8.6
1752.06799	4.5
1759.85303	23.3
1760.67871	3.9
1786.89807	3.1
1804.09973	11.4
1858.81494	25.9
