# Supplementary material for: Top-Down and Bottom-Up Identification of Proteins by Liquid Extraction Surface Analysis Mass Spectrometry of Healthy and Diseased Human Liver Tissue
Source: J Am Soc Mass Spectrom. 2014 Sep 3;25(11):1953–61. doi: 10.1007/s13361-014-0967-z (PMC4197381; doi:10.1007/s13361-014-0967-z)
Supplement: Supplementary file 4 — (ZIP 7870 kb) [file 13361_2014_967_MOESM4_ESM.zip › data/IAIIVDDIIDDVDSFLAAAETLK_-2_4_78270.txt]

m/z	i	matches
247.42125	5.7
251.34851	14.3
253.38766	10.9
255.18839	7.0
260.33029	4.9
269.18781	3.3
272.15143	2.3
274.44699	27.4
282.01010	5.7
286.31934	16.6
289.18549	5.3
290.25406	7.9
293.34808	6.9
298.43250	52.4	b (3) (1+)
299.53223	34.1
303.31857	15.8
304.16772	3.3
310.38568	18.0
311.33740	6.7
315.50366	8.7
317.48926	2.8
327.01611	12.0
330.21790	5.3
332.38907	19.2
334.36737	16.7
342.26614	4.9
343.27179	49.0	y (7) (2+)-H2O, y (7) (2+)-NH3, y (3) (1+)-H2O
344.26532	10.0
345.26276	13.6
346.30139	21.4
348.27972	2.6
356.31592	3.4
359.33453	12.2
361.31744	36.0	b (7) (2+)-H2O, b (10) (3+), y (3) (1+)
363.36298	6.7
365.48767	3.3
366.47479	10.0
369.39539	1.8
371.37500	2.7
387.58533	7.5
388.28619	2.2
394.45435	3.6
395.52899	19.3
397.36395	17.3
398.31659	2.6
402.43781	5.0
403.36420	9.1
407.60599	19.0
410.49915	9.4
411.65790	36.0	b (4) (1+)
412.63861	42.0
418.25824	2.4
419.41797	6.8
421.55905	17.8
423.23926	2.1
425.45087	11.7
426.49509	17.7
427.26404	10.4
428.55435	19.6
430.38025	2.9
431.14273	20.5
432.35748	19.8
437.18713	10.4
440.51935	5.0
444.34048	13.9
445.41943	23.3
446.32465	40.7
448.25647	5.8
451.35074	5.9
452.36279	6.7
453.26904	20.5
454.44135	9.5
455.52377	8.6
457.24039	10.4
458.34125	38.7
463.39294	18.3
465.64114	16.5
468.44739	4.3
470.20728	3.3
472.41040	59.9	y (4) (1+)-H2O
473.35498	23.4	y (9) (2+)-NH3, y (9) (2+)-H2O, y (4) (1+)-NH3
475.52020	22.6
477.44098	6.0
478.53400	8.6
480.20374	10.6
482.62421	14.9
483.36316	15.6
486.34741	7.6
487.44739	14.3
490.37103	215.8	y (4) (1+)
491.26208	44.9
492.39557	27.6	y (14) (3+)-H2O
495.10455	6.7
498.45496	10.1
499.32532	6.2
500.60156	8.4
502.41473	6.0
503.75836	12.6
504.44897	11.1
506.44592	3.3
508.46283	18.6
510.46960	60.1	b (5) (1+)
511.28546	36.9
512.40045	42.6
514.39392	10.8
516.32587	14.3
517.06781	6.6
520.55994	6.4
521.43860	3.4
524.26965	16.0
525.28979	6.4
526.22797	19.9
530.52710	55.7	y (15) (3+)-NH3, y (15) (3+)-H2O
532.24451	16.9
534.36810	10.7
535.32684	17.6
536.35309	3.5
539.38123	10.2
544.38263	12.7
547.14185	10.9
548.31836	7.4
552.10559	15.7
553.53864	3.6
554.31909	19.3
557.46326	20.1
558.35425	16.6
561.36890	250.1	y (5) (1+)
562.38330	49.7
563.35785	12.7
565.36230	29.5
570.42389	9.8
573.02301	8.0
575.78937	17.0
577.12152	47.2
578.43134	7.0
579.18164	3.1
580.54065	12.9
581.43048	10.0
583.30652	23.0	y (11) (2+)
588.13068	16.6
588.75287	18.8
589.61688	5.9
590.39465	16.9
592.21307	7.4
593.43750	9.0
600.21765	14.6
602.44659	19.6
605.38837	20.8
606.35529	27.4	y (17) (3+)-H2O, y (17) (3+)-NH3
607.91968	14.9
613.20563	22.0
614.49530	27.9	y (6) (1+)-H2O
615.39777	15.0
617.41779	14.0
619.31677	10.8
621.48431	22.7
624.57300	26.5	y (12) (2+)-H2O, y (12) (2+)-NH3
625.87836	46.5	b (6) (1+)
626.52527	17.3
627.55408	24.2	b (18) (3+)-H2O
629.31958	24.9
630.77374	7.3
631.39624	4.7
632.42810	402.5	y (6) (1+), y (12) (2+)
633.46509	140.4	b (18) (3+)
634.48828	30.4
635.27875	14.4
637.48633	18.3
638.36383	7.1
641.38910	9.3
642.50018	24.9
645.55945	20.2
646.35895	4.8
647.52814	7.6
648.52283	142.9	b (12) (2+)
649.52063	50.3
650.39465	2.0
652.70703	7.3
653.96399	20.4
656.47382	17.3
657.49902	11.4
658.56921	26.0
660.47412	5.8
661.56885	34.5
662.30566	14.8
663.50854	4.0
664.36249	14.5
666.03345	52.0
669.55829	13.1
672.30933	7.3
673.80603	7.5
675.51837	48.0
676.66779	48.7
677.61737	17.8
679.45245	25.9
680.70636	5.0
681.89441	26.2	y (13) (2+)-H2O, y (13) (2+)-NH3
683.48700	7.0
684.87158	25.6	y (7) (1+)-H2O
685.71063	12.3
686.40778	7.8
688.49481	12.5
689.72278	8.8
691.73743	12.3
693.54791	18.0
694.48889	13.1
697.07654	22.8	b (13) (2+)-H2O
698.67523	13.5
699.58112	12.0
700.44733	10.6
701.38135	9.3
702.19452	38.2
703.55939	417.5	y (7) (1+)
704.56049	75.4
705.49573	45.3
706.63379	56.6	b (13) (2+)
707.35834	5.4
707.99969	9.9
709.39771	53.5
711.56696	29.2
713.93213	38.0
716.14478	21.3
717.00031	18.4
717.90344	7.5
718.85840	39.8
722.63440	43.0	b (7) (1+)-H2O
723.52148	8.0
724.78357	23.2
725.94189	10.6
726.64764	3.8
727.60339	10.7
728.24426	26.9	b (21) (3+)-H2O
731.00452	27.4
733.44635	18.3
735.48651	6.8
737.05084	8.2
737.69958	9.9
739.34436	37.0	y (14) (2+)-NH3, y (14) (2+)-H2O
740.65601	79.3	b (14) (2+)-H2O, b (7) (1+)
741.91748	35.8
742.64825	29.7
745.88525	26.3
747.82269	71.7	y (14) (2+)
748.45660	30.4
749.62079	49.3	b (14) (2+)
750.58466	43.8
751.38232	24.8
753.67542	308.0	y (21) (3+)-H2O, y (21) (3+)-NH3
754.61633	11.2
755.72522	20.6
756.45282	54.1
757.05975	46.7
759.54504	29.2	y (21) (3+)
760.27539	4.8
761.54987	15.7
762.38812	26.9
763.35284	106.3
764.49542	28.2
765.39154	5.5
766.00287	22.7	b (22) (3+)-H2O
767.59619	32.3
768.45605	15.9
770.55121	6.2
773.56439	23.0
774.55109	29.4
775.55011	3.9
776.29718	28.9
777.15338	42.2	y (22) (3+)-NH3, y (22) (3+)-H2O
780.06018	65.9
780.84198	46.9
781.67517	19.5
783.32910	42.9	y (22) (3+)
784.76355	20.8
785.63300	46.0
786.53101	22.5
787.61877	40.7
788.23370	39.7
789.30115	15.2
791.38080	3.6
792.28070	56.7
793.60712	101.8
794.97839	90.1	y (15) (2+)-H2O
795.86389	14.3
796.64496	13.9
797.69464	27.8	y (8) (1+)-H2O
798.65247	16.7
799.55450	10.7
800.24792	24.6	y (8) (1+)-NH3
802.39301	148.8
803.47931	112.0
804.46436	47.7	y (15) (2+)
805.22571	122.2
807.82507	13.5
809.00128	182.0	[M+3H] (3+)-NH3-H2O
810.04535	100.3
811.78461	67.4
812.70569	65.4
813.85968	28.8	b (15) (2+)-H2O
816.48108	13.8
820.41193	3.3
821.71112	34.0	[M+3H] (3+)+H
822.85254	42.2	b (15) (2+)
826.49927	31.3
828.23712	22.6
829.37439	10.9
835.79260	21.1
837.78711	46.4
840.52161	18.5
841.42053	30.8
845.59845	13.0
846.42108	28.9
847.49548	2.9
848.18591	13.0
849.96484	16.7
851.57019	3.4
852.92920	4.0
853.70123	169.7	b (8) (1+)
854.62653	37.3
855.69824	21.0
856.47296	18.2
858.62122	22.5
859.82751	50.1
860.66241	77.6	y (16) (2+)
861.26923	23.6
862.97894	8.7
863.69720	53.9
865.49329	21.4
866.58386	63.7
867.22894	7.4
868.38971	41.8
869.42969	43.8
870.90125	77.0	b (16) (2+)-H2O
876.61182	6.6
878.08881	34.4
879.88635	401.0	b (16) (2+)
880.85931	60.7
881.53546	12.7
886.72028	10.1
889.09357	37.3
890.27124	15.4
891.44177	11.1
893.82568	58.1
894.80841	63.2
895.53290	9.9
896.98376	4.6
899.49615	18.5
900.39337	53.5
901.37787	29.7
902.94458	74.0
903.60626	21.6
905.76050	55.7	b (17) (2+)-H2O
906.64087	19.1
907.57159	4.6
908.49353	2.3
909.56543	9.8
910.53131	31.8	y (17) (2+)-NH3
911.65265	47.1
913.38629	3.6
915.00671	314.6
915.70844	453.6	b (17) (2+)
916.36871	29.9
917.79553	93.6	y (17) (2+)
918.55939	27.1
919.46655	31.9
920.46387	53.3
921.70825	11.0
922.50800	5.8
924.37274	10.9
925.48779	8.2
929.53558	9.6
931.64160	55.4
933.05286	17.6
934.67761	24.5
935.49695	19.3
936.13452	31.6
937.72400	55.1
938.79663	38.1
940.56598	14.4
941.54205	33.4	b (18) (2+)-H2O
942.14435	30.2
945.62390	74.1	y (9) (1+)-H2O
946.97876	21.9
948.21039	65.6	b (9) (1+)-H2O
950.76556	403.9	b (18) (2+)
951.70270	84.4
952.56104	4.5
953.47552	10.3
957.99786	23.7
959.89752	30.1
961.11609	12.8
963.66071	32.7	y (9) (1+)
964.69104	75.4
965.49225	15.8
966.83148	203.6	b (9) (1+), y (18) (2+)-NH3, y (18) (2+)-H2O
967.62573	187.9
968.48621	49.3
969.73291	13.8
970.47034	72.9
971.14636	21.9
972.71747	10.7
975.62549	16.9
976.54266	21.7
977.57843	25.9	b (19) (2+)-H2O
979.47882	14.6
980.86066	6.9
986.28442	255.7	b (19) (2+)
987.05731	110.5
988.65900	24.6
989.53363	10.8
990.53656	30.2
991.98505	9.6
992.87836	89.9
993.88019	32.8
994.60565	14.6
995.32977	55.5
999.23297	83.2
1001.49591	63.9
1002.35455	13.1
1003.03564	29.5
1004.73907	25.1
1005.57440	13.9
1006.66675	20.0
1007.65582	20.7
1008.55566	5.3
1010.69885	83.7
1011.56952	32.9
1016.64252	378.6	y (19) (2+)-NH3, y (19) (2+)-H2O
1017.55469	148.6
1018.47400	5.6
1020.08966	8.1
1021.25665	72.9
1022.57373	9.2
1025.80762	48.1	y (19) (2+)
1026.64160	18.8
1028.13477	27.6
1029.65320	7.0
1030.49170	3.3
1031.12598	33.6
1032.70020	12.9
1033.64954	10.9
1035.01697	49.6
1037.56421	16.4
1038.55750	14.3
1039.27246	31.8
1039.99243	19.5
1040.60767	3.0
1042.30237	56.1	b (20) (2+)-H2O
1043.89441	69.8
1044.59106	25.2
1045.57690	21.2
1048.46924	67.5
1049.28882	140.3
1049.96582	30.9
1050.77026	32.8	y (10) (1+), b (20) (2+)
1051.56787	39.3
1056.48779	22.8
1057.17444	11.8
1059.71448	123.2
1060.65881	72.6
1061.89587	23.7
1062.89929	2.7
1064.14087	11.7
1065.13025	3.4
1065.75720	5.4
1067.32275	52.1
1068.45996	25.7
1069.79749	7.7
1070.68091	7.0
1071.44641	3.3
1073.38330	95.7	y (20) (2+)-NH3, y (20) (2+)-H2O
1074.19568	45.7
1075.38879	20.0
1076.54871	25.7
1078.65759	74.0
1082.25476	144.3	b (10) (1+), y (20) (2+)
1083.69958	43.1
1086.27539	43.0
1087.29932	33.7
1088.43579	3.3
1089.50842	17.1
1090.56311	12.3
1092.44751	48.6	b (21) (2+)-H2O
1094.27551	56.6
1095.51709	147.3
1096.15051	73.7
1098.77917	10.2
1099.83594	43.0
1100.98450	70.6	b (21) (2+)
1101.81921	61.8
1102.64624	6.2
1103.56763	14.6
1108.81812	4.7
1112.57922	2.0
1113.62268	31.0
1114.68140	21.6
1115.72375	8.7
1116.88574	14.3
1118.00256	6.3
1119.25964	54.6
1120.12769	49.0
1122.03418	40.1
1123.14429	8.5
1124.38074	67.6
1125.56897	25.6
1128.40039	4.8
1130.04456	154.3	y (21) (2+)-H2O, y (21) (2+)-NH3
1130.66113	8.5
1131.63245	59.7
1133.53845	11.1
1134.66736	28.6
1135.40051	18.3
1136.67749	8.4
1138.31567	28.0
1139.38989	79.1	y (21) (2+)
1140.55566	23.1
1144.48340	70.5
1148.52905	50.7
1149.21204	101.3	y (11) (1+)-NH3, b (22) (2+)-H2O
1150.00916	55.2
1151.59399	52.0
1157.54980	53.8	b (22) (2+)
1158.76965	33.1
1159.82312	24.0
1160.59900	5.1
1164.69971	27.4
1165.74219	101.4	y (22) (2+)-H2O, y (11) (1+), y (22) (2+)-NH3
1166.70142	42.1
1168.15588	12.8
1171.72729	4.7
1172.62695	7.9
1175.09277	16.6
1177.72449	8.0
1178.65698	6.9
1182.69543	36.5
1184.25415	6.0
1185.72058	7.0
1186.71240	9.9
1188.77515	18.7
1189.57434	23.5
1196.67822	40.6	b (11) (1+)
1197.81482	31.2
1198.73755	9.2
1200.74976	12.0
1202.63965	8.8
1206.45142	2.9
1210.73730	17.8
1213.40955	3.6
1216.65674	18.1
1221.85010	8.5
1229.53406	12.8
1231.78735	7.4
1232.71338	42.8
1233.81799	9.4
1234.68018	28.6
1235.67041	2.4
1236.65076	5.4
1247.81335	42.7	y (12) (1+)-NH3
1248.82544	26.9
1249.59656	3.6
1263.07178	8.4
1264.79919	34.1	y (12) (1+)
1268.87207	23.0
1275.62854	6.8
1276.70618	2.6
1277.76233	8.7
1278.90479	5.0
1281.76587	21.4
1291.72644	32.6
1294.65881	48.4
1295.86438	108.7	b (12) (1+)
1296.82483	87.4
1297.74121	19.6
1301.64233	9.2
1319.85620	8.8
1321.26465	55.6
1330.40259	9.9
1343.02258	12.5
1346.69849	3.1
1347.71277	27.6
1348.74121	8.5
1356.65356	4.6
1365.50623	9.7
1366.72668	14.6
1382.82434	16.9
1390.58472	4.7
1391.74268	3.8
1394.92041	12.4
1406.50269	10.4
1407.49780	24.6
1410.66724	31.1	b (13) (1+)
1411.70203	46.8
1412.33020	28.1
1414.07739	30.0
1428.65967	7.1
1438.71423	5.7
1457.82581	12.7
1460.72278	24.3
1461.57471	11.9
1462.67126	2.4
1463.73901	30.0
1470.75757	4.9
1475.70007	16.9
1479.76074	97.0	b (14) (1+)-H2O
1481.00403	22.4
1481.80334	16.5
1482.71704	6.9
1491.67517	6.5
1493.78430	27.1
1497.13794	23.0
1497.84167	38.6	b (14) (1+)
1498.79102	8.3
1500.12170	6.8
1516.76855	6.6
1532.02942	11.6
1532.75476	2.7
1534.03442	8.7
1542.72339	11.1
1544.82874	16.1
1561.49866	17.6
1586.92493	6.2
1590.40173	15.5
1603.44556	32.7
1608.70691	7.5
1626.83508	13.2
1628.09753	25.1
1644.98413	26.7	b (15) (1+)
1645.87390	24.9
1647.08240	6.0
1654.03723	3.0
1683.02197	20.0
1697.87122	16.6
1740.93738	16.9
1749.71765	14.1
1760.48828	9.9
1763.16980	6.6
1782.42102	11.5
1790.09412	11.1
1869.40100	15.5
1901.06030	7.6
