# Supplementary material for: Top-Down and Bottom-Up Identification of Proteins by Liquid Extraction Surface Analysis Mass Spectrometry of Healthy and Diseased Human Liver Tissue
Source: J Am Soc Mass Spectrom. 2014 Sep 3;25(11):1953–61. doi: 10.1007/s13361-014-0967-z (PMC4197381; doi:10.1007/s13361-014-0967-z)
Supplement: Supplementary file 4 — (ZIP 7870 kb) [file 13361_2014_967_MOESM4_ESM.zip › data/LLDIISEEGNSDGGIVVEDCLILLQNLLK_-2_2_108641.txt]

       m/z	          i	matches
 300.35706	       5.8
 315.40271	       3.7
 323.42249	       8.1
 340.12689	       7.1
 341.59735	       9.1
 343.87265	      12.2
 356.35574	       4.4
 373.50894	      16.0
 374.24640	       9.9
 383.94824	      17.9	b (7) (2+)-H2O
 387.18378	       6.4
 392.27173	       9.5
 399.29544	       4.1
 400.43198	       3.7
 408.39807	       4.4
 418.48944	       6.3
 424.76999	       9.1
 425.44604	      16.5
 427.44183	      18.1	a (4) (1+)
 436.34241	       2.7
 437.17401	      16.8	b (4) (1+)-H2O
 452.18439	      15.6
 453.27875	       2.7
 454.99026	      30.2	b (4) (1+)
 459.35339	       3.7
 460.22778	      12.1
 461.45001	       9.0
 471.25369	       6.8
 478.17920	       3.9
 487.33704	      67.6	y (4) (1+)
 488.32428	      14.1
 489.44699	      11.4
 495.56470	       5.2
 498.08600	       5.9
 503.18930	       5.7
 508.11658	       8.1
 522.32605	      10.2
 526.51270	      18.3	y (9) (2+)-NH3
 529.85840	       9.7
 532.69427	       6.8
 538.27716	      16.8	b (16) (3+), y (14) (3+)
 544.16882	       5.9
 553.30273	      13.0
 554.10828	      14.7
 556.35663	       3.8
 558.55151	      19.5
 565.35144	       8.6
 568.42139	      65.8	b (5) (1+)
 572.16968	       8.4
 579.48993	       4.1
 581.45740	       6.6
 582.32031	      22.0
 583.35559	       5.4
 585.44714	      22.0	y (10) (2+)
 591.24951	      13.4
 597.36102	      15.7
 598.37585	      50.2	y (5) (1+)-NH3, a (18) (3+)-H2O
 599.53735	      14.7
 601.48279	      15.7
 609.36707	       7.3
 609.98621	       5.9
 611.36853	       4.9
 612.91052	       2.1
 615.45239	      97.1	y (5) (1+)
 616.41180	      13.6
 619.34558	      17.0
 622.11536	       6.8
 625.00293	      15.3
 629.32178	       3.3
 630.58496	      10.4
 631.37122	      23.3
 634.61462	       2.5
 640.41174	       4.9
 641.35852	      10.0
 648.42163	       5.0
 652.43176	      16.1
 653.36731	      17.5	b (19) (3+)
 655.38440	       4.3
 660.35925	      12.2
 662.37402	      20.4
 666.65662	       4.8
 668.36798	      12.4
 672.52710	      14.9
 678.41199	       6.6
 679.42822	      18.4
 681.45642	      15.0
 688.95020	      28.7
 693.48254	      21.0
 694.63684	      21.4
 697.34283	       8.4
 698.46106	       6.7
 701.27576	       9.1
 703.47809	       6.7
 710.57642	       4.2
 711.64703	      30.2	y (6) (1+)-NH3
 713.32800	       4.8
 721.31665	      22.7
 723.99976	      13.4
 728.54852	     185.2	y (6) (1+)
 729.57910	      48.3
 730.43604	      38.8
 739.32300	      10.9
 740.24689	       3.8
 746.49506	      20.7	a (22) (3+)-H2O
 748.52930	       4.5
 750.40912	      21.6
 753.27161	      17.7	a (22) (3+)
 754.44702	       6.1
 756.49359	      10.2
 758.59485	       3.0
 766.52325	      45.8	b (7) (1+)-H2O
 767.62219	      17.1
 768.63269	      10.3
 771.52661	       5.9
 772.46277	      34.0
 773.42139	       6.8
 774.86523	       3.2
 781.63538	       9.7
 783.50470	       4.7
 784.55090	      52.3	a (23) (3+)-NH3, a (16) (2+)-H2O, a (16) (2+)-NH3, a (23) (3+)-H2O, b (7) (1+)
 790.53625	      12.5
 797.72632	      10.9
 799.47766	       7.3
 800.54980	      27.8	b (23) (3+)
 802.66504	      19.9
 803.72864	       4.5
 806.00684	      13.6
 809.46387	       6.0
 813.91455	      14.5
 814.92029	       5.0
 824.58655	       9.2
 826.70654	       9.5
 827.83447	       4.4
 830.50378	      11.3
 832.50635	      15.3
 834.12976	      32.6	a (17) (2+)-H2O, a (17) (2+)-NH3
 835.49817	      19.3
 838.37488	      15.2
 839.62158	       6.3
 840.49341	      15.2
 841.70154	      86.1	y (7) (1+), a (17) (2+)
 842.65784	      13.5
 843.52747	      15.0
 846.60254	      11.4
 848.16821	      17.2	b (17) (2+)-NH3, y (24) (3+)-H2O, b (17) (2+)-H2O, y (24) (3+)-NH3
 849.84839	      28.0
 851.73914	      11.8
 855.58411	       4.0
 856.39197	      19.7	b (17) (2+)
 858.59985	      20.1
 859.76868	      17.1
 861.49854	       7.7
 867.57861	       7.4
 869.39880	      12.7
 871.50598	      14.5
 878.68066	      65.9
 882.51294	       3.6
 883.63843	       3.7
 886.43799	       9.3
 888.14771	      19.5
 891.73804	      42.9	y (25) (3+), y (16) (2+)
 892.54980	       6.2
 895.29858	      43.3	b (8) (1+)-H2O
 897.12646	       3.5
 899.14758	      42.6	a (18) (2+)-NH3
 900.69153	       9.5
 901.50317	       3.8
 902.34167	       4.5
 903.43420	       9.8
 905.42200	       6.5
 909.83936	      48.5	a (26) (3+)
 913.38013	      70.4	b (26) (3+)-NH3, b (8) (1+)
 914.42859	      25.9
 915.51880	      24.4
 918.83447	       4.9
 921.13086	      34.0	b (18) (2+), y (17) (2+)
 923.44348	      13.1
 924.26184	       7.0
 928.42261	      27.1	y (26) (3+)
 930.37939	      10.5
 933.49036	      23.6
 936.67920	      12.6
 938.59778	       2.4
 940.08728	      30.9	a (27) (3+)-H2O
 943.59839	       5.7
 949.01025	      21.8
 951.45605	       7.8
 952.60742	       5.0
 954.49695	     160.4	y (8) (1+)
 955.23438	      35.0	a (19) (2+)-H2O, a (19) (2+)-NH3
 956.60925	      22.3	b (27) (3+)
 957.35425	      12.7
 958.53223	       9.5
 960.02051	      35.6
 960.63147	      19.3	y (27) (3+)-H2O
 966.36072	       3.7
 968.72400	      11.4
 969.72058	       4.8
 970.37427	      13.1
 971.82043	      31.8
 973.08179	      50.5
 976.10376	     159.1
 977.55212	      71.6	y (18) (2+)
 980.62366	      30.0
 986.63318	      50.6
 987.87830	      11.2
 992.58801	      10.1
 996.47864	      47.9
 997.58118	      13.1
 999.37500	      20.3	y (28) (3+)-H2O, y (28) (3+)-NH3
1003.38013	      10.2
1004.11877	      12.9
1004.73254	      23.5	y (28) (3+)
1005.84558	       5.3
1007.46350	       5.4
1010.85742	      15.9
1014.63135	      22.4
1015.93958	      30.7	a (20) (2+)
1017.26709	      25.7
1019.56274	       9.0
1020.18335	      11.1
1021.32751	      81.5	y (19) (2+), b (20) (2+)-H2O, b (20) (2+)-NH3
1022.05603	      19.8
1024.61401	      34.0
1025.64478	      30.5
1026.40393	      25.2
1027.86646	      26.9
1028.61487	      46.0
1029.82214	      57.7
1030.49463	     108.8	b (20) (2+), [M+3H] (3+)-NH3-H2O
1031.63416	      51.7
1032.86890	      32.6
1034.60510	      13.3
1043.49634	      23.5	[M+3H] (3+)+H
1055.56030	       8.4
1058.11865	       9.3
1060.49060	      31.1
1062.02026	      25.9
1062.94958	      14.6
1066.59521	       5.9
1067.62793	      26.9	y (9) (1+), b (10) (1+)-NH3
1069.48389	      24.9	y (20) (2+)-NH3, y (20) (2+)-H2O
1072.57410	       4.5
1077.54749	      49.4	b (21) (2+)-H2O, b (21) (2+)-NH3
1078.80042	      13.1
1082.53577	       4.1
1083.67126	      14.8
1085.91846	      34.1
1086.76782	      85.5	b (21) (2+)
1087.70959	      39.5
1088.58203	      10.4
1090.54468	      13.3
1092.02490	      14.5
1092.81482	       7.1
1094.81567	      19.3
1099.03174	      29.8	y (21) (2+)-NH3
1099.66650	      25.6
1103.77087	      11.8
1105.21155	      12.1
1106.61218	      19.6
1107.60962	      50.7	y (21) (2+)
1108.21558	      18.6
1109.00110	      30.8
1109.72473	       6.3
1111.70068	      10.6
1112.58679	      14.8
1113.47900	      10.2
1115.19360	      29.2
1120.68958	       6.3
1121.49731	       5.4
1123.10449	      35.5
1129.05017	      22.2	a (22) (2+)
1134.31128	     124.0	b (22) (2+)-NH3, b (22) (2+)-H2O
1135.18115	      26.2
1136.65063	      12.8
1138.50586	      52.8
1140.95496	      41.2
1141.68420	      25.7
1143.41882	     323.5	b (22) (2+), a (11) (1+)
1144.38306	     113.0
1145.73401	      11.6
1148.63879	      10.4
1150.00122	      36.4
1152.84326	      11.4
1153.75513	       9.9
1154.65967	      11.8
1157.21790	      13.4
1158.72791	      11.6
1159.51794	       4.9
1165.65967	      35.5
1170.72510	      17.1	y (10) (1+)
1171.71814	     112.9	y (22) (2+), b (11) (1+)
1172.53979	      20.9
1173.86768	      14.4
1174.50574	       4.2
1177.26807	      20.3	a (23) (2+)-NH3, a (23) (2+)-H2O
1178.16345	      20.6
1181.53113	      46.6
1187.29211	      47.8
1190.06531	      26.4
1190.80444	      78.5	b (23) (2+)-H2O, b (23) (2+)-NH3
1191.78345	      32.3
1193.48962	       8.0
1199.85645	     142.0	b (23) (2+)
1200.70728	      87.6
1213.08447	      32.1
1218.55542	      14.2
1219.21143	      17.5
1221.29028	      10.5
1222.48645	       3.5
1224.95300	       2.7
1226.61768	       6.4
1227.62732	       8.2
1228.73840	      37.8
1230.41187	      18.4
1231.61987	       8.8
1233.07520	      34.8	a (24) (2+)-NH3, a (24) (2+)-H2O
1236.09778	      26.5
1236.74597	      27.7	y (23) (2+)
1238.21057	      37.9
1244.74841	      40.0
1245.71338	      13.8
1247.04102	      12.3
1247.78857	      78.8	b (24) (2+)-H2O, b (24) (2+)-NH3
1251.69836	      21.6
1252.81799	      34.9
1254.12671	      31.4
1255.45129	      38.7
1256.39612	     157.1	b (24) (2+)
1257.61121	      38.7
1260.82104	      34.1
1266.77698	      18.6
1267.55017	       7.1
1268.85547	      24.2	b (12) (1+)-H2O, y (11) (1+)-NH3
1269.70166	      35.6	b (12) (1+)-NH3
1270.31042	      13.1
1271.00598	      11.9
1271.64221	      43.3	y (24) (2+)-NH3
1275.47534	      24.7
1280.05237	      92.5	y (24) (2+)
1280.69128	      52.5
1281.62573	      20.3
1283.58704	       2.6
1286.06665	      75.6	y (11) (1+), b (12) (1+)
1286.80676	      28.7
1287.83008	      28.0
1291.88367	      17.7
1297.25598	      49.9	a (25) (2+)-H2O, a (13) (1+)-H2O, a (25) (2+)-NH3
1297.92761	      13.8
1298.84070	       7.4
1302.09290	      10.9
1309.38403	      11.6
1311.96045	      25.0	b (25) (2+)-H2O, b (25) (2+)-NH3
1312.75061	      18.4
1314.57666	      19.2
1315.60950	       4.1
1320.44580	      44.3	b (25) (2+)
1321.51758	      78.7
1325.01123	       9.0
1325.72546	      21.3	b (13) (1+)-H2O
1327.54504	      35.3	y (25) (2+)-NH3, y (25) (2+)-H2O
1329.49365	      11.9
1330.89966	      24.7
1333.12573	      25.0
1336.82117	      12.5
1339.09546	      14.2
1349.91870	      19.6
1351.75610	       9.3
1353.74329	       8.8
1355.69629	      17.2	a (14) (1+)-NH3
1357.06018	       6.7
1358.69446	       2.9
1361.66577	      11.2
1365.55518	       3.6
1374.73926	      14.8
1377.69958	      47.5	b (26) (2+)
1378.72693	      24.7
1383.79260	       6.5
1384.79773	       6.6
1386.93701	      65.4
1388.24524	       4.4
1394.61328	       8.0
1397.86975	      40.0	y (12) (1+)-NH3
1399.75659	       5.3
1400.84998	      33.3	b (14) (1+)
1401.69934	      24.6
1402.94751	       3.3
1405.19141	      23.5
1408.79932	       8.8
1410.76001	       4.0
1412.78406	      12.0
1415.76465	       2.8
1416.64624	      25.3
1417.96692	      57.0
1418.88367	       5.7
1425.34827	      38.6	b (27) (2+)-NH3, b (27) (2+)-H2O
1426.19861	      11.6
1428.87085	      11.8
1431.50061	      14.4
1434.06897	     254.6	b (27) (2+)
1434.74670	     112.5
1435.38708	      64.6
1440.15527	       9.6
1444.69385	      11.1
1447.13330	      22.8
1449.00537	       5.6
1451.30005	      34.7
1453.91272	      33.3
1456.82935	      11.4
1458.05981	      12.6
1458.68384	      10.5
1463.93823	       3.0
1466.94897	      19.0
1467.73022	      27.4	a (28) (2+)-H2O, a (28) (2+)-NH3, a (15) (1+)-H2O
1468.77429	       2.7
1469.86560	       3.6
1470.95190	      45.5
1473.82983	       5.3
1476.42346	      17.2	a (28) (2+)
1477.04565	       8.0
1477.83557	      19.9
1480.97180	      25.4	b (28) (2+)-NH3, b (28) (2+)-H2O
1482.54578	      22.8
1485.74036	      14.6
1486.69092	      12.5
1490.08606	       7.2
1491.04883	      72.8	b (28) (2+)
1491.74231	     113.9
1492.73059	       6.8
1495.73401	      10.6
1496.76062	       3.3
1497.82324	      21.3	y (28) (2+)-NH3, y (28) (2+)-H2O
1501.73132	       4.2
1502.69128	       3.5
1503.83667	      24.2
1512.65894	      39.2
1513.93884	      62.5	y (13) (1+), b (15) (1+)
1514.75891	      23.7
1515.91406	      11.5
1516.61072	      33.0
1526.30432	      12.3
1527.92834	      17.1
1538.79907	       8.5
1541.72559	       3.1
1543.06274	       8.3
1554.70227	      31.9
1559.05432	       6.5
1566.01807	       5.4
1568.55713	      15.2
1576.98560	      18.4
1577.81726	      13.2
1580.93005	       6.5
1581.83350	      15.6
1584.00903	      13.8
1596.99768	      12.5
1598.72778	      13.6
1599.90259	       4.6
1601.57227	       6.1
1604.97437	       5.0
1612.96863	      49.2	b (16) (1+), y (14) (1+)
1613.87732	      23.7
1614.94238	      17.0
1615.73462	       4.6
1616.70776	       9.6
1618.73730	      19.5
1627.80481	      10.7
1640.86023	      15.1
1647.17688	      17.1
1659.06909	       9.0
1666.09766	      18.3	a (17) (1+)-H2O, a (17) (1+)-NH3
1669.75269	      25.2
1671.82776	       5.2
1672.90295	       7.3
1675.83789	       7.0
1678.76013	      17.9
1693.68323	       7.4
1699.73328	      16.2
1710.03223	      15.7
1711.97388	      21.4	b (17) (1+)
1712.83142	       3.6
1726.65247	      11.9
1739.02979	       8.6
1763.03491	       5.9
1783.50732	      11.3
1793.08862	      15.9
1808.91724	       6.3
1813.99585	      25.2
1823.21875	       7.6
1825.29492	      10.5
1827.92822	       5.3
1830.83362	      49.0
1839.68787	       7.0
1841.00061	      20.6	b (18) (1+)
1841.93848	       5.8
1842.78662	      16.5
1865.84766	       4.0
1912.02905	       6.2
1919.74475	      20.8
1943.69531	       9.9
1951.85535	       2.9
1968.78687	      23.4
1983.14917	      12.7
