# Supplementary material for: Top-Down and Bottom-Up Identification of Proteins by Liquid Extraction Surface Analysis Mass Spectrometry of Healthy and Diseased Human Liver Tissue
Source: J Am Soc Mass Spectrom. 2014 Sep 3;25(11):1953–61. doi: 10.1007/s13361-014-0967-z (PMC4197381; doi:10.1007/s13361-014-0967-z)
Supplement: Supplementary file 4 — (ZIP 7870 kb) [file 13361_2014_967_MOESM4_ESM.zip › data/LLDIISEEGNSDGGIVVEDCLILLQNLLK_-2_4_79467.txt]

m/z	i	matches
295.42264	4.2
311.30652	6.4
320.24954	5.0
338.45935	14.5
342.47586	12.6
346.31342	9.7
347.05661	4.7
348.93854	9.7
356.33780	3.0
365.44669	6.4
366.19913	3.9
372.41202	9.9
375.37766	8.9
382.45483	8.8
383.22495	6.8
385.25421	7.0
389.31329	6.8
397.25974	5.7
401.40121	10.2
405.33118	7.4
410.45392	5.4
412.28326	5.4
427.36444	6.7
430.19580	8.5
435.38217	6.8
442.17508	11.2
443.35229	27.5	b (13) (3+)-NH3
447.61319	5.4
452.34741	5.9
455.42319	26.1	b (4) (1+)
480.80304	14.8
485.35468	6.1
487.41138	70.1	y (4) (1+)
488.29712	56.4
489.27252	7.8
490.29785	7.4
495.21729	25.5
498.55023	5.0
500.12616	3.5
503.20850	17.9
520.20575	10.5
522.36481	4.4
524.60400	6.7
529.20087	13.4
532.09906	3.7
537.03992	6.8
540.29565	18.5
542.43835	9.0
544.13538	4.1
546.87427	10.4
549.41736	14.8
550.28571	7.9
551.21716	1.4
554.28967	8.4
558.99689	28.1
561.42242	10.4
566.41968	33.1	b (17) (3+)-NH3
568.50610	16.0
569.31213	43.3	y (15) (3+)-H2O
572.52905	5.8
574.20093	15.4
579.44299	5.6
580.41254	6.7
584.52576	8.4
585.36981	19.6	y (10) (2+)
589.34918	12.3
591.39697	15.7
598.42981	44.0	y (5) (1+)-NH3
599.47278	31.0
600.36993	4.0
601.31079	7.9
614.51434	3.1
615.46252	52.3	y (5) (1+)
616.49829	55.7
617.63550	35.8
618.37628	9.2
621.30750	5.0
628.35242	4.4
631.81866	22.9
632.44800	10.7
635.50073	6.3
638.28552	11.1
643.63098	7.8
649.30542	6.1
655.62964	7.6
665.37952	3.8
666.51038	4.2
669.39850	9.6
671.50586	7.5
673.42749	8.6
674.36584	6.8
675.48828	15.3
680.39453	2.5
685.44000	3.7
687.65027	10.9
688.43060	15.7
691.41888	20.2	b (14) (2+)-H2O
693.46570	6.9
695.86548	13.2
696.51599	8.9
697.34607	9.7
698.27527	4.7
699.04150	17.6	y (12) (2+)-NH3, y (12) (2+)-H2O
702.33978	20.8
704.45105	2.3
711.53125	39.2	y (6) (1+)-NH3
712.45361	19.2
713.24670	16.8
718.92755	2.4
719.98035	11.3
720.69781	8.7
722.68140	8.8
724.43848	6.3
728.55792	204.7	y (6) (1+)
729.46252	117.8
730.47375	3.8
731.52722	8.5
733.47729	34.3	y (21) (3+)-NH3
736.47937	17.2
738.52600	9.6
739.72974	21.5
740.43542	17.2
744.40717	9.8
746.46997	6.4
748.79077	29.8	y (13) (2+)-H2O, b (15) (2+)-NH3, b (15) (2+)-H2O, y (13) (2+)-NH3
750.28906	4.9
756.46198	25.3	b (22) (3+)-H2O, b (22) (3+)-NH3
757.98694	18.0	b (15) (2+), y (13) (2+)
764.04785	11.9
767.87048	26.4
768.49109	6.2
770.64282	5.3
771.61609	15.4
772.39636	15.6
778.02856	17.9
779.53833	8.9
782.36218	8.5
784.49310	29.4	b (7) (1+)
785.40063	18.0
786.74652	29.5
787.62305	12.5
796.38318	15.0
797.62634	8.7
799.11194	49.6	y (14) (2+)-NH3, b (16) (2+)-NH3
800.53015	9.6
801.40796	3.9
802.34656	10.1
803.58081	14.4
804.75818	28.0
807.38611	4.6
808.50623	16.0
813.14001	14.7
816.48645	16.5
818.30859	10.7
820.95203	24.0
823.39233	8.3
824.49658	16.5
825.51392	16.0
829.42371	7.3
834.61890	25.7
839.60864	11.3
841.68274	186.8	y (7) (1+)
842.60437	89.1
843.69116	29.1
846.74231	5.7
847.85608	21.7	y (24) (3+)-NH3, y (24) (3+)-H2O, b (17) (2+)-NH3, b (17) (2+)-H2O
848.54138	2.7
849.56580	4.8
850.56042	33.3
852.51843	3.7
854.41455	10.3
858.45422	12.1
859.38318	29.0
861.45593	20.2
862.57275	10.2
863.89648	8.8
868.66956	25.4
873.49829	12.0
875.60815	33.8
877.48450	11.2
878.47705	26.1
879.65479	21.7	b (25) (3+)
880.31470	3.9
881.61865	29.2
884.60571	24.6	y (25) (3+)-H2O
885.75464	12.5
888.48743	2.4
891.47461	10.1
892.69446	9.1
894.56128	7.7
896.19519	15.4
900.49353	29.4
902.54211	9.6
904.67749	6.5
905.36353	12.4
907.47119	5.3
910.73254	38.2	y (17) (2+)-H2O
912.54761	25.1	b (18) (2+)-NH3, y (17) (2+)-NH3, b (26) (3+)-H2O, b (18) (2+)-H2O, b (26) (3+)-NH3
913.61121	104.5	b (8) (1+)
914.53125	25.8
916.45728	4.6
919.41052	9.4
921.57898	23.8	b (18) (2+)
923.79297	42.9	y (26) (3+)-NH3
927.51514	25.4
929.85657	19.2
932.39807	4.9
933.67029	7.8
934.42468	19.3
935.46301	5.3
940.89697	36.0
942.60571	26.3
945.34949	71.4
946.50208	30.7
947.23059	17.4
951.22839	35.0	b (27) (3+)-NH3
953.43323	8.5
954.62036	74.5	y (8) (1+)
955.65356	118.7	b (27) (3+)
956.56287	26.1
957.43042	5.0
959.54541	33.2
961.51880	82.9	y (27) (3+)-H2O, y (27) (3+)-NH3
964.14209	11.6
965.01575	15.4
966.47803	5.8
968.46887	14.6
969.66492	24.5	y (18) (2+)-H2O, b (19) (2+)-H2O, y (18) (2+)-NH3
970.64124	34.2	b (9) (1+), b (19) (2+)-NH3
976.29993	28.4
978.57092	10.3
979.82959	4.6
980.53223	11.7
981.54553	73.3
982.24622	28.8
983.61365	15.1
984.60730	3.1
986.50732	42.5
993.38354	12.4
995.64661	13.7
998.69824	26.3	y (28) (3+)-H2O
999.68970	27.0	y (28) (3+)-NH3
1000.64417	9.5
1002.55945	5.3
1003.38721	39.6
1004.51379	7.5
1007.74060	27.7
1008.69507	4.4
1010.67078	70.1
1012.25720	7.9
1013.10413	64.5	y (19) (2+)-H2O, y (19) (2+)-NH3
1014.62817	20.8
1015.56372	4.8
1016.59473	6.2
1017.49756	42.3
1021.50049	105.9	b (20) (2+)-NH3, b (20) (2+)-H2O, y (19) (2+)
1022.55322	105.6
1024.76440	5.7
1025.61499	102.8
1026.35889	3.7
1026.99841	14.2
1028.46875	46.1
1030.66357	32.1	[M+3H] (3+)-NH3-H2O, b (20) (2+)
1031.95166	37.2
1033.78174	61.4
1037.38831	12.4
1045.92151	8.7
1048.36938	8.6
1052.46777	8.9
1062.55359	23.5
1063.64368	7.3
1064.39417	3.9
1066.88770	49.4	b (10) (1+)-H2O, b (10) (1+)-NH3
1067.69348	34.1	y (9) (1+)
1068.68005	11.4
1069.84741	17.7	y (20) (2+)-H2O
1070.50354	28.2	y (20) (2+)-NH3
1071.56372	37.0
1072.85449	29.2
1077.60950	94.9	b (21) (2+)-NH3, b (21) (2+)-H2O
1078.61511	63.2	y (20) (2+)
1079.69580	47.8
1080.76843	35.4
1081.60242	62.4
1082.46729	5.5
1084.24500	44.2	b (10) (1+)
1085.52625	16.7
1087.36487	124.7
1088.05237	79.2
1088.85889	5.3
1091.36169	10.8
1093.80396	11.2
1097.59058	42.2	y (21) (2+)-H2O
1098.85608	35.9	y (21) (2+)-NH3
1099.66760	23.1
1100.72961	34.2
1103.13647	10.0
1104.52832	26.7
1105.35840	66.1
1106.16870	10.0
1107.48633	146.8	y (21) (2+)
1108.43652	80.7
1112.56433	7.9
1114.47131	15.4
1115.51880	12.4
1116.95483	51.7
1117.68738	10.9
1120.70935	36.3
1122.77747	3.1
1124.65466	24.6
1126.13171	28.0
1127.57007	20.6
1128.20374	27.1
1128.85291	18.4
1130.54407	11.6
1131.60168	12.8
1134.29321	65.5	b (22) (2+)-H2O, b (22) (2+)-NH3
1135.48694	14.9
1136.27039	35.7
1138.77368	4.8
1141.39771	23.4
1142.83191	92.0
1143.81091	335.7	b (22) (2+)
1144.64771	98.1
1146.35254	46.0
1148.51550	141.3
1150.57373	18.8
1151.65332	71.4
1153.56091	13.6
1157.42383	6.5
1159.29944	23.3
1161.19165	17.8
1164.17664	16.3
1164.79456	15.4
1167.89197	12.8
1168.70178	5.7
1170.64685	36.1	y (10) (1+)
1172.01160	89.6	y (22) (2+), b (11) (1+)
1172.66882	90.7
1173.66809	6.1
1174.53589	6.9
1175.56970	17.9
1176.19641	9.6
1181.19006	9.7
1182.37280	34.8
1183.59558	2.5
1189.82593	13.1
1190.43750	11.1
1191.34253	50.1	b (23) (2+)-NH3, b (23) (2+)-H2O
1192.87317	20.5
1195.18884	51.8
1197.61316	29.5
1200.02844	156.2	b (23) (2+)
1200.84387	116.1
1201.64502	37.2
1202.49097	8.3
1207.67627	7.6
1211.80957	34.8
1213.39929	50.8
1214.19678	50.7
1215.14758	54.3
1220.07385	10.0
1222.10266	80.8
1224.79797	19.5
1227.89111	55.8	y (23) (2+)-NH3, y (23) (2+)-H2O
1228.56567	14.6
1229.65027	9.6
1236.52783	32.0	y (23) (2+)
1237.18530	32.2
1237.81189	33.4
1239.72107	8.8
1240.43384	22.6
1241.94836	28.1
1242.60901	20.5
1244.43347	16.2
1248.15173	16.1
1250.97327	48.7
1251.66394	9.6
1254.74622	16.7
1255.40417	91.4
1256.65686	103.3	b (24) (2+)
1257.55115	147.9
1258.53113	43.0
1259.57251	13.1
1261.05957	60.3
1262.31543	22.2
1263.70654	26.0
1264.56738	29.8
1265.82642	7.6
1268.68213	59.8	y (11) (1+)-NH3, b (12) (1+)-H2O
1269.66162	18.9	b (12) (1+)-NH3
1270.65405	9.3
1271.88049	32.8	y (24) (2+)-NH3
1273.82556	10.3
1280.23450	143.6	y (24) (2+)
1281.24011	35.3
1282.21326	37.3
1283.84412	28.3
1285.41125	15.4
1286.61011	13.8
1287.59839	52.7
1288.64429	46.8
1290.72888	34.0
1293.65405	13.6
1294.66211	15.7
1296.53015	22.3
1299.98401	29.8
1307.83020	7.3
1309.79224	28.8
1312.32153	17.2	b (25) (2+)-NH3
1313.84436	12.4
1314.82288	10.8
1316.39063	7.0
1317.41284	11.0
1318.44922	4.2
1320.78308	63.7	b (25) (2+)
1321.65710	51.7
1323.77405	7.5
1325.05322	45.3	b (13) (1+)-H2O
1325.70361	12.3
1327.45142	29.1	y (25) (2+)-NH3, y (25) (2+)-H2O
1328.23303	16.4
1331.74475	5.2
1333.58069	13.4
1334.23291	13.1
1337.03711	69.2
1338.82458	38.3
1339.85913	23.2
1340.48914	10.3
1343.78284	7.0
1347.45557	42.8
1352.77075	13.2
1353.57690	11.8
1354.65955	54.7
1355.93774	8.3
1358.00732	33.9
1360.49390	22.8
1363.91711	9.2
1365.65417	22.2
1367.60498	2.7
1368.52344	55.2	b (26) (2+)-H2O, b (26) (2+)-NH3
1369.32312	27.5
1370.79944	28.5
1371.84412	33.0
1373.47668	6.0
1374.57495	11.4
1375.57031	11.7
1376.87268	29.9
1377.75708	53.8	b (26) (2+)
1378.63123	23.7
1380.42200	15.3
1382.75037	7.2
1383.84973	39.3	y (26) (2+)-H2O, y (26) (2+)-NH3, b (14) (1+)-NH3
1386.53503	30.1
1387.82361	16.0
1388.45044	26.5
1393.79199	13.8
1396.28723	39.3	y (12) (1+)-H2O
1397.89868	11.6
1398.82764	16.4
1400.87915	53.9	b (14) (1+)
1401.56372	21.1
1403.88184	11.3
1406.69751	20.6
1408.91797	15.9
1415.09277	67.8	y (12) (1+)
1415.75281	32.1
1416.94897	9.5
1418.30786	58.6
1428.87842	11.2
1430.76331	15.1
1431.41589	13.9
1434.43530	263.9	b (27) (2+)
1435.23730	91.7
1440.31348	12.4
1450.32861	26.9	y (27) (2+)
1451.24280	20.9
1452.82300	7.7
1454.85681	8.7
1455.89551	13.5
1462.51147	34.6
1466.63147	13.0
1475.43457	18.2
1476.74597	40.5
1477.78662	18.0
1478.70105	6.4
1479.86853	18.6
1481.90100	65.5	b (28) (2+)-H2O, b (28) (2+)-NH3
1483.09644	31.2
1485.74634	8.7
1486.69214	25.0
1488.90125	14.8
1490.68506	111.3	b (28) (2+)
1491.35364	96.3
1492.52588	27.7
1493.77710	20.3
1494.81799	7.8
1495.93640	10.5
1498.82568	12.6
1502.63611	42.6
1503.90125	17.6
1507.66553	10.2
1512.48962	7.3
1513.75330	47.2	b (15) (1+), y (13) (1+)
1514.61975	43.0
1515.67017	18.7
1518.37134	8.5
1521.75598	6.9
1525.86450	35.0
1530.99878	8.2
1548.89893	8.9
1554.83484	10.7
1555.82739	18.6
1556.93274	9.7
1560.76904	21.0
1561.67102	15.0
1570.92651	8.3
1572.46912	27.5
1581.77710	18.0
1582.98267	21.5
1583.96228	14.9
1585.65723	39.8
1594.81848	28.0	y (14) (1+)-H2O, b (16) (1+)-H2O
1596.17505	48.2	b (16) (1+)-NH3, y (14) (1+)-NH3
1597.66663	37.2
1599.07129	10.0
1600.91052	13.3
1604.91235	8.0
1608.74487	8.2
1612.70178	39.3	b (16) (1+), y (14) (1+)
1613.86902	42.2
1614.62976	6.3
1616.84094	23.4
1627.75916	11.1
1639.91235	8.8
1651.50378	13.8
1656.14734	21.5
1656.78271	7.6
1657.80481	4.4
1670.50269	25.5
1672.84387	5.3
1676.75989	11.5
1677.82507	14.0
1678.82068	9.8
1687.53784	11.7
1693.84924	30.8	b (17) (1+)-H2O
1694.80420	44.7	b (17) (1+)-NH3
1696.52429	22.4
1697.63501	9.6
1701.90015	24.4
1705.37610	35.4
1708.67297	23.3	y (15) (1+)-NH3, y (15) (1+)-H2O
1711.97705	61.4	b (17) (1+)
1712.92029	35.6
1714.95264	29.7
1717.94653	40.8
1718.91272	9.3
1726.90173	15.4
1729.51550	28.6
1749.76855	15.4
1760.88513	12.1
1779.92078	11.2
1807.00037	6.2
1809.88660	8.1
1813.70227	42.1
1814.51831	14.6
1815.33936	6.7
1823.06384	10.9
1824.01099	27.6	b (18) (1+)-NH3
1831.66919	9.2
1832.78369	21.4
1836.17737	12.1
1840.04822	15.5
1840.85315	38.5	y (17) (1+), b (18) (1+)
1858.77490	6.8
1864.10962	10.5
1868.74878	8.0
1876.76318	11.2
1923.18420	11.7
1943.76990	6.3
1955.75195	9.2
1987.47595	5.1
