# Supplementary material for: Top-Down and Bottom-Up Identification of Proteins by Liquid Extraction Surface Analysis Mass Spectrometry of Healthy and Diseased Human Liver Tissue
Source: J Am Soc Mass Spectrom. 2014 Sep 3;25(11):1953–61. doi: 10.1007/s13361-014-0967-z (PMC4197381; doi:10.1007/s13361-014-0967-z)
Supplement: Supplementary file 4 — (ZIP 7870 kb) [file 13361_2014_967_MOESM4_ESM.zip › data/DGLTVTSPVLMWVQALDIILEK_-2_4_78431.txt]

       m/z	          i	matches
 369.28253	      11.0	b (4) (1+)-H2O
 372.42886	       2.2
 379.39133	       8.6
 389.35687	      13.0	y (3) (1+)
 409.96848	       7.3
 411.33392	       7.6
 436.74969	       8.2
 453.23541	       9.1
 454.28162	      10.9
 456.49054	       2.0
 468.82117	      20.3	b (5) (1+)-H2O
 495.24994	       3.5
 499.27982	       2.3
 503.21252	       3.8
 505.26248	       6.7
 520.36432	       3.1
 526.30109	       6.4
 541.20697	       5.0
 542.04260	       5.1
 543.25549	       3.8
 551.38904	       2.9
 554.40405	       4.3
 556.40088	      16.0
 558.27686	       6.7
 561.31470	       6.0
 569.05627	       4.0
 570.44269	       3.8
 573.59180	       2.2
 583.45190	       8.9
 594.59656	      15.9
 597.45129	       2.1
 603.32190	       4.9
 606.73401	       6.3
 609.08496	       9.1
 610.40686	       4.5
 615.31177	      11.3	y (5) (1+)
 621.35620	      10.5
 624.37402	       5.6
 629.59863	      16.3
 637.71704	       7.9
 638.62354	      31.2
 639.30005	      14.0
 653.36578	       3.0
 656.30371	      12.3	y (11) (2+)-NH3, b (7) (1+)-H2O
 657.99835	      15.2
 662.49866	       7.0
 664.50830	      12.1	y (11) (2+)
 686.59729	       9.5
 702.46503	       6.1
 710.44434	       6.0
 714.65082	       7.8
 716.40259	      14.3
 718.37817	       2.7
 719.37659	      21.6
 721.73340	       2.5
 722.44482	       3.3
 726.30060	       7.3
 728.37891	      10.6
 729.44995	       3.1
 730.54590	      25.8	y (12) (2+), y (6) (1+)
 731.19788	       6.2
 735.25391	       7.9
 736.28497	      12.1
 760.36389	      10.4
 763.35052	       1.9
 767.47729	      14.9
 768.61444	       9.5
 769.55872	      14.7
 778.40741	      13.5	y (13) (2+)-NH3
 793.65540	       6.3
 795.50598	      34.4
 800.91034	       6.6
 834.56128	       7.4
 835.60870	      13.2	y (14) (2+)
 836.63019	       2.3
 842.70825	      11.9
 843.59668	      21.0	y (7) (1+)
 844.54236	      32.6
 847.68787	      11.7	b (16) (2+)-NH3, b (16) (2+)-H2O
 867.73682	       4.5
 868.35107	       3.4
 870.49780	       2.0
 875.28149	      42.6	y (15) (2+)-H2O, y (15) (2+)-NH3
 876.38770	       3.2
 879.63501	      10.2
 882.59961	       4.6
 895.60962	       8.5
 896.76440	       5.6
 898.45972	       1.6
 904.44104	      10.0	b (17) (2+)-H2O
 907.59216	       9.5
 910.52588	       4.7
 912.54260	       2.0
 914.70532	      16.2	y (8) (1+), b (17) (2+)
 915.86206	      43.7
 919.03235	      11.7	y (16) (2+)-NH3, y (16) (2+)-H2O
 925.58728	       4.0
 929.76538	       4.9
 939.69214	       2.9
 940.70239	      18.8
 942.78699	       2.7
 947.56372	      25.8
 948.45154	       7.7
 950.93481	      12.9
 957.72412	       4.9
 958.57874	       2.1
 962.56433	       5.5
 964.75732	      10.7	b (10) (1+)-H2O
 965.59021	       5.1
 967.35559	       3.3
 970.16138	      16.0	b (18) (2+), y (17) (2+)-NH3, y (17) (2+)-H2O
 972.51660	      13.9
 980.35291	       7.5
 982.61243	      11.4
 984.59692	      16.6
 991.38025	       4.9
 992.21509	      17.7
 997.22327	      12.7
 999.90979	       7.7
1001.69519	      14.4
1008.62280	      10.5
1009.52039	      20.3
1013.99976	      11.4
1014.65088	      28.9
1024.57104	      31.1	y (9) (1+)-H2O
1025.72510	      46.1	y (9) (1+)-NH3
1028.03943	      13.7	y (18) (2+)
1029.14954	      23.4
1042.64319	      76.4	y (9) (1+)
1043.50146	      21.0
1044.58923	       3.7
1051.86865	      11.6
1057.59595	      11.1
1061.39819	      20.2
1068.56396	       5.6
1069.69263	       4.4
1075.67334	       3.0
1078.67188	       3.4
1079.69763	       7.0
1096.55151	      15.1	b (11) (1+)-H2O
1097.80969	      55.8
1098.56970	       6.6
1104.64392	      15.3
1108.73242	       3.1
1110.45837	       9.1
1114.59680	      16.6	b (11) (1+)
1115.63464	      36.1
1136.19287	      13.8
1138.76855	      19.9	b (21) (2+)-H2O
1140.77478	       4.5
1141.82971	      54.9	y (10) (1+)
1142.79626	      44.0
1143.66772	      13.4
1155.28235	      47.8	y (21) (2+)-NH3, y (21) (2+)-H2O
1156.78064	      38.8
1161.33301	      30.0
1164.67566	      58.8
1174.73425	      49.1
1175.48975	      46.5
1181.64648	      12.7
1182.70447	      13.1
1184.62451	      14.7
1193.71362	      16.2
1194.51257	      11.4
1195.45056	       8.5
1197.10229	      20.8
1200.56018	      19.0
1203.81482	      20.9	[M+2H] (2+)-NH3-H2O
1204.61548	       3.1
1205.72021	       7.5
1206.48108	      41.8
1207.08215	      51.0
1212.36340	      27.2	[M+2H] (2+)-NH3, [M+2H] (2+)-H2O
1235.44434	       7.4
1241.80383	       7.6
1244.25549	       3.0
1251.16882	      58.9
1261.93640	       4.1
1264.69739	       3.0
1268.76660	       2.5
1270.97119	      33.7
1276.69360	       4.5
1279.62671	       4.3
1280.97510	       6.6
1283.13953	      30.9	b (12) (1+)-H2O
1284.63123	       5.2
1301.39941	      12.8	b (12) (1+)
1302.86987	      15.0
1327.84436	     147.3	y (11) (1+)
1328.93091	     139.5
1329.94678	       9.7
1338.08203	      60.9
1341.76819	      14.3
1357.35168	      37.2
1359.25854	      48.9
1360.40784	      32.6
1364.61597	       7.1
1372.50183	      45.8
1375.39990	      92.7
1381.77881	       2.8
1382.75818	      16.1
1399.80725	       3.1
1400.56360	       6.8
1403.12500	       7.8
1404.35291	      14.3
1408.40649	      27.6
1409.80103	       3.2
1411.71631	      20.1
1413.00513	      38.8
1434.33655	       6.8
1439.30310	      91.2
1443.22571	       8.4
1444.85291	      11.8
1454.89478	      11.0
1458.70532	     109.5	y (12) (1+)
1459.79480	     111.8
1461.06189	      11.0
1468.35559	       8.0
1469.14539	       6.5
1470.82532	       5.8
1471.79065	      25.8
1476.84985	      16.2
1482.88269	       4.9
1491.84558	      19.3
1499.82410	      17.4
1509.99219	       5.0
1511.55530	       5.2
1515.78381	      39.3
1523.67627	       6.0
1524.68860	       5.2
1528.78491	      27.8
1534.37219	      20.4
1537.82983	      10.5
1559.96362	       4.1
1563.93030	      15.0
1571.86768	      97.0	y (13) (1+)
1573.03186	      33.1
1574.15051	      28.0
1574.85840	       9.6
1580.81787	      22.8	b (15) (1+)-H2O
1581.79639	       7.4
1590.88281	       4.9
1591.81067	      20.1
1598.06104	       7.4
1599.87622	      23.0
1606.33081	      33.2
1607.79602	      16.5
1621.13525	      10.2
1632.78564	       8.3
1669.89465	      13.4
1671.08240	       5.2
1672.11328	       3.6
1676.98169	      75.4
1685.31909	      37.7
1695.14514	       8.9	b (16) (1+)-NH3
1700.08655	       8.8
1707.73669	       4.6
1711.86279	      14.4	b (16) (1+)
1714.01086	       5.7
1720.03540	       6.0
1740.90149	       9.1
1741.98401	      15.7
1750.38721	      12.1	y (15) (1+)-H2O, y (15) (1+)-NH3
1751.17041	       9.6
1768.06738	     140.7	y (15) (1+)
1768.99817	     162.7
1770.11426	      60.2
1810.09717	      32.2	b (17) (1+)-NH3
1827.89307	      12.8
1828.85815	      10.5
1830.97803	       9.5
1853.08472	      18.8
1855.14685	      32.0	y (16) (1+)
1856.06372	      37.1
1856.93140	      11.1
1883.95837	       3.4
1906.11084	       8.2
1909.41333	      20.0
1913.20044	      18.6
1921.82996	       9.2	b (18) (1+)-H2O
1922.98828	      14.6	b (18) (1+)-NH3
1929.57495	      11.5
1938.04785	      24.9	y (17) (1+)-H2O
1940.24500	      11.7	b (18) (1+)
1941.87573	       7.7
1956.11597	      37.1	y (17) (1+)
1957.04724	      28.4
1958.08508	       5.9
1995.17944	      13.8
