# Supplementary material for: Top-Down and Bottom-Up Identification of Proteins by Liquid Extraction Surface Analysis Mass Spectrometry of Healthy and Diseased Human Liver Tissue
Source: J Am Soc Mass Spectrom. 2014 Sep 3;25(11):1953–61. doi: 10.1007/s13361-014-0967-z (PMC4197381; doi:10.1007/s13361-014-0967-z)
Supplement: Supplementary file 4 — (ZIP 7870 kb) [file 13361_2014_967_MOESM4_ESM.zip › data/MPGQLPILEGEVFDSVKPGLSAFVDQPK_-2_2_107638.txt]

m/z	i	matches
282.37335	6.6
283.27438	148.6
284.27011	44.7
286.27322	27.1
287.31424	7.5
288.35312	5.8
292.12640	6.5
293.28555	7.7
294.43069	41.2
295.22757	12.5
296.24017	15.3
297.41922	8.9
299.40918	24.2
300.23163	33.0
302.27350	8.5
303.20255	13.5
305.30505	3.0
307.24576	7.4
308.19913	2.4
309.25568	14.5
310.25949	39.5
311.34271	9.8
312.24255	31.7
313.02222	7.9
314.00507	13.6
315.11081	14.6
316.36035	20.9
319.41681	7.9
320.26358	7.7
321.38702	32.3
322.29199	34.5
323.26483	8.2
324.36237	25.4
325.13086	15.8
328.46375	14.9
329.89407	2.6
330.50937	12.9
332.33929	55.1
333.37167	2.2
334.42752	7.6
335.25385	15.8
336.33279	5.5
337.29993	12.8
338.36374	20.2
339.22888	23.9
340.40948	11.3
341.32413	13.3
342.30042	4.9
343.22986	3.9
344.61597	15.4
346.44757	6.6
347.59421	21.5
348.42676	27.1
350.14804	34.0
351.32022	111.8
352.30637	20.4
353.37225	38.6
354.32700	210.2
355.24930	344.4
356.47113	44.2
357.30276	5.1
358.29034	17.8
359.36450	30.1
360.23758	7.0
361.48898	11.0
362.32477	71.4
363.33414	11.5
364.28876	29.2
366.57718	3.6
367.37103	24.9
368.43219	132.4
369.34482	60.0
370.21658	8.0
371.43488	55.6
372.45044	269.0
373.39136	127.5
374.21524	20.2
375.35492	28.2
376.30328	14.7
377.34390	18.4
378.26331	7.4
379.32346	123.9
380.36841	5.2
382.07617	21.8
383.23654	25.3
384.43781	25.9
385.47992	25.9
386.34888	22.6
387.36404	22.2
388.63281	21.2
389.47354	23.1
391.36124	12.5
392.33853	33.0
393.27859	13.0
394.34546	7.5
395.29123	31.7
396.39938	416.9
397.28738	101.0
398.33401	4.4
399.23914	14.4
401.54437	5.6
403.36334	23.5
404.29337	24.4
405.21848	12.2
407.29782	38.0
408.36487	18.3
409.39301	15.6
411.33069	42.5
412.45456	35.4
414.31152	315.7
415.51276	63.0
416.34106	31.7
417.26886	17.4
421.44855	12.8
422.26382	1.8
423.51483	6.2
424.35577	39.8
426.24182	32.6
427.39352	13.1
428.44049	17.3
429.43292	24.2
430.54086	37.4
431.37924	47.9
432.12354	43.5
433.12085	14.1
434.36383	201.3
435.26202	60.8
436.27078	4.6
437.28943	46.5
438.66766	26.7
439.50208	10.9
440.42413	6.0
441.26834	9.2
441.92889	9.6
443.33859	26.1
444.46729	9.5
445.43124	21.9
446.24368	12.8
448.29605	27.8
449.32526	7.1
450.26837	10.4
451.29980	364.4
452.25922	132.2
453.44128	123.5
454.23883	76.7
455.23767	56.6
456.36932	11.5
457.37003	37.9
458.17200	14.9
459.05945	50.3
459.82593	15.9
460.45685	33.3
461.32813	23.0
462.17947	71.2
463.42657	20.8
464.21738	28.2
466.21320	86.8
467.16052	14.0
469.29706	25.8
470.28342	75.7
471.62646	16.6
472.34521	8.4
473.34375	60.9
475.11584	42.1
476.38159	2.9
477.87634	31.7
478.64255	3.5
479.31506	30.5
480.39655	30.5
481.40643	46.3
482.25214	149.3
483.29224	48.3
484.50598	25.7
485.46021	45.7
486.36731	17.9
487.35684	54.4
488.20520	13.8
489.31390	34.3
490.49875	76.8
491.32758	39.7
492.47638	26.5
493.59042	12.9
494.30966	55.2
495.35696	21.7
496.41968	31.2
497.35452	28.1
498.34198	57.1
499.38550	365.2
500.28448	68.8
501.36536	41.5
502.34531	14.5
503.11243	6.2
504.00461	30.7
505.46338	5.1
506.25937	12.0
507.42358	34.3
508.34015	58.0
509.31195	60.0
510.27167	372.7
511.32520	88.6
512.21552	32.9
513.19861	41.1
514.26965	28.6
515.15857	25.5
516.19513	73.6
517.18066	28.8
518.05670	6.1
519.14673	13.4
520.23547	22.1
521.26233	47.1
522.34937	11.8
523.37897	9.3
525.01428	50.8
525.75012	23.2
526.45593	20.6
527.31372	608.0
528.28467	119.9
529.44580	80.8
530.25110	29.9
531.21942	36.1
532.27161	11.4
533.38086	28.4
534.24243	6.7
534.93408	39.7
536.22937	8.6
537.25629	28.8
538.47913	19.1
540.28333	40.6
541.23926	21.0
542.32233	62.9
543.37952	71.3
544.19232	16.9
545.39478	6.7
547.25195	29.3
548.37598	50.0
549.09570	11.7
550.26880	10.2
551.44861	37.2
552.28809	21.1
553.15021	30.0
554.30096	7.9
555.44293	34.6
556.34583	22.8
557.33563	13.0
558.41101	29.6
559.33221	23.4
560.45300	52.3
561.32660	60.6
562.24268	22.8
563.77161	68.9
564.57153	3.2
565.91040	33.6
567.46716	25.9
568.27454	47.9
569.39722	68.9
570.22595	27.1
571.34448	15.5
572.27148	27.6
572.92023	5.3
574.17834	4.8
575.38361	90.2
576.41101	22.1
577.22302	22.4
577.85266	2.1
579.23230	91.0
580.14990	65.0
581.08875	60.8
582.62616	35.9
583.70447	111.2
584.80298	52.0
585.68805	24.9
586.39136	63.2
587.49390	93.4
588.27185	37.6
589.20013	56.9
590.61102	26.6
591.43298	41.4
592.34814	7.5
593.37585	57.2
594.34277	24.0
595.31769	29.7
597.63708	31.8
598.45044	13.0
599.35535	19.8
600.39600	7.0
601.25562	17.4
602.46472	10.9
603.33057	31.1
604.52136	76.7
605.31757	131.8
606.40546	40.7
607.28949	73.3
608.20813	72.6
609.40784	37.9
610.52252	26.2
611.39514	14.6
612.33118	11.7
613.40479	59.4
614.24951	7.8
615.37292	16.0
616.40857	40.5
617.46973	57.3
618.44116	37.2
619.37048	33.2
620.36743	52.2
621.44324	36.5
622.45917	13.5
623.34564	9.8
624.49622	49.9
625.36841	10.6
626.38586	34.0
627.51245	61.3
628.42993	21.3
629.44177	12.2
630.58435	29.4
631.43408	17.0
633.09924	284.4
634.29047	43.6
635.37714	121.5
637.41956	4.8
638.31183	59.0
639.42090	195.7
640.31714	57.5
641.60919	39.2
642.44568	57.9
643.73065	166.7
644.49707	200.0
645.39575	23.1
646.33453	55.5
647.51123	43.8
649.04895	63.6
650.07770	28.5
650.84497	12.9
652.51025	14.2
653.33838	22.1
654.56226	13.7
655.38672	19.1
656.39703	74.2
657.48193	53.4
658.33807	26.8
659.29993	19.7
660.28430	2.8
661.49683	42.0
662.29498	22.7
663.46588	46.4
664.62811	45.4
665.31512	24.1
666.41571	35.8
667.83716	36.1
668.81818	64.2
669.68640	62.6
670.51465	18.0
671.31506	32.3
672.51733	75.0
673.55273	40.2
674.49396	127.3
675.31360	39.5
676.01074	66.2
677.44904	74.2
678.43237	28.8
679.94275	45.1
680.66846	19.9
681.37335	16.2
683.44006	43.9
684.38232	40.2
685.48340	53.6
686.36353	19.3
687.58911	93.4
688.58765	31.3
689.68219	38.2
690.66626	2.5
691.58923	45.9
692.40924	28.0
693.52893	77.0
694.24677	64.0
695.50317	155.2
696.36664	172.5
697.43469	65.2
698.29578	8.6
699.55182	9.9
700.45013	32.8
701.35278	68.1
702.53400	32.6
703.83472	68.9
704.72607	18.9
706.83228	57.9
708.22205	83.7
709.43420	46.9
710.46844	87.9
711.95361	95.5
712.72113	22.7
713.41028	51.6
715.46619	4.2
716.50537	28.7
717.48254	14.3
718.56860	61.0
719.55359	69.0
720.52368	151.3
721.52777	84.0
722.48999	22.7
723.45227	23.4
724.52203	102.5
725.49329	52.7
727.46118	59.2
728.55652	70.8
729.57275	25.7
730.28107	59.0
731.42157	40.2
732.63586	89.6
733.54401	177.7
734.48865	64.4
735.51538	68.0
736.89502	634.9
737.59589	532.5
738.57092	352.7
739.46033	69.8
740.49915	64.1
741.58972	84.8
742.55786	154.7
743.55090	47.7
745.46881	150.0
746.43414	142.0
747.28076	26.5
747.90302	2.5
748.56323	10.2
749.53113	4.7
750.47650	17.4
751.63586	14.7
752.44934	65.3
753.49744	10.6
754.84583	25.9
756.23950	126.3
757.47467	56.0
758.77594	52.2
759.77069	28.8
760.48364	45.5
761.40210	22.4
763.00409	67.2
763.91132	28.7
764.55927	50.0
765.45648	72.6
766.40503	56.2
767.67700	33.9
768.53986	41.9
769.61853	107.6
771.14667	62.3
772.11792	36.1
773.40796	35.1
774.12769	8.3
774.80212	125.0
775.66986	7.3
777.03687	52.0
778.43359	74.1
779.63770	23.8
780.77197	48.4
781.82275	50.4
782.55994	188.4
783.48364	164.9
784.61499	171.6
785.61267	28.4
786.60266	51.4
787.56738	197.0
788.42578	87.9
789.54431	125.9
790.60864	116.8
791.63599	60.6
792.49622	51.3
793.58850	78.9
794.58411	130.7
795.28796	117.9
795.90930	84.6
796.82947	159.5
797.55933	17.4
798.65332	127.3
800.46436	111.1
801.56909	36.2
802.77502	56.7
803.51208	87.8
804.45837	236.1
805.54871	166.0
806.63245	8.7
807.79492	180.5
808.83484	65.6
809.57288	38.6
810.59131	28.9
811.29248	25.0
812.03406	52.6
813.28320	59.0
814.40723	147.5
815.51794	28.4
816.66211	102.8
817.73730	36.8
818.49390	78.0
819.35083	143.7
820.44116	12.7
821.36951	13.2
822.52893	78.6
823.53674	62.2
824.15271	22.8
825.28247	539.6
826.88196	47.3
827.66479	59.6
828.73328	68.3
829.44312	17.2
830.76794	12.7
831.55103	64.7
832.63806	113.4
833.70007	60.0
834.69165	161.6
835.42920	26.2
836.61304	111.7
837.36816	26.5
838.36157	25.8
840.27795	36.5
841.66162	115.4
842.48474	45.0
843.30725	41.2
844.31958	145.9
845.71094	178.8
846.55652	157.5
847.85010	59.9
848.62268	120.3
849.53882	71.4
850.56653	497.2
851.62866	195.3
852.53320	121.6
853.71667	127.4
854.89636	143.5
856.74805	106.8
857.59192	16.2
858.83533	61.7
859.55872	66.9
860.47449	37.7
861.64954	57.4
862.81091	407.2
863.48279	100.2
864.26575	53.4
865.30676	20.3
866.67981	52.7
867.78650	167.6
868.69836	247.6
869.75635	114.9
870.40576	112.1
871.29883	123.2
872.27600	119.4
872.92078	34.9
873.57605	13.1
874.69458	98.9
875.66455	161.0
877.23535	102.5
878.34277	42.6
879.51489	10.1
880.81750	52.7
881.51074	37.3
882.61597	147.4
883.64270	501.9
884.38306	125.8
885.75586	352.4
886.54688	58.1
887.42419	136.5
889.14636	106.3
889.79236	36.8
891.20532	421.6
892.42310	211.9
893.64453	83.5
894.46924	9.9
895.59778	120.3
896.46313	24.6
897.40503	46.8
898.78821	147.1
899.54688	95.4
901.33191	275.0
902.24719	139.3
903.39124	99.1
904.74377	112.0
905.56494	64.8
906.57019	87.2
907.31958	98.3
908.13733	136.4
908.88416	33.6
909.65381	198.4
910.63782	42.6
911.50366	15.6
912.54199	90.7
913.61426	137.1
914.68201	94.4
915.71533	228.2
916.69434	265.9
917.77698	580.0
918.48535	198.3
919.16980	181.3
919.90271	45.9
920.65552	60.8
921.64160	93.2
922.76904	102.1
923.71655	69.2
924.84436	324.3
925.67188	257.4
926.36157	53.5
927.52710	117.1
928.42761	128.2
929.67004	233.2
930.56116	254.3
931.61182	307.3
932.52344	168.9
933.59631	161.3
934.93689	289.9
935.73425	75.3
936.45728	59.2
937.63611	211.5
938.39453	363.9
939.50085	359.2
940.45313	125.6
941.88867	101.7
942.66724	88.7
943.63550	71.7
944.32922	60.5
945.13232	76.6
946.16846	167.4
947.41431	132.4
948.14490	72.7
949.25037	125.2
950.77576	597.5
951.62341	170.0
952.80347	106.7
953.92993	192.3
954.85095	124.0
955.64441	330.0
956.64148	2456.5	y (27) (3+)
957.30298	1909.4
958.34900	154.0
960.22498	305.5
960.98999	52.7
961.83032	387.1
962.77637	215.8
963.83191	171.8
964.57629	82.2
965.73291	74.7
967.31909	312.6
968.11438	391.2
969.35632	264.6
970.04504	48.7
970.93311	139.6
971.71082	233.6
972.82727	266.1
973.82825	141.4
975.12964	158.9
975.82190	170.1
976.64209	212.5
977.69336	292.6
978.97998	359.4
979.67053	454.7
980.49353	277.0
981.24536	188.0
982.25146	781.1
983.43579	445.1
984.93835	447.1
985.85022	199.0
986.51172	153.8
987.69373	311.0
988.80151	1279.7	b (19) (2+)-H2O, [M+3H] (3+)-NH3-H2O, b (19) (2+)-NH3
989.70056	205.2
990.80554	371.1
991.49414	247.9
992.49756	45.9
1000.59717	113.0
1001.57935	53.5
1002.66589	46.3
1003.62671	9.2
1004.89417	67.6
1005.74280	22.1
1006.79065	114.9
1007.47290	52.7
1008.43701	109.8
1009.58655	62.3
1010.74829	577.6
1011.66577	182.3
1012.99463	16.8
1013.67163	71.0
1014.70325	42.4
1015.45972	26.7
1016.53406	119.8
1017.54126	53.0
1018.50415	66.9
1020.15466	157.6
1021.29028	87.3
1022.42078	113.6
1023.27112	73.6
1023.89417	22.5
1025.31311	134.4
1026.45398	162.6
1027.34583	113.6
1028.89648	80.5
1029.70593	19.0
1030.55908	87.8
1031.62463	163.3
1032.61572	177.5
1033.56665	45.9
1034.58411	73.4
1035.96252	61.9
1036.66504	120.5
1037.78442	92.3
1039.29712	159.8
1040.05786	22.4
1040.74866	41.1
1042.08569	72.2
1042.91895	23.1
1043.61194	189.0
1044.55872	168.4
1045.53979	121.6
1046.48206	112.8
1048.26782	851.4
1049.06177	319.8
1050.10303	302.7
1051.99634	207.3
1053.08850	167.6
1054.37402	113.7
1055.35510	144.9
1056.39966	140.5
1057.53137	126.1
1058.42456	55.2
1059.56738	198.0
1060.41443	198.9
1061.49158	315.9
1062.52148	261.4
1063.91846	198.9
1064.57800	27.8
1066.19568	287.4
1066.99500	124.4
1067.61279	43.6
1068.62805	128.1
1069.61353	138.9
1070.64453	105.0
1071.61743	85.1
1072.85889	255.6
1074.25208	276.4
1075.33313	889.2	y (20) (2+), a (21) (2+)-NH3, a (21) (2+)-H2O
1076.07898	262.0
1076.85034	136.8
1077.64026	65.1
1078.95630	119.0
1079.67297	174.7
1080.47913	56.2
1081.58740	105.8
1082.59338	119.9
1084.36035	98.5
1085.36487	25.7
1086.18640	181.8
1087.38977	217.9
1088.46155	125.0
1089.48535	23.8
1090.74548	59.2
1091.48499	29.9
1092.80347	87.8
1093.70654	58.0
1094.66724	150.0
1095.60962	45.3
1096.35071	154.6
1097.68433	61.3
1098.41943	81.9
1099.42957	91.9
1101.45825	365.7
1102.51160	185.7
1103.50232	66.9
1104.48120	164.4
1105.96533	131.6
1107.01807	569.0
1108.21033	129.4
1109.51758	97.6
1110.41418	120.7
1111.31714	43.9
1112.40442	213.2
1113.43872	344.1
1114.20520	104.1
1115.10437	304.9
1115.88232	78.8
1116.91992	136.3
1117.92285	45.1
1119.06482	100.7
1120.09229	152.3
1121.41101	111.3
1123.02075	227.9
1123.87366	196.4
1124.79773	36.6
1125.93311	45.3
1126.93225	196.6
1127.71948	79.2
1128.89490	64.8
1129.56921	73.2
1130.56433	147.2
1131.83447	1040.3	y (21) (2+)
1132.72180	476.7
1133.82544	92.9
1134.90027	174.2
1136.30896	84.1
1136.91650	66.5
1137.87817	23.6
1138.79871	280.8
1139.51245	120.1
1140.73462	109.1
1141.55261	261.7
1142.62341	100.2
1143.50769	71.1
1144.87085	135.0
1145.82556	258.9
1147.67236	86.7
1148.73499	61.6
1149.53687	30.4
1150.82202	121.4
1152.14832	109.4
1153.49792	65.2
1154.46899	74.1
1155.77820	182.0
1156.68799	82.7
1158.58484	4704.6	y (11) (1+)
1159.58044	2540.5
1160.63013	635.5
1161.74133	232.1
1162.65320	156.6
1163.78564	95.1
1165.04150	165.3
1165.74292	541.0
1166.79443	168.8
1167.67346	116.3
1168.55762	225.0
1169.56482	314.9
1170.58008	144.2
1171.73279	85.8
1172.85400	128.7
1173.90747	23.6
1174.65979	19.9
1176.00928	127.1
1176.99927	42.0
1177.90381	111.5
1178.68823	56.8
1179.92029	116.5
1180.69287	53.1
1181.53442	28.1
1182.80481	137.8
1183.48547	143.2
1184.46033	174.5
1186.04956	148.5
1186.73657	959.5
1187.88831	422.7
1188.80823	490.0
1189.93616	222.4
1190.83679	154.1
1191.79138	223.8
1192.66919	63.3
1193.86133	226.4
1194.79272	23.6
1195.66174	16.9
1196.51160	3.9
1197.70508	143.6
1198.64758	132.3
1199.89575	146.3
1200.73889	84.3
1201.80115	126.9
1202.93311	94.9
1204.10229	72.7
1206.38501	142.7
1207.31152	282.5
1208.09827	131.7
1208.78247	68.0
1209.60461	95.3
1210.85571	88.0
1211.67480	42.1
1212.52930	29.3
1213.61230	87.0
1215.01636	109.6
1215.67834	41.3
1216.69824	88.0
1217.78406	115.9
1218.84729	125.5
1219.85120	273.8
1220.87488	63.6
1221.83179	178.7
1222.54944	77.3
1223.55823	23.3
1224.39124	45.0
1225.34497	100.3
1225.95398	26.7
1227.04114	57.2
1227.85156	518.7
1228.65259	361.8
1229.34314	206.1
1230.48071	107.3
1231.40247	108.0
1232.56018	71.9
1233.63892	120.1
1234.67834	123.6
1236.90137	16702.1	y (23) (2+), a (12) (1+)
1237.70947	6637.3
1239.13538	181.1
1239.84949	52.8
1240.59436	2.9
1241.84875	114.8
1243.15845	75.1
1244.50439	31.2
1245.29736	112.6
1246.36072	137.2
1247.44836	246.5
1248.52454	418.8
1249.36157	115.4
1250.38232	140.1
1251.56787	32.3
1252.34058	150.9
1253.73303	1425.3
1254.51160	1038.7
1255.59912	120.0
1256.59570	130.4
1257.80774	166.0
1258.60669	62.9
1259.62415	85.0
1260.77686	216.7
1261.63940	87.3
1262.72839	17.1
1263.89880	137.4
1264.74475	647.2
1265.71594	555.8
1266.78918	206.6
1268.21997	298.9
1269.31763	143.6
1270.42737	103.9
1271.35510	92.2
1272.49951	92.6
1273.51013	39.3
1274.54846	94.0
1275.42285	56.8
1276.27344	27.1
1276.90637	9.5
1277.88257	57.5
1278.85242	146.7
1279.63928	41.0
1280.72949	67.0
1281.65491	80.2
1282.63989	52.6
1284.19763	209.0
1285.40369	193.3
1286.64160	694.7
1287.67761	438.7
1288.66956	144.4
1289.90247	72.9
1290.89355	68.7
1292.04578	170.7
1293.46753	3081.1	y (24) (2+)
1294.28772	999.4
1295.40234	58.3
1296.55176	74.3
1297.71960	141.4
1298.47839	69.6
1299.51453	122.6
1300.72302	76.6
1302.61658	28.0
1303.43408	41.0
1304.43604	132.9
1305.48596	223.5
1306.40881	99.9
1308.07837	83.0
1308.86487	18.7
1310.41992	95.3
1311.81201	86.6
1312.64685	13.5
1314.49194	1599.4	b (25) (2+)
1315.20337	691.0
1315.99414	242.4
1317.10779	71.6
1317.88892	110.4
1318.99768	117.5
1319.88049	278.9
1320.60999	45.5
1321.53394	82.4
1323.03076	78.5
1324.64075	736.4
1325.74756	247.6
1326.70337	77.6
1327.67224	30.5
1328.56763	76.6
1329.58704	82.7
1330.74780	143.8
1331.44946	8.0
1332.16138	34.8
1332.82910	3.8
1333.85999	36.0
1334.83948	47.8
1336.09314	48.8
1336.84375	40.9
1337.97681	107.5
1338.72583	48.4
1339.92078	38.2
1341.07336	27.8
1341.81946	34.8
1342.96875	9.9
1343.64624	23.6
1344.68176	81.2
1346.56897	69.6
1347.70593	126.8
1349.32080	266.6
1350.11206	8.8
1351.16919	96.3
1351.87720	8.5
1352.96765	62.4
1354.07031	53.0
1354.78015	58.3
1355.91406	80.4
1356.89136	102.4
1357.86218	181.7
1358.72461	15.4
1360.69324	81.8
1361.56555	41.0
1362.66577	38.4
1363.98279	199.2
1364.71619	72.7
1365.60107	71.8
1366.73511	31.6
1367.57471	77.1
1368.64941	101.8
1369.49719	112.3
1370.35889	65.6
1371.18494	56.3
1372.82593	48.0
1374.01147	59.8
1374.83337	10.5
1375.78198	82.3
1376.91565	205.4
1377.98230	248.5
1379.01440	391.6
1379.88831	25.9
1381.00769	94.2
1381.83960	39.1
1383.06641	91.1
1384.58398	24.4
1385.97961	1745.6	y (26) (2+), y (13) (1+)
1386.69189	599.2
1387.49500	186.3
1388.13672	16.8
1388.76550	23.7
1390.13098	57.0
1391.23303	28.6
1392.19165	54.0
1393.34070	43.6
1394.65857	558.5
1395.72803	491.4
1396.65515	191.8
1397.93958	78.2
1400.71924	31.8
1401.80798	44.1
1402.73804	9.9
1404.02271	39.7
1404.64905	24.3
1405.93701	72.1
1407.34558	61.9
1407.97864	45.5
1408.75293	47.3
1409.66431	33.4
1410.77063	22.8
1411.49585	126.9
1412.42029	185.4
1413.74512	73.5
1414.72400	21.3
1416.91321	81.0
1417.80188	110.4
1418.90808	59.9
1419.71912	42.0
1420.51099	29.2
1421.68872	35.9
1422.63806	22.9
1423.51843	51.7
1425.41235	49.2
1426.38354	147.5
1427.74609	41.9
1429.05115	42.8
1429.71594	103.3
1430.53967	18.0
1432.17493	50.9
1433.39111	74.6
1434.17822	263.0
1434.80420	478.8
1435.62598	63.2
1436.55286	101.0
1438.66296	23.5
1439.59912	3.9
1441.02942	64.7
1441.97852	61.1
1442.73828	47.4
1443.81714	11.9
1445.69238	32.4
1447.41260	56.1
1448.79761	8.1
1450.00354	83.3
1451.21741	46.1
1452.45435	52.6
1453.72729	49.4
1454.53528	48.4
1455.89014	9.9
1456.81287	66.4
1457.68848	92.6
1459.04639	55.1
1459.79065	77.4
1460.76526	36.0
1461.79688	55.1
1462.77209	24.5
1463.75769	32.5
1464.93982	33.9
1465.98621	16.4
1466.88086	52.3
1467.74255	83.8
1468.79736	7.9
1469.86133	11.6
1471.13855	59.4
1471.75061	3.7
1472.87646	471.4
1473.88110	154.8
1474.75281	81.6
1475.89563	63.8
1476.82642	38.4
1477.66992	17.6
1479.22998	43.1
1480.60339	30.2
1482.83826	68.5
1484.29590	29.4
1485.72900	68.8
1486.66675	21.7
1487.67310	11.6
1488.82727	64.3
1489.98035	37.4
1490.70837	40.6
1491.76270	20.2
1492.79663	53.5
1493.60913	64.7
1494.79443	45.2
1495.90051	7.6
1497.71436	8.8
1498.64209	3.4
1500.09595	44.6
1500.74841	35.4
1501.68713	22.9
1502.64624	31.5
1504.10901	41.4
1504.80750	10.2
1505.73340	6.1
1506.70569	15.1
1508.66113	45.5
1509.80359	113.0
1510.74988	45.9
1511.61475	24.7
1512.80713	18.0
1513.84766	40.0
1514.78516	35.9
1515.74768	22.7
1516.64600	3.9
1517.48730	20.8
1518.63965	3.0
1519.73560	18.5
1520.60144	25.3
1521.66394	60.9
1522.97144	28.1
1523.59595	51.6
1524.45520	34.7
1525.15149	39.8
1525.78088	29.9
1526.87500	413.6
1527.78027	243.0
1528.66357	96.2
1529.76001	20.4
1530.70776	22.9
1531.73328	29.0
1532.82678	22.2
1533.59167	5.0
1534.76208	36.6
1535.98755	58.3
1536.84631	23.0
1538.93481	40.8
1539.71387	17.4
1540.90820	10.5
1544.56897	32.7
1545.66235	44.5
1546.70898	4.2
1548.76208	3.1
1549.83813	40.3
1550.65747	14.8
1551.74866	4.6
1552.75073	10.1
1553.63623	16.7
1555.77039	24.4
1556.86938	12.7
1557.92493	10.8
1558.97766	20.7
1560.58716	68.0
1561.92358	8.9
1563.67249	48.4
1564.91663	21.0
1566.25879	39.1
1567.70642	3.7
1568.81189	65.1
1569.75305	3.1
1570.85217	11.1
1573.31958	36.8
1577.51672	51.1
1579.00256	21.3
1580.79871	20.5
1581.98169	121.1
1582.90283	46.3
1583.98828	38.6
1584.86316	24.4
1585.86670	13.5
1587.90442	42.9
1588.96582	107.0
1589.91858	47.8
1590.83923	33.7
1591.77356	63.0
1592.50305	15.4
1593.78333	31.5
1594.84644	28.9
1595.88025	229.0
1596.82446	187.1
1597.79456	62.3
1598.89734	57.2
1599.85596	60.2
1604.79590	15.1
1606.90820	7.8
1608.09033	39.2
1608.85339	8.1
1609.92493	9.0
1611.35425	138.3
1612.83240	73.9
1613.72180	117.8
1614.60315	77.8
1615.79407	47.5
1616.75903	25.4
1617.92468	6.1
1621.66125	15.9
1622.39685	25.8
1623.32092	27.8
1624.95532	16.4
1627.79883	23.9
1628.97058	140.0
1629.73279	7.4
1630.99548	26.5
1634.42676	46.2
1635.91309	32.9
1637.87964	10.2
1638.85840	22.8
1639.92395	38.8
1644.91956	22.1
1645.71533	13.1
1647.44824	27.1
1649.00134	20.7
1649.67554	59.4
1650.93396	45.5
1651.94189	11.1
1652.84473	8.9
1654.20007	18.0
1655.89502	11.1
1656.66785	11.5
1659.74841	23.6
1660.82520	3.5
1663.01355	35.8
1663.87341	10.6
1664.54797	11.4
1666.03418	8.5
1666.84741	5.8
1667.83191	30.2
1668.85815	23.1
1669.70642	43.3
1670.79456	12.0
1672.69275	11.5
1676.61792	30.2
1678.71399	68.7
1679.83386	7.6
1680.98865	8.0
1681.99451	10.3
1684.74817	22.3
1685.46411	67.8
1686.70496	36.6
1689.53503	39.1
1692.05786	54.3
1694.77502	179.8
1695.80518	187.1
1696.90613	27.4
1697.89880	41.4
1699.77649	6.4
1705.79199	33.7
1707.65369	8.8
1708.85315	8.3
1710.01147	14.6
1710.84839	39.1
1712.82263	309.4
1713.86157	152.7
1715.01208	83.2
1715.79028	26.1
1717.07568	35.6
1717.74707	18.0
1718.87598	15.8
1721.85718	19.3
1723.71912	28.4
1724.82166	5.5
1725.77515	45.0
1728.08350	16.1
1729.41443	11.6
1731.01819	45.4
1733.91223	24.8
1735.02930	51.0
1735.94409	47.1
1737.08240	39.7
1737.87427	24.2
1739.99414	33.4
1741.71802	35.0
1745.98682	3.7
1746.76111	16.4
1749.14795	36.9
1750.65930	41.8
1751.86755	44.6
1754.04431	17.6
1755.84229	39.5
1757.21667	45.2
1757.83728	6.7
1758.91870	9.2
1760.87451	14.1
1762.80164	11.2
1764.89319	10.9
1765.92395	8.9
1766.91028	12.3
1767.91345	19.1
1768.74353	22.0
1770.83130	20.3
1776.77124	12.2
1778.01624	38.4
1778.88440	47.0
1779.92017	39.8
1781.03625	10.7
1781.84497	22.0
1785.74854	18.7
1789.75391	5.3
1790.83765	11.2
1804.83765	18.0
1805.91309	9.5
1807.82593	14.0
1812.75391	18.2
1815.52649	50.2
1816.75134	4.0
1818.15381	12.8
1819.41980	9.2
1823.06946	12.5
1823.91602	17.1
1825.07458	26.1
1826.17969	8.1
1827.02991	19.2
1834.50671	43.2
1836.01001	28.2
1839.00720	18.6
1840.91089	131.4
1842.00305	79.6
1843.01343	3.5
1847.83826	6.2
1849.92297	11.4
1853.17273	9.2
1853.95044	15.1
1856.74805	7.3
1860.66504	7.3
1870.10706	25.4
1871.08618	35.5
1876.95117	23.7
1878.93896	22.8
1887.02539	33.5
1887.84595	84.6
1889.26672	21.2
1890.94910	36.9
1891.77417	48.2
1892.98242	40.2
1895.08020	6.0
1895.72217	15.4
1899.27539	16.9
1905.75244	14.5
1906.94263	20.2
1907.92444	56.5
1908.77222	8.7
1933.96655	3.3
1936.18921	11.9
1941.83630	11.1
1944.09534	17.2
1952.08813	3.3
1957.26208	7.7
1958.98169	13.6
1963.16687	4.6
1964.17639	16.3
1967.17725	6.7
1969.01147	28.2
1969.71716	18.8
1973.08545	18.7
1973.86255	3.8
1981.88794	12.6
1987.16235	40.9
1987.92529	10.3
1989.87488	22.5
