# Supplementary material for: Top-Down and Bottom-Up Identification of Proteins by Liquid Extraction Surface Analysis Mass Spectrometry of Healthy and Diseased Human Liver Tissue
Source: J Am Soc Mass Spectrom. 2014 Sep 3;25(11):1953–61. doi: 10.1007/s13361-014-0967-z (PMC4197381; doi:10.1007/s13361-014-0967-z)
Supplement: Supplementary file 4 — (ZIP 7870 kb) [file 13361_2014_967_MOESM4_ESM.zip › data/HVGDLGNVTADKDGVADVSIEDSVISLSGDHCIIGR_-2_2_111355.txt]

m/z	i	matches
254.27618	8.8
259.23053	22.6
260.26398	25.8
261.32672	285.2
262.26404	44.0
263.29785	24.8
264.16235	5.8
265.11368	5.9
266.40350	13.9
267.44730	79.0
268.40619	20.1
269.42441	99.8
270.31583	59.1
271.23300	34.9
272.16901	94.6
273.32101	124.2
274.26392	7.7
275.34818	12.2
276.29999	40.1
277.41092	102.0
278.31097	40.6
279.34949	33.1
280.40228	30.9
281.36417	19.4
282.28510	74.7
283.45599	9.9
284.38959	158.5
285.32733	20.5
286.46225	69.8
287.34985	14.2
288.35007	63.2
290.23987	24.8
291.24713	25.0
292.14651	22.4
293.74725	29.3
294.52762	83.3
295.29013	157.0
296.47153	21.0
297.46136	145.5
298.40970	59.6
299.31168	36.5
300.24728	79.3
301.43307	391.9
302.42328	145.0
303.37604	190.0
304.33713	30.5
305.42545	38.1
306.31683	45.8
307.36746	28.8
308.40295	19.4
309.69269	42.9
310.32773	2.7
311.67953	55.2
312.47763	95.8
313.31918	48.4
314.37903	289.0
315.36273	188.1
316.32129	89.5
317.41925	53.7
318.40582	36.8
319.32547	42.7
320.39243	114.2
321.56442	33.1
322.48520	70.0
323.44586	28.2
324.45520	127.9
325.39276	95.4
326.49744	19.7
327.45380	27.7
328.69812	56.2
329.41251	1025.5
330.48102	157.7
331.28867	75.2
332.27856	74.7
334.39276	19.7
335.51031	147.1
336.49899	67.6
337.40182	85.2
338.38300	58.9
339.43665	133.2
340.64661	221.7
341.43927	264.2
342.41071	79.2
343.33673	90.4
344.33725	58.0
345.50674	564.2
346.42749	154.2
347.33298	79.2
348.35370	14.8
349.94373	325.0
351.15967	47.9
352.47412	45.5
353.52686	224.1
354.35007	96.9
355.48856	251.3
356.36203	401.1
357.39044	110.5
358.35529	214.2
359.27246	61.3
360.43091	61.7
361.35645	7.3
362.50439	11.8
363.41980	364.9
364.44897	123.8
365.35138	38.4
366.30280	83.3
367.31714	143.6
368.60410	150.4
369.47125	160.0
370.68527	77.6
371.39157	92.0
372.42273	61.9
373.22656	202.2
374.42938	2353.8	a (8) (2+)-NH3, a (8) (2+)-H2O
375.47223	361.7
376.37720	768.2
377.32867	269.9
378.45032	72.8
379.46445	155.8
380.42212	33.2
381.44110	71.8
382.40839	188.1
383.48090	165.0
384.34766	120.8
385.46503	212.3
386.54242	61.3
387.47400	187.1
388.39154	16.6
389.57562	24.3
390.41602	340.5
391.39355	195.4
392.36810	39.7
393.41129	54.7
394.86444	70.2
395.56519	234.0
396.49890	60.5
397.49854	199.8
398.51718	104.9
399.72028	103.2
400.45731	531.4
401.49545	116.2
402.48059	113.1
403.38214	56.2
404.65125	67.5
405.41745	27.0
406.36615	122.9
407.56580	198.1
408.41641	967.4
409.35852	809.5
410.41632	406.3
411.51263	192.8
412.49353	158.0
413.45795	245.9
414.47604	137.0
415.38055	62.5
416.58368	246.2
417.42859	2576.6	b (17) (4+), y (12) (3+)-H2O
418.43591	332.0
419.64011	171.9
420.52820	191.0
421.46570	18.4
422.42816	57.6
423.45123	118.9
424.43582	248.9
425.50668	176.8
426.35214	101.7
427.42334	170.0
428.27426	165.7
429.37708	195.9
430.52209	299.3
431.48340	277.3
432.46140	161.2
433.49890	119.4
434.54160	67.1
435.94470	369.0
437.11475	397.9
438.36600	232.9
439.26660	284.3
440.27948	83.5
441.42294	197.8
442.45886	736.0
443.39813	146.2
444.47260	153.2
445.45953	290.0
446.40808	118.5
447.50488	122.0
448.11511	89.8
449.27762	23.2
450.50616	45.0
451.43683	120.2
452.39764	262.2
453.49084	148.4
454.43579	77.6
455.44684	58.9
456.32095	102.4
457.37286	29.1
458.47308	525.6
459.45331	838.9
460.59137	212.5
461.43640	104.8
462.52631	235.2
463.51501	55.5
464.55789	147.6
466.16980	302.5
467.59668	140.7
468.48093	107.3
469.36121	140.6
470.37134	516.2
471.49054	340.8
472.45258	98.4
473.71527	86.0
474.63074	122.2
475.90680	199.4
476.69629	625.7
477.48773	856.3
478.45010	408.5
479.52625	833.3
480.25745	312.2
481.35309	300.1
482.41367	149.2
483.43436	184.1
484.42419	248.1
485.54700	153.7
486.49014	271.9
487.42664	1222.3
488.45758	312.0
489.38458	221.0
491.12634	185.9
492.33002	99.4
493.50009	1020.1
494.53027	346.7
495.39954	149.9
496.36786	438.2
496.97577	52.0
497.59039	292.6
498.33026	152.3
499.46167	165.8
500.52411	162.5
501.61871	169.1
502.55731	93.3
503.23724	163.4
504.57928	296.7
505.42322	157.1
506.53961	125.0
507.64954	61.1
508.59509	127.9
509.55194	133.5
510.51837	193.4
511.31635	84.8
512.43439	116.9
513.30499	173.4
514.32123	240.4
515.38916	751.5
516.45300	328.3
517.50366	39.6
518.44727	69.3
519.45642	313.5
520.51923	285.3
521.39502	2034.0
522.31738	1205.4
523.35504	437.4
524.43372	281.3
525.40582	233.1
526.41522	238.1
527.28400	138.4
528.30750	181.4
529.13812	84.0
530.15228	111.5
531.37384	365.9
532.37494	1461.9	b (11) (2+)-NH3
533.54846	182.0
534.35181	59.1
535.90497	548.7
537.27301	184.2
538.58862	278.8
539.36865	314.1
540.33673	312.0
541.37695	316.0
542.30127	221.3
543.45837	532.1
544.38342	1039.5
545.39526	173.5
546.39417	90.6
547.57068	209.4
548.47504	94.5
549.49640	311.5
550.35394	183.0
551.39368	151.5
552.49896	88.9
553.46436	108.3
554.43610	113.6
555.40436	308.7
556.49835	216.4
557.40540	137.7
558.41821	143.2
559.33319	218.2
560.41980	86.4
561.47009	1444.9	y (16) (3+)-NH3, y (16) (3+)-H2O, b (6) (1+)-H2O, y (5) (1+)
562.44250	325.2
563.40198	163.7
564.47900	145.9
565.41815	187.0
566.57465	241.9
567.47742	168.8
568.36566	257.2
569.35620	159.0
570.49103	283.0
571.37390	159.2
572.44946	229.6
573.40021	299.2
574.76605	282.6
575.62671	163.2
576.53442	47.1
578.35541	408.0
579.48535	1543.4	a (18) (3+), b (6) (1+), y (11) (2+)
580.51703	255.2
581.34766	175.5
582.33942	66.8
583.52130	310.4
584.53760	416.7
585.36176	139.5
586.42926	728.9
587.39429	375.4
588.95880	600.8
589.70715	1162.5
590.48352	1236.1
591.50043	873.5
592.53564	539.4
593.58203	155.8
594.45288	117.5
595.46667	623.7
596.51129	432.8
597.45642	217.2
598.37036	117.4
599.54205	374.8
600.86346	1041.3
602.35986	288.6
603.52606	274.2
604.50806	177.7
606.36932	1311.0
607.47003	308.7
608.49103	291.9
609.34167	278.9
610.44623	178.3
611.69574	378.6
612.56232	497.9
613.49603	702.3
614.54144	202.7
615.42352	231.9
616.53644	439.7
617.62976	265.5
618.49084	285.9
619.50037	194.5
620.69171	267.9
621.65527	276.6
623.06671	217.2
624.30670	278.8
625.34320	283.7
626.46802	328.3
627.30615	504.6
628.73267	250.2
629.50183	158.8
630.50653	269.6
631.60266	175.1
633.40399	2838.8
634.50824	2962.8	y (18) (3+)
635.63513	2543.7	y (12) (2+)
636.56366	1437.6
637.63794	421.3
638.54974	267.6
639.63464	359.7
640.33905	309.3
641.35815	141.9
642.53027	384.4
643.75128	432.4
644.68292	339.4
645.50696	113.1
646.53192	112.5
647.64856	46.8
648.57568	111.0
649.64789	451.6
650.43585	202.3
651.37988	133.0
652.80121	501.9
653.47833	470.1
654.38837	439.9
655.47699	562.9
656.55518	495.0
657.49237	1259.6
658.66010	630.4
659.47803	280.6
660.48102	123.4
661.91241	1019.0
662.62463	1422.8
663.51221	235.1
664.41913	458.1
665.51514	978.3
666.61511	309.8
667.57727	242.0
668.51868	241.8
669.57782	208.9
670.63025	142.3
671.38580	305.1
672.59149	192.3
673.79486	472.4
674.61273	2342.6	b (7) (1+)-H2O
675.64362	237.9
676.40314	202.3
677.61182	329.4
678.56696	316.4
679.61066	438.0
680.71246	389.3
681.75470	277.5
682.59729	296.0
683.43359	255.7
684.50677	165.6
685.52551	365.9
686.52094	308.6
687.46063	779.2
688.53723	589.5
689.45978	1483.7	y (27) (4+)-H2O, a (21) (3+), y (27) (4+)-NH3
690.58582	1616.5	b (14) (2+)
691.50269	619.2
692.57037	528.0
693.50201	1402.4	b (7) (1+), y (27) (4+)
694.53754	450.3
695.80115	134.9
697.45197	1142.0
698.53540	2428.4	b (21) (3+), y (6) (1+)
699.48901	1040.8
700.47235	407.3
701.50397	435.1
702.56958	547.7
703.63330	98.0
704.57806	236.2
705.47827	287.4
706.49902	308.1
707.48401	401.0
708.62958	391.2
709.86517	169.7
710.63916	229.4
711.58289	620.4
712.34180	167.8
712.97931	566.6
713.72522	427.3
714.61572	266.7
715.52490	1010.8
716.51184	206.0
717.33105	650.5
718.25409	306.4
719.50793	794.0
720.54486	439.9
721.83350	540.6
722.52277	518.0
723.33044	706.9
724.34290	413.4
725.36395	306.4
726.30878	1042.2
727.18250	440.2
729.12134	1666.8	y (14) (2+), y (21) (3+)
730.36774	776.6
731.17584	3392.9	b (22) (3+)-H2O, a (30) (4+)-NH3, b (15) (2+)-H2O, a (30) (4+)-H2O, b (15) (2+)-NH3, b (22) (3+)-NH3
732.45752	377.1
733.52301	119.7
734.63177	233.7
735.50427	668.7
736.57788	401.5
737.68646	208.1
738.79346	131.7
739.88379	1606.8	y (29) (4+)-H2O, b (15) (2+), y (29) (4+)-NH3
740.60706	1554.0
741.58704	397.0
742.47961	313.8
743.39954	103.6
744.32300	580.3
745.43463	488.3
746.51697	339.5
747.57080	1288.1	a (8) (1+)-NH3
748.60376	512.5
749.54633	740.8
750.57166	430.4
751.74817	341.2
752.54755	881.6
753.42590	703.3
754.52417	276.8
755.80994	226.6
756.76074	341.7
757.56525	417.0
758.59210	768.1
759.85034	311.4
760.71844	202.7
761.65356	544.4
762.79620	125.6
763.67639	197.8
764.57117	433.6
765.71118	688.4
766.33405	1061.6
767.47296	688.7
768.51923	1947.9	y (30) (4+)-NH3
770.42584	5375.9	a (31) (4+)
771.52448	1309.4	b (31) (4+)-H2O, y (30) (4+)
772.59625	277.0
773.51917	362.8
774.53961	453.3
775.77722	1988.3	b (8) (1+)-NH3, y (23) (3+)-NH3, b (16) (2+), y (23) (3+)-H2O
776.63751	501.1
777.58209	254.2
778.59430	388.5
779.60413	472.8
780.51636	374.4
781.43896	77.8
782.41248	265.0
783.52161	359.4
784.59033	667.0
785.73590	634.3
786.63629	3041.0	y (15) (2+), y (31) (4+)
787.54340	733.2
788.48346	417.9
789.41455	390.3
790.44696	370.3
791.44800	260.9
792.58087	3827.0	b (24) (3+)-H2O, b (24) (3+)-NH3, b (8) (1+)
793.53711	1751.4
794.58453	718.6
795.72003	1547.2	y (7) (1+)-H2O, y (7) (1+)-NH3, a (32) (4+)
796.69562	463.2
797.71527	343.9
798.96875	267.5
799.60815	629.3
800.61188	537.4
801.62939	388.6
802.59216	1314.1	b (32) (4+)
803.60571	1407.6
804.65717	6866.2
805.60242	405.2
806.46613	305.3
807.23730	101.4
808.10144	202.2
808.70898	331.6
809.56451	200.1
810.75372	618.9
812.19434	288.1
813.49902	1077.6
814.58905	783.4
815.60504	404.8
816.88477	1002.1
817.62555	443.3
818.59033	538.6
819.57336	324.3
820.64526	189.0
821.64081	72.7
823.06024	356.9
824.13422	434.4
824.98975	313.6
825.64325	317.6
826.62970	486.5
827.56805	294.9
828.63202	222.0
829.74542	218.8
830.65417	444.7
831.86523	232.3
833.28552	3692.5	b (17) (2+)
834.15375	988.3
834.95819	490.6
836.30365	1045.9
837.38220	243.7
838.53510	473.5
839.78290	724.8
840.69458	330.6
841.62860	585.8
842.44281	2046.8	y (16) (2+)-H2O, y (16) (2+)-NH3
843.63214	597.5
844.68610	593.3
845.60089	4071.3
846.38202	1058.1
847.66553	349.4
848.82446	243.5
849.63696	644.0
850.84064	1433.6	a (26) (3+)-H2O, a (26) (3+)-NH3, y (16) (2+)
851.74689	1623.5	a (34) (4+), y (8) (1+)-H2O
852.60046	579.6
853.48267	545.7
854.62592	597.4
855.57349	681.4
856.72247	729.3
857.64545	466.6
858.86401	480.0
859.58795	323.2
860.46185	1179.5
861.25183	1021.8
862.18787	216.3
862.95477	6192.4	y (25) (3+)
864.75275	534.7
865.80072	802.3
866.63971	236.2
867.58783	908.8
868.53638	432.1
869.35449	573.3
870.51044	4531.2	y (8) (1+)
871.51392	2426.3
872.69061	1753.8
873.73108	2075.9	b (35) (4+), b (18) (2+)-NH3, b (18) (2+)-H2O
874.56708	986.4
875.48425	1084.8
876.82831	888.3
877.89368	633.9
878.75299	236.4
879.67279	470.7
880.41327	590.4
881.56903	636.8
882.74402	4586.6	b (18) (2+), y (35) (4+)
883.65710	1646.0
884.56616	567.8
885.53314	2274.1
886.64252	1066.3
887.66333	402.4
888.67944	240.4
889.56409	509.5
890.77521	669.6
891.77087	346.8
892.58929	471.3
893.54083	1468.0	b (9) (1+), a (27) (3+)
894.63757	1333.1	y (26) (3+)-H2O, y (26) (3+)-NH3
895.70471	777.3
896.70563	807.8
897.82697	672.3
898.86823	2891.6	y (17) (2+)-H2O, y (17) (2+)-NH3
899.78381	4680.8
900.68921	2049.6
901.56720	2922.6	y (26) (3+)
902.51569	3285.8	b (27) (3+), a (19) (2+)-H2O
903.53448	1777.5	a (19) (2+)-NH3
904.39288	522.2
905.17761	499.5
905.91650	669.7
906.93188	501.9
907.78546	4142.3	y (17) (2+)
908.73615	8815.8	[M+4H] (4+)-NH3-H2O
909.71918	282.1
910.78430	84.3
915.84296	63.9
917.67615	175.3
918.41302	60.5
919.32959	100.4
920.57300	317.4
921.46490	109.5
922.14435	74.5
922.75562	61.7
923.81757	119.1
924.67462	191.5
925.92236	719.1
926.59833	723.3
927.20477	596.3
928.48102	208.1
929.87170	462.4
930.60455	3649.8
931.57410	4804.8	b (28) (3+)
932.64130	2375.7
933.62811	481.9
934.88623	288.6
935.59790	19.1
936.62274	124.7
937.53925	146.6
938.63428	274.6
939.59967	710.7
940.50824	462.0
941.78931	746.4
942.64758	435.1
943.69171	405.7
944.55719	142.5
945.75171	213.5
946.60413	459.4
947.55084	479.9
948.48071	310.2
949.64288	706.8
951.29095	4666.2	b (29) (3+), y (18) (2+)
952.17633	1364.7	y (28) (3+)-NH3, y (28) (3+)-H2O
952.97339	925.5
954.40594	1217.6
955.45557	1011.1
956.68896	419.4
957.53802	6142.5	y (9) (1+), y (28) (3+)
958.51923	4243.6
959.51758	1938.7	a (20) (2+)-H2O, a (20) (2+)-NH3
960.70630	765.3
961.56415	174.1
962.50513	239.3
963.59845	572.8
964.61090	1822.1	b (10) (1+)
965.58972	1693.9
966.61414	451.1
967.73773	338.5
968.45294	156.2
969.48151	1373.4
970.27582	1715.2
971.37537	521.2
972.45831	6577.3
973.42456	3141.9	b (20) (2+)-NH3, a (30) (3+)-H2O, b (20) (2+)-H2O
974.37714	692.4
975.35596	318.4
976.50958	227.5
977.28845	85.8
978.41333	128.0
979.33490	395.5
980.44946	156.7
981.62427	149.8
982.71796	1493.9	b (30) (3+)-H2O, b (20) (2+)
983.56952	515.0
984.44641	404.1
985.63928	445.6
986.64923	284.6
987.63910	159.0
988.38306	124.7
989.27325	263.9
990.48572	242.2
991.75751	1072.3
992.75122	349.1
993.65399	339.0
994.43823	106.9
995.42841	187.4
997.11700	537.1
998.18176	499.4
998.98834	401.9
1000.76898	3804.9	y (19) (2+)
1001.53674	1652.5
1002.19702	633.4
1003.38916	976.8
1004.41144	164.2
1005.35919	1406.1
1006.03644	389.6
1006.69763	32.3
1007.75586	468.8
1008.58185	171.0
1009.44995	268.9
1010.48938	126.3
1011.37482	192.4
1013.20496	3038.0
1014.12811	1438.0
1015.25061	161.2
1016.28027	168.7
1016.93262	72.4
1018.04968	487.0
1019.10156	562.7
1020.19476	359.8
1021.40643	453.2
1022.62592	674.4
1023.53632	371.2
1024.58386	159.6
1025.59680	79.2
1026.46594	500.4
1027.31238	559.0
1028.35449	563.6
1029.63440	1497.7	b (31) (3+)-NH3, y (30) (3+), b (31) (3+)-H2O
1030.57666	2023.5
1031.54626	663.4
1032.26990	250.7
1033.57800	276.3
1034.51855	529.3
1035.58655	751.0
1036.47559	294.3
1037.28101	243.4
1037.90295	318.9
1038.83252	461.4
1039.83643	452.2
1040.73657	580.2
1041.61963	229.7
1042.53003	500.1
1043.62622	80.7
1044.65845	338.2
1045.69165	265.2
1047.01013	1082.1
1047.74634	826.4
1048.80066	6415.7	y (20) (2+)-H2O, y (20) (2+)-NH3, y (31) (3+)
1049.67224	1131.4
1050.43994	401.6
1051.34558	325.9
1052.40002	725.0
1053.40259	369.7
1054.08179	57.3
1054.77185	268.8
1055.79224	228.9
1056.79321	341.3
1058.20789	3666.7	y (20) (2+)
1059.31201	1816.3
1060.04968	190.3
1060.65991	480.3
1061.57043	483.1
1062.59900	653.8
1063.89014	557.4
1064.73169	1029.0
1065.69983	629.1
1066.69019	350.1
1067.67090	207.1
1068.60046	373.0
1069.61035	1654.4	b (32) (3+)
1070.54944	3902.9	y (10) (1+)
1071.58423	1829.2
1072.52100	706.9
1073.79187	200.5
1074.98889	545.3
1075.87268	283.9
1076.54358	201.7
1077.81152	160.3
1078.95239	642.3
1079.62292	2739.6	b (11) (1+), y (32) (3+)-NH3, y (32) (3+)-H2O
1080.59937	2226.3
1081.57153	801.9
1082.81494	318.8
1084.37329	6012.5	y (21) (2+)-H2O, y (21) (2+)-NH3
1085.20276	2327.4
1085.87341	1363.3
1086.52563	4942.1	y (32) (3+)
1087.42993	10034.8
1088.40820	3726.5
1089.18359	612.8
1090.42651	337.7
1091.54492	348.7
1092.65332	299.5
1093.82532	8399.8	y (21) (2+)
1094.71753	4997.1
1095.61108	614.2
1096.38538	839.8
1097.40015	649.1
1098.27673	560.7
1099.49426	417.2
1100.53723	342.9
1101.79602	1110.7
1102.91760	321.4
1103.65259	193.0
1104.48804	696.3
1105.26929	1295.9	b (22) (2+)
1106.12329	266.7
1107.56665	1038.5
1108.35718	748.4
1109.33936	187.9
1110.48962	277.7
1111.63135	951.4
1112.66211	568.5
1113.81372	764.2
1114.55957	1313.8
1115.86438	418.0
1116.79724	211.2
1117.51343	312.7
1118.38367	767.0
1119.26196	204.7
1119.89587	280.6
1120.72705	309.1
1121.99329	604.6
1122.82605	287.4
1123.93835	492.7
1124.81055	1220.4
1125.90466	367.4
1127.02576	414.3
1127.90503	175.8
1128.70325	134.8
1129.59436	472.0
1130.64526	689.6
1131.58423	609.5
1132.53198	562.5
1133.69617	397.5
1134.81348	215.0
1135.95276	507.2
1136.68848	509.0
1137.46130	999.3
1138.09888	1878.3	y (34) (3+)-NH3
1138.95654	2648.6	b (34) (3+)-H2O
1139.75867	5399.7	b (23) (2+)-H2O, b (23) (2+)-NH3, b (34) (3+)-NH3, y (11) (1+)-NH3, y (11) (1+)-H2O
1140.69971	1662.4
1141.63367	858.5
1143.62976	25541.2	y (22) (2+), y (34) (3+)
1144.50769	11166.0	b (34) (3+)
1145.60437	924.6
1146.52417	152.8
1147.90637	1190.7
1148.69336	1720.2	b (23) (2+), a (35) (3+)-NH3, a (35) (3+)-H2O
1149.57117	492.7
1150.50781	97.8
1151.80786	363.8
1152.79541	135.0
1153.83728	203.8
1154.50403	181.9
1155.49817	56.7
1156.27124	104.6
1157.55432	4723.4	b (35) (3+)-NH3, b (35) (3+)-H2O, y (11) (1+)
1158.65613	3295.3
1159.58716	1296.8
1160.62439	758.3
1162.25659	759.1
1163.25525	403.8
1164.43433	489.9
1165.16516	194.3
1165.91870	388.5
1166.75647	301.4
1167.87585	227.4
1169.41870	1784.7
1170.51111	1250.5
1171.79285	3547.4	y (23) (2+)
1172.62061	1819.8
1173.46814	1552.4
1174.88281	600.2
1176.09302	1131.6
1176.70068	4242.7	y (35) (3+)
1177.57605	2701.8
1178.82373	282.6
1179.73804	761.0
1180.63843	596.2
1182.45142	1127.0
1183.60059	1156.6
1184.66626	425.2
1185.77332	513.0
1186.71741	310.5
1187.58594	198.8
1188.73840	1701.3	b (24) (2+)-H2O, b (24) (2+)-NH3
1189.74854	932.4
1190.71143	376.9
1191.64966	236.1
1192.61853	186.3
1193.79797	398.5
1194.46167	184.2
1195.13391	131.6
1195.86633	34.0
1196.50684	98.9
1197.75317	4724.2	b (24) (2+)
1198.70020	7268.8
1199.77515	4492.7
1200.57568	5463.6
1201.52649	3627.2
1202.65991	871.9
1203.76025	192.5
1204.79626	183.5
1205.96631	144.1
1206.70898	97.8
1207.51501	628.6
1208.61597	593.2
1209.57410	215.9
1210.85266	271.4
1211.84265	291.0
1212.67896	290.9
1213.65295	81.2
1214.69873	286.5
1215.68152	66.6
1216.72192	276.7
1217.75220	296.0
1218.79297	180.7
1219.82178	236.6
1220.76233	762.1
1221.74219	466.9
1223.05396	135.1
1223.95520	161.9
1224.68555	311.7
1225.67017	388.7
1226.71130	269.0
1227.72070	290.5
1229.36523	4000.7	y (24) (2+)
1230.31226	2039.5
1231.30396	240.5
1232.35364	419.6
1233.68323	154.4
1234.79626	299.4
1235.86523	213.7
1236.76953	737.2
1237.88940	126.3
1238.65710	81.7
1239.94250	167.1
1240.77515	310.0
1241.73438	410.7
1242.62512	1014.3
1243.70471	671.6
1244.66162	216.5
1245.72791	278.5
1246.64905	174.0
1247.73376	256.7
1248.91211	156.5
1249.97803	136.7
1250.80750	183.5
1251.68152	168.8
1252.69873	417.7
1253.96301	831.5
1254.76306	1182.3
1255.73279	431.8
1256.67358	216.3
1257.82239	235.0
1258.77588	314.0
1259.76111	268.3
1260.68579	86.3
1262.30176	1266.2
1263.30457	590.2
1264.33777	159.8
1265.50806	184.7
1266.40344	286.7
1267.45032	1593.2
1268.36475	1086.8
1269.46399	94.5
1270.64197	3641.9	y (12) (1+)
1271.69189	1844.4
1272.64966	1027.4
1273.59009	379.3
1274.69019	236.0
1275.84021	150.3
1277.11536	99.8
1277.72534	35.2
1278.70569	194.2
1279.84778	396.3
1280.74524	281.8
1281.70032	312.9
1282.89282	147.4
1283.74573	213.9
1284.75256	337.8
1285.67456	99.0
1287.04504	110.6
1288.52100	1113.0
1289.40002	1882.7	b (26) (2+)-H2O, b (26) (2+)-NH3
1290.38745	311.6
1291.28101	85.5
1292.53772	32.9
1293.46948	817.9
1294.33643	443.0
1295.56836	213.6
1296.82056	181.1
1297.53772	429.8
1298.59912	405.0
1299.41602	62.7
1300.97253	213.7
1301.71118	522.8
1302.71509	1129.1
1303.68274	417.7
1304.64600	305.3
1305.69519	219.6
1306.66199	249.8
1307.68750	179.4
1308.76929	150.3
1309.99878	146.9
1310.80225	44.6
1312.46582	499.3
1313.68494	1632.5
1314.68665	939.3
1315.73450	226.9
1316.62744	154.1
1317.55701	88.7
1318.78345	84.3
1319.64185	115.4
1320.85803	146.8
1321.57129	129.8
1322.62146	319.6
1323.67041	156.5
1324.76013	186.9
1325.79211	144.1
1326.63379	50.6
1327.98730	45.7
1328.98083	104.6
1329.70410	803.4
1330.60107	847.8
1331.65735	365.5
1332.64136	104.3
1333.70813	160.3
1335.04663	80.9
1335.69092	51.3
1336.63013	9.7
1337.74536	152.7
1338.74768	77.2
1339.76135	24.9
1340.65637	126.0
1341.83301	185.2
1342.95044	170.7
1343.86963	63.8
1344.92493	59.8
1345.64063	195.9
1346.63477	376.9
1347.59314	7474.6
1348.55688	3313.0
1349.34839	114.1
1350.80457	451.6
1351.65125	528.1
1352.76257	224.8
1354.04822	300.4
1354.87134	575.7
1355.74158	501.7
1356.80249	406.9
1357.67419	275.2
1358.72351	172.4
1359.62500	106.7
1360.77734	120.1
1361.93738	36.7
1362.80627	223.9
1363.64307	381.5
1364.73877	162.9
1365.68506	16.1
1366.62695	167.0
1368.00220	46.0
1369.74133	442.2
1370.73584	316.5
1371.71851	145.4
1372.75378	122.6
1373.93237	22.7
1374.82874	134.9
1375.74927	144.3
1376.76257	223.5
1377.96802	305.8
1378.66150	70.6
1379.67798	89.7
1380.70020	39.2
1381.58972	19.4
1382.97156	238.9
1383.95544	167.7
1384.91797	166.2
1385.95508	228.9
1386.87878	400.8
1387.68359	124.5
1388.50684	83.4
1389.58679	184.7
1390.49084	138.0
1391.89221	49.1
1392.71375	46.5
1393.67542	16.6
1394.87476	144.6
1395.74585	40.8
1396.80945	24.2
1397.79187	326.4
1399.04175	236.0
1399.76123	471.3
1400.60071	367.7
1401.22485	30.0
1401.89014	25.0
1402.80176	72.6
1403.70117	213.8
1404.84839	200.2
1405.78955	199.1
1406.68066	105.6
1407.77905	39.2
1408.86963	132.3
1409.82983	99.3
1410.71118	75.4
1411.98254	116.2
1412.98486	93.1
1413.81091	62.3
1414.60828	70.8
1415.45349	167.4
1416.63708	170.9
1417.65564	1770.2	b (29) (2+)-H2O, b (29) (2+)-NH3
1418.73853	1175.8
1419.69153	25.2
1420.83057	108.8
1421.75342	22.5
1422.97192	27.3
1423.96631	113.9
1424.84448	152.3
1425.81677	45.2
1426.90552	243.8
1428.08630	170.8
1428.90344	445.0
1429.71387	140.4
1430.71851	170.2
1431.72485	142.5
1432.70813	114.7
1433.76941	53.9
1434.75415	278.6
1435.74731	102.2
1437.07141	841.9
1437.93628	367.5
1438.79016	168.1
1439.80322	294.5
1441.01611	99.2
1441.85999	263.7
1442.82690	1059.6
1443.75391	647.2
1444.84216	370.2
1445.95215	13.8
1446.74463	60.6
1447.65479	48.5
1450.04700	32.5
1450.81995	33.1
1451.70959	47.4
1452.83960	33.2
1453.73181	8.7
1454.86523	59.8
1455.60583	22.7
1456.87000	770.8
1457.84680	502.1
1458.77722	305.5
1459.69495	79.9
1460.72742	829.0
1461.69727	667.2
1462.77588	56.8
1463.67249	74.2
1465.50049	65.6
1466.58118	23.4
1467.63135	22.6
1468.56970	28.4
1469.63586	204.3
1470.74585	88.6
1471.70520	61.4
1472.68457	81.8
1473.59253	79.4
1474.84204	119.1
1476.30823	178.4
1477.79846	218.2
1478.74512	215.0
1479.77271	130.7
1480.77332	361.4
1481.78735	312.2
1482.86865	119.7
1484.38354	707.3
1485.50269	360.8
1486.54773	163.9
1487.69104	109.1
1488.91931	74.7
1489.83704	29.7
1491.02026	18.1
1492.25122	53.7
1493.29785	26.1
1494.72119	71.4
1495.85217	25.4
1496.76086	29.0
1497.68433	107.2
1498.76489	6.3
1499.67102	35.1
1500.73523	6.4
1501.91724	102.9
1502.63037	49.9
1503.81689	107.7
1504.59302	95.7
1505.38733	29.1
1506.60181	10.8
1507.59570	14.8
1509.28699	31.3
1510.47681	139.0
1511.80750	19.6
1512.66626	25.6
1513.86462	304.0
1514.85620	124.9
1515.78540	73.0
1516.87122	130.6
1517.66113	7.8
1519.05823	25.0
1520.73535	14.2
1522.97803	43.4
1523.83398	126.9
1524.76685	16.3
1525.64648	6.0
1527.11255	5.7
1527.76770	232.2
1528.87695	114.2
1529.67065	74.9
1531.09741	44.5
1531.86548	409.5
1532.71387	220.7
1534.04431	26.8
1534.91992	65.2
1536.70569	73.9
1537.76514	33.8
1538.74426	69.9
1539.73706	88.1
1540.57397	14.5
1542.66479	519.6
1543.73352	226.8
1544.81995	58.7
1545.80591	24.3
1546.69421	48.0
1547.96851	68.0
1548.81360	32.5
1549.70911	80.7
1551.14832	76.5
1551.77051	25.5
1552.60510	43.4
1553.86670	149.5
1554.83899	52.2
1555.72668	95.1
1556.68994	184.6
1557.80701	282.5
1558.80212	69.7
1559.68994	107.8
1562.02905	27.3
1562.81250	34.6
1564.55725	47.8
1565.89807	59.6
1566.68201	37.9
1567.78320	78.1
1569.64697	73.2
1570.81152	173.7
1571.75525	687.5
1572.78528	732.9
1573.85449	205.0
1574.92737	60.0
1575.96094	21.2
1576.67395	25.8
1578.46936	107.8
1579.40283	88.6
1580.71790	67.4
1581.93823	32.5
1582.77429	48.9
1583.44421	12.9
1584.97559	134.7
1585.76428	92.9
1586.88660	65.0
1587.87036	17.6
1588.76196	61.3
1589.75098	123.5
1590.71484	229.9
1591.70569	131.3
1592.81494	126.0
1593.47461	34.2
1594.82776	160.6
1596.15747	92.6
1596.83655	13.9
1597.86255	87.4
1599.08179	147.1
1599.91296	262.2
1600.95593	184.1
1601.80420	28.1
1602.76367	123.7
1603.89429	74.8
1604.71997	17.6
1605.94714	49.0
1606.63086	21.2
1607.75745	602.6
1608.77393	333.8
1609.73218	178.1
1610.77698	44.4
1611.91223	12.5
1612.72485	18.5
1613.83557	15.1
1614.86951	214.7
1615.72827	47.5
1616.74536	50.0
1619.89563	47.9
1620.80908	24.4
1621.67834	20.8
1623.28333	41.0
1623.98438	12.7
1625.65991	46.2
1626.91284	52.2
1628.00305	144.3
1628.84241	12.9
1629.80896	49.6
1630.55042	28.6
1631.96667	75.8
1632.78918	6.0
1633.80261	34.6
1635.33838	73.0
1639.56714	8.0
1640.81042	13.5
1641.74011	122.8
1642.91821	43.0
1643.74780	80.7
1644.61047	31.4
1645.96216	23.9
1647.08142	62.2
1647.85522	27.9
1649.33826	155.0
1651.82397	64.1
1652.85559	56.9
1654.05945	76.8
1655.80444	37.1
1656.81885	54.5
1657.70740	52.7
1659.76611	732.4
1660.84631	320.8
1662.99695	18.6
1664.16162	10.1
1664.84741	56.3
1665.79370	142.5
1666.85522	56.1
1667.71838	26.6
1669.08264	20.0
1669.89648	76.7
1670.76453	92.0
1671.93237	71.0
1672.73462	17.3
1673.78003	29.3
1676.81934	15.4
1677.94666	73.1
1678.83960	48.5
1679.94128	84.8
1681.66577	16.0
1683.74731	49.2
1684.90063	102.7
1685.80554	69.1
1686.69861	98.8
1688.05737	25.2
1690.99658	9.4
1692.59668	15.3
1695.02319	37.6
1695.99561	14.5
1696.75720	45.3
1697.87476	77.7
1699.04260	42.6
1700.91211	326.5
1702.09766	88.3
1702.84961	63.6
1703.86902	78.5
1705.33374	68.8
1706.07727	12.8
1706.76685	9.4
1707.62646	6.2
1708.96814	44.0
1711.84473	20.5
1714.76746	24.1
1715.77063	69.5
1716.98425	179.7
1717.96118	24.6
1719.89636	54.4
1721.03857	7.2
1724.49023	7.1
1727.80249	78.4
1728.86890	46.1
1729.71777	39.5
1730.70251	17.8
1731.69727	34.4
1732.78918	22.1
1733.96118	15.5
1736.64063	16.9
1737.59766	56.0
1740.95740	12.4
1742.84558	8.3
1743.52563	17.3
1744.35144	3.4
1745.85864	53.7
1746.87756	80.0
1748.03943	10.9
1748.89978	30.5
1752.73047	76.7
1753.66309	36.9
1756.84912	16.6
1760.21167	12.7
1763.47156	67.0
1764.71069	77.1
1765.75208	40.6
1768.99695	17.5
1769.94360	91.0
1770.69409	30.9
1771.79822	28.9
1772.87012	16.9
1775.95166	32.5
1780.83350	44.1
1782.01355	15.9
1783.93604	6.2
1784.91663	18.8
1785.85437	61.9
1787.88647	49.1
1789.86328	17.6
1791.87366	16.5
1794.67114	23.0
1795.71362	37.3
1797.07874	48.0
1797.82312	38.1
1799.63196	95.7
1800.47375	60.0
1802.86230	25.0
1806.18384	9.2
1807.95996	7.3
1809.12195	47.4
1809.75671	32.1
1812.05396	29.5
1814.83301	26.7
1815.88269	89.0
1816.87903	54.9
1817.95801	126.5
1818.98633	48.6
1823.08496	7.0
1824.71887	111.1
1826.84949	3.8
1829.15527	39.9
1839.91858	10.4
1841.86499	55.8
1842.83716	18.1
1843.92554	26.4
1844.99658	28.1
1846.95569	16.6
1850.72278	83.6
1852.91284	5.8
1856.19165	31.9
1856.90503	34.9
1857.92200	43.6
1859.01514	45.0
1860.04175	21.7
1865.82153	16.7
1866.77502	37.6
1870.67285	19.6
1871.33569	14.1
1872.80920	41.4
1876.09119	15.5
1878.00647	66.6
1878.96851	50.3
1879.99084	52.9
1880.75879	30.0
1881.65125	19.8
1883.85449	52.2
1884.92126	31.5
1885.99548	36.5
1887.95911	121.4
1888.81531	6.8
1894.04700	14.5
1896.80383	54.7
1898.13123	22.4
1899.23755	18.7
1900.93188	36.2
1902.08850	29.7
1903.06665	71.7
1903.88037	43.0
1911.03821	21.7
1914.09558	4.1
1919.93201	45.1
1923.83923	29.8
1926.95093	20.1
1929.04077	45.5
1930.08313	17.0
1931.77185	11.1
1935.90442	39.8
1936.92615	73.5
1937.96228	41.7
1941.10144	45.0
1942.96082	43.5
1947.72449	4.3
1955.32751	51.0
1955.97168	66.9
1957.09387	97.1
1958.03235	38.8
1961.92188	24.7
1965.21802	75.0
1969.03918	11.8
1969.92566	37.6
1971.09351	24.2
1971.89368	77.7
1972.70032	48.7
1973.90735	117.3
1979.66882	18.7
1984.92224	22.2
1985.88330	33.4
1988.92639	12.7
1989.76904	13.0
1997.79419	28.5
1999.09546	17.3
1999.86877	56.2
