# Supplementary material for: Top-Down and Bottom-Up Identification of Proteins by Liquid Extraction Surface Analysis Mass Spectrometry of Healthy and Diseased Human Liver Tissue
Source: J Am Soc Mass Spectrom. 2014 Sep 3;25(11):1953–61. doi: 10.1007/s13361-014-0967-z (PMC4197381; doi:10.1007/s13361-014-0967-z)
Supplement: Supplementary file 4 — (ZIP 7870 kb) [file 13361_2014_967_MOESM4_ESM.zip › data/HVGDLGNVTADKDGVADVSIEDSVISLSGDHCIIGR_-2_4_25275.txt]

m/z	i	matches
244.17834	6.1
251.06627	6.3
253.42465	17.1
256.38571	18.4
259.32489	27.4
260.37756	37.0
261.26794	344.4
262.30518	63.3
263.27283	16.7
264.21948	17.5
266.30151	39.4
267.72116	8.0
268.35007	18.0
269.39276	17.0
270.38254	38.1
271.73282	18.6
272.41205	127.4
274.23096	10.3
275.56915	3.0
276.39377	21.7
277.38412	42.4
278.39896	78.4
279.35236	33.1
280.31909	13.2
281.46188	7.4
282.55685	49.3
283.28406	9.1
284.34790	86.2
285.37119	74.6
286.45554	41.5
287.16968	9.2
288.40634	84.9
289.38281	63.6
290.38104	15.2
291.21500	20.5
292.32666	40.4
293.49786	41.1
295.27136	137.8
296.27271	86.4
297.00534	69.7
298.45203	21.7
299.21420	21.2
300.35034	103.6
301.39206	300.1
302.42395	124.7
303.43985	252.3
304.36920	28.8
305.32825	50.2
306.30560	44.9
307.52985	27.6
308.42438	100.8
309.30075	36.9
310.38541	134.3
311.47171	135.6
312.55945	110.8
313.55127	87.1
314.30283	160.6
315.30313	48.0
316.33334	31.0
317.51257	55.5
318.43448	49.3
319.39740	37.2
320.37698	55.0
321.38403	52.3
322.34851	38.9
323.53278	63.6
324.46844	53.8
325.40518	29.3
326.46686	47.1
327.41925	68.7
328.41772	112.7
329.44507	894.6
330.45889	160.5
331.46716	16.0
332.43826	81.7
333.15570	14.2
334.29559	5.7
335.57507	112.0
336.32568	64.8
337.45367	95.0
338.42993	70.4
339.42117	177.6
340.47610	225.9
341.38214	82.0
342.56827	87.2
343.43488	112.4
344.28873	81.4
345.42810	401.6
346.38574	152.0
347.33862	18.7
348.36996	57.0
349.95972	377.5
350.89981	63.8
351.66342	89.4
352.41504	43.7
353.45471	107.3
354.45374	45.5
355.45435	190.8
356.60443	200.7
357.49716	203.6
358.42453	181.5
359.46936	156.0
360.52356	36.5
361.38055	46.6
363.39722	437.1
364.49203	249.2
365.59238	52.2
366.55566	174.4
367.53827	98.3
368.47076	117.7
369.46384	158.3
370.51593	110.2
371.51434	48.6
372.58405	94.5
373.54181	189.6
374.45947	2028.1
375.51324	429.3
376.40759	445.0
377.35242	109.0
378.52515	30.7
379.42987	147.6
380.34213	96.9
381.44312	54.4
382.47525	228.5
383.36548	189.3
384.50955	171.9
385.57495	138.1
386.38074	88.7
387.64838	32.5
388.43784	45.0
389.46146	81.7
390.43018	225.3
391.39783	136.7
392.45758	50.5
393.43188	73.1
394.53101	140.9
395.46548	234.4
396.48624	153.8
397.48669	231.9
398.32379	156.4
399.00549	102.1
399.61078	102.1
400.45630	454.9
401.42697	117.9
402.56598	237.6
403.46432	106.2
404.46967	32.3
405.61133	75.8
406.35809	123.7
407.50034	183.3
408.43140	1067.1	b (4) (1+)
409.41754	820.2
410.44302	284.1
411.44562	124.8
412.50977	199.8
413.36157	264.0
414.32092	191.5
415.45984	122.6
416.56128	279.3
417.40845	2481.5	b (17) (4+)
418.36566	431.6
419.30710	6.5
420.25751	40.6
421.70776	20.3
422.52209	109.4
423.44727	230.2
424.41461	217.3
425.66663	235.4
427.19217	217.4
428.31247	149.7
429.46490	170.4
430.37000	217.9
431.37714	142.8
432.53473	70.6
433.39691	20.5
434.39716	45.6
435.70142	147.9
436.57541	222.4
437.60718	112.5
438.43091	193.0
439.29370	171.6
440.42340	163.2
441.40118	189.2
442.49960	621.1
443.43665	216.1
444.49969	226.0
445.33075	265.2
446.49219	68.1
447.55280	240.0
448.52100	84.3
449.62238	62.2
450.50476	111.6
451.56311	41.3
452.45428	158.4
453.32196	219.8
454.48029	204.7
455.55396	135.2
456.46967	167.7
457.68793	53.9
458.50397	610.9
459.49734	790.4
460.48477	231.2
461.58444	89.2
462.49268	136.8
463.42151	90.1
464.45569	63.8
465.38269	35.7
466.40161	158.8
467.56152	171.8
468.46326	131.6
469.47379	117.8
470.44766	447.1
471.48065	409.8
472.38403	142.7
473.64850	206.8
474.62427	213.1
475.54645	100.5
476.47559	818.7
477.49170	422.1
478.44757	197.1
479.39734	711.4
480.14417	475.5
481.46216	161.6
482.58508	180.7
483.55243	31.2
484.40799	87.8
485.49680	285.9
486.45197	296.3
487.46167	1010.9	b (20) (4+)-H2O, b (20) (4+)-NH3, b (15) (3+)-H2O, b (15) (3+)-NH3
488.44232	207.1
489.56036	264.0
490.41669	58.8
491.48883	33.7
492.38779	41.4
493.47238	954.6	b (15) (3+)
494.47632	390.3
495.62589	88.6
496.35791	412.6
497.46814	240.5
498.46741	282.3
499.61218	123.8
500.54132	222.0
501.33643	65.2
502.46906	84.8
503.60492	107.8
504.47406	114.2
505.31915	69.0
506.27991	62.4
507.39655	128.6
508.46875	93.0
509.44226	142.7
510.40625	99.3
511.49255	112.0
512.47131	132.3
513.43323	191.7
514.40051	612.7
515.38477	612.6
516.41376	203.4
517.60303	114.2
518.42560	209.6
519.36487	205.7
520.57422	148.3
521.42914	1854.6
522.37262	901.6
523.32092	432.2
524.43512	243.4
525.46802	140.5
526.44220	348.0
527.52777	198.9
528.45142	122.3
529.34070	77.4
530.82037	109.3
531.53467	285.0
532.39764	1044.7	b (11) (2+)-NH3
533.46155	292.9
534.44482	61.2
535.33026	262.1
536.32172	560.7
537.36639	95.0
538.41010	211.1
539.38403	398.7
540.41479	296.7
541.44324	255.7
542.46313	242.5
543.44904	509.5
544.45294	1058.9	y (5) (1+)-NH3
545.54810	217.1
546.43005	87.9
547.33844	41.1
548.73743	110.1
549.49182	108.9
550.43530	88.3
551.40930	114.3
552.65729	229.5
553.52747	99.7
554.53540	37.4
555.47839	354.6
556.42737	529.9
557.49042	303.3
558.43463	149.6
559.42651	113.1
560.44568	151.2
561.53186	1167.1	b (6) (1+)-H2O, y (5) (1+), y (16) (3+)-H2O, y (16) (3+)-NH3
562.45068	309.6
563.48920	141.9
564.59265	127.0
565.58173	152.7
566.40631	118.4
567.42511	153.4
568.35071	264.1
569.48560	379.2
570.60590	374.4
571.43671	135.5
572.45392	164.6
573.43469	172.1
574.79840	165.7
575.75848	51.2
576.55621	91.6
577.32281	120.1
578.44806	170.9
579.54376	1708.2	b (6) (1+), y (11) (2+)
580.59711	387.3
581.46527	162.2
582.50214	200.5
583.61041	438.9
584.51086	347.2
585.49493	156.8
586.46899	681.0
587.46973	304.2
588.53558	251.8
589.49396	983.0
590.50739	691.5
591.53705	506.5
592.58716	253.5
593.45306	124.6
594.40027	212.0
595.49365	528.8
596.39899	250.6
597.46313	338.2
598.50055	149.3
599.69849	234.8
600.79413	948.3
601.56226	294.6
602.48859	261.1
603.53107	301.8
604.51837	132.4
605.52234	79.3
606.50500	1072.4
607.48016	369.9
608.59436	102.1
609.54553	369.1
610.68390	266.8
611.90106	756.9
612.65637	260.3
613.47412	513.8
614.42792	263.8
615.51410	285.3
616.46167	544.9
617.68079	336.7
618.74286	308.1
619.67865	283.9
620.53674	106.0
621.25446	259.1
622.33508	240.7
623.36255	142.5
624.54321	265.8
625.58282	263.0
626.77557	420.6
627.60754	388.8
628.51630	172.2
629.62274	381.5
630.47235	89.0
631.40161	321.4
632.82507	194.8
633.46643	2599.5
634.53851	2861.9	y (18) (3+)
635.75635	1997.7	y (12) (2+)
636.58044	979.9
637.52869	492.4
638.51160	243.7
639.47821	361.0
640.54749	416.5
641.47693	281.5
642.46478	233.8
643.66870	344.9
644.81799	385.6
645.57056	132.3
646.62042	142.1
647.87457	140.4
648.63062	83.0
649.52441	639.1
650.41882	187.1
651.43536	149.1
652.66492	313.6
653.59644	488.3
654.63049	350.9
655.57849	477.9
656.63446	614.5
657.55640	1176.8
658.43750	388.6
659.62451	241.2
660.62195	140.8
661.89691	1348.5	y (19) (3+)-H2O, y (19) (3+)-NH3, b (13) (2+)
662.55688	1196.0
663.54327	192.1
664.59045	40.5
665.62408	822.8
666.95953	101.5
667.70447	134.5
668.74371	193.1
669.48279	230.8
670.56732	260.2
671.55310	296.6
672.71393	286.2
674.34607	2306.8
675.05090	966.5	y (26) (4+), b (7) (1+)-H2O
675.75360	116.9
676.56952	285.0
677.70947	293.0
678.44037	153.3
679.51068	441.2
680.55066	294.6
681.96649	404.5
682.77264	182.9
683.61816	255.5
684.41925	233.3
685.55072	674.7
686.86963	265.5
687.55176	852.3
688.50580	543.4
689.53973	1003.9	y (27) (4+)-NH3, y (27) (4+)-H2O
690.57977	1074.7	b (14) (2+)
691.53845	803.1
692.98431	558.3
693.67438	1028.8	y (27) (4+), b (7) (1+)
694.53296	454.7
695.69092	399.4
696.49750	104.6
697.55591	1455.6
698.55151	2694.6	y (6) (1+), b (28) (4+), b (21) (3+)
699.51636	1279.5	y (20) (3+)-NH3, y (20) (3+)-H2O
700.50378	514.5
701.41541	461.3
702.59692	528.9
703.57495	309.6
704.67072	448.7
705.63312	419.0
706.55579	265.1
707.63422	323.5
708.59290	345.4
709.63586	303.0
710.52765	250.6
711.64612	406.3
712.44263	474.0
713.59998	386.6
714.67517	229.3
715.52734	1016.8
716.64819	228.6
717.50269	464.3
718.34290	162.0
719.56836	324.7
720.72461	216.4
721.87585	808.1
722.56738	786.6
723.51532	514.7
724.54388	198.5
725.94763	1303.4
726.61737	665.7
727.52460	391.6
729.13617	1584.7	y (14) (2+), y (21) (3+)
730.28772	655.0
731.20837	3835.4	b (22) (3+)-NH3, b (22) (3+)-H2O, b (15) (2+)-NH3, b (15) (2+)-H2O
732.49133	185.3
733.66046	245.0
734.65918	139.1
735.51941	919.2
736.46875	603.7
737.60382	156.0
738.28363	153.3
739.48035	549.0
740.37860	2195.5	b (15) (2+)
741.37219	1049.6
742.52722	309.8
743.60638	268.5
744.53204	153.2
745.58679	306.4
746.68182	305.3
747.64844	1087.3
748.61420	621.7
749.70392	518.8
750.65558	369.7
751.68530	201.7
752.54242	901.2
753.59729	757.4
754.54645	381.9
755.56042	132.6
756.56580	146.3
757.67316	532.0
758.56140	629.0
759.73206	648.3
760.61993	273.2
761.74335	621.8
762.84241	135.5
764.45624	586.1
765.49628	614.1
766.24860	823.8
767.20483	786.0
768.54553	1397.3	y (30) (4+)-NH3
769.64319	465.8
770.54047	6415.5
771.55811	1335.6	y (30) (4+), b (31) (4+)-H2O
772.50391	326.8
773.66870	266.0
774.70648	658.3
775.71283	1839.0	y (23) (3+)-H2O, y (23) (3+)-NH3, b (16) (2+), b (8) (1+)-NH3
776.70129	725.9
777.63391	345.6
778.74884	313.8
779.60449	553.5
780.50439	287.8
781.59497	394.4
782.54749	500.2
783.46503	347.3
784.67346	969.5
785.60724	424.3
786.54810	2418.2	y (15) (2+), y (31) (4+)
787.25098	1396.5
788.25970	365.5
789.52985	256.8
790.58966	220.3
792.49420	3273.7	b (24) (3+)-H2O, b (8) (1+), b (24) (3+)-NH3
793.52234	1765.8
794.43164	851.8
795.69873	2021.1	y (7) (1+)-H2O, y (7) (1+)-NH3
796.58270	387.7
797.70508	407.4
798.83618	288.4
799.58759	360.8
800.57867	431.0
801.62048	407.5
802.72546	811.4
803.87140	809.6
804.71344	6519.5
805.86377	241.8
806.72357	256.5
807.66858	206.9
808.63855	280.3
809.80225	457.9
810.77716	268.6
811.62793	426.8
812.51544	190.4
813.55737	1360.2	y (24) (3+)-NH3, y (24) (3+)-H2O, y (7) (1+)
814.57184	734.5
815.47705	399.5
816.23419	446.7
817.53546	1007.7
818.63861	569.4
819.81616	517.4
820.60754	145.4
821.36554	149.2
822.86505	348.3
823.80878	521.9
824.79492	780.5
825.73309	255.8
826.89276	406.7
827.63342	205.1
828.52423	333.6
829.80383	254.0
830.56458	249.7
831.41986	436.8
833.24060	4461.7	b (17) (2+)
834.29614	1043.8
835.33032	267.0
836.22571	849.8
837.21490	352.0
838.50018	353.3
839.69733	746.2
840.56085	514.0
841.96753	2001.7	y (16) (2+)-H2O, y (16) (2+)-NH3
842.64703	1261.4	y (33) (4+)
843.67529	663.9
845.09601	1323.5
845.84888	5486.2
847.30865	408.0
847.91351	188.9
848.69489	195.1
849.69330	827.3
850.85382	1379.2
851.68396	1511.5	y (8) (1+)-H2O, y (16) (2+)
852.67981	1085.1	y (34) (4+)-H2O, y (8) (1+)-NH3, y (34) (4+)-NH3
853.67279	275.2
854.74103	642.1
855.64465	328.0
856.75916	906.4
857.64709	605.2
858.58167	280.0
859.90485	625.4
860.91602	1518.3
861.59393	798.6
862.85614	4565.1	y (25) (3+)
863.71155	1282.0
864.68744	542.1
865.79102	774.2
866.75293	477.1
867.52960	565.8
868.59039	1204.8	b (35) (4+)-H2O, b (35) (4+)-NH3
870.54285	4970.9	y (8) (1+)
871.58685	2585.1
872.54016	1536.4
873.68213	1990.6	b (35) (4+), b (18) (2+)-NH3, b (18) (2+)-H2O
874.66479	1142.4	b (9) (1+)-H2O
875.61102	781.9
876.57904	670.1
877.73541	624.3
878.87775	328.8
879.48230	442.6
880.51062	412.2
881.68250	515.7
882.53162	1940.4
883.21667	2917.8	y (35) (4+), b (18) (2+)
884.17694	783.3
885.45270	2719.2
886.62976	1318.1
887.70764	351.1
888.70837	484.8
889.61230	228.1
890.76642	862.4
891.65930	346.2
892.40826	255.7
893.44073	1727.4	b (9) (1+)
894.53369	810.3
895.45325	928.2
896.57758	308.9
897.50275	400.3
898.71265	2104.3	y (17) (2+)-NH3, y (17) (2+)-H2O
899.74841	6326.2
900.83777	2002.1	y (26) (3+)
901.66656	1515.4
902.58484	1683.0	b (27) (3+)
903.70746	1091.5
904.74933	679.7
905.73297	546.9
907.74908	3396.1	y (17) (2+)
908.56073	5134.6	[M+4H] (4+)-NH3-H2O
909.27148	3558.5
910.69946	24.6
911.53595	5.9
912.63184	21.2
914.95563	9.4
916.64343	31.0
917.42279	199.8
918.26776	311.4
919.58508	155.2
920.71265	227.3
921.73236	244.7
922.65936	40.2
923.68152	64.2
924.66357	221.8
926.27704	1495.0	b (19) (2+), b (28) (3+)-H2O, b (28) (3+)-NH3
927.29578	570.8
928.57977	140.3
929.50836	307.8
930.59082	2021.4
931.60931	2485.5	b (28) (3+)
932.64606	1258.8
933.61493	597.7
935.07428	246.2
936.52075	266.1
937.78088	426.0
938.82874	293.7
939.62012	649.7
940.58771	465.7
941.80591	522.9
942.74280	505.3
943.87372	286.5
944.66284	215.4
945.54926	289.1
946.53387	603.9
947.55542	469.1
948.65479	451.2
949.65491	466.2
951.35059	4121.4	b (29) (3+), y (28) (3+)-H2O, y (18) (2+)
952.31818	2011.6	y (28) (3+)-NH3
953.41089	574.8
954.52795	1317.3
955.50745	996.4
956.60974	456.9
957.53235	6499.2	y (28) (3+), y (9) (1+)
958.56171	4360.9
959.54614	1746.7
960.73053	410.5
961.85742	216.4
962.52295	220.0
963.48010	489.7
964.60284	2009.5	b (10) (1+)
965.61639	1283.1
966.53821	695.6
967.62177	181.9
968.81976	371.7
969.85645	1698.2
970.67529	359.0
972.49640	7416.6
973.60474	3238.7	b (20) (2+)-NH3, b (20) (2+)-H2O
974.81042	897.1
975.81000	438.1
976.90491	185.1
978.07959	217.4
979.35907	97.1
980.40161	236.1
981.13837	91.5
982.76990	2346.1	b (30) (3+)-H2O, b (20) (2+)
983.80176	1061.8	b (30) (3+)-NH3
984.62769	178.2
985.65851	588.5
986.83466	334.4
987.73108	113.8
988.43262	41.5
989.30200	218.2
990.13208	247.8
991.01129	139.9
991.78857	765.7
992.55725	351.9
993.73480	194.1
994.61456	238.8
995.44818	329.8
996.33112	243.5
997.54297	574.5
998.33832	365.0
999.48083	224.9
1000.84778	3936.6	y (19) (2+)
1001.81165	2062.1
1002.86035	264.2
1003.77679	291.1
1004.61481	230.4
1005.59662	970.5
1006.69867	312.7
1007.50177	264.3
1008.40991	524.1
1009.43433	459.7
1010.35773	159.7
1011.26508	204.4
1012.18213	266.4
1013.28723	2985.3
1014.25873	816.1
1015.72382	306.1
1016.77789	155.8
1017.50555	137.2
1018.39935	263.1
1019.27570	416.0
1020.25897	187.8
1021.00085	191.8
1021.89014	571.7
1022.64325	276.7
1023.67590	256.9
1024.63025	538.2
1025.67920	224.8
1026.46179	345.7
1027.47009	518.5
1028.69946	296.2
1029.63000	1332.6	b (31) (3+)-NH3, b (31) (3+)-H2O, y (30) (3+)
1030.64880	1262.9
1031.62708	498.0
1032.81152	431.6
1033.82825	325.3
1034.53784	277.9
1035.59338	647.4
1036.42737	637.0
1037.29004	465.4
1038.40662	471.7
1039.32397	461.7
1040.25916	492.6
1041.48108	400.9
1042.61328	618.6
1043.35596	341.6
1044.41675	265.7
1045.54602	381.3
1046.83081	671.9
1047.92529	1779.9
1048.84680	4657.7	y (20) (2+)-NH3, y (31) (3+), y (20) (2+)-H2O
1049.71021	1541.2
1050.75171	260.7
1051.56348	265.5
1052.58020	441.6
1053.56689	378.4
1054.79932	263.7
1055.82080	338.4
1056.77466	639.6
1058.00696	1890.2
1058.80371	2511.0	y (20) (2+)
1059.60791	835.0
1060.26575	583.7
1061.60144	761.6
1062.65918	499.2
1063.97046	475.8
1064.74792	682.4
1065.75806	599.8
1067.02209	251.3
1067.98584	217.0
1068.85352	356.6
1069.68689	2093.1	b (32) (3+)
1070.58203	3819.1	y (10) (1+)
1071.58264	2027.2
1072.64294	416.1
1073.73340	267.9
1074.46143	193.0
1075.31763	709.6
1076.46094	350.6
1077.55261	210.8
1079.53796	3246.2	y (32) (3+)-H2O, b (11) (1+), y (32) (3+)-NH3
1080.51929	2146.1
1081.36938	774.2
1082.52942	463.8
1083.18616	222.3
1084.37378	5337.2	y (21) (2+)-NH3, y (21) (2+)-H2O
1085.17322	2173.1
1086.40247	5479.5	y (32) (3+)
1087.43274	11136.2
1088.48425	3659.0
1089.54883	307.3
1090.51636	190.0
1091.50940	210.2
1092.70142	203.0
1093.87463	6207.9	y (21) (2+)
1094.77039	3986.7	b (22) (2+)-H2O
1095.73303	696.0
1096.66882	1038.1	b (22) (2+)-NH3
1097.76294	503.3
1098.67334	705.4
1099.77380	483.7
1100.63623	449.9
1101.48584	432.6
1102.47021	298.9
1103.33350	109.3
1104.85779	1745.7	b (22) (2+)
1105.90405	675.0
1106.63843	327.6
1107.55408	598.9
1108.26514	652.9
1109.33704	538.8
1110.36340	154.8
1111.43970	525.7
1112.28516	392.9
1113.08313	236.2
1114.29639	925.3
1115.40491	105.8
1116.61438	402.1
1117.56873	110.1
1118.64783	396.7
1119.29370	325.1
1120.55554	240.3
1121.64697	381.0
1122.64697	308.8
1123.89063	251.2
1124.80017	828.5
1125.67896	274.0
1126.48047	373.9
1127.32166	322.7
1128.50000	342.7
1129.82568	590.7
1130.80957	786.2
1131.79626	645.2
1132.66101	303.2
1133.47266	160.4
1134.17798	215.9
1135.46924	536.8
1136.41211	405.4
1137.71106	2676.4	y (34) (3+)-NH3, y (34) (3+)-H2O
1138.91638	2381.5	b (34) (3+)-H2O
1139.75562	3701.3	y (11) (1+)-H2O, b (23) (2+)-NH3, b (23) (2+)-H2O, b (34) (3+)-NH3, y (11) (1+)-NH3
1140.79456	2240.3
1141.73132	436.4
1143.47876	13854.3	y (22) (2+), y (34) (3+)
1144.26538	18838.3	b (34) (3+)
1145.82898	918.5
1146.57666	218.6
1147.93970	1265.4
1148.73474	2134.9	b (23) (2+)
1149.66650	588.5
1150.71533	254.9
1151.68201	232.7
1152.75293	141.0
1153.62842	120.4
1154.67249	235.0
1155.66821	475.7
1156.47632	318.3
1157.59082	5022.5	y (11) (1+), b (35) (3+)-NH3, b (35) (3+)-H2O
1158.59521	3540.9
1159.63123	1633.8
1160.63538	508.5
1161.81958	478.5
1162.80054	568.4
1163.81250	366.2
1165.12976	803.3
1166.23755	173.4
1167.42236	181.4
1168.91785	931.8
1169.79285	1839.8	y (35) (3+)-H2O, y (35) (3+)-NH3
1170.93384	745.8
1171.85950	2841.9	y (23) (2+)
1172.82935	2239.3
1173.82544	799.0
1174.71313	538.8
1175.61987	253.3
1176.22498	659.3
1176.86169	3814.9	y (35) (3+)
1177.69788	1217.3
1178.49243	236.9
1179.79700	973.0
1180.75916	212.9
1182.44287	1014.4
1183.47278	763.8
1184.46301	435.7
1185.52942	569.9
1186.49890	294.6
1187.52502	89.7
1188.76086	1552.4	b (24) (2+)-H2O, b (24) (2+)-NH3
1189.71887	922.3
1190.70105	392.9
1191.69702	281.1
1192.62500	104.4
1193.84192	510.8
1194.66699	136.1
1195.62585	267.5
1196.73206	143.2
1197.85315	3458.0	b (24) (2+)
1198.73743	3816.9
1199.82446	2124.8
1200.58118	6270.2
1201.60461	4180.4
1202.62622	1005.3
1203.65796	163.2
1204.60388	157.3
1205.57397	113.1
1206.48755	150.6
1207.62195	586.1
1208.53247	253.0
1209.65295	112.3
1210.88220	188.0
1211.73340	171.7
1212.67822	261.3
1213.72961	79.6
1214.71631	251.9
1215.66760	123.1
1216.98096	176.3
1217.69861	348.0
1218.91614	160.7
1219.75610	449.2
1220.79187	690.2
1221.86670	287.7
1222.64624	25.6
1223.90649	204.3
1224.65991	287.3
1225.65308	417.8
1226.58472	210.6
1227.71899	165.1
1229.31311	3141.6	y (24) (2+)
1230.29834	2674.7
1231.30652	393.1
1232.29749	142.0
1233.68311	206.8
1234.71521	302.1
1235.69507	289.5
1236.56958	411.1
1237.78601	186.9
1239.04028	103.8
1240.46155	674.6
1241.44019	315.1
1242.66235	666.7
1243.67456	531.4
1244.60291	240.6
1245.57361	502.8
1246.45129	244.6
1247.86572	215.0
1248.75366	124.6
1249.72339	171.4
1250.92493	95.7
1251.71851	189.5
1252.80322	371.1
1253.96350	891.2
1254.85388	861.9
1255.83350	270.0
1256.67371	202.3
1257.81738	408.6
1258.82141	304.9
1259.64587	191.8
1260.98059	130.4
1262.33606	1309.7
1263.31384	549.3
1264.45020	91.8
1265.32532	141.4
1267.46082	1528.9
1268.37488	1321.0
1269.53308	84.8
1270.67371	3142.9	y (12) (1+)
1271.66675	2910.4
1272.67688	1240.0
1273.73535	565.5
1274.62524	73.7
1275.98328	77.6
1276.88586	175.9
1277.89380	16.3
1278.56128	63.5
1279.89734	306.1
1280.88037	302.6
1281.57288	155.2
1282.91809	202.9
1283.95264	93.3
1284.95557	321.1
1285.79443	125.2
1286.77661	96.8
1287.67310	83.9
1288.95374	1635.1	b (26) (2+)-NH3, b (26) (2+)-H2O
1289.59460	752.0
1290.39795	402.8
1291.22314	78.3
1291.91138	82.8
1293.44373	625.9
1294.15564	412.5
1294.86169	213.0
1295.71606	161.1
1296.71777	151.3
1297.88489	291.3
1298.64734	440.2
1299.64771	114.5
1300.70642	256.8
1301.65283	421.7
1302.64490	924.1
1303.72131	460.4
1304.77600	176.5
1305.68689	232.6
1306.59949	179.1
1307.49060	38.2
1308.34644	59.1
1310.81384	111.2
1311.80798	100.1
1312.68970	286.7
1313.74451	777.9
1314.70251	343.6
1315.84912	259.8
1316.87939	125.6
1317.85156	69.2
1318.82373	217.3
1319.72827	80.9
1320.68042	131.1
1321.53564	211.5
1322.65955	428.8
1323.75635	322.0
1324.70251	194.9
1325.72266	77.2
1326.58142	33.3
1327.69421	12.6
1329.50513	1003.7
1330.55139	926.1
1331.57239	299.7
1332.51880	77.7
1333.55334	136.1
1334.77087	108.1
1335.61877	51.3
1336.93762	144.3
1337.83618	109.5
1338.72974	84.6
1340.03613	103.9
1340.77539	189.8
1341.79333	283.9
1342.70642	103.9
1343.92261	91.0
1344.92407	80.3
1345.68225	246.4
1346.65771	254.0
1347.59729	6211.3
1348.60303	3476.8
1349.64880	121.3
1350.84656	603.2
1351.81287	338.0
1352.89978	156.9
1353.87842	275.7
1354.81836	182.4
1355.71973	658.8
1356.73206	360.5
1357.69177	118.6
1358.61707	155.1
1359.54529	77.1
1360.71533	75.7
1361.72681	66.4
1362.68567	415.9
1363.77283	298.0
1364.92383	69.2
1365.74133	8.3
1366.74255	103.3
1367.86694	79.7
1368.71655	103.2
1369.77966	325.7
1370.75183	342.9
1371.84595	84.9
1372.72729	140.2
1373.68823	119.6
1374.77234	50.8
1375.73633	149.5
1376.84485	151.3
1377.63220	143.6
1378.93567	88.7
1379.97864	67.2
1380.83508	27.9
1381.88745	181.1
1382.70789	30.9
1384.12097	82.6
1384.91040	143.8
1385.70032	193.1
1386.81580	562.7
1387.83264	339.0
1388.91687	107.8
1390.07751	155.6
1390.77820	89.1
1391.88245	53.6
1392.77026	7.8
1393.77661	130.7
1394.74622	192.8
1395.81055	69.9
1396.72266	18.4
1397.91858	238.4
1398.66125	27.6
1399.71851	743.4
1400.71008	399.2
1401.72107	102.6
1402.59705	127.6
1403.69434	150.7
1404.60913	66.5
1405.62561	30.0
1406.74414	23.9
1407.81567	100.8
1408.81335	104.8
1409.76501	51.7
1410.79871	53.2
1411.95569	85.7
1412.68396	141.3
1413.64514	24.2
1414.67078	37.5
1415.69482	20.2
1416.48926	141.7
1417.65540	1957.9	b (29) (2+)-NH3, b (29) (2+)-H2O
1418.70386	1201.9
1419.39819	79.2
1420.55859	80.7
1421.71631	33.3
1422.65588	73.5
1423.67383	61.2
1425.26428	111.0
1425.96765	177.5
1426.83960	28.7
1428.09705	306.2
1428.76831	331.6
1429.67310	248.0
1430.71497	163.0
1431.80151	84.3
1432.65735	164.9
1433.86731	175.0
1434.89185	233.7
1435.88867	142.8
1436.97058	810.9
1437.94153	425.6
1438.91919	239.3
1439.71765	60.9
1440.92419	53.2
1441.83801	168.8
1442.72498	481.0
1443.75146	439.2
1444.75525	275.7
1445.81372	140.0
1446.86694	31.9
1447.85474	100.1
1449.68152	19.2
1450.69421	109.5
1451.70215	33.6
1452.77368	28.8
1453.70166	38.4
1454.66687	17.7
1456.70850	557.4
1457.73474	509.0
1458.67004	87.2
1459.65833	107.7
1460.67175	955.4	b (15) (1+)-H2O
1461.68994	631.0
1462.80408	147.1
1463.84790	63.0
1464.76489	40.8
1465.94775	105.9
1466.82214	118.2
1468.01880	46.8
1468.73376	112.5
1469.80859	68.0
1470.72803	116.8
1471.70837	75.1
1472.95935	21.8
1473.61548	48.4
1474.67798	43.1
1475.70667	164.3
1476.70313	107.9
1477.71082	189.8
1478.75366	161.5
1479.75903	141.1
1480.79309	342.1
1481.70325	141.0
1482.71082	90.4
1483.86206	433.2
1484.81689	379.7
1485.75916	204.9
1486.86377	275.1
1487.56177	54.3
1488.69812	61.4
1490.02405	8.3
1490.67566	42.1
1491.75574	71.5
1492.59607	74.8
1493.69836	3.6
1494.76355	47.8
1495.67407	42.1
1496.75085	44.2
1497.69189	89.5
1498.85437	45.2
1500.34216	77.7
1501.71265	108.6
1502.82874	78.5
1503.73926	122.3
1504.75171	124.7
1505.63489	68.2
1507.21924	53.8
1507.97253	31.4
1508.83484	21.4
1509.77026	63.4
1510.93933	105.4
1511.86060	35.9
1512.82178	123.3
1513.68213	252.9
1514.78589	227.8
1515.75806	101.3
1517.43103	72.2
1518.23914	38.9
1519.40759	33.3
1520.81250	19.2
1522.91980	17.9
1523.73657	34.5
1524.88708	40.3
1525.74231	57.4
1526.73242	90.6
1527.79797	150.4
1528.62891	224.1
1529.58923	112.8
1530.72461	15.5
1531.74878	458.4
1532.75134	362.0
1533.69995	60.9
1535.92859	104.4
1536.89526	31.9
1537.75488	84.5
1538.64465	101.2
1539.66821	51.6
1540.93994	19.3
1542.40601	112.6
1543.56714	257.9
1544.66614	193.3
1545.43835	53.1
1546.87195	51.1
1547.80835	64.3
1549.07373	99.8
1549.76855	109.1
1550.81775	95.5
1552.78479	13.9
1553.76782	53.5
1554.68787	108.6
1555.75989	105.8
1557.49243	187.4
1559.46765	105.0
1560.97961	10.0
1562.82495	44.8
1563.73657	28.2
1564.77405	20.9
1565.81909	41.6
1566.57458	62.3
1567.39502	56.5
1568.76099	46.1
1570.86548	151.9
1571.86414	503.6
1572.92334	528.7
1573.96252	112.0
1574.91211	107.2
1575.88257	97.6
1576.78809	42.9
1577.73657	16.6
1578.81677	65.3
1581.98267	69.7
1582.85022	91.8
1583.77002	57.7
1584.85144	152.3
1585.96594	94.9
1586.82190	55.2
1587.80627	44.8
1588.62024	17.9
1589.72034	192.7
1590.77051	282.2
1591.95544	170.9
1593.64795	173.0
1594.93274	74.4
1595.73303	74.6
1596.78296	62.2
1597.64001	37.2
1598.67603	84.9
1599.30762	377.5
1600.49841	176.9
1601.29529	117.3
1601.97192	59.3
1602.96045	126.1
1603.77173	94.5
1604.95398	47.4
1605.71948	72.6
1606.70361	39.9
1607.81995	588.6
1608.82813	387.4
1610.22046	66.0
1610.97632	47.7
1611.80579	16.8
1612.70569	17.1
1613.64197	10.4
1615.04248	45.0
1616.22827	35.5
1616.87976	61.2
1617.80237	16.3
1618.75598	55.6
1619.45618	21.8
1620.89990	85.4
1621.83765	22.8
1623.01660	30.5
1623.92444	10.7
1625.79480	75.7
1627.08582	70.5
1627.87476	66.3
1629.11340	58.2
1629.87097	83.5
1630.84265	42.1
1632.85229	23.7
1633.74622	6.5
1634.49670	13.0
1635.65491	6.5
1637.40259	24.6
1638.04871	34.6
1639.42480	72.7
1641.23743	62.3
1641.89893	123.9
1642.87427	19.5
1643.91675	16.5
1644.80151	64.7
1646.99817	33.6
1648.03943	7.3
1649.00476	59.9
1649.81763	24.8
1650.74658	38.6
1651.68481	42.3
1652.69873	35.8
1653.94385	13.0
1654.92847	26.4
1655.95081	41.9
1656.89600	33.5
1657.79150	153.7
1658.66248	25.2
1659.78882	605.6
1660.86487	416.2
1661.97241	26.7
1663.18665	16.5
1663.87048	7.0
1664.88574	157.3
1665.84851	136.8
1666.66089	80.7
1667.80762	80.9
1668.83398	42.2
1669.63245	66.2
1670.75586	61.3
1671.63318	10.9
1672.95850	59.8
1674.82373	8.2
1675.75610	12.8
1677.09070	26.8
1677.98718	129.3
1678.73511	39.5
1679.66101	6.1
1682.86145	31.1
1683.81860	36.5
1684.89453	89.9
1685.85168	52.3
1687.22290	95.1
1687.91528	44.7
1689.13464	66.2
1692.94226	13.7
1693.86755	18.5
1694.90930	13.3
1695.75012	111.5
1696.88965	16.9
1698.87231	31.9
1700.13831	60.0
1700.97375	305.5
1701.74512	272.2
1702.76514	197.9
1704.25623	45.5
1706.85010	25.3
1707.82751	16.9
1708.69763	28.5
1709.90796	31.9
1710.87280	30.0
1711.67871	25.7
1713.02112	49.8
1713.93030	22.3
1715.24219	13.7
1716.82703	36.3
1717.74268	23.6
1719.07751	86.9
1719.72424	10.4
1720.96558	6.5
1724.33191	15.2
1726.71289	86.5
1727.76917	33.3
1728.82690	67.2
1729.79102	89.4
1730.89221	82.4
1733.83362	21.6
1734.49768	12.4
1736.82275	9.3
1738.75500	23.7
1743.87671	32.5
1744.86279	7.5
1746.00439	32.6
1746.93738	24.3
1747.83618	4.7
1748.84900	22.3
1749.74622	13.8
1750.91650	26.4
1752.84814	39.1
1753.90991	29.0
1754.94006	47.8
1755.66675	14.2
1759.58618	16.6
1764.07678	56.1
1764.87012	42.2
1765.69763	47.3
1766.84021	12.4
1768.89307	82.6
1769.78113	109.2
1770.70825	37.4
1771.90015	71.0
1772.72632	35.6
1779.93250	25.8
1781.01404	64.3
1781.86914	121.9
1782.91907	28.0
1783.67578	17.5
1784.93860	16.6
1785.84912	59.1
1788.92664	13.3
1789.72949	7.6
1791.57861	20.9
1793.87854	16.8
1796.04785	57.7
1796.90173	49.1
1798.99194	10.2
1799.63013	58.7
1800.83594	41.2
1801.85339	29.0
1802.84680	11.6
1805.83716	25.3
1807.42688	69.1
1809.91638	15.6
1810.97156	30.5
1813.94202	48.7
1814.99939	45.0
1815.79321	127.0
1816.95325	27.3
1818.00439	12.4
1821.81335	22.7
1824.39441	28.1
1825.88062	32.8
1826.81897	25.8
1832.00098	9.0
1832.89429	29.7
1833.89709	30.0
1835.76025	23.1
1838.80701	30.6
1839.75562	27.1
1842.02625	51.8
1842.79761	52.9
1845.42688	6.7
1846.62585	23.3
1850.75488	10.2
1851.89697	8.2
1854.66565	40.0
1858.08545	23.7
1864.22070	24.3
1864.92957	27.8
1865.66980	6.4
1868.14954	4.6
1868.86804	6.3
1869.57837	8.2
1870.89600	47.4
1878.09497	100.1
1879.94934	83.8
1880.88379	17.8
1881.96912	10.2
1883.99756	77.6
1884.94519	117.8
1885.86926	32.3
1886.84558	8.1
1887.73303	30.7
1889.13135	6.0
1894.95166	16.2
1896.10168	14.7
1896.93799	3.7
1897.67749	23.4
1898.88440	28.5
1900.90332	66.4
1902.07068	168.9
1902.97156	59.9
1904.06580	86.8
1904.78894	42.9
1908.91980	32.8
1910.85266	6.3
1914.80078	19.0
1916.01721	46.1
1916.75439	26.9
1921.00867	9.8
1924.87646	45.4
1929.00781	23.2
1929.81848	36.3
1935.09521	3.5
1937.03308	22.7
1937.75037	24.8
1940.70251	45.4
1941.76599	22.9
1942.83911	18.5
1946.88049	38.2
1947.83813	24.5
1951.99646	9.7
1953.74951	12.6
1954.87036	91.4
1955.78882	71.7
1956.88293	41.7
1957.65198	36.9
1960.16919	7.6
1963.18494	13.4
1964.01831	22.7
1964.91931	10.4
1967.82446	17.8
1969.01379	24.9
1970.01855	23.7
1971.89172	98.5
1972.91125	16.1
1974.03369	107.1
1980.16260	15.7
1982.52026	9.5
1984.41284	16.7
1985.92371	17.4
1986.92957	51.4
1987.71814	4.9
1988.74927	18.7
1993.12231	9.5
1994.29150	15.9
1996.78357	44.5
1998.07056	24.1
1998.91467	31.5
1999.86841	49.7
