# Supplementary material for: Top-Down and Bottom-Up Identification of Proteins by Liquid Extraction Surface Analysis Mass Spectrometry of Healthy and Diseased Human Liver Tissue
Source: J Am Soc Mass Spectrom. 2014 Sep 3;25(11):1953–61. doi: 10.1007/s13361-014-0967-z (PMC4197381; doi:10.1007/s13361-014-0967-z)
Supplement: Supplementary file 4 — (ZIP 7870 kb) [file 13361_2014_967_MOESM4_ESM.zip › data/LYPIANGNNQSPVDIK_-2_2_101269.txt]

m/z	i	matches
244.17371	29.9
245.22322	14.0
246.37656	19.7
247.10777	3.0
249.38469	117.5
250.55145	39.1
251.43277	44.8
252.48065	25.9
253.36603	38.4
254.35278	32.8
255.32248	83.3
256.34360	28.0
257.23911	5.1
259.17609	44.7
260.31128	393.9
261.31607	183.6
262.38187	45.2
263.26022	2.6
264.33612	9.3
265.44766	24.8
266.24567	147.6
267.30276	49.3
268.41016	44.0
269.37640	38.3
270.29984	36.5
271.30026	16.7
272.40826	29.8
273.37964	54.8
274.47968	10.6
276.51392	23.6
277.26385	132.7
278.24924	35.1
279.25781	12.6
280.44418	50.8
281.63940	27.6
282.43277	78.0
283.54764	36.0
284.22583	15.0
285.12015	32.5
287.26611	43.1
288.28491	86.9
289.82736	59.0
290.43497	71.8
291.28610	5.8
292.24060	15.1
293.38275	7.0
294.35449	34.1
295.33591	60.5
296.32776	83.3
297.52835	31.1
298.44345	32.7
299.44061	59.9
300.39337	118.7
301.32562	113.2
302.40848	45.6
303.46310	86.1
304.39548	81.3
305.41296	42.8
306.51837	35.3
307.43286	53.1
308.46976	83.3
309.57303	19.4
310.32922	51.3
311.29132	62.1
312.32224	192.9
313.37604	71.1
314.33502	54.0
315.44165	67.2
316.38751	65.8
317.37537	38.0
318.38162	34.2
319.35730	25.8
320.50363	5.6
322.37070	18.7
323.53271	48.1
324.56607	123.3
325.40030	78.3
326.47638	71.2
327.36612	67.0
328.27130	83.3
329.55197	70.7
330.36728	39.0
331.39847	57.8
332.40921	52.0
333.32617	50.9
334.36206	25.4
335.46335	121.0
336.47952	56.4
337.34378	13.9
338.50320	36.3
339.41461	82.0
340.46793	119.6
341.36752	121.8
342.39261	59.5
343.37146	69.2
344.36658	22.2
345.43759	49.9
346.50647	78.8
347.42981	31.0
348.44397	111.7
349.33670	46.8
350.54919	19.8
351.42715	65.8
353.38708	174.0
354.48172	124.2
355.41663	69.4
356.42004	71.6
357.50034	173.0
358.44617	327.5
359.36505	247.6
360.43768	76.3
361.36328	7.0
362.49506	58.9
363.39386	57.1
364.23712	37.7
365.42780	74.8
366.42609	39.5
367.50385	114.7
368.42865	179.9
369.42535	55.8
371.43744	70.1
372.66873	61.3
373.40009	64.1
374.49326	336.7
375.45538	584.0
376.38531	144.0
377.47394	39.0
378.42661	35.2
379.53723	79.7
380.42935	80.9
381.51398	130.9
382.47836	120.2
383.33649	53.7
384.41223	173.2
385.53064	89.6
386.43488	90.8
387.50610	81.1
388.73041	26.8
389.40820	56.1
390.22583	26.6
391.48889	482.3
392.41608	93.4
393.46368	76.6
394.41351	99.5
395.50125	204.3
396.51855	267.5
397.48523	141.7
398.38074	49.0
399.46265	130.9
400.54865	169.3
401.69836	45.2
402.48352	118.3
403.55145	54.0
404.38690	23.4
405.44781	62.9
406.58655	41.2
407.43982	40.8
408.36023	65.6
409.31512	88.7
410.58594	81.6
411.49435	75.5
412.39905	144.5
413.44714	158.8
414.41373	101.0
415.55554	127.1
416.39011	420.3
417.43573	212.1
418.42361	12.6
419.88742	60.7
420.67560	109.4
421.57849	55.1
422.31799	59.4
423.54510	86.9
424.52673	63.9
425.53418	225.4
426.61221	151.4
427.49008	89.4
428.43527	27.2
429.46255	123.8
430.44305	219.7
431.29321	56.7
432.33679	42.8
433.59634	58.8
434.40787	108.5
435.61652	97.3
436.50006	83.1
437.38617	107.2
438.56573	77.8
439.46967	115.1
440.49310	124.5
441.45126	69.4
442.43188	43.3
443.47110	289.0
444.45868	222.1
445.34695	85.4
446.47968	105.6
447.38263	35.9
448.43945	196.5
449.38721	203.6
450.43646	114.8
451.50571	91.6
452.12872	11.3
453.39313	100.4
454.49979	92.2
455.51941	84.2
456.41565	78.6
457.31128	33.7
458.53607	113.2
459.52502	146.5
460.85492	134.9
461.62820	109.7
462.57593	69.6
463.37671	113.5
464.50916	148.0
465.51349	45.3
466.36176	200.8
467.40808	346.2
468.33145	238.5
469.45309	121.7
470.44250	117.5
471.39978	648.8
472.46497	437.4
473.45850	79.5
474.58514	88.6
475.48328	63.3
476.46997	173.4
477.33868	91.9
478.68478	108.9
479.35992	157.6
480.48837	124.2
481.48346	176.9
482.49139	211.7
483.47650	112.9
484.61359	73.2
485.48718	147.4
486.78290	197.1
487.51990	325.8
488.41864	512.0
489.44916	502.7
490.39746	89.1
491.41711	62.5
492.45001	89.8
493.51392	60.8
494.42102	96.2
495.28540	55.7
496.30188	188.6
497.41278	72.2
498.44507	71.4
499.38397	518.7
500.36810	171.4
501.37494	32.5
502.44940	49.0
503.46545	15.7
504.49335	786.4
505.48022	153.1
506.44257	68.0
507.40839	96.1
508.37598	74.4
509.45294	149.5
510.34387	174.1
511.40430	70.9
512.39069	163.7
513.39734	252.5
514.34039	98.9
515.29663	129.3
516.28412	45.5
517.28369	31.5
518.44769	102.5
519.51141	131.7
520.54199	63.5
521.47162	33.0
522.49670	101.7
523.42035	78.9
524.42389	118.3
525.46790	96.1
526.49237	112.2
527.45490	98.2
528.59149	75.2
529.65887	165.0
530.40723	288.5
531.37665	302.0
532.30377	147.7
533.34943	16.5
534.50995	96.0
535.70056	57.5
536.40796	155.4
537.30835	215.6
538.44037	116.4
539.51544	86.5
540.43304	231.6
541.42047	170.5
542.38849	145.4
543.44360	364.7
544.37250	141.1
545.45496	202.1
546.49011	73.4
547.66473	126.5
548.49048	145.3
549.32922	128.5
550.45361	111.3
551.33972	71.5
552.48199	208.6
553.44543	349.0
554.46466	156.6
555.51996	86.0
556.52490	63.2
557.51563	102.1
558.42053	1208.9
559.38379	471.7
560.58331	165.0
561.45435	681.8
562.39166	277.3
563.24719	74.1
563.96289	64.1
564.56500	130.3
565.63550	226.7
566.46985	241.0
567.45306	260.0
568.63153	139.5
569.58813	77.2
570.52380	341.9
571.46967	2385.6	y (5) (1+)
572.49536	757.3
573.44269	120.8
574.55951	105.8
575.54883	82.0
576.39929	198.7
577.42145	53.5
578.40558	87.3
579.49878	142.5
580.54675	168.0
581.58929	64.8
582.59784	159.4
583.60956	127.2
584.56262	461.1
585.47266	2267.8	y (11) (2+)-NH3
586.49384	777.7
587.71204	150.1
588.46881	51.2
589.39093	87.8
590.40314	135.1
591.36511	106.4
592.54333	222.7
593.49457	253.5
594.53131	285.8
595.62250	258.2
596.57379	190.4
597.50488	183.8
598.52979	1293.0
599.51617	303.1
600.74298	478.2
601.45013	302.7
602.57043	127.0
603.72437	94.2
604.60822	70.8
605.51385	49.0
606.50671	58.6
607.64758	169.4
608.59137	154.1
609.63818	979.2
610.50287	229.1
611.47827	607.5
612.46289	331.3
613.52069	240.3
614.40387	164.8
615.47632	85.6
616.51001	147.8
617.59436	58.5
618.63446	104.2
619.71210	162.8
620.67126	127.8
621.57739	103.9
622.54486	89.2
623.38696	75.9
624.58807	75.6
625.41913	220.4
626.48187	154.2
627.47974	343.4
628.52826	2179.7	y (12) (2+)
629.52289	640.5
630.48145	184.1
631.45990	52.8
632.47357	104.6
633.52509	132.3
634.77167	141.8
635.66302	77.5
636.43915	69.1
637.62457	42.7
638.62372	222.4
639.74872	160.5
640.53571	155.0
641.46790	193.3
642.49255	303.2
643.57928	126.8
644.55475	256.9
645.49792	1509.4
646.54205	700.2
647.57184	97.0
648.35083	6.3
649.40833	114.1
650.47272	343.0
651.60797	226.3
652.47119	223.6
653.60101	131.2
654.42273	105.2
655.49695	387.3
656.44580	135.9
658.38910	2113.6	y (6) (1+)
659.44897	538.2
660.52930	193.5
661.51477	109.7
662.43042	247.3
663.65796	224.0
664.57843	224.2
665.70197	163.1
666.72205	1860.0
667.54553	224.3
668.65131	191.6
669.64819	303.7
670.55121	182.7
671.58911	215.1
672.53680	811.2
673.47485	295.5
674.56116	64.6
675.55023	101.7
676.51062	946.1
677.58740	284.5
678.64026	140.8
679.63165	125.0
680.54645	309.4
681.50940	389.9
682.43488	997.6
683.32245	175.2
684.34961	173.2
685.23944	132.5
686.30170	289.8
687.50031	145.1
688.57404	501.8
689.60004	255.6
690.68317	356.4
691.56696	330.5
692.61407	106.3
693.86694	142.0
695.36047	149.5
696.85120	189.9
697.56647	306.5
698.65460	181.1
699.85785	552.9
701.24542	284.2
702.30988	286.0
703.36829	103.0
704.32245	100.8
705.55420	181.1
706.54773	132.1
707.56628	366.2
708.50879	786.7
709.62372	433.4
710.69153	123.7
711.62524	189.8
712.55536	312.1
713.52917	287.3
714.41052	121.6
715.52069	138.3
716.42352	165.2
717.13928	351.4
718.20197	133.7
719.59570	261.1
720.64075	138.6
721.67358	180.1
722.62878	236.3
723.58307	323.9
725.32623	4964.9	y (14) (2+)-H2O, y (14) (2+)-NH3
726.16077	2712.5
727.68109	157.0
728.78296	74.9
729.53864	176.6
730.70618	144.6
731.55450	164.7
732.71057	280.3
734.21814	29568.4	y (14) (2+), b (14) (2+)-NH3
735.05518	2217.3
736.36981	379.5
737.46515	471.7
738.58704	383.8
739.47607	407.9
740.59900	290.3
741.61975	322.1
742.54749	4247.9	b (14) (2+)
743.56287	1648.8
744.58417	552.2
745.56696	184.6
746.61670	105.4
747.78546	368.7
748.63745	221.9
749.59772	458.7
750.60858	169.9
751.81110	361.5
752.69727	135.4
753.41211	208.7
754.61603	109.9
755.71075	238.9
756.60797	643.3
757.67303	1288.6
758.61249	724.9
759.52332	362.9
760.84009	235.9
761.62299	51.5
763.41095	3557.0
764.37311	218.7
765.28467	201.7
766.72626	2972.6
767.68256	1028.5
768.63177	404.2
769.59039	428.9
770.59839	169.0
771.69702	201.8
772.68353	116.9
773.72711	505.4
774.86316	139.0
775.77087	285.4
776.76459	265.7
777.62292	372.4
778.69232	449.8
779.61682	228.5
780.62189	121.5
781.61469	190.1
782.59497	167.4
783.32965	115.3
784.61212	211.9
785.67786	137.8
786.79443	316.0
787.67371	138.5
788.71283	160.3
789.50146	423.7
790.37659	711.4
791.25470	409.1
792.42822	337.8
793.69287	274.9
794.62433	193.2
796.34906	4720.7
797.56268	149.2
798.53784	399.3
799.63135	465.2
800.49933	183.2
801.72992	3998.3
802.62445	255.1
803.46460	175.2
804.23639	386.2
805.09711	281.9
806.23059	301.2
807.18378	555.2
807.90161	139.6
808.52838	557.0
809.65253	529.8
810.77173	254.7
811.83649	435.7
812.84552	338.0
813.72729	228.7
814.41296	116.5
815.40820	605.5
816.20697	637.5
817.29327	207.7
817.90662	169.0
818.60797	187.8
819.74249	290.1
820.75824	154.3
821.81873	365.2
822.78467	823.0
824.10266	1102.3
825.30121	241.2
826.39331	312.7
827.39014	741.7
828.62195	496.6
829.58881	326.0
830.64191	271.0
831.56403	462.7
832.52820	210.9
833.30658	169.6
834.77325	1386.2
835.83441	345.4
836.67480	544.4
837.60339	1003.7
838.49982	359.5
839.34277	213.2
840.25507	308.7
841.26599	375.5
842.09650	261.6
843.29156	466.6
843.97772	138.8
844.85474	471.8
845.70190	570.8
846.56250	2013.5
847.56671	573.2
848.51569	504.5
849.80280	406.5
850.68970	309.1
851.52026	335.3
852.51495	710.9
853.66772	4037.2
854.65857	5634.6	[M+2H] (2+)-NH3-H2O
855.57416	1352.6
856.45776	399.8
857.61365	555.1
858.74860	602.1
859.81030	1013.3
860.77570	2208.5
861.75543	279.1
862.81543	3275.8	[M+2H] (2+)-H2O, [M+2H] (2+)-NH3
863.69348	2076.0
864.60992	212.2
865.46124	5.5
866.58264	17.5
872.37708	90.8
873.33160	267.9
874.12390	11.2
874.88055	29.0
875.63696	14.7
876.82361	167.4
877.58307	43.7
879.00110	213.0
879.67590	252.7
880.66833	303.4
881.66986	646.2
882.64771	209.6
883.44385	197.8
884.93536	87.0
885.69708	282.8
886.50354	104.5
887.30109	123.6
888.43634	104.5
889.76465	1002.8
890.58832	310.0
891.45062	135.4
892.53180	161.5
893.81580	75.7
894.79095	75.5
895.66785	289.3
896.59955	377.7
897.61615	111.4
898.32965	58.1
899.58356	120.5
900.63245	641.4
901.64044	1400.0
902.52594	180.5
903.98486	102.0
904.69012	270.3
905.74530	157.3
906.56659	142.7
907.56897	116.9
908.59937	227.4
909.28827	48.9
910.68536	165.6
912.11029	72.0
912.94177	25.8
913.87982	105.5
914.68011	114.6
915.60089	19.2
916.52142	67.3
917.86292	132.1
918.74738	175.7
919.94800	109.5
920.83282	167.5
921.88544	147.1
922.77631	245.9
923.47540	244.3
924.48956	216.9
925.64783	158.2
926.56042	104.1
927.75061	245.7
928.70782	542.2
929.89764	200.0
930.91302	91.5
932.45056	105.2
933.68311	117.6
934.94708	96.0
935.95337	27.8
937.23846	4719.0
938.12372	1492.1
939.45862	211.5
940.58777	316.5
941.56122	262.0
942.64130	172.2
943.55634	100.8
945.14117	702.2
946.14893	337.5
946.90375	17.9
947.75311	145.7
948.69385	70.5
950.04755	150.4
950.86420	189.3
951.82489	125.9
952.62769	57.1
954.21490	1783.0
955.23370	369.0
956.34869	325.7
957.46826	603.5
958.39594	752.2
959.32092	226.9
960.52472	125.6
961.64496	351.3
962.62677	94.9
963.64001	136.8
964.64661	353.6
965.54822	595.4
966.65088	401.2
967.58215	298.7
968.49371	455.6
969.45941	239.0
970.47150	370.1
971.24017	104.9
972.60486	219.0
973.59265	565.4
974.60059	801.5
975.55865	459.9
976.56616	242.5
977.66711	133.9
978.75989	176.2
980.07721	241.3
980.80090	17.3
981.86414	144.8
982.85992	201.3
983.68573	173.9
984.67078	216.0
985.66113	153.6
986.60309	166.9
987.38214	75.4
989.14899	404.3
990.48755	220.5
991.40845	335.0
992.17810	178.3
992.94861	74.3
993.86816	166.1
994.73749	205.9
995.66162	252.1
996.46869	225.7
997.61487	346.8
998.57446	270.3
999.85419	284.9
1000.80383	1042.0
1001.77301	250.1
1002.54047	300.8
1003.31525	66.0
1004.45587	333.5
1005.58887	976.8
1006.60773	684.1
1007.60162	2035.8
1008.89789	2713.2
1009.72778	2389.9
1010.75482	376.7
1011.71100	147.0
1012.52686	19.3
1013.84222	649.7
1014.57941	796.8
1015.58014	256.3
1016.49683	68.9
1017.73657	60.2
1018.73138	215.2
1020.21698	935.0
1021.09259	352.9
1021.80566	105.0
1022.78656	3733.9
1023.63586	2239.1
1024.81763	169.2
1025.69971	237.7
1026.43774	83.0
1027.77002	627.1
1028.86487	683.3
1029.70093	670.5
1030.71375	227.9
1031.65894	86.6
1032.57178	60.8
1033.66626	141.9
1034.58679	41.7
1035.53687	72.5
1036.61597	242.3
1037.59644	248.7
1038.64111	221.4
1039.61194	132.4
1040.69873	127.6
1041.65381	102.0
1042.59045	160.9
1043.52612	130.7
1044.69714	127.1
1045.72900	63.9
1046.74939	68.6
1047.99512	84.6
1049.32556	177.7
1050.43176	77.0
1051.52625	152.9
1052.54492	222.5
1053.60474	215.0
1054.50024	223.2
1055.72473	215.2
1056.67029	227.6
1057.63647	160.2
1058.69885	796.1
1059.61060	310.3
1060.73022	97.9
1061.77649	78.7
1062.66138	242.3
1063.63684	136.9
1064.71301	126.8
1065.58691	324.5
1066.56580	251.6
1067.68884	160.9
1068.70532	705.1
1069.61047	226.8
1070.57703	280.6
1071.56177	2091.8	y (10) (1+)
1072.56982	842.6
1073.57678	281.2
1074.71533	235.5
1075.68738	711.7
1076.60449	302.7
1077.57520	42.2
1078.81836	58.0
1079.86621	104.6
1081.28687	997.4
1082.52026	160.1
1083.50769	1409.2
1084.56714	706.4
1085.56055	928.7
1086.58203	575.7
1087.65808	177.4
1089.12634	80.5
1090.26685	263.2
1091.49402	136.7
1092.69714	252.3
1093.72961	138.4
1094.46179	99.1
1095.53613	316.1
1096.32507	103.7
1097.06506	24.3
1097.70618	19.8
1098.98120	224.2
1099.65112	74.8
1100.82410	278.0
1101.83704	169.6
1102.66284	104.4
1103.85303	366.3
1104.69458	239.5
1105.67542	97.5
1106.71558	125.0
1107.72339	148.7
1108.56445	130.7
1109.72437	118.1
1110.64709	70.3
1112.31909	677.9
1113.43213	656.0
1114.59497	56.4
1115.84399	458.1
1116.51050	140.6
1117.37329	123.5
1118.31616	90.8
1119.56030	55.9
1120.79126	596.7
1121.71729	468.8
1122.74939	119.6
1123.59412	124.4
1124.64734	214.5
1125.59839	108.1
1126.81885	155.0
1127.59717	130.4
1128.64636	249.5
1129.60229	249.1
1130.50452	303.3
1131.72156	143.8
1132.61572	51.3
1133.60437	109.3
1134.60205	349.9
1135.65198	417.1
1136.71033	363.8
1137.64648	244.8
1138.72595	606.2
1139.54553	310.1
1140.65747	89.4
1141.69324	136.5
1142.83130	125.9
1143.87830	789.2
1144.71082	1019.1
1145.70862	235.5
1146.79529	87.7
1148.02454	142.2
1148.77295	140.7
1150.21228	127.9
1150.97217	49.3
1151.69458	576.7
1152.57251	312.3
1153.70581	201.3
1154.66992	775.2
1155.56018	1031.3
1156.63672	558.6
1157.70325	230.4
1158.55652	88.9
1159.77368	84.3
1160.77405	211.8
1161.68738	137.7
1162.85352	123.3
1163.81970	165.4
1164.64966	102.9
1165.65356	169.5
1166.72693	136.0
1167.65820	112.3
1168.74463	889.3
1169.69299	481.9
1170.68750	122.0
1171.60889	213.1
1172.60962	1134.8
1173.69495	539.8
1174.58191	386.0
1175.52332	161.3
1176.64575	470.1
1177.80298	763.1
1178.70093	442.5
1179.72974	141.9
1180.74475	104.6
1181.81482	32.9
1182.58276	68.6
1183.45471	85.5
1184.44995	237.0
1185.57080	2195.6	y (11) (1+)
1186.56555	1266.0
1187.62085	267.3
1188.60889	44.7
1189.50061	108.5
1190.55688	184.0
1191.75806	134.0
1192.94348	501.4
1193.85217	4502.6
1194.65369	463.5
1195.60730	121.9
1196.60461	90.4
1197.59412	169.9
1198.74353	109.8
1199.66492	186.7
1200.69873	123.7
1201.84961	2833.1
1202.63916	1448.4
1203.75513	39.4
1204.48926	39.3
1206.40552	102.4
1207.58081	1166.9
1208.59033	738.2
1209.56006	154.4
1210.60974	59.9
1211.99170	124.1
1212.91919	43.8
1213.73804	58.2
1214.85596	210.7
1215.72266	148.2
1216.74927	83.3
1217.73926	626.7
1218.76428	378.2
1219.72644	161.7
1220.61475	151.8
1221.50232	314.8
1222.48364	64.9
1223.72693	48.2
1224.68469	213.8
1225.75806	306.1
1226.76318	272.4
1227.65710	96.0
1228.61963	30.6
1229.68762	49.8
1230.94849	34.1
1232.56506	93.5
1233.85608	389.5
1234.90454	1483.2
1235.75818	1035.8
1236.76733	94.5
1237.63342	33.9
1238.68091	111.1
1239.66187	437.0
1240.65540	190.6
1241.72754	253.0
1242.55200	43.1
1243.90833	434.5
1244.78333	160.2
1245.68005	29.4
1246.60071	63.3
1247.44836	39.5
1248.56213	69.4
1249.84216	62.1
1251.03198	183.9
1252.00476	57.6
1252.68665	83.6
1253.75220	103.8
1254.42566	52.6
1255.87439	73.3
1256.64807	1842.4	y (12) (1+)
1257.65295	970.4
1258.69922	274.2
1259.73328	39.7
1260.73584	42.5
1261.70679	32.2
1262.51843	27.8
1263.66064	113.4
1264.53906	148.1
1265.52014	146.9
1266.52466	144.6
1267.61914	110.1
1268.80469	103.4
1269.65527	130.8
1270.64612	65.2
1271.69543	41.9
1272.70056	118.5
1273.76331	331.7
1274.74243	865.1
1275.71582	1495.7
1276.72668	1676.6
1277.70630	970.4
1278.61902	309.3
1279.48401	46.4
1280.44995	104.5
1281.64233	65.4
1282.65637	76.3
1283.63904	1016.6
1284.56653	778.3
1285.58276	352.7
1286.60632	127.2
1287.66321	12.7
1288.49805	10.3
1292.57556	8.3
1293.45227	19.5
1294.59717	22.6
1295.54358	37.1
1296.61475	54.0
1297.77112	62.0
1298.83276	92.7
1299.57422	10.6
1300.93091	41.1
1301.66003	43.1
1302.70630	267.2
1303.65869	260.6
1304.60742	151.2
1305.62036	61.6
1307.63208	43.2
1308.68677	34.0
1310.78320	21.5
1311.88977	39.1
1313.06262	46.0
1313.68970	22.6
1314.84460	63.7
1315.71167	104.3
1316.67871	71.2
1317.78491	28.7
1318.71094	53.0
1319.76160	170.9
1320.70874	332.4
1321.70154	267.4
1322.76868	51.7
1323.66394	71.4
1324.69666	45.8
1325.60547	17.7
1326.89136	132.0
1327.71143	13.1
1328.65930	87.0
1329.52393	5.4
1330.55420	35.5
1331.69861	91.1
1332.72034	159.5
1333.65906	69.8
1334.76672	135.4
1335.75720	78.1
1336.68469	37.8
1337.75671	68.7
1338.73608	182.8
1339.65051	61.4
1341.71484	83.2
1342.82227	57.2
1343.90674	59.4
1344.68140	97.7
1345.64172	61.8
1346.93921	69.6
1347.75159	7.9
1349.64502	25.6
1350.57642	120.1
1351.72070	244.3
1352.76733	207.1
1353.69971	125.5
1354.59021	16.5
1355.69446	8.5
1356.82800	11.5
1357.50488	16.0
1358.73132	36.8
1359.73425	28.6
1360.69763	14.8
1361.72986	30.8
1362.58484	82.4
1363.73779	195.5
1364.72900	103.0
1365.68799	10.7
1366.78394	41.7
1368.62280	533.1
1369.72229	690.7
1370.60059	219.2
1371.68909	88.0
1372.74353	5.9
1373.93994	23.7
1374.75256	9.7
1376.91577	47.5
1377.72681	51.8
1378.64563	49.3
1379.64294	125.2
1380.62793	122.9
1381.62512	87.5
1382.60596	8.0
1383.67236	34.8
1384.69177	87.9
1385.71606	91.6
1386.74353	90.2
1387.78296	113.3
1388.67578	132.5
1389.74695	152.8
1390.93140	27.3
1391.63269	24.4
1392.66699	22.2
1393.86365	12.4
1394.65100	36.3
1395.62610	79.6
1396.61646	119.4
1397.63171	1007.8
1398.65759	681.1
1399.56970	240.4
1400.70605	43.1
1401.63770	146.3
1402.66504	52.4
1403.61218	70.2
1404.48181	13.0
1405.60681	32.5
1406.83154	31.6
1407.64038	33.8
1408.82214	51.8
1409.77881	41.0
1410.57666	17.0
1411.82849	94.3
1412.63037	39.3
1413.71863	106.3
1415.62305	85.9
1416.69617	39.2
1417.80908	45.8
1418.71863	52.4
1419.68811	75.0
1420.68408	16.3
1421.87988	21.2
1422.66602	7.6
1423.95068	27.3
1424.57129	4.2
1426.01379	5.8
1426.73804	16.6
1427.81726	27.0
1428.81580	16.9
1429.85742	9.6
1430.53247	25.0
1431.77954	66.1
1432.70764	25.1
1433.68347	41.6
1434.69800	5.5
1436.62402	2.4
1437.74573	7.5
1438.92480	74.7
1439.84814	60.2
1440.83423	108.1
1441.72632	53.3
1442.65735	7.0
1443.86951	19.6
1444.72986	124.8
1445.55212	74.0
1446.60974	67.0
1447.73279	9.5
1448.62537	48.0
1449.75977	128.6
1450.76746	83.9
1451.73022	47.3
1452.83020	34.1
1453.97327	26.0
1454.96899	67.4
1455.57874	15.6
1456.79663	44.5
1457.72070	102.9
1458.91443	22.5
1459.57593	35.4
1460.48950	39.4
1461.65808	33.4
1463.60815	41.2
1464.78284	36.1
1465.84619	175.5
1466.74646	950.3
1467.72180	558.2
1468.68713	91.0
1469.83350	40.4
1470.61060	33.8
1471.26050	47.6
1472.73523	151.0
1473.68237	42.6
1475.76538	9.6
1476.73035	45.0
1477.75464	62.0
1478.60925	58.3
1480.67944	22.0
1481.74756	60.6
1483.67798	1106.4
1484.76453	835.1
1485.77405	264.7
1486.61182	20.6
1487.56018	108.4
1488.96643	42.2
1489.68945	52.8
1490.80518	66.0
1492.07666	30.5
1492.82837	22.2
1493.67236	20.5
1494.75085	40.8
1495.66223	40.7
1496.78430	34.3
1497.62646	80.4
1498.74316	45.8
1499.64551	12.7
1500.73059	94.7
1501.67163	25.0
1502.76599	49.2
1503.73584	33.1
1504.69238	4.9
1508.08020	30.3
1510.79407	15.3
1512.70435	43.4
1513.72058	74.8
1514.64221	71.6
1515.77527	63.6
1516.61255	6.9
1517.56628	38.6
1519.74146	11.0
1521.75793	22.6
1522.83276	40.1
1525.59607	36.6
1526.57471	22.5
1527.81079	9.2
1529.80322	34.0
1531.22388	120.9
1532.19897	123.0
1532.91235	164.3
1533.84875	305.2
1534.79382	203.9
1535.73792	82.3
1536.95923	23.8
1540.18982	48.7
1540.90076	10.6
1541.71033	29.3
1542.77026	56.7
1543.59253	43.3
1545.75464	76.7
1546.70996	122.1
1547.83557	256.2
1549.01770	120.3
1549.78589	62.1
1550.65576	45.6
1551.64111	34.1
1552.85681	18.6
1553.57581	13.3
1554.74646	5.8
1555.81726	12.0
1558.73987	15.3
1559.66553	14.8
1560.69836	13.1
1561.63367	43.6
1562.79077	101.9
1563.80090	93.0
1566.80627	34.5
1567.83875	137.3
1568.93054	146.7
1569.75330	11.5
1570.90674	42.5
1571.85999	5.6
1572.72620	18.3
1573.82495	10.6
1575.25586	44.9
1577.88147	86.3
1578.82776	102.6
1579.86072	265.8
1580.85168	259.5
1581.75854	54.5
1582.66174	3.4
1584.76062	5.0
1585.81897	36.0
1586.74780	19.9
1588.16345	32.4
1589.70398	43.0
1590.73499	87.5
1591.69373	28.1
1592.73474	14.0
1594.02600	15.1
1596.66089	495.1
1597.77698	471.2
1598.80811	88.3
1603.84473	13.3
1605.03235	71.1
1605.91736	9.1
1606.78650	16.7
1607.74548	643.4
1608.68958	433.5
1609.74292	165.5
1610.80469	26.5
1611.65857	12.2
1612.87769	16.4
1614.69495	11.5
1615.60205	41.7
1616.66345	27.8
1619.52722	19.9
1624.54724	8.8
1625.55688	8.3
1626.84033	57.3
1627.93115	5.7
1628.68652	13.8
1629.54993	16.6
1630.43909	45.2
1631.86719	22.5
1632.65417	9.6
1633.65796	29.7
1639.62354	23.7
1640.72449	40.9
1641.94739	58.2
1642.84778	78.6
1643.79187	20.0
1644.80664	48.3
1645.58594	45.4
1646.82739	45.5
1647.94348	6.5
1650.49683	5.0
1653.95361	21.2
1654.97595	10.8
1656.71094	6.0
1660.64514	60.4
1661.62537	65.5
1662.59143	7.4
1663.68677	37.1
1664.74976	5.9
1670.72144	26.6
1672.04883	23.6
1675.57642	5.3
1678.75317	11.3
1680.82190	7.0
1684.23572	12.4
1684.85706	26.6
1685.62952	10.6
1689.87817	15.5
1692.93103	6.1
1697.66040	10.5
1698.68372	28.2
1699.78027	88.5
1700.82324	10.9
1701.95337	9.4
1705.89783	23.5
1710.66174	19.0
1715.08057	16.6
1715.93640	24.1
1717.56128	11.5
1718.82922	5.4
1726.02759	8.8
1727.48682	49.7
1728.34021	5.2
1729.69763	6.8
1730.92102	15.1
1735.70715	53.0
1736.76416	32.9
1738.42688	18.5
1743.66846	16.3
1744.88123	139.3
1745.74573	112.4
1746.79797	64.5
1753.79407	17.8
