# Supplementary material for: Top-Down and Bottom-Up Identification of Proteins by Liquid Extraction Surface Analysis Mass Spectrometry of Healthy and Diseased Human Liver Tissue
Source: J Am Soc Mass Spectrom. 2014 Sep 3;25(11):1953–61. doi: 10.1007/s13361-014-0967-z (PMC4197381; doi:10.1007/s13361-014-0967-z)
Supplement: Supplementary file 4 — (ZIP 7870 kb) [file 13361_2014_967_MOESM4_ESM.zip › data/AVQQPDGLAVLGIFLK_-2_2_100839.txt]

m/z	i	matches
238.32718	3.6
239.19247	253.1
240.15971	168.3
241.22415	37.6
242.28040	15.1
244.36624	5.9
245.19548	17.6
246.47078	2.6
249.27362	7.6
250.22403	13.0
251.27736	26.7
252.43861	2.3
253.25095	5.2
255.32831	20.0
257.22614	470.1
258.30298	35.2
259.43115	22.4
260.38684	69.3
262.24133	36.0
263.88043	11.3
265.13199	20.0
266.33197	5.7
267.57288	5.9
268.34735	6.5
269.53287	27.7
270.43546	56.4
271.38937	33.2
272.25037	21.8
274.25150	16.4
275.50195	6.6
276.25644	55.7
277.12341	13.5
279.55151	29.1
282.22650	19.4
283.39984	3.4
284.30850	27.2
285.33136	9.5
286.33243	14.1
289.40903	12.4
290.26520	9.8
293.07477	9.4
294.36768	41.3
295.56079	11.0
296.34583	12.7
297.34769	8.4
298.44458	70.9
299.27591	752.5
300.31219	97.5
301.31677	42.4
302.04507	4.1
303.43573	14.7
304.61346	13.9
305.24765	6.7
307.44223	17.8
308.78049	9.0
309.39606	10.1
310.44330	60.2
311.48199	29.2
312.22452	12.8
313.33310	8.7
314.28119	40.2
315.32666	37.4
316.38803	141.8
318.25519	98.1
319.23956	3.6
319.91370	3.3
322.28882	12.0
323.69888	15.7
325.39764	6.1
327.35266	27.8
328.33530	77.8
329.33264	6.6
330.34283	26.4
331.40076	51.7
332.35959	16.3
333.33124	13.2
334.35876	10.9
335.41071	2.9
337.44781	25.1
338.55811	99.3
339.40076	15.2
340.36935	7.1
341.36655	24.3
342.42529	45.7
343.49359	58.8
344.31873	29.5
345.41660	36.5
346.28241	5.7
347.41635	6.3
348.47369	23.0
349.37970	24.7
350.39624	18.3
351.28665	8.0
352.77332	4.9
353.40555	6.1
354.27966	15.1
355.36224	67.2
356.39532	67.0
357.30090	44.3
358.15399	58.4
359.52448	13.6
360.44037	33.8
362.22748	21.7
363.33487	36.5
364.88831	9.6
366.42914	163.2
367.42609	47.9
368.35974	46.9
369.51025	12.7
370.47705	17.8
371.40918	11.4
372.44635	14.6
373.44498	9.5
374.30536	32.0
375.32886	49.0
376.33585	21.3
378.60208	14.5
379.49603	16.0
380.36002	26.0
381.44440	52.3
382.35809	27.0
383.45551	89.8
384.42496	51.5
385.37750	39.2
386.39832	40.7
387.41992	51.4
388.57947	19.7
389.36127	33.0
390.34195	27.8
392.47473	27.0
393.32819	7.4
394.46777	21.3
395.44324	44.9
396.39697	17.1
397.36481	58.7
398.36975	20.7
399.41177	53.9
400.42120	11.2
402.58014	10.3
403.48425	32.8
404.68231	54.0
405.33008	26.1
406.70605	53.8
407.42728	1154.2	y (3) (1+)
408.29218	83.4
409.51050	273.9
410.55551	65.1
411.46295	71.2
412.30759	42.9
413.56348	42.8
414.33060	37.2
415.34784	7.2
416.55444	43.3
417.40039	42.6
418.34949	17.4
419.35236	15.0
420.33801	18.1
421.40295	6.4
423.40482	323.9
424.51544	118.5
425.41302	37.5
427.31671	1178.8	b (4) (1+), a (9) (2+)
428.29495	114.2
429.55261	61.0
430.27164	19.3
431.44690	32.9
432.23730	8.0
433.27457	21.7
434.64883	21.9
435.40521	45.1
436.39032	55.0
437.34100	29.1
438.46478	42.8
439.35992	34.2
440.41852	59.6
441.61292	86.3
442.76959	15.5
444.05585	55.5
445.67014	18.3
446.47586	13.8
447.36322	28.2
448.42520	25.7
449.39996	36.4
450.25879	16.5
451.35681	97.3
452.63361	35.3
453.44217	29.3
454.40881	133.1
455.45065	65.6
456.38342	39.2
457.39703	82.8
458.40167	49.3
459.17859	22.9
460.37283	64.3
461.55161	66.7
462.38452	21.9
463.30048	25.4
464.38873	41.3
465.40173	48.5
466.42896	72.2
467.39026	12.3
468.31531	48.3
469.36374	76.1
470.37042	33.4
471.53516	4.0
472.37805	38.1
473.17340	10.0
474.46173	55.4
475.43103	52.3
476.32214	14.9
477.32245	54.0
478.42719	37.3
479.26862	7.8
480.33032	72.5
481.37573	75.4
482.29181	69.1
483.52704	13.1
484.45862	61.5
485.32574	60.6
486.36469	97.1
487.32520	34.2
488.14691	10.7
489.48560	12.2
490.35022	40.4
491.29602	42.6
492.35028	94.3
493.35724	34.1
494.31006	66.2
495.45734	32.3
496.40967	42.4
497.32513	51.7
498.47900	52.5
499.46301	38.2
500.46252	42.7
501.37738	51.6
502.04407	15.4
503.64307	26.4
504.38098	12.1
505.45966	59.0
506.32257	21.4
507.28748	127.4
508.65289	60.6
509.40466	59.0
510.41040	28.2
511.39734	48.4
512.35114	15.3
513.48840	80.5
514.32587	73.6
515.71600	28.2
516.42328	32.9
517.32507	19.4
518.90698	48.9
519.93341	89.6
520.57953	143.6
521.44861	46.6
522.35577	169.7
523.44983	117.5
524.31311	81.9
525.42841	42.5
526.30426	85.6
527.39948	64.1
528.43378	44.0
529.82275	45.0
531.20850	152.1
532.23065	42.2
533.43433	38.5
534.59167	67.5
535.41235	68.8
536.19373	11.8
537.49945	39.0
538.51770	75.1
539.41675	4.1
540.47064	59.8
541.41547	82.9
542.66473	45.4
543.38434	103.3
544.48145	76.4
545.41211	27.1
546.64868	46.4
547.36261	20.4
548.37921	95.8
549.37482	79.9
550.57794	44.5
551.61377	67.9
552.22607	37.9
553.48279	81.0
554.46033	54.3
555.38635	52.5
556.21313	25.6
557.37939	119.5
558.26135	94.9
559.21625	32.6
561.23132	135.4
562.28467	30.4
563.34674	18.4
564.32092	48.5
565.40118	245.7
566.54694	75.1
567.65826	58.6
568.50061	24.1
569.27478	31.6
570.38910	25.6
571.44507	83.3
572.43304	100.2
573.47430	77.7
574.49738	58.3
575.45477	42.2
576.56036	89.8
577.45630	1459.4	y (5) (1+)
578.52802	159.8
579.42889	51.0
580.51514	87.4
581.49286	42.7
582.75543	58.9
583.35608	43.9
584.31537	16.2
585.35010	26.2
586.59094	60.6
587.39587	65.9
588.46448	87.7
589.40717	52.3
590.36157	184.7
591.30511	56.1
592.40198	110.6
593.33899	41.3
594.40430	145.0
595.42029	52.6
596.59296	86.3
597.45056	81.4
598.50049	118.4
599.49939	70.2
600.54309	21.5
601.66449	68.5
602.68225	32.9
603.40619	108.4
604.41650	299.3
605.42432	252.8
606.39746	99.9
607.50232	49.2
608.43738	114.1
609.29724	3.3
610.56195	18.4
611.34210	45.4
612.12000	60.9
613.14233	132.1
614.27563	35.1
615.06189	16.6
616.26758	89.8
617.59509	20.7
618.91840	55.1
619.55750	16.8
620.43658	59.5
621.80548	475.4
622.47589	232.1
623.51184	85.7
625.30676	97.6
626.44330	98.3
627.39758	24.4
628.72473	99.0
629.48090	171.8
630.47131	147.8
631.59790	123.0
632.52386	125.7
633.33948	78.4
634.64709	91.8
635.73749	33.3
636.46277	22.9
637.24878	69.5
638.22772	144.0
639.41815	303.0
640.61053	241.9
641.57239	151.9
642.52435	38.7
643.50116	64.5
644.41467	78.0
645.61035	77.7
646.55731	46.3
647.45160	19.6
648.37250	105.5
649.94385	73.7
651.35364	202.3
652.50146	149.4
653.48444	117.1
654.46222	147.0
655.96283	85.1
657.64557	100.0
658.69037	45.9
659.58063	72.3
660.66473	70.7
661.57056	46.6
662.44977	78.2
663.55536	147.3
664.50134	247.5
665.53204	74.6
666.59790	44.2
667.76709	117.7
668.70148	140.2
669.68445	106.9
671.34503	172.0
672.40729	86.9
673.70300	95.9
674.56812	110.0
675.53595	137.2
677.03375	892.9	y (13) (2+)-H2O, y (13) (2+)-NH3
677.89728	14.1
678.86316	82.5
679.52338	109.5
680.62421	20.3
681.49353	160.6
682.42548	57.9
683.30426	91.1
684.33917	66.4
685.82312	449.9
686.56775	158.4
687.52429	84.4
688.58203	236.7
689.53479	69.6
690.60217	2083.6	a (14) (2+), y (6) (1+)
691.57520	313.2
692.54822	47.2
693.50006	258.0
694.40863	89.1
695.82764	36.6
696.61285	139.8
697.41840	19.7
698.79047	141.7
699.84570	1104.3
700.59448	385.0
701.61646	126.2
702.29797	100.9
703.50458	603.1
704.51788	154.8
705.50806	209.6
706.39282	164.0
707.46790	76.2
708.70020	53.6
709.51599	99.3
710.47253	60.1
711.76404	69.0
712.70349	113.2
713.87201	76.2
714.76392	80.2
715.59369	155.6
716.43567	88.1
717.61487	50.4
718.72424	64.3
719.69861	113.6
720.62427	48.1
721.55975	272.1
722.52252	84.8
723.69812	139.6
724.45178	180.3
725.48236	152.2
726.48181	60.0
727.75214	191.8
728.71320	200.5
729.83612	141.0
730.71045	175.4
731.63373	136.5
732.60736	455.9
733.74457	133.9
734.50543	97.6
735.50238	154.2
736.48755	105.3
737.56354	76.2
738.35303	57.9
740.09320	213.8
741.25409	4153.3	y (14) (2+)-H2O, y (14) (2+)-NH3
742.22064	760.2
743.65942	281.9
744.95709	205.9
746.21100	207.1
747.70612	73.2
748.49908	112.9
750.09680	3727.2	y (14) (2+)
751.12372	197.5
752.12518	139.6
753.18115	112.0
754.75177	99.9
755.75378	140.1
756.53766	181.5
757.59503	159.5
758.39087	140.2
759.68970	295.5
760.35724	47.6
761.70679	234.4
762.48792	86.3
763.55768	132.3
764.70038	177.0
765.83020	48.7
766.66931	186.4
767.54755	228.0
768.59607	105.6
769.70569	230.7
770.68005	193.9
771.69464	109.2
772.54578	122.9
773.27045	122.8
774.00891	220.6
774.72302	213.9
775.54828	122.8
776.49188	89.8
777.48694	124.0
778.79315	288.6
779.54120	373.2
780.54608	216.4
781.57373	89.9
782.78186	91.6
783.58154	75.4
784.84314	198.0
785.84180	421.5
786.86224	207.2
787.65179	105.8
788.67993	255.4
789.61713	1181.8	y (7) (1+)
790.58362	578.4
791.50861	354.9
792.45831	617.3
793.06616	52.1
793.80548	101.2
794.60754	250.7
796.13190	205.0
796.91473	159.5
797.78046	160.0
798.62170	32.6
799.52246	465.3
800.56274	91.1
801.61047	272.0
802.64337	128.3
803.66064	404.6
804.61151	263.5
805.28113	200.8
805.89215	89.8
806.54846	258.7
807.64777	179.5
808.49933	199.4
809.52216	844.9	b (8) (1+)
810.80341	1204.1
811.73840	166.1
813.15155	462.2
814.33374	296.1
815.18079	75.4
816.36169	1023.8
817.45599	944.9	[M+2H] (2+)-NH3-H2O
818.27435	302.0
819.20911	300.9
820.35052	186.4
821.47418	230.5
822.57269	636.1
823.44861	377.8
824.49554	45.2
825.79968	1013.1	[M+2H] (2+)-H2O, [M+2H] (2+)-NH3
826.49121	830.5
827.13629	154.6
828.66199	16.9
834.52087	10.0
836.79816	3.6
837.55774	12.3
838.25629	20.3
839.78851	6.5
840.60577	27.7
841.48608	16.3
842.60858	83.0
844.40259	133.9
845.21570	71.0
846.16681	39.5
847.68774	85.0
848.54370	54.1
849.59198	91.9
850.71429	252.3
851.91803	375.1
852.78845	194.1
853.65472	448.2
854.42700	120.4
855.22485	155.9
856.57428	44.7
857.59595	114.4
859.14935	581.3
860.59491	2183.7	y (8) (1+)
861.64569	615.1
862.68488	325.4
863.68799	143.9
864.58051	147.0
865.94507	89.5
866.87036	118.8
867.68530	240.9
868.93512	130.6
869.62073	152.2
870.34515	63.5
871.92120	58.1
873.11523	338.5
873.92365	116.8
874.86755	56.5
875.92480	44.2
877.13733	48.7
878.21564	167.3
879.30176	353.9
880.48779	761.1
881.75928	206.8
882.81598	113.4
883.77527	103.7
884.78717	84.6
886.00952	221.0
887.27423	224.2
888.55750	146.6
889.70404	269.5
890.84930	130.7
891.53247	56.6
892.62988	234.3
893.59766	93.5
894.82489	1075.0
895.59833	603.4
896.89673	481.3
897.98633	48.2
899.17615	216.6
900.56519	129.6
901.70520	132.1
902.86792	323.3
903.65039	79.9
904.95502	297.4
905.78412	128.1
906.72327	171.8
907.67719	142.3
908.60498	133.7
909.47217	300.4
910.67371	163.3
911.64331	201.8
912.59711	26.7
913.74133	144.5
914.73145	239.4
915.82037	359.7
916.93188	432.4
917.96106	220.2
919.64374	835.1
920.72119	204.5
921.82062	119.4
922.85938	197.0
923.90485	229.2
924.81421	110.5
926.08667	192.8
927.65491	566.9
928.67010	89.5
929.70618	144.4
930.53467	155.9
931.83386	242.6
932.50470	27.6
933.75787	245.2
934.66943	90.3
935.87854	406.1
936.83105	361.6
937.79095	274.6
938.71344	250.1
939.52838	53.2
940.88312	75.0
941.83209	72.1
942.57007	63.8
944.39648	125.6
945.39886	106.7
946.30585	207.5
947.21741	340.3
948.11761	375.4
949.31390	79.0
950.57251	120.4
951.60638	303.6
952.48694	139.6
953.56110	139.3
954.62341	39.3
955.49695	93.9
956.85889	193.4
957.61096	165.2
958.89679	148.8
960.00385	108.4
961.54321	500.0
962.46771	273.8
963.27087	166.6
964.28094	203.8
965.33044	107.3
966.15918	111.9
967.69403	189.3
968.55096	84.0
969.76343	224.9
970.56384	46.8
972.09900	107.9
973.16931	233.4
973.84442	402.5
974.70532	326.5
975.77612	103.3
976.67175	1298.7
977.47815	360.5
978.60168	181.6
979.63464	966.8	b (10) (1+)
980.65204	342.4
981.74829	373.3
982.65497	92.3
983.68408	205.1
984.98297	82.8
985.69391	253.5
987.02460	125.5
987.65979	19.8
988.68359	78.7
989.69666	269.9
990.70966	549.9
991.51086	573.5
992.78052	283.2
993.77527	451.6
994.71387	108.2
995.70111	188.6
997.14050	200.5
997.82599	49.6
998.79742	77.8
999.97778	146.6
1000.85864	252.3
1001.89685	153.5
1002.78839	219.1
1003.82849	27.7
1004.88660	146.3
1005.83099	86.9
1006.93695	179.6
1007.54877	14.0
1008.39966	93.5
1009.41370	90.0
1010.78009	186.4
1011.66132	167.0
1012.74036	169.1
1013.46826	120.5
1014.39484	30.6
1015.28082	96.6
1016.60535	396.3
1017.54541	61.5
1018.40070	176.2
1019.44147	67.1
1020.42181	147.4
1021.45697	183.9
1022.38721	250.7
1023.76324	106.8
1024.60791	183.5
1025.82373	145.2
1027.35364	40.7
1028.29053	134.0
1029.56799	158.5
1030.67847	848.1	y (10) (1+)
1031.78918	522.6
1032.65942	32.6
1033.87549	59.5
1034.93787	129.4
1035.62952	30.2
1036.82288	268.1
1037.78650	360.7
1038.62756	212.6
1039.92603	504.3
1040.79272	808.5
1042.08276	103.6
1043.49683	64.9
1044.71484	169.4
1045.79980	151.4
1046.91443	331.5
1047.94434	39.5
1048.62732	76.8
1049.73938	134.8
1050.84521	240.2
1051.54639	217.7
1052.66003	78.4
1054.00806	506.0
1055.04272	180.1
1056.02686	32.4
1056.78247	104.0
1057.57983	64.2
1058.69592	99.2
1059.56409	118.2
1060.84912	152.5
1061.83826	218.6
1062.65552	27.3
1063.86902	150.5
1064.64990	20.1
1065.81067	86.6
1066.98193	62.1
1068.39136	107.1
1069.34607	198.3
1070.50623	117.4
1071.48425	117.2
1072.35132	132.4
1073.21191	98.6
1074.06763	164.5
1074.78235	270.7
1075.75659	340.7
1076.78381	124.3
1077.56812	89.2
1078.48608	189.2
1079.39514	207.1
1080.60132	149.4
1081.87366	115.5
1082.67676	9.9
1083.71021	59.3
1084.75208	92.7
1085.47205	127.4
1086.44104	244.7
1087.49231	38.6
1088.63367	74.2
1089.80420	117.9
1091.58252	145.7
1092.60718	1148.4	b (11) (1+)
1093.67737	294.5
1094.84204	298.2
1095.67358	178.6
1096.70752	144.7
1097.80054	93.5
1098.78320	289.3
1099.90027	247.6
1101.01941	140.1
1102.08167	122.0
1102.88611	109.9
1103.74792	52.7
1104.83240	132.7
1105.68237	34.5
1106.53003	29.2
1107.81567	84.1
1108.67407	61.9
1109.67322	82.4
1110.75159	53.7
1111.78564	54.4
1112.87830	82.3
1113.98621	323.2
1114.83118	139.3
1115.64795	100.8
1116.96338	171.0
1117.95520	77.5
1118.71704	55.3
1119.57507	58.1
1120.31873	42.5
1120.99182	51.2
1122.05420	32.3
1122.69702	123.2
1123.75378	154.9
1124.63477	41.3
1125.49219	37.3
1126.80273	194.8
1127.73877	71.6
1128.62781	118.4
1129.92078	101.8
1130.70105	36.3
1131.59192	93.2
1132.56604	79.8
1133.92249	125.1
1135.41736	231.5
1136.30200	292.2
1136.98303	29.2
1137.99548	104.9
1139.04138	37.5
1139.72778	51.7
1141.71985	100.9
1142.79712	127.5
1143.53772	7.5
1144.68433	650.0
1145.89441	528.9
1146.77686	168.8
1147.74829	54.0
1149.66345	360.1
1150.70959	192.2
1151.68884	45.2
1152.65283	68.4
1153.78455	11.4
1154.47180	48.3
1155.73560	45.3
1156.73511	35.9
1157.92322	76.3
1158.98291	93.7
1159.86072	20.0
1160.58142	31.9
1161.62134	65.3
1162.58008	38.0
1163.52893	98.5
1164.43945	78.2
1165.53064	60.3
1167.15173	88.5
1167.89453	44.1
1168.79675	119.5
1169.57739	118.5
1170.34448	91.6
1172.03467	90.7
1172.80042	30.4
1173.54456	12.8
1174.62231	105.0
1175.32690	102.3
1176.17151	104.5
1176.99658	12.3
1178.08032	210.7
1178.95679	272.6
1179.73669	10.8
1180.73999	46.1
1181.66113	22.7
1182.62109	26.6
1183.61499	54.3
1184.77551	106.9
1185.80652	155.7
1186.63684	43.7
1187.91663	71.9
1188.66748	67.7
1189.71606	42.6
1190.63440	64.7
1191.78955	85.6
1192.83020	34.3
1194.29919	116.8
1195.28931	81.6
1196.23279	33.8
1197.58875	21.2
1198.51721	29.2
1199.86340	18.8
1200.61743	50.8
1201.83484	50.0
1202.74963	12.9
1203.72168	51.3
1204.70081	80.2
1205.78967	25.5
1206.57361	5.3
1207.98401	30.0
1208.68811	72.2
1209.58301	22.7
1210.82617	13.9
1211.72266	12.3
1212.63135	16.7
1214.54346	356.4
1215.75549	304.1
1216.72437	66.0
1217.77747	25.4
1218.78259	53.6
1219.56665	32.6
1221.78406	104.4
1222.91211	60.3
1223.84680	46.5
1224.78442	190.5
1225.88391	99.6
1226.85388	30.1
1227.89465	34.2
1228.65161	103.6
1229.47253	62.3
1230.48438	84.7
1231.60339	61.0
1232.22522	32.8
1232.82629	8.5
1233.56860	38.4
1234.59631	41.8
1235.82886	29.8
1236.44739	9.8
1237.65686	49.0
1239.64246	112.8
1240.46631	49.6
1241.70154	117.3
1242.78674	15892.6	y (12) (1+)
1243.79272	4138.9
1244.79382	246.4
1245.78369	144.2
1246.67859	23.4
1247.75916	11.4
1249.04993	14.2
1250.27869	26.8
1251.72400	74.0
1252.67468	52.3
1253.51074	65.7
1254.53711	29.5
1255.73657	59.8
1256.68445	69.5
1257.89124	21.9
1258.61975	24.1
1259.54797	34.4
1260.68762	3.6
1262.69592	1939.8	b (13) (1+)
1263.69678	559.5
1264.83154	90.7
1265.66089	18.9
1266.59778	15.2
1267.58972	8.0
1268.72839	3.4
1270.91943	15.3
1271.69824	13.9
1272.82373	19.3
1273.59766	22.6
1275.63245	19.3
1278.00366	76.8
1278.73474	42.0
1279.62988	27.8
1280.83813	11.8
1281.61951	6.8
1282.70117	19.7
1283.64233	17.8
1284.78784	30.9
1285.74646	60.6
1287.95654	88.7
1288.95129	30.7
1289.84314	44.5
1290.97437	27.0
1292.94653	23.6
1293.73218	9.7
1294.48389	4.0
1295.39124	66.7
1296.06689	16.0
1296.74438	29.0
1297.54187	64.0
1298.68237	26.4
1299.77759	40.3
1301.83618	11.1
1302.76172	56.1
1308.27307	38.3
1309.08179	16.1
1309.71411	36.4
1311.71741	31.3
1313.66089	5.7
1314.74292	26.1
1316.89514	48.3
1317.88550	61.5
1318.72363	33.4
1319.51306	18.9
1320.81201	26.9
1321.84485	11.3
1322.69812	10.7
1324.90332	15.3
1326.88049	31.3
1327.68835	65.5
1328.34473	47.6
1329.19031	146.7
1329.90527	15.4
1330.84729	20.3
1331.65320	184.4
1332.77930	93.5
1333.42932	27.4
1334.86914	44.5
1335.77991	85.6
1336.45959	12.5
1337.81567	23.7
1338.70496	93.7
1339.59705	25.6
1340.77966	25.9
1342.32581	50.2
1343.73413	17.4
1344.69238	26.1
1346.88940	39.7
1347.54834	6.6
1348.63672	27.2
1350.69568	19.7
1351.77417	17.0
1352.81409	146.5
1353.83826	456.6
1354.81421	152.9
1355.64978	7.9
1357.74634	4.8
1359.52734	27.6
1360.58386	23.0
1361.37195	46.9
1362.00684	34.5
1362.63196	15.6
1364.70618	12.8
1365.72144	11.1
1366.74231	22.9
1368.57886	14.7
1370.76563	1877.8	y (13) (1+)
1371.76929	725.1
1372.94080	94.3
1374.04065	27.4
1374.79089	25.4
1375.53625	3.9
1377.72742	25.3
1380.87512	46.4
1382.04602	12.2
1382.81665	48.0
1384.83411	26.4
1388.63928	13.4
1390.13123	29.3
1391.70129	53.8
1392.78101	60.2
1394.08191	52.6
1395.01648	58.6
1395.81702	35.9
1396.80347	27.0
1397.77759	54.7
1398.92627	118.5
1399.87109	29.2
1400.70667	19.5
1402.68091	8.2
1403.65662	62.3
1404.73499	59.0
1405.48108	11.6
1406.78455	27.5
1407.73291	4.9
1408.95862	31.6
1409.73340	297.4
1410.79053	86.3
1411.78711	33.0
1415.81921	8.6
1416.58704	7.1
1418.16028	15.6
1420.57690	20.9
1421.22729	28.9
1423.78625	27.3
1424.71692	14.1
1425.70044	51.3
1426.63623	13.5
1429.58484	8.6
1431.13953	9.3
1432.82227	21.7
1434.80151	49.9
1439.21875	43.0
1440.98840	12.2
1441.69458	46.4
1442.87183	38.2
1443.53638	5.0
1444.89832	98.8
1445.67676	53.4
1446.59009	18.1
1447.86169	7.4
1448.81458	29.2
1450.10632	14.0
1450.75403	15.3
1452.33789	22.9
1455.87439	19.0
1457.96155	11.5
1460.81360	31.7
1463.90820	29.4
1464.86853	19.4
1466.68958	22.0
1467.86133	10.0
1471.70923	18.4
1473.90918	15.2
1474.83704	40.2
1475.76160	9.7
1476.74341	9.2
1481.16968	64.7
1481.90320	154.6
1482.83044	83.8
1483.99377	5.4
1486.57751	7.9
1487.82300	16.9
1491.85010	8.6
1493.03088	18.3
1493.95081	13.8
1494.89478	45.4
1495.84253	24.7
1497.93237	18.6
1499.01160	99.0
1499.95959	26.2
1501.62561	6.0
1504.79346	50.2
1505.89221	38.6
1506.70972	30.3
1508.84875	79.0
1509.81909	33.1
1510.66260	11.2
1512.49829	10.4
1513.77222	11.0
1516.49438	12.2
1517.41699	28.4
1518.90955	10.7
1520.30444	31.6
1521.65247	94.1
1522.84045	487.2
1523.81616	179.6
1526.92383	23.8
1529.05920	33.8
1532.05078	17.7
1536.42053	7.6
1538.62097	30.2
1540.55615	9.8
1553.57776	16.4
1557.83325	7.3
1567.11414	28.4
1567.73035	14.0
1575.78833	9.6
1581.75073	19.4
1591.86414	5.8
1592.80591	17.0
1593.87463	9.6
1594.82813	11.0
1596.41968	11.1
1602.61597	21.1
1605.81738	30.3
1606.83521	11.0
1607.99048	8.7
1609.75647	5.6
1610.74573	7.5
1614.83691	18.4
1617.17615	10.0
1623.86658	17.0
1631.82690	9.1
1634.53296	5.9
1635.66968	23.6
1652.78943	20.0
1654.62256	10.0
1655.57715	13.7
1656.94617	14.1
1663.81567	24.0
1667.63477	18.3
1672.10706	31.5
