# Supplementary material for: Top-Down and Bottom-Up Identification of Proteins by Liquid Extraction Surface Analysis Mass Spectrometry of Healthy and Diseased Human Liver Tissue
Source: J Am Soc Mass Spectrom. 2014 Sep 3;25(11):1953–61. doi: 10.1007/s13361-014-0967-z (PMC4197381; doi:10.1007/s13361-014-0967-z)
Supplement: Supplementary file 4 — (ZIP 7870 kb) [file 13361_2014_967_MOESM4_ESM.zip › data/TYMLAFDVNDEKNWGLSVYADKPETTK_-2_4_24938.txt]

m/z	i	matches
294.17575	14.8
296.17007	3.2
297.35104	8.4
301.36115	31.1
302.29044	6.8
303.42047	21.1
304.30478	26.3
305.29263	14.0
306.53156	12.6
307.40942	13.6
309.35034	10.8
310.21567	18.1
311.26355	26.3
312.31119	16.3
313.32907	18.0
314.33228	6.3
315.48630	12.4
316.39246	58.1
317.52396	4.4
318.28763	15.3
320.31430	6.8
321.28958	4.1
322.45010	11.3
323.31143	71.7
324.27481	4.7
325.26288	8.2
326.27014	25.6
327.23718	8.7
328.26657	55.4
329.25229	29.6
330.41907	46.6
331.39316	45.7
332.20544	7.8
333.48663	8.5
334.33109	37.7
335.37610	28.9
336.37570	63.7
337.37717	32.6
338.35724	15.1
339.27634	44.9
341.27368	43.8
342.13858	13.7
343.27438	12.0
344.23376	21.7
345.53925	10.2
346.24658	13.3
347.42554	10.2
348.09869	27.8
349.38635	161.9
350.36249	104.5
351.21936	96.1
352.25620	61.0
353.43747	16.3
354.24783	14.2
355.35471	50.7
356.14148	13.1
357.30469	10.7
358.41995	54.9
359.45419	94.4
360.38297	45.3
361.69318	25.8
362.43799	15.6
363.37280	29.9
364.33536	30.2
365.84534	18.2
366.51755	26.5
367.42929	56.1
368.12579	5.6
369.40622	7.1
370.36447	20.8
371.34692	5.4
372.25745	11.6
373.39459	63.1
374.27087	5.7
375.34790	6.6
377.00174	3.1
378.28180	162.8
379.38327	57.5
380.36761	31.6
381.41513	7.7
382.29602	8.9
384.39297	36.6
385.27032	15.3
386.34842	41.4
387.40408	30.9
388.47919	33.0
389.29358	50.2
390.48645	11.8
391.43152	18.7
392.44446	8.9
393.40298	62.7
394.48148	15.7
395.33383	66.7
396.21777	351.2	b (3) (1+)
397.30377	83.2
398.28076	50.8
399.29605	98.4
400.31970	22.4
401.34781	63.2
402.34854	20.4
403.62939	22.2
404.51324	41.9
405.40393	40.7
406.44885	8.9
408.24982	105.0
409.39783	55.3
410.34128	19.4
411.31799	97.0
412.36334	52.9
413.26135	28.9
414.43857	35.0
415.29364	12.7
417.22699	44.2
418.23865	19.7
419.18384	26.4
420.67554	22.7
421.38184	40.2
422.22546	25.7
423.36499	29.7
424.38614	8.5
425.58786	38.6
426.46985	17.9
427.23383	4.9
428.27539	5.0
429.49051	36.5
430.34799	42.2
431.39529	82.5
432.24255	17.5
433.35101	50.0
434.33453	79.0
435.24548	52.2
436.35748	77.1
437.25754	68.4
438.38751	28.0
439.32172	46.6
440.36511	62.7
441.37195	56.1
442.33600	101.1
443.20667	31.1
444.15344	12.4
445.42627	34.2
446.25906	18.0
447.38730	121.0
448.16644	26.5
449.31354	136.9
450.27484	34.8
451.50873	46.0
452.40829	80.3
453.32990	66.8
454.35468	31.0
455.33640	11.0
456.30756	46.8
457.34204	7.1
458.37064	20.2
459.37500	38.1
460.39026	68.6
461.26471	69.1
462.26135	14.1
463.47763	62.7
464.39944	64.3
465.39539	40.8
466.26459	33.7
467.32245	38.7
468.37842	80.0
469.38062	105.4
470.37854	534.5	y (13) (3+), b (12) (3+)-H2O, b (12) (3+)-NH3
471.42441	142.5
472.32965	9.3
473.46194	47.3
474.42847	46.7
475.28510	66.5
476.36331	29.4
477.29187	18.0
478.39816	97.3
479.37640	84.0
480.22345	87.5
481.30725	72.4
482.30521	89.7
483.25473	20.9
484.35986	56.8
485.34521	58.4
486.39355	53.5
487.27490	114.3
488.34570	51.3
489.36569	70.6
490.41534	82.9
491.36737	125.8
492.39429	100.7
493.37817	42.0
494.42700	73.2
495.27515	43.8
496.32217	60.5
497.39304	26.0
498.37131	47.4
499.33539	54.8
500.38513	51.7
501.35028	12.4
502.37378	13.7
503.86560	68.2
504.82697	83.2
506.29181	37.7
507.33032	54.1
508.32355	57.7
509.29968	261.5
510.28223	126.0
511.33008	43.6
512.33441	13.8
513.42914	84.8
514.23242	38.4
515.28552	36.8
516.38031	68.4
517.35461	118.6
518.28998	51.3
519.38977	74.2
520.44312	22.8
521.34583	44.9
522.37927	22.2
523.42950	15.4
524.30646	34.2
525.29260	31.0
526.68469	254.2
527.35815	142.5
528.11133	42.7
529.33746	14.9
530.27454	75.0
531.37811	37.7
532.38617	60.9
533.33252	50.7
534.26685	126.2
535.30994	78.7
536.30157	199.1
537.33521	77.1
538.45758	69.7
539.35437	95.6
540.40979	35.3
541.26038	47.9
542.29382	74.5
543.27075	31.7
544.49420	12.3
545.95013	91.6
546.94824	70.7
547.60522	7.1
548.36169	54.2
549.41687	30.5
550.41711	38.2
551.46088	56.9
552.32117	76.7
553.31213	59.6
554.36902	58.7
555.38110	36.0
556.36926	51.5
557.31116	299.3	y (5) (1+)-H2O
558.30627	87.8
559.44177	59.9
560.24109	31.9
561.63757	77.5
562.36243	459.9	b (5) (1+)-H2O
563.31281	132.6
564.34839	157.8
565.37042	62.5
566.33423	42.3
567.39832	69.6
568.20496	28.5
569.46545	40.2
570.23267	13.2
571.35083	30.9
572.39404	40.8
573.35657	87.2
574.43304	83.0
575.31946	1174.2	y (5) (1+)
576.39996	538.1	b (14) (3+), b (10) (2+)-H2O, y (10) (2+)
577.34766	235.7
578.34204	189.9
579.37720	91.5
580.42816	362.3	b (5) (1+)
581.29474	176.1
582.34131	127.9
583.26788	82.5
584.46820	24.0
585.40656	60.7
586.25824	70.8
587.35620	53.5
588.36108	44.3
589.21008	49.8
590.35095	41.4
591.30591	77.3
592.25110	23.6
593.27185	8.6
594.31323	56.0
595.67023	41.7
596.40955	62.5
597.62061	35.4
598.53949	61.9
599.59998	53.9
600.63159	91.8
601.45935	80.6
602.44763	79.9
603.30206	21.9
604.45398	30.0
605.31232	24.2
606.49829	51.7
607.64081	2.9
608.69794	16.9
609.42181	46.1
610.66919	96.4
611.49072	91.2
612.52185	70.1
613.31525	76.3
614.39740	68.5
615.24994	56.5
616.43591	92.2
617.45459	34.6
618.43591	27.1
620.09668	377.6	y (11) (2+)
621.18048	79.8
622.27319	58.5
623.30023	11.0
624.61426	33.7
625.78015	35.3
626.41980	41.7
627.35651	10.5
628.45154	37.7
629.24146	48.9
630.40680	27.6
631.80505	20.4
632.43481	44.7
633.45605	41.0
634.53412	44.2
635.48645	23.6
636.45319	88.5
637.30310	9.5
638.64612	135.6
639.89172	113.3
640.90869	26.0
641.56055	22.7
642.63556	50.2
643.92712	57.1
644.70068	4.8
645.33258	14.8
646.40320	45.4
647.54041	45.4
648.51794	82.1
649.46942	43.9
650.77747	34.7
651.42645	139.2
652.43506	28.0
654.30261	51.4
655.43536	131.8
656.27686	63.8
657.48218	41.4
658.39105	35.5
659.41119	163.1
660.38989	46.5
661.45691	31.5
662.38757	29.2
663.34326	86.7
664.32678	54.0
665.44788	148.8
666.42560	37.0
667.43481	109.3
668.60156	123.7
669.37842	71.1
670.42798	34.1
671.70068	72.3
672.43719	74.8
673.42480	81.1
674.03625	44.9
674.64716	18.0
675.36426	55.5
676.54688	180.7
677.50549	122.5
678.34485	112.2
679.37219	36.2
680.51556	86.7
681.38074	54.3
682.42041	129.4
683.37799	168.1
684.40442	178.8
685.46838	408.0	y (6) (1+)-H2O
686.54651	239.8
687.46198	149.2
688.43518	154.9
689.43970	91.6
690.42316	36.4
691.43903	41.8
692.30591	11.3
693.61206	19.1
694.60553	31.7
695.40747	65.7
696.34363	82.3
697.50134	70.2
698.49347	53.2
699.49860	139.4
700.44690	41.9
701.64368	40.6
702.47406	107.5
703.42133	2355.8	y (6) (1+)
704.49280	1305.6	y (13) (2+)
705.53821	683.1	b (12) (2+)-H2O, b (12) (2+)-NH3
706.45209	115.5
707.31006	59.3
708.40552	136.8
709.37262	358.4	b (6) (1+)-H2O
710.45410	265.6
711.41431	151.0
712.42627	145.3
713.31592	4.5
714.27991	35.2
715.25183	58.7
715.87073	20.5
716.70752	63.6
717.49603	54.3
718.62994	105.9
719.46875	125.9
720.55914	28.3
721.39587	56.1
722.43591	64.9
723.39459	96.7
724.38470	77.8
725.35034	76.7
726.52722	88.0
727.51868	271.7	b (6) (1+)
728.48291	138.6
729.53625	95.1
730.43280	154.7
731.42047	26.8
732.71802	44.3
733.40222	29.1
734.53418	65.1
735.61047	37.8
736.52722	54.5
737.36682	30.1
738.81464	38.2
739.74384	37.0
740.56653	53.4
741.64746	69.1
742.62073	125.9
743.51019	81.3
744.70374	110.0
745.61365	93.8
747.07483	58.0
748.31812	107.6
749.43311	105.7
750.28992	32.6
750.89697	8.4
751.90186	115.3
752.74585	57.3
753.56903	70.8
754.59753	47.0
755.46838	22.5
756.40173	27.3
757.69458	92.3
758.79938	49.3
759.63562	22.0
760.63110	210.3
761.68591	125.8
762.40894	67.4
763.47186	59.3
764.51917	45.0
765.41174	39.0
766.10327	41.4
767.43628	126.4
768.57556	155.0
769.45972	137.2
770.61902	103.5
771.57959	119.1
772.56311	92.9
773.59570	51.6
774.46680	70.4
775.86475	109.7
776.74408	16.4
777.45398	91.5
778.44751	74.6
779.73651	46.9
780.61426	27.7
781.40631	61.6
782.37042	51.0
783.35120	105.0
784.24609	35.5
785.24335	72.8
786.22083	104.3
787.34741	238.1
788.53333	99.3
789.79309	88.5
790.57739	52.4
791.97046	105.6
792.76733	16.3
793.64612	51.1
794.46704	134.1
795.61353	151.6
796.41589	177.7
797.93652	133.9
798.65808	350.1	y (21) (3+)-NH3, y (14) (2+)
799.66931	146.1
800.70520	155.3
801.43140	127.2
802.26147	83.7
803.43005	158.3
804.47949	314.6	y (21) (3+)
805.53711	155.2
806.52502	101.9
807.47644	41.8
808.57031	16.6
809.65771	134.2
810.64807	132.8
811.60474	76.6
812.70007	37.5
814.42578	167.5
815.46082	182.3
816.51160	88.0
818.47498	1090.9	y (7) (1+)
819.46252	619.3
820.60925	187.5
821.52612	83.6
822.61072	97.8
823.59827	77.7
824.48901	308.4	b (7) (1+)-H2O
825.40356	217.1
826.25879	151.9
827.33875	103.4
828.35205	173.3
829.41553	110.6
830.60010	84.2
831.49780	34.4
832.50452	139.2
833.34680	38.5
834.33313	48.1
835.69006	235.8
836.57227	84.7
837.28809	119.6
837.89282	91.1
838.52661	45.0
839.65295	44.1
840.53674	139.4
841.68555	140.8
842.53442	324.0	b (7) (1+)
843.48108	458.2
844.47144	275.4
845.53113	165.1
846.55444	138.8
847.65051	118.2
848.78503	130.7
849.88171	97.5
850.75195	236.2
851.38367	121.6
852.79797	341.1
853.49365	552.6	y (22) (3+)
854.34607	33.5
855.19922	351.0	y (15) (2+), b (14) (2+)-H2O, b (22) (3+), b (14) (2+)-NH3
856.29907	250.7
857.19519	73.1
858.61743	155.2
859.76868	71.9
860.67102	82.9
861.39624	47.6
862.00549	89.9
863.28455	172.1
864.26978	112.9
865.16040	378.7	b (14) (2+)
865.94141	34.7
866.78979	86.9
867.86401	132.7
868.67578	135.0
869.66602	106.4
870.84399	185.7
871.57996	296.9	y (8) (1+)-H2O
872.53809	155.2
873.57434	74.5
874.70142	115.1
875.71106	104.1
876.82056	1072.9	y (23) (3+)
877.57642	276.3
878.68677	130.5
879.51257	178.0
880.48230	179.7
881.45239	142.0
882.33923	133.5
883.39380	126.2
884.69983	513.1	b (15) (2+)-NH3
885.77063	104.6
886.51440	158.8
887.50586	165.4
888.47913	107.5
889.47583	1378.2	y (8) (1+)
890.55139	897.2
891.54602	208.8
892.80261	311.7	b (15) (2+)
893.72925	376.3
894.75916	236.1
896.26514	234.1
897.39441	278.4
898.36230	50.9
899.48792	69.1
900.39514	98.0
901.49597	118.0
902.69348	211.4
904.04639	90.7
904.86853	50.9
905.68127	104.3
906.49243	291.1
907.53101	201.3
908.60864	213.9
909.69287	106.1
910.52271	268.6	y (16) (2+)-H2O, y (16) (2+)-NH3
911.68164	112.2
912.76282	56.3
913.88293	349.0
914.68665	1712.8	y (24) (3+)
915.44324	403.8
916.48767	106.8
917.42175	176.3
918.08289	30.3
918.86597	579.9	y (16) (2+)
919.79639	618.1
920.78430	270.9
921.63611	63.9
922.58215	95.9
923.62292	345.3	b (24) (3+)-H2O, b (8) (1+)-H2O
924.61133	377.2	b (24) (3+)-NH3
925.57141	214.0
926.64819	121.1
927.43579	131.7
928.16943	268.4
929.30798	135.8
930.33276	174.7
931.54321	488.6
932.90198	1183.4
933.57239	630.4
934.25073	247.9
935.39648	90.0
936.50977	120.7
937.54541	98.5
938.73267	119.0
939.55713	60.6
940.79822	399.4	b (16) (2+)-H2O
941.56482	530.0	b (16) (2+)-NH3, b (8) (1+)
942.46521	895.1
943.55554	407.6
944.48645	152.1
945.62402	199.1
946.48645	141.7
947.34143	143.5
948.39026	199.1
949.39392	226.7
950.21838	229.0
951.13062	13.4
952.52271	690.2	y (25) (3+)-NH3, y (25) (3+)-H2O
953.46826	141.5
954.41528	59.7
955.59192	21.7
956.55127	132.4
957.98938	1931.9	b (25) (3+)-H2O, b (25) (3+)-NH3, y (25) (3+)
958.60974	2059.2
959.34839	457.8
960.29895	236.9
961.31909	135.6
962.19592	165.3
963.29517	171.9
964.40308	187.0
965.33484	191.2
966.37073	291.5
967.22595	95.6
967.87390	19.9
968.71997	227.6
969.66150	152.7
970.84753	85.5
972.10217	113.0
973.31616	96.0
974.78784	759.1	y (17) (2+)-NH3, y (17) (2+)-H2O
975.66333	701.9
976.68689	316.1
977.57031	258.3
978.71277	353.9
979.61877	208.9
980.26892	215.8
981.51929	169.3
982.67358	286.1
983.78113	1833.7	b (17) (2+)-NH3, b (17) (2+)-H2O, y (17) (2+)
984.63269	1564.1
985.68982	186.5
986.59253	30.9
987.35864	46.7
988.60669	58.8
989.30225	123.7
990.39722	61.8
991.57593	67.6
992.33472	103.5
993.42346	400.7	b (17) (2+)
994.59668	420.1
995.61462	205.9
996.51086	69.4
997.43982	98.9
998.27527	103.3
999.06628	93.8
1000.04065	113.4
1001.20398	167.8
1002.34497	231.5
1003.50342	174.0
1004.40564	78.4
1006.09399	145.6
1007.03430	154.0
1008.68860	184.3
1009.49597	120.5
1010.64380	277.2
1011.57446	237.4
1012.61804	272.9	y (26) (3+)
1013.60449	315.9
1014.47510	163.9
1015.52454	121.3
1016.56506	348.5
1017.75378	112.0
1018.71399	160.0
1019.51904	189.2
1020.66113	282.0
1021.69092	163.2
1022.49084	98.2
1023.75513	482.2
1024.76465	202.5
1025.48047	383.4
1026.29993	290.5
1027.23901	227.3
1028.47119	1085.5
1029.50684	646.4
1030.87109	242.0
1031.83459	704.2	y (18) (2+)-H2O, y (18) (2+)-NH3
1032.72644	341.2
1033.83179	629.6	b (18) (2+)-H2O
1034.60327	929.3	b (18) (2+)-NH3, [M+3H] (3+)-NH3-H2O, y (9) (1+)-H2O
1035.50366	324.2	y (9) (1+)-NH3
1036.83215	314.0
1037.72424	359.8	b (9) (1+)-NH3, b (9) (1+)-H2O
1038.56201	18.9
1048.26868	4.2
1049.81055	30.0
1050.47095	14.6
1051.54614	206.8
1052.51343	1091.5	y (9) (1+)
1053.60059	883.5
1054.52087	453.8
1055.50708	109.5
1056.56384	182.9
1057.58435	99.2
1058.52222	154.9
1059.59216	47.5
1060.56897	110.5
1061.59790	70.4
1062.76514	67.5
1063.95605	128.1
1064.81421	99.3
1065.63989	65.8
1066.86304	42.8
1067.49792	45.1
1068.57336	111.4
1069.40918	9.2
1070.54333	37.2
1071.42725	28.9
1072.53564	70.0
1073.49475	16.7
1075.14551	129.9
1076.48547	167.2
1077.52588	213.9
1078.74084	123.2
1079.53516	30.8
1080.60620	77.4
1081.73181	88.5
1082.43811	32.7
1083.48828	72.0
1084.24841	128.1
1085.28857	124.9
1086.11145	62.6
1087.51807	49.1
1089.26624	363.6	y (19) (2+)-H2O
1090.24231	532.7	y (19) (2+)-NH3
1091.16211	199.5
1092.33093	128.1
1093.72510	59.7
1095.12976	62.6
1096.63025	55.1
1098.31970	2279.0	y (19) (2+)
1099.25183	1825.0
1100.62122	90.0
1101.84167	111.0
1102.44189	29.4
1103.65906	26.6
1104.59607	30.2
1105.43970	62.4
1106.09497	37.4
1106.77771	77.7
1107.72864	72.7
1108.58264	63.8
1109.44763	148.5
1110.46338	55.4
1111.49731	125.7
1112.52185	34.6
1113.71680	122.4
1114.78003	53.7
1115.61145	191.1
1116.84924	36.0
1117.62415	33.0
1118.67566	40.1
1119.82092	85.6
1120.68274	57.1
1121.63318	51.2
1122.52527	89.6
1123.50183	27.3
1124.43506	111.1
1125.50378	70.2
1126.61157	106.0
1127.61340	152.7
1128.78101	99.6
1130.51636	397.1
1131.58130	161.6
1132.63049	66.3
1133.73352	99.6
1134.59338	144.0
1135.58545	155.3
1136.62976	86.2
1137.66040	106.1
1138.47986	97.2
1139.29138	424.9	y (20) (2+)-H2O, y (20) (2+)-NH3
1140.16150	443.4
1141.18030	83.2
1142.13477	66.1
1143.42822	246.1
1144.57935	84.6
1145.52100	81.3
1146.54492	156.7
1147.87439	2467.0	y (20) (2+)
1148.68616	1687.1
1149.63208	381.3
1150.70984	795.8	b (20) (2+)-H2O
1151.58606	962.7	y (10) (1+), b (20) (2+)-NH3
1152.68982	704.7	b (10) (1+)-NH3, b (10) (1+)-H2O
1153.65979	325.0
1154.60034	72.9
1155.62427	76.0
1156.62659	51.3
1157.48462	33.4
1159.18640	106.4
1159.93677	100.9
1160.70483	44.6
1161.38489	119.5
1162.47546	102.3
1163.59021	143.4
1164.59631	28.1
1165.27844	52.0
1166.27100	32.5
1167.04041	44.1
1167.80981	34.3
1168.43201	33.8
1169.62341	156.9
1170.52661	172.8
1171.62781	278.8
1172.67969	270.5
1173.41785	197.8
1174.46289	78.5
1175.46619	100.6
1176.43823	15.6
1177.29590	72.2
1178.69006	10.6
1179.64746	29.1
1180.71472	28.1
1181.40808	43.1
1182.30103	65.7
1183.40186	53.6
1184.32410	43.5
1185.28833	39.0
1187.03455	259.9
1187.93848	229.0
1188.80688	92.4
1189.47205	135.4
1190.43921	25.4
1191.38623	98.1
1192.76990	61.1
1193.62842	41.3
1194.57617	14.4
1196.40759	592.4	y (21) (2+)-H2O, y (21) (2+)-NH3
1197.49084	856.3
1198.79346	86.3
1199.44971	65.2
1200.40198	78.9
1201.33228	62.6
1202.41357	103.3
1203.53625	73.1
1204.37622	123.9
1205.39001	3125.2	y (21) (2+)
1206.24304	2863.9
1207.29309	483.1	b (21) (2+)-H2O
1208.17017	100.6
1209.17065	252.6
1209.85535	151.8
1211.06470	84.2
1212.56665	19.0
1214.13074	188.1
1214.85071	100.0
1215.71631	176.0
1216.89746	111.0
1217.77185	210.7
1218.75562	131.5
1219.95044	207.8
1220.75403	244.3
1221.61426	192.1
1222.68567	119.9
1223.73621	71.3
1224.57251	72.6
1225.46741	57.2
1226.47607	104.0
1227.56921	59.6
1228.49158	12.7
1230.04858	236.2
1231.95789	67.0
1232.98242	57.5
1234.14978	122.1
1235.43872	112.6
1236.48486	79.0
1237.40234	22.9
1238.59131	1232.5	y (11) (1+)
1239.54272	1072.5
1240.60278	501.6
1241.71033	255.5
1242.67639	82.9
1243.63489	128.5
1244.87756	67.9
1245.86938	30.8
1246.81689	176.8
1247.87463	42.1
1248.97473	108.6
1249.78247	292.9
1250.68726	258.4
1251.67859	166.4
1252.40295	39.4
1253.40735	110.3
1254.76758	103.7
1255.79688	83.9
1256.50171	14.0
1257.64612	56.3
1258.59583	67.0
1259.67871	50.0
1260.98218	197.3
1261.71790	142.0
1262.82178	143.6
1263.84680	167.6
1264.86316	245.9
1265.87964	138.1
1266.91638	60.4
1267.91199	28.0
1268.76831	19.1
1269.91760	585.4	y (22) (2+)-H2O
1270.74731	1160.9	y (22) (2+)-NH3
1271.70496	279.7	b (22) (2+)-H2O
1272.74182	108.6
1273.75024	19.7
1274.72095	75.2
1275.39063	50.1
1276.07300	66.9
1276.81104	55.1
1277.78064	185.4
1278.93896	5274.8	y (22) (2+)
1279.72083	4573.2
1280.83875	933.2	b (11) (1+)-H2O, b (22) (2+)
1281.84509	219.3
1282.82751	177.4
1283.70251	49.8
1284.67261	20.0
1285.95837	71.1
1286.56897	57.9
1287.66748	9.3
1288.53735	87.8
1289.75696	189.9
1290.70642	63.4
1291.57849	122.1
1292.58582	77.4
1293.46484	85.9
1294.28076	12.5
1296.02161	136.1
1296.85352	110.8
1298.09619	162.3
1299.32617	189.5
1300.50061	250.8
1301.58472	120.9
1302.81616	88.4
1303.98450	112.1
1304.99304	309.4
1305.91821	851.2	y (23) (2+)-H2O, y (23) (2+)-NH3
1306.70984	683.2
1307.70007	195.0
1308.66333	109.3
1309.74292	74.0
1310.68994	57.6
1311.60815	22.6
1312.54834	36.3
1314.45215	4253.6	y (23) (2+)
1315.27087	3911.6
1316.18347	806.9
1317.35632	130.8
1318.48792	76.7
1319.54199	96.5
1320.25269	31.5
1321.07153	46.3
1321.73877	26.5
1322.45166	25.2
1323.51746	53.2
1324.50940	146.8
1325.59717	34.1
1326.48303	75.7
1328.18311	103.0
1329.51306	40.5
1330.58862	34.2
1331.66077	22.4
1333.13586	82.9
1333.83643	151.1
1334.84045	106.4
1335.52502	96.2
1336.57153	33.9
1337.75085	61.5
1338.45349	10.6
1339.60986	87.7
1340.59998	67.6
1341.91724	96.1
1342.77734	15.3
1343.71655	24.9
1344.80566	46.1
1345.62073	57.2
1346.87073	52.6
1347.94727	86.3
1348.90601	12.8
1349.92468	31.6
1350.53638	7.6
1351.73682	153.1
1352.91394	333.2
1353.88123	110.8
1354.67151	110.9
1355.65137	75.2
1356.61255	41.9
1357.77869	23.7
1358.77051	57.3
1359.76245	107.4
1360.59265	78.6
1362.26501	401.4	y (24) (2+)-NH3, y (24) (2+)-H2O
1363.23242	607.4
1364.42432	168.0
1365.55872	68.6
1366.43457	9.9
1367.46082	36.6
1368.37292	83.6
1369.90210	46.5
1371.33582	2992.1	y (24) (2+)
1372.13281	792.4
1372.75293	234.3
1373.45129	209.5
1374.53015	114.3
1375.70898	72.1
1376.50195	38.7
1377.45020	41.7
1378.51221	88.6
1379.65308	85.8
1380.55396	23.5
1381.67468	43.5
1382.66394	41.5
1383.60522	64.9
1384.98193	54.8
1385.90918	41.7
1386.85718	108.0
1388.05066	80.5
1388.79126	114.3
1389.65686	98.8
1390.67615	226.0
1391.43848	82.8
1392.82654	57.8
1394.25928	430.9	b (24) (2+)
1395.23865	361.4
1396.26672	191.1
1397.39612	96.9
1398.42932	91.5
1399.42151	72.1
1400.19067	37.5
1400.82324	21.1
1402.49902	47.8
1403.73315	92.7
1404.69971	46.0
1405.64734	41.2
1406.66394	80.8
1407.72876	104.4
1408.67236	625.6	y (13) (1+)
1409.65625	461.2	b (12) (1+)-H2O
1410.72705	254.7
1411.78650	95.7
1412.65857	82.1
1413.60229	63.7
1414.86255	32.5
1416.86157	84.1
1417.64343	71.9
1419.69116	43.2
1420.61646	41.9
1422.15234	56.1
1422.78992	44.6
1424.47949	65.6
1425.63538	7.2
1426.65454	33.0
1427.73853	413.4	y (25) (2+)-H2O, b (12) (1+), y (25) (2+)-NH3
1428.75879	470.9
1429.76001	146.2
1430.78113	14.8
1431.63989	17.0
1432.70764	26.8
1433.49414	21.6
1434.57751	7.2
1436.09521	189.7
1436.89490	1766.1	y (25) (2+), b (25) (2+)-NH3
1437.79382	878.0
1438.72449	114.0
1439.60559	66.1
1440.59241	26.7
1441.59448	35.7
1442.58594	103.0
1443.44885	55.2
1444.41760	68.0
1445.52283	164.4
1447.06116	96.1
1448.59973	67.2
1449.79614	29.8
1450.76965	39.8
1451.64197	70.9
1452.81299	49.6
1453.76697	70.1
1454.73267	56.0
1455.91675	40.5
1456.73059	15.7
1457.57410	17.8
1458.73157	16.6
1459.67969	91.2
1460.66455	78.8
1461.87451	76.6
1462.74963	39.3
1463.54285	94.0
1464.62085	25.1
1465.66724	11.9
1466.78149	25.5
1468.59521	18.2
1469.73376	83.6
1470.64075	37.2
1471.80408	39.2
1472.89368	25.9
1473.80701	64.3
1474.63745	37.2
1475.72034	17.5
1476.73804	39.4
1477.85864	147.9
1478.64783	44.9
1479.53906	21.3
1480.18140	2.6
1481.68542	37.0
1482.45337	36.6
1484.71118	13.1
1485.93347	79.9
1486.59473	115.0
1487.63147	241.1
1488.74561	15.6
1489.55432	10.9
1490.82922	10.0
1491.81055	91.3
1492.64148	148.5
1493.75635	113.5
1494.53625	40.2
1495.81140	207.2
1496.73438	36.7
1497.70837	82.7
1498.73010	70.9
1499.88794	20.4
1500.99475	14.1
1502.22400	73.0
1503.20764	180.8
1504.00513	84.8
1504.80750	301.5
1505.67212	128.0
1506.94104	47.7
1507.81128	71.0
1508.66638	55.5
1509.86304	70.0
1510.75525	88.2
1511.68665	27.6
1512.56897	13.4
1513.87036	20.8
1514.63171	12.1
1515.48584	25.1
1516.16394	2.8
1516.80127	75.0
1517.79248	60.3
1519.54602	206.9
1520.69324	122.0
1521.62463	121.3
1523.02942	58.5
1523.72852	50.6
1524.67114	64.4
1525.78723	53.6
1526.68933	76.1
1527.70996	98.2
1528.80750	53.9
1529.81763	33.3
1530.62463	6.8
1531.72351	34.2
1532.66992	19.5
1533.58459	6.2
1534.70081	31.2
1535.88489	29.0
1536.61829	28.3
1538.09155	63.6
1539.63025	4.0
1541.62256	206.2
1542.69543	224.9
1543.68896	172.6
1544.75781	55.0
1545.72644	27.4
1546.63855	39.6
1547.52283	7.0
1550.72632	15.3
1553.86731	48.2
1554.74146	26.6
1555.73450	42.3
1557.59167	25.8
1558.57043	44.9
1559.82129	75.7
1560.56982	6.6
1561.82361	9.8
1563.09827	74.8
1563.85242	25.6
1564.78357	30.5
1565.66772	50.1
1566.65051	8.4
1567.73682	21.7
1568.83423	17.1
1571.11487	6.5
1571.91980	22.3
1572.58911	5.9
1573.92810	8.3
1574.75879	24.3
1575.73669	25.5
1576.80127	174.5
1577.91663	29.0
1578.84192	64.3
1580.00378	85.8
1581.00208	3.8
1582.80969	19.2
1585.79639	10.8
1586.47534	52.4
1589.74988	32.0
1590.86279	23.7
1591.90198	50.4
1592.74927	185.9
1593.94775	65.0
1594.79871	154.3
1595.78845	133.9
1596.81787	158.8
1597.84900	129.5
1598.87415	30.8
1599.72937	11.2
1600.75220	30.5
1602.75452	40.5
1603.87549	5.1
1604.84839	71.7
1605.81445	41.6
1606.76453	28.4
1608.51990	12.8
1609.72656	54.7
1610.74268	50.3
1611.84912	6.3
1613.24829	16.8
1615.67993	9.9
1616.83899	49.9
1617.69751	9.1
1618.53589	36.4
1619.81555	35.1
1620.80396	111.9
1621.67212	52.9
1622.71130	379.8
1623.82605	322.1
1624.57532	50.0
1626.78845	23.2
1627.99573	30.4
1629.87598	11.0
1630.69312	21.2
1631.80383	22.0
1632.58545	5.7
1633.91040	39.5
1634.77100	49.6
1635.75977	97.2
1636.73669	20.8
1637.68213	13.3
1638.92529	28.6
1639.82910	19.1
1640.88269	22.6
1641.70776	4.0
1642.31238	16.6
1643.88770	5.1
1645.37109	15.7
1646.58960	22.2
1648.24268	20.5
1649.72351	18.1
1650.88110	29.4
1651.88501	8.1
1652.71460	28.0
1653.49695	11.3
1655.54480	22.4
1656.68152	69.3
1657.95349	36.9
1658.87524	46.2
1661.95166	12.4
1666.76672	29.1
1667.83484	29.2
1668.73657	18.3
1669.34558	5.0
1670.70313	40.4
1671.76221	71.2
1672.90613	29.3
1673.73633	47.9
1674.83679	13.1
1676.26880	29.8
1676.99866	17.1
1677.91370	36.8
1678.59314	11.0
1679.88611	17.2
1681.76184	22.1
1682.58301	10.8
1683.62549	20.5
1686.14978	8.9
1686.87012	46.6
1688.84631	17.2
1689.74109	34.7
1690.63220	46.5
1691.39490	47.2
1692.92285	35.8
1693.82996	46.6
1694.68066	12.9
1695.63306	8.8
1696.59546	38.8
1697.66626	16.8
1699.80969	20.3
1700.75024	42.6
1701.82947	10.5
1702.93481	22.0
1703.90186	6.6
1705.16003	11.6
1706.47363	77.4
1707.73169	115.7
1708.79285	163.0
1709.78967	119.7
1710.86462	94.8
1711.78589	70.7
1712.71375	43.1
1714.74719	19.1
1715.92371	24.1
1717.02405	25.6
1719.57581	39.4
1721.07971	90.7
1721.86829	25.6
1722.67969	20.7
1725.66174	7.2
1726.73730	13.8
1727.99255	215.0
1728.79224	199.3
1729.72620	193.8
1730.75183	57.9
1731.91235	68.8
1732.88074	58.9
1733.87634	42.3
1735.00415	32.8
1736.91626	11.9
1737.95276	101.7
1738.77258	28.7
1739.78516	44.9
1740.97400	47.4
1741.74377	11.5
1743.85706	20.1
1745.23022	13.0
1748.87122	23.0
1750.19592	47.7
1750.89233	6.0
1751.96472	13.7
1756.13110	23.1
1757.82825	18.4
1758.85413	21.1
1760.93713	21.5
1761.67419	3.6
1764.97766	22.1
1767.75171	60.7
1768.85620	13.1
1769.76855	4.7
1771.77844	52.5
1772.82397	39.7
1776.76599	10.8
1778.06592	42.9
1778.89160	8.9
1779.93286	17.9
1781.94336	6.4
1784.68213	76.1
1785.86414	73.0
1786.87561	117.9
1787.83105	35.3
1790.09961	8.3
1790.75159	4.3
1791.83276	12.5
1794.92578	18.0
1799.41077	22.9
1800.86987	31.0
1803.58765	20.8
1804.67664	10.4
1805.75342	12.7
1807.25012	4.0
1807.86462	5.9
1808.67004	12.2
1811.04016	33.6
1812.49878	26.1
1813.55103	20.1
1814.32483	26.2
1815.75061	3.7
1816.86316	20.4
1817.70935	18.7
1818.76245	37.9
1819.98389	65.2
1820.83777	47.7
1821.66248	22.9
1823.02710	7.7
1823.85364	9.8
1824.62854	22.0
1826.74939	21.5
1828.68542	3.4
1830.78772	36.8
1832.77441	8.2
1833.61572	73.3
1834.84290	53.8
1835.83582	50.6
1837.15735	75.5
1837.89685	5.3
1838.91882	46.3
1841.67200	3.5
1843.08838	15.9
1844.50818	12.0
1846.74280	21.4
1848.17932	77.1
1848.98975	7.2
1849.78760	19.3
1850.99365	23.8
1853.76001	129.5
1854.90918	138.7
1855.84351	72.9
1857.02710	72.9
1857.83582	21.1
1858.83521	4.0
1862.90503	11.4
1863.99951	14.6
1864.82141	6.2
1866.00732	5.5
1869.85327	5.8
1871.18689	29.3
1871.97986	18.9
1873.83484	8.4
1874.90381	12.2
1877.61084	15.1
1880.09998	17.5
1880.80884	10.3
1881.78528	48.8
1882.74219	59.5
1884.00977	7.8
1887.08667	9.2
1888.86414	14.3
1890.80542	26.6
1892.66504	19.6
1893.95837	13.3
1897.77490	132.5
1898.76135	241.9
1899.71777	222.8
1900.90649	16.0
1901.93677	30.0
1904.84802	4.3
1907.96692	40.8
1909.94446	21.2
1910.58655	9.7
1915.77344	27.2
1916.60620	38.4
1917.56030	65.7
1918.90833	14.3
1919.67529	34.7
1920.60388	22.3
1921.87939	16.0
1923.01062	12.1
1923.79626	15.9
1924.83569	83.6
1925.83594	90.0
1926.86047	96.3
1927.79443	36.8
1929.12048	53.1
1930.95276	16.3
1931.92981	7.4
1933.14734	31.9
1934.96350	15.3
1936.19678	28.9
1937.53162	30.8
1938.26794	38.2
1940.92590	6.0
1941.96167	7.6
1945.84583	25.7
1946.92639	12.2
1947.94373	27.0
1948.65442	19.2
1949.98853	4.2
1951.06653	12.5
1952.71899	19.9
1957.04553	25.6
1958.92480	27.0
1965.97693	28.4
1966.91284	63.0
1967.92493	60.4
1968.90869	22.7
1969.70520	7.6
1970.62073	3.8
1973.95923	3.9
1975.45117	3.7
1976.78662	5.6
1978.12537	20.8
1978.90100	15.5
1982.13623	22.5
1982.95801	44.3
1984.02478	82.4
1985.01184	92.6
1985.87610	147.8
1986.86230	67.2
1987.93323	25.3
1989.76306	6.9
1994.93042	8.5
1999.01270	11.5
