# Supplementary material for: Top-Down and Bottom-Up Identification of Proteins by Liquid Extraction Surface Analysis Mass Spectrometry of Healthy and Diseased Human Liver Tissue
Source: J Am Soc Mass Spectrom. 2014 Sep 3;25(11):1953–61. doi: 10.1007/s13361-014-0967-z (PMC4197381; doi:10.1007/s13361-014-0967-z)
Supplement: Supplementary file 4 — (ZIP 7870 kb) [file 13361_2014_967_MOESM4_ESM.zip › data/FDVVLADAVFPFGELLAELLK_-2_4_78382.txt]

m/z	i	matches
216.92857	1.5
223.37909	3.2
227.26736	8.7
229.15685	3.9
233.47115	9.4
234.19913	2.1
235.16003	6.0
241.17328	7.3
247.23236	5.2
256.31305	7.4
260.58102	6.9
261.36017	8.9
262.09210	10.7
267.23532	2.9
270.43646	3.5
273.39075	3.8
276.34241	11.5
281.41626	12.7
282.29962	2.7
283.15198	2.5
284.28577	31.2
286.35968	49.9
289.22021	17.5
294.48688	8.1
295.18216	17.4
296.34506	6.0
299.57727	4.2
300.41156	5.4
301.29672	9.7
305.13464	19.0
307.18771	5.3
310.47830	11.3
312.30463	13.1
313.09610	7.8
318.29059	8.0
325.42841	3.6
328.29117	6.1
336.42313	5.2
337.46655	7.4
338.27975	20.2
339.22342	4.2
344.82498	22.1
345.55850	2.2
346.59369	5.8
347.20612	4.2
353.43527	9.3
354.94363	32.8
356.41388	6.6
357.27576	5.5
358.31415	15.4
361.67856	4.9
362.38947	12.6
367.37967	11.0
368.48022	2.7
373.53076	13.8
375.44681	18.4
376.57019	14.6
384.28668	7.8
386.62744	8.9
387.50867	10.9
389.46490	6.8
393.59100	7.0
394.47858	3.6
395.87872	13.6
397.43762	16.8
398.32870	2.4
399.55331	21.8
400.40448	30.7
423.57114	2.7
425.57275	16.0
426.50659	8.8
427.49805	2.5
428.54401	10.5
431.35999	26.8
433.52264	15.3
434.38055	6.1
437.44156	13.3
439.37610	7.3
441.36169	16.5
446.37634	7.9
448.39319	24.6
450.33630	3.6
451.48575	12.3
452.48523	7.6
457.54700	7.8
459.45947	3.3
461.29059	32.0
462.35425	26.9
465.45618	6.1
472.75507	6.0
474.43536	4.9
476.57178	4.2
479.36871	6.5
483.29614	1.6
484.39923	32.5
485.44897	11.0
487.53784	19.9
488.38745	12.4
489.42377	5.3
490.35181	34.7
493.19916	6.2
498.54346	5.1
499.37634	23.0
502.38037	113.8	y (4) (1+)
503.48077	15.9
504.46661	12.4
505.64417	6.1
509.33014	6.8
510.37207	15.2
512.11823	2.1
517.95807	10.6
518.84204	8.7
521.33923	23.6
523.29559	8.3
524.23822	12.4
524.85571	11.5
525.46667	11.3
528.28320	5.6
530.50171	6.1
531.75586	36.2
534.41241	1.9
539.15149	43.0
539.92047	3.3
543.31586	25.3
544.73456	23.7
547.17786	6.0
550.50024	38.5
551.37616	9.4
554.29340	2.7
555.46063	2.9
556.45410	8.5
558.18848	13.6
559.19446	13.9
561.39197	12.1
563.81525	47.4
565.20129	9.3
565.85364	14.1
568.33136	1.9
569.37396	3.9
573.51581	129.3	y (5) (1+)
574.43622	71.0	b (5) (1+)
578.25861	3.8
579.47766	4.4
586.39801	4.7
588.24548	28.4
589.27161	18.7
590.21869	1.7
592.33160	3.4
593.38269	18.3
594.59839	4.8
595.27301	20.9
596.44812	27.5
597.44452	1.7
600.39899	18.0
601.64838	48.9
602.43170	19.7
604.51666	15.4
605.31775	8.5
611.24512	27.2
612.58582	37.4
615.44232	221.9	y (17) (3+), y (11) (2+)
616.08228	39.4
617.60223	17.4
618.42639	45.7
620.63916	3.9
621.41351	25.0
622.71594	24.5
626.83093	6.1
628.11426	37.5
629.51288	4.7
631.96167	22.5
633.55005	30.4
634.50073	17.7
635.45660	69.2
636.56982	43.5
639.09717	16.1
641.36993	5.2
642.78229	3.3
644.70459	19.0
645.51434	70.1	b (18) (3+), b (6) (1+)
646.26044	13.9
647.51526	8.9
648.47992	27.1
651.29419	2.7
652.48352	9.2
653.27863	3.7
654.30072	49.1
655.86658	61.2
657.00476	43.7
657.71661	5.2
659.71362	10.9
661.17603	33.8
665.99432	15.0
667.51599	41.8
668.62701	49.8
670.47693	26.6
671.80536	48.1
673.22217	20.7
674.49451	11.3
676.13416	20.9
677.11407	55.8
678.33600	52.0
679.83698	31.8
680.50201	11.2
681.40265	6.4
682.55176	2.4
683.31671	11.4
684.50049	50.0
685.35541	22.7
686.54877	73.9	y (6) (1+)
687.50391	78.3
689.23767	222.0	y (12) (2+), b (13) (2+)
690.03442	41.1
691.38190	20.8
692.46295	11.1
693.40863	8.2
695.38568	74.5
696.16980	25.1
697.44037	3.9
698.37592	37.0
700.47559	40.3
701.47717	39.8
702.52429	27.9
703.89581	13.3
705.24133	36.2
706.45361	24.0
708.73303	94.1
709.87006	24.1
711.16785	8.1
712.43921	9.4
713.12158	16.5
714.19061	260.0	y (20) (3+)-NH3, y (20) (3+)-H2O, b (20) (3+)-H2O
715.35254	20.3
716.69489	78.6
717.47162	6.8
720.73706	56.8
721.46680	14.4
722.50214	109.7
723.82996	2.5
725.06543	9.5
725.77240	56.7
726.40289	87.1
727.11713	26.6
729.25330	20.1
730.55255	17.2
731.44379	31.0
732.06757	15.4
733.29181	57.6
734.22223	115.0
734.97217	26.7
735.77435	39.3
738.53998	42.0
741.26361	97.2
742.38531	84.1	b (7) (1+)-H2O
743.70898	73.2
745.67297	6.2
746.62665	49.5
748.57001	33.1
749.80536	110.4
751.67712	218.4
752.48407	123.3
753.83521	64.4	b (14) (2+)
754.55005	8.8
757.25378	40.0
758.23938	113.7	[M+3H] (3+)-NH3-H2O
759.92310	80.2
760.66235	296.6	b (7) (1+)
761.43823	39.1
763.56061	9.9
768.97272	8.0
769.58936	17.7
772.62042	16.8
774.16711	11.1
781.95624	20.9
784.10748	15.5
786.41644	12.8
787.60889	20.6
790.44440	73.4
791.27704	119.7
794.52271	29.5
798.61511	13.6
799.86285	96.4	y (7) (1+)
800.59888	26.4
801.69373	7.6
803.26324	1172.5
804.48761	15.8
808.50507	34.1
809.64783	7.3
811.08661	68.2	b (15) (2+)
812.48755	10.7
813.44275	2.6
815.63129	45.1
816.54388	2.5
817.59155	133.0
820.43854	91.0
821.43640	12.0
823.41602	87.7	y (15) (2+)-NH3
824.20941	21.1
825.31659	12.4
826.72107	31.5
827.44476	3.7
828.50201	6.9
829.30780	7.8
830.00256	24.8
831.52148	49.1
832.15442	104.1	b (8) (1+), y (15) (2+)
833.06604	138.8
838.53076	7.5
839.70789	23.7
842.21100	9.3
842.83948	42.6
844.50336	20.1
846.71289	8.7
847.42688	4.8
849.68091	9.0
851.30670	64.8
852.62903	20.9
853.93616	51.5
856.52045	54.2
857.53058	20.2
858.76495	91.5	y (16) (2+)-NH3, b (16) (2+)-H2O, y (16) (2+)-H2O
860.61890	7.8
861.75836	7.6
862.68927	14.3
863.65906	13.5
864.72192	12.1
867.09015	111.4	b (16) (2+), y (16) (2+)
867.97839	9.1
868.58075	11.4
870.78973	10.1
872.41827	5.4
873.28448	10.3
875.84052	14.0
877.29382	27.5
882.74927	73.3
887.79016	48.5
890.37659	32.3
891.04529	44.5
891.74200	103.7
894.15698	53.1
895.08789	20.4
896.47302	31.4
898.47620	35.6
899.25549	15.7
900.80048	58.0
901.62628	7.7
902.36914	21.1
903.40833	178.5	b (17) (2+)
904.41595	68.1
905.53442	14.5
906.67010	44.9
908.58960	22.1
911.26764	53.3
912.46063	41.6
914.94354	14.9
915.98193	19.0
917.84723	102.9
918.50592	28.0
920.12915	15.7
921.23499	22.1
923.94104	44.2
925.31335	72.4
925.95483	21.1
927.20618	24.4
930.58099	148.5	b (9) (1+)
931.77069	47.4
932.62964	28.5
933.65033	33.3
935.43262	9.2
936.26825	19.9
938.58807	16.1
939.61060	77.3
940.55408	7.4
944.63867	42.3
945.69714	4.6
947.22778	66.8
949.52679	164.5
951.08270	9.5
953.24805	15.3
955.70435	17.7
956.64398	5.7
958.57935	30.6
959.79089	26.4
961.57562	8.7
962.94952	75.2
964.59766	14.7
965.57910	7.4
966.55463	17.4
967.88586	58.6
968.59015	18.7
969.23553	20.5
970.97620	4.7
971.62238	7.1
972.48920	21.7
973.15857	42.9
974.48627	7.0
975.58881	16.8
976.66101	49.2
977.52094	35.9
978.61676	20.4
980.71167	15.7
981.63605	16.6
983.86902	20.1
985.04816	57.1
985.72906	64.8	y (9) (1+)
986.75580	21.4
987.75134	7.5
990.63318	28.3
991.64868	11.1
993.65308	5.3
995.48004	17.7
996.82178	34.1
999.51898	21.0
1000.66595	14.3
1001.65045	28.7
1004.24329	26.1
1005.59802	24.5
1007.61938	29.0
1008.96112	19.6
1012.56079	10.5
1013.93420	11.3
1015.54077	14.0
1016.84363	23.5
1017.82428	39.0
1018.67072	24.0
1022.95203	75.5	y (19) (2+)
1024.35449	107.1	b (19) (2+)
1025.14868	50.9
1026.07166	23.0
1028.19763	13.4
1029.48865	2.0
1030.56775	5.8
1032.15051	7.1
1035.45898	30.9
1038.46155	7.5
1045.70520	3.1
1047.68054	26.3
1048.74695	12.1
1049.59705	31.4
1051.21985	39.7
1052.70691	68.3
1054.15588	26.8
1059.48865	4.8
1061.60852	40.6
1063.57385	13.1
1066.97522	41.5
1067.93616	32.2
1069.62988	25.5
1070.66345	24.6
1071.65747	6.5
1075.64404	4.4
1077.67493	159.3	b (10) (1+)
1078.74011	49.0
1079.63208	37.0
1081.05542	93.0	b (20) (2+)
1085.73975	4.9
1088.69849	13.7
1089.86853	13.4
1094.64587	22.8
1096.02612	62.4
1101.68164	3.1
1105.30981	19.4
1106.37878	24.9
1110.94641	19.6
1111.55505	6.4
1112.66162	12.4
1113.79529	10.5
1116.68628	12.0
1117.79504	11.1
1122.72278	26.6
1125.91272	11.0
1127.76318	4.0
1129.78027	18.6
1131.62952	29.5
1132.79175	26.0
1133.78235	32.8
1135.84985	33.1
1141.40283	10.8
1144.63342	12.9
1145.72314	8.5
1148.60278	14.7
1150.75720	14.8
1158.77380	10.6
1160.69958	2.6
1161.55029	12.2
1164.74890	38.4
1166.72949	19.3
1171.06201	21.3
1175.73206	13.4
1178.72205	38.1
1184.05225	15.5
1190.75989	19.2
1191.77673	9.5
1198.86121	9.0
1217.83289	2.8
1218.78491	15.5
1221.47705	4.6
1222.62842	7.8
1226.41174	11.9
1229.91492	91.7	y (11) (1+)
1230.76514	20.9
1232.22510	9.2
1250.47241	19.2
1255.73877	6.2
1256.77454	17.7
1261.56775	7.4
1262.93848	39.8
1264.62415	23.1
1265.60950	8.4
1269.68848	4.5
1273.89050	11.7
1277.81812	8.9
1286.48853	7.9
1288.82642	16.6
1291.78882	15.4
1292.40112	16.4
1293.68372	22.3
1294.73438	23.5
1321.58167	2.2
1335.70105	28.9
1338.75684	2.4
1344.83496	8.0
1346.86121	22.7
1349.56714	5.7
1375.00134	16.9
1376.90796	47.5
1377.84082	5.4
1380.78601	4.8
1388.84229	2.4
1390.57874	15.6
1392.64929	21.1
1396.93237	2.2
1401.73767	3.1
1437.63843	6.5
1444.83496	8.0
1465.74414	3.7
1466.63647	16.6
1467.91150	14.3
1497.81323	8.4
1507.84448	23.9
1520.82666	7.7
1534.75476	10.9
1566.82837	6.8
1624.76160	12.7
1700.93176	11.8
