# Supplementary material for: Top-Down and Bottom-Up Identification of Proteins by Liquid Extraction Surface Analysis Mass Spectrometry of Healthy and Diseased Human Liver Tissue
Source: J Am Soc Mass Spectrom. 2014 Sep 3;25(11):1953–61. doi: 10.1007/s13361-014-0967-z (PMC4197381; doi:10.1007/s13361-014-0967-z)
Supplement: Supplementary file 4 — (ZIP 7870 kb) [file 13361_2014_967_MOESM4_ESM.zip › data/QATVGDINTERPGMLDFTGK_-2_2_103461.txt]

m/z	i	matches
200.19318	18.8
201.36127	40.3
203.27995	7.0
204.23851	184.6
205.22026	32.7
206.24348	9.4
209.22563	22.7
210.25722	20.7
211.16519	52.2
212.20540	19.6
213.25945	7.3
214.18761	30.8
215.20308	166.3
216.26982	30.0
217.25049	25.0
219.23560	69.3
220.87077	41.1
221.56885	69.5
222.45032	108.6
223.35672	38.9
225.62491	113.1
226.36703	96.9
227.31470	27.7
228.33255	171.1
229.21428	82.7
230.40259	89.1
231.17751	108.1
232.35033	93.7
233.33325	51.0
234.34814	56.1
235.35614	92.6
236.39276	6.2
237.30322	79.0
238.25471	171.1
239.29794	513.6
240.29825	98.0
241.32098	41.3
242.44322	130.9
243.36536	218.1
244.50525	75.4
245.34441	123.0
246.42078	21.0
247.38773	136.7
248.35043	178.1
249.38277	135.9
250.26450	51.1
251.54872	149.9
252.43571	87.3
253.40756	220.7
254.25089	182.2
255.27493	13.2
256.34955	129.0
257.37598	91.5
258.38031	93.2
260.33649	205.9
261.45111	188.6
262.29636	70.1
265.34311	575.9
266.35190	537.6
267.39465	88.1
268.42508	74.6
269.62378	95.1
270.45679	36.2
271.36316	58.9
272.37958	461.0
273.46045	72.8
274.38681	64.3
275.44879	43.2
276.48724	87.2
277.41626	116.1
278.49930	34.9
279.32556	34.0
280.44312	127.3
281.44394	34.4
282.41620	151.0
283.34317	1608.9
284.32477	1220.8
285.39789	513.5
286.32251	158.0
287.32016	95.4
288.51730	91.6
289.40445	52.1
290.53027	84.4
291.46503	30.7
292.37045	54.7
293.33093	188.2
294.55151	221.9
295.36169	160.5
296.43030	46.4
297.64209	65.0
298.46292	491.9
299.29221	116.2
300.49850	23.9
301.44360	504.2
302.36844	91.9
303.60764	69.7
304.34064	24.6
305.45157	533.6
306.40427	110.7
307.45679	119.6
308.42270	9.1
309.68207	95.3
310.48816	418.7
311.42917	322.7
312.46283	209.0
313.30585	26.4
314.52246	78.5
315.39548	112.0
316.59283	85.9
317.54987	99.9
318.48279	123.7
319.39987	124.4
320.47180	139.0
321.38373	24.8
322.53015	91.5
323.47626	70.3
324.55078	94.1
325.50378	72.1
326.86911	57.2
327.60556	178.1
328.47726	172.5
329.46100	55.8
330.55115	110.8
331.56219	133.1
332.49634	53.0
333.57150	117.8
334.53571	97.6
335.53983	48.6
336.52011	430.8
337.44604	4939.4
338.48322	1285.0
339.55371	684.7
340.60049	102.2
341.54688	260.9
342.44650	71.2
343.47968	71.9
344.33606	61.5
345.51025	142.4
346.44952	89.0
347.41785	143.7
348.36679	136.1
349.40759	92.9
350.40891	76.6
351.53882	14.2
352.54694	76.6
353.74805	111.0
354.57626	634.9
355.48694	3835.5
356.47205	918.9
357.64679	423.5
358.54333	88.8
359.62097	136.4
360.49615	376.1
361.49817	173.1
362.41681	130.0
363.39276	86.8
364.52032	837.8
365.43445	3181.3
366.47760	748.6
367.51697	215.9
368.55130	89.5
369.60919	193.8
370.61566	81.0
371.63251	209.3
372.54083	202.8
373.49832	590.0
374.46924	107.0
375.38843	169.0
376.33881	214.7
377.51105	186.6
378.58838	336.9
379.54761	106.8
380.55322	114.7
381.49176	110.0
382.50735	2035.1
383.45313	4312.4
384.43597	734.6
385.54828	328.8
386.51236	129.7
387.48273	605.0
388.64056	131.9
389.54126	219.1
390.52176	134.8
391.57062	111.2
392.36926	81.8
393.42734	96.0
394.53857	151.3
395.53174	151.9
396.47925	239.3
397.58295	184.5
398.55121	84.4
399.48981	272.3
400.51129	669.7
401.62079	145.4
402.76883	153.8
403.44910	172.4
404.51044	71.6
405.79218	63.3
406.81860	87.6
408.40601	617.5
409.49487	250.0
410.93353	236.8
411.64273	539.9
412.53644	305.6
413.56647	152.4
414.45377	158.3
415.54504	198.6
416.46637	358.8
417.28680	342.7
418.28336	76.9
419.54291	272.6
420.53885	66.4
421.46146	183.5
422.49399	895.0
423.47461	284.8
424.49994	141.9
425.57382	149.6
426.60840	446.8
427.56812	125.9
428.46069	143.2
429.61780	142.0
430.48605	117.4
431.58032	125.7
432.66711	232.5
433.65958	438.6
434.55438	1253.9
435.37341	270.4
436.46140	156.2
437.56512	103.3
438.52597	48.9
439.46240	762.9
440.50262	1242.6
441.56635	595.8
442.50372	338.1
443.61981	360.9
444.67493	225.9
445.52881	212.1
446.51569	332.9
447.63776	259.1
448.48456	117.9
449.30658	39.1
450.48511	179.8
452.42542	9127.3	y (4) (1+)
453.40955	1811.6
454.36066	368.6
455.42816	24.4
456.52045	288.8
457.43188	406.6
458.31738	357.2
459.39441	86.8
460.56750	287.5
461.45367	380.2
462.32117	84.9
463.48096	678.8
465.83118	170.5
466.88580	126.8
467.58087	96.4
468.39581	326.0
469.51093	415.0
470.62653	216.3
471.43188	212.4
472.38391	410.4
473.55219	185.0
474.59314	236.0
475.77399	235.3
476.61597	157.0
477.42114	39.6
478.45721	107.8
479.68109	96.9
480.36780	97.1
481.42047	47.2
482.51556	343.0
483.53937	2701.5
484.59155	488.4
485.45251	332.3
486.45941	264.8
487.46649	190.7
488.58356	176.9
489.38879	170.8
490.55774	202.4
491.54083	155.3
492.59631	295.5
493.79120	260.5
494.80841	369.9
495.83453	93.2
496.61639	289.2
497.53906	120.2
498.43341	167.6
499.46167	266.6
500.76935	320.9
501.44525	765.2
502.35541	183.0
503.59576	92.1
504.51221	382.4
505.41663	412.7
506.20435	94.9
506.85681	168.8
507.77612	143.8
508.78571	285.1
509.76648	153.5
510.52570	180.0
511.76685	718.8
512.56421	316.2
513.68427	264.3
514.42664	508.7
515.46460	209.6
516.36005	399.1
517.03503	228.8
517.74640	42.4
518.54236	168.0
519.44922	336.6
520.40582	152.9
521.37543	548.6
522.55237	317.0
523.54639	86.4
524.55823	140.1
525.78662	917.0
526.39008	925.2
527.23584	623.0
528.29761	64.2
529.44312	259.3
531.02966	904.6
531.87146	546.4
532.68481	356.3
533.69739	108.3
534.45245	127.7
535.33875	162.8
536.47699	702.5
537.40656	1001.5
538.25952	641.4
539.36340	285.0
540.64081	323.5
541.84540	205.9
542.56537	161.2
543.54456	217.7
544.46600	333.1
545.43140	248.0
546.41125	321.5
547.60693	165.1
548.45282	230.5
549.38818	206.6
550.57605	233.0
551.56763	149.6
552.67310	472.5
553.71283	875.9
554.40704	9206.6	b (6) (1+)-H2O
555.37842	6663.1
556.38538	1711.2
557.47815	275.6
558.46710	250.5
559.58063	300.4
560.44580	519.3
561.69714	8725.4	b (16) (3+)-NH3, b (16) (3+)-H2O, y (10) (2+)
563.42169	334.0
564.55835	234.3
565.72058	381.0
566.68170	764.6
567.51917	1329.5
568.41589	644.4
569.36639	364.9
570.38757	326.0
571.37732	624.8
572.46161	383.5
573.37897	348.7
574.58087	993.7
575.72717	1434.7
576.39154	1357.3
577.06287	306.4
577.97302	144.0
578.63336	208.2
579.62537	411.3
580.62543	97.5
581.59399	120.4
582.52246	387.3
583.42548	463.7
584.63086	4464.3
585.49084	1864.3
586.54358	689.6
587.54651	462.9
588.26105	485.6
588.90570	184.3
589.54865	594.6
590.65857	159.1
591.50403	189.4
592.45294	158.8
593.67426	673.9
594.51746	567.2
595.49854	470.5
596.37518	349.7
597.51129	333.9
598.58575	175.7
599.67743	304.8
600.67664	596.9
601.64655	688.3
602.58734	1423.4
603.56427	923.3
604.43689	1149.9
605.48547	813.6
606.38763	1079.5
606.99127	317.0
607.72314	555.6
608.80493	477.1
609.59052	229.1
610.60126	933.3
611.85138	1361.1
612.78625	283.6
613.62708	165.1
614.49988	773.2
615.82874	607.2
617.75848	10084.7	y (17) (3+), y (11) (2+)-NH3
619.26135	186.7
620.06476	259.8
620.99725	292.0
621.90082	482.0
622.67065	268.5
623.79346	301.6
625.18481	12833.7	y (11) (2+)
626.28723	5940.9
627.89905	561.5
628.71289	254.7
629.58160	208.3
630.72491	485.2
631.75519	455.1
632.68494	685.8
633.70184	399.5
634.90247	458.7
635.69012	518.9
636.76349	462.0
637.37158	387.0
638.00952	505.8
639.33337	983.8
639.93481	842.6
640.56299	2319.0
641.54968	796.6
642.57538	294.8
643.57776	433.2
644.32343	1226.0
645.41693	4490.9
646.43542	442.4
647.63098	587.0
648.47089	573.9
649.19946	269.4
650.25739	786.7
651.50305	6346.6
652.76831	687.1
653.73517	417.4
654.76367	228.9
655.75983	338.9
656.69403	535.3
657.59332	618.6
658.65588	483.0
659.63251	1410.4
660.67548	577.3
661.64240	1010.8
662.40985	456.0
663.14630	4953.9
663.86902	1215.9
664.87677	200.9
665.60339	534.1
666.66113	535.1
667.63031	1538.5
668.58313	2677.3
669.53918	1319.6
670.60242	740.5
671.46210	348.0
672.42175	282.4
673.43951	634.5
674.66467	1656.0
676.71533	6949.2	y (12) (2+)
677.65961	1580.9
678.93097	360.9
680.43726	1641.4
681.67462	926.8
682.41199	1020.8
683.34546	685.9
684.17114	660.2
684.93665	803.0
685.74561	498.1
686.82294	478.8
687.95825	743.5
688.90033	796.2
689.69086	1222.1
690.96783	2585.6
691.78088	937.4
692.85480	856.6
693.69000	853.4
694.56311	486.1
695.35394	477.9
696.60968	2024.9
697.32147	2947.7
698.38336	778.4
699.50793	4287.8
700.26459	12008.1
701.41766	932.4
702.42139	535.1
703.48981	406.6
704.56787	1403.8
705.23889	1060.0
705.95245	100172.2	[M+3H] (3+)-NH3-H2O
708.41809	10898.5
709.09961	7730.6
710.09265	210.6
710.91339	236.1
711.62793	9643.2	[M+3H] (3+)-NH3, [M+3H] (3+)-H2O
712.40222	731.3
713.84442	66.5
717.39685	52.0
718.13159	40.9
718.89673	144.2
720.02307	23.2
720.86823	46.7
721.58624	42.1
722.39398	68.7
723.41644	99.5
724.81165	2256.1
725.63110	963.2
726.79053	706.8
727.52228	704.5
728.46643	191.4
729.57574	573.7
730.56177	280.1
731.52246	47.2
732.59949	180.0
733.71649	22325.1	y (13) (2+)
734.53442	4773.4
735.38837	288.1
736.11371	163.4
737.72211	233.4
738.64117	275.7
739.78534	443.3
740.79895	215.0
741.91229	275.7
742.72736	106.6
743.60730	235.2
744.45587	304.7
745.77759	590.4
746.66217	1783.7
747.76855	338.4
748.77362	344.9
749.70636	343.1
750.59363	366.4
751.48315	279.9
752.44965	264.3
753.67627	192.5
754.41107	306.0
755.01447	160.5
755.64325	1566.2
756.67139	942.9
757.63159	267.5
758.59766	447.3
759.60425	257.0
760.64587	89.7
761.54425	108.2
762.72137	463.3
763.78180	186.8
764.64642	359.4
765.60522	1885.0
766.68927	604.6
767.68079	295.6
768.67053	517.8
769.45215	441.0
770.17981	304.1
770.84790	231.2
771.61182	193.5
772.62720	331.1
773.64386	175.4
774.55615	563.0
775.25861	374.8
776.28912	576.4
777.47174	1177.9
778.37805	732.0
779.09174	266.9
779.84314	205.7
781.42480	2899.3
782.28424	1912.7
783.63147	2171.6
784.65021	888.9
785.66882	327.4
786.55408	2550.8
787.55591	978.3
788.65887	459.8
790.27765	46592.1	y (14) (2+)
791.11963	7607.3
792.60846	721.0
793.68018	363.1
794.78259	1846.4
795.71320	811.6
796.62469	596.8
797.44836	349.9
798.44885	309.6
799.67487	1045.3
800.46198	1691.1
801.65686	580.1
802.59161	118.1
803.38690	490.8
804.28271	335.8
805.30560	846.9
806.26489	522.5
807.48584	230.5
808.33490	341.6
809.87775	452.0
810.63226	289.7
811.64185	532.4
812.70898	614.7
813.87396	609.2
814.64111	408.9
815.71094	752.0
816.63531	202.8
817.59991	517.0
818.79504	258.4
819.82428	365.1
820.84076	326.1
821.71307	213.1
822.74841	369.5
824.03943	723.2
825.41962	488.8
826.64551	512.0
827.48395	339.3
828.72644	798.9
829.63220	1174.0
830.52936	607.3
831.89838	2866.5
832.71155	2662.0
833.59637	742.0
834.67151	611.7
835.85950	617.6
836.63110	345.9
837.78369	1954.5
838.72058	2532.1
839.67572	1029.3
841.28711	28003.3	b (16) (2+)-NH3, b (16) (2+)-H2O
842.12164	5080.6
843.38287	845.1
844.56549	470.0
845.46478	462.3
846.60986	455.8
847.76294	16339.4	y (15) (2+)
848.54962	4143.9
849.82465	903.8
850.75848	857.0
851.88391	272.9
852.66687	188.9
853.93616	543.7
854.66541	404.1
855.48224	330.2
856.29944	350.9
857.56622	862.9
858.46289	557.6
859.40417	731.5
860.27802	356.4
861.52808	2346.2
862.68280	476.8
864.33130	1395.0
865.56738	691.2
866.93060	3674.4
867.74042	4889.0
868.56293	1248.5
869.45624	352.5
870.35742	762.9
871.45654	313.0
872.43707	326.6
873.58130	763.9
874.57074	792.0
876.24512	137557.7	y (16) (2+)
877.02216	29724.2
878.48706	4303.8
879.58142	1814.1
880.62042	634.7
881.63348	479.4
882.58154	631.8
883.43530	1757.5
884.56494	1287.4
885.56085	893.4
886.58356	410.2
887.60034	330.1
888.52576	290.6
889.48450	446.1
890.49072	85.6
891.61298	194.9
892.60394	579.5
893.47919	278.4
894.42273	372.0
895.69159	230.6
896.53723	466.5
897.69824	869.6
898.42749	725.2
899.35358	1885.8
900.55695	537.9
901.63794	731.5
902.65173	673.7
903.49506	407.9
904.57440	179.3
905.89801	1105.8
906.65167	446.6
907.39429	327.9
908.51025	1534.0
909.32831	1008.3
910.32495	757.0
912.20239	2302.6
913.00433	819.8
913.75934	21.2
914.75787	4061.1
915.52063	1203.7
916.70026	932.6
917.75494	520.0
918.62927	401.3
919.53662	719.2
920.69775	260.2
921.57385	274.5
922.43005	295.1
923.38501	425.2
924.15320	92.7
925.78693	23712.5	y (17) (2+)
926.54175	6084.4
927.53705	245.0
928.62872	172.0
930.04596	837.1
931.27435	332.1
932.33838	341.8
933.30994	263.4
934.66595	418.3
935.83478	168.8
936.58258	181.0
937.87469	407.1
938.68597	480.0
939.72516	414.8
940.70526	433.6
941.84436	166.2
942.90240	1150.8
943.70282	1265.1
944.77649	343.0
945.82611	603.3
946.73181	814.7
947.71027	637.0
948.76855	649.1
949.64410	434.9
950.65485	212.6
951.71014	487.7
952.62073	614.7
954.38708	4154.5
955.27032	2719.6
956.31989	3263.7
957.05298	910.9
958.61285	1098.9
959.82727	305.9
960.50531	101.1
961.69385	216.5
962.76257	302.6
963.70514	261.1
965.48431	15294.2	y (9) (1+), b (18) (2+)-H2O, b (18) (2+)-NH3
966.68079	6170.6
967.67877	4825.4
968.62823	509.5
969.49561	242.3
970.54492	461.7
971.44513	309.6
972.51501	1268.8
973.69379	283.2
974.68622	547.9
976.28412	66755.7	y (18) (2+)
977.05719	19498.6
978.33398	448.3
979.35742	375.9
980.68536	392.2
981.51605	114.3
982.76434	218.8
983.74475	255.6
984.75409	1195.8
985.54553	785.4
986.65717	1120.9
987.65784	691.0
988.77014	528.9
989.76984	76.2
990.68677	313.3
991.55304	798.5
992.57794	315.0
993.71906	5617.4
994.51807	2484.0
995.51489	594.7
996.40350	315.2
997.65112	448.4
998.60742	357.3
999.56866	136.2
1000.52466	48.4
1001.70508	385.9
1002.72711	4390.4
1003.52985	1825.5
1004.41327	378.5
1005.59839	233.0
1006.51019	420.0
1007.59705	126.6
1009.00714	181.8
1009.89612	130.7
1010.78168	236.9
1011.69751	4046.1
1012.54468	2020.7
1013.55414	374.6
1014.50031	376.1
1015.45386	466.2
1016.50159	318.1
1017.44757	128.7
1018.54791	140.1
1019.56091	97.5
1020.52191	88.7
1021.72601	80.4
1022.73944	72.5
1023.86267	149.0
1024.53101	3411.8
1025.43042	144.6
1026.06421	17.9
1026.70728	108.7
1027.49683	74.7
1028.59692	38.3
1029.57935	374.7
1030.96045	181.0
1031.73706	34.8
1032.45471	306.3
1033.55383	129.7
1034.58728	87.1
1035.87000	85.0
1037.17358	39.8
1037.89795	102.1
1038.57678	54.3
1039.82483	148.7
1040.55298	55.9
1041.68115	167.4
1042.69763	153.2
1043.48059	62.7
1044.59985	197.9
1045.64624	192.1
1046.54822	153.6
1047.56067	33.5
1048.51343	173.5
1049.40771	103.4
1050.53223	1121.5
1051.45166	538.3
1052.54688	287.1
1054.10779	184.0
1055.49622	136.2
1056.43787	566.8
1057.51697	346.5
1058.53015	272.7
1059.60803	116.6
1060.65051	300.1
1061.46704	366.6
1062.55688	235.9
1063.52991	320.3
1064.61658	143.0
1065.64282	61.2
1066.84924	190.3
1067.50964	261.0
1068.43042	235.3
1069.64856	244.5
1070.62451	55.2
1071.54944	228.7
1072.65771	216.8
1073.66992	345.2
1074.64746	75.8
1075.50769	63.9
1076.67065	116.2
1077.68567	105.7
1078.64819	961.0
1079.61206	736.0
1080.79028	287.0
1081.67175	223.0
1082.64270	108.0
1083.70752	102.3
1084.69678	745.7
1085.63782	490.4
1086.63452	302.7
1087.77148	158.7
1088.55554	135.5
1089.60352	140.9
1090.57690	186.4
1091.56555	61.1
1092.91309	160.2
1093.78699	154.5
1094.71753	12.7
1095.79553	96.5
1096.58362	19.4
1097.60376	59.9
1098.68945	45.0
1099.64880	295.4
1100.52649	531.3
1101.65869	275.0
1103.29089	236.6
1104.49072	284.8
1105.60522	354.9
1106.70483	125.4
1107.58667	342.6
1108.44775	57.1
1109.79004	54.1
1110.59619	90.6
1111.31677	47.0
1112.82703	27.0
1113.74451	112.8
1115.36035	54.8
1116.45886	244.5
1117.80676	64.0
1118.50964	132.1
1119.55261	172.2
1120.50525	120.1
1121.71899	382.3
1122.64746	388.7
1123.62329	219.8
1124.59631	58.3
1125.86694	72.0
1126.90015	54.7
1127.61047	878.6
1128.56421	469.8
1129.71594	204.9
1130.64233	127.7
1131.66772	234.2
1132.79211	288.3
1133.56201	279.1
1134.57031	170.4
1137.53857	1351.0
1138.82031	95.3
1139.77856	34.7
1140.78418	92.3
1141.62451	110.5
1142.61938	17.1
1143.55701	43.3
1144.61560	144.7
1146.38391	143.9
1147.89600	157.9
1148.69348	59.1
1149.69043	95.3
1150.63525	443.4
1151.78638	363.2
1152.73572	108.9
1154.15698	26.5
1154.88147	83.6
1155.76440	73.4
1156.60229	47.7
1157.54858	153.4
1158.66638	205.9
1159.70483	59.0
1160.62402	133.9
1161.58472	60.6
1162.62402	92.8
1163.63171	42.9
1164.60254	118.8
1165.66345	122.1
1166.66089	47.6
1167.58411	316.0
1168.51135	1251.6
1169.58789	764.3
1170.60706	153.3
1171.95032	153.3
1172.82715	73.9
1173.70142	149.9
1174.68152	267.5
1175.64722	96.0
1176.58020	36.7
1177.52795	6.8
1179.57654	19.7
1181.00439	35.0
1181.99670	61.8
1183.46582	67.5
1184.57764	161.3
1185.74036	204.1
1186.70642	201.9
1187.71008	234.7
1188.63940	162.1
1189.87695	105.4
1190.75647	246.1
1191.71741	689.6
1192.71143	558.2
1193.64551	309.9
1194.52942	48.1
1195.22900	46.0
1196.75488	17.2
1197.62512	28.7
1198.57971	72.6
1199.68787	162.0
1200.54382	91.4
1201.70203	9.9
1202.71472	138.5
1203.79810	35.4
1204.81506	36.7
1205.64392	158.0
1206.65112	736.3
1207.68250	432.0
1208.60266	202.0
1209.88635	44.4
1210.71899	30.6
1211.74548	62.1
1212.74402	62.6
1213.51917	49.5
1214.51819	115.1
1215.57434	10.7
1216.52832	32.3
1217.63489	205.0
1218.73071	131.5
1219.62292	210.8
1220.68982	273.2
1221.56042	98.3
1222.52124	31.7
1223.65222	153.5
1224.98071	90.8
1225.70154	56.9
1226.55725	63.1
1227.33472	28.2
1228.49353	14.3
1229.71008	22.2
1230.65137	106.1
1231.64685	80.0
1232.62964	145.7
1233.76599	80.6
1234.68274	73.1
1235.62012	39.9
1237.71863	66.4
1238.71948	50.3
1239.73853	15.3
1240.71741	19.0
1241.88525	20.4
1242.67896	307.0
1243.70850	203.6
1244.65808	45.0
1245.56702	94.9
1246.53613	75.5
1247.70813	403.8
1248.67969	349.2
1249.58667	268.1
1250.69983	293.2
1251.70227	51.8
1252.58569	34.2
1253.24475	5.9
1254.56250	16.7
1255.45313	96.4
1257.79736	43.3
1258.80066	236.9
1259.68420	114.6
1260.68201	62.2
1261.76892	32.6
1262.70691	102.3
1263.76489	99.4
1264.57166	4.5
1267.65564	7.6
1269.44971	348.8
1270.71350	150.9
1271.68909	153.0
1272.64392	103.9
1273.98047	24.8
1274.68896	144.3
1275.72522	77.3
1276.62512	102.1
1277.56274	31.0
1278.64502	109.2
1279.34607	162.0
1280.55554	107.2
1281.37170	31.4
1282.65332	72.4
1283.50500	37.8
1285.72839	120.3
1286.74585	629.3
1287.63196	433.6
1288.70081	324.7
1289.63354	90.2
1290.57349	56.8
1291.60559	48.6
1293.78003	33.3
1295.74573	8.5
1298.66907	33.7
1299.61121	824.8
1300.66797	393.7
1301.77759	135.5
1302.69482	50.9
1303.68457	41.4
1304.81689	265.0
1305.75220	134.5
1306.84644	120.8
1307.99707	33.7
1309.57336	23.8
1311.53040	37.3
1312.82227	96.1
1313.63037	6.9
1314.65601	73.0
1315.71655	24.3
1316.75793	115.4
1319.78699	59.2
1320.78247	97.2
1321.94604	16.7
1322.60962	67.3
1323.62964	35.3
1328.75049	61.5
1329.63879	153.7
1330.71289	106.0
1331.68872	6.9
1332.55017	51.2
1333.65649	21.2
1334.74036	57.4
1335.76807	5.6
1337.67932	111.0
1338.68665	19.1
1341.81445	21.1
1343.73193	25.5
1345.91589	12.2
1348.69885	67.1
1350.22180	32.4
1351.46838	169.3
1352.67871	149.6
1357.49841	31.3
1358.72156	78.3
1359.69080	9.4
1363.61902	28.8
1366.82849	11.4
1367.65686	34.7
1370.39709	18.4
1375.65576	104.0
1376.87036	65.2
1377.90662	34.1
1378.75952	16.0
1381.61536	30.5
1384.75305	82.3
1385.85425	20.3
1386.56580	8.3
1387.45056	55.7
1393.56934	9.0
1396.62378	102.9
1397.57788	25.3
1398.74756	119.1
1399.88306	193.9
1400.68042	139.0
1401.85559	22.0
1405.07153	19.2
1407.65808	8.9
1408.43372	47.6
1415.77783	62.6
1416.83044	28.2
1418.56641	11.7
1422.82275	19.9
1423.94531	29.8
1428.00684	68.4
1430.99329	18.0
1432.38281	89.9
1433.72241	123.7
1434.65796	39.9
1435.49390	8.2
1441.57446	13.8
1445.42737	9.1
1446.53540	174.8
1447.77087	18.9
1448.73853	26.6
1449.65051	63.0
1450.90393	110.9
1451.80078	48.4
1453.65942	54.4
1454.55835	17.0
1455.59875	44.9
1456.59961	60.8
1457.75842	19.7
1458.69348	14.9
1460.44666	23.3
1461.45044	11.6
1465.85669	72.2
1466.74500	73.2
1468.24219	61.7
1474.75488	14.2
1478.58179	28.2
1480.99072	32.1
1481.61511	25.2
1483.12378	45.7
1484.99805	6.9
1488.57971	11.9
1490.33813	14.1
1492.07996	15.6
1492.87683	12.2
1498.15588	22.8
1499.78882	591.0
1500.75159	634.3
1501.78198	219.7
1502.68103	39.7
1503.58020	16.6
1504.67078	68.4
1505.72131	63.7
1509.58020	35.1
1512.68359	9.0
1513.82068	15.1
1520.01257	11.0
1521.58411	14.4
1529.87622	13.6
1530.76477	58.8
1531.74390	87.7
1540.32825	20.0
1541.97107	51.6
1542.74561	7.6
1543.91113	8.4
1546.70801	33.1
1547.69153	209.2
1548.95361	110.2
1549.79236	59.0
1551.73877	28.9
1553.60107	29.3
1557.91321	9.9
1560.84863	83.5
1561.76697	42.0
1563.72314	24.2
1564.86951	24.6
1565.67114	11.4
1568.67297	45.8
1570.59509	19.6
1571.86157	24.4
1572.99451	49.2
1574.70752	10.5
1575.79846	27.6
1576.73926	15.0
1579.61475	18.6
1584.65796	15.2
1587.74341	35.1
1590.08228	16.1
1590.79956	39.6
1591.82666	15.8
1602.63049	31.5
1604.68347	41.0
1605.85999	20.5
1607.05444	60.8
1611.67798	11.4
1619.66113	62.2
1622.73059	76.2
1623.90247	36.9
1629.96289	15.4
1630.78406	5.6
1640.74536	7.2
1642.77222	19.0
1646.75830	77.1
1647.79639	70.1
1648.80225	123.3
1658.09778	42.1
1659.58545	24.1
1664.73975	9.8
1671.85474	8.6
1673.88147	15.9
1674.79834	87.0
1675.66895	11.9
1676.58643	12.6
1682.82788	20.1
1704.09070	50.7
1704.84851	21.3
1722.86743	8.9
1733.71118	25.5
1737.68884	27.5
1738.80481	44.5
1748.17090	56.7
1748.85583	135.3
1749.82654	36.6
1751.04053	63.7
1760.92944	65.0
1761.65210	6.7
1784.77161	37.5
1788.04126	54.0
1804.83044	91.0
1805.76538	24.9
1823.34302	16.7
1824.04419	17.1
1824.93127	12.9
1931.96997	19.6
1933.59558	17.9
1984.04358	31.2
