# Supplementary material for: Top-Down and Bottom-Up Identification of Proteins by Liquid Extraction Surface Analysis Mass Spectrometry of Healthy and Diseased Human Liver Tissue
Source: J Am Soc Mass Spectrom. 2014 Sep 3;25(11):1953–61. doi: 10.1007/s13361-014-0967-z (PMC4197381; doi:10.1007/s13361-014-0967-z)
Supplement: Supplementary file 4 — (ZIP 7870 kb) [file 13361_2014_967_MOESM4_ESM.zip › data/ALIPDLAMETWLLLAVSLVLLYLYGTHSHGLFK_-2_2_111440.txt]

m/z	i	matches
252.36047	9.9
261.19165	3.4
273.46945	3.9
274.30704	21.8
284.39001	7.6
287.28027	6.7
298.26062	45.8
299.41345	16.2
302.45538	2.7
321.58646	1.9
331.35818	5.2
333.35419	4.0
340.48218	5.6
348.11224	7.7
353.50159	6.7
356.39395	14.5
360.25043	17.6
369.49304	32.3
376.33179	7.3
378.27658	3.1
380.29034	4.7
390.22803	3.5
393.33600	12.2
397.50848	32.6
410.30835	7.7
411.45563	29.9
412.25381	17.8
413.41202	26.6
414.48828	14.5
417.44839	6.3
429.08206	2.6
432.27582	13.3
433.25531	3.4
435.36185	10.6
439.33859	10.4
441.41095	10.9
452.37848	6.6
454.32224	3.7
456.00012	8.7
457.48792	11.1
459.31293	5.6
463.99957	49.5
466.35721	5.8
477.42154	8.3
483.25192	5.4
484.48270	5.7
486.39078	13.3
487.36328	6.9
489.44232	19.2
492.57422	30.9
494.93597	3.4
503.28418	20.4
508.35565	15.4
510.27069	3.1
510.99487	13.4
512.11969	9.3
513.19452	10.0
515.42865	8.8
516.45001	1.8
517.41840	5.2
520.40100	10.6
521.32501	3.2
523.32092	21.1
524.41125	7.0
527.93823	12.0
528.66278	6.8
529.29352	17.1
530.34973	17.1
531.28003	3.5
532.52655	6.1
543.23346	4.9
544.46069	10.2
547.43030	11.1
548.34796	18.6
549.25446	7.5
550.31885	9.3
557.54657	18.2
560.42627	9.5
561.42212	5.8
566.43719	3.8
570.25641	7.9
571.42914	4.1
572.77826	2.0
573.79059	27.4
574.81372	7.1
577.35168	4.7
581.59210	15.3
585.73828	21.5
586.90204	13.2
590.55518	6.4
594.53009	19.2
595.64050	5.2
599.41547	4.1
601.05762	17.3
603.24628	25.0
607.52777	15.8
609.38989	5.3
617.32721	8.8
619.46808	8.9
620.59161	7.3
623.41998	12.7
624.44122	6.9
626.58344	14.0
630.52820	22.7
633.92847	21.5
636.05499	21.4
637.58374	6.9
641.46423	10.9
642.38458	23.0
643.38080	35.1
644.49268	6.5
649.93408	10.5
654.66919	17.0
655.67902	7.8
657.46216	34.0
658.40076	33.2
659.53754	4.0
660.67627	16.3
661.34125	5.3
663.50806	4.7
673.44617	24.3
677.21893	41.7
678.23346	95.2
679.48297	10.9
680.61060	13.2
682.49982	11.9
683.43494	7.3
686.37842	7.3
690.43494	4.9
693.49078	4.7
694.55054	51.8
695.52368	8.5
696.50897	8.7
697.69550	40.7
699.12360	20.7
699.74097	10.4
702.66553	16.3
703.84192	36.0
704.49463	7.3
708.46490	5.8
712.29108	95.3
713.34045	15.3
717.60114	7.5
718.81744	13.7
720.21637	25.9
721.48053	2.7
722.45624	8.1
725.08954	56.6
727.69153	15.0
729.73151	15.8
732.60504	15.5
733.67230	18.5
734.63861	50.1
735.63165	64.1
737.34662	27.4
739.30261	6.3
739.97095	16.7
742.75293	13.8
744.19452	16.9
746.42566	3.6
748.56464	37.0
749.45679	4.9
754.25098	41.0
755.82794	12.4
757.73798	50.2
758.53223	8.5
759.44525	5.4
760.67999	17.0
762.45416	34.1
763.47723	27.8
767.05219	22.2
768.62140	107.1
769.43738	8.2
770.24689	57.8
771.03662	7.2
771.67340	16.9
772.61487	11.7
774.53491	12.1
776.57300	7.7
779.76923	25.1
781.29572	14.2
782.62878	70.2
783.48584	31.5
785.03455	35.4
785.68597	1.3
786.45691	17.0
787.48938	24.9
788.81641	22.7
789.49493	21.2
791.53967	18.6
794.84949	8.4
795.96063	22.7
799.61938	13.8
801.47028	10.1
804.57166	7.3
806.42303	35.2
808.62805	9.7
809.52460	30.6
811.73663	9.7
812.67163	18.9
813.76062	11.3
814.46411	3.4
815.98199	11.0
819.17603	11.6
820.13629	13.0
823.36621	16.2
825.00873	39.5
825.61664	125.0
826.55579	60.1
827.18866	15.1
828.27374	44.7
833.57465	52.5
835.59137	4.8
836.57587	12.8
837.85156	32.4
838.64319	3.6
839.71997	9.8
843.13934	6.9
844.18488	17.9
845.88025	49.6
847.37579	7.9
848.20856	20.7
849.48566	51.2
850.14783	26.1
851.35815	1136.4	y (30) (4+), b (31) (4+), b (23) (3+)
852.17682	45.9
852.92084	16.1
854.58081	36.3
855.69617	10.7
856.62354	8.3
859.25995	5.0
860.92358	14.4
862.04352	13.7
864.01117	132.2
864.62152	28.6
865.53247	9.0
866.91089	15.6
869.49225	63.3
872.61145	14.1
873.55432	53.1
874.79761	108.7
875.82892	100.5
877.16644	60.7
878.31622	46.1
879.80591	425.9	y (31) (4+)
880.60950	3.9
881.59827	53.9
882.64630	45.0
883.99683	20.2
885.63995	9.3
889.74945	8.9
890.54425	14.1
891.65784	13.7
892.49072	26.9
897.11206	42.2
898.10712	24.4
899.35040	14.8
901.72150	22.1
902.49792	11.9
903.62323	48.0
904.66156	9.3
905.79242	22.1
906.62903	44.1
907.70166	103.0
908.50757	52.2
911.15955	54.5
913.22308	66.1
913.91473	31.5
916.03583	75.4
916.95587	42.3
917.59302	12.6
925.46307	2.3
926.76208	21.0
928.61810	3.8
931.49805	45.3
933.03247	18.0
935.15582	41.0
936.63373	17.0
940.70789	9.4
942.38910	2.4
943.11267	12.6
944.06641	41.1
945.58435	5.8
948.83380	41.4
949.64172	25.0
950.46704	12.6
951.54291	2.9
954.28802	50.1
956.61084	24.3
957.46796	9.5
958.60455	6.6
959.78442	35.9
960.98999	45.3
962.18933	16.3
966.53467	7.3
967.49609	32.6
968.51770	44.0
973.50702	30.8
974.96814	276.8	y (17) (2+)
975.77179	90.9
976.54675	10.3
978.94824	10.5
979.70013	3.1
981.96997	4.2
982.92261	27.5
983.69257	2.4
985.05902	22.2
986.12994	11.7
990.06390	11.0
990.78284	19.9
992.41217	6.1
993.59442	16.4
994.78583	13.2
996.89697	29.3
997.71027	5.5
1000.22955	62.0
1002.39453	17.8
1003.31598	50.2
1009.81799	36.1
1011.56903	6.9
1016.13824	59.4
1017.26886	40.7
1018.61658	3.4
1020.40503	51.9
1021.42004	7.5
1022.58887	7.1
1023.52533	58.0
1024.45154	389.1	a (28) (3+), y (18) (2+)
1025.39258	64.8
1026.08289	5.8
1027.42920	16.8
1028.33191	20.4
1029.54309	19.3
1030.59521	22.7
1031.49268	72.8
1032.11804	10.2
1033.64453	10.5
1036.16553	11.7
1036.78540	73.8
1037.53687	22.1
1038.56433	14.1
1039.60938	30.1
1043.55994	7.5
1045.02783	9.2
1047.77991	36.8
1049.13220	62.5
1050.22974	33.5
1050.95862	23.5
1051.72510	9.1
1054.53723	61.0
1057.68396	15.4
1058.85596	29.8
1059.98279	459.3	y (19) (2+)
1061.04126	138.0
1062.09351	37.2
1063.68054	6.8
1065.72461	37.3
1066.57397	15.9
1067.32275	7.8
1071.90930	17.8
1074.74597	50.9
1078.34985	13.4
1079.37329	17.6
1082.41321	34.6
1085.95496	57.6
1090.34131	5.8
1091.55835	18.9
1092.39648	32.5
1093.78259	3.0
1095.70862	33.9
1096.48035	60.7
1098.09668	32.6
1098.75330	7.6
1099.70166	27.8
1100.64441	4.5
1102.75574	80.6
1104.74170	2.4
1109.78650	5.7
1110.91565	18.5
1116.00427	227.6	a (21) (2+)-H2O, y (20) (2+)
1117.01221	154.7
1117.98364	44.1
1118.72473	5.8
1119.99707	79.3
1121.66431	16.1
1122.71216	23.2
1126.48523	14.0
1128.58789	180.1
1129.50537	139.3
1130.64917	20.1
1131.51343	67.1
1134.72229	3925.6	y (30) (3+)
1135.42603	1159.7	b (31) (3+)
1136.09131	254.3
1137.13489	69.6
1139.72644	28.0
1143.67322	22.9
1146.72620	36.0
1147.62292	18.6
1152.32214	9.0
1153.78320	21.7
1156.43848	27.3
1157.39526	3.4
1160.21399	31.2
1167.68469	12.2
1169.57764	20.8
1170.66125	57.3
1172.51587	290.2	y (31) (3+)
1173.42786	376.7	y (21) (2+)
1174.57166	15.6
1176.08105	20.9
1177.70654	61.8
1179.49988	25.0
1184.11829	17.7
1186.07446	14.1
1189.21802	25.4
1189.95313	5.3
1190.89490	16.3
1192.15283	11.4
1195.04468	19.9
1196.65686	20.8
1202.46680	9.1
1203.69800	20.4
1207.63367	13.4
1208.83521	8.3
1213.37488	12.5
1214.79688	4.5
1215.96765	10.5
1219.01147	25.0
1220.49646	14.7
1226.23730	7.6
1226.89014	8.9
1229.51697	119.5
1230.56750	65.5
1231.31824	6.9
1235.77783	5.1
1236.71936	12.0
1240.00476	61.8
1241.53857	24.5
1242.59570	36.3
1244.89233	6.5
1246.80237	8.6
1248.66125	27.3
1249.69971	21.8
1250.80078	8.8
1252.89185	15.9
1255.42188	5.0
1258.38989	11.2
1260.08533	27.5
1261.58044	9.5
1262.28149	4.9
1263.57715	29.4
1265.64038	4.5
1266.80457	21.7
1268.36865	11.2
1269.59680	10.9
1270.41541	6.3
1273.57617	12.5
1275.39319	16.8
1278.74377	18.9
1280.51660	23.3
1282.96216	22.1
1283.75574	39.4
1284.95679	20.1
1287.62109	10.3
1289.39929	3.9
1290.65271	4.9
1291.93225	11.0
1292.87988	26.4
1293.85278	10.7
1294.86218	27.4
1296.36462	5.9
1303.65515	9.7
1304.64441	4.5
1305.64417	6.0
1306.69800	2.6
1314.79797	10.1
1315.57581	8.7
1322.43030	64.5
1323.54919	35.4
1329.71436	18.4
1334.64697	4.3
1335.80420	10.3
1337.88232	15.8
1339.39075	10.4
1343.72668	3.8
1345.07666	13.2
1353.47571	3.7
1354.85547	34.2
1355.78638	42.9
1356.82324	22.6
1359.90564	6.9
1362.76807	4.1
1368.72583	9.2
1373.09412	32.1
1373.89551	57.0
1374.51221	19.1
1376.94141	15.1
1378.97583	17.0
1380.49500	9.4
1382.65247	21.7
1390.80115	7.5
1393.65454	6.8
1394.68799	23.5
1400.63892	18.6
1404.78406	6.9
1423.67651	6.8
1426.81165	33.5
1428.76453	8.1
1429.82178	6.6
1434.91382	13.9
1437.93457	25.3
1454.78027	28.4
1455.74573	15.4
1467.87109	19.4
1468.82715	59.5
1469.42969	11.7
1487.74609	4.4
1490.57886	7.4
1494.06494	16.2
1495.82007	23.1
1500.02454	10.1
1502.70776	17.5
1503.34827	31.0
1504.14355	43.9
1505.73718	5.7
1519.69446	6.0
1539.53040	14.9
1544.84119	4.6
1552.11609	30.8
1568.90637	13.3
1579.83398	10.4
1583.90662	5.6
1588.73352	16.2
1591.80530	15.9
1595.72583	57.0
1602.98572	24.3
1603.81177	2.9
1652.45068	25.8
1653.45056	19.4
1657.16602	3.7
1675.83667	19.0
1692.93494	9.1
1729.00842	15.1
1743.54333	10.3
1750.84082	3.7
1811.13062	4.5
1852.02771	5.0
1932.16736	10.6
1983.01831	11.8
