# Supplementary material for: Top-Down and Bottom-Up Identification of Proteins by Liquid Extraction Surface Analysis Mass Spectrometry of Healthy and Diseased Human Liver Tissue
Source: J Am Soc Mass Spectrom. 2014 Sep 3;25(11):1953–61. doi: 10.1007/s13361-014-0967-z (PMC4197381; doi:10.1007/s13361-014-0967-z)
Supplement: Supplementary file 4 — (ZIP 7870 kb) [file 13361_2014_967_MOESM4_ESM.zip › data/APVILGSPDDVLEFLK_-2_2_101055.txt]

m/z	i	matches
226.24100	5.5
227.15971	4.1
240.38446	41.9
241.42168	7.2
242.36264	69.6
243.40211	8.1
245.29398	23.2
246.22276	10.3
247.50330	7.5
248.46838	9.9
249.49254	10.2
250.33228	129.6
251.50693	39.3
252.28323	26.9
253.30338	80.9
254.43102	33.7
256.35999	58.0
257.29651	7.0
258.23538	45.3
259.19485	12.6
260.36960	300.0
261.39087	63.6
262.27359	12.6
263.45551	25.9
264.46384	19.4
265.55539	40.7
266.22665	62.6
268.25479	1018.4
269.33484	167.4
270.33197	49.2
271.32370	13.6
272.62671	9.7
273.90588	27.0
275.68088	14.1
276.31821	71.2
277.34381	17.6
278.35596	5.3
279.93817	23.4
280.78638	46.4
281.46555	85.0
282.32959	265.6
283.39014	69.7
284.45563	91.0
285.37158	56.3
286.38940	16.9
287.60818	28.2
288.55399	28.8
290.41135	25.9
291.35464	83.7
292.37866	8.8
293.29025	54.8
294.34814	86.8
295.44653	11.2
296.32614	31.7
297.34778	75.1
298.47766	115.5
299.38467	31.6
300.45416	42.3
301.27249	19.6
303.42633	12.3
304.39795	13.0
305.38181	21.9
306.49237	3.5
307.32397	26.3
308.46747	255.2
309.37201	224.3
310.38596	1688.8
311.35367	213.0
312.57861	67.7
313.52014	92.2
314.39465	35.3
315.45776	21.8
316.45224	21.2
317.32422	210.8
318.48581	62.9
319.38690	10.6
320.62869	3.4
321.44537	22.1
322.46603	8.1
323.50946	14.1
324.37140	21.9
325.46439	138.8
326.45316	171.8
327.57166	64.2
328.69476	70.8
329.44751	203.3
330.48773	43.6
331.35104	1.8
332.64993	14.9
333.35236	65.8
334.47955	43.1
335.43234	60.4
336.46777	536.4
337.39218	702.7
338.42255	97.1
339.46869	123.2
340.50848	36.6
341.41803	18.7
342.56607	43.8
343.31177	91.3
344.57123	57.1
345.50272	27.0
346.32007	3.0
347.47473	8.3
348.34869	57.7
349.45779	31.8
350.46643	57.8
351.43890	105.5
352.50427	252.0
353.45306	2166.1	a (4) (1+), a (8) (2+)
354.37683	347.7
355.40778	104.7
356.34106	58.9
357.45041	42.8
358.37610	56.3
359.47882	27.6
360.41949	56.5
361.36292	62.5
362.50659	63.5
363.50360	79.9
365.30804	101.2
366.45502	58.4
367.38867	244.7
368.46625	109.4
369.38135	62.5
370.39050	72.9
371.51257	196.2
372.45416	47.4
373.40979	8.8
374.41235	41.4
375.45773	20.8
376.48346	101.7
377.40512	30.3
378.59030	47.7
379.45877	154.1
381.37689	4170.4	b (4) (1+)
382.43744	495.0
383.54370	88.3
384.57593	36.6
385.51093	64.9
386.46140	45.6
387.46649	41.0
388.43555	26.7
389.43329	83.7
390.47131	105.6
391.47058	113.0
392.50671	80.0
393.43768	226.6
394.36111	284.6
395.43567	767.7
396.46667	243.4
397.52600	156.3
398.49365	176.7
399.52637	73.9
400.31241	16.2
401.49414	13.2
402.44250	49.7
403.38150	33.5
404.23114	27.2
405.55261	68.8
406.50409	63.7
407.47595	1269.6
408.46426	250.4
409.49512	249.0
410.48749	305.1
411.49884	247.7
412.31207	89.4
413.38367	96.8
414.45505	128.3
415.50299	27.5
416.51740	23.7
417.50293	12.4
418.46741	30.8
419.48273	110.9
420.40881	146.2
421.51001	309.1
422.45258	115.4
423.47186	1614.6
424.43033	397.9
425.45209	448.6
426.47046	156.5
427.45456	50.5
428.40088	12.4
429.48648	14.0
430.47858	37.8
431.49384	40.0
432.51489	12.3
433.56781	17.9
434.59882	76.7
435.57837	50.3
436.47925	134.0
438.39951	795.3
439.47638	165.4
440.56473	34.4
441.58490	126.0
442.43320	189.1
443.56830	151.5
444.58478	41.3
445.35648	40.5
446.48663	15.6
447.49463	97.2
448.61395	111.9
449.52612	761.0
450.42719	983.7
451.47852	172.2
452.47424	231.3
453.58087	79.4
454.62469	47.7
455.45508	47.7
456.49704	101.7
457.49689	76.3
458.50543	44.2
459.44501	35.7
460.37976	112.2
461.30890	13.3
462.43591	201.0
463.51288	62.1
464.56512	302.3
465.46939	251.0
466.43933	3401.5	a (5) (1+)
467.49573	666.0
468.55664	121.3
469.42349	65.6
470.62830	62.1
471.70227	59.6
472.71722	53.8
473.52814	31.9
474.36505	32.2
475.43970	52.2
476.50705	209.4
477.65503	76.8
478.43646	268.7
479.46515	158.4
480.42236	680.0
481.49744	170.5
482.37177	189.2
483.38818	313.1
484.41815	291.3
485.41876	161.4
486.61047	52.9
487.41003	19.6
488.43256	165.7
489.41455	122.0
490.46619	64.5
491.33972	11.8
492.87244	81.4
494.43390	6025.0	b (5) (1+)
495.46765	1127.1
496.45575	191.0
497.36316	31.3
498.42987	51.6
499.47778	103.8
500.30872	48.7
501.36438	120.2
502.38977	291.8
503.48010	167.8
504.26385	11.0
505.24164	52.5
506.43622	437.7
507.37372	612.5
508.44397	158.4
509.44843	103.3
510.40948	109.4
511.54620	88.9
512.40942	50.1
513.55194	81.7
514.46710	39.2
515.54584	75.0
516.38306	94.6
517.41394	48.3
518.41547	114.1
519.62061	36.3
520.41479	92.0
521.33417	332.4
522.39282	104.8
523.48883	708.6
524.37952	334.2
525.44678	462.9
526.47034	103.2
527.42059	73.2
528.37048	38.8
529.37726	18.7
530.34808	172.2
531.49554	171.4
533.18616	230.0
534.37201	59.3
535.71661	90.1
536.47656	1111.6
537.49860	434.5
538.47455	377.4
539.43475	117.3
540.49249	118.0
541.43616	63.8
542.38379	34.7
543.41608	39.1
544.38977	31.2
545.48627	32.9
546.32404	58.1
547.70972	27.0
548.71185	99.1
549.52844	299.1
551.39874	2568.6	b (6) (1+)
552.40491	614.2
553.49622	103.5
554.42743	228.3
555.39807	146.9
556.22559	48.3
557.41241	27.2
558.44305	98.5
559.34930	120.1
560.37512	139.1
561.51898	80.7
563.44312	794.4
564.47870	272.6
565.44684	106.6
566.73645	79.7
567.48816	263.1
568.57971	77.3
569.49652	76.7
570.44287	150.4
571.71484	74.3
572.50226	455.6
573.40985	186.2
574.58191	119.3
575.47791	165.3
576.44507	84.9
577.49738	101.5
578.33472	99.1
579.27625	38.8
581.40210	156.5
582.09650	120.4
582.85834	17.8
583.49554	14.6
584.45483	103.8
585.51563	102.7
586.45776	46.2
587.67145	75.8
588.72821	45.0
589.73682	240.0
590.43182	38.1
591.41876	185.2
592.48132	368.8
593.51862	357.9
594.47925	195.0
595.48730	559.4
596.45251	269.0
597.42712	220.1
598.55511	108.8
599.43915	47.3
601.34076	153.3
602.41486	426.0
603.47217	170.2
604.68951	55.3
605.52643	97.1
606.42627	73.3
607.53741	44.3
608.51978	153.0
609.74902	125.0
610.54022	557.1
611.59198	186.1
612.51971	409.6
613.52582	433.4
614.53247	145.4
615.45349	157.1
616.54425	60.9
617.46942	55.4
618.35925	50.1
620.49237	3249.8	b (7) (1+)-H2O
621.56866	809.7
622.50403	19.7
623.61243	79.8
624.49115	34.5
625.49390	45.3
626.83215	98.1
627.60321	84.0
628.67517	50.8
629.65881	115.0
630.56152	367.2
631.54303	178.9
632.52606	93.8
633.47455	45.1
634.55597	162.7
635.57764	52.1
636.41626	104.2
637.84167	180.0
638.53436	2315.4	b (7) (1+)
639.60236	542.3
640.60907	54.6
642.19653	106.3
643.36047	131.2
644.48315	273.7
645.50482	220.9
646.58441	57.1
647.59888	53.5
648.55505	127.5
649.55438	1386.4
650.55536	302.7
651.61694	89.0
652.59052	84.7
654.12006	503.4
655.74493	226.5
656.59766	99.6
657.41248	54.9
658.27014	495.1
659.45233	47.7
660.75775	54.5
661.59912	40.4
662.57971	356.6
663.56091	190.2
664.56140	156.0
665.58130	156.2
666.70667	551.5
667.49640	345.1
668.41626	131.8
669.41785	153.8
670.75189	64.4
671.52423	19.0
672.35443	105.4
673.40106	56.3
674.86176	90.9
675.54834	126.4
677.08014	116.7
678.77148	25.4
679.57983	31.8
680.39917	83.7
681.47107	17.5
682.58319	92.8
683.51208	592.0
684.54535	548.0
685.51996	280.0
686.55695	183.0
687.57739	86.4
689.25470	213.7
690.43860	348.4
691.55469	244.9
692.59369	222.9
693.86957	25.8
694.61523	48.3
695.55261	22.4
696.48199	41.6
697.66846	153.2
698.51318	175.0
699.42035	180.6
700.36578	123.6
701.49896	186.1
702.54138	59.7
703.67889	106.9
704.56354	63.0
705.73358	88.8
706.55786	117.2
707.58209	275.3
708.64154	115.3
709.76245	95.7
710.88440	162.9
711.71631	109.9
712.91028	265.2
713.74750	180.4
714.72125	1035.5
715.57471	52.5
716.61761	56.9
717.66864	149.5
718.37390	120.0
719.02643	115.8
719.75366	138.4
721.25867	807.0
722.09595	173.7
723.73535	1631.4
724.62231	187.7
725.79218	263.7
726.67651	119.9
727.56470	305.3
728.48212	185.2
729.41571	200.0
730.29132	73.2
731.65198	91.3
732.86560	105.4
733.56781	101.0
734.52338	92.2
735.50916	605.3
736.50250	107.9
737.38983	72.8
738.36212	110.0
739.54388	101.9
740.51093	118.0
741.68408	216.9
742.55951	229.3
743.59393	650.9
744.55127	328.8
745.60083	151.1
746.67841	132.9
747.95514	130.8
748.62451	1708.1
749.59308	639.8
750.83307	262.2
751.53931	171.2
752.42926	66.3
753.43988	135.2
754.20013	21.5
755.60168	136.6
756.65436	838.1
757.55933	473.7
758.46997	115.8
759.35687	69.7
760.52423	71.1
761.58594	78.2
762.58801	154.8
764.30432	646.0
765.46381	68.7
766.55963	69.9
767.63623	112.0
768.47961	184.0
769.81714	274.7
770.76062	88.0
771.60376	44.4
773.23846	529.3
774.29315	138.0
775.05884	64.4
775.67511	43.0
776.81787	117.7
778.11725	87.5
779.27197	84.5
780.49084	200.9
781.64636	65.8
782.59943	62.0
783.42322	103.0
784.37885	296.6
785.40399	76.5
786.82776	105.8
787.77161	114.3
788.45691	130.8
789.88556	122.0
790.63141	141.3
791.83118	247.6
792.58911	146.9
793.59344	62.4
794.44189	105.6
796.16577	184.5
796.97894	61.0
797.68329	222.9
799.57587	1279.9
800.39948	184.6
801.38690	113.9
802.60864	100.0
803.71735	148.5
804.82312	379.9
805.67310	175.6
807.56769	150.8
808.47760	46.7
809.63483	66.0
810.41302	98.2
811.58453	92.5
812.78241	623.5
813.74506	488.4
814.71149	92.4
815.69788	154.3
816.82666	374.7
817.66370	257.8
818.65454	91.0
819.72186	77.7
820.80280	225.3
821.78082	1793.5	a (9) (1+), y (15) (2+)
822.68353	230.5
823.63770	102.5
824.59619	115.4
825.65045	157.9
826.72815	435.9
827.80005	222.6
828.79816	348.9
830.10278	391.2
831.11230	124.7
831.86145	173.5
832.80054	269.8
833.82495	369.1
835.00488	270.1
836.06665	179.9
836.76697	156.3
837.94019	193.0
838.90942	1220.5
839.55261	1576.1
840.57233	232.1
841.43616	75.9
842.32098	135.4
843.04944	135.7
844.21320	308.5
845.31293	230.0
846.94391	218.7
848.19403	8416.9	[M+2H] (2+)-H2O, [M+2H] (2+)-NH3
849.17328	207.9
850.42310	51.1
851.18713	5.3
856.37366	9.8
857.80737	30.0
858.57330	17.6
859.57227	10.7
860.96436	43.7
861.68964	237.0
863.52576	844.3
864.49573	389.1
865.25842	59.0
866.43982	419.0
867.18158	51.1
868.20081	102.7
868.80450	44.4
869.69183	471.7
870.64954	149.8
871.96277	116.7
872.97125	72.4
873.79895	43.3
874.74493	691.5
875.63513	207.5
876.60406	226.5
877.40881	157.0
878.22089	119.9
879.58380	29.5
880.75806	92.3
881.53650	166.8
882.56689	54.6
883.55865	37.6
884.81329	171.0
886.05438	48.1
886.97290	128.3
887.76849	63.2
888.76227	92.4
889.67297	25.7
890.51007	62.7
892.26520	170.9
892.91272	45.8
893.81647	41.6
894.70428	57.7
895.46704	70.3
896.71863	263.4
897.80267	190.2
898.59027	183.4
899.58142	85.1
900.29242	52.5
900.89722	125.4
901.93420	222.0
903.24420	117.7
903.94446	89.8
904.65387	66.1
905.61200	112.6
906.46521	77.4
907.89337	116.3
908.61133	71.7
909.66669	92.5
910.62921	170.5
911.45856	334.8
912.60065	172.9
913.73627	106.0
914.80682	52.1
915.67517	69.2
916.86475	42.3
917.69348	61.9
918.73560	239.7
919.62958	118.0
920.44238	80.5
921.97687	220.6
922.74817	32.9
923.53168	184.3
924.54620	330.8
925.42212	72.6
926.37177	203.5
927.76630	122.3
928.55444	105.2
929.58307	211.9
930.72510	204.2
931.44354	105.1
932.66510	57.2
933.68250	93.7
934.54242	234.3
935.43298	226.2
936.52063	62.4
937.93195	183.4
939.05157	40.4
939.78021	9.9
940.83105	106.5
942.34875	283.9
943.04535	112.2
944.20898	113.2
945.10742	367.7
946.27136	177.7
947.42828	312.2
948.63788	246.6
949.86420	160.7
951.32745	257.7
952.40186	225.0
953.45557	167.6
954.48877	150.6
955.34668	73.1
956.15955	68.6
957.04156	75.3
957.82788	169.4
958.66687	73.5
959.68036	141.3
960.76215	142.8
961.70288	336.2
962.56378	177.9
963.51660	101.6
964.32703	130.7
965.61780	1147.1
966.66846	359.3
967.61224	142.5
968.62048	152.2
969.57538	298.4
970.46350	201.6
971.80841	91.4
972.42175	91.2
973.39368	154.3
974.45996	125.8
976.49890	1375.9
977.32831	1384.9
978.44592	727.5
979.61920	299.3
980.77283	260.1
981.43054	55.9
982.21399	181.7
983.63696	223.5
984.90796	461.1
985.74005	207.5
986.63428	173.0
987.82092	86.5
989.05786	203.7
990.00281	86.9
991.32391	269.9
992.30316	201.9
993.54468	234.2
994.48004	151.2
995.56653	897.8
996.42828	41.9
997.60229	79.8
998.66193	178.6
999.40649	36.2
1000.30432	215.1
1001.03772	77.5
1001.77521	17.5
1002.97772	93.7
1004.02582	63.7
1004.78491	75.3
1005.68152	1739.2
1006.63934	879.0
1007.72089	347.3
1008.58203	153.4
1009.29651	113.9
1010.00220	228.6
1010.78583	103.6
1011.42432	209.6
1012.39252	295.9
1013.24359	166.0
1014.21136	139.9
1015.40192	87.7
1016.65820	167.7
1017.82623	174.2
1018.84796	161.2
1019.85291	243.3
1020.94958	87.4
1021.95605	40.0
1022.69818	16.4
1023.93616	297.4
1024.93298	255.0
1025.75085	60.5
1026.65515	75.7
1027.62463	156.8
1028.52710	2296.3
1029.52600	3664.1
1030.52295	1771.9
1031.63855	591.1
1032.96509	333.5
1033.81238	296.8
1034.66675	307.7
1035.77930	60.0
1036.55151	94.3
1037.52722	110.2
1038.42969	96.0
1039.47742	245.3
1040.16577	175.7
1040.88452	54.3
1042.01270	116.2
1043.00610	124.0
1043.63171	76.6
1044.59045	47.1
1045.50745	123.9
1046.67114	304.0
1047.82556	191.3
1048.84265	242.3
1049.67786	119.6
1050.72900	74.8
1051.67615	288.5
1052.67603	179.2
1054.01086	183.7
1054.79602	93.2
1055.48145	317.8
1056.54944	184.2
1057.64038	268.1
1058.83044	172.2
1059.62561	34.2
1060.58655	148.7
1061.60754	84.9
1062.46094	199.8
1063.60474	186.1
1064.71021	993.4
1065.65637	690.4
1066.70886	302.4
1067.67786	99.2
1068.77295	16.6
1069.86401	93.5
1070.70801	123.4
1071.84009	128.2
1073.31750	331.8
1074.98999	771.4
1075.62354	19572.2	y (9) (1+)
1076.63440	8976.9
1077.84534	216.1
1078.60168	78.2
1079.59387	146.1
1080.51685	123.7
1081.33240	24.9
1082.47498	270.2
1083.49500	233.6
1084.58899	188.8
1086.07800	41.7
1087.11682	239.9
1087.87036	196.3
1088.79187	221.7
1089.84668	124.9
1090.80347	116.3
1091.87866	134.9
1092.70032	137.3
1093.77893	132.2
1094.85925	38.4
1096.31641	143.8
1097.57922	296.8
1098.78528	385.1
1099.61133	1385.2
1100.57251	2159.6
1101.57373	1157.5
1102.51624	200.9
1103.32947	107.3
1104.54529	278.8
1105.46875	145.4
1106.49133	350.3
1107.55908	27.3
1108.79224	30.0
1109.54724	19.2
1110.65308	170.4
1111.55701	104.7
1112.42249	319.9
1113.36719	84.9
1114.53308	72.6
1115.40991	82.8
1116.58740	33.5
1117.51282	82.7
1118.71826	55.5
1119.78528	40.0
1120.78259	70.6
1121.94067	39.0
1122.69458	170.1
1123.73706	128.6
1124.65674	190.8
1125.54846	177.2
1126.94971	155.9
1127.82202	75.6
1128.96252	66.7
1129.98267	69.7
1130.71484	70.7
1131.58496	148.8
1132.52551	171.7
1133.62781	90.1
1134.53357	62.5
1135.79932	98.2
1136.44080	140.2
1138.53369	257.7
1139.51892	77.1
1140.69470	68.2
1141.73145	170.7
1142.60364	1375.3
1143.76270	54.5
1144.69324	383.8
1145.72302	216.6
1146.72046	116.6
1147.72571	130.6
1148.92993	109.1
1149.67505	147.0
1150.54834	22.0
1151.52368	30.7
1152.50024	33.8
1153.54883	95.2
1154.74268	242.9
1155.49463	102.5
1156.38342	106.4
1157.71924	201.2
1158.69275	37.6
1159.67395	296.0
1160.65698	57.8
1161.75012	826.7
1162.64087	11041.9	y (10) (1+)
1163.62817	4924.9
1164.29028	108.7
1165.27344	167.9
1166.05688	42.8
1166.88049	73.4
1167.77869	18.8
1168.64526	216.5
1169.90491	167.6
1170.84717	100.2
1171.63989	21.7
1172.81580	125.5
1173.60620	75.3
1174.69238	235.6
1175.66858	183.7
1176.67505	135.8
1177.72693	692.7
1178.70703	465.4
1179.84680	32.4
1180.59094	46.2
1181.64331	26.0
1182.85327	33.8
1183.62830	85.2
1184.56689	113.2
1185.79224	62.5
1186.67480	195.1
1187.64392	49.3
1188.64392	3.1
1189.90442	107.1
1190.82373	78.7
1191.55627	52.9
1192.64563	178.9
1193.64697	262.6
1194.57141	69.2
1196.01648	164.9
1196.70825	18.1
1197.63916	77.0
1198.91064	47.6
1199.71936	126.3
1200.66052	401.9
1201.66699	3543.4	y (11) (1+)-H2O
1202.65491	1762.2
1203.52747	160.4
1204.91101	50.8
1205.79944	70.6
1206.87805	21.1
1207.79175	34.4
1208.94495	67.2
1210.37366	219.3
1211.62183	322.6
1212.64563	292.1
1213.67920	989.4
1214.80798	229.9
1215.70850	52.3
1217.25720	74.5
1218.11304	100.1
1219.63269	35309.9	y (11) (1+)
1220.61511	16543.5
1221.30798	906.8
1222.54602	51.0
1223.79858	73.2
1224.73328	23.8
1225.83508	23.3
1227.00049	19.1
1228.84619	68.3
1229.60620	30.8
1230.47754	145.0
1231.63306	165.6
1232.71143	35.1
1233.89539	22.7
1234.67822	31.9
1235.49854	76.0
1236.85925	21.3
1238.41199	11.8
1239.73242	49.8
1240.76050	46.5
1241.73047	28.1
1243.36377	86.3
1244.37659	31.0
1246.75964	123.8
1247.71826	105.0
1248.76746	934.2
1249.71228	668.6
1250.69861	290.3
1251.86047	48.1
1252.82422	26.3
1253.65088	38.0
1254.52417	64.8
1256.04126	76.9
1257.01990	118.6
1257.76550	22.6
1258.63452	77.1
1259.55347	51.6
1260.96228	50.6
1261.94897	18.8
1262.69946	13.9
1264.15967	49.8
1265.66028	70.1
1266.32849	6.1
1267.80310	20.0
1268.78723	61.9
1269.64941	270.7
1270.72058	703.2
1271.64368	390.2
1272.66797	133.3
1273.50354	5.3
1274.48206	50.2
1275.57288	7.2
1276.59338	37.0
1277.76294	42.1
1278.89099	112.8
1279.56177	21.5
1281.42053	40.2
1283.63757	56.3
1284.74512	171.8
1285.88806	37.7
1286.53308	20.4
1288.67529	470.7
1289.69971	262.7
1291.26172	56.3
1292.75366	21.1
1294.52002	67.6
1295.50403	63.8
1296.66528	82.3
1297.73376	31.5
1298.71692	30.7
1299.79199	105.9
1300.64844	67.3
1301.81384	43.0
1303.48877	46.8
1304.86426	34.3
1305.84631	45.3
1306.79626	1839.1	b (13) (1+)
1307.78320	812.3
1308.57715	49.6
1309.59705	62.6
1310.79370	16.2
1311.90332	57.4
1312.63611	55.6
1313.68835	107.0
1314.72034	1742.4
1315.73376	930.2
1316.34534	77.6
1317.01367	13.9
1317.78772	7.8
1318.77283	80.4
1319.67139	71.0
1320.74548	28.5
1321.76624	173.1
1323.18164	223.3
1323.86841	97.5
1324.67419	128.8
1325.73145	156.4
1326.53357	42.4
1327.46497	65.4
1329.10925	12.2
1330.99915	58.8
1331.78296	62.5
1332.73169	11448.9	y (12) (1+)
1333.69568	6160.8
1334.37366	294.4
1335.52368	11.2
1336.70227	59.8
1337.58984	112.1
1338.63342	44.6
1339.50562	22.4
1342.03564	37.4
1343.68005	27.8
1344.91187	10.9
1346.86438	26.2
1347.79736	17.9
1348.85974	33.9
1349.83691	24.4
1351.89453	53.9
1352.66895	58.5
1353.82581	40.3
1354.69397	11.7
1355.98755	10.0
1357.47937	26.9
1358.43481	20.7
1359.76123	27.4
1361.46533	2.6
1363.13184	27.6
1364.63245	23.7
1365.64893	25.0
1366.82861	11.2
1367.55774	19.6
1368.94580	25.7
1370.68652	30.6
1372.82056	52.7
1374.01624	38.2
1374.83875	4.8
1376.73035	5.1
1378.73962	15.1
1379.76721	8.6
1380.70850	48.6
1381.68372	48.5
1382.81128	90.8
1383.80444	148.9
1384.70898	117.4
1385.70581	81.0
1386.40295	35.7
1387.56445	57.3
1388.49646	5.2
1389.81677	5.8
1390.60706	5.7
1395.74878	234.2
1396.84937	246.8
1397.80652	180.0
1398.67590	136.3
1399.84766	53.4
1400.81665	15.5
1401.82458	19.6
1402.98633	33.9
1403.65979	15.4
1405.62598	65.2
1406.65686	33.7
1407.78748	9.1
1409.60596	16.9
1410.91748	29.9
1412.08215	32.1
1412.88220	46.7
1413.72119	17.3
1414.96667	64.8
1417.79358	35.6
1418.93079	31.4
1419.69348	40.4
1420.68494	57.1
1421.51428	46.1
1422.67200	15.1
1423.73743	53.9
1424.71289	35.9
1425.69177	29.0
1426.57361	15.7
1427.73022	443.7
1428.86621	246.4
1429.72314	14.7
1430.68860	8.9
1432.82117	35.8
1434.86438	54.0
1435.74597	243.0
1436.73572	603.6
1437.69373	203.0
1438.80078	102.9
1439.72876	12.8
1440.68872	110.3
1441.68433	124.0
1442.68469	53.3
1443.50696	21.1
1445.78528	3450.6	y (13) (1+)
1446.80786	1947.8
1447.76282	24.5
1448.90979	11.1
1449.65332	23.1
1450.98328	18.9
1451.89331	34.9
1453.68713	933.4
1454.72754	523.6
1455.37134	33.8
1456.81226	38.6
1458.02124	21.2
1458.65955	12.6
1463.03809	23.7
1465.68469	14.3
1466.83289	116.3
1467.68530	87.2
1468.83521	119.8
1469.88855	10.2
1470.74182	8.5
1473.87329	16.4
1477.92322	15.2
1478.90735	32.6
1480.49951	43.1
1481.74548	13.9
1483.59875	5.5
1484.76929	16.9
1486.13098	79.3
1486.75037	16.2
1487.82288	23.0
1492.90637	17.9
1494.73242	9.1
1495.49402	6.7
1496.85645	30.6
1497.56873	25.0
1500.91309	38.9
1501.90430	19.5
1502.82568	4.1
1504.79810	18.4
1509.29260	38.4
1510.70081	14.0
1511.89026	87.3
1512.90625	77.9
1513.84253	82.8
1514.78577	11.7
1516.97803	20.2
1517.68591	17.8
1519.87366	43.6
1521.08130	4.6
1522.76331	11.6
1526.76501	57.8
1527.87158	97.6
1529.83276	14.9
1530.84851	4.1
1531.83838	54.1
1536.82019	29.5
1537.70752	109.2
1538.80371	139.2
1539.94824	97.1
1542.84045	17.1
1544.87598	515.8
1545.87402	555.3
1548.08313	30.6
1548.74243	249.2
1549.78809	183.8
1550.68591	29.3
1554.95483	34.8
1555.96033	3.9
1559.58252	25.1
1560.74341	17.0
1562.70300	8.3
1563.82813	3.9
1565.67578	95.9
1566.81873	984.1
1567.82874	733.3
1568.54150	28.7
1570.74316	13.5
1578.91309	14.2
1580.82312	27.5
1581.90198	17.3
1583.19507	68.8
1584.05298	15.6
1584.89539	58.7
1585.94189	83.4
1587.41223	8.4
1591.76794	28.7
1592.76831	5.0
1595.91431	7.9
1598.04822	24.6
1598.96313	6.5
1600.27100	34.3
1601.96997	7.9
1608.81421	19.3
1616.36902	14.2
1618.53955	22.2
1627.82617	24.0
1633.83899	5.1
1643.84534	6.6
1650.91626	21.0
1653.59595	10.6
1654.49438	12.7
1666.71643	6.6
1674.08093	3.5
1676.92639	18.3
1687.01147	8.4
1711.82996	5.8
1714.74683	11.0
1715.73230	9.7
