# Supplementary material for: Top-Down and Bottom-Up Identification of Proteins by Liquid Extraction Surface Analysis Mass Spectrometry of Healthy and Diseased Human Liver Tissue
Source: J Am Soc Mass Spectrom. 2014 Sep 3;25(11):1953–61. doi: 10.1007/s13361-014-0967-z (PMC4197381; doi:10.1007/s13361-014-0967-z)
Supplement: Supplementary file 4 — (ZIP 7870 kb) [file 13361_2014_967_MOESM4_ESM.zip › data/NPSDPMPQAPALWIETTAYALLHLLLHEGK_-2_2_110030.txt]

m/z	i	matches
225.13681	3.1
226.41249	5.4
237.19278	14.4
239.31459	6.4
241.06201	2.8
242.17844	11.3
243.19511	8.1
244.23811	12.6
249.28355	9.3
250.18541	6.3
252.19427	18.6
254.16393	8.0
255.12039	8.1
258.52127	29.3
259.16959	8.0
260.14255	6.2
264.66513	6.8
266.54803	18.7
269.06741	4.2
270.33432	12.2
272.24139	16.6
274.33716	11.0
276.21753	20.3
277.27582	11.9
278.17078	2.9
280.30280	6.1
281.19601	2.1
282.24646	41.9
283.42084	4.3
285.32172	9.6
286.33090	4.4
287.11871	6.7
297.34293	67.7
298.27679	24.0
299.27570	34.2
300.13214	35.1
302.28769	8.5
309.26538	15.7
311.20068	12.4
312.35199	8.6
313.28665	3.7
315.42438	4.5
317.28021	25.4
321.36249	10.3
322.34155	3.2
325.36780	10.8
326.34232	15.4
327.29666	11.3
329.28391	7.6
330.38586	25.1
334.39343	5.8
338.49686	12.2
339.36011	2.9
341.16687	5.8
343.57928	14.9
344.35364	17.2
345.49414	18.1
346.23166	2.5
347.46365	5.9
351.41180	3.7
352.64380	5.2
353.31195	3.2
354.25888	10.8
355.33685	40.3
356.00586	1.1
357.47852	8.6
358.19482	2.1
359.50754	13.7
361.39096	17.4
362.28610	30.1
363.24109	21.5
365.22247	6.5
366.25897	12.8
367.26935	14.4
369.19324	7.9
370.58044	31.7
374.32727	12.1
375.57553	21.0
376.44873	20.8
378.42596	53.1
379.30081	79.0
380.35641	82.9
381.36774	37.2
384.42258	6.2
385.44254	8.2
386.37897	26.0
389.53448	28.2
390.38593	23.0
391.59338	9.8
394.02808	25.6
396.32440	44.2
397.35406	52.1
398.28241	12.8
399.42450	8.5
400.45435	17.2
401.38037	12.5
403.42410	17.0
405.27600	29.7
407.38812	6.3
408.56519	15.2
409.44070	13.2
411.37823	42.9
413.02826	12.4
414.30386	204.2
415.40088	48.8
416.31689	6.1
417.41931	24.9
418.25397	26.5
419.45822	38.4
420.29343	69.1
423.31604	2.4
425.35858	89.1
427.31616	11.0
428.37585	40.9
429.19635	34.2
430.19949	2.4
431.31403	29.9
432.30017	6.8
434.39249	242.5	b (8) (2+), b (16) (4+)-NH3
435.21411	83.6
435.86163	14.0
437.38098	28.4
438.25015	16.6
439.48428	21.8
440.36304	6.6
441.55515	27.2
442.36771	4.7
444.44800	35.3
445.34680	6.4
446.33887	7.4
447.32245	17.1
449.38995	12.1
452.10852	50.3
452.80249	11.4
453.68213	2.5
454.53427	11.9
455.34113	23.0
458.31946	32.7
460.13287	29.1
461.09149	110.1
462.59235	11.4
464.43243	18.3
465.42670	72.9
466.78735	8.2
467.40198	7.7
468.29828	69.8
469.73520	423.3	y (4) (1+), b (9) (2+), a (18) (4+)-NH3, a (18) (4+)-H2O, b (13) (3+), y (12) (3+)
470.55698	180.9
471.42120	2.8
472.38080	21.6
473.00415	9.3
474.15887	41.9
475.34845	17.2
476.34802	54.1
478.48370	46.5
479.28064	12.9
480.38617	17.6
481.46570	18.6
482.27655	6.3
485.47235	12.8
486.43066	49.1
487.20392	15.3
488.35443	11.4
489.28094	20.3
490.42554	8.1
491.37915	17.8
493.23590	107.3
494.27490	14.0
498.49872	21.2
501.38885	17.4
502.48022	26.2
503.19604	53.6
504.44836	11.4
505.29150	18.8
506.39001	16.5
507.35938	10.3
508.39758	32.1
509.47180	40.3
510.35913	77.0
511.31683	73.5
512.30621	11.7
513.73505	5.1
514.50452	32.7
515.68689	28.1
517.32068	30.6
518.29034	152.3
518.97034	55.4
520.09247	2.7
521.12836	13.6
522.33270	27.3
523.53986	22.0
525.20453	84.2
526.29437	18.3
527.46820	36.3
528.28162	51.1
529.37042	45.9
530.31067	10.0
531.44836	29.1
534.41650	18.7
536.53333	28.0
539.19641	29.9
539.91187	18.4
541.43390	26.4
542.35718	11.5
543.35370	30.7
544.54327	53.8
545.54926	80.1
546.34912	12.8
547.36694	3.8
548.36670	2.2
549.78821	37.2
550.45508	37.4
551.50024	50.0
552.55511	58.5
554.06146	197.2
554.98389	20.1
556.46771	16.2
557.43060	31.8
558.64893	52.6
560.53516	20.9
561.38794	39.4
562.33966	22.1
563.31775	38.3
564.46960	24.8
565.46375	24.1
566.30493	71.0
567.18323	54.8
568.33801	7.3
570.38586	8.0
571.33124	33.6
572.40149	35.0
573.55096	16.7
574.40070	71.5
577.34137	17.4
578.35596	78.4
579.49133	85.3
580.25452	11.7
581.25372	42.5
582.85822	20.8
583.97968	13.5
584.68103	20.4
585.34827	38.2
586.31000	35.9
587.68420	36.4
589.35425	38.9
590.59650	38.4
591.32251	6.8
592.44647	8.6
593.37872	16.0
594.41333	23.0
595.19073	19.5
597.22314	11.5
598.35168	7.9
599.38287	9.2
601.24854	17.2
602.27362	80.0
603.16260	33.5
604.36987	2.1
605.44800	12.3
606.49603	30.6
607.43652	50.2
608.46326	26.9
610.58032	221.4
613.34149	7.3
614.31610	14.6
615.25629	16.4
616.31287	16.9
617.96362	16.2
619.43762	30.0
620.35187	30.9
621.65863	57.7
622.52258	30.3
623.45746	8.6
624.34808	107.1
625.33508	145.3
626.29407	36.2
627.48779	23.5
629.77637	17.4
630.67456	8.5
631.39014	38.3
632.34778	23.3
634.01569	26.8
635.42328	24.3
636.59369	7.7
638.17731	45.2
639.19666	74.4
640.32239	72.9
642.28253	1089.9	b (6) (1+)
643.36676	393.0	y (23) (4+)-H2O, y (23) (4+)-NH3
644.48553	141.4
645.43915	24.9
646.47369	50.4
647.41046	12.9
648.74036	45.5
649.48657	39.7
650.49866	74.7
651.55444	55.2
652.43945	8.5
653.57257	2.4
654.61823	5.3
655.69800	22.0
656.91803	44.5
658.48035	60.0
661.70062	23.7
662.53589	24.9
663.46350	91.2
664.58026	63.8
665.46124	44.2
666.52271	12.4
667.60767	56.0
668.38776	14.0
669.45081	4.8
671.53259	39.5
672.71063	14.8
673.59430	39.3
674.52014	40.7
675.76257	51.7
676.61481	34.9
677.61829	6.9
678.28522	47.1
679.48322	27.8
680.58923	45.0
682.62421	9.9
684.42004	19.8
685.37872	21.3
686.79437	52.2
687.78967	55.8
688.50922	58.8
689.76306	106.6
690.54010	17.0
691.66418	39.9
692.36951	57.7
693.53186	30.0
695.19305	81.9
695.85803	20.4
696.54144	5.8
697.80823	200.3
698.55872	111.8
699.41736	30.3
700.64252	17.5
701.67761	87.9
702.39874	58.4
703.80017	1428.5	a (20) (3+)-H2O, y (18) (3+), y (12) (2+), a (26) (4+)-NH3, a (26) (4+)-H2O, a (20) (3+)-NH3, b (13) (2+)
704.99329	99.9
705.93567	9.0
706.61743	4.6
707.43024	16.5
708.48340	10.6
709.55542	47.4
710.43750	200.8
711.66370	50.1
713.46118	6.3
714.50195	77.5
715.77728	10.4
716.48853	75.5
717.58826	96.6
718.36896	13.2
719.62592	100.1
720.46521	81.4
721.43134	6.9
722.54791	62.1
724.28033	33.8
725.18658	41.8
726.02063	38.1
726.88385	47.3
727.51459	60.4
728.55774	36.5
729.60858	62.7
731.77155	116.0
733.07910	121.1
734.53613	33.8
735.38385	120.1
736.55859	35.4
737.46710	243.6	a (14) (2+)-H2O, a (27) (4+)-NH3, a (14) (2+)-NH3, a (27) (4+)-H2O
738.40198	153.9
739.67316	240.6	b (7) (1+), y (13) (2+)
740.92206	174.3
741.72681	208.9
742.78485	27.8
743.49823	91.8
744.55878	12.8
745.54407	98.1
746.51752	28.1
749.52643	15.3
750.79126	80.9
751.83557	47.2
753.21796	34.7
754.59027	61.7
755.40393	22.1
756.33362	70.0
757.47443	38.9
758.46411	114.7
760.34229	284.6	b (14) (2+)
760.96588	4.2
761.75867	21.9
762.52966	10.7
763.54431	2.6
764.58630	80.1
765.60425	61.0
767.00629	52.5
767.61798	15.0
768.46295	14.5
769.09790	22.4
770.42969	27.4
771.62042	35.6
772.66858	131.4
773.43237	40.0
774.66400	46.3
775.87646	29.6
776.55804	11.2
777.88330	60.3
778.61127	30.0
779.81195	152.2
780.45752	61.2
781.49554	10.9
782.47198	8.4
783.61823	62.6
784.60132	129.3
785.63239	44.2
786.44855	14.9
787.62012	51.3
788.53882	87.6
790.09302	539.9	y (14) (2+)
791.20685	131.3
792.28625	91.2
793.26990	43.5
794.48236	32.7
795.74268	37.2
797.42407	4772.7	y (21) (3+)
798.10382	2441.6
799.48871	225.2
800.61230	107.7
801.52466	15.6
802.17340	7.0
802.96527	25.4
804.00208	76.4
805.10455	164.3
806.53119	347.1
807.78961	17.5
809.03632	389.1	y (7) (1+)
810.46796	341.0	a (15) (2+)
811.39044	114.3
812.50134	45.8
814.50360	286.2	y (22) (3+)-H2O, y (22) (3+)-NH3
815.73248	232.3
816.73743	54.9
817.37653	23.3
818.53284	134.0
819.46216	84.8
820.94800	1108.1	a (8) (1+)-H2O, y (22) (3+)
821.61517	928.4	a (8) (1+)-NH3
822.64600	191.5
823.81482	322.0	b (15) (2+), [M+4H] (4+)-NH3-H2O
824.61078	97.3
825.65314	22.7
826.89001	27.2
832.43536	15.3
833.45715	3.2
834.93121	28.4
835.82031	71.7
837.26379	9.8
838.53064	5.0
839.29974	5.8
840.54999	182.7
841.26276	102.7
842.12445	158.8
842.93689	86.4
844.19031	69.5
845.28192	72.0
846.52313	24.1
847.17969	37.9
847.80487	52.3
848.51685	26.9
849.48346	24.4
850.70557	49.4
851.63696	49.1
853.04199	38.2
853.91443	49.1
854.79504	4.0
855.64880	52.6
856.51959	44.2
857.17090	17.7
858.72607	84.1
859.51636	50.9
860.15277	25.3
861.02466	14.7
861.66119	19.7
862.53345	78.2
863.16339	24.5
864.89185	24.9
865.73065	154.4
867.37598	521.0	b (8) (1+)
868.49573	165.2
869.45508	87.6
870.21960	65.5
871.11218	75.6
871.90912	30.6
872.50970	38.9
873.14227	19.7
875.42792	49.1
876.03900	14.5
877.67419	23.7
878.49908	18.1
879.36157	103.5
880.35876	185.2
882.03241	25.7
883.76160	115.9
885.65070	75.3
886.42914	16.9
887.28339	164.9
888.43530	51.1
889.30566	57.3
890.56586	526.2	y (24) (3+)-NH3, y (24) (3+)-H2O
891.68164	93.6
893.39581	7.3
896.35724	2455.5	y (16) (2+)-H2O, y (24) (3+), y (16) (2+)-NH3
897.79224	66.0
898.52356	57.9
899.57068	15.9
900.59662	53.8
901.80609	77.9
902.99310	72.6
903.61957	79.3
905.29309	1569.9	y (16) (2+)
906.21368	920.5	a (25) (3+)
907.29742	194.0
908.27716	177.0
909.18359	48.8
910.07086	75.7
911.38043	44.5
912.64130	62.6
913.90460	70.7
915.63568	153.4
916.54620	94.5
917.43256	69.0
918.66034	2.9
919.61554	13.9
920.48096	130.5
921.49481	257.9	b (9) (1+)-NH3
922.69513	125.9
923.65454	154.0
924.45593	22.3
926.52344	45.0
927.49951	3.4
928.97577	24.7
930.11938	79.1
931.07928	113.8
933.36780	291.5	y (25) (3+)-H2O, y (25) (3+)-NH3
934.05768	21.4
934.67688	32.1
935.55151	39.3
936.46735	24.0
938.43610	1394.4	b (9) (1+), a (26) (3+)-NH3, a (18) (2+)-NH3, a (18) (2+)-H2O, a (26) (3+)-H2O
939.51709	734.8	y (25) (3+)
940.46906	357.2
941.31274	115.1
943.01855	140.5
943.97278	42.0
945.47705	22.6
946.70044	13.7
947.76831	34.1
948.59760	36.2
949.89288	120.1
950.87695	18.8
951.89752	99.9
952.88617	225.8
953.71875	44.9
954.99786	122.3
955.73828	58.2
956.53638	94.3
957.37170	38.3
958.40320	61.5
959.28955	179.7
960.40656	187.4
961.83344	2032.2	y (17) (2+)
962.69708	734.9
963.61938	89.6
964.78552	131.7
965.62885	20.6
966.32477	113.3
967.31293	154.9
968.24213	24.2
969.29303	102.9
970.15601	92.2
970.80713	47.4
972.24133	672.3	y (26) (3+)
972.96027	191.5
973.67670	172.7
974.41809	33.1
975.50812	9.3
976.58917	19.6
977.70471	110.9
979.10681	37.3
979.93372	17.3
980.60004	60.5
981.80786	56.2
982.84552	296.6	a (27) (3+)-H2O
983.64819	123.9
984.51508	16.7
986.30719	42.7
987.12354	94.1
988.38214	64.9
990.93573	293.8	a (10) (1+)-NH3
991.79340	148.5
992.61987	79.1
994.36487	47.8
995.32465	82.5
996.52014	42.4
997.44336	87.0
999.20795	149.2
1000.22485	99.9
1001.21210	168.2
1002.08191	66.8
1002.69287	21.2
1003.51733	15.8
1005.28418	108.3
1006.52991	63.4
1007.50726	36.3
1008.85791	114.6
1010.40363	380.7	y (27) (3+)
1011.32080	92.0
1012.90485	169.6
1014.20404	90.8
1016.15942	99.2
1016.95990	73.4
1018.32416	69.9
1020.38251	11.5
1021.09796	13.0
1022.67474	62.5
1025.67871	65.4
1026.74268	6.8
1027.81201	61.1
1028.76501	7.4
1029.81592	43.0
1030.60425	16.3
1031.36951	39.6
1032.65051	19.0
1033.56934	17.4
1034.41272	23.4
1035.56018	40.1
1036.26733	25.3
1037.24023	33.4
1039.45972	223.3
1040.14832	39.6
1040.96777	41.3
1041.66406	44.0
1042.33679	97.0
1043.65930	63.1
1044.36621	48.9
1045.74121	197.7
1046.78430	111.2
1047.68457	30.2
1048.73889	10.6
1049.77112	57.0
1050.65051	11.8
1051.61414	75.6
1052.65576	7.3
1053.77393	98.6
1054.87402	2529.8	y (18) (2+), b (29) (3+)-NH3, b (29) (3+)-H2O, a (20) (2+)-NH3, a (20) (2+)-H2O
1055.69897	1295.0
1056.69312	156.7
1057.79675	29.4
1058.48987	39.0
1059.25574	69.1
1060.10620	33.9
1060.94836	84.8
1061.71448	98.6
1062.44885	56.7
1064.66858	9.1
1065.51160	11.9
1066.49487	73.9
1067.92175	14.9
1068.65466	7.4
1069.56567	32.0
1070.70593	37.2
1071.91833	23.1
1073.09631	39.4
1075.06091	49.0
1075.70471	53.4
1076.45850	19.6
1077.22058	33.4
1078.52710	89.0
1079.50720	10.5
1080.71167	46.4
1082.81433	12.2
1083.46252	8.5
1084.45032	53.7
1086.60034	179.3
1087.72412	10.8
1089.41138	33.9
1090.89490	58.3
1091.73682	6.1
1092.57300	33.8
1093.48450	28.1
1094.33008	93.1
1095.31445	8.3
1096.53455	38.1
1097.16064	25.2
1097.78979	12.2
1098.67664	54.3
1099.58240	12.9
1101.03833	82.5
1101.99023	31.6
1102.76648	18.9
1103.80481	16.6
1104.56970	16.1
1105.95459	22.8
1106.60229	329.7	b (11) (1+)
1107.53430	174.1
1108.85620	70.6
1111.05322	294.7
1111.83923	638.2	a (21) (2+)-H2O, a (21) (2+)-NH3, y (19) (2+)
1112.81616	240.3
1114.62561	31.1
1115.64734	37.4
1117.27051	61.5
1118.72681	28.9
1119.98560	54.8
1121.87708	2.7
1122.56299	9.9
1123.69446	42.8
1124.46753	8.5
1126.11609	32.4
1127.80750	30.8
1128.78369	25.4
1129.91541	43.5
1130.74097	7.8
1131.69067	37.5
1132.93420	17.9
1134.70276	68.4
1135.82056	59.2
1139.78320	87.4
1140.78418	5.7
1142.26111	2.9
1143.33264	47.5
1144.71399	40.5
1145.91382	33.0
1147.03650	305.6	y (20) (2+)
1147.94604	227.5
1148.62659	31.4
1149.53931	40.5
1150.82349	2.3
1153.23389	56.9
1155.60266	42.8
1157.26746	61.9
1158.71851	4.9
1159.98303	15.1
1161.09998	2.4
1162.31738	11.7
1164.73218	72.6
1166.04199	42.1
1166.88293	14.7
1168.65979	20.4
1170.67297	17.9
1171.62720	25.8
1172.69702	4.9
1173.91101	10.0
1174.99731	77.5
1175.60303	45.3
1176.35095	50.1
1177.01160	10.1
1178.51123	20.2
1179.72095	32.1
1180.57520	16.6
1182.64368	8.4
1183.61475	16.2
1184.69385	17.3
1186.04858	47.1
1187.16675	101.4
1191.41504	52.2
1192.54248	31.5
1195.48828	3395.4	y (21) (2+)
1196.32483	2058.5
1197.23816	241.3
1198.73523	3.6
1199.67139	13.4
1200.57886	12.9
1202.19470	36.6
1202.84192	71.9
1203.56470	28.6
1204.49719	14.3
1205.97168	28.6
1209.87170	16.3
1210.70935	13.3
1211.76648	23.9
1212.88599	12.3
1214.67529	45.5
1215.60095	5.1
1216.73926	11.6
1217.71252	26.0
1219.56580	396.1	b (12) (1+)
1220.55811	194.3
1221.69238	163.4
1222.77881	39.8
1223.71790	23.6
1225.47852	6.7
1227.15112	24.0
1227.76172	7.0
1229.84460	14.1
1231.12317	520.2	y (22) (2+)
1231.76270	351.3
1232.39893	128.3
1233.18213	106.1
1234.21033	40.4
1235.31213	3.1
1236.61426	23.0
1238.21960	20.2
1242.46545	3.4
1243.84741	4.6
1245.64990	11.0
1247.48108	23.5
1248.14661	31.9
1251.37036	39.1
1252.75305	20.9
1253.97656	4.6
1256.72156	4.7
1258.74133	15.2
1259.70544	16.3
1260.51855	44.8
1261.27344	30.7
1262.86719	11.1
1263.65186	13.2
1268.75513	3.1
1269.70142	25.6
1270.62134	34.9
1273.01440	27.1
1273.77283	8.6
1274.65833	11.8
1275.80420	27.1
1276.99658	12.4
1280.63965	17.2
1284.71021	2.8
1285.70996	20.5
1286.49268	8.3
1288.68933	17.3
1289.52039	15.4
1291.84363	14.6
1292.56750	3.8
1295.35559	84.5
1296.35522	41.9
1299.44849	5.5
1301.70898	26.5
1302.40796	10.5
1304.61353	70.0
1305.61292	39.4
1306.55676	8.1
1307.90723	29.7
1311.79895	33.3
1312.56738	9.0
1313.49170	16.0
1315.55750	10.7
1316.18018	12.4
1317.77649	22.0
1319.65833	2.4
1321.66333	14.1
1322.60315	15.4
1325.71716	10.8
1326.69580	28.2
1329.73901	15.4
1331.58362	56.8
1333.92627	10.3
1334.72241	38.6
1335.66113	20.8
1336.71826	19.1
1337.59851	42.1
1338.64941	12.4
1339.82336	9.5
1342.57043	16.4
1343.72852	109.9
1344.45398	107.7
1345.56946	10.7
1346.80249	14.0
1347.82556	25.5
1355.57458	24.5
1356.65662	17.6
1357.79675	20.8
1364.60754	13.9
1370.85083	17.4
1372.73865	16.6
1373.97766	15.1
1375.68152	9.9
1377.71716	12.0
1378.92554	20.9
1380.65283	21.0
1383.81274	21.1
1387.82629	7.3
1389.81836	4.1
1390.83240	29.7
1392.60974	13.8
1394.79114	12.5
1395.81470	13.3
1396.60010	7.5
1398.73535	5.7
1400.96301	32.6
1405.87329	60.8
1406.61719	23.5
1407.72437	28.7
1409.41516	15.2
1412.84814	6.7
1415.50488	9.5
1418.19556	15.2
1420.00354	9.0
1423.66223	6.1
1425.58032	16.6
1427.65869	7.3
1429.84473	6.5
1430.51550	15.4
1432.92712	9.5
1439.07007	7.4
1442.01062	3.4
1443.69763	2.6
1444.48547	10.0
1445.66089	11.2
1448.15137	5.6
1449.69958	7.3
1450.81482	5.3
1453.17578	26.7
1454.91907	9.6
1455.92480	13.2
1456.75415	3.2
1467.82678	5.6
1472.48145	7.1
1479.54663	48.0
1482.75598	20.2
1488.66125	26.4
1489.81311	12.1
1491.98499	18.4
1495.61108	6.1
1498.38818	4.9
1501.81274	6.9
1511.58887	11.9
1513.87170	15.0
1514.86914	4.6
1516.64233	29.8
1519.75952	4.3
1546.51990	10.5
1558.75110	14.1
1581.82617	9.4
1598.69971	20.6
1616.69495	22.8
1620.83997	12.6
1633.83521	30.9
1651.74658	11.7
1659.76379	3.5
1669.59045	8.7
1671.91309	7.7
1678.01404	9.4
1681.66357	15.5
1687.89929	8.1
1688.74622	28.3
1703.02795	27.3
1730.50317	23.2
1733.67908	9.8
1757.84204	4.0
1758.95178	11.7
1759.83862	15.4
1771.85852	18.8
1775.96362	5.7
1783.78931	5.3
1808.91919	18.8
1890.92261	4.7
1932.93640	13.7
1954.63330	18.9
