# Supplementary material for: Top-Down and Bottom-Up Identification of Proteins by Liquid Extraction Surface Analysis Mass Spectrometry of Healthy and Diseased Human Liver Tissue
Source: J Am Soc Mass Spectrom. 2014 Sep 3;25(11):1953–61. doi: 10.1007/s13361-014-0967-z (PMC4197381; doi:10.1007/s13361-014-0967-z)
Supplement: Supplementary file 4 — (ZIP 7870 kb) [file 13361_2014_967_MOESM4_ESM.zip › data/VDLTQVMDDEVFMAFASYATIILSK_-2_2_106542.txt]

m/z	i	matches
274.14905	10.7
281.43268	3.6
289.19064	7.7
290.20395	3.3
291.30798	12.2
305.34833	10.6
328.27686	14.1
329.51535	3.6
330.31268	12.1
338.48099	2.4
339.17896	7.1
347.32251	59.9	y (3) (1+)
348.50412	27.0
354.59726	7.0
358.17929	6.2
360.27078	15.6
361.23438	9.3
367.40057	2.6
371.24811	8.9
372.42270	13.4
375.16214	6.4
376.65051	5.9
379.43042	6.9
389.32751	9.8
397.38300	5.0
402.44193	10.9
403.22620	10.2
408.44284	4.6
410.38367	3.1
411.46359	30.2	b (4) (1+)-H2O
413.16327	17.2
416.33118	2.8
421.28198	9.8
422.37759	6.4
427.12198	3.3
428.26910	4.3
431.27838	17.8
435.20892	11.7
437.18616	5.1
438.35120	8.5
441.43744	5.2
442.65826	14.0
443.48114	6.0
445.24304	16.5
446.23291	10.5
449.35126	15.2
454.11224	7.4
459.12753	21.0
460.34381	192.9	y (4) (1+)
461.28897	29.5
463.37531	4.8
467.34464	9.7
472.21338	8.4
473.34692	5.8
476.31610	8.6
486.18982	5.5
487.33954	38.4	a (9) (2+)-NH3
488.18246	4.4
489.18823	5.5
490.28003	2.9
491.23688	4.2
494.24924	11.0
498.38214	5.0
500.14703	10.1
501.36713	6.2
502.33026	11.1
503.24176	7.3
505.25867	2.6
506.26703	3.3
516.91388	10.3
521.17920	13.0
522.35889	13.4
523.23291	12.4
525.26599	18.8
526.24500	19.2
529.33167	22.6
530.25684	31.0
534.30670	24.0
540.27924	47.3	b (5) (1+)-NH3
541.36591	2.5
543.20886	10.6
544.61023	1.9
546.45313	15.2
547.41406	8.5
548.16608	9.2
549.43945	6.4
550.15796	6.1
551.38928	6.4
554.28271	18.6
555.36810	14.4
557.32562	52.6	b (5) (1+)
558.10718	24.0
559.74890	6.2
560.38928	14.3
561.40814	46.1
562.31415	8.8
566.45599	4.9
567.87219	5.8
568.91241	6.5
573.24902	77.5	b (10) (2+), y (5) (1+)
574.28754	26.5
575.36810	12.1
577.30750	21.3
578.37445	28.3
579.27325	6.5
580.33929	13.1
581.85638	7.4
583.35626	77.3
584.37817	97.0
585.38263	18.8
586.37347	5.0
588.36536	8.0
590.11743	13.8
593.93933	8.1
598.45129	3.4
599.40161	14.0
600.42749	18.0
601.47296	4.7
602.44165	16.1
603.31207	6.7
605.35388	6.6
606.29242	8.6
607.29681	11.9
609.59802	8.8
611.45544	29.3	a (6) (1+)-NH3
612.50909	9.6
613.31763	11.6
617.49170	14.5
620.15179	3.7
621.54144	16.4
622.38104	3.1
623.50018	8.8
624.71448	33.2	a (17) (3+)
626.33990	12.1
627.49036	6.5
630.41321	3.2
635.14551	12.2
637.77716	10.9
638.50970	4.3
639.79431	74.3	b (6) (1+)-NH3
642.25391	13.4
643.27692	18.8
644.11084	6.1
649.39563	34.2
650.59174	11.9
651.59784	13.5
654.31366	13.5
655.66095	23.6
656.41412	74.5	y (6) (1+)-H2O, b (6) (1+)
657.37909	29.1	y (6) (1+)-NH3
658.26422	10.8
659.37671	4.6
661.19635	8.1
662.17798	15.3
663.61359	34.0
664.56299	15.0
667.57373	14.1
668.38538	8.1
669.39282	2.9
672.71320	16.4
674.48523	351.9	y (6) (1+), a (12) (2+)-H2O, a (12) (2+)-NH3, y (18) (3+)
675.44104	129.3
677.20166	33.2
678.92474	10.1
684.46991	5.6
685.28577	4.0
686.40057	13.8
687.48590	9.0
688.48083	4.1
689.29419	24.0
690.74408	21.8
692.92023	88.0
693.63666	4.2
694.43170	8.3
695.38239	3.3
696.98486	145.8	b (12) (2+), a (19) (3+)-NH3, a (19) (3+)-H2O
698.07050	14.5
700.59955	5.0
704.14648	20.2
707.44421	21.9
708.37653	6.1
709.21033	53.6
711.46478	3.8
712.16907	3.0
713.50897	7.5
716.21210	14.6
717.37030	16.3
718.39746	26.9	y (19) (3+)
719.68616	22.6
720.38214	6.5
722.55145	13.0
723.70129	5.2
725.35486	23.9
726.41656	15.9
727.62164	39.5	y (7) (1+)-H2O
729.75287	17.7
730.40546	14.0
733.38538	31.0
735.36768	16.9
736.39465	33.6	a (20) (3+)
737.51947	51.8
738.45551	3.5
741.39142	15.7
742.35590	46.2	a (7) (1+)-NH3
743.44922	19.9
744.61237	39.3
745.54315	222.9	b (20) (3+), y (20) (3+)-NH3, y (7) (1+), y (20) (3+)-H2O
746.71429	76.2
747.63385	17.8
751.26691	54.4	y (20) (3+)
752.19318	11.8
753.53711	8.8
754.34143	79.3	b (13) (2+)-NH3
757.46008	25.8
760.27905	217.4
761.53143	86.0
762.41797	59.3	b (13) (2+)
763.25183	46.4
764.09076	37.6
766.27649	19.6
767.00385	4.0
768.48395	12.0
769.43976	29.3	b (7) (1+)-H2O
770.58942	21.5
771.40643	23.9
772.28180	6.1
772.98639	3.7
774.14148	39.6	a (14) (2+)-H2O, y (14) (2+)-NH3, a (21) (3+)
776.74548	4.6
777.55542	2.7
778.32281	32.8	b (21) (3+)-NH3
779.68683	26.4
781.88287	61.6	y (14) (2+)
786.46344	37.0
787.55011	75.2	y (21) (3+)-H2O, b (7) (1+), y (21) (3+)-NH3
788.52753	45.1	b (14) (2+)-H2O
789.21393	12.8
790.34015	34.7
791.23010	26.6
792.41309	13.3
793.38849	41.4	y (21) (3+)
795.40997	29.9
796.36462	38.2
797.89056	290.3	b (14) (2+)
798.61261	283.1
799.89575	74.6
802.63782	7.1
803.42712	35.3
804.30377	45.8
805.72119	85.2	a (22) (3+)-H2O, a (22) (3+)-NH3
806.71124	8.8
807.43536	8.1
808.36969	25.2
809.35522	12.3
810.45239	17.4
811.63959	2.9
812.79364	10.0
813.65033	1.8
816.36725	13.0
819.04205	5.3
820.26587	1.9
821.54285	19.6
822.55005	23.7
825.66846	9.2
828.40021	17.7
829.06683	15.6
829.74329	5.1
831.22321	14.1
832.36646	5.9
835.30640	89.7
836.22382	20.8
837.19403	16.0
838.22174	16.1
839.74774	22.4
840.72742	10.6
841.48016	34.1
842.65082	28.6	a (23) (3+)-H2O
843.62262	13.2
846.40948	12.1
848.17743	34.0
849.14197	59.0	a (15) (2+)-H2O, a (15) (2+)-NH3
849.87299	95.0	a (23) (3+)
853.61469	22.9
854.71448	30.3
856.38617	28.1	a (8) (1+)-H2O
857.54425	32.7	a (8) (1+)-NH3, a (15) (2+)
858.14777	29.3	b (23) (3+)
859.56818	2.5
861.05493	76.3
863.26654	34.9	b (15) (2+)-NH3
864.01013	25.6
864.90277	44.7	y (23) (3+)
865.61182	15.8
867.08789	43.4
868.55591	49.3
871.74506	253.9	b (15) (2+), a (24) (3+)-H2O
872.69812	218.0	a (24) (3+)-NH3
874.46954	8.9
875.43994	18.5
876.66077	16.8
879.24524	18.2
880.24457	11.2
882.44702	83.0	b (24) (3+)-H2O, b (24) (3+)-NH3
884.07678	76.2	a (16) (2+)-NH3, a (16) (2+)-H2O, b (8) (1+)-H2O
885.23022	10.6
886.35223	29.7	y (16) (2+)-H2O
889.35571	42.4
890.53931	22.5
891.63531	48.8	y (8) (1+)-NH3
892.58026	87.6	a (16) (2+)
893.48315	32.0
894.24939	17.8
895.18988	10.4
896.44049	4.6
897.80396	18.6
898.60706	93.0	b (16) (2+)-NH3, b (16) (2+)-H2O
899.35919	19.8
900.57867	48.9
901.52063	83.7
902.45844	70.5	b (8) (1+)
903.44836	71.9	y (24) (3+)
904.34412	55.2
905.48724	21.0
907.09241	339.9	b (16) (2+)
908.52069	302.0	y (8) (1+)
909.65277	60.2
910.66516	12.0
913.36383	21.5
914.33771	90.7
915.11182	6.2
916.50836	24.4
917.19366	14.5
918.37262	198.8
919.36194	166.1
920.46960	41.6
921.56879	25.2
923.07257	71.6
924.60553	154.2	[M+3H] (3+)-NH3-H2O
925.70990	18.0
926.51135	11.5
927.53503	74.6	a (17) (2+)-NH3, a (17) (2+)-H2O
930.92242	13.7
936.54370	12.4
937.61346	6.1
938.62146	34.9
939.38568	14.6
940.59753	30.4
941.93939	8.3
944.50134	25.0
945.23315	36.3	y (17) (2+)-H2O, y (17) (2+)-NH3
947.50049	8.5
949.35504	5.1
951.14087	97.0	b (17) (2+)
951.88904	6.8
958.02594	4.6
960.08356	38.1
961.68768	15.2
962.51538	5.8
963.38660	17.3
967.43842	4.7
968.36292	18.0
969.72345	53.1
970.52069	22.2
972.56567	45.1	a (9) (1+)-NH3
973.62024	26.4
976.60974	11.1
977.69067	40.0	y (9) (1+)-H2O
978.60303	43.4	y (9) (1+)-NH3
979.66901	7.9
980.60144	9.4
981.69775	5.9
982.37775	5.3
985.97363	56.2
988.62946	4.8
989.52350	8.3
990.45355	10.9
991.70435	23.6
993.55212	22.1
995.63489	366.1	y (9) (1+)
996.54498	197.9
997.64154	48.2
998.42157	15.4
999.39551	22.1
1002.03021	135.3	y (18) (2+)-H2O, y (18) (2+)-NH3
1003.16559	15.7
1005.51685	44.2
1007.45648	18.0
1011.56549	5.3
1012.79407	11.5
1014.01959	54.4
1014.77856	60.6
1016.57147	16.5
1017.79218	50.7	a (18) (2+), b (9) (1+)
1018.64099	29.4
1020.35925	42.2
1021.58746	20.3
1023.19232	324.9	b (18) (2+)-NH3, b (18) (2+)-H2O
1023.99957	157.8
1026.45959	8.2
1027.50671	2.5
1031.25012	24.6
1032.18054	50.6	b (18) (2+)
1033.10388	38.9
1033.82422	2.6
1037.77893	64.6
1038.40649	32.1
1039.41650	43.3
1040.61865	8.6
1046.00195	69.7
1047.45361	6.3
1048.70203	47.2	y (10) (1+)-H2O
1049.45435	30.3	y (10) (1+)-NH3
1050.43359	11.1
1051.71973	24.9
1052.60596	5.7
1054.53284	3.8
1056.21277	38.1
1058.55933	65.4	b (19) (2+)-H2O, b (19) (2+)-NH3
1059.27710	49.6
1060.61243	7.1
1062.68896	12.0
1064.61157	22.2
1065.88269	66.5
1066.58667	181.0	y (10) (1+)
1067.69702	398.4	y (19) (2+)-NH3, y (19) (2+)-H2O, b (19) (2+)
1068.43054	113.9
1069.11182	21.7
1070.10437	55.9
1073.73840	3.8
1075.44629	11.2
1077.37463	97.3
1079.20654	32.8
1086.35645	50.0
1087.29785	25.8
1088.26782	11.8
1091.86743	30.9
1092.95288	8.6
1095.69910	3.9
1096.45764	19.8
1098.59290	93.4
1102.84106	29.7
1103.94031	16.4
1105.73938	26.0
1106.63513	12.4
1109.03943	125.8	b (20) (2+)-H2O, b (20) (2+)-NH3
1110.63721	54.1
1112.07898	55.1
1113.37427	10.6
1115.53271	69.2
1116.67029	9.1
1118.24854	128.3	a (10) (1+), y (20) (2+)-NH3, b (20) (2+)
1119.57056	45.8
1120.63989	18.7
1121.44409	11.6
1123.79626	18.3
1126.59094	50.3	y (20) (2+)
1128.53735	19.8
1129.64563	22.2
1130.69153	12.7
1131.45032	6.2
1133.12891	4.2
1134.71814	15.2
1136.94775	36.6
1142.72961	54.2
1144.62988	27.2
1146.54724	63.2	b (10) (1+)
1147.61169	31.2
1148.57581	24.1
1152.43384	52.9	a (21) (2+)-NH3
1154.27942	28.6
1154.98499	11.2
1155.87366	38.0
1157.50256	215.4
1158.26709	15.4
1160.16394	26.9	a (21) (2+)
1161.62927	26.0
1162.41333	40.7
1163.24902	22.9
1165.50232	362.3
1166.13098	526.0	b (21) (2+)-NH3, b (21) (2+)-H2O
1167.01196	127.6
1167.81262	4.9
1168.94849	34.0
1169.97021	28.1
1170.95459	6.0
1173.08435	32.4
1173.99438	65.4
1174.82825	70.8	b (21) (2+)
1175.91833	83.7
1176.66638	27.1
1177.75049	32.4
1179.41296	50.1
1180.32690	23.0
1181.15344	10.0
1182.28040	29.7	y (21) (2+)-NH3
1183.24683	6.0
1184.38574	59.8
1185.67590	57.2
1186.73621	37.0
1187.63904	23.9
1190.27039	17.6
1190.98267	49.7
1191.96875	50.3
1193.30676	11.9
1195.52173	51.6	y (11) (1+)-H2O
1196.84473	31.1	y (11) (1+)-NH3
1197.75500	8.0
1198.74841	15.9
1199.69495	3.5
1200.62354	30.1	a (11) (1+)-NH3
1202.27954	4.1
1203.68909	24.9
1205.78882	9.7
1207.99927	8.0
1208.69104	6.9
1209.98608	30.3
1213.76343	170.4	y (11) (1+)
1214.66711	85.1
1215.55115	22.8
1216.60303	60.2	a (22) (2+)
1217.73181	22.2
1218.68091	17.3
1220.69788	12.7
1221.62756	15.8
1223.00232	79.4	b (22) (2+)-NH3
1227.78174	47.7	b (11) (1+)-H2O, b (11) (1+)-NH3
1228.57043	13.9
1231.11707	190.4
1231.76404	302.2	b (22) (2+), y (22) (2+)-H2O, y (22) (2+)-NH3
1232.56860	71.2
1233.50769	10.4
1234.81189	11.0
1238.73816	27.1
1240.19983	15.5
1240.82385	26.3
1241.76221	9.7
1244.48743	12.2
1245.70081	221.9	b (11) (1+)
1246.62878	128.7
1247.56897	4.0
1248.55457	43.5
1251.66992	12.3
1252.76636	5.6
1254.28772	8.4
1255.26331	11.6
1256.64246	39.4
1257.51831	17.5
1258.80896	25.1
1260.71753	7.5
1261.81018	12.8
1262.91040	8.3
1266.67200	11.0
1267.56885	4.4
1269.38269	47.8
1270.82568	8.7
1271.90588	5.5
1272.82874	10.0
1273.86462	6.1
1275.02319	2.8
1277.29785	18.1
1278.74243	11.2
1279.76526	29.2	b (23) (2+)-NH3
1284.52185	31.3	y (12) (1+)
1285.74402	32.8
1286.77686	11.3
1287.83459	201.1	y (23) (2+)-H2O, b (23) (2+)
1288.83179	112.3	y (23) (2+)-NH3
1289.97009	29.1
1290.94751	22.9
1291.62097	11.3
1295.20044	22.5
1297.41736	63.3	y (23) (2+)
1298.88855	34.5
1301.00708	27.0
1302.85059	41.6
1305.61511	8.6
1306.64978	3.6
1309.06702	18.7
1310.30603	8.8
1311.81042	19.7
1314.39148	10.0
1315.19849	17.8
1316.59143	14.4
1317.88086	25.5
1322.96924	27.3	b (24) (2+)-NH3
1325.62317	3.2
1327.66931	1.7
1330.10779	21.9
1331.37476	86.9	b (24) (2+)
1332.39307	74.3
1340.80896	3.8
1342.82556	21.7
1348.85229	23.7
1349.87903	2.8
1351.46716	10.1
1353.48181	5.4
1354.76794	11.1
1356.72046	4.9
1357.80969	24.1
1361.21069	6.0
1364.51147	2.1
1366.86841	4.5
1368.63928	5.4
1373.59338	7.2
1374.73608	28.0	b (12) (1+)-H2O
1375.56445	22.3
1382.65137	15.4
1385.78430	11.3
1389.65918	7.3
1391.67749	19.1
1392.89917	104.1	b (12) (1+)
1393.70813	81.3
1394.86121	26.5
1396.72522	21.6
1399.03333	19.3
1404.84900	6.7
1406.79199	20.9
1409.75232	20.9
1414.46704	47.5
1416.89685	17.3
1417.87744	9.4
1420.87622	9.0
1423.62683	4.1
1424.47278	14.0
1427.75281	8.1
1429.55164	2.9
1431.05151	8.7
1431.80322	10.4
1436.05298	13.1
1443.47864	22.6
1445.94958	2.4
1448.67908	8.2
1454.25269	22.8
1455.91052	10.3
1461.64746	7.2
1469.00000	7.7
1479.84229	16.2
1482.56726	4.8
1484.67615	6.8
1496.78748	2.9
1498.85461	16.4
1499.86707	11.3
1505.71240	41.9	b (13) (1+)-H2O
1506.51526	24.2
1507.86597	4.3
1519.06262	6.0
1522.94006	14.3
1523.67810	70.6	b (13) (1+)
1524.76575	61.8
1525.60449	25.9
1529.82678	7.7
1542.85168	7.1
1545.91162	11.4
1546.99219	10.5
1558.94678	6.2
1560.71875	16.3
1563.77808	29.9
1572.72571	7.4
1575.36023	21.9
1576.72644	20.9
1577.86157	6.6
1582.00061	13.1
1589.89185	3.5
1594.63513	37.7	b (14) (1+)
1595.70178	61.6
1596.67883	25.8
1614.29004	13.3
1624.76624	9.8
1634.71680	8.9
1641.85339	2.7
1649.70007	4.7
1655.16736	8.5
1656.81665	28.9
1670.03406	9.1
1671.82214	5.3
1673.54846	15.4
1676.70007	4.6
1688.40747	11.4
1696.61328	21.5
1697.32190	4.5
1698.70410	5.9
1708.35596	22.3
1715.74988	9.1
1723.20801	31.8	b (15) (1+)-H2O
1724.95764	6.5
1737.86938	2.1
1742.67139	14.3
1743.93835	27.3
1773.73389	18.8
1774.86023	15.4
1790.77490	13.6
1807.75928	12.6
1812.89417	16.6
1814.00989	7.3
1823.86743	9.1
1859.02441	12.4
1882.64270	16.4
1883.92358	6.5
1920.76257	3.7
