# Supplementary material for: Top-Down and Bottom-Up Identification of Proteins by Liquid Extraction Surface Analysis Mass Spectrometry of Healthy and Diseased Human Liver Tissue
Source: J Am Soc Mass Spectrom. 2014 Sep 3;25(11):1953–61. doi: 10.1007/s13361-014-0967-z (PMC4197381; doi:10.1007/s13361-014-0967-z)
Supplement: Supplementary file 4 — (ZIP 7870 kb) [file 13361_2014_967_MOESM4_ESM.zip › data/SEFNIENLVGTVADLFVAGTETTSTTLR_-2_2_107458.txt]

m/z	i	matches
288.82864	2.2
298.40845	4.0
303.23633	7.0
312.57391	4.4
313.36426	4.0
314.32629	16.3
315.30753	2.6
329.32294	4.0
330.24564	5.4
339.26740	8.5
340.50711	19.5
341.26904	6.8
343.28586	11.9
344.23996	3.6
345.05948	11.2
346.42157	14.8
348.03973	33.3
353.48370	15.2
356.18311	3.7
357.86023	10.8
359.32074	6.6
360.40924	26.5
365.37662	19.9
367.22321	4.6
383.43927	10.9
387.18921	11.2
388.36179	9.5
389.27795	22.9
396.34705	5.9
398.44485	10.0
402.39856	9.4
406.39532	19.6
409.18619	7.7
411.35867	12.3
412.18619	2.9
413.32727	6.2
417.15015	12.8
422.41254	4.2
423.37506	13.4
426.50745	5.9
427.78400	19.2
429.99490	6.4
436.08755	8.0
438.50726	13.6
441.68857	2.6
444.20929	11.6
445.98776	28.5
451.25458	12.9
456.62854	49.0
457.29657	15.7
472.05872	2.7
473.27252	7.5
476.28952	12.0
481.42346	17.8
483.53516	7.7
487.30377	16.8
490.32166	83.8	y (4) (1+)
491.39313	22.7
495.36731	8.7
498.24988	8.3
505.40854	15.3
507.11108	14.9
510.17578	8.5
513.46747	5.8
514.51752	15.3
516.35303	7.1
517.23438	12.7
518.09338	2.2
522.41467	11.4
524.19550	5.7
525.38135	23.4
528.54736	6.8
530.35828	6.2
532.42755	9.5
533.33362	11.2
536.23779	5.1
538.46741	3.4
539.26080	5.2
541.36121	112.3
542.27747	39.5
546.34595	29.8
547.41949	6.8
551.39746	23.8
556.38092	9.8
557.89661	16.1
559.40369	22.4
560.12762	49.3
561.53094	8.9
562.19202	9.4
564.63910	3.8
568.34998	38.4
571.35010	6.2
573.35455	4.7
574.29822	33.1
577.46735	124.6	y (5) (1+), b (16) (3+)-H2O
578.31921	27.9
579.30652	17.6
582.50085	2.9
583.34924	5.7
585.39276	7.7
587.37982	19.7
588.87347	24.6
590.27649	43.2
591.33484	134.8	b (5) (1+)
592.07184	26.4
593.45245	5.3
595.55774	10.5
598.56287	13.7
601.35779	24.6
603.43945	10.8
606.19385	15.8
607.20984	56.5
610.59473	4.4
619.35266	6.3
620.39423	24.8
621.36487	7.4
623.34436	34.1
625.88818	24.8
626.99451	14.7
630.33887	16.6
631.15186	6.6
632.42780	23.6
633.55566	5.8
635.67432	19.8
638.54218	11.9
639.43445	9.6
640.55963	11.6
642.08771	30.2
643.45850	11.4
644.34467	6.0
645.36115	37.9
646.25519	13.4
648.35681	30.0
649.56702	28.9
650.35181	18.0
651.22815	43.3
652.93384	17.1
654.41125	34.0
656.71716	17.2
657.51489	10.1
660.32019	26.8
661.35376	9.0
664.68866	5.2
667.80627	66.3
669.43286	6.0
672.59937	3.6
674.45673	15.0
678.50818	86.3	a (20) (3+)-H2O, y (6) (1+), a (20) (3+)-NH3, b (13) (2+)-H2O
679.46136	21.1
680.85797	6.5
685.19019	10.4
686.32654	15.2
688.19788	18.2
689.52026	4.5
691.47400	2.0
692.44153	7.8
693.54297	3.0
694.89185	4.7
696.51465	8.2
697.91199	33.4
700.57654	19.6
701.68091	20.7
702.35437	6.4
703.27502	7.4
704.36121	10.2
706.59113	3.2
707.32629	5.7
708.53998	22.2
710.59790	60.9
714.47058	4.7
716.84283	31.1
717.53711	26.2
718.70923	11.2
720.35205	33.5
721.52209	14.3
723.53796	2.7
724.60455	6.2
725.54370	7.3
727.34021	18.0
728.47864	38.3
735.35510	12.0
737.44489	8.9
739.07819	12.9
742.47308	20.3
743.27740	14.9
744.53076	3.7
746.10010	17.5
746.89758	6.3
749.52234	9.8
750.48975	29.4
752.53833	35.3
753.29590	11.7
754.59741	21.3
755.39551	16.4
757.63000	6.2
758.66138	16.4
760.17322	26.5
761.52966	8.1
765.32220	7.0
767.48132	10.0
768.26190	39.4
769.43750	18.0
772.43481	9.9
774.22559	16.5
775.54663	40.9
777.31616	56.2
779.42029	174.9	a (15) (2+)-NH3, y (7) (1+), a (15) (2+)-H2O
780.75757	35.1
781.66650	15.3
783.52661	19.2
785.61707	54.2
787.68604	29.5
788.47961	20.7
789.54236	29.7
793.15601	51.7
794.48926	21.3
795.51733	8.2
796.61938	7.8
798.47229	7.8
800.39075	12.9
802.18591	61.7
802.93396	26.6
803.62317	17.1
804.39819	36.5
805.43811	18.6
810.51343	16.2
812.40332	20.7
813.45361	3.8
815.00781	28.2
816.45129	7.4
817.42419	27.5
818.39331	7.6
819.71765	9.2
821.28943	11.3
823.57117	4.9
824.85303	63.6
825.56116	14.4
826.98694	50.6
828.42920	38.4
829.80566	11.9
830.46436	6.2
831.66382	36.1
832.65918	36.5
833.84277	88.2	b (7) (1+), y (16) (2+)-NH3
834.51221	47.7
835.40845	14.9
836.48047	3.3
838.48853	33.8
840.38928	16.3
842.31628	4.2
845.26855	34.4
846.16882	34.9
847.45605	6.8
848.52734	21.8
849.48572	62.2
850.49390	2.5
851.24219	32.7
851.97192	40.3
854.06470	24.7
854.66675	16.3
855.57666	35.7
856.49719	38.2
857.38623	32.8
858.23413	25.8
859.63281	82.5	b (25) (3+)-H2O
860.52124	29.0
861.35522	22.0
862.27441	61.6
864.53271	7.8
867.14746	92.1	b (16) (2+)-H2O, b (16) (2+)-NH3, b (25) (3+)
868.61670	16.6
869.86523	10.6
870.54773	10.4
871.99561	19.0
872.94141	22.5
873.89746	52.3
874.79492	37.5
875.58777	85.2	y (25) (3+), b (16) (2+)
876.60876	25.0
878.27502	33.9
879.65735	8.6
880.55652	18.0
881.52771	47.3
883.49219	21.3
884.31189	8.6
887.42407	27.3
890.53052	20.0
891.74316	76.3	y (8) (1+)-NH3, y (17) (2+)
892.39148	6.2
894.82556	27.3
895.53027	23.6
896.32275	2.3
897.50256	5.6
898.16321	36.2
899.45032	4.4
900.44104	33.2
901.44531	16.7
902.20386	52.7
904.01782	10.4
906.30652	30.3
907.22961	37.0
908.35437	90.5	y (8) (1+)
910.76392	31.0
911.95911	175.2
913.21082	80.4
914.46570	13.7
916.48828	24.4
917.39917	6.0
918.22632	73.7	y (26) (3+)-NH3, y (26) (3+)-H2O
920.36365	7.4
922.61707	21.6
923.82007	113.6	y (26) (3+)
925.50024	117.9	b (17) (2+)
926.11877	14.7
927.53748	5.9
928.99878	65.6	a (27) (3+), b (8) (1+)-H2O
930.44080	134.9	b (8) (1+)-NH3
931.52100	74.1	b (27) (3+)-H2O, b (27) (3+)-NH3
933.01660	78.6	y (18) (2+)-NH3, y (18) (2+)-H2O
933.79187	44.1
934.54297	6.6
935.53467	15.2
936.30835	58.7
938.32703	10.0
940.31702	115.2
942.16248	18.0
942.83179	23.5
944.27014	12.3
946.03650	81.0	a (18) (2+)
947.54065	50.3
948.64331	16.5
949.66174	8.1
951.50195	66.7	b (18) (2+)-H2O
952.67859	213.7	b (18) (2+)-NH3
953.80249	13.4
954.82141	20.2
955.74951	34.1
956.56982	16.9
957.18652	85.5
959.48547	40.7
960.76843	211.2	y (27) (3+)-NH3, b (18) (2+), y (27) (3+)-H2O, y (19) (2+)-H2O
962.11365	152.7	y (19) (2+)-NH3
963.22998	78.6
964.05408	23.2
965.59131	10.3
966.81677	76.8	y (27) (3+), a (19) (2+)-NH3
967.80054	21.8
968.97449	62.3
969.58813	17.9
970.81091	171.5	y (19) (2+)
971.78662	118.6
972.84485	93.6
973.70129	36.4
974.61011	137.4	a (19) (2+)
975.88599	38.2
977.78088	204.4
978.79224	200.0
979.51868	43.5
980.28308	62.3
981.66467	8.5
982.56543	27.8
984.12451	1280.0	[M+3H] (3+)-NH3-H2O
985.01050	24.3
985.95032	25.7
986.60657	44.5
987.73755	47.6
995.00562	5.6
999.44031	5.8
1001.49817	28.3
1002.38062	22.9
1004.59216	8.6
1005.54333	49.5
1007.52783	10.2
1009.42407	113.3	y (9) (1+)
1010.94641	65.6	y (20) (2+)-H2O, y (20) (2+)-NH3
1011.57703	56.2
1012.59985	28.1
1013.43420	29.7
1014.28369	68.7
1015.48608	9.6
1016.39526	74.5	a (20) (2+)-H2O
1017.75854	115.3	a (9) (1+), a (20) (2+)-NH3
1018.62109	11.6
1019.56824	25.2
1020.61609	19.1
1022.92944	3.5
1023.67700	5.8
1025.50195	19.7
1027.49329	43.2
1028.59985	15.5
1029.53210	89.7	b (9) (1+)-NH3
1030.80176	153.6	b (20) (2+)-NH3, b (20) (2+)-H2O
1031.58545	28.9
1032.18848	3.3
1032.95630	11.6
1033.63806	22.6
1035.51160	9.0
1036.61865	11.5
1039.83545	108.3	b (20) (2+)
1040.66895	49.8
1041.91882	42.7
1043.33618	39.4
1046.50195	174.4	b (9) (1+)
1047.54968	91.3
1048.67847	132.0	y (10) (1+)-H2O
1049.58752	79.2	y (10) (1+)-NH3
1050.26672	49.6
1051.13599	31.8
1052.44885	21.5
1053.62964	61.8
1054.79919	20.7
1056.84204	36.1
1057.44556	5.5
1058.10669	32.2
1059.05469	36.8
1059.78223	36.3
1061.69421	76.7
1062.93140	46.0
1064.00085	30.2
1065.11182	27.6
1066.41211	246.3	y (10) (1+)
1067.53101	168.2	y (21) (2+)-H2O, y (21) (2+)-NH3
1068.57300	35.6
1069.57776	32.6
1070.49756	14.5
1071.37012	51.4
1072.47034	8.0
1073.11853	27.3
1076.43225	17.1
1077.63538	11.9
1078.64893	123.7
1080.08765	11.4
1083.71387	36.6
1086.53027	57.8
1087.76184	13.8
1088.62488	26.3
1090.91162	41.3
1092.78052	12.9
1093.38940	13.7
1094.28650	27.9
1095.21143	63.5
1096.73938	55.9
1098.77271	31.3
1099.78088	108.7
1100.93164	39.9
1101.64819	80.6
1102.84045	71.6	b (10) (1+)
1103.75952	21.4
1104.39502	49.1
1105.57544	19.3
1106.71533	102.3
1107.41370	91.5
1108.16980	22.8
1109.65076	9.3
1111.51978	12.8
1112.48010	5.2
1113.55847	7.1
1116.03088	48.6
1117.50110	36.3
1118.50256	5.7
1119.73865	64.6	y (11) (1+)-H2O
1120.63721	77.5	y (11) (1+)-NH3
1122.20557	39.2
1123.87939	50.5
1124.86865	128.5	y (22) (2+)-NH3, y (22) (2+)-H2O
1125.54309	5.5
1126.39026	32.9
1128.58667	21.0
1129.63293	12.6
1132.55457	98.6	a (22) (2+)-NH3
1133.40344	44.1
1135.35156	43.6
1136.47192	49.2
1137.58911	123.8	y (11) (1+)
1138.46521	30.1
1139.32520	51.4
1140.39343	31.4
1141.58447	26.7
1142.58386	3.8
1143.46130	10.2
1145.48853	15.0
1146.34253	82.8	b (22) (2+)-NH3, b (22) (2+)-H2O
1150.62695	15.8
1151.63049	34.8
1155.05066	103.3	b (22) (2+)
1155.72498	21.9
1156.41418	8.3
1157.51550	39.3
1158.33313	37.0
1161.52930	11.2
1162.18164	20.1
1163.63184	12.0
1166.62170	114.7
1168.66064	16.0
1169.57617	14.3
1170.29321	10.7
1171.71875	21.5
1172.84998	68.2
1174.77625	20.0
1175.75952	51.1
1179.02466	57.2
1180.08276	56.0
1180.97546	156.2
1182.71826	11.9
1186.89087	77.2	b (11) (1+)-NH3, b (11) (1+)-H2O
1187.52856	8.6
1189.39282	200.7	y (23) (2+)-H2O, y (23) (2+)-NH3
1190.48853	43.5
1191.59143	52.1
1192.27612	74.6
1195.00195	5.2
1196.62280	148.1	b (23) (2+)-NH3, b (23) (2+)-H2O
1197.82520	43.0
1198.75415	17.5
1200.67603	63.3
1201.28662	4.1
1202.41187	5.4
1203.48352	7.4
1204.56470	19.2
1205.53247	213.1	b (23) (2+)
1206.62134	29.0
1207.26904	62.8
1209.46094	11.9
1212.85730	55.7
1213.65234	12.0
1214.80933	39.6
1216.02356	67.2
1217.77197	17.3
1218.59534	12.9
1219.74585	3.8
1220.87695	18.7
1221.84351	59.2
1222.67908	60.7
1223.73462	13.2
1224.58240	22.6
1226.33398	78.7	a (24) (2+)-NH3, a (24) (2+)-H2O
1228.03491	50.4
1229.40552	28.1
1231.13953	104.0
1231.81750	61.3
1232.73389	2.7
1233.50256	29.1
1234.60474	10.8
1236.19287	81.9	y (12) (1+)
1236.90186	20.0
1237.68030	34.2
1239.45190	16.3
1240.18433	57.2
1241.03503	48.7
1242.33643	31.8
1244.44556	8.4
1245.70776	4.5
1247.13940	66.3
1248.19543	56.8
1249.28845	145.9	b (24) (2+)
1251.31812	10.9
1254.01270	55.4
1254.85876	54.6
1255.61365	38.9
1257.79553	23.0
1259.09814	24.5
1259.80457	23.2
1260.56445	15.3
1262.46826	45.9
1263.86829	7.5
1264.66187	22.8
1265.66687	25.2
1269.30408	75.1
1270.14734	23.4
1272.28979	45.8
1273.46130	8.9
1275.68481	12.1
1276.30078	36.1
1277.65198	21.9
1278.69995	2.7
1279.57288	9.7
1280.32715	28.7
1282.06738	31.0
1284.37878	24.8
1285.14783	12.5
1285.81677	94.3	b (12) (1+)-H2O, a (25) (2+)
1286.42993	42.8
1287.68274	8.1
1289.00208	26.0
1289.89343	35.3
1290.85083	47.5
1291.54126	23.7
1292.71375	8.2
1294.23633	24.5
1295.08630	25.5
1295.75793	3.1
1296.74353	16.6
1297.70032	17.4
1298.72827	4.7
1299.90112	151.2	b (25) (2+)
1301.71448	48.9
1303.68591	99.3	b (12) (1+), y (25) (2+)-NH3
1304.90796	43.7
1305.59766	48.5
1306.33252	53.2
1307.90930	69.9
1310.64209	14.3
1313.47998	40.0
1321.64673	32.2
1322.64331	2.5
1323.91492	36.8
1325.64319	4.1
1328.91370	23.9
1329.69360	38.3
1332.73926	22.0
1333.91113	6.0
1336.43628	44.2
1340.85925	64.6	b (26) (2+)-H2O
1341.64343	98.1	b (26) (2+)-NH3
1342.35815	33.4
1343.65100	6.2
1344.90564	9.1
1346.95996	53.5
1347.74878	7.1
1349.80237	58.6
1350.67078	28.7
1352.50146	2.9
1353.56921	9.4
1355.64404	4.1
1356.65649	7.1
1357.49915	14.9
1358.79541	9.8
1361.09216	15.9
1362.57874	4.5
1363.68848	30.9
1366.54614	31.8
1367.27014	81.9	y (13) (1+)-NH3
1368.73279	12.9
1369.46179	26.1
1371.38989	39.3
1373.81445	10.7
1375.02930	13.4
1375.85706	7.5
1378.56702	40.9
1379.68872	17.9
1380.54614	32.1
1382.29395	26.7
1384.67578	17.3
1385.55347	8.9
1386.31836	8.0
1388.28418	31.7
1389.43018	19.6
1392.77551	50.5
1394.98792	17.4
1395.60828	16.5
1397.47778	168.6	b (27) (2+)-H2O, b (27) (2+)-NH3
1398.34875	95.8
1401.66418	13.2
1402.83826	47.1
1404.11328	49.9
1406.53943	206.4	b (27) (2+)
1407.37598	73.8
1411.17749	24.2
1414.67493	4.8
1415.81348	15.3
1418.50928	28.7
1421.46606	30.4
1426.82080	5.2
1429.10974	19.0
1431.81665	23.9
1432.74792	21.1
1434.87317	41.8
1435.86792	8.0
1436.75562	61.3
1438.10974	37.4
1444.77429	13.0
1448.51550	7.6
1450.84546	4.1
1451.67969	21.4
1459.48560	7.7
1469.43652	30.1
1470.92822	18.8
1473.78125	10.2
1479.66626	40.9
1487.88843	12.6
1489.87122	45.5
1490.91675	21.3
1492.02246	25.3
1499.09351	6.9
1499.86890	11.1
1504.00488	30.4
1505.67407	2.1
1506.79895	7.8
1509.98840	12.1
1512.66467	21.1
1515.57556	15.7
1516.86731	5.4
1522.72815	11.5
1528.67114	7.9
1530.76575	9.1
1533.90869	7.3
1534.75659	2.4
1541.83105	6.7
1544.78137	16.0
1548.85571	23.7
1549.79163	11.2
1550.95508	14.7
1552.39478	19.2
1561.83582	3.7
1567.46521	27.8
1571.08496	11.5
1572.99060	9.5
1576.32886	7.6
1579.62378	4.5
1581.97375	23.3
1583.40564	7.2
1584.74341	15.2
1591.91663	13.5
1598.71460	24.9
1600.80054	13.3
1601.74194	6.3
1602.81018	16.3
1603.87903	58.8
1605.04736	19.7
1611.98987	46.5
1613.75085	10.9
1618.95691	8.9
1630.79163	33.3
1632.84387	4.2
1635.96741	8.9
1637.03992	14.7
1639.85608	8.9
1646.34717	10.4
1647.44543	42.3
1656.77979	7.1
1659.87024	3.1
1665.25024	34.9
1665.99097	7.9
1672.92688	26.6
1678.84375	8.3
1681.84497	10.1
1691.13562	15.4
1691.97351	22.5
1693.11133	73.1
1694.51074	18.5
1699.84485	3.1
1701.67871	9.6
1709.13025	4.6
1718.00037	6.6
1718.98584	30.4
1723.78687	18.4
1732.86597	10.3
1733.96045	18.6
1740.75623	16.9
1746.06580	24.5
1748.14075	6.2
1749.92090	16.3
1750.97217	24.7
1751.76611	20.3
1754.75684	18.9
1756.45166	12.4
1765.85718	16.0
1773.99658	9.0
1786.91541	13.1
1791.09058	3.3
1796.88196	9.4
1815.90112	40.1
1828.92371	8.5
1831.33008	17.1
1835.91956	7.9
1844.45850	6.9
1849.12207	21.2
1850.79980	14.9
1867.75439	17.7
1920.92896	30.1
1921.93799	3.9
1925.92456	20.9
1975.01636	13.5
1977.00842	15.9
1977.82751	40.2
1996.74927	24.2
