# Supplementary material for: Top-Down and Bottom-Up Identification of Proteins by Liquid Extraction Surface Analysis Mass Spectrometry of Healthy and Diseased Human Liver Tissue
Source: J Am Soc Mass Spectrom. 2014 Sep 3;25(11):1953–61. doi: 10.1007/s13361-014-0967-z (PMC4197381; doi:10.1007/s13361-014-0967-z)
Supplement: Supplementary file 4 — (ZIP 7870 kb) [file 13361_2014_967_MOESM4_ESM.zip › data/SYLENPAFMLLDLK_-2_4_44223.txt]

m/z	i	matches
223.24834	21.2
233.15236	36.3
235.33725	12.5
237.58977	5.1
238.24413	13.3
240.38725	1.9
241.21571	13.8
242.34486	34.3
243.29019	130.7
243.96523	8.3
245.28856	21.5
248.62088	14.4
249.36798	136.8
250.22113	30.3
251.19354	259.8
252.10788	28.8
253.35567	11.3
255.26923	4.4
256.21637	3.4
257.24023	20.3
258.56674	3.5
259.24844	25.2
260.30231	204.8
261.38281	37.3
262.15857	2.8
264.17111	13.6
265.48911	31.5
266.34415	11.4
267.24152	6.0
268.07999	20.1
269.25137	11.5
270.48795	19.2
271.26688	12.8
272.38510	15.4
273.16531	5.2
274.34930	13.5
275.27985	33.3
276.26715	41.2
277.23227	113.4
278.38092	42.8
280.61462	11.3
281.28030	27.2
282.28922	52.6
283.12482	15.1
284.50354	24.3
285.34705	4.3
286.44730	7.4
287.35117	11.8
288.57227	8.3
289.43506	17.7
290.45239	12.2
291.35892	28.7
292.38519	11.1
293.13007	4.4
295.50464	57.2
296.31836	42.4
297.25507	35.8
298.39685	25.8
299.29590	26.4
300.40436	58.7
301.44446	16.8
302.40302	20.6
303.30356	42.2
304.31796	22.7
305.54510	4.3
306.46576	6.7
307.24463	3.6
308.17389	33.0
309.41351	6.1
311.52493	53.4
312.26001	16.0
313.39008	31.2
314.41290	32.8
315.45691	72.5
316.30640	30.7
317.24448	44.3
318.35248	35.1
319.48779	187.5
320.43393	74.1
321.34354	6.5
322.28149	9.0
323.30237	70.3
324.32739	10.2
325.37021	51.4
327.26889	11.1
328.42792	42.3
329.38467	87.7
330.43286	27.8
331.35547	22.9
332.17957	7.8
333.38098	5.8
334.32104	84.8
335.34570	61.5
336.52121	22.2
337.37280	3.7
338.37653	9.2
339.54321	23.0
340.49289	62.1
341.24564	34.9
342.31314	27.0
343.46826	13.2
344.36389	14.8
345.60663	22.5
346.34656	70.3
347.43970	41.6
348.38531	49.8
349.19861	7.2
350.21222	30.7
351.42661	32.7
352.44647	18.8
353.35638	12.8
354.29877	17.6
355.41406	40.4
356.19305	23.9
357.27106	370.4
358.44061	74.1
359.41156	33.6
360.28210	26.8
361.36215	37.9
362.25009	86.8
363.52203	71.6
364.33533	505.6	b (3) (1+)
365.37704	143.9
368.45605	89.3
370.46841	22.3
371.49896	55.9
372.32764	20.4
373.50934	23.2
375.36902	795.8	y (3) (1+)
376.44061	82.9
377.34747	47.0
378.32251	28.8
379.50922	70.3
380.30740	10.6
381.31650	58.9
382.17447	3.6
383.42352	18.5
384.35294	12.2
385.47681	138.0
386.50006	46.0
387.65063	67.1
388.48914	56.9
389.49289	36.4
390.31232	4.8
391.71381	12.8
392.63629	11.9
394.50342	26.8
395.29865	16.6
396.51727	6.1
397.51141	82.9
398.47498	74.2
399.40619	100.2
400.45468	28.3
401.41235	6.5
402.46637	56.9
403.42026	54.1
404.33301	9.1
405.32312	12.6
406.36768	81.7
407.42908	59.1
409.08313	20.3
411.47076	17.8
412.44672	24.6
413.46741	65.3
414.45282	36.3
415.35693	262.7
416.26440	183.7
417.41101	88.4
419.22742	197.9
420.38434	12.8
421.68338	47.6
422.65710	17.0
423.40549	73.7
424.45328	36.4
425.30762	33.1
426.35718	31.4
427.48175	15.1
428.52145	17.1
429.48676	54.2
430.38870	137.5
431.30444	116.6
433.24808	61.8
434.46310	23.0
435.42569	20.6
436.42267	11.6
437.40149	17.5
438.57910	19.7
439.56711	72.2
440.40866	30.0
441.65921	53.6
442.48349	32.8
443.30945	97.0
444.44620	28.6
445.57172	40.0
446.49368	91.0
447.38727	90.4
448.33508	102.7
449.41595	73.6
450.44385	62.7
451.33813	10.8
452.38095	18.7
453.37427	37.0
454.27386	11.4
455.48199	45.5
456.47046	8.2
457.46021	36.4
458.61115	78.4
459.32129	115.7
460.27246	71.4
461.40225	62.0
462.40125	17.2
463.23486	40.0
463.94196	35.4
465.37036	152.5
466.41608	36.4
467.43387	58.8
468.41327	90.5
469.43747	53.5
470.46545	84.0
471.43738	52.7
472.39661	70.9
473.52679	21.9
474.34192	16.1
475.28455	339.7
476.29034	127.0
477.33789	150.0
478.29370	120.4
479.44623	31.7
480.74530	39.3
481.42065	53.3
482.47687	82.3
483.51404	41.3
484.42273	13.7
486.27112	116.8
487.42987	37.1
488.36566	824.6	y (4) (1+)
489.42859	130.8
490.35968	37.8
491.41687	85.5
493.30835	644.6	b (4) (1+)
494.21960	123.6
495.04407	75.7
496.55304	31.1
497.51691	81.7
498.47693	13.5
500.57648	88.6
501.46521	79.5
502.58014	63.1
503.35059	40.9
504.42896	40.3
505.56378	132.0
506.59424	56.7
507.46106	45.0
508.28284	49.9
509.33508	40.2
510.34705	64.5
511.25232	126.9
512.41376	64.6
513.34351	27.6
514.50128	49.5
515.47174	57.8
516.44946	50.4
517.38080	103.4
518.29584	59.0
519.98053	208.9
521.12311	42.9
522.49377	38.2
523.57642	57.4
524.49072	104.1
525.54028	69.9
526.27118	79.7
527.36957	68.5
528.55676	86.6
529.31281	54.7
530.40070	17.0
531.45605	9.7
532.40411	17.1
533.38220	54.2
534.47693	58.4
535.38586	43.7
536.57416	24.5
537.41467	66.1
538.55194	19.7
539.52759	25.7
540.33099	46.1
541.74457	82.5
543.09363	78.4
544.21954	158.8
545.32684	317.2
546.31750	104.5
547.05121	82.5
548.31665	74.9
549.41785	57.9
550.40436	110.0
551.49701	71.8
552.51440	84.3
553.37915	34.8
554.31427	97.6
555.26190	68.8
556.27405	90.7
557.40283	53.3
558.60114	47.9
559.51318	86.8
560.68158	73.0
561.38733	52.8
562.38953	168.7
563.30841	91.8
564.37897	111.4
565.49109	153.3
566.63593	42.4
567.34857	5.0
568.40887	138.6
569.39465	105.5
570.44171	87.3
572.18005	237.9
572.91034	64.1
573.57397	118.4
574.38953	16.0
575.46246	11.6
576.44202	46.9
577.58441	28.5
579.35504	178.2
580.42670	100.0
581.53461	339.7
582.34601	9.9
583.47546	85.4
584.56323	120.1
585.49188	114.1
586.68610	19.0
587.48816	78.5
588.32501	81.1
589.35431	481.2	b (5) (1+)-H2O
590.32568	587.5	b (5) (1+)-NH3
591.35632	122.4
592.43054	27.2
593.43085	59.1
594.30707	11.7
595.28137	99.8
596.42621	58.3
597.37384	14.5
598.55115	75.0
599.56897	46.5
601.37195	1139.3	y (5) (1+)
602.47211	380.6
603.73291	101.9
604.46582	56.4
605.83539	35.8
607.33234	1401.8	b (5) (1+)
608.31372	225.8
609.28906	44.5
610.64520	72.6
611.65234	109.2
612.41125	20.7
613.45630	38.2
614.49933	52.9
615.39624	93.1
616.51904	13.2
617.62622	89.1
618.52106	78.9
620.34515	246.1
621.35638	42.2
622.26959	49.1
623.30853	194.2
624.67413	233.1
625.69232	60.8
626.45386	41.6
627.48871	104.2
628.60040	33.0
629.64594	65.9
630.37848	59.8
631.50061	118.3
632.51202	63.0
633.56317	82.6
635.31445	91.2
636.31543	32.2
637.31458	71.5
638.42737	75.3
639.17169	93.4
639.96930	22.7
640.68622	45.1
641.54498	82.4
642.65613	107.3
643.57172	85.3
644.82397	172.1
645.46893	577.1	y (11) (2+)
646.41803	164.3
647.25183	128.4
648.26703	70.1
649.41858	36.5
650.50977	181.5
651.46448	99.0
652.43768	27.0
653.58850	229.6
654.44812	100.9
655.60034	67.1
656.52942	63.2
657.43365	57.5
658.68085	164.3
659.50854	66.8
660.42999	92.6
661.41235	199.6
662.52246	118.2
663.49347	107.0
664.52710	111.8
665.40234	93.4
666.51685	73.1
667.55371	81.2
668.63538	193.2
669.52112	127.6
670.28589	117.7
671.59283	106.3
672.53961	107.0
673.75543	154.8
674.61536	135.1
675.53516	59.4
676.57788	47.7
677.37769	5.3
678.37335	81.3
678.99744	11.3
679.77173	172.3
680.70367	175.4
681.45313	129.7
682.33575	172.2
683.45648	24.4
684.52545	55.3
685.60840	229.3
686.63702	94.3
687.39240	127.5
688.62354	421.8	b (12) (2+)-H2O, b (12) (2+)-NH3
689.57452	116.9
690.78265	112.3
691.54150	58.4
692.41534	101.3
693.83777	232.9
694.57184	128.1
695.74524	210.8
696.46320	194.9
697.54510	143.5
698.38239	69.6
699.64929	174.1
700.47827	88.4
702.60516	2756.0	y (12) (2+)
703.54370	162.7
704.47925	177.6
705.31476	134.8
706.22894	86.2
707.35382	109.5
708.55969	153.5
709.39429	70.9
710.91803	140.7
712.27209	209.1
713.29413	153.0
714.60565	312.6
715.77319	152.3
716.69489	56.0
717.88184	46.6
718.60522	95.8
719.44519	55.8
720.35577	137.7
721.67145	122.9
723.10162	191.5
724.31293	243.4
725.43634	204.9
726.60663	194.9
727.59888	123.5
728.32855	208.0
729.09338	111.4
729.89215	60.5
730.72754	64.4
731.64850	105.8
732.54803	1346.7	y (6) (1+)
733.59924	618.1
734.57172	91.4
735.27631	10.2
736.11560	239.6
737.07904	90.2
737.80743	15.5
738.63574	88.8
739.64746	81.5
740.50323	200.9
741.67639	114.6
742.59515	107.7
743.44379	150.7
744.62170	174.4
745.48779	230.0
746.59735	103.6
747.78473	230.6
748.84485	75.6
749.66455	436.8
750.52081	141.3
751.68677	135.6
752.74835	273.6
753.55878	144.7
754.85046	125.4
755.62207	35.5
756.64783	150.1
757.61841	394.0
758.51721	498.4	b (7) (1+)-NH3
759.53796	166.6
760.42603	75.6
761.31696	69.2
762.33270	352.4
763.54706	279.5
764.49420	415.1
765.43341	139.6
766.69385	154.8
767.62781	123.2
768.61639	68.4
769.32239	132.4
770.88165	365.7
771.78259	186.5
772.50946	46.6
773.73315	312.6
774.69769	139.6
775.53796	404.8	y (13) (2+)-H2O, y (13) (2+)-NH3, b (7) (1+)
776.76611	171.7
777.77997	255.2
778.56537	93.4
779.34253	139.4
780.67499	213.6
781.82623	53.5
782.89777	151.5
783.80212	614.7	y (13) (2+)
784.59473	279.6
785.34344	152.1
787.22089	269.1
788.13428	456.9
789.58167	837.3
790.75983	96.3
791.89856	302.3
792.70593	238.0
793.60144	276.7
794.40613	148.2
795.32959	117.9
796.30359	101.9
797.11053	176.6
797.81842	7.7
798.55029	200.9
799.62122	347.9
800.63947	293.3
801.58380	450.6
802.74518	228.4
803.48688	148.1
804.66980	401.8
805.83496	170.7
806.80542	101.4
807.87885	245.3
809.37256	1144.1	[M+2H] (2+)-NH3-H2O
810.34863	1116.4
811.28699	372.1
812.17413	100.6
813.17035	274.7
814.10400	192.7
815.21021	702.0
816.01563	519.0
817.07928	142.6
818.45349	2049.3	[M+2H] (2+)-H2O, [M+2H] (2+)-NH3
819.15790	1211.7
820.24896	60.2
821.70575	6.6
827.50574	358.9
828.58417	182.9
829.74799	13.3
830.60876	13.6
831.70081	78.0
832.70251	8.8
833.58325	10.7
834.78979	81.0
835.68945	138.2
836.73566	117.7
837.82880	52.4
838.67371	112.4
839.70624	53.6
840.96454	64.7
842.36432	332.4
843.34564	85.0
844.27771	193.7
845.13129	105.1
846.23047	553.2
847.20251	35.6
847.94025	26.1
848.63391	219.8
849.69171	31.6
850.85010	200.0
851.47137	351.4
852.28943	77.7
853.18475	28.8
853.82336	6.5
854.84381	96.8
855.57495	70.0
856.59503	99.3
857.55176	184.0
858.38660	275.5
859.36627	126.5
860.32037	163.3
861.36639	97.4
862.49652	111.2
863.78198	101.2
864.40228	80.5
865.29913	60.7
866.21002	566.8
867.55676	213.0
868.88239	42.1
869.86475	51.9
870.67828	17.5
871.44305	38.0
872.36407	171.7
873.44812	211.9
874.65161	383.1
875.60126	174.4
876.65338	194.4
877.77972	118.4
878.59973	155.3
879.59460	941.9	y (7) (1+)
880.58734	660.7
881.52985	910.1
882.48523	249.8
883.42871	58.6
884.80963	53.2
886.34766	272.0
887.71143	683.6
888.68494	1002.3
889.52850	202.2
890.59070	163.1
891.50305	69.7
892.40979	97.9
893.39624	26.7
895.14191	419.7
896.07031	185.6
897.05090	80.2
898.10443	136.4
898.77881	157.5
899.53503	59.0
901.45746	296.6
902.46661	135.7
903.60449	62.5
904.53497	168.7
905.51282	775.0	b (8) (1+)-NH3
906.48651	366.3
907.39685	120.6
908.27917	67.4
909.79028	323.1
910.62158	212.4
911.57007	88.0
912.48694	53.7
913.53442	124.3
914.36444	80.6
915.19397	21.0
916.59308	398.5
917.79004	129.9
918.76355	85.4
919.45734	44.7
920.27289	204.6
921.66388	159.6
922.56512	770.7	b (8) (1+)
923.87244	377.8
925.29816	395.7
926.48962	228.4
927.34406	122.0
928.55634	9.8
930.32703	1589.3
931.24579	540.0
932.00806	145.3
933.34106	101.6
934.07526	133.9
934.99078	297.5
935.94629	140.7
936.55817	31.6
937.79706	66.3
938.78870	192.8
940.02875	107.6
940.72211	29.6
941.74884	50.6
943.01819	158.6
943.83435	21.2
944.58447	115.2
945.49377	137.4
946.79919	100.7
947.67609	27.3
948.75970	160.4
949.78058	344.7
950.64209	334.6
951.63739	345.4
952.58289	98.2
954.22961	3251.4
955.12537	271.6
956.33502	40.4
957.76208	733.6
958.75879	213.5
959.68353	63.9
960.60529	99.3
961.70355	203.0
962.93463	160.4
963.62390	283.3
964.64813	377.5
965.34100	832.3
966.47540	670.6
967.53625	93.6
968.80432	222.2
969.58392	219.0
970.41992	81.0
971.56451	86.1
972.59479	25.0
974.10431	114.0
975.11578	196.4
976.31348	226.8
977.40967	99.6
978.23224	255.1
979.18207	91.9
980.20709	337.9
981.25311	242.2
982.29181	20.8
983.57416	118.1
984.34735	177.9
985.12274	64.1
985.87408	117.9
986.83148	128.7
987.64313	105.8
988.70715	93.6
990.03589	204.7
991.30475	561.7
992.15619	585.5
993.23132	218.7
994.30005	219.3
995.46429	155.9
996.32123	93.5
997.58722	170.5
998.97473	1138.1
999.79565	207.6
1000.53784	144.6
1001.95367	365.5
1002.62720	347.4
1003.63123	79.7
1004.91284	330.4
1005.98749	73.7
1006.90125	151.7
1007.75397	125.2
1008.60205	184.6
1010.89343	6101.3
1011.82959	845.6
1012.80707	69.2
1013.57300	32.0
1014.86353	137.7
1015.61847	33.6
1016.49231	93.0
1017.53040	149.4
1018.41809	78.1
1019.60260	244.5
1020.48425	153.2
1021.36731	122.7
1021.97198	22.3
1022.71149	172.9
1023.93793	126.6
1024.74097	252.1
1025.63843	72.7
1026.83875	107.6
1027.84009	373.1
1028.54089	303.4
1029.56909	237.3
1031.08899	191.4
1032.23218	451.8
1033.32971	290.4
1034.26709	184.8
1035.50269	289.4
1036.51892	470.1	b (9) (1+)-NH3
1037.57019	205.7
1038.66907	115.4
1039.58496	152.7
1040.42175	87.2
1041.32898	131.2
1042.41907	97.0
1043.47058	93.9
1044.28064	71.5
1044.96606	28.1
1045.64929	40.9
1047.61206	8070.0	y (9) (1+)
1048.62158	4084.3
1049.61975	94.0
1050.51489	64.1
1051.89026	163.3
1052.65137	131.8
1053.51831	587.4	b (9) (1+)
1054.39905	598.8
1055.38562	122.6
1056.15405	119.8
1057.39111	187.1
1058.30505	85.5
1059.19263	75.8
1059.81311	40.0
1060.78491	104.5
1061.73315	88.7
1062.79651	111.7
1063.83777	23.4
1064.60400	217.9
1065.58398	368.3
1066.70752	91.3
1067.82104	55.8
1068.63770	10.5
1069.85828	185.9
1070.71692	26.9
1071.90918	26.6
1072.63245	34.6
1073.65320	21.0
1074.56140	34.6
1075.50110	59.7
1076.52246	48.1
1077.67847	70.6
1078.65527	44.1
1079.64404	159.2
1080.73853	101.1
1081.55627	101.7
1083.33337	106.3
1084.34839	123.1
1085.09766	14.9
1085.80420	3.3
1086.58521	31.0
1087.45789	49.1
1088.24304	48.5
1089.53223	92.1
1090.46631	74.4
1091.27954	168.0
1092.10547	63.1
1092.71021	100.7
1093.57739	18.4
1094.64429	140.5
1095.50488	48.7
1096.18652	86.8
1096.95142	123.4
1097.86377	86.4
1098.90442	42.0
1100.00317	29.3
1100.72925	81.9
1101.69543	72.8
1102.68066	37.9
1103.57788	131.5
1104.23352	53.4
1104.84729	47.0
1105.62244	25.9
1106.83313	78.2
1107.62805	27.7
1109.26770	87.9
1110.54407	117.1
1111.74133	147.0
1112.92175	133.3
1113.89099	43.0
1114.61548	37.2
1115.49963	53.9
1116.71655	206.8
1117.94019	88.4
1118.83105	177.8
1119.81580	201.3
1120.71301	28.6
1122.21875	50.6
1123.41553	43.1
1124.41016	46.9
1125.69031	77.9
1126.88464	118.8
1127.82642	258.8
1129.07385	69.3
1130.84741	91.2
1131.64270	73.4
1132.83447	184.7
1133.85132	71.1
1135.64343	63.8
1136.56848	4.0
1137.66064	47.1
1138.61902	127.2
1139.80127	163.0
1140.93091	215.4
1141.67749	230.7
1142.30688	11.9
1143.04370	8.9
1143.65613	3.4
1144.56775	259.0
1145.76282	83.4
1147.16309	115.8
1148.57019	179.0
1149.48914	412.5	b (10) (1+)-NH3
1150.46655	287.9
1151.57532	47.1
1152.59302	44.9
1154.25305	126.6
1155.04407	7.5
1155.71118	26.6
1156.61450	3.9
1157.46460	96.5
1158.46289	11.6
1159.63855	41.0
1160.59607	32.5
1161.64783	3424.8	y (10) (1+)
1162.64783	2232.8
1163.67212	107.7
1164.66895	38.4
1165.82861	95.4
1166.63525	647.2	b (10) (1+)
1167.65869	368.8
1168.62793	128.0
1169.54443	19.4
1170.58899	15.1
1171.79736	52.9
1172.68066	28.1
1174.12061	19.8
1175.81738	69.6
1176.70825	40.5
1177.95239	158.1
1178.76929	133.4
1179.82800	93.0
1180.78125	67.2
1181.66345	35.7
1183.70898	99.7
1184.94910	203.7
1185.88342	33.2
1187.01331	27.6
1187.89941	99.4
1188.88074	82.9
1189.78564	23.2
1191.10657	72.9
1192.62781	64.2
1193.58142	14.7
1195.77966	10.9
1196.70703	21.3
1197.58777	40.9
1198.60291	18.3
1199.45837	22.9
1202.93677	75.4
1203.64197	19.6
1205.80688	37.2
1206.52991	98.2
1207.55286	97.1
1208.93286	132.5
1209.57678	45.8
1210.57654	6.8
1211.59802	43.2
1212.56531	35.0
1214.08704	26.1
1215.04028	2.7
1216.02075	44.4
1218.30615	33.0
1219.73645	32.6
1220.88684	23.9
1222.46826	63.9
1223.52380	87.6
1224.41272	49.4
1225.56274	21.3
1226.65881	31.5
1227.71179	41.4
1228.89026	21.2
1229.68054	15.9
1230.44922	17.3
1231.10156	3.9
1232.32019	110.8
1233.53345	37.7
1234.79822	32.6
1236.62329	45.4
1237.67249	7.5
1238.84143	50.2
1240.01929	91.6
1240.74524	99.4
1241.63977	41.7
1242.56580	40.5
1243.60400	34.4
1244.79187	17.6
1245.71680	36.3
1246.41431	5.6
1247.67969	28.0
1248.74463	34.7
1250.81250	15.7
1251.55774	45.1
1252.65210	3.4
1253.78552	20.4
1254.76343	8.6
1255.45947	3.4
1256.80664	13.2
1257.66528	55.5
1258.30469	35.9
1259.36414	69.3
1260.56421	33.1
1261.70630	196.4
1262.67590	350.4
1263.70239	188.9
1264.49353	13.0
1265.65198	15.2
1267.32581	42.7
1268.65430	10.1
1270.36975	33.9
1271.77051	33.7
1272.67603	49.3
1273.71008	73.4
1274.77979	72.9
1275.86890	585.0
1276.66699	42.9
1277.62830	84.2
1279.62976	935.3	b (11) (1+)
1280.61719	483.2
1281.68738	31.9
1282.65625	9.6
1285.72705	33.1
1286.67004	26.9
1287.62683	39.7
1288.67017	52.9
1290.72437	1831.5	y (11) (1+)
1291.68799	1278.9
1292.70581	68.6
1293.60791	15.3
1294.36499	53.2
1295.69556	43.0
1296.63208	67.3
1297.68250	34.0
1299.82117	14.1
1301.78223	124.7
1302.79553	27.0
1303.72900	9.2
1304.66248	20.0
1305.62610	147.6
1306.68176	77.6
1307.92261	45.8
1308.91089	9.8
1309.74292	9.6
1311.20984	53.9
1312.83276	37.2
1313.74963	42.4
1314.80750	16.0
1315.66907	12.1
1317.60046	24.0
1318.24084	24.3
1319.70959	4.8
1321.08459	116.1
1322.33936	172.4
1323.52783	52.6
1324.68677	12.7
1325.52173	45.3
1326.99695	21.7
1328.64807	8.3
1329.65637	17.1
1332.32617	98.1
1333.09607	80.6
1334.86108	17.1
1335.69812	10.9
1336.55383	7.1
1337.31982	13.8
1338.77075	52.8
1339.78699	88.2
1340.80652	31.3
1341.68335	49.7
1342.76135	53.1
1343.81836	41.2
1344.80505	22.1
1346.01489	17.7
1347.62927	85.1
1348.82568	35.3
1349.66150	33.5
1350.89978	34.3
1352.83337	20.5
1353.92114	28.6
1355.00964	5.6
1355.75415	44.1
1356.85352	25.4
1357.98938	13.0
1358.63245	39.3
1359.60742	25.0
1360.40308	40.2
1361.36072	45.1
1363.70911	66.0
1364.45203	11.7
1366.94617	20.4
1367.58789	13.0
1368.86011	30.0
1369.82935	30.2
1370.82141	12.5
1371.70605	9.0
1374.35449	51.0
1376.52856	216.7
1377.61121	122.4
1378.59033	88.7
1380.40405	24.6
1381.89453	10.9
1382.50220	12.4
1384.74500	21.3
1385.70129	18.2
1386.74023	26.2
1387.80908	4.5
1388.75745	11.2
1389.75989	26.5
1390.88818	25.5
1391.50330	24.5
1392.53601	78.2
1393.74023	152.3
1394.74353	497.9	b (12) (1+)
1395.64624	369.2
1396.75586	11.2
1397.66223	4.2
1401.72632	11.9
1402.96643	78.7
1403.80835	594.8	y (12) (1+)
1404.76758	416.2
1405.63293	128.1
1406.89282	20.4
1407.85010	34.3
1410.73914	62.1
1411.77185	10.3
1412.70105	17.0
1413.84924	16.2
1416.32263	7.7
1417.68774	23.7
1418.66248	7.3
1419.91406	17.6
1420.81030	15.1
1422.05359	62.0
1423.90259	6.0
1425.65869	25.1
1426.81274	22.3
1427.56873	33.0
1431.22913	32.5
1432.72278	27.4
1433.91809	25.3
1435.79504	27.1
1436.78772	7.4
1437.89050	28.9
1440.50171	11.6
1441.25964	9.2
1442.69263	51.8
1448.90308	44.8
1451.65308	6.4
1452.86597	34.8
1454.78320	11.9
1455.70178	4.8
1457.09961	13.3
1462.26489	38.8
1463.90942	5.8
1466.81885	8.0
1471.67346	45.2
1473.69556	26.4
1476.73535	9.1
1477.65442	6.7
1478.57813	5.9
1480.89233	66.8
1482.50122	5.8
1483.71545	37.5
1487.78357	22.3
1488.73950	36.8
1489.85181	153.7
1490.80957	230.0
1491.87671	88.5
1492.87439	79.2
1493.60193	15.4
1496.90198	18.3
1497.63196	4.6
1501.83008	13.6
1504.69849	7.1
1505.86572	39.2
1506.97144	27.3
1507.71692	270.5
1508.77161	430.9
1509.71399	33.7
1510.59705	21.1
1511.65503	11.2
1517.88721	9.1
1521.26599	11.6
1522.88025	11.8
1523.96802	25.1
1524.82776	13.0
1526.66431	16.5
1527.88733	28.9
1530.89832	21.3
1533.98328	10.5
1534.95239	19.6
1537.91235	16.6
1540.82227	7.9
1543.92908	2.3
1545.06396	23.3
1548.86353	11.2
1549.99475	5.7
1552.73804	23.5
1554.78162	13.4
1555.87610	19.3
1565.82568	4.7
1566.51526	6.7
1569.72913	24.4
1573.93945	7.8
1577.80505	14.5
1578.95544	10.4
1580.06873	4.8
1582.45215	18.7
1584.80371	2.5
1589.08752	3.9
1598.30444	12.0
1621.67566	6.5
1622.73901	3.9
1635.65369	17.5
1638.86560	11.4
1639.78455	38.2
1640.66492	3.5
1645.82324	8.7
1648.95239	31.5
1661.94995	6.8
1662.76025	22.5
1669.89893	12.6
