# Supplementary material for: Top-Down and Bottom-Up Identification of Proteins by Liquid Extraction Surface Analysis Mass Spectrometry of Healthy and Diseased Human Liver Tissue
Source: J Am Soc Mass Spectrom. 2014 Sep 3;25(11):1953–61. doi: 10.1007/s13361-014-0967-z (PMC4197381; doi:10.1007/s13361-014-0967-z)
Supplement: Supplementary file 4 — (ZIP 7870 kb) [file 13361_2014_967_MOESM4_ESM.zip › data/DDEAAAVALSSLIHALDDLDMVAIVR_-2_4_65781.txt]

m/z	i	matches
259.20151	17.0
262.24747	7.2
264.27164	9.7
266.47961	7.3
273.26251	4.8
274.41238	37.9
275.25708	7.4
277.25989	11.3
280.10883	3.4
281.74896	15.7
283.24780	2.3
284.31177	10.7
296.58124	9.5
298.02545	14.4
302.06961	36.9
303.48019	22.6
308.09113	12.7
314.38275	10.6
319.27975	8.6
323.27362	14.8
325.30750	5.0
326.26721	13.7
331.18518	4.7
336.60928	19.6
339.57770	10.9
342.13065	26.8
344.33417	28.3
346.41550	12.5
347.31750	5.7
348.25806	7.4
349.44418	13.8
350.38800	19.5
351.32855	16.9
353.43320	26.6
355.47687	31.9
357.16779	11.7
360.26047	32.7
361.33124	15.6
364.25519	23.6
366.36148	13.6
367.43359	15.4
369.26236	14.2
371.40753	15.2
372.50665	3.6
373.44730	10.3
374.31555	4.1
377.42914	3.9
379.29166	36.8
382.44293	12.1
383.27820	6.7
385.47809	21.9
387.44836	303.0	y (3) (1+)
388.48456	57.1
389.11475	7.2
390.41226	11.4
391.44537	7.4
395.39844	3.8
396.57019	4.5
397.41858	2.8
400.52481	9.0
401.47156	2.0
402.27219	8.3
403.28693	14.6
408.48676	6.5
409.62778	12.8
411.45300	16.3
413.48712	22.9
415.25455	14.9
417.21683	6.0
420.61298	7.0
421.55609	10.0
422.17444	7.6
424.30426	24.0
426.23898	15.3
430.40659	28.0
431.41510	15.9
432.54282	2.5
433.44965	17.8
434.40289	24.5
435.55695	17.6
437.51044	43.0
438.27448	17.1
439.62341	8.3
440.26379	10.9
441.38055	29.1
442.51181	7.4
443.46872	4.4
445.36957	9.9
446.39520	6.7
448.43802	27.7
449.27948	12.2
451.47675	10.0
452.41425	4.6
454.21704	14.3
456.50580	40.6
457.31750	24.1
458.38712	425.0	y (8) (2+), y (4) (1+)
459.31403	86.2
461.31116	10.9
464.34097	26.5
465.31638	2.8
466.26062	10.7
468.29474	33.8
471.57040	23.0
472.32346	4.6
474.38217	28.3
475.24658	7.7
476.42789	81.4
478.10577	9.2
480.28931	37.0
481.45477	17.6
483.51465	24.1
484.32806	5.8
485.27356	4.0
486.51514	11.0
488.37927	9.2
488.99493	9.1
491.28220	28.1
494.37146	17.4
496.39819	30.4
497.46527	12.4
499.23840	28.5
501.36646	2.4
502.25787	47.4
503.14880	4.9
504.05127	6.6
505.32489	8.6
505.95551	19.9
507.52124	6.6
509.41748	3.7
510.36182	6.1
511.05896	23.5
512.29553	9.4
514.41693	26.5
516.50903	13.5
517.38885	10.0
518.09308	18.8
519.33698	2.1
520.41504	10.8
521.41113	56.3
522.32684	22.7
523.39221	15.9
524.33478	17.9
525.72900	48.3
528.19318	19.4
529.20667	11.6
530.28137	35.3
532.35681	11.7
533.45819	6.8
537.23279	7.8
538.52942	10.1
539.73743	9.2
540.44855	15.2
541.36084	5.9
542.33643	16.6
544.51422	17.2
545.40857	7.0
547.31848	2.9
550.48010	29.2
551.51117	19.6
552.32977	44.0
553.13354	2.4
554.68286	44.6
555.42114	35.4
556.27014	15.0
557.43933	446.1	y (5) (1+)
558.46045	46.5
559.29816	14.8
560.46301	18.5
561.43915	7.6
562.44061	40.0
563.48499	30.3
564.25623	19.1
565.26935	8.9
566.30988	15.2
567.37518	41.9
568.39557	11.4
570.89819	29.7
572.47498	10.6
573.32184	93.4	b (6) (1+), y (10) (2+)
574.27710	24.3
575.48724	2.2
577.14655	11.6
579.61700	7.1
581.50488	9.2
583.06665	15.1
584.63892	17.2
585.33875	6.7
587.39709	8.5
588.23053	15.3
589.21240	10.5
590.23517	11.6
591.46582	17.0
592.41846	15.3
593.80286	35.7
594.62793	16.9
595.51453	9.1
596.25824	8.2
598.54749	16.2
600.30530	3.4
601.17493	13.8
602.34644	8.3
603.60675	15.1
604.59784	35.8
608.69794	28.8
609.45062	84.3
610.42480	34.5
611.44843	14.9
615.82343	2.4
616.44348	10.3
617.46393	34.5
619.66650	12.5
622.36926	12.0
623.32794	22.0
625.41064	22.2
626.38831	20.5
627.52930	9.7
628.34863	29.3
629.57233	13.5
630.40387	67.3
631.04211	12.5
632.26532	27.5
633.49902	5.6
635.54083	11.6
636.39801	18.8
638.58264	36.4
640.23773	37.0
641.09003	15.0
641.70026	40.9
642.57159	22.8
643.44214	4.1
644.42053	45.4
646.41351	24.2
647.73163	38.1
648.44489	30.5
651.61298	31.2
652.52100	24.7
653.68616	34.1
654.43463	22.0
655.55963	24.6
656.28448	22.4
657.48322	26.0
658.52911	25.6
659.50842	7.4
660.44879	26.9
661.42767	7.4
662.05823	20.8
662.92645	4.4
663.54376	21.0
664.53784	4.6
665.60175	96.3	y (12) (2+)
666.49243	46.8
667.28448	14.2
669.37964	5.2
670.80334	14.3
671.55585	16.9
672.49481	220.8	b (7) (1+)
673.51556	58.0
676.41730	27.4
677.50067	101.1
678.47931	38.6
679.32172	4.8
680.47778	52.3
681.49200	21.7
682.51941	11.1
683.42798	9.8
684.79138	65.1
685.63916	25.0
686.52209	3.1
688.48541	403.0	b (14) (2+)-H2O, y (6) (1+)
689.59393	103.7
690.45673	34.6
691.39795	10.1
692.43878	19.9
693.42389	21.7
694.29791	23.1
695.48187	13.5
696.69989	46.6
697.54108	326.5	b (14) (2+)
698.49542	42.6
699.20325	6.2
699.85046	7.5
700.64453	9.0
701.34326	4.7
702.59985	24.1
703.59912	8.2
704.64740	57.5
705.52271	15.4
706.50604	23.6
707.46161	12.9
709.35339	57.2
710.23602	30.5
711.81744	32.8
712.53906	23.8
713.53589	15.3
714.71741	28.1
715.47961	33.5
716.59381	11.0
717.51416	36.1
718.59601	19.5
719.58978	15.9
720.20288	11.6
721.77844	23.1
722.52289	34.7
723.53552	32.9
724.23712	20.7
725.38354	64.5
726.64130	27.1
727.86115	35.8
729.50153	13.7
730.56232	28.7
731.72528	13.9
733.12555	432.8	b (15) (2+)
734.63208	230.0	y (13) (2+), y (21) (3+)-H2O
735.58862	7.7
737.13477	32.9
738.41956	2.8
739.79205	76.2
740.50183	81.4
741.36920	76.0
742.31122	49.6
743.43817	141.3	b (8) (1+)
744.53876	72.2
745.65271	38.9
747.07196	7.2
748.43475	15.3
750.44751	42.1
751.27979	16.7
752.70056	57.0
753.44159	14.1
754.39197	80.5
756.29797	8.8
757.40247	10.6
758.78510	75.8
759.68011	87.3
760.49127	37.6
762.59741	4.4
764.86621	56.2
765.65527	30.7
766.33728	43.4
767.68958	24.2
770.27521	27.0
771.16907	34.5
773.38068	32.5
774.44012	22.3
775.46729	67.7
776.46167	26.8
777.59973	49.6
778.52142	105.1
779.49438	70.7
780.43457	100.3	b (16) (2+)-H2O, b (23) (3+)
781.45856	19.8
782.11346	18.2
783.43311	3.3
784.79724	70.9
785.66309	96.9	y (7) (1+)-NH3, y (7) (1+)-H2O
786.66333	42.4
787.93024	33.4
788.61823	12.9
789.66479	545.4	b (16) (2+)
790.93561	304.0	y (14) (2+)
791.62463	71.6
792.87634	31.6
793.68988	36.2
794.55133	26.4
796.14685	34.1
797.68231	52.9
798.59143	3.2
799.56525	14.5
801.82233	31.3
802.61731	32.1
803.49506	758.5	y (7) (1+)
804.67407	290.6
805.50311	54.7
806.73065	29.7
807.67029	13.7
808.71136	69.0
809.72321	28.1
810.69196	36.3
812.55450	38.2
813.85217	11.4
814.82056	23.1
815.60632	5.8
817.35333	91.3	b (24) (3+)
818.17670	41.2
819.47955	64.6
820.97180	30.8
821.67432	32.5
823.40088	28.2
824.45691	65.2
825.99854	9.9
827.34906	72.7
828.26691	69.7
829.42212	55.2
830.54492	71.6
831.47882	27.8
832.52374	32.7
834.39246	89.8
835.52777	93.6
836.45605	22.1
837.22900	44.6
838.55908	100.4	y (15) (2+)-NH3, b (17) (2+)-H2O, b (9) (1+)-H2O, y (15) (2+)-H2O
839.55603	90.7
841.36963	74.7
842.10052	99.8
842.76154	25.3
844.38025	137.1	b (25) (3+)-H2O
845.52020	33.4
846.95709	119.2	b (17) (2+)
847.78534	544.4	y (15) (2+)
848.59894	19.9
849.81842	41.9
850.46875	13.7
851.44019	61.0
853.83325	35.6
854.86005	38.2
855.56213	30.6
856.53607	372.3	b (9) (1+)
857.67297	85.9
858.80505	39.3
860.37976	77.2
861.33472	129.1
862.41943	60.8
863.67767	59.9
864.79962	32.7
865.59174	92.4
866.53986	48.2
867.73767	107.8
868.70508	27.6
869.54968	25.0
872.47650	82.9
873.52661	263.3
874.53973	96.5
875.67792	110.4
876.56494	55.0
877.27728	60.9
878.36133	73.6
879.69733	62.4
880.57892	56.9
881.84515	39.3
882.57977	23.4
884.37482	42.4
885.61536	68.0
886.78882	105.4
887.96027	25.2
888.58704	28.4
889.93506	205.6
891.16351	1209.3	y (16) (2+)
892.21100	133.4
893.48438	82.4
895.19189	182.2	b (18) (2+)-H2O
896.75250	174.3	[M+3H] (3+)-NH3-H2O
897.73517	33.5
898.94983	87.1
899.57800	120.7	y (8) (1+)-NH3
900.37323	22.1
901.84064	33.6
907.54785	40.1
908.39575	38.1
909.43433	8.6
910.59180	15.5
911.49066	24.2
912.56415	10.1
916.71814	183.6	y (8) (1+)
917.66785	31.9
918.48358	27.9
920.88965	124.7
921.60590	2.2
922.59406	16.3
923.46582	52.4
925.01392	116.9
925.92029	239.4	y (17) (2+)-H2O, y (17) (2+)-NH3, b (10) (1+)-H2O
926.82751	32.6
928.36798	20.0
929.82654	5.8
930.77179	13.1
932.03247	15.2
933.86206	38.4
934.77466	557.9	y (17) (2+)
935.54230	26.8
937.64130	47.5
938.72424	61.6
939.36139	19.5
940.06195	34.1
941.76160	28.7
943.42371	366.8	b (10) (1+)
944.02789	37.2
944.63086	80.7
945.64160	51.4
947.06476	33.4
947.98267	7.6
949.42950	30.9
950.67657	57.2
951.92395	134.1
952.68805	187.4	b (19) (2+)-H2O
953.64203	34.9
955.71063	54.3
956.62183	11.4
957.87634	22.1
959.44067	4.4
961.18872	502.1	b (19) (2+)
962.30750	114.2
963.70288	54.5
964.62427	8.6
965.70227	5.1
966.70441	27.5
968.55945	33.7
969.54596	23.6
971.19550	20.5
972.03711	30.1
972.65875	36.6
973.31726	20.5
974.21210	67.9
975.40155	44.7
976.00458	35.7
976.63202	60.5
977.53162	41.1
978.79053	93.9
979.88275	91.4
980.84540	62.5
982.34808	52.5
983.60077	55.4
984.67932	51.3
985.71051	60.6
986.67889	72.6
987.51965	2.9
988.62683	33.2
990.09686	111.3
991.41412	561.8	y (18) (2+)
992.56342	64.2
993.21844	22.5
994.31329	48.6
994.92261	37.8
996.04987	73.3
996.70508	40.2
998.06580	16.2
998.78699	8.7
1000.24664	64.9
1001.13885	38.1
1001.97931	32.6
1003.68915	32.6
1005.41394	54.0
1006.46381	74.3
1008.52856	33.3
1009.74878	111.1	b (20) (2+)-H2O
1010.66504	76.9
1011.59619	21.5
1012.53156	164.3	b (11) (1+)-H2O
1013.47589	61.8
1014.63794	2.8
1016.43439	26.0
1018.75031	574.7	b (20) (2+), y (19) (2+)-NH3
1019.59821	131.1
1020.32471	43.3
1021.91736	20.7
1023.08490	3.0
1024.23132	11.9
1025.72876	27.1
1026.82507	962.1	y (19) (2+)
1027.53992	46.3
1028.72144	77.3
1030.11292	189.7	b (11) (1+)
1030.87622	21.9
1031.64697	313.9	y (9) (1+)
1032.56616	112.5
1034.12012	145.0
1035.01624	124.1
1036.80420	20.7
1037.73730	45.4
1038.64868	54.2
1039.77710	63.8
1040.58044	28.9
1041.72290	70.3
1042.59058	16.8
1043.57922	62.0
1045.60901	16.0
1048.48096	54.0
1049.57434	84.0
1050.40283	20.3
1051.44800	24.6
1052.22766	59.6
1053.76477	48.7
1055.35132	100.4
1057.54480	25.7
1059.14587	30.6
1060.17285	28.0
1061.62744	85.3
1062.75476	2.1
1063.39355	43.6
1064.83484	36.3
1065.70117	66.9
1066.94629	119.7	y (20) (2+)-NH3, y (20) (2+)-H2O
1067.85608	62.6
1068.56616	57.6
1069.42505	76.3
1070.35034	104.9
1072.45581	34.8
1074.13196	142.8
1075.30176	294.4	b (21) (2+)-H2O
1076.35901	904.3	y (20) (2+)
1077.31384	59.0
1078.75195	37.6
1079.53528	10.7
1080.72986	7.0
1081.59473	17.6
1082.29663	20.9
1084.24500	871.5	b (21) (2+)
1085.30872	112.4
1087.61902	26.1
1089.09448	18.4
1089.86084	68.6
1090.84314	15.9
1091.70557	15.0
1093.81360	54.2
1094.60791	9.5
1095.79407	41.2
1096.56250	8.9
1097.95911	81.1
1098.75769	17.3
1100.88330	28.9
1101.65710	89.2
1102.75464	115.6	y (21) (2+)-H2O, y (21) (2+)-NH3
1103.90210	86.0
1104.83435	48.6
1105.70642	8.4
1107.32458	83.4
1108.05957	12.2
1108.77197	31.0
1109.72131	16.4
1111.38770	509.1	y (21) (2+)
1112.19336	348.8
1112.98767	26.1
1114.72620	32.3
1115.66821	83.8
1116.96582	52.1
1117.74902	13.9
1118.58386	27.4
1119.48303	155.8
1120.26392	75.6
1121.08167	20.6
1122.09302	88.0
1123.49109	26.0
1124.50366	143.0
1125.30664	184.9	b (12) (1+)-H2O, b (22) (2+)-H2O
1126.63953	77.4
1128.65137	23.7
1130.01453	100.8	y (10) (1+)-NH3
1130.82874	90.3
1131.53162	10.0
1133.80298	1383.9	b (22) (2+)
1134.70874	156.4
1136.82373	111.1
1137.61414	45.2
1138.55530	45.5
1139.64954	56.6
1140.55847	21.6
1141.84363	27.2
1142.61377	9.6
1143.53333	16.3
1144.22595	30.8
1145.21790	90.5
1146.65186	669.6	y (22) (2+), y (10) (1+)
1147.72180	532.3
1148.86121	42.0
1149.85278	54.5
1151.41943	17.8
1152.29382	74.9
1153.17554	41.5
1153.98291	23.7
1155.19556	50.1
1156.44153	24.5
1158.04016	30.7
1158.73828	6.3
1160.32678	286.4	b (23) (2+)-H2O
1161.07532	10.2
1162.17700	20.4
1163.63989	20.2
1165.59058	1.7
1167.10498	33.7
1168.14966	63.4
1169.40063	1796.2	b (23) (2+)
1170.30359	258.0
1172.45532	67.5
1173.62756	23.2
1174.73621	15.4
1175.57642	52.3
1176.90088	65.4
1177.71729	7.0
1178.57373	15.3
1180.41003	41.5
1181.60376	44.5
1183.01514	362.2	y (23) (2+)
1183.94458	36.3
1185.76111	6.5
1186.60486	28.0
1187.52332	5.6
1188.22949	26.7
1189.59131	194.4
1190.87683	60.6
1191.63721	48.9
1192.68848	38.0
1193.74805	26.0
1194.97571	42.9
1196.06384	48.2
1197.04980	190.8
1197.70776	115.6
1198.70752	10.4
1199.76355	15.6
1200.77649	8.4
1201.46326	16.1
1202.64026	8.0
1205.59595	14.6
1207.72717	26.6
1208.71082	26.3
1210.70264	35.6
1211.59766	8.0
1212.66638	18.4
1214.51428	36.5
1215.47754	50.6
1216.53198	43.5
1217.21875	69.9
1217.95447	20.8
1219.07690	50.9
1220.08301	20.6
1221.19324	78.2
1222.61377	8.0
1223.74329	54.6
1224.37402	11.1
1226.01221	800.7	b (24) (2+)
1226.66589	207.2
1227.56836	26.7
1229.58667	5.5
1230.40332	15.9
1232.00940	14.6
1234.65137	27.0
1236.15466	25.9
1238.81714	67.7
1239.73242	148.0
1240.79224	6.1
1241.82983	43.5
1242.71863	6.2
1243.88489	7.4
1244.99609	33.9
1245.76111	19.3
1247.31274	28.9
1248.84607	9.3
1249.81616	4.9
1251.05811	23.4
1252.74316	19.1
1253.66724	27.9
1254.71265	27.2
1255.57690	21.4
1256.64685	169.0	b (13) (1+)
1257.68091	102.2
1258.66174	20.6
1259.64001	35.0
1260.78406	26.8
1262.54944	40.0
1263.63416	26.2
1266.27661	50.4
1266.87695	1.7
1268.08594	27.8
1268.96350	2.7
1269.71265	6.2
1271.13379	8.0
1272.60254	13.4
1273.38989	12.2
1275.42175	706.4	b (25) (2+)
1276.30859	140.6
1278.82837	22.9
1280.74231	8.2
1282.80273	7.9
1285.69910	20.1
1288.67700	56.1
1290.66528	6.0
1291.88855	10.0
1292.91028	17.2
1294.31970	23.7
1297.25183	2.2
1299.22266	3.7
1299.87012	15.2
1301.71472	31.8
1303.22107	51.0
1303.89978	22.7
1305.74121	19.4
1306.99707	11.2
1307.83740	38.2
1308.87134	56.4
1311.33142	60.3
1312.80957	58.0
1313.73938	9.5
1314.77783	7.1
1316.75793	5.1
1321.41162	20.4
1324.97888	12.2
1325.84875	5.6
1326.93640	12.0
1328.99158	9.7
1330.21570	27.0
1330.90344	84.0
1332.03674	24.7
1332.92114	37.3
1333.70691	15.6
1336.88318	5.8
1339.72791	10.7
1340.97046	18.6
1342.13989	27.4
1345.48962	10.7
1348.72363	10.0
1351.66418	28.0
1353.71997	16.8
1354.62463	6.7
1355.66003	31.4
1357.81348	5.7
1361.89209	4.2
1363.90576	40.6
1364.87292	18.6
1366.58875	2.2
1368.74683	13.3
1369.64160	27.9
1370.84509	3.9
1374.66101	11.2
1375.93323	10.1
1378.16394	7.0
1378.87231	32.6
1380.65588	4.2
1381.88721	17.5
1383.67249	17.3
1385.08081	6.5
1385.82483	2.2
1388.11597	27.1
1388.82971	23.5
1389.95459	39.2
1393.69336	83.1
1394.70032	29.6
1397.89368	8.0
1401.07922	4.4
1402.23657	12.2
1404.87219	34.2
1406.86523	34.1
1407.81348	15.1
1410.55481	4.9
1414.77649	15.1
1415.66846	39.3
1419.93347	10.9
1422.43774	3.4
1425.67200	23.2
1428.01672	4.3
1429.36304	37.6
1430.84680	20.7
1432.56091	9.7
1440.57312	2.7
1441.76245	8.1
1445.02502	32.8
1446.89014	14.7
1447.51990	2.9
1451.80640	10.8
1457.69922	9.4
1460.79626	16.2
1461.63232	5.5
1463.85046	41.4
1464.82886	135.6	b (15) (1+)
1465.92761	58.0
1467.09436	8.1
1468.01770	4.1
1468.78540	16.4
1469.89966	14.4
1472.62207	4.6
1474.80286	13.4
1476.93677	3.6
1478.16553	9.3
1479.66406	33.2
1480.91711	40.0
1487.01135	12.9
1494.82068	33.4
1495.53271	18.6
1496.77478	27.9
1500.16248	32.3
1501.00012	13.9
1506.33655	8.4
1507.99597	9.6
1515.32104	16.0
1516.67224	25.0
1518.69678	8.1
1520.01660	39.3
1522.91003	5.3
1529.96912	18.2
1530.90747	2.2
1534.90332	15.7
1536.05310	4.3
1536.66687	7.1
1538.74597	8.3
1540.15112	7.3
1540.85815	2.4
1545.65161	13.0
1554.56909	9.7
1555.70300	20.7
1562.00452	24.3
1562.94409	5.5
1564.83350	21.7
1570.86975	28.5
1571.99548	15.9
1572.85779	12.9
1575.16370	16.9
1575.94446	9.7
1577.92114	117.1	b (16) (1+)
1578.75208	77.4
1579.81689	45.1
1589.08142	6.0
1589.73462	3.6
1594.82385	31.2
1596.08521	6.6
1605.49695	16.4
1606.83655	13.4
1612.90527	17.3
1617.00952	2.5
1618.95520	13.7
1629.65051	12.3
1633.83472	8.0
1638.73706	15.4
1641.51917	8.8
1650.17981	13.1
1664.68628	6.4
1667.14807	19.6
1670.77856	13.5
1678.62012	5.2
1692.93774	43.8
1694.35181	17.6
1698.74792	18.6
1700.97998	7.3
1702.71387	12.0
1715.75037	20.3
1728.62378	10.4
1743.85339	7.2
1755.80627	10.3
1762.14429	16.7
1766.15442	11.6
1770.49634	14.3
1778.91870	3.8
1779.71643	7.1
1789.82922	7.9
1807.99316	56.7
1808.86511	16.7
1809.71326	4.8
1815.27441	30.6
1816.05725	3.1
1824.90527	9.0
1829.84827	3.2
1835.83679	6.3
1842.01489	4.9
1847.92029	4.5
1857.93445	29.4
1859.08130	17.4
1862.02661	9.2
1867.75659	9.7
1874.08386	3.1
1878.00159	12.3
1878.75354	6.9
1888.84314	29.9
1911.77686	2.6
1919.93311	12.2
1920.86499	14.9
1921.93616	78.7
1923.18091	12.6
1956.00488	2.7
1970.30396	9.1
1978.41846	5.4
1983.07361	10.7
1984.09058	7.2
