# Supplementary material for: Top-Down and Bottom-Up Identification of Proteins by Liquid Extraction Surface Analysis Mass Spectrometry of Healthy and Diseased Human Liver Tissue
Source: J Am Soc Mass Spectrom. 2014 Sep 3;25(11):1953–61. doi: 10.1007/s13361-014-0967-z (PMC4197381; doi:10.1007/s13361-014-0967-z)
Supplement: Supplementary file 4 — (ZIP 7870 kb) [file 13361_2014_967_MOESM4_ESM.zip › data/GLIDGVVEADLVEALQEFGPISYVVVMPK_-2_2_108339.txt]

m/z	i	matches
299.21597	4.5
300.32974	3.3
310.05301	12.6
322.69614	3.5
324.51611	12.5
327.37787	7.5
329.37991	6.4
337.35846	8.0
343.21332	5.0
349.35934	4.1
355.43027	8.4
359.31927	10.1
362.17334	7.0
371.19852	7.4
375.36343	158.5	y (3) (1+)
376.28629	43.4
377.19104	2.5
379.37613	4.9
383.35724	18.5
387.75146	14.9
388.42303	24.9
389.38284	1.8
390.36371	19.4
399.27637	23.9
411.56549	8.6
421.24106	12.8
425.17990	11.2
426.32953	4.1
427.44458	10.1
430.37119	19.1
432.33865	2.9
437.44818	3.5
438.34790	7.2
442.01315	2.7
443.45441	22.0
449.50647	4.2
450.18286	4.6
452.26642	8.4
454.31711	17.9
455.34369	16.7
456.46271	2.3
461.19061	11.4
462.29935	4.1
465.36456	6.4
466.33838	4.3
470.49225	3.5
471.40070	13.5
473.19928	6.7
474.34570	14.5
475.23895	4.0
476.31982	21.9
480.27219	3.8
481.04803	2.3
486.18222	11.0
490.48013	40.0
492.27106	12.0
492.94958	8.4
496.36786	3.1
500.36636	8.4
501.35284	5.3
503.35223	6.0
507.26364	16.8
511.13315	16.0
518.27045	19.6
519.28528	5.2
521.11804	13.1
524.30267	2.1
525.24023	30.9	y (14) (3+)-H2O
526.17688	5.9
527.12897	18.3
528.17834	31.3	a (11) (2+)
529.26843	7.2
530.35852	9.7
534.26709	5.4
536.18713	2.6
537.30170	25.7	b (6) (1+)-H2O
540.21484	33.6
541.28851	7.6
542.34833	20.7
544.48090	12.5
550.39795	18.5
553.39032	11.8
555.25342	33.2	b (6) (1+)
556.46649	14.8
558.34338	8.8
566.97388	54.2	y (10) (2+)
568.04395	50.5	a (12) (2+)-H2O
569.42261	14.4
571.05090	25.0
572.52490	31.7
573.39075	29.2	y (5) (1+)
574.43750	6.5
575.34424	9.0
577.56647	7.9
580.50769	2.2
582.40759	11.8
583.34314	11.4
586.32727	7.7
587.30511	7.2
589.23962	11.6
590.34167	14.3
593.35706	11.8
596.00952	22.6
598.52484	3.3
600.44153	16.7
603.19092	31.5
606.28711	11.9
608.73981	14.2
609.46948	9.6
612.44958	5.0
613.43018	19.1
617.07074	26.7
621.23352	2.1
624.68079	6.5
626.55432	10.0
628.43140	8.7
632.62030	13.0
634.09033	4.7
636.62793	10.0
637.27063	6.3
637.90320	24.8
639.78571	3.4
641.22339	18.0
645.01343	18.9
646.31189	4.3
647.35889	10.9
649.36322	7.8
650.39331	2.7
653.46283	36.1	b (19) (3+)
654.52100	49.3	b (7) (1+)
655.59784	49.0	y (6) (1+)-NH3, b (13) (2+)
657.82233	15.9
660.34650	8.2
669.48370	22.4
670.68719	13.3
672.38776	30.5	y (6) (1+)
673.22986	21.3
674.33020	12.5
675.23328	4.0
678.90906	37.8	b (20) (3+)-NH3, b (20) (3+)-H2O
679.55664	13.2
680.38055	11.0
681.60742	8.6
682.27728	17.4
683.45123	6.1
684.45935	2.9
687.59656	9.1
690.34851	3.9
692.04199	39.4	b (14) (2+)
695.25647	6.8
698.43408	24.1
701.34479	37.3	y (19) (3+)-H2O, y (19) (3+)-NH3
704.24274	15.1
705.40485	9.9
706.39502	4.5
710.41479	4.9
711.44232	2.9
712.41602	9.2
713.26990	7.9
714.05139	30.1	a (21) (3+)
715.05255	9.7
716.35425	15.7
717.55457	14.7
718.41974	4.5
719.55353	39.3
720.44946	53.0
721.38068	4.8
723.31879	12.1
724.38782	10.8
728.37115	3.7
730.66327	16.3
731.39087	14.4
734.20959	3.4
736.03864	21.9
739.56494	2.0
741.79114	9.8
742.60394	20.0
743.51221	3.2
746.07379	2.2
748.37335	20.5
749.54224	52.5
752.96790	20.2
754.27246	13.1
755.77869	2.9
756.64789	24.9
758.79785	22.8
759.46021	3.7
760.56311	9.4
761.49927	4.5
764.50916	5.7
765.43707	12.1
766.61078	8.6
767.36743	7.6
768.44684	6.7
770.94543	17.0
774.51953	42.4
777.55334	25.0
779.58057	21.6
781.28381	8.1
783.59119	47.0	b (8) (1+)
784.42639	38.3
785.38220	61.4
786.64307	10.5
788.41711	19.5
789.77563	34.4	a (16) (2+)-NH3
790.85608	11.4
791.79187	6.0
795.63477	11.7
796.52893	9.0
797.72266	51.7	a (16) (2+), y (14) (2+)
799.04956	28.1
800.36951	6.5
802.42334	22.9
803.38159	5.9
808.56177	5.0
809.49573	24.5
812.40186	8.1
815.67517	91.5
816.37988	13.3
817.80579	30.3	y (7) (1+)-NH3
818.89697	22.8
824.61328	12.0
827.59082	3.3
828.64832	12.7
830.48291	56.3	a (24) (3+)
831.59314	8.3
832.64197	11.4
833.88403	41.1	b (24) (3+)-H2O, b (24) (3+)-NH3
835.62854	74.7	y (7) (1+)
836.68359	21.5
837.52087	55.4
839.51428	9.9
840.46118	21.4
841.64417	44.7
842.48145	24.7
844.99438	13.4
845.62817	6.1
846.51099	14.6
850.41516	16.0
853.49146	33.4	a (17) (2+)-H2O, y (15) (2+), a (17) (2+)-NH3
854.84729	30.7	b (9) (1+)
855.67993	41.3
856.44775	9.1
857.71008	4.1
862.46814	13.8
863.52356	11.9
864.78882	122.2
867.73975	87.6	b (17) (2+)-H2O, b (17) (2+)-NH3
868.58594	10.2
872.97742	22.4
875.50708	7.2
876.81616	88.0	b (17) (2+)
877.50549	34.6	y (24) (3+)
879.48022	5.5
880.80786	13.1
883.65686	2.7
884.47437	12.9
885.41968	6.7
886.59070	15.6
887.73291	6.7
889.69702	83.2	y (16) (2+), a (26) (3+)-H2O, a (26) (3+)-NH3
890.62695	8.3
891.77209	13.5
892.46094	12.3
893.40344	7.6
894.51477	14.1
895.60193	3.0
897.41614	20.0
898.30078	4.6
899.52539	69.3	b (26) (3+)-H2O, b (26) (3+)-NH3
902.58264	21.9
906.57080	23.2
911.60828	79.0
913.63452	6.5
914.79883	83.5
915.95032	201.5
917.47791	21.4
918.55115	22.8
920.34338	18.5
921.41870	4.5
922.54517	104.7	y (8) (1+)
923.64624	41.0	a (10) (1+)-H2O
924.84045	30.0
926.08362	16.1
927.41724	65.3	a (18) (2+)-H2O, a (18) (2+)-NH3
928.53845	12.7
929.60107	63.1	y (26) (3+)-H2O, y (26) (3+)-NH3
931.79138	14.2
933.78516	13.3
934.67163	10.3
935.57556	36.5	y (26) (3+), a (18) (2+)
940.12939	6.6
941.37268	21.8
944.75098	2.3
946.70752	97.0
947.32251	8.2
949.75085	10.8
950.88318	42.0	b (10) (1+)-H2O
951.55017	13.3
953.31689	16.2
954.08508	73.9	y (17) (2+)
955.50171	52.2	a (19) (2+)-H2O, a (19) (2+)-NH3
957.41321	17.2
958.32446	2.9
959.59045	42.1
962.99609	53.3
963.68420	51.6
964.89941	36.0	a (19) (2+)
965.86853	45.4	a (28) (3+)-NH3, a (28) (3+)-H2O
967.13428	25.6	y (27) (3+)-NH3, y (27) (3+)-H2O
968.78491	66.4
969.50452	128.6	b (10) (1+), b (19) (2+)-NH3, b (19) (2+)-H2O
970.73877	37.0
971.56836	23.3
972.57666	19.1
973.57190	2.0
974.64795	17.4
976.02673	16.4
977.38220	37.3
978.50024	53.0	b (19) (2+)
979.40735	41.5
982.58264	2.9
983.58569	7.5
986.20874	50.1
987.45435	55.9
988.26184	10.1
990.84021	9.2
992.63464	43.2
993.73572	16.5
995.26660	28.1	y (18) (2+)-H2O, y (18) (2+)-NH3
996.39417	6.8
997.50073	35.5
999.06274	12.6
1000.73743	12.0
1001.67542	6.6
1002.74121	5.6
1003.96191	110.0	y (18) (2+), a (20) (2+)-H2O, a (20) (2+)-NH3
1004.57019	12.4
1005.68884	10.4
1007.46594	22.7
1008.19812	41.8
1010.78540	21.9
1011.92773	87.0
1012.76147	48.8
1013.75488	67.5	a (20) (2+)
1014.64368	12.6
1016.28723	54.5
1019.41931	17.1
1020.36096	26.2
1021.89404	18.8
1023.17407	15.7
1029.52869	24.5
1031.70337	3.4
1034.31494	6.8
1040.09570	17.4
1040.99243	17.3
1041.62781	10.2
1052.24402	45.5	y (19) (2+)-NH3
1056.77136	2.5
1060.49280	28.8	y (19) (2+), a (21) (2+)-H2O, a (21) (2+)-NH3
1063.20691	54.6
1063.90210	11.9
1064.61633	31.4	b (11) (1+)-H2O
1065.61743	47.0
1066.55054	16.2
1069.93677	13.6
1070.63098	3.2
1072.98853	7.8
1081.64404	7.6
1083.10156	140.6	b (11) (1+), b (21) (2+)
1083.99744	75.5
1084.69141	7.0
1085.79626	26.9
1087.33508	6.5
1088.90063	101.9
1089.58545	14.8
1091.40015	17.9
1092.56543	4.3
1093.82019	37.9
1096.48267	27.2
1097.52502	19.2
1098.57214	7.8
1099.32666	4.6
1099.99573	22.2
1101.15063	57.5
1103.90515	311.8	a (22) (2+)-NH3, a (22) (2+)-H2O
1105.89575	8.6
1110.64197	15.0
1111.87805	13.7
1117.52698	34.5	y (20) (2+)
1118.55103	98.6	b (22) (2+)-NH3, b (22) (2+)-H2O
1120.20068	15.3
1121.37244	35.2
1122.57007	124.3
1123.50159	1.9
1126.91028	9.4
1127.74036	11.0
1128.48157	11.1
1130.08435	16.9
1132.60461	158.6	y (10) (1+)
1133.72498	148.5
1134.55615	147.1
1135.68457	14.2
1136.83899	52.4
1137.48816	13.7
1138.55750	7.9
1139.47827	16.4
1141.21484	26.6
1143.67261	8.9
1144.52319	14.0
1147.17920	24.4
1150.71338	7.5
1151.81116	11.1
1153.12817	38.4	y (21) (2+)
1154.07703	66.8	a (12) (1+)
1156.92761	21.0
1161.82056	26.1
1162.57922	56.4
1163.80908	65.7	b (12) (1+)-H2O
1164.69019	54.8
1165.67615	6.0
1173.49438	20.5
1174.69604	127.4
1180.86047	26.2
1181.70642	122.0	b (12) (1+)
1182.60181	101.0
1183.44287	28.0
1185.66553	54.0	a (23) (2+)-NH3, a (23) (2+)-H2O
1189.76794	344.6	y (11) (1+)
1190.57861	262.5
1191.50110	88.0
1192.61523	196.1
1193.49695	3.2
1195.04163	33.0	a (23) (2+)
1195.73352	16.5
1197.53491	43.6
1198.66638	17.4
1200.02063	67.0	b (23) (2+)-H2O, b (23) (2+)-NH3
1200.71570	18.6
1201.91943	54.4
1202.64526	16.7
1203.56787	5.6
1205.52148	36.5
1207.24890	12.0
1208.70459	27.5	y (22) (2+)-H2O, b (23) (2+), y (22) (2+)-NH3
1212.17505	79.8
1215.93066	31.1
1216.55054	29.5
1217.52710	7.0
1219.64575	17.3
1220.74817	43.9
1222.25220	22.0
1226.42126	62.4
1227.71289	12.2
1228.49500	8.5
1229.77197	15.9
1231.94897	25.9
1232.73096	23.3
1233.72742	18.0
1235.00281	34.7	a (24) (2+)-NH3, a (24) (2+)-H2O
1236.79309	5.4
1240.59351	16.9
1244.73438	13.3
1245.70251	30.7
1246.72852	12.4
1249.74951	40.0	b (24) (2+)-NH3, b (24) (2+)-H2O
1251.38391	40.7
1253.73120	20.2
1254.40088	74.6
1255.28784	43.0
1258.67017	86.7	b (24) (2+), y (23) (2+)-NH3, y (23) (2+)-H2O
1259.55225	44.4
1260.22192	15.6
1261.37317	40.5
1263.31934	21.8
1267.47461	111.5	y (23) (2+)
1268.28662	27.9
1269.48706	50.9
1271.03210	23.4
1273.70203	21.4
1274.76868	32.8
1278.66309	34.7
1281.70740	14.3
1283.76892	25.3
1284.47864	9.8
1285.44409	18.9
1286.92847	9.5
1288.65393	9.6
1289.92456	35.2
1292.72205	9.7
1293.54358	51.8	a (25) (2+)
1295.17700	68.0
1297.14221	20.2
1299.70959	46.0	b (25) (2+)-NH3
1301.93616	83.3
1302.57117	22.9
1303.49097	6.4
1304.53137	25.1
1306.08582	20.5
1307.58459	81.1
1308.44873	163.6	b (25) (2+), y (24) (2+)-NH3, y (24) (2+)-H2O
1309.58203	77.9
1310.66321	66.1	b (13) (1+)
1311.73535	87.1
1312.47693	7.0
1313.33289	17.4
1314.61401	9.7
1317.60681	18.9
1318.52869	3.0
1319.60120	32.2	y (12) (1+)-NH3
1325.29260	35.5
1327.32019	18.5
1328.54224	37.5
1330.75159	11.3
1332.49939	29.4
1333.84546	3.1
1334.98547	4.7
1336.62622	105.5	y (12) (1+), y (25) (2+)-H2O, y (25) (2+)-NH3
1337.70544	96.6
1338.76648	48.6
1339.89551	23.2
1340.71130	29.2
1341.42444	31.9
1343.73840	20.3
1344.58789	46.6	y (25) (2+)
1345.53784	23.8
1346.35303	9.5
1347.66077	5.1
1350.73657	12.5
1351.66174	17.1
1354.43774	65.6	a (14) (1+)
1356.62732	18.9
1357.71729	510.2	b (26) (2+)
1358.68872	111.9
1359.57739	43.2
1361.63184	7.3
1362.73376	22.4
1365.82739	9.6
1367.28809	40.0
1369.81848	8.4
1370.68677	10.5
1371.32495	4.1
1372.06580	17.8
1373.82361	28.7
1374.76868	39.4
1378.14429	19.0
1379.23132	11.7
1380.03577	64.9
1380.70947	26.2
1381.87878	36.3	b (14) (1+)
1382.61560	69.8
1383.69849	6.9
1384.89185	10.1
1389.78540	42.0
1391.19812	31.6
1401.57349	3.1
1402.51270	76.7	y (26) (2+)
1403.63696	16.6
1404.87878	55.9
1405.60364	12.9
1408.66248	38.5	a (27) (2+)
1409.82581	32.5
1412.81653	23.8
1416.69653	15.4
1421.37561	24.7
1423.36096	148.8	b (27) (2+)
1424.16357	72.6
1426.62024	5.9
1429.82361	5.2
1431.57983	4.4
1432.60925	7.4
1433.80334	25.2
1435.47168	36.8
1436.48755	12.5
1437.92468	5.7
1438.90186	7.9
1441.28430	11.4
1448.70728	26.8	a (28) (2+)-H2O, a (15) (1+)-H2O, y (13) (1+)-NH3, a (28) (2+)-NH3
1451.68079	14.7
1454.66809	4.3
1455.65796	14.7
1458.65173	24.7
1463.23547	53.7	b (28) (2+)-NH3
1465.60901	30.1	y (13) (1+)
1466.72583	20.9
1467.76782	47.9
1468.82617	11.3
1469.58826	3.2
1470.98865	12.4
1472.90588	40.9
1477.00098	12.7
1477.61389	12.0
1478.77673	10.7
1479.51794	4.5
1482.75635	13.0
1485.70288	10.2
1490.83813	4.7
1494.81238	89.7	b (15) (1+)
1495.90417	79.6
1497.06726	38.0
1498.70496	13.1
1499.99097	6.7
1502.71167	9.4
1504.08521	21.1
1504.99536	3.6
1516.69006	30.3
1530.74878	5.7
1533.08130	16.4
1533.95935	22.8
1539.55774	3.2
1541.69263	8.7
1545.75928	27.6
1550.96106	4.4
1551.74255	6.6
1567.81519	15.2
1582.69751	27.3
1583.81873	21.6
1585.64404	11.2
1591.25830	50.0
1592.99597	17.7
1593.83667	7.4
1594.79358	21.0
1599.87231	17.4
1605.91040	18.6
1606.66138	28.7
1611.86768	13.5
1612.76318	3.4
1615.49756	5.1
1616.91211	11.4
1618.92944	11.9
1623.14221	15.9
1623.87927	20.7
1624.80249	20.1
1625.65076	14.8
1631.85327	18.9
1632.74585	32.4
1633.96045	10.7
1643.75012	28.0
1647.75378	13.4
1654.58130	14.5
1659.83118	6.2
1663.93762	4.0
1664.75720	9.9
1682.63831	15.1
1688.75745	24.3
1689.84534	24.1
1699.83008	4.9
1710.91296	10.3
1721.75366	16.7
1726.83362	16.1
1728.57678	6.5
1731.77112	15.4
1748.18579	8.2
1752.10547	13.6
1752.93921	29.0
1753.83838	23.5
1761.88367	9.5
1768.07983	7.9
1772.75085	26.0
1784.91919	21.9
1800.98767	4.5
1843.77429	10.8
1844.74658	5.7
1845.79346	7.7
1859.60132	10.9
1861.74658	9.3
1863.75378	7.8
1881.84131	53.2	b (18) (1+)-NH3
1899.06299	62.9	b (18) (1+)
1900.00793	96.8
1900.96729	98.6
1903.05322	16.3
1903.66809	7.0
1921.75671	5.3
1924.16882	6.2
1932.15198	11.4
1932.84485	11.6
1938.93579	26.5	b (19) (1+)-NH3
1952.04089	17.5
1956.02734	31.3	b (19) (1+)
1957.01428	34.2
1957.91223	40.7
1958.77063	42.1
1961.52344	20.3
1969.76477	5.5
