# Supplementary material for: Top-Down and Bottom-Up Identification of Proteins by Liquid Extraction Surface Analysis Mass Spectrometry of Healthy and Diseased Human Liver Tissue
Source: J Am Soc Mass Spectrom. 2014 Sep 3;25(11):1953–61. doi: 10.1007/s13361-014-0967-z (PMC4197381; doi:10.1007/s13361-014-0967-z)
Supplement: Supplementary file 4 — (ZIP 7870 kb) [file 13361_2014_967_MOESM4_ESM.zip › data/YYGILDPPLIANGLITLIEDDALNGAIMK_-2_2_108581.txt]

m/z	i	matches
301.14404	12.6
305.38870	4.8
311.21030	4.1
313.34302	7.2
316.71393	5.9
322.28195	3.6
324.20627	3.6
327.16574	18.1
328.28659	19.9
331.27219	6.5
336.25800	8.5
339.34787	4.5
351.26483	3.8
354.32813	14.7
356.29443	17.7
358.31250	7.9
362.20993	5.8
367.63376	5.0
368.28735	7.7
370.19958	7.3
371.39691	3.4
372.26556	21.8
373.42926	6.1
377.34265	18.3
379.36456	10.6
382.31116	10.7
383.66373	9.6
384.26584	39.3	b (3) (1+)
390.37729	2.6
391.31036	67.7	a (11) (3+)-H2O, y (3) (1+)
392.37305	5.1
396.56775	9.1
397.41711	14.0
399.30508	15.5
401.20242	3.1
402.45892	9.2
404.68701	3.5
407.25018	22.8
410.16589	6.9
411.24484	2.4
413.16141	11.5
414.06464	3.3
415.37927	2.4
419.36102	7.3
421.31104	15.1
422.34222	40.1
424.42828	10.5
425.26556	20.0
428.29086	15.9
429.38019	12.4
431.18402	13.0
434.40268	6.7
443.28345	31.4
451.89792	36.1	b (8) (2+)-H2O
453.26407	8.3
456.38342	18.5
457.31653	24.5
458.36938	6.4
462.38452	9.8
463.25650	52.5	b (13) (3+), y (13) (3+)-NH3
464.26691	5.3
465.21594	8.1
466.44000	4.0
468.41296	26.4
469.25983	44.8	a (4) (1+)
470.43262	8.2
473.21796	37.8
475.41757	11.9
482.31778	8.6
483.56339	6.3
485.07556	6.1
486.28500	2.4
490.47281	4.8
492.47675	10.1
493.22360	3.1
494.35602	11.7
496.18085	13.9
497.24390	65.8	b (4) (1+)
498.21619	7.1
499.96899	2.9
506.31223	8.9
509.01703	3.1
510.32239	25.6
511.35751	10.1
516.27405	24.6
517.32697	8.7
519.28699	89.8	y (5) (1+)
520.37402	27.7
522.36761	2.4
527.25757	5.4
528.05914	9.1
530.30237	5.3
533.09314	11.4
534.26141	6.6
535.20374	5.0
536.31219	24.3
538.32574	18.5
541.27399	21.4
542.25586	3.8
543.78406	22.3
544.38867	38.0
546.36816	26.2
548.34253	3.9
549.32092	14.5
550.27161	30.3	a (10) (2+)-H2O
551.15112	20.7
552.04254	29.2
553.16418	10.6
554.13989	15.2
555.59241	12.3
561.50751	3.8
562.35022	15.9
565.39807	10.9
566.13177	6.8
567.06140	14.1
568.31580	5.4
569.31006	18.4
570.85687	18.8
571.66052	16.9
574.24194	8.7
577.34241	6.1
582.40704	58.5	a (5) (1+)
583.46619	5.4
584.26758	11.4
586.60913	8.1
587.61462	2.5
592.51111	28.1
594.54553	11.8
595.28235	10.1
599.26593	25.2
600.39075	22.9
601.33972	6.0
602.18115	8.3
603.34448	6.4
604.57257	3.3
605.27844	4.7
606.19165	42.3
607.20679	5.6
608.06201	10.7
609.46399	24.5
610.38318	85.3	b (17) (3+), b (5) (1+)
611.33862	57.7
612.25031	30.5
615.33502	19.1
616.21436	34.2	y (6) (1+)-NH3
617.30408	19.8
619.49683	9.5
620.44922	13.0
622.70593	3.0
623.31116	5.9
624.51331	5.9
627.54517	17.3
628.37231	20.5
630.33618	12.4
633.39502	221.3	y (6) (1+), a (18) (3+)-NH3
634.36053	61.8	y (18) (3+)
635.18958	15.6
636.83752	21.9
639.27075	12.8
643.11035	28.6
644.54834	18.5
646.99817	10.1
649.38318	33.5
650.70959	40.0
651.38092	13.9
652.42523	5.5
655.36334	8.4
656.89307	10.4
657.52051	11.0
658.30908	44.8	y (19) (3+)
659.37604	4.0
661.48035	19.2
662.56396	13.1
663.48108	13.7
665.46289	53.3	b (12) (2+)
666.42310	41.6
669.31152	4.5
673.24768	13.2
675.40271	14.4
678.46191	14.9
680.48846	12.0
681.18860	21.5
681.85571	12.3
683.35266	11.1
684.31512	21.8
685.48560	34.6	b (19) (3+)-NH3, b (13) (2+)-H2O, b (19) (3+)-H2O, b (13) (2+)-NH3
687.36401	1.2
688.33826	11.3
690.47198	11.6
691.28308	34.8	b (19) (3+)
692.48389	2.8
693.40002	4.1
694.53540	16.3
696.58252	14.0
697.51440	16.8
698.55487	3.3
699.54254	4.3
700.34131	3.2
701.49353	10.5
702.42462	7.3
706.52380	13.9
707.39404	33.2	b (6) (1+)-H2O
708.40234	30.5
709.23865	25.6
710.46826	34.7
712.54291	8.8
713.57690	2.7
714.37512	7.5
717.64990	19.2
720.41272	15.6
723.38666	8.4
725.41748	365.2	b (6) (1+)
726.56702	95.4
727.35706	6.0
728.04871	9.4
729.36011	66.4	b (20) (3+), y (7) (1+)-NH3
730.38037	22.0
731.49622	14.0
733.55249	45.7	y (21) (3+)
734.78040	11.8
736.09021	11.2
737.70984	12.0
740.43738	4.8
742.49725	38.5	b (14) (2+)-H2O, b (14) (2+)-NH3
743.84253	3.7
745.56995	12.7
746.41919	170.8	y (7) (1+)
747.39917	20.7
750.91431	54.7	b (14) (2+)
751.70319	16.6
752.39008	7.4
753.40430	17.7
754.43066	28.6
757.36023	9.0
758.71228	9.2
759.49823	10.9
761.18335	8.7
764.76086	29.0
765.55975	8.9
766.51025	30.1
767.53351	21.7
768.50928	4.1
769.44043	3.5
770.36200	4.4
771.69165	8.0
772.42358	12.0
773.50012	15.8
777.41223	6.7
778.48895	23.2
779.65045	32.2
781.69281	48.5	a (22) (3+)
782.58606	22.8
783.35803	30.8
784.55493	29.8
786.50757	24.4
787.57776	9.0
792.22815	13.9
793.53174	13.2
794.33984	18.7
795.64246	5.6
796.48010	19.6
797.61780	4.8
800.90271	32.9	y (15) (2+)-NH3, y (8) (1+)-NH3
801.80261	18.3
802.53784	4.7
803.27234	15.7
804.56714	25.6
806.84998	12.2
807.91895	56.1	b (15) (2+)
809.47424	17.5
810.69385	22.6
811.35742	10.1
813.30981	6.4
814.75073	12.0
817.58862	99.4	y (8) (1+)
818.78076	19.5
819.47168	3.8
820.42847	3.4
821.44470	3.2
822.18726	4.0
823.56824	36.1	b (23) (3+)-NH3, b (23) (3+)-H2O
824.33691	2.4
825.49927	7.0
826.50842	30.4
827.48376	18.2
828.51709	6.6
829.52136	24.1
830.14709	10.0
831.51147	15.5
832.51282	50.7
833.25977	5.6
834.51904	24.2
836.41052	35.1	y (24) (3+)
837.51953	6.4
838.70105	33.6
839.52539	19.2
840.35742	14.5
845.08813	25.2
846.51306	14.2
847.57056	16.7
849.06580	139.4	b (16) (2+)-NH3, b (16) (2+)-H2O
849.95459	135.5
851.61047	5.9
854.44263	24.6
855.61975	28.0
856.34656	5.8
858.41016	63.3	b (16) (2+)
859.06531	18.8
860.58813	63.7	b (24) (3+)-H2O, b (24) (3+)-NH3
865.53320	9.0
866.55286	6.0
867.94458	25.0
869.22437	14.4
871.37659	27.6
873.35400	3.8
874.48792	8.4
875.44250	36.7
876.38599	13.8
877.46814	5.0
880.03210	35.9	b (25) (3+)-H2O, b (25) (3+)-NH3
881.64966	20.7
882.48865	34.3
883.45740	74.0
884.39636	38.1	y (17) (2+)-H2O
885.45007	10.0
888.97974	26.1
889.80212	68.4
890.75256	31.6	a (17) (2+)-H2O, a (8) (1+)
892.53723	41.9	a (17) (2+)-NH3
893.54065	62.0	a (26) (3+)-H2O, y (17) (2+)
895.31030	27.0
896.41846	106.9
897.72449	13.8
899.16980	22.7
899.90063	16.2
900.56519	3.6
901.80908	21.6
902.91492	19.3
903.78430	14.9
905.45435	265.2
906.12903	381.6	b (17) (2+)-NH3, b (17) (2+)-H2O, y (26) (3+)-H2O, y (26) (3+)-NH3
907.27905	21.8
908.47986	40.0
909.59399	29.5
910.50793	13.9
911.84656	45.1	y (26) (3+)
912.50024	29.4
913.42297	43.5
914.74377	50.6	y (9) (1+)-H2O, b (17) (2+), y (9) (1+)-NH3
915.76233	10.6
916.62268	29.9
917.53955	13.6
918.48669	4.3
920.46680	21.6
921.61121	5.6
922.53894	22.1
923.51306	3.3
924.70374	56.6	y (27) (3+)-NH3, y (27) (3+)-H2O
925.91064	50.6
926.55103	3.2
927.38916	2.3
929.93176	31.6
930.61731	35.9	y (27) (3+)
932.44006	117.2	a (27) (3+)-NH3, a (27) (3+)-H2O, y (9) (1+)
933.34204	22.1
935.30542	33.4
937.88147	88.7	a (27) (3+)
938.58484	34.8
940.30188	46.2
941.27905	62.7	b (27) (3+)-NH3, y (18) (2+)-H2O, b (27) (3+)-H2O
942.46411	30.3	y (18) (2+)-NH3
946.61023	14.2
947.78259	43.6	a (18) (2+)-NH3, a (18) (2+)-H2O, b (27) (3+)
949.67834	10.5
950.57886	19.3
951.46326	16.3
953.35315	94.2
954.17517	10.0
954.89453	6.6
955.56580	30.8
956.62537	23.6
957.78918	26.4
960.69678	18.8
961.94983	91.4	b (18) (2+)-H2O, b (18) (2+)-NH3
963.00867	81.2
963.78040	27.5
965.62048	49.3
967.12781	23.3
967.87000	27.6
968.58777	24.5
971.19324	81.6	b (18) (2+)
972.61279	111.3
973.60266	35.0
974.47021	17.5
975.54395	38.8	a (28) (3+)-H2O
976.53625	59.9	a (28) (3+)-NH3
977.97925	23.5
979.45081	21.9
980.47546	17.8
981.37854	15.6
982.57678	41.7
983.53711	18.1
984.19739	16.2
985.77063	29.8
986.41821	113.6	a (9) (1+)-H2O, y (19) (2+)
987.08020	34.4
988.57312	7.3
989.41626	33.8
990.42773	87.4
991.16077	120.8	b (28) (3+)
992.61304	19.7
995.52979	197.3
996.62622	140.2
997.67236	33.8
998.30310	4.4
1001.84631	55.5
1002.58569	27.5
1003.61353	73.6
1004.53992	11.3
1005.50330	20.5
1008.89624	19.1
1011.15686	57.8
1012.52771	45.7	a (19) (2+)-NH3, a (19) (2+)-H2O
1013.61084	4.5
1014.71277	27.9
1015.59875	6.0
1017.83142	20.8
1018.44177	7.6
1019.25317	3.2
1021.73120	203.8	a (19) (2+)
1022.53882	262.7
1024.07605	88.8
1025.96326	60.1	b (19) (2+)-H2O
1026.81873	59.6	b (19) (2+)-NH3
1027.75854	30.0
1028.37964	14.8
1029.38098	11.5
1030.63159	94.8	y (10) (1+)-NH3
1031.56592	50.1
1032.58484	30.1
1033.36133	7.2
1042.42749	28.7
1046.63257	7.2
1047.55066	41.7	y (10) (1+)
1048.62830	6.9
1049.66309	15.7
1051.41443	13.0
1053.77087	14.2
1054.71045	47.2
1055.52258	48.3
1056.50208	4.0
1060.80383	8.7
1061.61646	7.7
1063.90247	14.3
1064.50842	3.0
1065.69470	2.4
1068.72351	2.6
1069.61731	7.0
1072.88574	47.1
1073.62756	6.5
1074.70898	6.5
1078.76770	6.6
1079.65637	2.1
1080.45410	3.0
1081.34021	21.0
1084.58606	32.6	b (20) (2+)-NH3, b (20) (2+)-H2O
1085.78247	70.8
1086.47266	14.7
1087.69910	38.1
1089.45544	13.6
1090.86621	48.7	y (21) (2+)-H2O, y (21) (2+)-NH3
1095.07129	56.4
1096.66272	10.9
1097.67419	8.9
1098.63464	8.5
1100.53442	4.2
1102.72437	12.3
1103.77332	5.0
1104.57727	4.8
1105.54431	21.5
1107.11279	23.0
1107.97595	24.9
1109.82800	33.2
1111.53674	19.5
1112.96399	161.1
1114.37024	108.5
1115.03748	17.1
1116.11230	10.9
1117.02820	37.3	a (10) (1+)
1117.68860	20.3
1118.62878	8.9
1119.70129	28.6
1120.77283	38.6
1121.77368	99.7
1123.41565	21.7
1125.47778	13.3
1126.62915	37.5
1130.21240	124.0
1131.76062	12.9
1133.12866	10.8
1135.53027	39.1
1137.33398	2.9
1138.53857	23.5
1140.12012	68.6	y (22) (2+)-NH3
1141.36523	92.5	b (21) (2+)-H2O, b (21) (2+)-NH3
1142.40540	26.8
1143.66687	27.0
1144.29541	21.4
1145.74451	266.9	b (10) (1+)
1146.73975	131.7
1147.63416	30.5
1148.82776	54.1	y (22) (2+)
1149.70776	7.8
1151.53662	32.6
1152.81909	42.2
1153.94287	16.4
1154.69336	27.4
1155.73535	58.7
1156.73572	52.8
1158.56335	62.7	y (11) (1+)-H2O
1159.62476	53.2	y (11) (1+)-NH3
1160.50098	19.5
1161.58545	28.1
1162.53284	13.6
1165.92139	39.2
1167.45825	17.3
1169.05420	113.7
1170.56384	1.9
1171.42078	20.2
1173.70825	5.3
1174.72925	23.2
1176.54626	337.3	b (22) (2+)-H2O, y (11) (1+)
1177.55176	122.4	b (22) (2+)-NH3
1178.46680	26.0
1180.15979	89.6
1182.66162	46.4
1183.83740	16.6
1184.91638	16.6
1186.48572	228.7	b (22) (2+)
1187.56384	54.2
1188.28955	228.4	a (11) (1+), y (23) (2+)-NH3, y (23) (2+)-H2O
1189.16199	51.2
1189.77576	33.5
1192.78882	23.8
1193.99829	3.4
1195.28931	11.3
1196.96558	604.2	y (23) (2+)
1198.54773	117.8	b (11) (1+)-H2O
1199.56555	13.5
1200.84631	34.9
1202.13770	40.9
1202.99268	11.0
1204.32629	27.3
1206.61328	8.0
1207.23486	21.5
1208.87769	10.9
1209.57349	25.6
1213.72668	12.1
1216.65442	152.2	b (11) (1+)
1217.75842	86.9
1218.79639	78.9
1219.86450	80.8	a (23) (2+)-NH3, a (23) (2+)-H2O
1220.78174	35.7
1221.61694	17.6
1222.64050	24.7
1223.57727	16.0
1224.60925	33.1
1226.94604	76.7
1227.71094	57.0
1228.65027	36.8	a (23) (2+)
1229.58179	14.9
1230.46729	43.5
1231.11926	19.6
1233.74915	39.6	b (23) (2+)-H2O
1234.78662	55.4	b (23) (2+)-NH3
1236.96252	21.3
1239.67493	49.7
1242.80786	138.7	b (23) (2+)
1243.82532	29.8
1245.29993	65.3	y (24) (2+)-H2O
1246.38623	72.2	y (24) (2+)-NH3
1247.39612	8.6
1248.06409	6.9
1249.34692	52.2
1250.10266	27.9
1251.82605	8.9
1253.94580	135.0	y (24) (2+)
1254.79443	107.6
1255.49890	59.3
1256.17017	30.0
1260.63391	2.8
1264.70642	3.2
1266.87659	7.3
1267.57800	5.0
1268.48096	109.0
1269.73999	5.3
1271.59668	3.8
1272.64502	43.0	y (12) (1+)-NH3
1273.96814	57.3
1275.37097	25.7
1276.14111	6.2
1277.62158	6.9
1278.58923	12.7
1279.40112	38.4
1280.50244	13.0
1281.71631	22.9
1282.74658	10.5
1284.02942	15.7
1284.76392	24.5
1289.67151	298.7	y (12) (1+)
1290.69446	178.6	b (24) (2+)-NH3, b (24) (2+)-H2O
1291.57581	22.2
1292.40222	8.2
1293.26172	14.9
1294.74951	10.0
1295.68713	27.2
1296.70032	29.7
1300.68677	5.7
1301.98010	63.0	y (25) (2+)-NH3, a (12) (1+), y (25) (2+)-H2O
1302.61414	33.2
1303.53662	18.8
1304.94336	67.6	a (25) (2+)-NH3, a (25) (2+)-H2O
1306.14185	22.5
1307.85327	56.9
1309.42053	42.2
1310.63770	173.5	y (25) (2+)
1311.70862	113.6
1313.81421	23.8
1314.74658	14.8
1317.17786	47.1
1318.51563	37.2	b (25) (2+)-H2O
1319.64502	7.1
1320.95300	61.2
1321.61169	72.6
1322.69873	20.7
1328.45032	299.9	b (25) (2+)
1329.24133	181.2
1329.97412	40.4	b (12) (1+)
1330.79956	28.8
1331.56226	32.5
1332.95386	44.8
1335.88171	14.6
1338.56213	42.7
1339.75232	27.6
1340.71570	24.9
1342.47217	32.1	a (13) (1+)-NH3, a (13) (1+)-H2O
1344.01062	47.8
1344.90076	4.9
1345.99329	89.9
1346.91223	6.6
1347.56714	14.5
1348.89026	3.8
1350.86987	15.9
1352.04016	11.0
1354.18909	36.0
1355.15991	88.8	b (26) (2+)-NH3, b (26) (2+)-H2O
1355.95410	71.5
1357.52637	6.3
1358.38989	7.8
1360.72534	11.1
1362.72058	12.1
1364.03955	424.1	b (26) (2+)
1364.70398	192.6
1365.84705	45.6
1368.15015	47.5
1371.72180	6.4
1372.91785	10.4
1374.48047	10.2
1375.59106	5.1
1378.66199	13.5
1381.10498	36.5
1381.72083	31.1
1382.71277	22.0
1384.75330	10.4
1385.76367	15.5
1387.11719	97.5	b (13) (1+), y (27) (2+)-H2O, y (27) (2+)-NH3
1387.72913	28.1
1388.79028	21.8
1389.74719	8.1
1390.97070	38.6
1392.63074	4.3
1394.76331	24.8
1395.94934	10.2
1396.81714	29.0
1398.23645	16.3
1399.46667	6.9
1402.49683	36.1	y (13) (1+)
1403.72656	38.1
1404.70471	21.3
1405.67798	14.5
1406.88513	39.0	a (27) (2+)
1407.61230	13.1
1411.82849	48.9	b (27) (2+)-H2O, b (27) (2+)-NH3
1412.80115	42.6
1413.60522	38.9
1414.91418	33.7
1417.31543	12.6
1419.58911	43.0
1420.54102	386.8	b (27) (2+)
1421.44824	182.9
1422.15283	9.9
1426.76013	7.4
1427.44604	5.3
1428.39832	20.1
1433.71704	35.9
1436.56506	13.3
1439.06909	38.1
1440.79834	9.3
1442.80847	33.2
1445.74768	25.1
1446.86731	7.2
1450.83813	9.1
1452.51489	27.7
1453.48242	12.4
1454.10596	9.9
1454.87866	21.7
1460.02502	37.4
1460.86829	14.5
1461.84827	16.6
1462.80566	18.1
1464.65442	14.0
1468.73267	5.0
1469.74023	10.5
1470.58167	6.6
1476.89429	17.6
1478.20105	14.0
1479.24780	11.9
1479.99927	16.4
1482.87451	10.9
1484.11890	39.1	b (14) (1+)-NH3
1486.54382	221.4	y (14) (1+)-H2O, b (28) (2+), y (14) (1+)-NH3
1487.86584	52.8
1492.95227	9.9
1494.07410	22.8
1494.84875	16.8
1500.86487	55.7	b (14) (1+)
1501.78870	17.3
1502.86963	34.4
1503.73096	75.8	y (14) (1+)
1505.07910	61.8
1506.26025	11.5
1507.81274	7.5
1508.76672	23.1
1510.81348	38.7
1511.97852	13.3
1514.65979	6.2
1516.25220	31.4
1516.92700	34.7
1520.38953	5.0
1521.02979	15.3
1524.78918	24.5
1532.74524	7.6
1534.13220	14.5
1535.86475	5.1
1539.09326	10.7
1543.64880	4.8
1547.03003	16.9
1551.73511	18.5
1553.13708	53.2
1555.75854	16.3
1556.95752	24.2
1560.13110	16.9
1567.03027	33.4
1567.90576	23.8
1569.86853	8.8
1570.98926	29.9
1573.83289	5.3
1574.92505	26.6
1575.88159	23.0
1577.07910	21.8
1581.68909	33.6
1583.98486	16.6
1586.93958	8.4
1590.65051	21.6
1597.07874	23.7
1598.07483	13.8
1598.95581	22.2
1599.90063	15.6
1602.00195	5.0
1614.00513	139.0	b (15) (1+)
1614.88354	74.4
1615.76514	14.9
1616.67908	8.2
1617.86035	12.6
1619.61243	5.7
1620.66479	29.4
1622.91907	10.4
1624.01184	13.4
1624.79138	13.2
1627.63867	12.8
1633.25452	4.3
1633.90344	6.0
1639.95959	15.7
1640.98291	18.4
1642.81702	2.6
1643.74854	4.5
1645.35327	6.3
1646.93616	20.8
1647.74524	31.4
1649.09229	28.9
1650.40320	17.0
1656.84473	17.6
1661.08398	6.2
1678.22717	22.2
1689.58533	12.9
1690.73181	18.6
1694.93250	22.0
1696.03003	22.4
1697.12488	56.8	b (16) (1+)-NH3, b (16) (1+)-H2O
1698.09387	17.9
1699.01001	7.0
1699.92151	5.1
1707.40869	10.5
1708.85913	24.2
1715.09778	27.3
1715.84973	28.0
1716.93176	17.4
1723.96558	26.4
1728.12537	13.4
1729.91138	4.3
1730.79822	7.9
1732.16406	10.5
1736.90149	12.1
1738.98645	3.6
1742.68945	13.8
1743.61536	13.8
1744.90466	30.4
1759.95996	28.6
1761.97339	13.1
1763.52075	7.7
1773.71387	16.3
1776.90222	8.2
1777.99609	11.9
1802.81226	3.7
1807.91333	37.2
1808.91223	7.4
1810.37366	17.2
1814.90295	9.3
1822.97778	5.1
1824.97583	21.4
1826.41223	11.4
1828.06787	44.4	b (17) (1+)
1829.11218	128.7
1829.81714	14.5
1830.77795	6.9
1846.25061	24.2
1847.84485	5.1
1849.80176	32.1
1855.17773	13.7
1857.42847	7.5
1873.90698	28.8
1875.02844	14.1
1887.04224	3.5
1887.92883	11.1
1896.84082	27.8
1914.73547	7.7
1927.75903	12.2
1929.61121	4.9
1930.85266	8.7
1931.85339	11.2
1941.17334	66.2	b (18) (1+)
1942.02222	55.8
1943.32971	10.2
1950.93689	3.1
1972.85144	4.8
1975.10010	3.0
1984.26550	3.9
1986.00220	3.5
1988.31641	15.4
1989.21460	2.5
