# Supplementary material for: Top-Down and Bottom-Up Identification of Proteins by Liquid Extraction Surface Analysis Mass Spectrometry of Healthy and Diseased Human Liver Tissue
Source: J Am Soc Mass Spectrom. 2014 Sep 3;25(11):1953–61. doi: 10.1007/s13361-014-0967-z (PMC4197381; doi:10.1007/s13361-014-0967-z)
Supplement: Supplementary file 4 — (ZIP 7870 kb) [file 13361_2014_967_MOESM4_ESM.zip › data/YYGILDPPLIANGLITLIEDDALNGAIMK_-2_4_75055.txt]

       m/z	          i	matches
 300.39383	       6.5
 301.71835	       2.4
 309.95175	      15.1
 314.24872	       7.2
 328.27304	       5.3
 333.50598	       5.0
 334.19952	       2.4
 335.15955	       3.5
 336.50247	       2.2
 340.21597	       6.7
 342.29956	       5.8
 344.51160	       2.7
 348.59357	      22.3
 350.24289	       6.7
 352.26434	       5.5
 356.26346	      11.9
 357.18927	       6.9
 361.57126	      12.3
 363.25073	       5.8
 369.44629	       4.0
 378.18143	       4.1
 379.39322	       9.8
 384.16315	      18.0	b (3) (1+)
 385.36798	      25.7
 387.34232	       8.2
 388.34564	      19.5
 389.37289	       3.6
 391.35583	     119.9	y (3) (1+)
 392.58664	      38.4	y (11) (3+)
 393.26468	      20.1
 394.30374	       3.6
 399.38504	      49.3
 401.34424	      25.3	y (8) (2+)-NH3
 409.33374	       3.3
 410.30768	      10.2
 411.16632	       5.5
 414.49457	       3.2
 415.34985	       9.8
 420.25421	       5.0
 423.28961	       4.3
 424.37048	       8.9
 425.19742	      13.4
 431.34579	      27.0	y (12) (3+)
 435.28986	      14.7
 438.17776	       5.8
 439.41672	       8.7
 440.37576	      14.2
 443.45044	      16.8	b (12) (3+)
 445.39276	       6.6
 448.12946	      45.9
 454.32233	      12.5
 458.30338	      20.1	y (9) (2+)-NH3, y (9) (2+)-H2O, b (13) (3+)-NH3
 459.34937	       9.3
 462.21033	      24.5	y (4) (1+), y (13) (3+)-NH3, y (13) (3+)-H2O
 463.26370	      10.8
 464.24332	       8.0
 467.39941	       6.1
 469.31412	      59.6
 471.21890	      10.4
 473.18057	      13.4
 476.06519	       2.6
 477.23322	       3.7
 478.25330	      11.7
 479.16937	      16.0
 484.30011	       7.5
 485.25333	      10.1
 486.17938	      15.8
 488.40146	       5.1
 490.35468	      12.7
 493.36023	       8.7
 496.35904	      11.3
 497.27191	      41.4	b (4) (1+)
 498.24652	      16.4
 499.28156	       4.5
 500.08209	       4.1
 506.22699	      12.2
 507.14594	       3.3
 509.32846	       5.0
 514.27692	      16.6
 515.41785	       3.2
 516.09436	       3.5
 517.50378	      10.3
 518.17273	       8.4
 519.30908	     122.1	y (5) (1+)
 520.20496	       9.9
 523.35120	       7.7
 525.26398	      13.5
 527.18079	       9.9
 528.32300	      22.2
 529.09552	       5.9
 535.44690	       2.2
 536.24695	       2.3
 539.20941	       3.4
 540.08545	       6.2
 543.50195	      11.3
 544.32581	      18.4
 545.18835	      31.9
 546.38092	      12.0
 547.36005	      10.4
 551.46234	      11.5
 552.31055	      42.5
 553.38214	      14.1
 554.12170	      13.0
 555.16553	       6.5
 557.36334	       5.9
 558.36597	       4.9
 560.17957	       4.0
 561.09558	       5.4
 562.11835	      21.3
 565.54395	      19.7
 566.46851	      31.4	b (16) (3+)-H2O, b (16) (3+)-NH3
 568.76013	       5.3
 570.42053	      19.7
 572.48035	       4.2
 573.33862	      23.4	b (10) (2+)
 576.49780	      16.9
 581.39783	       9.9
 582.43018	      16.1
 583.57568	      12.7
 586.47253	      18.3
 590.41687	      17.9	y (17) (3+)-H2O
 591.36389	      25.3	y (17) (3+)-NH3
 592.18726	       4.7
 595.33142	       5.0
 597.29364	       9.7
 598.39709	      27.8
 599.12280	       9.3
 604.27954	       7.8
 605.35278	      34.3
 606.48584	       5.8
 609.04041	      22.7	b (11) (2+)
 610.54333	      70.1	b (17) (3+), b (5) (1+)
 611.20862	      52.7
 612.39795	      20.4
 613.26318	      14.6
 614.28613	      10.0
 615.36755	      14.3
 616.21533	      90.1	y (6) (1+)-NH3
 617.13000	       8.4
 618.49292	       4.7
 619.38696	       7.1
 623.21594	      12.2
 624.22180	      13.4
 625.27161	      13.9
 628.46899	       5.3
 629.32886	      19.9	y (18) (3+)-NH3
 630.43713	      35.8
 633.40973	     153.6	y (6) (1+)
 634.40955	      92.7	y (18) (3+)
 635.59668	       9.3
 640.44299	      20.2
 641.21741	      23.7	b (18) (3+)-H2O
 643.36926	      11.9
 644.44275	       5.1
 647.30811	      15.5
 648.42200	      31.6	b (18) (3+)
 649.49860	      17.2
 651.61774	      13.7
 654.39594	      12.5
 655.49933	      19.5
 656.71564	      43.3	b (12) (2+)-H2O, b (12) (2+)-NH3
 657.40112	       9.0
 658.02795	       5.3
 662.21436	      13.1
 663.40167	      18.7
 665.39789	      15.6	b (12) (2+)
 666.67291	      26.5
 667.39160	      26.4
 668.36340	       8.3
 670.23145	      19.3
 670.97864	      10.2
 672.43665	      10.6
 674.36353	      19.5
 675.32178	       6.0
 678.27356	       7.9
 679.53870	      18.1
 680.36243	      25.3
 681.58643	      28.8
 683.48706	       7.5
 685.01770	      14.5
 688.43671	       9.3
 689.37842	      46.4	y (20) (3+)-NH3, y (20) (3+)-H2O
 690.57153	      11.2
 691.38525	      30.5	b (19) (3+)
 692.38275	      16.7	y (13) (2+)-H2O
 693.40405	       3.9
 694.94666	       8.4
 695.69702	       2.5
 696.44263	       5.8
 698.83447	      48.6
 700.27063	       4.8
 701.49548	       2.3
 705.56982	      13.2
 706.45758	      14.5
 707.46948	      30.6	b (6) (1+)-H2O
 708.32629	      18.5
 709.36865	       9.3
 712.77747	       7.6
 713.57556	       3.2
 716.27612	       5.6
 721.28851	      38.8
 723.36554	      12.4
 725.32764	     277.8	b (6) (1+)
 726.36987	     196.1
 727.44489	       2.4
 730.53345	       3.8
 731.44818	       4.8
 732.37793	       4.5
 735.46246	       7.0
 739.52826	      32.2
 741.41382	      14.8
 744.17725	      10.5
 744.81677	      10.7
 746.64471	      56.7	y (7) (1+)
 747.54041	      73.7
 748.53564	      12.5
 750.53546	       6.3
 751.50903	      47.5	b (14) (2+)
 752.67169	      37.3	y (14) (2+)
 753.29742	      20.2
 754.29517	      13.9
 758.32117	       7.4
 759.44391	       4.6
 760.80981	      12.3
 765.64276	      51.3	y (22) (3+)
 766.44318	      20.9
 768.61658	       8.4
 769.44189	       2.2
 770.43597	      19.4
 771.48993	      23.1
 772.33325	      26.3
 773.39893	      26.0
 774.60413	      46.2
 776.46814	      14.9
 777.55823	      25.4
 778.44775	      23.4
 779.90765	      33.9
 780.55273	       5.2
 782.50427	      25.8
 783.68726	      11.5
 790.43750	       9.4
 794.19238	      29.1
 795.34094	      14.6
 796.59668	      11.2
 797.32739	      26.5	y (23) (3+)
 799.52148	       8.5
 800.67346	      10.8
 804.51172	       8.8
 806.07629	      22.5
 806.79529	       5.2
 807.61353	      37.2	b (15) (2+)
 811.30957	      23.8
 814.56848	       6.2
 817.66174	      27.6	y (8) (1+)
 818.35376	      40.3
 819.33252	      14.9
 820.54871	      27.9
 821.30774	      24.3
 823.34241	       2.8
 824.14478	      26.1
 824.91614	       7.3
 827.01599	      35.3
 829.77991	      27.2	y (24) (3+)-H2O
 830.46289	      24.4	y (24) (3+)-NH3
 832.43921	      29.2
 833.40149	      12.1
 835.33618	      17.7
 838.47009	      19.2
 839.44751	       9.2
 840.23560	       6.5
 842.08105	      13.8
 843.60132	      13.7
 844.22205	      14.2
 846.73132	      21.3
 848.21289	      25.3
 849.25220	     172.6	b (16) (2+)-NH3, b (16) (2+)-H2O
 850.17944	      58.4
 852.51013	      34.0
 854.71912	      10.6
 855.45496	      30.0
 856.45850	      23.1	y (16) (2+)-NH3, y (16) (2+)-H2O
 857.21350	       7.2
 858.51978	      50.6	b (16) (2+)
 859.53833	      41.8
 860.45361	      16.1	b (24) (3+)-NH3, b (24) (3+)-H2O
 861.79663	       8.6
 868.02014	      90.6	y (25) (3+)-H2O, y (25) (3+)-NH3
 868.74634	       2.6
 870.39001	      17.7
 871.86194	      31.5
 872.80640	      31.3
 875.31714	      30.1
 876.60876	       6.9
 877.53467	       8.2
 879.50757	      27.3	b (25) (3+)-NH3, b (25) (3+)-H2O
 882.34460	      45.4
 883.47083	      48.3
 884.39429	      24.1	y (17) (2+)-H2O
 885.52869	      16.0	y (17) (2+)-NH3, b (25) (3+)
 886.91455	      25.8
 888.49902	       9.7
 889.52100	      64.7
 890.47595	      17.7
 891.61816	      20.1
 893.65576	      56.5	y (17) (2+)
 894.52136	      52.3
 896.97546	       7.8
 898.07874	       8.6
 901.90735	      18.6	b (8) (1+)-H2O
 905.31445	     175.0
 906.08435	     205.5	y (26) (3+)-NH3, b (17) (2+)-H2O, b (17) (2+)-NH3, y (26) (3+)-H2O
 906.96985	      71.6
 908.54260	       5.4
 909.64941	      42.3	b (26) (3+)
 911.67261	      14.6
 912.96716	      26.2
 914.51831	      49.7	b (17) (2+), y (9) (1+)-H2O
 915.80420	      59.4	y (9) (1+)-NH3
 916.66504	       6.8
 917.54541	      25.1
 918.67456	      14.5
 919.87451	      68.3	b (8) (1+)
 920.58325	      25.4
 921.93652	      37.0
 922.56335	       5.0
 923.19788	      15.2
 925.06873	      25.6	y (27) (3+)-H2O, y (27) (3+)-NH3
 926.60229	      56.3
 927.97192	      15.3
 930.09595	      30.0	y (27) (3+)
 932.61328	      46.7	y (9) (1+)
 933.79089	      38.4
 934.66675	      67.0
 935.48450	      18.1
 936.53931	       6.3
 937.58594	       8.9
 939.47571	      17.7
 941.79224	      38.7	b (27) (3+)-NH3, b (27) (3+)-H2O, y (18) (2+)-H2O, y (18) (2+)-NH3
 946.53870	       9.8
 947.47156	      11.6
 948.36816	       5.4
 951.53015	      32.6	y (18) (2+)
 952.35608	      21.9
 953.51453	      53.1
 955.61475	      43.9
 957.56836	      13.9
 959.11731	      39.1
 961.79565	      56.4	b (18) (2+)-NH3, b (18) (2+)-H2O
 962.54919	      10.3
 964.26941	      21.5
 965.86096	      63.6
 967.45276	       3.6
 968.79114	      13.0
 969.63452	       6.9
 971.35193	     203.5	b (18) (2+)
 972.58569	      76.0
 973.60156	      68.9
 974.38733	     122.0
 975.26245	      33.2
 976.06226	       9.8
 977.51355	      27.9	y (19) (2+)-H2O, y (19) (2+)-NH3
 978.47290	      21.1	y (28) (3+)-H2O
 979.16736	       9.1
 982.59192	      10.3
 983.74377	      42.7
 984.34973	      84.4	b (28) (3+)-H2O
 985.09595	      38.3	y (28) (3+), b (28) (3+)-NH3
 986.83423	      33.0	y (19) (2+)
 987.56458	      11.8
 988.56543	      57.9
 990.52783	      26.8	b (28) (3+)
 993.70752	      51.6
 994.42200	      30.9
 995.52148	      66.6
 996.59485	      24.1
 997.51807	      73.1
 998.95569	      20.1
1000.35754	      12.7
1001.60193	      44.7
1002.49292	      12.8
1004.55322	      68.7
1005.58777	      27.9
1006.95166	      22.1
1007.65881	      30.8
1008.89661	       8.0
1009.84192	      34.3
1010.94397	      46.3
1012.29346	      64.0
1013.29980	       6.8
1014.29517	      35.9	b (9) (1+)-H2O
1016.17383	      86.6
1017.30164	      14.7
1018.31506	      21.9
1021.24365	     122.2
1022.52148	     267.0
1023.73291	      92.7
1025.33008	      28.9
1026.04309	      31.2	b (19) (2+)-H2O
1026.71680	       7.3
1027.87830	      74.0	[M+3H] (3+)-NH3-H2O
1029.46057	      13.6
1030.50513	      60.8	y (10) (1+)-NH3
1031.92053	      43.3
1032.53210	      71.7	b (9) (1+)
1033.94922	      19.6	[M+3H] (3+)-NH3, y (20) (2+)-H2O, y (20) (2+)-NH3, [M+3H] (3+)-H2O
1039.35938	       9.8
1041.75562	       8.4
1043.72986	      29.6	y (20) (2+)
1047.48315	      77.4	y (10) (1+)
1048.59863	      53.1
1049.49243	       9.2
1050.17505	      17.1
1051.28894	      37.4
1052.58362	       4.0
1053.62195	      31.5
1054.65723	       4.5
1056.35596	      22.6
1057.86060	     106.2
1058.54749	      11.4
1060.54761	       5.3
1061.64526	      19.4
1062.46155	       7.7
1065.45410	       9.9
1067.47205	       5.4
1068.73254	       7.3
1069.50647	      12.6
1070.66223	      40.3
1072.57800	       5.9
1074.60022	      15.1
1077.55933	       5.3
1078.64319	      12.1
1079.79297	      16.3
1080.45752	       6.4
1081.86206	       6.9
1082.49512	      44.2
1083.55029	       5.4
1084.20581	      17.1	b (20) (2+)-H2O, b (20) (2+)-NH3
1085.67175	      26.5
1086.59814	       8.4
1087.56287	       5.0
1088.39624	     111.5
1089.68652	      40.3
1091.52759	      12.8
1095.29163	      51.1
1096.63599	      16.7
1098.43848	      30.8
1099.29639	      23.5	y (21) (2+)
1100.32947	      14.0
1101.47839	       6.1
1102.45972	      22.2
1103.34729	      63.9
1104.72205	       4.3
1106.04016	      42.6
1107.93542	      24.2
1108.62427	       6.3
1112.74036	      46.8
1113.50061	      10.8
1114.70764	       8.6
1116.35254	      44.3
1117.69312	      64.0
1118.81738	      14.7
1120.55762	      21.7
1122.07446	      27.4
1122.70520	      27.3
1123.42859	       6.7
1124.54309	      26.2
1125.44446	      21.6
1126.72070	      13.2
1128.83496	       6.0
1130.18188	      90.7
1131.38586	      60.4
1133.68567	      16.6
1135.58801	      40.7
1139.71960	      13.8
1140.81335	       3.0
1145.59717	     131.6	b (10) (1+)
1146.71313	     122.9
1147.72327	      28.5	y (22) (2+)
1149.28906	      80.5
1150.71619	       5.3
1151.70679	      88.4
1153.59534	       3.8
1155.38330	      54.2
1157.61914	       3.2
1158.73889	      25.9	y (11) (1+)-H2O
1159.79041	      93.1	y (11) (1+)-NH3
1160.53662	      71.1
1161.57336	       4.6
1164.10168	      15.6
1165.35706	     151.8
1166.09619	      63.2
1167.20752	      48.5
1167.84143	      10.0
1169.62097	      11.0
1171.60327	       4.8
1173.49646	       4.7
1174.86816	       8.0
1176.43457	     229.4	y (11) (1+)
1177.83484	     264.6	b (22) (2+)-NH3, b (22) (2+)-H2O
1178.76233	      12.2
1180.41760	      12.4
1182.72522	      21.7
1183.86780	      22.0
1184.73206	       4.9
1186.44727	     161.9	b (22) (2+)
1187.46851	     103.7
1188.44043	     189.5	y (23) (2+)-H2O, y (23) (2+)-NH3
1189.96521	      59.7
1191.40857	      15.1
1192.46667	      20.1
1193.18994	      53.0
1195.63953	       5.0
1196.78796	     171.7	y (23) (2+)
1197.75671	     227.2
1199.81787	      60.7
1201.81738	      18.1
1202.73340	       9.8
1204.02820	      82.4
1205.23657	     114.5
1207.60059	      47.2
1209.04382	      31.3
1209.68335	      55.6
1210.71362	      16.2
1214.03796	      34.5
1215.81665	      11.9
1216.69775	      88.1	b (11) (1+)
1217.59058	      26.8
1218.82410	      10.5
1219.49097	       5.4
1220.43787	      36.4
1222.09070	      40.1
1223.43188	       6.3
1224.56543	      18.6
1226.70227	      64.5
1227.71863	      20.0
1229.71423	      37.4
1230.57336	      17.3
1231.23914	      40.9
1233.04993	       9.3
1234.04236	      33.1	b (23) (2+)-H2O, b (23) (2+)-NH3
1235.16064	       4.5
1236.51672	       6.5
1237.33777	      19.3
1238.26758	      42.0
1240.13599	      28.3
1241.11865	      21.1
1242.93066	     111.7	b (23) (2+)
1243.69788	     116.0
1245.48914	      78.3	y (24) (2+)-H2O, y (24) (2+)-NH3
1246.93823	      48.6
1247.65173	      10.6
1248.85376	      46.8
1250.54004	      12.0
1251.25073	      12.9
1252.63245	      19.4
1254.48157	      85.4	y (24) (2+)
1255.18774	      89.0
1256.77869	      10.2
1258.65833	      17.3
1261.81006	      14.2
1263.85852	      12.2
1264.60742	       8.8
1266.56885	      12.7
1267.48608	      60.4
1268.62146	      28.2
1270.38379	      32.6
1271.74829	      11.5
1272.68567	      35.7	y (12) (1+)-NH3
1273.83765	      60.1
1275.65125	      44.2
1276.49365	      43.9
1277.74475	      28.2
1278.56775	      11.4
1279.53467	      10.6
1282.11279	      23.1
1282.93652	      18.0
1283.80042	       2.7
1284.81665	      47.6
1285.77966	      26.6
1286.87366	      12.8
1288.03430	      47.9
1288.75354	       8.6
1289.71790	     130.3	y (12) (1+)
1290.56921	     136.7	b (24) (2+)-H2O, b (24) (2+)-NH3
1291.45361	      85.9
1292.12317	      24.8
1293.73438	      34.0
1294.79236	      21.1
1295.65161	      20.8
1296.65515	      49.0
1297.64392	       3.3
1298.83716	      20.6
1299.87134	      66.5	b (24) (2+)
1300.87891	      39.8
1302.00989	     113.1	y (25) (2+)-NH3, y (25) (2+)-H2O
1302.77075	      62.3
1303.47400	       9.2
1305.21814	      15.5
1306.10327	      27.9
1306.97290	       8.3
1307.65674	       7.3
1308.56750	      25.4
1309.87671	      24.6
1311.59143	      88.0
1312.61182	      14.6
1314.51965	      70.4
1315.56506	      12.9
1316.60425	      10.7
1317.80945	       5.1
1318.89026	      41.7	b (25) (2+)-NH3, b (25) (2+)-H2O
1319.65137	       6.5
1320.33008	       6.2
1321.40796	      12.0
1322.36353	      31.6
1326.12476	      51.1
1328.09399	      45.9
1328.96143	     267.0	b (25) (2+)
1329.78577	      78.6
1330.68030	      14.3
1332.94482	      49.3
1333.74658	       4.1
1334.82776	       2.7
1336.38208	      36.6
1337.03894	       6.1
1337.72034	      12.1
1338.84070	      33.7
1339.67017	      15.4
1340.66394	      18.3
1341.78809	      41.9
1342.63196	       3.8
1343.50122	      22.3
1345.41956	      66.6
1346.06726	       2.0
1346.88452	      48.3
1347.81323	       9.3
1352.64941	      15.0
1354.95947	      65.1	b (26) (2+)-H2O, b (26) (2+)-NH3
1356.05835	      73.2
1356.74585	      22.3
1357.48193	      10.1
1358.66626	      22.8	y (26) (2+)-H2O, y (26) (2+)-NH3
1359.64807	      18.0
1360.30151	      35.3
1361.56982	      11.5
1364.05957	     303.0	b (26) (2+)
1365.11328	     125.4
1366.39697	       3.5
1367.90308	      36.3	y (26) (2+)
1368.68689	      11.2
1369.57300	      15.6	b (13) (1+)-H2O
1371.80981	      43.6
1373.19250	      46.3
1375.87244	      25.7
1376.75305	      11.0
1378.39417	      11.4
1379.67969	      46.9
1380.52844	       7.0
1381.56531	      27.3
1383.68530	       4.8
1385.75610	      33.3	y (13) (1+)-NH3
1387.50159	      47.7	y (27) (2+)-NH3, b (13) (1+), y (27) (2+)-H2O
1388.85657	      36.2
1389.84753	      40.9
1391.72119	       5.7
1393.17810	      42.9
1394.30981	      55.6
1395.50317	      29.8	y (27) (2+)
1396.21667	       9.4
1396.82275	      13.0
1397.91724	      43.7
1400.04993	      17.7
1400.91125	      40.0
1401.73645	       8.5
1402.75000	      18.1
1403.52234	      44.9	y (13) (1+)
1404.87646	      23.7
1407.80737	      30.3
1408.64941	      14.4
1410.63281	      26.0	b (27) (2+)-H2O
1412.12463	     152.2	b (27) (2+)-NH3
1413.09216	      60.7
1418.14307	      24.6
1419.39722	      35.2
1420.72375	     183.0	b (27) (2+)
1421.32996	      98.5
1421.97522	      11.7
1424.21838	      24.1
1426.01208	       9.6
1428.64075	       5.9
1429.87622	      48.9
1431.00146	       3.7
1432.63232	      38.2
1434.58533	      13.5
1437.77661	       3.4
1438.84033	       8.8
1446.73352	       9.1
1447.61572	       9.7
1448.41907	      22.0
1452.53564	      12.6
1454.81445	      10.8
1455.93481	      11.5
1456.93994	       7.6
1458.98779	      19.0
1460.87085	      33.9
1461.69421	      19.6
1463.85718	      12.1
1464.49133	      16.3
1468.57324	       5.1
1470.56921	      13.4
1472.58130	      10.1
1477.41833	      43.6	b (28) (2+)-H2O, b (28) (2+)-NH3, y (28) (2+)
1478.33887	      21.1
1479.92224	       2.1
1485.95313	      92.6	y (14) (1+)-H2O, b (28) (2+)
1486.84070	     141.8	y (14) (1+)-NH3
1487.44812	      41.3
1488.65283	      11.1
1494.85486	      14.5
1500.89392	      16.4	b (14) (1+)
1501.84912	      35.4
1502.84692	      55.7
1503.86804	      46.0	y (14) (1+)
1504.79614	      31.6
1507.84534	      11.0
1509.74414	       5.8
1514.42175	      20.8
1515.77637	       7.5
1516.72559	      10.9
1517.85168	      15.4
1519.75757	      34.0
1522.64856	      13.6
1531.59070	       9.3
1534.82214	      13.8
1540.75073	      26.9
1541.82837	       7.7
1542.50903	       3.9
1545.50989	      11.0
1547.11572	       6.8
1548.74353	      17.6
1552.94788	      11.9
1553.80920	       5.1
1554.82886	       9.6
1556.97388	      12.3
1558.92261	       3.2
1559.93677	       6.3
1564.68079	      24.6
1566.11670	      70.9
1567.31165	      12.1
1568.95044	       4.1
1569.77747	      10.6
1574.66846	      11.2
1575.81555	      48.1
1577.04907	      26.0
1577.91199	      31.4
1580.65308	       3.5
1581.78613	       9.0
1583.83728	      16.7
1588.83167	      10.5
1591.85120	      20.4
1592.96667	       6.5
1595.72400	      26.4	b (15) (1+)-H2O
1597.81836	       9.8
1599.91003	       7.6
1604.57397	      12.1
1609.76086	       9.3
1613.94043	      48.5	b (15) (1+)
1614.92395	     128.2
1616.10376	      28.4	y (15) (1+)
1616.87561	      23.9
1618.86328	      33.7
1619.64294	       9.9
1623.01038	      46.4
1623.67383	       4.0
1624.57739	       8.1
1625.79297	       6.8
1626.92664	       4.5
1646.93726	      14.3
1647.82739	       5.1
1648.71643	      14.3
1649.74561	       3.8
1653.47009	      18.0
1656.75049	      12.5
1661.82813	       3.8
1664.17297	      12.7
1667.08887	       8.1
1678.01599	      24.1
1686.94629	      18.6
1695.94031	      20.7
1696.86877	      24.0	b (16) (1+)-H2O
1698.04541	       7.2
1699.27942	      47.1
1700.61401	      10.3
1704.61877	      48.5
1707.83630	      10.0
1714.92651	      26.2	b (16) (1+)
1715.89026	      56.4
1716.91602	      11.2
1717.80908	       7.3
1731.71021	      10.5
1732.82947	       4.1
1734.16931	      27.0
1738.92432	       8.0
1743.07202	      32.4
1743.98328	       7.3
1745.68164	       6.8
1753.08276	      26.5
1754.67285	       6.1
1759.98877	      36.2
1760.79395	      10.2
1761.79724	      22.9
1762.83801	      25.4
1766.67578	      11.7
1768.56531	      12.8
1775.70374	      11.6
1779.01892	       7.9
1798.76270	      19.0
1803.08313	      11.3
1809.92249	       5.3
1811.09570	      12.8
1811.93994	       9.9
1818.84827	       8.0
1828.35278	      35.7	b (17) (1+)
1829.20630	      47.1
1830.14380	       8.1
1836.99023	       8.3
1838.76929	      16.9
1840.00671	      15.4
1847.95361	      19.0
1849.68469	       8.5
1854.40125	      35.7
1858.03101	       6.7
1873.99451	      43.5
1875.09778	      31.9
1876.17285	      34.7
1886.01782	       8.8
1900.90955	      16.5	y (18) (1+)
1924.09790	       7.1
1931.60803	       3.7
1932.82849	      11.7
1933.91650	      10.5
1939.76343	       6.2
1941.00403	      15.4	b (18) (1+)
1942.13745	      52.9
1943.19617	      25.1
1944.23767	       4.7
1949.97290	      14.7
1951.36597	       5.3
1952.84741	      11.8
1958.77307	       5.0
1962.11780	       9.9
1973.01111	       5.3
1973.95886	       6.5
1988.06140	      22.9
