# Supplementary material for: Top-Down and Bottom-Up Identification of Proteins by Liquid Extraction Surface Analysis Mass Spectrometry of Healthy and Diseased Human Liver Tissue
Source: J Am Soc Mass Spectrom. 2014 Sep 3;25(11):1953–61. doi: 10.1007/s13361-014-0967-z (PMC4197381; doi:10.1007/s13361-014-0967-z)
Supplement: Supplementary file 4 — (ZIP 7870 kb) [file 13361_2014_967_MOESM4_ESM.zip › data/YGIICMEDLIHEIYTVGK_-2_2_103284.txt]

m/z	i	matches
187.44569	8.5
199.34012	52.2
200.21576	43.4
201.12079	27.0
202.21889	16.6
203.21127	18.2
204.18408	23.2
206.13158	2.0
207.13733	28.3
209.21246	11.4
211.07002	7.8
211.94623	20.1
213.04883	7.6
216.40216	7.4
217.25925	17.6
218.21231	6.5
219.17058	7.4
220.50935	69.4
221.23416	358.5
222.14398	40.6
224.26944	9.0
225.08472	15.4
226.33215	37.4
227.24947	46.5
228.40797	9.3
229.15297	22.5
230.32632	67.6
231.30038	46.5
232.46820	5.8
233.37595	39.8
234.18604	31.9
235.22351	34.5
236.37822	3.6
238.22015	9.0
239.18582	19.9
242.32977	11.1
243.17487	15.3
244.37411	8.4
245.29620	33.8
246.15256	31.6
247.26129	6.4
248.27242	17.0
249.28937	92.2
250.41849	30.0
251.22849	11.5
252.45200	7.5
253.20763	7.5
254.30164	19.5
255.26859	5.2
256.36032	20.8
257.38098	30.5
258.31323	28.3
259.29272	24.7
261.44394	71.4
262.43021	39.8
263.31982	9.8
265.19159	12.8
267.26227	28.7
269.21283	36.1
269.93942	20.6
271.33630	23.5
272.33185	27.7
273.49329	2.4
274.28693	24.6
275.31189	15.9
276.41724	57.9
277.31009	183.0
278.38467	18.9
281.24823	13.0
282.08871	10.4
284.36584	113.9
285.59222	20.6
286.47150	34.4
287.54898	23.0
288.36142	55.9
289.30460	666.5
290.31598	123.4
291.45581	19.1
292.29541	23.8
294.49469	21.1
295.44446	17.1
296.27304	26.4
297.21344	5.4
298.30249	60.5
299.37790	36.5
300.28619	37.4
301.00711	3.6
302.32007	71.6
303.40338	54.8
304.27850	36.1
305.23053	22.6
306.44266	207.8
307.38904	13.6
308.30597	42.4
310.47375	5.6
311.39960	7.5
312.35367	84.8
313.38617	20.7
314.39285	32.5
315.65796	2.2
316.42249	29.7
317.39032	12.2
318.36554	39.6
319.27026	14.8
320.49368	23.4
322.41907	15.4
323.52942	14.9
324.37915	69.6
325.41452	43.5
326.35443	45.7
327.29327	31.9
328.35599	44.9
329.32172	33.3
330.37085	31.4
331.38089	35.0
332.45746	28.2
334.31201	1998.2	b (3) (1+)
335.38788	193.0
336.37872	29.1
337.41727	23.8
338.35156	25.3
339.42584	26.5
340.49512	25.2
341.11298	2.7
342.32248	98.4
343.72449	43.9
344.58420	6.7
345.68903	63.7
346.44666	281.3
347.51868	22.6
348.26422	3.2
349.49945	45.8
350.43573	78.0
351.51248	51.9
352.37256	80.9
353.45132	39.4
354.56805	45.4
355.39774	56.4
356.49634	71.6
357.32666	36.7
358.45618	115.9
359.39868	29.4
360.43048	45.5
361.35266	27.5
362.50586	35.0
363.38837	16.4
364.30743	150.3
365.30814	55.5
367.44080	68.9
368.50250	14.0
369.33374	39.1
370.44330	37.7
371.40988	31.6
372.41180	39.5
373.40555	68.0
374.45587	48.8
375.60071	27.2
376.57043	39.9
377.37524	34.1
378.28839	2.9
379.28577	53.9
380.68561	22.2
381.51447	18.5
382.53012	19.9
383.39178	34.7
384.45007	33.7
385.43512	50.1
386.38684	19.8
387.36774	157.3
388.35522	72.5
389.41992	26.5
390.43939	10.3
391.53735	27.5
392.59015	31.8
393.46869	37.5
394.37384	18.0
395.53333	14.0
396.40747	26.0
397.44385	63.0
398.42096	37.4
399.53818	43.8
400.38260	19.2
401.51123	25.2
402.47968	172.9
403.42517	227.9
404.48370	117.8
405.47144	36.1
406.38147	17.8
407.31079	13.4
408.48956	11.9
409.44110	95.7
410.32117	40.1
411.35632	46.2
413.22537	78.0
414.49054	67.1
415.37350	75.9
416.45795	108.7
418.07932	70.5
419.38947	777.7
420.45453	172.1
421.55103	55.8
422.43048	40.8
423.52563	63.2
424.41183	37.7
425.29016	58.5
426.42841	83.4
427.41241	51.8
428.43405	40.6
429.50140	52.4
430.51556	47.5
431.37244	118.9
432.40204	7.0
433.50787	51.2
434.54895	14.9
435.38623	15.8
436.16516	11.9
437.37042	183.7
438.35114	94.6
439.42010	67.9
440.54755	49.1
441.73096	61.7
443.18896	72.0
443.99475	13.9
444.62909	62.5
445.36121	24.4
446.47607	66.3
447.36609	551.1
448.45648	157.1
449.45148	89.3
450.43121	6.8
451.30939	16.1
451.96558	40.2
453.38910	37.0
454.65851	48.5
455.36725	42.0
456.38000	109.8
457.88190	52.6
458.60156	96.8
459.41736	330.1
460.49866	42.4
461.61633	157.1
462.38751	66.3
463.38245	16.4
464.60248	45.1
465.36957	54.9
466.40063	51.3
467.30432	15.5
468.41882	30.9
470.16693	155.6
471.49884	99.9
472.39221	163.9
473.88159	384.6
474.55499	189.7
476.32086	68.8
477.36969	82.4
478.26764	41.2
479.85645	39.0
480.60052	42.6
481.46136	64.8
482.39313	73.4
483.35663	42.9
484.65546	30.4
485.31531	90.2
486.49609	63.4
487.54407	57.1
488.47510	126.5
489.51294	172.4
490.39661	18.7
491.08691	51.6
492.25580	70.7
493.25226	47.0
494.39746	38.8
495.66034	14.8
496.40344	54.8
497.35248	3.8
498.40082	149.2
499.34052	66.1
500.27747	22.0
501.47119	55.9
502.25378	22.3
503.39166	59.7
504.32483	49.2
505.48383	230.8
506.35541	116.5
507.38452	43.5
508.36200	145.2
509.29321	90.1
510.37811	42.0
511.92188	54.8
512.53900	5.7
513.32538	32.0
514.58734	63.9
515.31787	35.2
516.42249	169.3
517.61200	35.9
518.41608	86.4
519.30731	45.0
520.35205	47.5
521.54114	59.1
522.40796	293.0
523.39587	87.0
524.61829	48.3
525.51978	80.6
526.47137	233.4
527.44098	84.6
528.31921	70.6
529.19641	41.0
530.48248	290.4
531.40338	8.0
532.26404	11.8
533.49585	108.7
534.66467	237.3
535.60358	111.2
536.44702	6.4
537.73987	47.4
538.49133	65.8
539.69794	87.6
540.44470	163.3
541.53979	82.4
542.34412	41.0
543.36639	53.3
544.14514	24.4
545.52386	41.2
546.46259	40.0
547.44128	51.7
548.47778	26.8
549.33990	49.1
550.36298	414.1
551.28613	235.3
552.38959	132.5
553.33313	169.3
554.31860	84.2
555.32117	84.1
556.21521	63.3
557.35321	66.7
558.32959	151.1
559.68811	78.3
560.56030	23.3
561.74866	73.8
562.41754	67.9
563.55072	24.8
565.16119	184.8
566.35034	167.5
567.45575	399.5
568.38208	493.6
569.32483	245.2
570.27777	120.7
571.41107	141.5
572.43719	92.4
573.37244	121.5
574.11224	83.8
575.34583	144.2
576.50464	164.1
577.63867	184.1
578.47052	117.4
579.43451	54.7
580.49384	64.7
581.51917	90.5
582.63617	93.9
583.35999	127.3
584.61914	231.9
585.54590	357.6
586.79474	714.0
587.42621	201.9
588.51740	176.7
589.54089	109.9
590.61328	107.6
591.36163	64.1
592.55658	246.4
593.50214	135.9
594.61383	104.5
595.36597	83.6
596.58533	61.4
597.62335	47.9
598.92145	581.7
599.73853	150.0
600.45514	193.0
601.23474	158.0
602.25079	88.7
603.30554	56.9
604.40802	111.8
605.60309	174.3
606.28418	94.9
607.55414	99.7
608.57684	30.1
609.39343	75.3
610.52832	190.2
611.44977	303.3
612.47699	139.7
613.45105	119.4
614.57605	78.0
615.43195	35.4
616.57709	173.0
617.49023	254.3
618.66669	84.0
619.61993	58.4
620.52478	169.3
621.68939	138.8
622.75751	108.1
623.52423	211.9
624.74512	105.6
625.97577	244.5
626.59210	1223.4
627.50610	187.9
628.44928	215.4
629.06836	73.4
629.84369	28.7
630.53827	5.4
631.30664	96.7
632.45264	188.3
633.69855	140.0
634.75354	234.0
635.67981	144.6
636.42163	91.1
637.35199	114.2
638.63647	188.9
639.55090	237.0
640.41986	61.3
641.52325	179.0
642.49646	139.1
643.69080	232.6
644.64075	775.3
645.52167	190.7
646.39526	353.0
647.19232	215.2
648.37384	183.5
649.86792	130.8
651.19080	54.8
651.96033	300.7
652.67059	947.8
653.47070	855.9
654.66052	196.9
655.48199	452.4
656.50183	422.8
657.46130	172.1
658.31671	186.6
659.44873	62.4
660.49207	77.8
661.70496	67.7
662.63214	264.8
663.39575	260.1
664.46033	297.2
665.29327	54.0
666.46265	161.1
667.42694	61.7
668.85297	134.7
669.93365	193.8
671.32031	363.6
672.36578	374.3
673.54333	160.6
674.47473	292.1
675.55884	147.0
676.78723	238.8
677.73627	502.0
678.60846	134.6
679.57758	111.6
681.35596	1639.8	b (6) (1+)
682.45361	1104.5
683.45233	195.8
684.66772	426.7
685.61426	40.5
687.61896	543.6
688.53723	286.0
689.79346	326.2
690.69476	1215.3
691.46802	429.6
692.42633	69.3
693.21094	134.3
694.46338	27.1
696.37000	11.3
699.46234	116.1
700.44232	64.6
701.57593	5.4
703.44580	3.3
705.39063	103.3
706.11749	46.3
706.96722	41.3
708.81659	650.4
709.44965	417.6
710.89063	231.7
711.85510	188.7
712.57605	212.5
713.54651	30.2
714.83984	91.5
715.54633	35.7
716.47083	83.6
717.85339	156.5
718.62958	81.7
719.38562	62.4
720.37000	66.8
721.56183	91.1
722.72473	71.4
723.96741	134.4
724.61353	164.3
725.53119	150.6
726.72626	118.7
728.29840	136.9
729.53961	136.4
730.92108	39.0
732.10986	181.1
732.89221	48.7
733.55762	57.2
734.52051	26.0
735.33270	15.0
736.69177	127.2
737.67694	144.1
738.38696	67.2
739.26630	55.6
740.34412	42.3
741.21191	64.4
742.54285	120.7
743.35150	51.5
744.29926	116.0
745.32068	92.0
746.12366	17.4
746.87903	42.7
747.48090	43.6
748.93713	192.8
750.02203	298.0
751.73651	213.9
752.53503	266.5
753.65491	148.7
754.33490	138.0
755.62128	304.1
756.66718	171.9
757.57776	37.5
758.67419	127.8
759.31079	188.7
760.25989	120.0
761.51849	100.6
762.37665	340.5
763.42407	111.3
764.57666	87.2
765.80212	412.3
766.63446	45.8
767.59454	245.6
768.58154	93.3
769.76343	125.3
770.71686	156.7
771.51880	140.8
772.56812	72.1
774.69769	4234.5	y (13) (2+)
775.78003	355.0
776.73193	115.2
777.83978	123.1
778.91107	96.2
779.73639	130.4
780.66119	125.5
781.76361	131.0
782.61957	170.3
783.74469	356.2
784.63989	249.7
785.52051	134.7
786.54102	147.0
787.63397	214.5
788.76526	260.9
789.75635	59.8
790.76666	86.2
791.76959	262.1
792.56793	136.8
793.58612	154.1
794.86316	232.7
795.57404	54.2
796.68884	100.6
797.34985	6.0
798.41278	22.5
799.40552	116.4
800.28754	472.2
801.39911	128.9
802.23743	142.0
803.12048	81.0
803.75586	29.9
804.40881	109.0
805.55206	24.1
806.91656	24.3
807.72546	81.4
808.61816	79.1
809.56030	448.2
810.40332	278.2
811.33905	154.7
812.12677	126.6
812.96039	40.4
813.72931	58.1
814.69000	98.7
815.60974	48.4
817.15198	407.8
818.15967	244.8
819.30908	123.5
820.42615	66.4
821.60803	176.4
822.57422	188.7
823.81641	338.8
824.61713	184.9
826.18994	23827.9	y (14) (2+)
827.05579	2439.1
828.56476	59.9
829.33264	53.4
830.85907	41.2
832.48450	172.9
833.58960	96.3
834.55060	179.1
835.52802	49.6
836.48285	119.5
837.09027	108.5
837.71399	121.8
838.59747	119.6
839.63007	106.8
840.77472	132.9
842.11523	170.0
843.19391	54.3
844.71539	167.1
845.66852	78.5
846.76935	127.5
847.76807	108.6
848.53369	379.8
849.84283	101.2
850.76740	233.6
851.50281	158.5
852.31659	77.1
853.74664	75.0
854.98944	145.7
855.91614	290.9
856.90820	468.2
857.67407	51.3
858.83136	315.0
860.00159	174.3
860.90375	227.6
861.64893	230.9
862.51788	81.6
863.52509	68.7
864.49823	71.2
865.15033	80.7
866.31934	92.7
867.13257	32.2
868.30640	107.7
869.77722	644.5
870.85327	515.6
871.78925	83.4
872.54755	63.2
873.48865	177.2
874.24976	386.5
875.34198	110.6
876.14117	21.3
877.52490	74.4
878.70697	172.6
879.49451	68.8
880.22388	156.6
881.20367	138.6
882.74707	30745.0	y (15) (2+)
883.52612	3983.7	a (15) (2+)
884.56104	134.5
885.33954	74.3
886.38098	65.8
887.64417	112.8
888.70135	186.6
889.38483	25.4
890.49634	67.8
891.73120	162.5
893.27344	81.3
893.99756	33.1
895.20544	429.5
896.06152	94.5
896.98865	53.7
897.81183	183.9
898.67633	99.6
899.65778	99.5
900.78864	286.1
901.50934	44.6
902.61206	212.0
903.63562	53.7
905.12653	459.8
906.13220	134.8
907.67749	81.8
908.49084	79.6
909.28326	59.3
910.38770	82.3
911.32684	133.6
911.96503	28.9
912.89893	63.8
913.83008	166.4
914.80652	100.5
915.64435	90.2
916.91010	143.1
918.00586	215.5
919.32935	178.7
920.32629	79.2
921.45294	156.5
922.54987	1796.4
923.49829	215.5
924.48004	55.6
925.43762	275.3
926.28815	157.3
927.48065	127.0
928.51410	79.5
929.35657	69.1
930.28577	27.2
931.12927	18.8
932.28387	166.0
933.20233	45.5
934.38147	173.7
935.26129	47.9
936.29749	107.3
937.23340	87.2
939.21497	5237.3	b (16) (2+)-H2O, y (16) (2+)
940.06104	927.4
940.80194	284.4
941.64258	163.3
942.48669	66.1
943.34406	132.2
944.53345	76.6
945.71985	82.6
946.58032	620.3
947.59406	204.1
948.71826	248.0
949.86249	71.1
950.89752	160.2
951.71173	4.0
952.47241	54.0
953.78571	58.3
954.77179	82.1
955.74695	154.1
957.22095	229.1
958.04382	22.1
958.87140	98.0
959.69806	65.4
960.94116	40.8
961.83557	147.9
962.97003	83.8
963.71088	69.9
965.22913	73.6
966.55267	101.9
967.72980	4884.8	y (17) (2+), b (17) (2+)-H2O
968.55109	740.1
969.98151	148.4
971.00763	72.8
971.65271	59.9
972.49884	48.6
973.39197	47.3
974.73987	189.4
975.57233	245.0
976.60895	71.1
977.61816	117.1
978.56555	107.0
979.31793	19.9
980.91986	68.4
981.58826	86.0
982.62042	78.0
983.64069	113.1
984.61487	252.5
985.45581	69.7
986.10376	21.5
987.52106	49.7
988.68750	116.4
989.64001	11.7
990.65814	21.1
991.76257	105.9
992.83801	104.6
993.61493	6.3
994.59039	57.8
996.04816	47.6
996.78333	19.5
998.20703	76.3
999.30164	53.4
1000.25592	20.9
1001.60614	35.9
1002.41260	19.7
1003.60364	44.2
1004.94794	46.4
1005.69220	2.3
1006.82739	6.9
1007.71350	20.7
1008.66144	59.7
1009.53326	29.0
1010.51019	32.8
1011.19397	11.2
1012.57147	36.0
1013.67816	53.2
1014.66223	21.5
1015.67511	27.3
1017.35999	47.6
1018.46997	21.4
1019.56531	12.0
1020.64832	53.5
1021.45300	8.6
1022.62433	4.5
1023.36377	76.2
1024.46301	31.8
1025.58972	14.5
1026.57349	18.2
1027.82141	39.8
1028.95544	61.0
1030.33472	120.2
1032.55188	26.9
1033.45007	106.3
1034.41956	48.9
1035.49194	142.4
1036.58557	67.2
1037.48792	9.7
1038.51660	106.3
1039.60510	65.3
1040.52393	39.4
1041.81311	23.3
1042.66541	11.7
1044.35901	30.9
1045.64380	67.2
1046.66943	3.4
1047.60950	18.3
1048.67737	45.7
1049.59448	36.2
1050.77148	25.9
1051.77625	23.5
1052.56067	58.1
1053.64514	22.2
1054.72900	33.2
1055.48547	9.6
1056.58960	29.2
1057.70618	6.5
1058.74304	14.6
1059.64331	186.0
1060.47351	29.3
1061.85962	18.9
1063.33105	37.0
1065.61499	49.1
1066.52039	14.5
1067.35046	14.6
1068.75623	302.9
1069.71008	149.1
1070.54395	12.1
1072.71399	27.5
1073.46631	17.8
1074.66028	10.1
1075.56470	3.8
1076.53796	23.2
1077.46021	13.1
1078.79272	16.9
1079.71362	63.4
1080.77930	44.0
1081.64050	34.9
1084.68701	116.6
1085.58362	72.5
1086.64075	18.2
1088.59387	31.8
1089.67322	19.5
1090.55664	28.9
1091.78113	24.2
1092.62671	25.1
1093.50659	33.7
1094.63123	30.9
1096.09424	41.3
1097.39246	64.0
1098.73169	6.1
1099.73914	15.2
1100.67065	7.6
1101.60986	32.7
1103.37292	4.6
1104.76270	47.2
1105.72144	25.1
1106.67383	4.8
1107.59570	22.1
1108.73718	9.2
1109.64966	32.6
1111.11145	11.2
1113.74866	8.9
1114.83301	17.3
1115.87109	2.1
1116.65430	2.9
1118.39697	22.4
1119.86536	49.1
1120.60986	38.1
1121.28369	3.0
1122.63879	541.4
1123.63733	92.9
1124.63098	19.9
1125.69287	6.0
1127.67969	17.5
1128.28748	11.8
1129.19812	10.4
1130.70862	19.5
1131.77307	15.1
1132.88513	40.5
1133.55286	24.0
1134.86255	11.8
1135.48120	5.1
1136.74597	5.8
1137.67993	35.5
1139.24817	45.0
1140.92810	47.3
1141.78870	19.4
1143.73816	18.6
1144.55737	3.0
1145.54846	25.6
1147.78186	3.6
1149.34717	71.6
1150.09619	14.9
1150.87329	15.6
1151.61755	86.2
1152.61609	29.1
1153.65112	57.7
1154.59900	75.4
1155.74463	50.5
1157.39063	6.7
1158.89685	2.9
1159.75220	33.1
1160.69312	6.0
1161.69617	24.9
1163.59460	9.9
1165.58325	48.0
1166.75061	9.9
1167.71875	36.6
1168.98291	47.7
1169.68933	21.5
1170.78223	58.9
1171.66504	37.3
1172.67603	72.9
1173.71069	46.2
1174.60608	17.5
1175.57129	24.4
1176.80347	40.0
1177.69250	24.6
1178.65613	46.9
1179.53760	7.2
1180.49377	9.7
1181.83521	48.2
1182.62244	12.6
1183.55640	86.0
1184.61084	48.7
1186.10681	39.7
1186.73242	8.7
1188.51099	38.3
1189.58057	23.7
1190.75916	44.4
1192.67529	8.5
1193.61353	11.4
1194.71228	48.0
1195.71411	104.5
1196.68311	48.3
1197.68970	85.6
1199.50195	5.9
1200.62476	7.1
1202.26172	21.0
1203.66479	3.6
1204.76660	23.8
1205.72961	13.6
1207.24219	13.9
1208.51587	14.1
1209.51184	6.1
1211.94580	9.0
1212.85266	9.9
1213.79907	17.3
1214.86707	8.9
1217.44507	8.3
1219.78784	8.1
1222.46558	9.0
1225.09717	5.9
1226.78186	20.5
1228.76807	7.9
1232.57690	4.3
1233.73474	10.9
1234.64441	15.1
1236.78918	13.9
1240.89014	8.9
1242.79260	5.0
1243.92737	10.0
1244.64722	11.6
1245.79944	11.1
1247.78638	82.4
1248.63977	17.3
1249.60767	8.8
1251.07825	62.9
1251.88623	54.5
1252.76587	61.4
1254.63135	32.0
1255.66455	10.2
1258.73438	7.8
1259.53772	20.3
1262.55481	18.4
1263.46973	7.5
1265.55554	48.3
1267.82837	31.8
1268.54773	21.5
1269.75793	15.5
1271.66077	49.7
1273.17493	8.5
1273.79260	20.2
1277.04736	4.3
1280.43408	9.3
1283.69092	39.6
1285.53857	3.3
1287.64758	76.2
1288.68298	26.0
1289.52222	7.4
1294.64246	3.6
1295.56018	6.9
1299.69141	7.4
1302.90149	11.4
1304.31775	6.8
1305.66345	19.0
1306.49878	2.4
1308.01587	24.1
1312.76477	4.7
1315.89795	3.0
1324.01465	4.2
1326.47937	6.8
1330.72498	29.4
1331.70007	29.8
1332.43994	2.7
1337.12341	15.8
1344.90234	9.6
1348.13806	27.0
1349.56567	8.0
1355.92542	12.1
1356.59729	6.7
1359.67065	13.6
1360.76501	26.5
1361.87195	63.8
1362.81787	12.2
1367.62415	22.2
1376.09094	4.0
1382.37219	11.6
1385.01172	13.7
1398.79956	33.0
1400.61121	20.8
1406.07300	12.0
1419.96948	31.3
1420.63879	4.7
1423.90869	3.7
1429.51758	61.8
1431.65967	11.6
1443.66382	16.2
1447.68982	58.8
1448.72485	43.9
1462.00891	15.0
1462.78308	6.4
1468.74316	10.3
1470.73328	7.2
1480.64160	15.1
1493.69653	18.3
1494.88184	6.9
1504.74939	7.9
1505.78027	8.1
1509.02344	7.8
1523.68396	8.9
1531.88892	12.0
1532.74512	17.4
1537.68994	6.9
1542.75732	28.2
1543.82813	8.9
1548.78125	17.1
1560.87976	31.5
1561.83911	24.5
1562.69653	25.9
1567.74304	10.7
1575.99854	8.7
1582.78174	33.0
1613.80823	25.3
1619.06470	30.5
1628.09851	8.3
1633.02832	16.9
1639.76941	8.7
1651.69226	7.4
1652.84253	3.5
1656.06396	16.1
1693.84473	8.7
1709.91614	8.6
1731.02954	8.2
1731.93054	31.1
1819.16992	6.1
