# Supplementary material for: Top-Down and Bottom-Up Identification of Proteins by Liquid Extraction Surface Analysis Mass Spectrometry of Healthy and Diseased Human Liver Tissue
Source: J Am Soc Mass Spectrom. 2014 Sep 3;25(11):1953–61. doi: 10.1007/s13361-014-0967-z (PMC4197381; doi:10.1007/s13361-014-0967-z)
Supplement: Supplementary file 4 — (ZIP 7870 kb) [file 13361_2014_967_MOESM4_ESM.zip › data/ANYLASPPLVIAYAIAGTIR_-2_4_49041.txt]

m/z	i	matches
278.43262	7.4
294.61795	9.8
298.27298	5.6
299.43604	2.7
301.40445	14.0
302.23907	3.6
303.33737	25.3
304.25174	24.6
305.27283	12.6
306.34482	12.1
308.42035	10.9
311.46106	4.8
312.31537	7.7
315.25519	35.0
316.53094	12.3
325.24808	49.3
326.18225	26.2
327.32462	10.4
328.32986	5.4
329.46970	19.6
330.23914	12.7
331.15045	4.0
332.26736	5.0
333.23853	4.8
334.28421	3.7
337.17468	13.7
338.27521	6.9
339.44046	3.6
341.52686	28.2
342.16248	7.5
343.41327	7.6
344.54956	12.0
346.28741	71.9
348.58884	35.4
349.33173	194.1
350.38434	53.6
351.31000	13.0
352.71484	12.5
354.25891	2.3
355.16357	21.6
356.23523	82.1
357.33801	39.5
358.46811	36.3
359.37622	17.1
361.36859	6.5
366.36209	12.1
367.08286	7.9
368.40717	8.0
370.24213	23.9
371.29459	8.5
372.33459	36.8
373.28235	77.5
374.36923	90.3
375.25717	47.5
377.25815	42.5
378.60269	5.9
379.31088	18.3
380.25455	34.1
381.33878	3.0
382.12878	12.2
383.30249	22.0
384.30255	20.1
385.01682	6.0
386.08215	6.7
387.34818	5.7
388.45511	8.6
389.44135	30.9
390.30566	43.1
391.34833	76.2
392.50818	21.8
393.18188	35.4
394.32013	18.0
395.29492	6.8
396.49811	9.4
398.35773	6.9
398.97430	8.6
400.29303	59.0
401.29654	72.6
402.33563	15.7
404.23761	31.5
405.34100	30.3
406.23145	8.5
407.41208	35.9
410.32007	42.5
414.34387	16.6
415.28741	16.2
416.36337	24.3
417.24237	173.1
418.31818	90.7
419.32047	55.3
420.29309	59.4
422.37595	14.6
423.41034	5.0
424.26251	15.8
425.38339	4.6
426.53925	30.1
427.35144	4.4
428.34698	28.5
429.54736	7.6
430.20627	16.6
432.54922	6.1
433.35019	12.0
434.48492	58.6
435.14343	24.1
436.49884	24.9
439.36377	12.8
440.33722	14.5
441.33368	22.8
443.33929	53.8
444.34808	50.0
445.25171	166.3
446.37567	347.9	y (4) (1+)
447.41254	79.4
449.33527	4.6
450.53687	8.8
451.42709	16.8
452.36755	1.8
453.46942	19.3
454.50177	23.7
455.55554	27.2
457.25208	12.4
458.34662	29.1
459.29364	39.1
460.39478	73.7
461.32043	81.6
462.17297	145.4
463.44232	49.7
464.33557	41.0
466.07202	20.7
467.09961	8.3
468.42636	35.1
469.38730	105.0
471.09003	88.0
472.29968	29.7
474.09378	17.3
475.15448	13.0
476.31735	95.5
477.24548	33.2
478.39514	17.0
479.19843	24.2
480.33301	28.6
482.30551	8.1
483.35168	15.2
484.23044	20.3
486.30389	176.2
487.32257	58.7
488.37808	234.2
489.31769	81.2
490.16666	37.1
491.37115	3.4
493.08868	18.5
494.31671	89.8
495.24255	4.2
496.42551	7.6
497.35706	28.0
498.39243	57.6
499.16974	13.4
500.30316	25.5
501.30090	11.3
502.23059	28.7
503.34741	7.2
504.38617	62.1
505.34808	122.8
506.43555	80.2
507.35864	29.2
508.28204	12.9
509.12500	7.1
510.13193	6.3
512.74152	2.9
514.14502	306.7	b (10) (2+)
515.29163	44.8
516.36951	197.2
517.31476	310.4	y (5) (1+)
518.32794	70.5
519.35071	26.5
520.26672	18.5
522.16003	259.1
523.33081	97.1
524.46759	62.3
525.25000	18.5
527.27222	60.7
528.26868	15.2
529.45679	32.1
530.53320	49.0
531.31946	165.9
532.24567	55.1
533.15540	290.5	b (5) (1+)
534.30554	80.9
536.25006	19.8
538.40338	14.7
539.61261	8.7
540.24677	27.4
541.28589	12.2
542.20667	16.0
543.39990	12.8
545.36511	40.4
546.26959	26.6
547.63763	21.1
549.13599	50.3
552.19165	4.6
554.53662	1.9
555.54163	22.0
557.28864	141.0
558.29370	74.0
559.35645	33.8
560.40967	63.3
561.26794	14.1
563.34100	34.0
564.40558	32.8
566.25873	4.0
568.52985	18.2
569.41907	3.6
570.29144	10.6
571.48834	16.1
572.40625	79.2
573.42047	73.5
575.20813	217.2
576.16296	79.9
577.27173	11.9
579.32928	6.3
580.26416	4.0
581.25110	44.4
582.39148	27.0
583.27600	24.4
584.30383	27.8
585.29706	399.1
586.29102	139.1
587.36719	45.6
588.30713	7.8
589.33960	5.0
591.16162	21.3
592.37378	61.1
593.30579	31.5
595.29907	13.3
596.29083	7.2
598.19226	5.8
599.51184	3.0
601.38892	20.3
602.39880	505.1	b (6) (1+)-H2O
603.40295	597.2	b (6) (1+)-NH3
604.41919	216.5
605.22070	9.6
607.43048	54.6
609.36121	5.0
611.37933	12.5
612.30310	25.9
613.45959	63.4
614.35919	16.7
615.46765	7.0
616.48840	62.9
617.45435	17.9
618.35883	14.4
620.37073	464.6	b (6) (1+)
621.47717	54.0
622.33801	28.1
623.39917	2.3
625.36670	8.1
626.45923	9.4
627.42725	6.5
628.10437	25.1
629.34503	5.9
630.61700	298.9	y (12) (2+), y (6) (1+)
631.74756	75.0
632.53845	14.5
633.49133	46.0
635.41772	62.2
636.48560	34.9
637.53198	19.1
638.28052	19.4
639.37195	2.7
640.53113	32.2
641.16492	5.9
642.30737	33.9
643.60107	5.0
644.62872	51.7
645.35400	6.4
646.35498	20.2
647.61688	10.7
648.50262	40.8
649.40662	21.5
650.49292	23.1
651.32123	17.6
652.73004	18.6
654.56824	27.0
655.44519	15.6
656.41449	6.9
657.37720	24.1
658.75513	33.1
659.38135	12.3
660.59399	28.2
661.35181	15.3
663.43665	7.7
664.42981	3.2
665.30225	3.4
666.59131	31.3
667.41364	21.4
668.70325	7.7
669.56818	49.4
670.57043	2.3
671.40149	17.5
672.27039	24.1
673.45319	44.8
674.47192	11.0
677.40540	56.6
678.53784	69.5
679.45728	33.1
682.58923	26.3
683.96838	70.4
687.19733	18.9
688.51764	40.9
689.47290	20.1
690.32324	29.5
691.48877	4.5
692.34137	21.9
693.53577	39.9
694.37292	13.5
695.46509	17.9
696.65649	8.9
698.43176	7.1
699.50092	72.0
700.42444	48.2
701.50909	305.9	y (7) (1+)
702.58270	160.2
703.54504	18.1
705.36469	33.8
706.37744	21.5
707.82764	46.4
708.57239	18.7
710.45453	39.4
711.40198	63.6
712.45117	11.0
713.45856	21.9
715.32050	21.0
717.52899	36.4
718.63812	46.1
719.79028	58.3
720.44287	21.7
721.47803	11.5
722.27625	9.2
723.76794	23.5
724.50232	5.2
725.61646	15.9
726.40247	10.5
728.19885	2003.5	y (14) (2+)
729.06311	198.4
729.80341	25.7
730.54889	21.0
732.54077	23.8
733.59521	7.9
734.43713	4.5
735.61438	8.0
736.42114	7.5
737.54053	31.1
738.44769	34.0
740.30859	12.8
741.47803	38.0
742.10388	14.9
742.70636	10.7
743.36743	9.0
744.67566	57.5
745.44611	9.8
746.47101	25.2
747.43750	4.2
748.62244	14.6
749.54163	14.4
750.50562	47.2
752.04077	47.4
753.52472	17.4
755.31842	44.6
756.37183	16.2
757.60889	8.3
758.79297	42.6
759.61963	39.0
760.39673	4.1
761.45361	9.9
762.61597	35.7
763.64453	19.3
764.42749	141.0
765.47314	133.1
766.47174	38.3
767.73413	37.8
768.46460	23.8
769.54858	38.7
770.63013	40.4
771.58307	47.8
772.54694	42.3
773.51428	4.0
774.50494	35.1
775.72083	64.5
776.78705	121.9
777.72388	48.5
778.50543	24.0
779.56628	92.2
780.64819	61.3
781.96924	50.1
783.24377	25.8
784.11755	30.3
785.47937	2.5
787.47815	12.1
788.81213	133.9
789.51538	17.0
790.62402	16.3
791.52039	32.3
792.35864	41.2
793.50916	20.3
794.42944	32.6
795.40112	8.9
796.49902	28.3
797.88940	46.9
798.98901	99.8
799.61987	17.3
802.50305	26.1
803.46167	13.6
805.81433	64.9
807.03491	124.8
808.45093	144.6
809.70728	73.1
811.53760	75.2
812.60217	32.9
813.80896	48.9
814.54480	13.7
816.35632	27.8
817.32068	29.2
818.72693	20.7
820.18250	96.3
820.96667	107.7
822.41699	31.4
823.56897	27.9
824.63843	42.3
825.30493	33.2
826.30676	39.1
827.58716	42.8
828.54724	11.6
829.63440	70.2
830.58667	78.6
832.33557	44.6
833.81848	59.8
835.32483	27.7
836.72083	14.1
838.32690	55.7
839.65735	31.9
840.91980	36.2
841.70471	97.8
842.60498	10.3
843.53125	9.8
844.69604	28.3
845.88733	36.2
846.56873	34.9
847.50073	41.9
848.81592	18.1
849.55823	13.2
851.40942	80.3
852.87292	37.8
853.65332	59.7
854.68555	132.4
855.40076	67.2
856.59497	66.2
857.50842	36.8
859.02527	51.5
860.93909	54.8
862.48169	61.1
863.69836	235.1
864.60486	273.7	y (8) (1+)
865.61572	115.8
866.54285	429.4
867.78967	57.4
868.56165	84.6
869.51794	7.5
870.52893	20.9
871.66248	61.4
872.73669	93.2
873.60449	32.9
874.78430	156.0
875.52612	7.7
876.32068	20.2
877.48413	77.1
878.70337	48.8
879.49829	104.2
880.64124	53.3
881.50220	187.9
882.45837	14.2
883.64636	122.9
884.46985	39.8
885.25403	42.7
886.47168	42.7
887.29236	17.0
888.60083	66.0
889.25476	70.3
890.44055	44.9
891.32068	72.8
892.71936	68.5
893.48523	102.2
894.74670	90.9
895.80554	55.9
896.66443	152.4
897.57593	7.4
898.74036	50.8
899.86499	45.8
901.05469	142.1
901.94312	25.0
902.71838	5.3
903.51270	24.6
904.25244	48.1
905.16455	11.1
905.91199	24.6
906.71411	83.3
907.68481	47.8
908.52991	35.6
909.42114	91.6
910.95959	127.2
912.12756	90.1
912.78052	32.1
913.46838	46.4
915.10681	40.8
915.76868	34.1
916.74915	61.3
917.66418	110.7
918.66577	46.9
919.36121	36.2
920.59851	123.1
921.66724	91.7
922.81848	98.2
923.65942	42.7
924.58789	64.8
925.35168	4.0
926.54810	140.4
927.63989	205.0
928.55530	79.0
929.47192	120.0
930.69617	107.6
931.91919	123.3
933.35742	73.5
934.54065	127.1
935.64063	679.8	y (9) (1+)
936.63928	1519.5	y (18) (2+)-NH3, y (18) (2+)-H2O
937.78967	104.7
938.63953	102.2
939.36255	109.6
940.44177	99.4
941.59875	47.9
943.26514	43.9
943.89111	3.8
945.20837	388.8	y (18) (2+)
946.07349	124.1
946.81372	96.9
948.01563	356.4
949.64954	82.0
950.59241	31.4
951.50317	12.3
952.90479	109.5
953.66821	43.1
954.78320	97.5
955.61182	11.6
956.54871	164.8
957.60498	129.7
958.59827	225.1
959.62048	76.6
960.52185	23.3
961.16309	24.7
962.70544	125.1
963.56360	88.4
964.67212	114.9
965.51123	186.2
966.60693	179.0
967.69751	120.8
968.54309	36.7
969.86487	19.7
970.62976	23.9
972.25000	122.2
973.35193	145.8
974.42456	112.7
975.03210	54.4
976.12659	103.8
977.59009	85.3
978.47510	129.1
979.79565	119.0
980.86609	157.4
981.85461	152.1
982.93494	65.5
983.91724	37.6
984.92493	222.9
986.12195	41.6
987.05920	50.8
988.21716	49.5
989.58008	401.1
990.63196	55.7
991.80188	285.3
992.63330	103.0
993.57166	176.7
994.44873	36.5
995.52380	63.7
996.63269	215.7
997.75146	104.3
998.79651	187.6
999.72461	199.2
1000.68652	36.9
1002.13171	44.2
1003.15210	14.8
1004.52222	145.5
1005.39087	196.9
1006.79797	80.5
1007.76990	240.2
1008.85437	295.0	b (10) (1+)-H2O
1009.63306	471.8	b (10) (1+)-NH3
1010.58850	143.8
1011.59009	128.4
1012.36902	10.1
1013.12915	149.7
1014.85828	108.6
1016.26343	275.1
1017.05505	64.7
1017.70874	99.3
1019.30127	699.9	[M+2H] (2+)-NH3-H2O
1019.91333	170.2
1020.55115	587.7
1021.64368	209.5
1022.65344	150.1
1023.85693	210.8
1024.48096	164.2
1025.81287	119.2
1026.69128	628.8	b (10) (1+)
1027.51538	339.3
1028.71472	507.2	[M+2H] (2+)-H2O, [M+2H] (2+)-NH3
1029.54272	73.0
1030.53882	6.0
1031.62427	33.5
1037.74255	72.7
1038.76001	38.7
1042.15857	10.2
1043.10168	19.7
1043.72083	145.3
1045.40540	114.0
1046.95154	33.4
1048.58020	840.1	y (10) (1+)
1049.64453	586.9
1051.05273	181.7
1053.10339	97.7
1054.89404	14.2
1055.59814	37.9
1056.70496	13.4
1058.22632	54.4
1058.90039	81.4
1059.66650	120.5
1060.70117	86.7
1061.35962	5.1
1062.06580	34.0
1063.38733	47.2
1064.45349	67.6
1065.33069	160.7
1066.76135	218.5
1068.05652	33.9
1069.07703	266.4
1069.73975	16.8
1071.52881	182.3
1072.43762	62.8
1073.44263	36.8
1074.77673	161.0
1075.43176	44.5
1076.75073	63.2
1077.84180	71.4
1078.69824	106.3
1079.47083	32.2
1080.58496	13.5
1081.45959	26.0
1082.64307	130.2
1083.63818	171.6
1084.86047	54.8
1085.55664	40.7
1086.59424	83.6
1087.64160	228.7
1088.59839	128.1
1089.32373	54.1
1090.33313	113.3
1091.48047	66.2
1092.43555	238.8
1093.83789	125.7
1094.71558	34.6
1095.84509	16.3
1096.96777	88.0
1097.62476	74.1
1098.36426	116.4
1099.62012	112.3
1101.48706	95.8
1102.16394	52.0
1103.53052	258.2
1104.57874	236.5
1105.80115	133.3
1107.40625	146.6
1108.13086	193.9
1108.97351	257.2
1109.92346	72.9
1110.60632	283.5
1111.40796	105.8
1112.33154	13.7
1113.00989	65.2
1114.03162	48.9
1114.73621	70.6
1115.58435	59.3
1116.50342	111.7
1117.43909	62.4
1118.65808	63.2
1119.50488	81.0
1120.21057	30.4
1121.47644	297.4	b (11) (1+)-H2O
1122.33716	138.0
1123.52002	244.4
1124.15430	12.0
1124.75830	16.2
1126.19458	35.4
1126.87598	76.5
1127.76855	35.2
1128.62573	61.1
1130.19238	178.0
1131.54309	210.4
1132.40417	58.3
1133.06079	79.0
1133.83899	82.2
1134.77405	52.8
1135.60071	120.4
1136.60486	276.4
1138.03271	60.8
1139.66150	389.1	b (11) (1+)
1140.82922	307.2
1141.74829	165.8
1142.80725	48.2
1144.09229	131.7
1145.45667	57.2
1146.42334	231.9
1147.75452	331.8	y (11) (1+)
1148.76331	252.4
1149.89941	123.4
1150.81873	94.7
1152.29395	73.0
1153.59473	62.0
1155.06689	322.5
1155.81787	32.0
1156.83923	29.4
1157.47119	81.9
1158.76575	23.8
1159.89587	174.8
1160.69482	23.9
1161.63635	147.7
1162.71777	175.4
1163.73804	113.3
1165.02905	126.5
1166.00867	54.3
1166.66199	19.3
1167.46167	147.8
1168.76270	68.6
1169.59412	83.2
1170.83594	331.5
1171.82520	99.3
1172.73962	194.1
1173.57739	88.8
1174.42615	128.8
1175.50562	41.8
1176.49023	104.8
1177.12378	12.6
1178.54797	103.1
1179.59668	25.6
1180.65320	106.3
1181.76636	86.7
1182.69836	612.4
1183.71704	42.2
1184.48694	129.0
1185.41968	33.0
1186.61877	36.0
1189.01501	101.5
1189.70398	88.4
1190.85986	86.9
1192.22302	165.9
1193.11475	443.4	b (12) (1+)-H2O, b (12) (1+)-NH3
1193.79102	48.7
1194.89551	68.2
1196.07397	113.1
1196.69507	240.2
1197.80798	154.7
1198.82507	88.4
1199.71265	136.7
1200.60107	40.1
1201.71973	65.0
1202.60217	21.0
1203.50049	80.5
1204.50464	205.2
1205.31958	141.2
1206.58643	123.6
1207.67676	112.3
1208.76526	82.1
1210.03833	71.4
1210.71021	95.5
1211.95190	351.7
1212.71545	81.2
1213.83240	126.6
1215.00781	205.3
1215.91077	249.1
1217.04370	73.6
1217.93237	122.9
1218.89575	108.4
1219.85718	111.1
1220.96985	121.7
1222.26843	82.0
1223.73413	404.1
1224.96533	117.7
1226.10046	130.7
1226.80054	109.4
1228.02417	299.2
1228.77100	218.7
1230.45471	170.5
1232.31055	254.3
1233.31555	29.6
1234.35181	3.3
1235.67310	32.0
1236.38977	24.9
1237.46069	101.8
1238.48364	77.4
1239.37390	109.1
1240.28784	15.6
1241.03906	14.8
1242.30798	28.8
1243.06030	16.2
1243.87598	31.0
1244.67798	42.9
1245.84497	77.4
1246.67322	93.5
1248.26221	487.5
1249.14917	211.8
1250.00305	111.8
1251.02234	115.3
1251.83362	27.1
1253.02527	158.4
1253.73767	125.7
1254.44714	3.9
1255.83350	106.8
1256.65198	101.7
1257.72900	71.4
1259.46375	217.3
1260.16199	44.3
1260.88892	1298.1	y (12) (1+)
1261.69885	175.0
1262.99365	40.3
1263.98499	176.7
1265.75134	106.6
1266.80261	35.4
1267.63660	11.8
1268.60815	8.4
1269.97766	332.0
1270.98486	48.5
1272.82532	140.9
1274.92151	86.9
1275.72791	9.0
1276.49951	14.2
1277.16870	37.2
1277.80188	11.4
1279.19019	159.7
1280.62585	43.0
1281.98547	37.1
1283.26782	19.5
1284.19568	27.6
1284.94958	68.9
1286.90869	37.2
1288.80688	46.3
1289.88062	69.9
1290.71448	23.8
1291.76111	38.7
1292.80835	55.4
1293.81250	108.0
1295.62671	87.1
1296.44983	137.5
1297.87390	5.3
1299.51685	196.3
1300.59863	14.7
1301.28918	54.5
1301.99475	91.8
1302.93848	97.0
1303.66235	18.5
1304.77747	103.9
1305.67773	29.0
1306.50195	45.1
1308.00671	31.8
1309.62097	24.8
1310.85864	148.4
1311.84546	52.4
1312.73352	22.0
1313.78833	122.6
1314.70190	56.7
1315.61328	2.9
1316.49451	58.8
1317.15234	16.9
1318.28906	33.6
1319.02673	89.1
1320.21777	37.1
1321.09180	51.1
1322.04871	177.1
1322.65369	52.2
1323.86450	148.4
1324.85327	119.8
1325.66858	82.8
1326.78955	20.9
1327.91528	101.1
1328.72046	57.0
1329.81213	25.0
1331.10217	90.5
1331.96484	7.4
1333.41016	4.9
1334.88220	489.6
1335.73523	189.8
1337.05054	53.1
1338.45276	24.6
1339.67639	56.8
1340.72900	102.6
1341.78979	49.4
1343.03162	39.1
1343.64380	16.8
1344.81604	64.2
1346.75549	64.4
1347.97021	44.7
1348.67273	144.1
1349.58276	36.0
1350.92834	119.8
1351.78967	12.5
1352.86890	40.3
1354.02710	47.6
1354.82544	37.8
1355.76477	35.4
1356.89514	39.1
1357.84790	474.9	y (13) (1+)
1358.79309	222.6
1359.75500	145.2
1360.54407	18.8
1362.01013	223.9
1362.71399	6.9
1363.66504	30.5
1364.68896	6.5
1365.63562	150.6
1367.02515	17.5
1367.81030	44.3
1368.55688	16.8
1369.15869	9.9
1371.66077	15.5
1373.13074	117.1
1374.02197	87.3
1374.96338	97.5
1376.03271	67.5
1376.86230	63.4
1377.99304	41.8
1378.90540	2.4
1379.82715	59.0
1381.12585	35.2
1381.76917	63.9
1382.71094	31.5
1383.63794	86.0
1384.58289	17.0
1385.46326	55.2
1386.70251	46.7
1387.99402	44.6
1388.69714	5.4
1391.26428	56.1
1392.48560	8.6
1393.81396	126.0
1394.93066	194.2
1397.30835	22.1
1398.96814	185.7
1399.89270	22.9
1400.67188	28.9
1402.06873	100.4
1402.83618	71.0
1403.91028	57.1
1405.70142	75.6
1406.52380	87.3
1408.71411	17.9
1410.22571	37.4
1411.14136	94.7
1412.18152	56.6
1412.89990	109.9
1414.07666	15.2
1415.35425	92.4
1416.37903	65.6
1417.50940	105.1
1418.73804	52.5
1419.81323	7.2
1420.73425	36.2
1422.03027	45.5
1423.82117	11.5
1425.84619	73.1
1426.89343	80.7
1427.94055	93.3
1428.93250	52.2
1430.32751	18.8
1431.83264	21.3
1433.37427	86.9
1434.05481	63.2
1434.75793	26.1
1435.53577	28.0
1436.92322	45.3
1437.90100	62.0
1438.82581	46.1
1439.81799	47.1
1441.14233	19.8
1442.01147	19.4
1443.82043	37.7
1444.84485	122.7
1445.79077	139.7
1447.40259	85.6
1448.51819	102.0
1449.38989	60.5
1450.09424	23.4
1451.29089	57.8
1452.71826	16.0
1453.40051	12.1
1454.85986	4841.5	y (14) (1+)
1455.84644	4347.9
1456.86401	1010.6
1457.94604	76.6
1458.64063	12.2
1460.37158	30.2
1461.82324	22.2
1463.78772	17.4
1465.79004	56.1
1467.10120	30.9
1468.01331	42.6
1469.91724	24.3
1470.93616	20.8
1474.22485	15.7
1474.98145	32.7
1478.24915	58.4
1479.02307	20.9
1480.71948	20.5
1483.12292	161.7
1483.89844	234.8
1484.67017	155.7
1485.90796	10.1
1487.59766	63.9
1488.96265	3.3
1490.15002	85.9
1491.50562	106.8
1493.36865	41.7
1494.91626	65.5
1495.74548	25.2
1497.83313	34.4
1498.65393	28.0
1499.64014	5.0
1501.70337	10.9
1502.95044	34.2
1505.92737	67.3
1507.47754	12.5
1513.10938	12.9
1514.81042	43.4
1516.16797	17.7
1516.89197	17.1
1518.62427	12.5
1519.23474	23.2
1521.52014	63.3
1522.83215	52.4
1523.76501	105.0
1524.65649	13.9
1525.76453	6.6
1526.85767	113.9
1527.89819	36.9
1528.93164	7.9
1529.83032	19.3
1530.58398	113.3
1531.74915	80.1
1533.80334	84.3
1534.82593	127.8
1535.91504	33.1
1537.21606	7.3
1537.87537	31.3
1538.72339	6.3
1540.05969	286.4	b (15) (1+)-H2O, b (15) (1+)-NH3
1540.94128	187.4
1541.91199	1789.1	y (15) (1+)
1542.87585	1627.9
1543.93799	596.9
1545.16162	41.3
1545.99329	18.6
1546.74280	7.3
1547.87683	14.1
1550.75146	3.7
1551.97046	86.7
1552.78394	142.2
1553.78772	102.8
1554.98657	35.3
1555.70386	11.9
1557.78381	139.0
1558.87451	123.8
1559.74268	66.2
1566.74756	27.9
1570.75000	38.3
1572.73022	7.3
1573.64014	2.4
1574.71155	68.5
1577.03674	29.1
1578.42273	3.8
1580.72424	30.8
1583.58191	19.4
1584.74817	6.9
1586.70862	14.9
1587.33691	29.7
1588.59961	22.7
1589.99011	13.6
1590.75427	25.6
1592.91504	5.3
1593.95581	22.0
1595.04126	236.8
1595.98340	227.1
1596.89136	128.7
1599.52856	49.4
1600.45703	38.5
1601.28418	27.3
1602.61694	37.5
1604.74023	7.8
1605.69812	96.0
1607.71472	21.2
1608.35339	5.2
1609.06750	6.3
1610.25037	51.7
1611.03284	40.5
1612.01453	114.0
1612.94824	674.6	y (16) (1+)
1613.91931	604.1
1614.96838	219.1
1616.39148	43.4
1617.80542	54.0
1621.78552	38.0
1625.01648	62.7
1625.73376	70.5
1628.94897	158.5
1629.90674	205.5
1630.95105	71.2
1632.69922	11.2
1639.64612	43.8
1643.48218	48.9
1645.75330	8.3
1650.75330	19.2
1654.40894	24.3
1655.14172	14.3
1658.87280	4.3
1659.83545	38.6
1661.62683	29.3
1662.90503	12.9
1667.82654	10.8
1669.03674	15.5
1669.91931	10.8
1672.17542	23.7
1672.84143	9.0
1675.02954	14.9
1678.70251	26.7
1680.89539	36.3
1681.72778	43.1
1684.28516	6.4
1685.01929	24.9
1685.99963	34.9
1686.95044	43.9
1688.66309	9.0
1689.86133	30.0
1691.58459	6.3
1697.50854	27.8
1699.19177	29.4
1700.68835	20.3
1703.00354	16.6
1703.93604	6.4
1705.01611	30.1
1710.30408	23.1
1714.27026	11.6
1715.75659	5.8
1716.82434	25.3
1717.99976	5.1
1720.63940	5.1
1722.42542	8.6
1724.67029	7.8
1726.20508	57.0
1726.96887	78.3
1729.46765	30.8
1734.88745	7.8
1736.28101	27.8
1738.91077	22.3
1739.62085	30.8
1741.78442	10.9
1746.29968	34.3
1747.89331	16.2
1749.09570	10.3
1754.87024	47.8
1755.74426	12.3
1757.24841	58.0
1759.42847	9.0
1762.80212	11.4
1763.99536	21.9
1764.80347	5.0
1765.91248	8.0
1767.07666	5.1
1768.96472	14.2
1769.98853	62.7
1771.09094	30.8
1775.00745	18.5
1776.99707	17.3
1783.67139	23.9
1786.87305	50.8
1787.51416	16.6
1789.06152	17.4
1793.82898	36.0
1795.43103	46.6
1798.77649	14.0
1802.76379	11.4
1803.74463	5.7
1804.46741	4.8
1809.78467	14.4
1812.17212	42.3
1812.93372	22.4
1822.91479	17.8
1831.74963	26.0
1837.17627	12.8
1839.01050	18.7
1843.14893	28.8
1859.47388	23.2
1860.58167	16.2
1861.92908	9.2
1862.76794	8.9
1864.82434	68.7
1866.93311	21.1
1870.84802	3.8
1880.02258	2.4
1881.83337	12.0
1883.16687	36.5
1883.83643	14.2
1884.71021	11.5
1890.87878	2.9
1893.87695	5.1
1900.02222	28.8
1900.93298	28.6
1901.91724	52.7
1908.91992	3.6
1909.83801	14.4
1912.24426	19.9
1914.93225	5.0
1915.83398	20.1
1924.90991	24.9
1926.24512	15.2
1927.84167	6.7
1929.07446	13.0
1929.70496	2.6
1942.36133	5.8
1959.00891	19.5
1976.09680	13.3
1983.88452	7.0
1985.04382	9.2
