# Supplementary material for: Top-Down and Bottom-Up Identification of Proteins by Liquid Extraction Surface Analysis Mass Spectrometry of Healthy and Diseased Human Liver Tissue
Source: J Am Soc Mass Spectrom. 2014 Sep 3;25(11):1953–61. doi: 10.1007/s13361-014-0967-z (PMC4197381; doi:10.1007/s13361-014-0967-z)
Supplement: Supplementary file 4 — (ZIP 7870 kb) [file 13361_2014_967_MOESM4_ESM.zip › data/LPPNVVAVPDVVQAAEDADILIFVVPHQFIGK_-2_2_110480.txt]

m/z	i	matches
318.20273	3.0
321.26004	13.7
322.59164	6.0
326.35559	18.2
327.37210	10.4
339.30219	3.5
342.25974	2.9
343.46646	2.6
348.34406	13.7
351.07330	6.8
355.59732	14.9
357.19794	13.3
362.36115	10.2
363.31302	54.3
365.32550	21.3
366.46698	7.7
367.29935	6.8
368.42880	13.7
369.41080	11.3
372.98120	9.7
375.40826	2.3
376.42282	6.6
377.93805	9.0
379.04065	12.8
380.31134	129.8
381.29935	50.9
382.28821	83.4
383.51932	23.9
387.28302	6.5
389.29761	32.5
390.24536	3.0
391.44391	2.3
393.19781	19.7
394.30676	15.8
395.35916	42.7
396.33206	11.2
397.39661	6.7
398.16000	5.0
402.06018	3.8
408.23694	338.8
409.39508	92.8
410.32925	60.0
411.44009	21.7
412.37250	3.5
413.23407	48.1
414.42398	19.9
415.32156	7.8
420.24326	23.7
421.52771	13.0
422.33337	33.8
423.77533	28.1
425.23383	23.2
426.40555	3.3
428.62244	26.8
430.18149	2.8
431.59277	2.7
433.36279	4.3
435.55804	20.0
436.20044	14.7
438.42151	12.6
441.33142	24.2
445.44693	9.1
446.29379	62.0
447.75427	10.4
448.47717	6.7
450.31781	14.0
452.51294	9.7
453.49847	18.7
454.38788	31.6
455.60397	8.6
456.48102	37.0
457.39743	20.7
458.40552	5.6
459.27533	12.0
462.31491	47.6
463.50375	19.6
464.37122	115.7
465.44879	38.1
466.22400	11.8
467.32611	34.3
468.21609	5.8
469.29803	2.3
472.57581	17.5
473.22278	3.9
474.20621	2.3
476.31720	23.4
477.36401	19.7
478.38516	27.6
479.29919	59.0
480.32111	65.3
481.35284	81.5
482.41058	34.7
483.70639	19.1
484.31140	32.7
485.24960	8.1
488.37946	3.9
490.57690	26.7
491.33386	38.7
492.34045	24.3
493.40582	128.0
494.44186	39.0
495.07269	18.8
497.32208	18.2
498.80786	32.6
502.28952	18.3
503.32849	29.5
504.39496	49.9
505.30432	27.8
506.32336	31.0
507.33588	304.6
508.41394	144.0
509.25906	8.2
510.18530	29.6
511.21533	2.6
512.33484	8.7
514.99103	17.7
515.60730	1.5
516.41406	12.0
517.44672	7.7
518.31311	10.8
519.19537	25.5
521.21326	417.6	b (5) (1+)
522.28778	147.3
523.27380	17.3
524.16821	18.8
525.41534	11.4
526.32544	33.3
528.24255	8.6
529.04718	3.3
531.35785	21.8
532.32648	22.5
533.51129	23.0
534.26727	8.3
536.31439	8.4
537.36182	5.1
538.41400	13.3
539.33490	85.8
540.15289	23.0
541.33344	4.8
543.77679	20.5
547.26373	27.8
548.05896	5.6
549.35211	6.0
550.47443	42.8
551.35339	37.3
552.42322	13.9
553.39661	3.7
554.28699	27.3
556.17078	7.1
557.23938	22.5
558.49506	24.8
560.40729	27.4
561.33990	116.6
562.45892	53.5
563.25452	57.7
564.37817	17.3
565.37964	23.3
567.26636	13.9
569.41461	3.8
570.49817	3.3
571.33960	9.5
572.01636	14.3
573.32861	20.9
575.13251	96.2
576.22522	139.3
577.22235	20.2
578.44324	257.0
579.37952	146.6
580.32678	216.9
581.35748	62.4
582.14661	11.0
584.42908	3.8
585.26917	12.0
586.45190	31.6
587.52106	4.2
590.20343	17.0
592.44092	296.7
593.41479	84.1
594.24719	33.3
595.43042	16.3
596.61444	18.0
597.33325	5.4
601.88171	33.4
602.64331	18.9
603.33276	135.7
604.44189	36.6
605.25757	12.0
606.43866	24.3
607.41504	56.6
609.59180	54.6
610.39465	14.0
611.42627	16.1
612.37354	21.1
613.44666	15.5
614.21545	6.0
615.39569	11.5
616.41272	10.4
620.38904	506.6	b (6) (1+)
621.54584	116.7
623.23657	169.5
624.33667	19.0
625.35474	29.1
626.43542	2.5
627.53516	14.8
628.39929	3.4
632.23145	6.1
633.40796	2.8
635.38892	8.8
636.59607	4.9
639.31714	7.6
641.45642	26.8
643.45648	77.9
644.12622	11.0
645.50983	9.4
646.48560	79.0
647.48669	15.0
648.61206	6.1
649.32446	74.7
650.40601	44.1
651.40094	11.8
652.43738	8.8
657.37518	51.8
658.45068	20.4
659.27429	27.9
660.47473	116.9
661.50134	73.1
662.29218	5.9
663.46008	62.2
664.46680	28.6
665.76575	20.3
667.40942	3.3
670.21179	5.8
673.37915	34.8
674.43469	91.0
675.46472	80.0
677.45605	833.9	a (14) (2+)-NH3, a (14) (2+)-H2O
678.48621	255.8
679.47601	52.8
680.44019	90.7
681.50806	29.6
682.46619	32.5
683.45282	41.9
684.18750	9.5
685.44568	29.8
686.42053	23.6
687.43030	14.1
688.82898	13.7
689.49609	15.1
691.54553	482.9	y (12) (2+)-NH3, b (14) (2+)-H2O, b (14) (2+)-NH3, b (7) (1+)
692.52393	253.5
693.52698	28.4
694.55945	52.0
695.48364	5.6
698.38708	60.6
700.21417	208.8
701.18597	263.9
702.57513	55.3
703.37439	2.4
705.58337	4.6
706.55646	3.2
708.58533	21.6
709.63623	34.4
710.52454	7.9
711.36517	25.6
712.47308	20.8
713.45007	13.7
714.40002	29.4
715.33405	9.7
717.60138	6.7
719.50354	2.4
720.68860	19.9
721.31372	19.5
722.51025	45.6
723.53973	38.9
724.75250	25.0
725.43738	7.7
726.56903	10.9
727.64105	22.5
728.82507	45.6
729.60449	128.6
730.45459	93.2
731.47559	8.5
732.34680	20.6
735.98157	39.7
739.57208	43.8
741.35742	13.7
743.00934	3.3
744.01697	16.8
745.43518	104.1
746.45020	76.2
748.41174	4.8
749.63574	5.2
750.44836	4.0
752.54999	2.0
753.33527	5.1
754.55090	7.9
756.08960	223.4
756.93475	21.4
758.62659	41.7
762.56677	188.1
763.61005	99.1
764.68921	24.6
766.17493	64.8
767.40656	8.3
768.56799	27.4
770.43872	8.6
771.55615	59.2
773.40948	451.1	b (8) (1+)-NH3
774.58484	226.0
775.72296	29.5
777.61127	6.0
778.43439	5.9
779.58875	8.0
780.60107	39.6
781.54651	14.0
782.38263	19.0
784.42603	9.1
786.48547	33.7
790.51178	3131.7	b (23) (3+)-H2O, b (8) (1+), b (23) (3+)-NH3
791.50604	1537.3	b (16) (2+)-H2O, b (16) (2+)-NH3
792.50635	270.0
793.55518	81.3
794.60181	6.9
795.86902	9.7
796.46997	1.6
797.42688	31.5
798.46057	30.9
799.46204	24.1
800.54242	73.7
801.48291	62.4
802.64075	5.0
803.48853	2.6
805.14886	10.5
806.51019	9.3
808.51257	306.0
809.56128	139.1
810.47791	109.3
811.59875	41.1
812.46777	32.0
814.26221	130.0
815.43555	18.2
817.87329	16.5
822.67810	25.5
824.52136	14.8
826.52173	2584.3	y (7) (1+)
827.49841	1347.8
828.56616	289.9
829.50122	10.0
832.60657	14.2
834.31970	50.6
839.48328	2.1
840.44275	7.5
841.69250	14.7
842.54089	8.8
843.60205	14.6
845.59717	2.2
849.41272	111.3
850.69580	15.8
851.52454	28.3
852.32227	9.9
854.42712	13.4
855.45679	23.6
856.46143	13.7
857.34192	3.5
858.25464	42.0
858.94348	15.8
861.57336	11.0
862.30017	17.1
863.76440	6.8
864.66614	11.3
868.60120	15.1
869.66711	12.6
870.58618	20.6
871.30151	37.7
872.55725	5.2
874.48767	6.6
876.52625	11.3
877.51892	13.4
879.16663	15.1
880.37183	15.6
882.46411	9.8
885.33362	40.6
887.54150	11.9
888.63342	27.3
889.73254	26.1
890.49548	32.9
891.52380	8.3
892.63635	13.5
893.72546	97.7
894.83887	137.8
895.63879	68.7
899.16626	42.3
900.60278	40.2
901.85217	27.7
903.67126	31.4
906.47815	59.9
907.39319	145.3
908.50171	115.6
909.43982	28.2
910.54688	62.0
911.52417	28.6
912.55701	23.0
913.54578	16.2
914.38733	42.4
915.78503	3.8
916.59424	14.0
917.73206	7.3
920.23450	4.7
922.56262	25.6
924.32422	59.9
925.49854	1817.5	y (8) (1+), a (27) (3+)-H2O, y (26) (3+)-NH3, a (27) (3+)-NH3, y (26) (3+)-H2O
926.54028	937.4
927.59106	241.0
928.47827	45.9
929.80762	32.6
932.78870	14.4
933.76880	13.7
934.51501	6.2
936.01770	15.7
937.56763	22.5
938.34021	28.8
939.82629	12.3
941.74048	71.2
942.46936	57.7
943.30127	22.6
944.02014	15.2
945.47705	3.4
946.43457	21.1
948.83923	41.5
950.88330	215.9
951.84424	202.8
952.66650	46.4
953.81445	38.5
954.59045	10.2
955.69861	15.8
957.32300	45.4
958.02515	7.3
958.72852	3.7
959.61755	33.0
960.48450	51.7
961.35510	10.1
962.37744	24.4
963.40613	47.7
964.72559	25.0
965.50220	3.3
967.41516	28.5
968.46277	68.2
969.45459	136.9
970.52002	74.9
971.64368	73.6
972.41052	5.7
973.55652	6.6
974.65088	25.4
975.69360	24.4
976.56226	7.7
977.36768	6.2
978.50964	37.0
979.40796	20.5
981.55957	16.5
983.44287	73.9
984.51819	74.6
985.58386	26.7
986.63208	4.3
988.75757	71.7
989.74976	6.9
990.91907	45.8
991.63989	29.3
993.91248	45.2
994.57959	8.3
996.45654	193.7
997.40442	102.4
998.92664	199.5
999.89368	29.9
1001.61194	24.5
1003.59277	31.6
1004.67920	49.6
1005.52686	33.0
1007.39465	552.5
1008.19653	637.0	y (9) (1+)-NH3, b (20) (2+)
1009.09790	38.8
1009.71130	9.1
1010.87524	10.4
1011.49268	13.1
1012.51099	11.3
1013.80981	37.1
1015.15930	34.6
1016.35132	107.7
1017.57751	38.1
1018.66748	12.3
1020.66467	4.7
1022.62158	11.0
1023.64502	13.6
1024.53809	853.0	y (9) (1+)
1025.56445	578.0	b (29) (3+)-H2O
1026.55188	157.9
1027.57495	37.6
1028.63672	5.1
1030.37439	13.1
1032.50037	16.5
1033.68921	10.4
1035.44202	15.7
1038.10364	27.5
1039.46460	104.7
1040.62793	86.7
1041.75537	69.3
1042.69629	113.8
1043.57275	33.5
1047.71362	63.8
1048.80334	26.5
1049.65222	14.7
1050.52197	21.4
1051.31946	2.3
1052.56177	24.4
1053.77551	33.7
1055.67822	68.7
1056.88318	3.3
1059.67542	10.4
1061.47876	10.8
1062.65686	13.1
1064.39783	547.9	b (21) (2+), b (30) (3+)-H2O, b (30) (3+)-NH3
1065.37085	262.9
1066.33984	52.4
1067.93738	330.2	y (30) (3+)
1068.61157	145.5
1070.90906	2.1
1072.69519	28.4
1073.56677	6.3
1074.70020	43.6
1075.75366	29.0
1076.57397	43.9
1077.53589	7.3
1079.51196	13.2
1080.41895	17.7
1081.91406	45.0
1082.55286	2.4
1083.51526	6.8
1084.69202	42.1
1085.64478	26.4
1086.79443	21.7
1087.73499	84.0
1088.73059	117.6
1089.57617	21.0
1090.58569	8.3
1091.74597	17.1
1093.71289	143.9
1094.53491	178.3
1095.58655	136.5
1096.74561	56.3
1097.80896	97.7
1098.90173	51.3
1100.49280	2635.0	y (31) (3+)
1101.54675	329.7	b (11) (1+)
1102.65723	73.9
1103.66589	29.6
1105.07349	22.6
1106.47791	108.5
1107.43494	63.8
1108.22290	93.4
1109.59534	82.5
1110.85376	184.4
1111.48950	1408.3	b (22) (2+)-H2O, b (22) (2+)-NH3
1112.43030	832.5
1113.62720	155.4
1114.56873	37.9
1116.40259	200.9
1118.25476	32.5
1119.63245	61.6
1120.78552	361.5	b (22) (2+)
1121.91675	166.2
1122.95947	46.0
1123.58386	8.0
1125.08850	30.6
1126.04260	53.3
1126.87561	16.9
1127.71924	34.5
1128.73181	9.6
1129.57776	20.3
1138.19458	64.2
1138.89502	22.2
1139.52283	12.0
1140.50500	17.3
1142.63440	48.3
1144.79944	23.4
1145.72888	9.9
1147.23291	15.1
1148.80322	222.0
1150.54834	10.6
1151.41345	6.3
1152.50208	14.9
1153.66003	127.8
1154.66797	40.9
1155.69934	89.4
1156.76282	37.8
1159.63391	2.8
1160.72021	44.2
1162.80103	4.7
1164.29834	21.1
1165.13208	73.1
1165.77710	96.9
1166.70435	35.9
1167.61609	46.2
1168.67834	17.4
1170.04590	13.6
1171.65210	1695.0	a (23) (2+)-NH3, a (23) (2+)-H2O, y (10) (1+)
1172.63647	1346.1	a (12) (1+)
1173.74353	414.7
1174.61780	40.3
1175.55872	18.3
1176.43726	73.9
1178.62476	47.5
1179.58521	14.8
1181.90222	83.3
1182.76001	32.1
1183.91809	13.1
1184.71521	14.7
1185.41565	31.8
1186.83997	93.8
1188.08948	143.9
1188.78906	40.9
1189.81250	38.9
1192.26147	69.8
1193.41113	10.2
1194.61536	263.7
1195.40515	148.5
1196.64966	108.4
1197.72607	15.5
1198.40125	9.4
1200.68323	384.4	b (12) (1+)
1201.84448	251.7
1202.70044	82.4
1203.54846	153.4
1204.17834	38.1
1205.49194	298.2
1206.37427	202.3
1207.49011	62.9
1208.67224	52.2
1210.39697	281.9
1211.53516	189.4
1212.88770	31.6
1214.88013	18.1
1215.72534	84.2
1216.72534	52.4
1218.47583	4.7
1220.29675	31.9
1221.04663	22.3
1222.12390	140.1
1224.55591	432.1
1225.72107	252.5
1226.55322	72.6
1227.58765	35.8
1228.22400	13.4
1230.62903	36.2
1231.53979	66.6
1232.33081	66.0
1233.77808	19.7
1235.80090	56.6
1237.79309	50.7
1238.65564	73.9
1239.70911	12.0
1240.74792	5.6
1242.01782	165.7
1243.50488	157.8
1244.15479	175.3
1245.11218	104.8
1248.03552	43.7
1248.71045	47.7
1249.94421	90.5
1251.49219	44.4
1252.59265	47.1
1253.60278	27.0
1254.51599	106.3
1257.12378	25.2
1258.19580	22.7
1258.94788	13.4
1260.00830	118.5
1260.83521	24.3
1263.27856	135.4
1264.44861	51.2
1265.56555	51.3
1266.74231	17.7
1267.65942	31.9
1268.79736	14.0
1269.58667	33.0
1270.19641	10.7
1270.85522	15.9
1272.01013	41.2
1274.24487	49.1
1276.66064	12.2
1278.27380	130.8
1279.01355	176.8
1279.71362	11.9
1281.83508	209.2
1282.58142	100.9
1283.81433	129.2
1284.70471	801.6	b (25) (2+)-NH3, y (11) (1+), b (25) (2+)-H2O
1285.79797	847.4
1286.71838	374.3
1287.77917	95.9
1288.85559	48.5
1289.65247	16.9
1291.28687	27.0
1292.95020	38.9
1293.98706	205.2
1294.79626	39.2
1295.80762	17.6
1296.82166	3.5
1298.45374	10.4
1299.23230	7.5
1302.58826	261.0
1303.30786	140.3
1303.97876	28.7
1304.64258	9.1
1305.58704	4.5
1306.83044	17.4
1308.31580	56.1
1309.75769	22.5
1311.53748	6547.2	b (13) (1+)-H2O, b (13) (1+)-NH3, y (24) (2+)
1312.30518	4242.9
1313.41418	208.9
1314.45959	30.7
1315.67700	6.8
1316.74451	2.5
1319.65894	71.9
1320.70813	217.1
1321.65039	26.7
1323.43311	92.1
1324.84412	60.0
1325.76477	14.7
1328.79224	49.8
1329.75635	106.8
1330.55566	59.5
1331.60266	7.4
1332.38684	4.1
1333.20898	6.4
1334.80127	15.4
1337.59790	283.8
1338.65527	340.5
1339.67297	111.9
1340.43164	12.5
1341.51660	4.5
1343.83752	77.5
1345.35547	11.6
1347.61206	25.4
1350.13928	20.3
1350.99243	13.2
1352.30066	42.9
1352.99353	21.1
1354.68274	3.6
1356.56787	31.5
1357.68982	72.2
1359.68372	28.8
1361.07336	1261.2	y (25) (2+)
1361.90344	1356.3
1362.85083	47.9
1364.72180	19.2
1365.94397	16.9
1366.96069	14.6
1369.96045	4.9
1373.00586	49.5
1373.72058	6.9
1374.73401	12.0
1375.76831	20.8
1377.56152	6.2
1378.93030	11.8
1380.57056	119.5
1381.59888	90.5
1382.75476	88.5
1383.99170	25.5
1385.75366	41.5
1386.75525	34.8
1387.93640	75.3
1388.76501	83.8
1390.65723	33.5
1392.36267	9.4
1394.43311	85.3
1395.53625	80.8
1396.57690	1790.9	a (27) (2+), y (26) (2+)
1397.47888	2141.0	y (12) (1+)
1398.79712	860.6
1399.85437	477.6	b (14) (1+)
1400.91162	246.7
1401.99951	67.8
1402.65051	35.0
1404.44812	16.2
1405.74219	11.2
1408.09692	25.8
1408.88123	26.7
1409.68140	10.0
1411.06543	116.8
1411.81506	6.0
1412.94092	20.9
1414.12378	36.3
1414.74744	51.0
1415.92493	45.5
1417.74658	132.6
1418.92444	62.4
1420.50452	52.6
1422.65125	38.2
1424.23279	69.6
1427.48877	5.9
1429.61523	11.4
1432.58740	3.3
1433.67554	45.6
1434.74963	20.9
1436.21509	138.6
1437.27588	124.8
1437.90332	26.0
1438.78650	12.8
1439.46167	12.1
1441.84583	79.7
1444.09351	37.1
1444.93286	31.2
1446.08533	2060.4	y (27) (2+)
1446.87476	2670.3
1447.95532	73.0
1450.04529	62.4
1450.77539	367.4	a (28) (2+)-H2O
1451.77478	324.8
1452.77405	114.5
1453.85193	24.8
1455.01990	12.7
1455.94507	118.8
1456.68384	4.4
1458.01978	2.6
1458.80286	12.9
1460.65564	19.0
1462.07849	13.7
1462.87488	16.7
1463.53894	67.5
1464.39099	16.7
1466.77490	155.4
1467.55969	111.6
1469.88892	22.3
1470.87256	100.5
1471.85791	218.2
1472.84753	100.8
1474.63037	132.2
1475.47717	64.2
1476.58264	9.0
1477.72156	24.8
1478.81213	10.8
1480.68542	39.2
1482.17639	36.1
1483.02441	29.7
1484.63879	43.5
1485.68518	8.0
1486.62036	17.7
1487.37390	40.6
1488.85657	8.5
1489.73938	14.4
1490.99731	32.4
1492.16052	110.5
1493.74426	48.0
1494.94092	31.3
1496.24170	364.9
1497.13062	26.6
1498.81921	26.5
1499.98230	57.8
1500.82874	11.7
1501.65637	7.8
1503.33777	38.1
1504.90869	11.3
1505.75952	23.7
1506.67175	113.6
1507.65271	88.7
1509.02356	59.2
1509.94324	30.7
1510.92517	289.8
1511.92676	235.5
1512.89124	126.6
1513.83923	6.0
1516.60938	15.7
1517.89148	21.4
1520.40771	22.2
1521.79565	21.3
1524.58655	7.2
1525.87097	31.4
1526.72070	8.0
1527.43750	27.1
1530.76819	11.2
1531.99670	43.0
1532.72876	7.8
1535.00781	5.6
1537.61121	19.2
1538.89734	9.5
1540.28406	38.7
1544.70032	4.9
1548.58826	88.5
1549.49597	79.6
1550.74304	72.6
1551.65967	5.6
1552.67200	55.9
1553.34546	109.9
1554.51733	15.2
1556.70056	43.4
1558.36646	31.0
1559.71887	17.2
1561.65320	10.2
1562.86841	51.2
1563.75391	24.4
1565.63647	24.5
1566.63477	7.5
1569.69958	21.6
1571.47339	23.7
1575.91150	20.2
1576.99927	35.3
1577.90552	9.4
1579.76587	8.6
1580.73083	23.7
1581.71448	10.0
1582.42371	23.8
1584.06995	116.0
1585.26880	29.6
1586.09021	16.1
1586.92493	25.0
1588.92969	24.0
1590.33447	16.9
1591.10864	23.6
1592.48926	79.7
1593.49792	48.3
1596.05786	87.5
1596.86890	37.8
1597.90564	143.8
1598.86426	185.0
1599.88232	146.4
1601.23474	2050.8	y (30) (2+)
1602.01233	2868.0
1603.02551	75.2
1604.58740	281.8
1605.68555	285.4
1606.87231	45.1
1607.90283	37.2
1609.20276	45.6
1610.09265	24.4
1612.01819	26.6
1615.83569	16.8
1619.35461	36.7
1620.12366	24.1
1620.87549	56.0
1621.84253	87.3
1622.91345	3.0
1624.83118	3.6
1626.04529	162.5
1626.98303	75.6
1628.12207	125.3
1629.21973	18.1
1629.91211	3.6
1630.95984	21.3
1631.85571	21.3
1633.41614	21.6
1634.57837	24.3
1642.69019	59.7
1643.41675	38.3
1645.82837	15.6
1650.55408	35.2
1652.57239	19.6
1654.93726	27.6
1655.91992	14.4
1667.80786	6.8
1670.01819	7.6
1670.88013	16.6
1672.10388	16.9
1673.96631	20.9
1675.03088	7.0
1678.66907	10.9
1679.99561	8.7
1681.43445	17.3
1682.90710	5.7
1683.81726	34.2
1684.74329	10.5
1688.13269	16.9
1690.53137	3.1
1692.16064	9.1
1693.00024	4.9
1696.93445	266.7
1697.86865	256.6
1698.87964	130.5
1700.12634	27.0
1701.87061	4.0
1702.87451	7.9
1708.58008	8.1
1709.71729	3.5
1711.00220	19.0
1711.69812	9.8
1714.95483	14.0
1715.98572	19.3
1716.92468	7.7
1720.48999	68.1
1721.20886	19.9
1721.83228	36.3
1722.92969	13.0
1723.84729	25.8
1726.83569	10.5
1728.07019	6.6
1732.59778	2.6
1733.84412	7.1
1737.74463	7.3
1739.94287	41.5
1740.73657	5.7
1746.88477	7.0
1747.90662	11.9
1751.72046	27.9
1758.75342	6.8
1767.81885	39.4
1768.98621	29.0
1769.96802	10.0
1771.23657	25.3
1776.01050	6.7
1776.94507	14.3
1777.73254	23.7
1779.04163	35.2
1779.80164	39.1
1784.69824	25.2
1785.80725	26.8
1786.90613	36.8
1787.92712	80.3
1788.98267	11.7
1789.85010	28.5
1791.87207	12.4
1794.12366	11.8
1795.98157	177.2
1796.94824	285.2
1798.09644	116.9
1802.96777	9.9
1803.84900	30.6
1804.99133	9.9
1811.96545	89.4
1812.87878	70.5
1813.83411	48.5
1814.49854	3.5
1818.99866	42.1
1824.79346	16.1
1830.30481	20.4
1831.00903	22.0
1840.91589	10.6
1851.83398	15.9
1863.00989	26.1
1866.93518	28.9
1867.89221	43.8
1868.95129	15.6
1869.91797	21.0
1878.75879	35.6
1879.44971	2.7
1881.91199	6.0
1882.87244	10.1
1884.09399	3.8
1884.86096	4.2
1886.01245	37.2
1892.95581	3.6
1894.87988	18.5
1895.83789	57.6
1896.95300	42.9
1900.70422	73.1
1901.90833	90.0
1902.90112	122.6
1904.00183	5.8
1916.92432	13.3
1918.17920	9.8
1919.87061	4.9
1924.15613	13.6
1928.99414	9.2
1935.75879	3.3
1941.09045	39.1
1942.14185	34.8
1943.12805	24.8
1948.20227	61.6
1949.18445	22.3
1951.99451	12.8
1954.75745	12.2
1965.07361	3.0
1966.13049	30.6
1966.98926	97.5
1968.16150	9.1
1969.30981	5.7
1970.09106	5.8
1977.22437	9.4
1981.08777	3.0
1985.02063	3.3
1997.10486	14.5
1998.01001	7.2
