# Supplementary material for: Top-Down and Bottom-Up Identification of Proteins by Liquid Extraction Surface Analysis Mass Spectrometry of Healthy and Diseased Human Liver Tissue
Source: J Am Soc Mass Spectrom. 2014 Sep 3;25(11):1953–61. doi: 10.1007/s13361-014-0967-z (PMC4197381; doi:10.1007/s13361-014-0967-z)
Supplement: Supplementary file 4 — (ZIP 7870 kb) [file 13361_2014_967_MOESM4_ESM.zip › data/FNSISISGYHMQEAGADAILELAYTLADGLEYSR_-2_2_111450.txt]

m/z	i	matches
345.43396	9.2
377.33716	28.2
383.34625	2.4
386.62115	6.6
389.45932	13.5
393.36603	2.5
395.36688	23.1
398.43127	2.6
400.16409	7.2
401.02402	3.4
409.28525	5.0
412.35309	12.8
413.27325	7.8
414.41739	18.5
415.40762	8.3
416.39929	3.6
417.59363	2.8
419.18192	3.6
424.65793	10.4
425.36166	105.2	y (3) (1+)
426.23346	26.8
428.14761	34.4
429.37964	22.2
431.30701	19.2
440.27466	43.5	a (12) (3+)-H2O, a (12) (3+)-NH3
441.44305	9.5
444.26083	6.3
445.32565	20.2
449.52222	3.1
450.57520	20.1
452.31073	7.1
454.34875	5.5
455.60898	3.8
458.37537	2.8
459.19080	5.1
460.22476	7.4
462.07019	7.9
463.32047	18.0
470.25452	7.4
471.29224	6.9
472.41309	7.8
477.04468	6.9
479.74500	7.1
484.28027	14.2
486.27121	9.2
487.04376	6.8
488.29172	59.7
489.31549	7.8
490.74823	10.9
500.05417	21.0
503.58704	11.8
507.53558	7.4
512.31213	21.6
513.38922	32.3
515.32031	5.7
518.21088	4.3
521.50372	30.0
523.28851	2.4
526.39716	43.5	a (15) (3+)-NH3, a (15) (3+)-H2O
528.64270	5.8
530.29504	15.2
531.14404	7.4
536.21539	18.9
537.16174	11.7
540.31445	10.3
542.43799	5.5
544.63184	9.5
551.38049	4.4
553.34711	11.5
554.29260	229.0	b (10) (2+), y (10) (2+)-NH3, y (4) (1+), y (10) (2+)-H2O
555.33154	46.8	a (16) (3+)
556.52649	18.4
557.18494	3.7
558.66882	11.1
559.37006	13.9
562.55713	22.3
564.33533	18.6
566.42981	23.3
572.32806	11.3
573.28912	2.8
575.07367	10.6
576.30750	9.1
577.46130	18.1
579.03479	31.1
582.00507	20.0
584.36365	3.0
585.40051	33.1
586.34625	6.6
591.62695	1.7
596.19836	3.1
597.40228	8.8
598.34583	13.7
599.39978	15.5
600.41193	13.0
601.34253	6.4
602.39496	14.9
604.23853	13.4
608.35876	9.6
609.33978	27.9
612.47571	3.9
613.39270	4.9
615.31152	4.5
616.67529	45.3	a (6) (1+)-NH3, a (6) (1+)-H2O
617.45172	18.4
618.52856	6.6
624.23560	8.7
625.35852	17.4
626.56116	15.5
629.38562	18.8
630.54358	15.5
631.37518	25.1
632.43640	6.0
633.54968	11.1
635.32617	39.8	y (11) (2+)-H2O, y (11) (2+)-NH3
635.93591	20.8
637.33411	16.5
638.50757	15.9
639.64758	2.4
640.35254	5.8
642.44263	6.5
643.53540	14.4
647.46082	8.4
648.40833	8.4
652.27466	14.7
656.48981	7.2
657.41907	12.3
658.57666	22.2
660.51062	12.8
661.89832	9.7
663.36041	7.4
664.32819	7.0
665.57629	16.9
667.45544	43.1	y (5) (1+)
668.47260	28.4
670.39923	3.0
672.45990	7.2
673.20129	1.2
680.22961	12.1
681.54620	11.8
683.20142	9.3
685.54242	37.9
687.34912	7.1
688.43665	26.6
689.50085	19.6
690.40344	16.0
694.34753	17.6
696.53278	6.6
697.47668	7.5
700.41418	3.5
701.46448	8.6
702.78455	6.5
704.38464	19.4
705.41064	6.5
706.30078	20.2
708.42773	32.7
709.52966	24.3
710.73169	13.0
711.51044	8.3
712.63068	9.5
713.32275	3.0
718.90588	14.4
720.45703	9.4
723.30933	28.3
724.38788	483.9	a (13) (2+)-H2O, y (6) (1+)
725.37903	153.3	a (13) (2+)-NH3
727.40125	3.4
730.42615	3.9
731.60352	5.5
733.30646	29.8
734.48828	4.5
735.46649	10.4
736.45306	10.2
737.65881	3.0
741.27197	10.0
741.95532	12.1
746.50153	5.4
747.50146	25.9
748.22070	8.8
749.36139	7.2
750.35730	4.4
756.66479	27.6
757.39563	20.1
759.67419	5.4
760.46729	9.9
761.32086	9.3
762.71680	23.4
763.67151	7.9
764.46100	9.5
765.30011	6.0
766.62067	20.7
768.23779	15.5
771.52344	67.5
774.38116	6.9
775.27063	4.5
776.42798	11.3
778.56909	17.1
779.25659	5.4
781.59802	11.5
783.54926	5.2
784.82465	11.9
786.90582	5.8
788.42322	4.5
790.52991	16.3
793.40637	34.1
794.49707	37.5
795.37903	46.5
796.00067	4.8
797.79053	16.5
799.87854	12.3
803.14081	21.4
804.62939	3.7
805.72913	19.2
809.35535	4.0
811.68024	4.8
812.47925	24.4
813.64087	9.7
814.41699	41.6
816.83075	5.0
817.48187	4.3
818.35547	22.8
820.41418	4.3
821.44019	54.8	y (7) (1+)-H2O
822.45923	60.2	y (7) (1+)-NH3
824.42407	12.3
825.21149	9.8
826.44806	51.4
827.38489	17.9
828.31360	12.7
830.49988	3.7
831.58875	17.0
832.52179	5.7
833.25519	11.6
834.56274	34.1
836.29437	15.3
837.43311	22.9
839.39612	665.8	y (7) (1+), b (16) (2+)-NH3
840.49341	278.0
841.46008	36.8
843.39978	28.7
844.53723	21.6
845.58386	3.3
848.52441	20.2
851.09143	28.8
852.46741	5.1
854.52161	14.2
855.45386	10.0
856.76367	8.2
857.38733	6.0
858.59375	7.2
859.38904	23.4
860.44470	10.4
864.56848	32.3
865.60120	6.2
866.32825	8.3
867.17285	14.9
868.56482	17.5
869.47400	9.5
870.58801	66.9
873.58081	27.8
874.47034	17.6
879.52380	4.3
881.35889	8.8
882.41296	2.6
883.34277	74.2
884.50244	11.9
886.60962	19.5
887.62866	21.9
888.73132	18.5
889.54382	10.2
890.77051	28.0
892.48560	105.5	y (8) (1+)-H2O
893.65198	5.6
894.51318	42.7	b (25) (3+)
896.40808	32.9
897.09045	15.4
898.50574	10.5
899.18372	40.3
901.77759	2.4
902.43896	7.6
903.05457	20.8
903.77527	8.9
904.42810	26.7
905.42578	16.7
907.47107	14.5
908.37244	8.0
910.45020	641.6	y (8) (1+)
911.44275	224.9
912.28821	11.4
913.50977	7.8
916.58704	38.9
918.31689	26.3
920.38611	9.5
921.55847	5.7
924.37097	11.7
926.35339	14.7
927.47241	3.8
930.80676	10.0
932.20679	62.3	b (18) (2+)-NH3, b (26) (3+), b (18) (2+)-H2O
933.19409	34.6
934.42822	12.6
936.31689	17.2
937.35168	28.8
938.46973	26.3
939.56409	17.3
941.00037	7.9
943.07593	13.6
944.48682	9.9
945.32202	63.6
946.61646	12.5
947.67517	2.9
950.38037	7.7
951.58765	8.0
952.47253	20.4
954.19910	9.4
955.35059	10.0
956.68262	6.0
958.56458	41.9
959.27124	6.4
960.59326	4.8
961.54749	20.8
962.49915	24.9
963.64258	12.9
964.98340	15.0
967.43372	9.4
969.90295	30.7
971.55237	11.5
973.63232	31.4
974.57410	23.9
975.74719	24.4
977.70898	9.7
978.97339	67.5	a (28) (3+)-H2O
980.04749	33.3
981.41772	12.0
982.99109	22.2
983.86401	35.1
984.68494	8.4
985.69287	14.8
986.47449	34.1
987.75781	84.4	b (19) (2+)-NH3, b (19) (2+)-H2O
988.51477	34.3
991.50452	42.8
992.63733	12.4
993.68152	15.7
994.67590	6.6
997.27832	80.6	y (18) (2+)-H2O, b (19) (2+)
998.57581	23.5
999.55920	8.9
1002.56921	3.5
1003.62683	20.5
1004.70264	50.3	y (9) (1+)-H2O, a (29) (3+)
1005.59460	43.3
1006.56934	37.6	y (18) (2+), y (9) (1+)-NH3
1007.51416	11.3
1009.48425	14.1
1013.32080	54.7	b (29) (3+)
1014.49719	11.3
1015.40308	17.5
1016.21338	36.7	y (28) (3+)
1017.38489	7.5
1018.56934	17.6
1020.40222	107.0
1021.61499	32.1
1023.41479	429.0	y (9) (1+)
1024.50732	233.2
1025.41052	6.2
1027.94714	33.9
1031.33228	19.1
1032.55896	62.4
1033.50928	51.6	y (19) (2+)-H2O, y (19) (2+)-NH3
1035.32080	29.4
1036.55518	33.5
1037.68640	11.2
1039.17273	10.6
1041.59192	203.3	a (30) (3+)
1042.67468	181.7	y (19) (2+)
1043.56543	119.1
1044.62415	19.6
1045.72498	14.6
1047.33069	16.9
1048.41833	7.9
1049.43042	20.9
1050.62878	5.2
1052.35608	36.5
1053.30823	120.5	b (20) (2+), y (29) (3+)
1054.65234	126.3
1055.82129	28.7
1056.50610	6.1
1057.17432	23.6
1057.89465	15.8
1059.47607	14.6
1060.52539	21.9
1061.61743	44.5	y (20) (2+)-H2O, a (10) (1+)-NH3
1062.58044	29.9
1063.72974	23.0
1067.43005	5.4
1069.60364	25.0
1071.67175	24.6
1073.77759	10.3
1074.62512	12.6
1075.23230	10.4
1076.49878	35.7
1078.54700	11.2
1079.39648	8.6
1080.15845	23.2
1081.12598	23.3
1082.62598	4.6
1084.35767	3.5
1085.10986	5.4
1085.80676	3.2
1086.49231	22.2
1087.84937	50.1	b (10) (1+)-H2O, b (31) (3+)-H2O
1088.52551	25.9
1089.58765	56.1	b (31) (3+)-NH3, b (10) (1+)-NH3
1092.51563	64.9
1094.65198	46.4	b (31) (3+), a (21) (2+)-H2O
1095.46252	35.6
1096.41699	12.1
1097.02795	43.8	y (21) (2+)-H2O
1099.19006	3.5
1100.04968	23.9
1100.99390	14.4
1101.60352	11.3
1102.50879	33.9
1104.36707	89.6	a (21) (2+)
1104.97314	1.7
1105.60645	10.8
1106.54370	107.8	y (10) (1+)-H2O, y (21) (2+), b (10) (1+)
1107.41113	20.8
1108.52820	68.8	b (21) (2+)-H2O
1109.90466	43.1	b (21) (2+)-NH3
1111.52612	11.5
1112.55188	7.6
1113.94897	54.3	y (31) (3+)-NH3, y (31) (3+)-H2O
1118.17285	134.2	b (21) (2+)
1118.84863	108.4
1119.85938	41.8	y (31) (3+)
1120.67419	4.5
1121.47559	48.6
1122.65222	14.1
1123.45142	96.9
1124.60449	521.1	y (10) (1+)
1125.63342	214.9
1126.59155	28.5
1128.25610	43.7
1129.33289	32.8
1129.97632	4.7
1130.61511	17.9
1131.50989	9.3
1132.70825	5.0
1133.56531	164.3	a (32) (3+)-H2O, a (32) (3+)-NH3
1134.51563	117.3
1135.66565	116.2
1136.67664	38.4
1138.01855	31.0
1138.76038	18.2
1140.73511	26.3
1141.73389	2.5
1142.53748	37.8
1143.34180	74.7	y (32) (3+)-H2O, y (32) (3+)-NH3, b (32) (3+)-H2O, b (32) (3+)-NH3
1144.76550	38.8
1145.64258	29.5
1146.57166	32.6
1147.50623	41.7
1148.52234	8.6
1149.53198	4.5
1150.15442	15.7
1151.39282	65.2	a (22) (2+)-H2O
1152.82190	116.6	a (22) (2+)-NH3
1153.65833	92.0
1154.61304	5.8
1155.99585	6.3
1157.01514	53.4
1157.69263	8.0
1161.71936	45.3	y (22) (2+)-H2O
1165.21826	125.1	b (22) (2+)-H2O
1166.01343	101.0	b (22) (2+)-NH3
1167.02869	82.9
1168.21216	27.6
1169.41663	48.8
1173.28284	61.8
1174.56335	206.6	b (22) (2+)
1175.37024	62.5
1178.93237	43.5
1179.71313	14.5
1182.47424	20.9
1183.28186	15.6
1184.31494	10.4
1185.60864	18.4
1187.74927	43.6	a (23) (2+)-H2O, a (23) (2+)-NH3
1188.48865	11.9
1190.34143	109.0
1191.90369	86.6	a (11) (1+)-H2O, a (11) (1+)-NH3
1192.72510	67.9
1196.03320	27.6
1197.99988	26.0
1198.66443	4.0
1199.68909	10.4
1200.80505	64.0
1201.83044	254.4	b (23) (2+)-H2O, b (23) (2+)-NH3
1202.82117	13.0
1204.45862	74.2
1206.66162	19.4
1207.82898	8.2
1209.40186	121.2
1210.27881	251.0	b (23) (2+), a (11) (1+)
1211.19226	132.1
1212.69043	48.5
1214.65808	152.9
1215.82813	8.7
1216.62622	31.9
1217.50793	274.3
1218.49231	146.3
1219.83215	72.7	b (11) (1+)-H2O, b (11) (1+)-NH3
1220.95947	34.8
1222.35046	27.3
1224.18909	241.8	[M+3H] (3+)-NH3-H2O
1225.10229	39.1
1225.87634	11.6
1236.72302	6.3
1237.47070	3.1
1239.14917	22.6
1241.62415	45.6
1242.61597	14.7
1243.67578	5.8
1244.88513	49.1
1247.47424	11.1
1248.28345	2.7
1250.66296	22.5
1251.93799	69.6
1253.67920	42.9
1255.28625	147.2
1256.29956	43.5
1257.62915	19.4
1258.88831	27.4
1260.65442	1.7
1261.79822	7.7
1262.93750	7.9
1264.05872	4.1
1264.93188	36.2
1265.55737	20.5
1266.56104	16.0
1267.42896	13.2
1268.44531	49.8	a (24) (2+)-H2O
1269.63440	120.4	y (11) (1+)-H2O, a (24) (2+)-NH3
1270.76074	39.1	y (11) (1+)-NH3
1272.71277	25.5
1274.11914	58.4
1274.76941	112.7
1275.55969	10.0
1276.75317	25.0
1278.23816	59.9	a (24) (2+)
1280.34363	29.8
1281.36450	7.4
1282.88123	127.5	b (24) (2+)-H2O, b (24) (2+)-NH3
1283.69080	23.3
1284.38501	31.4
1285.95618	85.7
1286.98792	241.6
1287.79102	533.9	y (11) (1+)
1288.76477	253.5
1289.59851	55.6
1290.30884	18.7
1291.91357	505.5	y (24) (2+)-H2O, y (24) (2+)-NH3, b (24) (2+)
1292.68201	101.4
1294.82739	11.7
1296.77905	10.5
1297.81665	24.9
1298.72253	20.6
1300.09082	43.6	y (24) (2+)
1300.83362	6.1
1301.75500	24.0
1303.08191	264.6
1303.74878	32.5
1304.66443	40.9
1305.80066	6.0
1307.18921	14.8
1308.64587	67.0
1310.41040	232.0
1311.50574	187.3
1312.61768	17.6
1313.69568	17.7
1314.54980	25.0
1315.77393	22.3
1317.79895	10.3
1318.63281	19.4
1319.98181	30.5
1320.61890	14.2
1323.12842	64.3
1324.44080	82.0
1325.24768	64.8
1326.40088	12.7
1327.75830	14.6
1328.73291	19.7
1329.74438	53.1
1330.71997	50.3
1331.60388	49.6
1332.59814	13.9
1333.46472	352.4	b (25) (2+)-NH3, b (25) (2+)-H2O
1334.30688	107.8
1335.86243	65.4
1336.62170	5.0
1337.83716	14.5
1338.82922	8.8
1340.06567	25.5
1340.70508	59.2	y (12) (1+)-H2O
1341.81702	43.8	y (12) (1+)-NH3
1342.88745	271.3	b (25) (2+)
1343.87830	171.7
1344.70715	35.6
1347.54236	18.8
1348.63782	13.8
1350.90381	9.4
1351.62708	5.2
1352.75732	48.0
1353.56201	117.0
1354.30017	14.4
1356.90051	59.6
1358.60083	255.1	y (12) (1+)
1359.87292	247.3	y (25) (2+)-NH3, y (25) (2+)-H2O
1360.84692	76.3
1361.94202	126.7
1362.71838	74.9
1364.22766	37.9
1365.75342	13.9
1366.69324	15.1
1368.19336	42.8
1369.11133	33.8
1370.03149	33.3
1370.77405	46.5
1371.65491	42.5
1372.96582	75.4
1373.97156	38.7
1374.89746	15.1
1375.71667	27.8
1376.52722	52.4	a (26) (2+)-NH3
1377.69263	89.4
1378.59607	90.1
1380.63745	63.7
1381.24829	88.3
1382.12988	44.3
1383.39087	16.9
1386.85327	15.0
1389.90259	338.0	b (26) (2+)-NH3, b (26) (2+)-H2O
1390.73901	146.3
1392.53162	54.3
1395.87488	17.8
1397.78357	27.5
1399.01978	241.1	b (26) (2+)
1399.73633	132.5
1400.64233	33.4
1401.53943	25.3
1403.63196	77.9
1405.30176	96.0
1406.44299	17.4
1407.66370	37.9
1408.39563	20.1
1409.09509	35.9
1410.65454	13.8
1411.65259	12.5
1412.90161	2.9
1413.94592	17.3
1414.81445	11.6
1416.05847	91.0
1417.00562	144.3
1418.36316	37.4
1419.06226	14.7
1421.72070	3.0
1423.99207	27.0
1425.56201	494.7	b (27) (2+)-NH3, b (27) (2+)-H2O
1426.30786	254.1
1427.52783	56.7
1430.78723	15.1
1432.80249	69.3
1434.51208	490.2	b (27) (2+)
1435.20435	332.6
1435.85840	44.3
1436.80481	23.8
1440.17737	13.2
1441.83325	53.6	y (26) (2+)-NH3, y (26) (2+)-H2O
1442.89441	13.7
1443.79712	11.7
1444.95117	49.8
1445.56506	12.9
1447.14624	25.6
1448.63049	35.8
1450.76538	30.4
1451.67419	59.5
1453.57312	139.6	y (13) (1+)-H2O
1455.41113	19.5
1456.73816	40.1
1457.71130	74.4
1458.60095	5.4
1460.74023	51.1
1461.80225	4.6
1463.71252	2.7
1465.72632	5.1
1466.34448	24.3
1467.66296	19.8
1468.67603	70.7	a (28) (2+)-H2O, a (28) (2+)-NH3
1470.77417	10.9
1471.85962	50.9	y (13) (1+)
1472.84473	150.4
1473.72473	7.3
1475.82275	51.0
1477.20337	45.2	b (13) (1+)-H2O
1478.42065	75.0	y (27) (2+), a (28) (2+), b (13) (1+)-NH3
1479.23877	14.5
1479.99231	9.2
1481.68530	8.1
1483.02942	77.7	b (28) (2+)-NH3, b (28) (2+)-H2O
1484.33191	99.1
1485.34778	20.5
1487.02844	64.2
1489.03345	4.2
1490.18445	14.6
1490.85266	15.7
1491.97729	631.3	b (28) (2+)
1492.72949	552.9
1493.53528	24.3
1494.55188	3.0
1495.62207	105.3
1496.32971	15.3
1497.84106	1.4
1498.53821	5.5
1501.17017	7.0
1502.78601	22.5
1504.06726	6.4
1504.69617	10.6
1505.73474	18.5
1507.66272	38.0
1511.63086	159.6	b (29) (2+)-NH3, b (29) (2+)-H2O
1512.52673	38.0
1513.49756	144.2	y (28) (2+)-H2O, y (28) (2+)-NH3
1514.12280	9.7
1514.82288	16.4
1515.72021	31.7
1516.42444	13.7
1518.91174	23.8
1519.70557	20.6
1520.79138	143.0	a (14) (1+)-NH3, b (29) (2+)
1521.60742	128.0
1522.91663	41.0	y (28) (2+)
1523.84546	75.2
1524.56714	34.3
1526.73035	4.8
1529.39868	11.7
1530.89404	48.4
1531.90063	102.8
1532.68604	62.0
1533.72974	67.7
1534.74280	7.3
1536.65430	16.9
1538.83887	13.4
1542.86218	3.1
1543.64221	8.7
1546.86255	88.6
1547.84070	19.0
1548.65955	8.6
1549.81372	22.6
1552.81982	20.4
1554.91614	5.7
1556.11694	45.7
1556.93713	10.1
1558.81079	9.1
1559.65161	123.5
1560.76501	15.3
1561.87280	17.2
1562.90344	6.0
1563.90991	4.5
1564.83948	22.9
1565.65625	55.6	b (14) (1+)
1566.78931	45.7
1568.13562	195.3	b (30) (2+)-H2O, b (30) (2+)-NH3
1568.85938	127.7
1570.19031	16.3
1571.49426	12.2
1573.94104	13.2
1575.97571	21.3
1577.04431	711.0	a (15) (1+)-H2O, a (15) (1+)-NH3, b (30) (2+)
1577.79138	579.1
1579.20581	60.3	y (29) (2+)
1580.16992	20.7
1580.81934	66.8
1582.82361	46.0	y (14) (1+)-H2O
1583.89014	25.1
1585.80798	9.3
1588.96509	27.8
1589.81995	7.5
1591.53943	36.9
1593.06140	19.6
1594.05444	3.2
1595.43347	7.6
1598.57837	30.6
1599.54736	52.1
1600.88733	63.6	y (14) (1+)
1602.03931	26.1
1603.03760	14.0
1604.78418	10.5
1607.89819	6.6
1610.34424	29.8
1614.62549	30.9
1617.29126	64.0
1619.15845	6.0
1620.27966	24.4
1622.56775	6.7
1623.66003	116.1
1624.32629	12.3
1625.79138	15.7
1627.03174	57.8	a (31) (2+)
1627.82617	8.5
1630.05261	19.8
1631.00879	39.1
1631.62244	20.4
1632.68091	133.9	b (31) (2+)-H2O, b (31) (2+)-NH3
1633.50586	50.8
1636.20923	49.6
1636.88721	7.0
1637.66223	11.7
1638.88867	9.8
1640.20068	41.1
1641.72778	720.5	b (31) (2+)
1642.40027	312.9
1644.18616	27.3
1645.82019	40.6
1646.97546	8.2
1649.08057	12.5
1651.36230	24.7
1653.29224	35.9
1654.73291	9.1
1656.67957	5.4
1659.68103	11.3
1660.99866	86.2
1661.68665	12.0
1663.14648	47.5
1665.89563	4.4
1667.75293	7.5
1671.41943	40.4	y (31) (2+)-NH3
1672.66394	7.5
1677.06934	53.4	b (16) (1+)-NH3
1677.83508	62.0
1679.87219	25.9
1680.57861	20.2
1683.60132	40.7
1684.33704	16.6
1686.67297	20.1
1687.53772	17.4
1688.91431	32.9
1693.18494	183.7	b (16) (1+)
1694.68140	5.4
1695.68787	18.6
1696.83167	3.9
1698.25476	16.9
1700.55249	118.4	a (32) (2+)-H2O, a (32) (2+)-NH3
1701.42346	19.8
1702.15405	4.0
1703.88074	15.1
1704.75671	19.9
1705.64453	28.5
1706.90112	11.7
1708.97607	11.8
1710.00623	3.9
1710.80322	26.1
1714.04761	152.9	b (32) (2+)-NH3, y (15) (1+), b (32) (2+)-H2O, y (32) (2+)-H2O, y (32) (2+)-NH3
1714.86035	89.2
1715.47412	4.1
1716.98218	6.8
1719.90735	10.3
1720.64880	7.5
1721.90723	26.4
1723.05237	261.4	b (32) (2+), y (32) (2+)
1723.86633	153.6
1725.06982	11.9
1726.73584	12.3
1727.82471	6.3
1729.15564	28.5
1732.11584	33.5
1733.11768	9.7
1733.78406	14.9
1739.99768	11.9
1740.78760	32.2
1741.63623	47.9
1745.83423	14.0
1748.61780	54.3
1749.33740	33.9
1750.16895	31.9
1752.01123	9.4
1754.87744	72.9
1756.15637	19.4
1758.08557	171.7	b (33) (2+)-NH3, b (33) (2+)-H2O
1758.77002	23.8
1760.91724	37.0
1762.02942	7.3
1762.84290	25.8
1763.91431	28.1
1766.23340	35.7
1767.18005	326.4
1767.96887	24.9
1770.99512	11.6
1772.86389	8.7
1773.80615	14.2
1774.75317	10.2
1776.31262	17.1
1783.07813	4.1
1786.82288	11.8
1791.83459	9.5
1794.92456	19.1
1796.11182	21.3
1800.88025	26.4
1802.07031	9.1
1803.94666	6.4
1804.73962	12.7
1807.95227	7.5
1808.83594	10.9
1814.40930	63.7
1822.07166	10.0
1823.05981	8.3
1827.08191	9.7
1828.35608	8.6
1830.29297	17.6
1831.87061	25.9
1833.15625	6.9
1836.07190	3.6
1844.92114	4.7
1845.83728	3.2
1847.75208	9.8
1849.03308	25.6
1854.25317	18.6
1862.51563	16.8
1865.26648	12.2
1867.01917	20.6
1869.35107	12.3
1871.67273	7.6
1872.87524	3.0
1873.87463	6.7
1876.02405	22.6
1877.24316	6.4
1878.74878	3.1
1879.85852	54.5	y (17) (1+)-H2O, b (18) (1+)
1880.78662	44.2	y (17) (1+)-NH3
1885.67053	12.7
1886.72083	28.8
1887.92969	12.8
1892.93494	10.0
1897.86035	8.2
1899.95935	2.2
1905.69641	18.9
1920.91968	15.2
1926.23230	11.5
1928.21753	14.2
1932.00134	8.2
1933.57092	17.5
1936.86218	11.1
1940.44897	3.6
1944.24854	8.2
1946.15039	13.3
1948.15906	6.5
1951.21899	12.0
1956.19519	10.0
1958.01392	8.4
1959.07458	5.2
1959.81470	26.8
1965.25439	22.1
1974.13208	29.7
1975.24023	21.9
1980.11096	5.3
1988.17310	10.3
1992.75134	27.2
1993.90479	41.0
1994.58533	15.4
1999.08191	8.0
