# Supplementary material for: Top-Down and Bottom-Up Identification of Proteins by Liquid Extraction Surface Analysis Mass Spectrometry of Healthy and Diseased Human Liver Tissue
Source: J Am Soc Mass Spectrom. 2014 Sep 3;25(11):1953–61. doi: 10.1007/s13361-014-0967-z (PMC4197381; doi:10.1007/s13361-014-0967-z)
Supplement: Supplementary file 4 — (ZIP 7870 kb) [file 13361_2014_967_MOESM4_ESM.zip › data/IIPAIATTTAAVVGLVCLELYK_-2_2_103927.txt]

m/z	i	matches
212.26286	15.1
213.49283	8.8
215.11880	2.2
216.16109	2.2
217.36282	2.7
223.26009	6.7
226.11382	2.7
227.26450	17.8
231.10049	7.5
237.31163	14.6
240.05180	9.0
243.20782	4.7
245.26248	3.6
246.36992	3.3
253.31416	17.1
256.56061	8.4
262.21918	20.0
269.15616	15.2
272.42123	6.3
276.31381	5.8
278.18619	5.5
279.18710	12.6
282.20288	11.3
283.37567	22.4
284.45959	7.0
285.46280	5.5
288.47397	11.4
289.24680	9.4
292.27277	30.7
301.34665	3.4
304.32770	3.7
310.27991	217.0	y (2) (1+)
311.30862	49.2
312.56537	4.4
313.40143	6.8
316.32999	23.1
317.36365	12.2
322.41022	9.0
324.26596	6.5
328.26074	41.3
330.48279	3.5
333.43793	6.6
335.43484	9.3
336.48843	23.4
337.48492	4.2
338.44879	9.9
342.15094	13.0
343.31372	17.4
344.29984	14.8
346.34723	25.4
349.19928	9.6
350.34662	3.4
353.37817	5.6
355.36996	19.9
356.50055	6.6
358.35861	5.3
359.34906	35.0
361.53223	3.5
363.69794	6.1
365.15704	4.9
366.76834	31.0
367.44623	29.5
368.41888	18.8
370.36169	9.0
371.25473	34.2
373.24524	4.0
374.47668	2.5
379.56992	13.5
381.80341	9.6
382.44098	4.9
383.42480	10.6
385.42319	15.8
387.14801	8.7
388.32880	9.2
391.44055	37.4
392.24316	4.7
395.28354	47.6
396.63754	16.6
397.66876	2.2
399.67636	48.2
401.42017	5.9
404.49847	11.2
405.48569	25.6
407.34064	3.3
409.38373	11.9
410.30283	20.9
411.42188	17.8
413.40488	5.6
414.43515	14.0
415.66168	14.7
416.32147	11.8
418.41754	4.0
420.65582	34.5
422.42639	25.8
423.44809	118.9
424.37665	52.9
426.42905	10.0
427.28995	6.3
429.38446	5.3
431.08624	32.1
434.51581	19.4
435.33777	5.0
436.28033	11.4
437.36884	7.6
440.80304	14.5
441.48053	10.8
443.20389	2.8
444.33105	5.3
445.43011	16.3
446.52753	2.2
448.48676	14.7
449.39993	203.6	a (15) (3+)-H2O
450.35284	10.6
452.25983	11.2
454.48315	18.5
455.46021	22.9
456.19275	8.3
457.45129	19.9
459.42371	3.6
460.42932	8.4
462.40613	4.6
463.10883	16.3
465.41925	38.1
466.43079	29.1
467.32190	34.6
468.29852	28.3
470.42523	8.5
472.58282	13.0
473.32281	5.8
474.18365	4.2
475.68719	8.1
477.32410	14.3
479.41235	3.6
480.42542	41.9
481.74860	45.4
483.35492	9.0
484.68561	22.0
485.33917	7.6
487.25269	34.9
488.49164	7.3
489.97516	46.0
490.99731	63.4
494.58051	44.6
495.37817	23.6
496.45374	16.3
497.66980	35.0
499.00586	470.8	a (11) (2+)
499.95258	10.5
501.28632	6.8
502.06580	21.3
503.40210	9.0
505.48987	22.7
508.41364	83.2
509.52203	42.9
510.34680	27.8
511.55353	36.2
512.48627	21.2
513.38623	73.3
514.37299	5.6
515.02679	13.8
516.25989	11.7
518.35291	6.3
519.37689	5.0
520.31134	35.7
521.94708	49.8
523.47394	17.7
524.58392	30.7
525.18439	16.6
527.47229	305.7	y (15) (3+)
528.41931	39.7
529.43427	13.3
531.78809	14.7
532.77185	16.1
534.39166	24.3
535.30573	13.7
537.40460	15.7
538.45740	8.9
540.30273	5.4
541.32544	52.5
542.37164	15.1
543.42017	8.0
544.34692	5.0
545.29321	9.6
546.24396	11.8
549.23981	9.7
551.42572	49.7
552.34314	629.5	y (4) (1+)
553.42749	181.1	b (12) (2+)-H2O
554.32562	89.8
555.35852	14.8
556.45966	11.1
557.71399	44.1
559.21289	21.6
560.06073	8.5
561.66956	7.9
562.42432	65.6
563.06158	27.5
564.42499	17.2
566.33203	15.7
567.11993	7.0
568.54785	23.4
569.50739	59.1
570.13452	13.3
571.49066	49.3
573.31213	25.6
574.55609	32.6
576.24622	5.0
577.51794	39.5
579.43274	45.9
580.47192	19.3
581.60754	10.5
582.97150	64.2
584.11694	517.5	y (17) (3+)
584.80981	172.7
585.61121	27.3
586.42487	14.5
587.73395	39.3
589.60461	5.4
590.35175	7.8
591.47107	16.1
594.60052	29.5
595.61499	50.0
596.44495	5.2
597.57208	25.0
598.40765	37.9
600.83032	53.0
601.43896	20.4
602.66968	19.4
603.35693	8.5
604.41718	21.8
605.56915	12.1
606.38831	37.7
607.32758	13.8
608.85822	64.7
609.57117	7.2
610.60059	36.6
611.75940	99.6
612.87445	60.7
614.44360	47.2
615.33173	31.0
616.57581	55.5
617.73218	3.4
619.51666	21.5
620.41699	14.2
622.43158	58.7
623.65082	77.8
624.59863	27.9
625.42627	41.1
626.49310	73.5
627.57874	60.1
628.45734	1.8
629.33368	19.3
630.47552	12.3
632.14691	132.1
633.37982	468.8
634.12335	349.2	a (7) (1+)-H2O
636.35834	16.6
638.09705	42.5
640.49933	212.6	y (19) (3+)-NH3, y (19) (3+)-H2O, b (14) (2+)
641.57434	69.7
642.46716	37.4
643.65167	41.9
644.59631	30.5
645.83813	54.4
646.47119	6.9
647.91980	44.9
648.55402	17.1
649.26709	52.9
650.60449	61.0
651.70892	17.0
652.60638	18.8
653.63324	22.1
654.97412	39.3
655.76166	35.4
656.45886	37.6
659.02826	23.6
659.81696	27.6
661.34021	65.8
662.18585	36.4
663.11511	68.4
665.53882	218.1	y (5) (1+)
666.59100	48.5
667.60522	99.1
668.51917	34.9
669.78644	39.4
670.86005	60.1
672.06854	58.3
672.80994	134.2
673.72235	15.6
674.35376	11.8
675.53052	43.3
676.51508	13.1
677.34381	71.9
678.75714	2885.5	y (20) (3+)
679.58173	76.9
680.57819	45.3
681.45795	47.1
682.53979	22.5
683.56494	73.7
685.15222	518.1
685.91388	101.7
686.89417	71.2
687.92249	4.3
689.17975	90.5
690.32599	67.9
691.27570	32.7
692.23700	63.4
693.25000	113.0
694.44135	54.2
695.75085	50.9
696.40588	49.6
697.27173	314.6	b (15) (2+)
698.10199	78.6
699.40277	52.3
700.54572	14.4
701.77313	33.2
704.19019	57.4
705.62238	46.9
706.48480	63.8
707.88953	64.3
708.67621	12.2
709.52594	81.9
710.33838	56.2
711.37677	59.0
712.70557	40.3
713.97394	92.5
714.65320	70.0
715.34381	14.7
716.63623	199.5	y (21) (3+)
717.49695	26.7
718.40814	133.6
719.51904	126.4
720.27527	102.7
721.05084	8.1
722.20770	64.7
723.08795	131.3
723.88806	55.2
724.54205	50.8
725.79443	29.2
726.60291	5.5
727.76044	62.8
728.47046	22.5
729.19427	75.2
730.99133	43.0
732.71429	41.0
733.40790	20.1
734.54840	62.1
735.47736	67.5
736.56921	452.5
737.43134	120.2
738.38220	70.9
739.31622	51.6
740.63159	98.8
741.84552	612.3	[M+3H] (3+)-NH3-H2O
742.69305	164.8
743.48901	5.1
744.81323	290.3
745.69763	368.9	b (16) (2+)
746.52667	31.4
753.61163	10.6
754.45508	6.5
755.40009	13.5
756.67987	7.5
757.52478	9.5
759.43597	22.7
760.97577	85.4
761.61670	18.7
762.51062	44.0
763.47858	23.2
765.68408	10.4
766.49738	28.5
767.26062	12.7
768.56458	554.8	y (6) (1+)
769.49347	252.5
770.44342	24.5
771.69659	8.6
772.53357	15.6
778.58838	11.5
779.34216	14.4
780.67078	78.6
781.60101	19.0
782.73419	30.9
783.70410	62.0
786.07245	22.5
786.96295	60.4
787.97803	15.7
788.79846	108.0
789.79205	63.3
790.55853	53.2
791.73273	12.0
792.39221	6.6
793.18115	78.6
794.25836	41.1
796.70038	23.1
798.25702	323.6	b (17) (2+)
799.23413	158.7
799.88013	16.4
800.49274	63.1
802.13562	116.2
803.11053	17.4
803.78021	23.6
805.90619	123.1
806.70197	119.2
807.66473	5.9
809.00391	8.1
810.49799	242.7
811.61780	55.2
812.58508	94.5
813.48682	37.5
814.56793	39.0
816.59668	15.2
817.60468	6.5
820.61774	3.7
821.86426	101.0
822.83148	111.9
823.54486	47.7
824.59308	31.6
825.28156	30.3
826.49341	28.9
827.18518	18.0
828.27515	49.6
829.58325	49.6
830.94318	59.4
832.00549	55.6
833.48120	45.3
834.53162	21.3
835.57794	29.1
836.49115	62.5
837.33777	16.2
838.13080	12.0
840.59918	186.3	a (18) (2+), y (16) (2+)
841.38251	152.1
842.03632	10.0
842.77753	35.1
843.62604	77.1
844.45789	37.5
845.71277	4.6
846.68921	6.5
848.98730	59.8
850.17139	51.9
850.79608	43.5
851.68829	9.5
853.11707	39.0
854.93848	267.6	b (18) (2+), a (9) (1+)
855.63953	35.1
857.28625	55.9
858.12415	21.8
858.91589	43.8
859.73535	66.4
860.56732	12.1
861.69507	94.1
862.75677	538.1
863.64618	93.3
864.42084	21.2
865.50079	41.9
867.47876	501.5	y (17) (2+)-NH3, y (17) (2+)-H2O, y (7) (1+)
868.51898	266.8
869.57831	88.9
870.22656	25.0
871.20636	21.3
872.85614	13.5
873.57776	34.0
875.03070	53.7
876.62585	61.0
877.59772	54.1
879.35101	23.2
880.52765	110.3
881.59558	122.4
882.58362	106.9
883.79810	66.2
884.56287	11.0
886.25635	67.8
887.01044	164.3
887.63861	31.3
888.79175	106.4
889.98511	125.3
890.59210	4.0
891.65283	71.1
892.56329	46.6
893.41473	18.6
894.13647	4.1
895.57043	222.5	a (19) (2+)-H2O
896.67371	113.6
897.67902	285.1
898.62317	92.8
899.59552	83.8
900.64038	31.3
901.64117	76.5
902.48273	19.6
903.41449	50.9
904.84161	49.9
906.76263	60.7
907.87018	40.5
908.71075	7.2
910.51874	12.1
911.62042	4.0
912.63055	4.7
913.45544	56.9
914.46265	43.0
916.74207	19.9
917.65576	18.6
919.39996	254.3	b (19) (2+)
920.24945	221.1
921.12262	14.9
922.06476	27.3
923.61420	26.0
924.56299	68.1
925.52557	154.8
926.54895	71.2
927.15784	10.6
928.55322	91.8
929.40143	74.9
930.37573	27.0
931.30054	44.1
932.07037	45.5
933.20752	55.4
935.16461	155.2
936.25397	116.7
937.81165	35.9
940.09216	26.1
941.27734	21.5
942.37451	44.1
943.90771	218.2
944.64740	462.5
945.92780	139.1
947.29803	22.1
948.00024	27.2
948.99628	103.9
949.89563	36.4
950.58051	12.9
951.62128	36.6
952.96722	47.4
953.88025	52.4
954.78021	21.4
955.60797	16.6
956.58813	12.8
959.16345	26.2
960.21515	11.3
961.10742	20.4
961.81683	22.4
962.79401	32.6
965.08411	56.1
966.60480	36.8
967.53223	34.6
968.52216	22.2
971.36676	15.3
973.82581	5.5
975.41626	127.9
976.24738	217.9	b (20) (2+)
977.67334	14.4
978.58752	37.1
979.80573	29.0
980.69458	213.9	y (8) (1+)
981.62170	47.6
982.57697	28.0
983.63788	30.6
985.59827	51.3
986.63977	38.6
987.50665	6.3
988.73370	14.6
989.54358	22.0
990.57281	107.1
991.68329	53.8
992.52075	23.4
993.37781	10.0
994.61639	17.6
995.67609	67.2
996.70483	171.1	a (11) (1+)
997.79138	66.5
998.46539	7.6
999.81134	94.5
1000.50513	18.9
1001.65253	26.8
1002.69452	9.8
1003.48773	56.7
1006.56439	62.9
1008.44354	237.8	y (20) (2+)-NH3, y (20) (2+)-H2O
1009.38568	88.1
1010.39771	27.7
1011.98889	17.6
1013.07434	14.5
1014.61346	24.1
1017.39960	3199.2	y (20) (2+)
1018.09418	1139.7
1018.76746	124.9
1019.75018	25.1
1020.78583	31.9
1021.52271	30.0
1022.88666	62.4
1023.55560	72.9
1024.68982	133.1
1025.76111	8.1
1026.58521	5.3
1027.79138	14.4
1028.58533	13.4
1029.84192	19.3
1031.52527	20.7
1034.02991	37.6
1036.41528	2.1
1037.66748	467.3	y (9) (1+)
1038.58752	365.9
1039.60059	195.7
1040.50281	5.4
1042.47437	5.5
1043.89001	28.7
1045.21387	25.2
1047.19312	9.2
1048.07507	13.5
1049.35364	2.9
1050.65491	25.3
1053.71985	174.7
1054.68799	93.8
1055.73926	38.7
1057.40637	183.8	b (21) (2+)
1058.19434	129.5
1061.63855	10.0
1063.07483	29.3
1064.59253	14.6
1065.54639	62.4
1066.71179	31.5
1067.50842	33.3
1070.56677	12.5
1072.78735	13.4
1073.53381	14.2
1074.56238	19.3
1075.41370	4.0
1076.58777	2.8
1078.05615	42.2
1078.67078	10.2
1079.37354	26.2
1080.58276	27.8
1082.78662	12.7
1087.24622	109.3
1088.69092	34.3
1089.80457	2.4
1091.82080	9.9
1092.67468	6.2
1093.84399	28.1
1095.63904	5.3
1097.62939	11.6
1103.67468	4.4
1106.09424	5.0
1106.94531	7.7
1108.70386	75.8
1110.60071	9.3
1111.82971	25.9
1112.57581	4.7
1113.73279	10.0
1115.78796	22.5
1117.72131	4.5
1119.45190	5.9
1122.62634	6.3
1123.65808	82.7
1124.75037	95.2
1125.61768	7.0
1128.46692	4.6
1129.81482	4.4
1130.54602	20.8
1131.59875	4.1
1132.67688	11.0
1136.66663	209.8	y (10) (1+)
1137.70642	46.6
1138.58350	18.0
1139.52014	3.7
1141.54077	8.8
1142.47900	3.7
1143.88867	8.1
1147.79333	2.6
1148.80212	8.8
1149.47827	17.1
1151.57153	32.2
1152.90088	10.1
1154.13440	18.1
1155.87744	6.2
1156.98914	20.1
1158.61926	8.7
1159.90881	4.5
1160.72559	19.8
1162.46155	15.1
1166.63733	41.3
1167.69287	31.8
1168.67761	12.6
1170.70105	13.5
1172.43469	26.1
1173.70496	21.9
1174.65942	7.5
1179.04346	6.0
1180.42236	26.3
1181.87646	13.3
1182.76807	12.2
1183.50439	3.8
1187.46753	12.9
1191.04395	11.6
1192.08325	13.8
1195.61072	16.4
1196.60010	13.2
1200.63123	7.5
1202.28931	5.5
1202.90381	7.1
1205.85449	7.0
1207.69617	11.4
1210.90234	5.0
1213.01343	33.2
1219.06763	9.0
1220.65222	2.9
1222.81787	45.3
1223.75415	66.3
1224.82703	11.9
1225.55249	12.1
1226.82520	9.4
1228.60059	23.6
1233.72095	7.0
1235.70166	13.9
1236.83386	48.9
1237.89514	8.4
1238.71667	17.7
1241.70789	17.8
1242.80139	8.2
1245.86731	17.6
1246.75647	8.5
1247.58521	6.8
1249.37769	24.2
1262.65979	5.6
1263.72620	32.2
1265.74377	44.0
1266.70569	31.5
1267.49756	13.6
1270.80200	12.2
1271.94312	16.0
1279.72571	106.5
1280.85522	5.3
1281.87500	10.4
1283.79810	20.5
1290.64978	21.3
1291.68225	2.6
1292.59778	18.1
1294.73596	4.6
1295.74658	6.2
1299.00684	11.3
1302.99207	10.5
1305.93188	16.2
1306.75671	6.4
1308.81543	36.1
1310.67163	17.8
1313.98682	4.8
1317.64502	9.1
1324.47131	4.9
1332.93469	14.0
1335.89111	7.3
1337.43738	5.8
1338.90881	9.7
1341.84839	16.0
1344.11365	7.1
1352.91687	13.3
1359.99451	7.3
1361.74182	12.8
1368.94055	43.3
1371.78003	9.4
1373.60681	10.2
1378.82495	12.8
1387.79822	10.9
1394.16565	14.4
1410.68799	6.7
1412.08264	4.9
1416.04956	12.6
1442.69763	7.4
1443.96497	23.3
1453.71191	6.4
1479.88403	22.4
1482.25696	55.5
1482.98779	11.4
1483.84216	5.9
1492.05188	12.8
1493.02820	38.4
1548.95532	8.7
1552.70068	24.9
1580.82568	4.0
1594.15320	2.8
1594.78284	5.4
1596.02148	13.3
1606.99719	23.9
1610.63599	62.5
1611.96118	19.0
1612.90356	8.9
1620.74097	3.6
1661.58411	4.0
1666.00122	40.7
1674.83191	5.1
1723.86230	11.6
1753.08386	10.6
1837.02075	5.3
1886.92224	10.2
1888.19641	7.3
1888.83960	6.9
1891.46118	17.4
1950.30762	8.9
1951.05969	6.1
