# Supplementary material for: Top-Down and Bottom-Up Identification of Proteins by Liquid Extraction Surface Analysis Mass Spectrometry of Healthy and Diseased Human Liver Tissue
Source: J Am Soc Mass Spectrom. 2014 Sep 3;25(11):1953–61. doi: 10.1007/s13361-014-0967-z (PMC4197381; doi:10.1007/s13361-014-0967-z)
Supplement: Supplementary file 4 — (ZIP 7870 kb) [file 13361_2014_967_MOESM4_ESM.zip › data/IIPAIATTTAAVVGLVCLELYK_-2_4_65332.txt]

m/z	i	matches
214.41895	5.6
215.12051	15.3
216.83308	3.2
218.11075	7.3
225.09151	3.5
227.20567	55.5
228.27774	9.0
229.10054	3.1
231.16360	16.6
232.25278	6.2
239.69612	3.0
244.33647	2.4
245.18369	7.0
248.16347	2.1
249.24725	5.6
250.11577	1.9
252.44781	19.1
256.48520	2.4
259.13239	12.0
262.27081	2.4
263.23804	7.0
270.54202	8.5
271.33948	9.3
272.22195	12.9
273.51978	9.5
276.97083	6.1
279.30566	10.3
281.34033	18.0
282.48264	6.1
283.21320	6.0
285.20752	2.7
287.14044	6.7
290.17548	3.9
292.25101	4.8
300.18030	2.6
304.50555	1.9
305.77371	6.6
309.25183	3.3
310.23468	182.8	y (2) (1+)
311.37207	35.2
317.37634	3.7
323.32330	5.4
324.48010	17.1
326.27255	6.4
327.21130	6.6
330.28781	14.2
338.39859	4.9
340.35516	3.6
343.19269	9.4
346.52002	10.2
351.33313	6.1
352.45920	3.8
353.17096	42.7
354.50366	3.7
358.29303	4.9
361.49084	17.1
362.36258	4.9
364.20416	13.1
365.42786	8.2
368.27832	3.7
369.68570	17.1
370.58057	56.5
371.38403	25.9
373.26941	10.2
379.27084	39.2
381.34482	14.1
384.31238	21.3
388.25543	21.8
389.45428	9.4
392.96057	26.9
395.35886	23.1
396.49219	33.9
398.04822	11.2
400.02203	16.6
402.45569	7.0
403.22064	9.9
404.24631	8.8
406.34570	2.8
407.47382	27.1
408.40054	10.7
410.54727	5.6
411.42627	7.8
414.29810	7.1
416.52939	13.2
419.35596	4.0
420.49603	37.6
421.43085	21.3
423.41364	139.3
424.45319	47.4
426.49353	6.9
427.32489	3.9
428.16895	10.4
429.29602	2.8
430.21356	7.6
432.39679	12.3
436.57098	18.4
437.34796	32.0
438.39197	4.1
439.31555	32.6
440.63770	11.8
441.59583	13.7
444.39923	4.2
447.39337	5.2
449.50513	141.1
450.36835	80.6
451.35089	5.5
452.33569	5.1
454.49939	8.4
455.52490	11.3
457.55371	3.3
459.41547	21.1
462.53278	12.3
463.41791	30.6
464.39569	30.9
465.40302	30.2
468.11523	22.2
471.29749	7.1
475.56854	13.5
476.36029	5.4
480.35016	5.9
482.10559	73.3
483.60107	38.7
484.37506	8.8
485.11255	24.6
486.38702	25.4
488.33124	27.2
489.28424	16.3
490.12598	12.7
491.52008	15.6
492.48834	10.0
493.30945	7.0
494.48895	43.2
498.05341	29.3
499.13684	276.5
499.93231	57.6
501.38062	17.6
503.22540	17.3
504.25647	3.8
506.44025	13.2
507.40424	6.0
508.45245	71.2
509.42969	32.0
510.43372	13.1
511.18964	20.6
512.38080	31.0
513.31586	21.0
516.22083	12.4
518.26495	5.3
519.63287	26.4
522.34796	10.8
523.42883	14.8
526.42157	100.8
527.45679	201.3	y (15) (3+)
528.62555	70.7
529.45288	9.7
531.81042	17.7
532.91211	11.3
534.29266	10.8
535.33923	21.4
536.36371	10.6
537.22644	18.5
538.15454	7.7
539.47223	36.6
543.50061	26.4
544.49823	15.6
545.29468	2.6
546.29285	32.3
546.94592	29.3
548.21979	25.3
550.19391	16.9
551.36670	38.9
552.31421	403.1	y (4) (1+)
553.38959	194.2	b (12) (2+)-H2O
554.41327	51.2
555.40454	10.9
556.23456	13.6
557.24261	13.4
558.40021	17.6
559.50171	19.8
560.43250	6.1
562.68799	55.6
565.75433	40.2
566.53571	4.6
567.34113	28.8
569.24292	92.4
570.02765	30.1
572.52380	32.1
574.77911	26.4
575.50861	15.1
577.39844	2.9
578.55457	34.9
579.70599	29.4
580.55334	35.0
581.83246	5.4
582.49408	10.5
583.12439	2.9
584.05823	333.8	y (17) (3+)
584.93610	99.2
586.54901	35.1
587.40680	21.7
589.39941	14.6
590.44525	10.3
591.43567	14.2
593.39215	9.9
594.46143	18.0
595.39233	33.1
596.61865	26.1
597.46747	20.9
598.38745	48.8
599.37598	39.3
600.41010	8.9
601.51886	11.8
602.69800	10.7
604.27814	3.2
605.51270	32.6
606.84979	50.8
608.45630	24.8
609.28711	42.9
609.89447	36.0
611.32666	58.2
612.23840	34.0
612.88312	67.4
615.30402	41.2
616.49542	41.4
617.48456	36.8
618.48792	70.5
619.41290	34.5
620.23730	37.6
620.84369	14.5
621.56750	18.5
622.59894	44.5
623.42200	67.3
624.20264	41.8
625.64893	77.4
626.50189	72.1
628.61316	13.0
629.56891	26.3
630.42444	35.0
632.23309	30.2
633.75989	514.6
634.50238	201.0
635.43372	34.4
636.95856	12.7
638.11353	31.0
638.81549	33.1
640.72992	350.5	y (19) (3+)-H2O, b (14) (2+), y (19) (3+)-NH3
641.57208	52.6
642.32739	15.0
643.51038	26.3
644.58905	19.8
645.76996	24.6
646.66162	16.5
647.43860	55.0
648.59320	71.3
650.40686	6.8
651.44623	31.6
652.30664	56.4
653.72766	57.8
655.56610	29.6
656.51685	10.6
657.77948	24.2
659.49316	12.8
660.58130	34.3
661.42041	70.9
662.08813	62.4
662.70422	9.4
663.46301	10.5
664.55359	24.2
665.51038	172.7	y (5) (1+)
666.50024	96.0
667.29022	56.4
668.40991	33.2
670.14905	15.0
671.52972	54.3
672.75397	174.4	y (20) (3+)-H2O, y (20) (3+)-NH3
674.12195	73.6
675.38910	52.8
676.67218	28.7
678.86505	2993.2	y (20) (3+)
679.62708	463.6	y (13) (2+)-H2O
680.84717	83.2
681.61157	64.2
682.96710	42.2
683.74866	55.3
685.23566	268.1
685.91345	114.0
686.75781	95.6
687.51563	12.6
688.84149	47.9
689.96368	39.6
690.56793	39.5
691.88745	107.0
692.72882	52.3
693.63062	67.8
694.49963	72.8
695.47144	27.5
697.11774	429.5	b (15) (2+)
697.97943	80.1
699.45880	63.0
701.06036	60.5
701.82092	14.7
702.67230	12.7
703.61407	30.3
704.55774	9.3
705.62726	3.9
706.93298	15.9
708.52625	14.2
709.42737	67.3
711.12323	121.8
711.76685	2.3
712.60309	33.2
713.52551	26.8
714.50085	42.1
715.67120	77.5
716.66071	36.5
717.27161	4.2
718.61469	36.1
719.45007	110.5
720.62848	44.3
721.77240	66.5
723.76678	44.5
724.65417	99.5
725.69690	56.5
726.55603	43.7
727.89557	160.3
728.55945	63.5
729.52380	15.0
730.30835	22.4
731.09534	49.5
731.87811	59.5
732.66321	133.5
733.44214	105.6
734.59735	19.0
736.31824	411.4
737.32751	334.4	b (16) (2+)-H2O
738.58221	104.7
739.57275	47.6
740.33734	95.4
741.49194	144.1
742.25525	167.9	[M+3H] (3+)-NH3-H2O
743.70520	79.1
745.06897	144.0
745.70648	342.3	b (16) (2+)
746.55176	12.8
747.25476	43.7
753.45117	17.2
754.46564	3.7
755.53851	19.8
757.59814	17.9
760.95752	3.0
763.74628	37.3
764.71991	62.3
765.48444	48.6
768.46173	360.3	y (6) (1+)
769.49701	222.8
770.64630	144.8
771.55792	5.6
772.67676	26.9
773.67102	9.7
774.60291	4.2
776.70184	3.0
780.16187	17.1
781.52106	105.9
782.66473	48.1
783.38202	11.3
784.89301	16.6
786.32117	13.9
787.21600	68.4
788.02209	11.6
789.69397	108.5
790.82635	20.6
791.75317	24.5
793.01361	17.2
793.70520	15.8
794.60120	6.4
795.35297	27.1
798.39899	328.4	b (17) (2+)
799.31830	155.8
800.51453	48.0
801.71411	29.8
803.50848	59.3
804.55090	14.0
805.74561	208.3
806.65533	242.0
807.53766	3.9
808.59863	31.4
809.53113	21.8
810.62952	77.5
811.57458	14.3
812.56921	58.9
813.54523	26.8
814.76440	150.5
815.51221	8.9
816.87891	127.4
817.85376	44.4
818.70685	40.7
820.10797	96.6
821.33545	101.5
822.44940	19.4
825.67017	29.4
826.68616	27.9
827.60382	2.2
828.65442	42.1
831.02521	75.9
831.85510	20.9
833.08716	14.7
834.06726	34.0
835.04907	45.6
835.71362	86.5
836.53369	19.6
837.96899	40.4
838.79602	15.7
839.63843	4.8
841.13080	151.0
842.20789	131.2
843.18585	60.3
843.88220	4.7
844.63611	25.3
845.52899	3.3
846.68640	56.0
847.46838	7.7
848.52887	129.8
849.60089	24.3
850.26160	10.8
851.50427	17.9
853.63446	22.7
854.66296	123.1
855.50360	66.9
856.33160	27.6
857.68964	5.7
859.24152	19.2
859.86536	37.1
862.36780	126.1
863.15363	428.6
864.16504	54.5
864.78473	29.3
865.79779	58.4
867.43561	274.4	y (17) (2+)-H2O, y (7) (1+)
868.60327	341.5	y (17) (2+)-NH3
869.70374	137.9
870.90668	29.1
872.10596	48.6
873.84424	17.1
874.62451	32.9
877.35468	150.5
878.22382	15.7
880.04913	42.3
880.95941	75.7
881.82538	70.6
882.70294	150.5
883.53961	24.3
884.41821	73.4
885.69037	32.3
886.84381	86.8
888.45349	13.3
889.43414	6.3
890.42468	11.2
891.27008	41.0
892.20441	44.4
894.60229	9.3
896.46576	177.0
897.50555	270.8
898.61792	120.3
899.60193	50.6
900.55151	79.6
901.64081	9.5
902.79712	121.9
903.78784	18.6
906.11865	66.7
907.97266	49.9
908.62958	3.9
910.69531	13.1
912.13794	26.0
913.67053	24.6
914.73767	10.8
915.84747	106.7
916.56494	4.3
918.96808	59.8
919.77545	236.0	b (19) (2+)
920.82019	37.9
921.65387	18.6
922.61334	28.7
923.43085	14.1
924.58063	62.7
925.81537	69.3
926.74933	49.5
927.68530	8.5
929.04584	145.9
929.81903	53.6
930.98468	50.7
931.86786	7.8
932.77820	11.8
933.88409	164.0
935.71887	70.3
936.74213	37.0
937.79388	21.0
938.80450	38.7
940.51990	37.1
941.14246	8.0
943.64685	98.3
944.78912	435.7
945.69690	67.7
946.88385	55.8
947.83081	40.3
948.93585	69.3
952.32776	53.8
953.55823	141.0
954.47961	50.3
955.87573	11.6
956.64252	24.9
958.16785	20.0
961.63965	13.0
963.08313	45.9
964.04657	116.4
965.14246	90.2
966.68744	63.8
967.81635	12.6
968.58362	2.0
969.47266	67.3
971.59875	12.5
973.45966	59.5
974.50183	60.1
975.98383	218.8	b (20) (2+)
976.73328	290.1
977.57703	14.9
978.90625	10.6
979.60431	3.8
980.67767	140.2
981.69061	60.2
982.74567	37.6
984.73383	25.5
985.68365	93.0
986.71460	6.7
988.37659	15.5
989.57251	17.3
990.60162	30.3
991.90375	77.6
992.73260	59.6
993.70636	34.8
995.40887	32.7
996.46826	84.5
997.49091	165.8
998.65979	92.1
999.52014	16.7
1001.11200	12.6
1002.35699	27.1
1003.55688	27.2
1004.68640	30.7
1005.46710	3.6
1008.00916	60.4
1008.65765	88.3
1009.62708	74.0
1011.73822	16.3
1013.45001	4.7
1015.14294	11.8
1016.21350	32.2
1017.76990	3148.6	y (20) (2+)
1018.57019	489.2
1019.72046	18.2
1020.56775	27.5
1021.83118	27.2
1022.92090	42.6
1023.53790	20.6
1024.68298	31.6
1025.60474	92.7
1026.34656	23.1
1028.70435	40.4
1029.80530	53.2
1031.40100	59.7
1032.72327	6.3
1033.35120	3.2
1035.52527	4.2
1036.98218	25.8
1037.66064	312.2	y (9) (1+)
1038.61694	491.2
1039.62805	185.4
1040.73792	21.4
1042.27551	15.2
1043.05884	12.9
1045.83533	52.6
1048.04065	27.5
1048.96619	36.5
1050.96472	16.6
1051.60132	6.2
1052.46509	9.8
1053.79626	100.5
1054.75061	166.1
1055.65222	29.1
1057.61462	222.5	b (21) (2+)
1058.44482	108.6
1063.50073	15.6
1064.61987	5.2
1065.60852	24.6
1066.60742	4.7
1067.57007	18.2
1068.70642	11.3
1069.79236	10.8
1073.98022	13.5
1074.87000	41.5
1075.50159	8.7
1077.54211	15.8
1078.53235	32.6
1079.29053	79.3
1080.19958	14.7
1083.59241	41.4
1085.03064	42.2
1086.18213	16.2
1089.03442	7.5
1090.86072	19.3
1093.56567	8.5
1095.44226	10.4
1098.57471	36.9
1100.61951	7.8
1102.64368	41.6
1103.71423	8.8
1105.70166	5.0
1106.68811	11.6
1107.60889	8.8
1109.77649	39.5
1113.56030	15.9
1114.59155	4.6
1117.49390	6.0
1118.48743	42.0
1119.61914	31.1
1120.86194	2.9
1121.81921	2.8
1123.72705	81.1
1124.71704	58.2
1126.46204	2.6
1127.57910	10.7
1130.64209	19.4
1134.59985	30.7
1136.72058	25.0
1137.65686	93.6
1138.75854	45.3
1140.74902	8.5
1142.47546	6.0
1145.14636	3.7
1147.63159	13.5
1149.19214	12.1
1150.95874	26.3
1152.88086	30.8
1154.71582	6.6
1158.53894	23.5
1159.29333	14.7
1161.64172	17.0
1162.72046	12.3
1165.17480	8.1
1165.91382	9.1
1166.78003	36.0
1167.64343	33.7
1168.72791	24.5
1169.77563	29.5
1172.58081	6.7
1174.70129	19.0
1178.31067	34.3
1180.12231	8.2
1182.70386	7.4
1183.62805	13.0
1191.73096	7.9
1193.59204	43.4
1195.79285	5.6
1199.56079	8.1
1200.21729	10.8
1201.72827	19.5
1202.86487	10.5
1205.64685	10.9
1206.88000	5.2
1208.68506	23.1
1211.81177	12.2
1221.54260	11.3
1222.87891	70.3
1223.70215	56.3
1224.57629	5.7
1225.45813	10.3
1227.53430	5.2
1228.71289	10.7
1232.54236	9.2
1235.63721	19.0
1236.82715	1.9
1237.61475	19.7
1242.81995	1.7
1245.33557	19.5
1246.71484	7.3
1251.15747	22.0
1252.00281	3.1
1259.89307	6.1
1260.81531	5.8
1261.53772	8.7
1264.92456	25.0
1265.82043	47.7
1266.89673	47.3
1267.77515	19.1
1268.80505	15.8
1271.81091	31.0
1273.55078	10.9
1279.93054	37.5
1280.90479	77.1
1281.80505	54.3
1285.47632	5.5
1294.70996	3.2
1296.77332	14.2
1297.81018	10.4
1299.54700	7.7
1302.78638	11.8
1306.91125	23.7
1307.76428	33.7
1310.01941	4.8
1313.62976	7.1
1316.83472	15.7
1320.81482	6.7
1321.49768	6.5
1324.30176	3.1
1326.79871	3.2
1332.58459	12.5
1333.87695	3.1
1334.67676	3.9
1335.71960	8.1
1340.66150	4.0
1355.17883	10.7
1359.06604	3.9
1360.37048	20.9
1364.00208	12.8
1364.79907	11.8
1368.81311	3.2
1371.79846	10.5
1378.78723	13.0
1379.80798	5.9
1388.80664	15.0
1392.85913	24.0
1393.67712	2.9
1394.77673	25.6
1401.74219	6.3
1442.80579	12.8
1444.65149	10.6
1454.62781	15.8
1455.52271	8.7
1460.74170	12.1
1466.93665	17.5
1470.55493	2.8
1482.63965	34.3
1483.75159	12.0
1492.28906	42.2
1492.96399	6.8
1498.80469	12.3
1534.80261	7.5
1545.89783	11.9
1556.83984	7.4
1568.40491	4.4
1588.82629	6.0
1596.06750	11.8
1604.74707	9.6
1605.79504	3.9
1611.94458	15.6
1648.92029	7.8
1723.95020	11.7
1745.93286	6.8
1886.07605	8.0
1887.10742	16.7
1887.82642	12.7
1890.22351	7.7
1951.17737	4.0
