# Supplementary material for: Top-Down and Bottom-Up Identification of Proteins by Liquid Extraction Surface Analysis Mass Spectrometry of Healthy and Diseased Human Liver Tissue
Source: J Am Soc Mass Spectrom. 2014 Sep 3;25(11):1953–61. doi: 10.1007/s13361-014-0967-z (PMC4197381; doi:10.1007/s13361-014-0967-z)
Supplement: Supplementary file 4 — (ZIP 7870 kb) [file 13361_2014_967_MOESM4_ESM.zip › data/FLIDGFPR_-2_4_24155.txt]

m/z	i	matches
120.30951	4.4
121.21658	6.8
129.20543	8.0
133.00786	11.9
134.13548	4.1
136.23235	19.9
139.24234	13.3
139.84494	7.0
141.23895	32.2
142.19299	5.6
143.30869	8.3
144.24300	26.2
146.48206	4.3
147.33784	63.2
148.05479	12.6
148.96484	24.8
149.60249	4.1
151.31630	51.5
152.08174	28.2
154.22952	20.1
155.27087	66.1
156.26460	14.9
157.13589	100.3
158.22852	51.6
159.19899	291.0
160.29361	44.9
162.27020	7.5
164.33478	3.3
166.15045	225.8
167.27304	57.2
168.22211	18.4
169.18030	57.6
170.21271	35.6
171.25845	62.3
172.23360	64.2
173.28838	59.5
174.31934	44.4
175.23233	393.6
176.17975	13.9
177.28555	13.9
179.23129	4.8
180.28668	5.8
181.34363	28.1
182.23410	16.9
183.17259	118.2
185.16800	80.6
186.18164	32.2
187.24049	24.8
188.21320	19.6
189.50642	12.1
190.25049	8.6
191.14955	25.4
192.21597	15.1
193.23718	20.3
194.41037	17.2
195.22511	34.7
196.17207	35.4
197.32030	100.9
198.36263	53.3
199.24896	178.9
200.25616	96.7
201.20645	218.7
202.30183	10.4
203.25784	45.6
204.29181	39.3
205.25807	55.8
207.27902	30.1
208.21951	9.1
209.36838	66.6
210.07930	19.8
211.18433	74.3
212.24597	28.0
213.18790	128.6
214.28891	81.2
215.23981	99.3
216.39590	96.5
217.29437	234.8
218.29556	81.1
219.31915	80.7
220.38322	26.8
221.33670	40.9
222.25253	23.9
223.29858	39.6
224.31232	49.0
225.32693	55.2
226.29608	105.1
227.28503	218.2
228.35722	106.8
229.23412	305.3
230.29984	49.4
231.42712	160.0
233.29294	14571.4
234.30954	604.5
235.22960	423.5
236.17154	71.1
237.42615	92.6
238.75830	45.4
239.45883	43.1
240.13992	39.2
241.37711	59.3
242.31512	72.5
243.25063	69.4
244.23346	33.7
245.19240	162.4
246.26767	61.9
247.37195	37.1
248.26016	34.1
249.37039	79.7
250.39999	23.9
251.22702	97.3
252.40302	115.2
253.29971	118.6
254.36649	89.1
255.35666	122.6
256.23495	151.5
257.45050	17.4
258.46793	98.4
259.35852	379.7
261.31137	18006.8	b (2) (1+)
262.32822	680.4
263.24429	890.4
264.29193	305.1
265.33792	176.1
266.34775	35.5
267.50336	66.7
268.37277	30.6
269.63431	196.7
270.32980	135.4
271.25146	20.8
272.34732	2850.8
273.34927	81.5
274.33749	150.5
275.38226	65.7
276.38504	100.6
277.33298	79.4
278.32233	284.1
279.30960	126.6
280.38120	78.9
281.31140	40.0
282.36682	89.9
283.40488	105.5
284.28845	125.3
285.43765	79.3
286.35754	92.1
287.35632	52.6
288.36591	190.2
289.44345	355.6
290.38821	43.7
291.34790	28.3
292.29620	12.9
293.38345	76.8
294.41446	89.1
295.31522	110.0
296.31540	63.7
297.28522	83.1
298.37558	157.0
299.44598	111.9
300.37286	329.6
301.34653	87.0
302.48804	69.0
304.16800	846.2
305.38837	15.1
306.44812	14.8
307.43768	48.9
308.49045	52.0
309.23230	20.2
310.26935	84.5
311.26309	81.9
312.49191	521.9
313.45975	258.1
314.50378	87.9
315.43918	38.7
316.44742	194.3
317.35989	200.3
318.46414	61.8
319.38678	35.9
320.39230	182.3
321.44379	30.1
322.41443	99.3
323.35410	86.4
324.43747	102.9
325.43225	27.7
326.35352	396.1
327.36035	172.1
328.35199	95.4
329.40634	1888.3
330.47064	220.4
331.48804	411.2
332.45563	47.5
333.41666	112.0
334.55972	138.2
335.44186	142.9
336.44678	183.4
337.77109	126.5
338.50046	160.5
339.40070	58.9
340.52017	58.8
341.45715	66.8
342.44568	140.5
343.76276	641.6
344.51062	164.8
345.49548	32.7
346.52362	52.8
347.42139	45.3
348.38776	88.3
349.64624	60.8
350.40036	118.1
351.35205	515.4
352.83853	2036.3
353.51230	246.2
354.37778	193.1
355.39410	104.8
356.48154	53.8
357.56436	86.6
358.58130	52.1
359.75922	100.9
360.71375	62.4
361.56873	131.4
362.44730	59.4
363.51831	79.4
364.36484	72.0
365.41739	104.7
366.39420	132.4
367.48471	238.5
368.27121	370.4
369.39542	827.2
370.21048	258.3
371.37164	107.7
372.60818	150.5
374.39600	3994.0
375.46460	379.8
376.45602	1727.7
377.39774	141.8
378.08478	44.5
379.03043	99.6
379.78210	43.3
380.49219	129.4
381.60275	181.4
382.49310	144.1
383.47568	472.6
384.42075	82.9
385.26263	117.8
386.41351	165.8
387.52216	118.0
388.41232	106.8
389.41541	402.5
390.45197	397.7
391.47937	229.8
392.33658	40.8
393.43121	165.6
394.46924	124.8
395.38025	201.7
396.42126	91.3
397.30664	200.6
398.50696	286.3
399.60501	160.2
400.73969	124.9
401.54721	141.6
402.50421	100.3
403.52740	182.6
404.91650	2847.3
406.42932	269.9
407.50043	326.4
408.57358	251.3
409.47488	949.1
410.47305	220.9
411.34207	520.5
412.26083	214.6
413.59088	81.3
414.41632	115.1
415.26495	91.4
416.17465	100.6
417.50632	191.3
418.45184	152.6
419.40466	1382.6
420.29739	170.7
421.31308	170.1
422.48431	160.5
424.16779	356.9
425.48889	884.8
426.53409	323.9
427.60562	65.7
428.43350	76.3
429.85556	273.0
430.97260	186.5
431.62759	57.9
432.43451	436.9
433.40973	387.0
434.60645	155.3
435.47696	127.6
436.43103	198.0
437.36288	448.5
438.31528	412.1
439.39291	299.7
440.22916	115.2
440.85962	124.2
441.47070	119.6
442.69147	133.5
443.57330	806.6
444.60291	168.2
445.49622	109.5
446.26166	212.1
447.29477	307.4
448.45535	220.4
449.60248	115.6
450.50916	134.6
451.50015	194.0
452.81491	190.3
453.70163	117.1
454.47400	1201.4
455.40881	663.8
456.45743	92.1
457.41748	95.2
458.54968	191.0
459.18832	502.3
460.21597	634.2
461.39429	641.4
462.39355	574.3
463.16953	308.0
464.31763	2106.9
465.31345	1726.0
466.33270	373.8
467.44635	369.0
468.62933	273.4
469.30396	234.9
470.36429	979.8
471.35162	1147.4
473.11893	5111.6	[M+2H] (2+)-H2O
474.03000	5074.0	[M+2H] (2+)-NH3
475.32629	2650.2
476.39487	8544.6	y (4) (1+)
477.40469	498.6
478.48148	12.7
479.94067	16.2
482.39191	292.0
483.32523	133.0
484.07166	44.0
484.88647	37.3
486.20090	77.6
487.42273	42.9
488.33353	284.1
489.33429	2087.6
490.42868	307.8
491.42563	66.5
492.41605	30.4
493.81848	533.2
494.47531	301.6
495.53882	34.2
497.32944	280.7
498.58105	77.8
499.71732	59.0
500.35159	30.6
501.29800	176.0
502.58786	86.3
503.50238	62.3
504.37085	252.6
505.38773	51.7
506.31592	99.7
507.40384	87.5
508.54074	100.7
509.95203	19.7
510.56848	9.6
511.57663	140.3
512.40723	64.6
513.53064	44.9
514.45142	79.6
515.54486	18.6
516.43219	111.3
517.46777	36.3
518.34888	349.5
519.57062	113.3
520.68811	67.2
521.69269	227.1
522.59814	46.7
523.66620	179.8
524.38586	231.6
525.65942	63.2
526.46857	107.4
527.43823	109.4
528.39099	229.3
529.91412	75.8
530.69952	18.0
531.37219	14.2
532.51050	204.3
533.30524	127.3
534.33923	151.8
534.99359	63.4
535.69617	116.9
536.61560	185.2
538.21301	497.6
539.24286	209.5
540.01111	36.6
541.31555	122.7
542.33154	120.8
543.21503	29.0
544.27972	151.5
545.37701	265.3
546.37939	807.7
547.35052	26.9
549.01794	97.0
550.09332	72.4
551.21307	160.8
552.70251	79.7
553.45654	87.3
554.42157	89.3
555.34351	105.0
556.29211	165.9
557.51025	170.3
558.42993	137.7
559.42255	114.4
560.47772	53.9
561.37628	135.0
562.57953	127.2
563.36523	48.6
564.40570	161.8
565.75903	213.7
566.67316	8.5
567.77887	58.2
568.79614	68.9
569.48840	37.2
570.60931	156.3
571.84003	185.7
573.07397	1843.6
574.29761	409.9
575.30914	187.4
576.03839	127.3
577.09863	197.4
578.23743	343.9
579.19733	183.4
580.33905	545.3
581.17645	211.4
581.99036	66.2
582.99286	180.2
583.80493	101.8
584.49384	155.1
585.36530	274.0
586.71643	1294.8
587.49792	1102.4
588.40131	1030.6
589.41858	407.4
591.34698	20573.5	y (5) (1+)
592.35138	1514.8
593.54779	141.9
594.48462	58.1
595.37994	7.7
596.39069	37.6
597.38562	73.2
598.25531	158.6
599.25818	92.8
600.47852	389.6
601.46674	152.8
602.50385	951.9
603.44696	200.8
604.51685	110.1
605.53119	133.7
606.44916	134.8
607.40479	54.8
608.52930	445.6
609.44208	199.6
610.62189	557.1
611.38062	46.5
612.65070	153.7
613.58575	439.2
614.55139	299.5
615.42737	149.1
616.63458	168.9
617.60278	419.2
618.49597	441.8
619.61121	242.4
620.58148	244.2
621.79388	277.2
622.60303	659.7
623.48596	265.2
624.49469	118.1
625.46057	61.8
626.44006	46.1
627.49396	172.7
628.61566	103.8
629.49634	111.8
630.48413	119.6
631.52332	395.9
632.55884	55.0
633.55609	98.6
634.49200	69.3
635.69220	400.0
636.48572	148.4
637.48358	274.5
638.54468	89.3
639.91162	76.8
640.62848	85.6
641.32581	87.9
642.25104	75.3
643.31146	53.6
644.60809	6704.9
645.48938	606.5
646.51978	42.4
647.63867	114.0
648.66895	163.9
649.56256	304.2
650.46899	264.1
651.59161	383.1
652.54865	373.9
653.45789	69.7
654.69843	72.7
655.48779	19.4
656.72058	71.2
657.59509	104.5
659.09540	145.6
660.48016	139.6
661.52124	2735.0
663.54755	73.0
664.61731	105.2
665.46466	1377.3
666.47479	478.6
667.41809	910.5
668.33759	256.2
669.37964	81.6
670.57843	427.5
671.58478	178.8
672.69617	64.8
673.57080	146.2
674.44672	38.4
675.45117	397.1
676.37372	215.8
677.57159	44.6
678.73022	209.3
679.40375	190.6
680.32007	10.5
681.52594	3.9
682.57111	45.2
683.64746	14.8
684.47101	209.9
685.56018	240.9
686.49109	1214.8
687.78040	1111.6
688.45740	504.4
689.38043	84.8
690.47418	34.1
691.44232	17.4
693.29602	2548.3
694.21234	284.4
694.96735	4.0
696.51569	98.9
698.51288	59.7
699.56512	417.5
700.45892	1060.9
701.50909	1847.1
702.49091	718.9
704.66211	99960.2	y (6) (1+)
705.40741	4048.6
706.38031	198.6
707.47327	10.8
708.41986	5.9
709.42926	24.1
710.82526	13.1
711.43469	28.5
712.44232	7.0
713.91980	26.9
714.55237	239.3
715.56097	63.3
716.44891	17.7
717.50861	36.5
718.46521	112.7
719.50360	124.0
720.33832	61.3
721.37433	63.3
722.53308	83.5
724.54510	8.6
725.38550	13.9
727.17487	47.3
728.70142	187.1
729.59583	68.0
730.46271	27.4
731.51520	38.0
732.53552	40.6
733.55951	41.1
734.52393	515.1
735.60443	104.1
736.58459	378.0
737.46448	310.8
738.49774	184.5
739.54901	69.5
740.69781	115.9
741.59039	13.5
743.44366	34.8
744.57935	114.4
745.40527	35.6
746.56226	21.0
747.45776	18.3
749.51703	101.5
750.62555	185.7
751.45050	128.3
752.54480	52.8
753.61017	17.3
754.42999	19.2
757.47675	18.0
758.76501	33.8
760.34369	62.1
761.74023	59.0
762.66876	184.3
763.60376	41.8
764.46930	98.8
765.48242	91.5
766.53424	22.0
767.52985	8.1
768.53601	19.3
770.43347	7.4
771.33234	22.4
772.48950	39.0
773.57379	45.0
774.51672	17.2
775.52722	52.0
776.57178	34.0
777.66296	48.5
778.46381	384.0
779.52032	163.9
780.46069	51.6
781.48004	11.5
783.43799	27.9
784.69287	12.0
785.67542	12.9
787.55463	19.8
788.53705	31.8
789.53253	358.9
790.49872	523.8
791.63086	66.3
792.61200	147.7
793.58026	44.8
794.82178	62.0
795.51385	169.4
796.51123	109.7
797.48376	110.1
798.48364	711.7
799.46942	487.8
800.50641	101.9
801.43982	47.7
803.55908	12.9
805.47192	12.4
808.52637	1118.6
809.54663	31.6
810.60883	48.7
811.71094	30.4
812.62134	310.6
813.58533	1255.8
814.61932	562.5
815.48242	172.0
816.52527	171.6
817.52490	1091.9
818.38074	205.4
819.06183	34.2
821.03638	37.3
823.72998	5.2
824.36774	3.2
825.42291	33.5
826.37811	57.6
827.46246	98.8
829.00867	29.5
830.95428	28.6
831.64594	30.5
832.65802	57.9
833.48816	180.0
834.46234	43.4
835.28864	17.3
837.43848	10.0
838.45172	7.0
840.50873	3.1
841.99969	18.8
844.40515	15.9
845.56201	16.2
846.50427	16.1
847.62762	19.0
848.88849	31.6
849.65997	43.4
850.49591	39.2
851.60126	16.8
852.52863	29.9
857.49353	13.4
858.68414	23.3
859.61469	30.1
860.51349	13.4
861.54517	18.0
863.47345	27.1
864.46686	3.2
865.54694	21.4
866.55652	13.6
867.64478	12.5
868.52136	9.2
871.61914	6.9
872.80469	8.1
874.62415	28.7
875.53613	10.1
877.57727	9.4
879.48553	23.6
880.53931	2.6
882.43542	30.4
885.46069	43.2
886.86255	3.6
887.80017	15.9
888.52856	27.9
889.33276	7.7
891.53516	25.9
892.64569	18.8
893.55316	28.4
897.00769	6.0
898.70160	5.1
899.68951	50.3
900.65356	35.0
901.61633	14.8
902.66034	4.8
903.55811	18.3
905.54181	3.9
906.54993	16.4
907.52448	35.3
908.61969	78.9
909.66010	40.2
911.37555	8.0
920.69275	12.4
923.57294	18.4
924.55200	11.2
928.50256	14.5
935.60974	18.4
936.54041	5.4
937.80682	16.2
938.89868	5.0
942.51294	10.2
944.07129	10.9
945.40735	26.8
949.63434	3.9
954.68585	5.5
958.69818	2.3
961.45697	9.9
964.53601	5.4
969.40460	48.5
970.52502	16.8
974.68774	8.8
976.55499	3.2
