# Supplementary material for: Top-Down and Bottom-Up Identification of Proteins by Liquid Extraction Surface Analysis Mass Spectrometry of Healthy and Diseased Human Liver Tissue
Source: J Am Soc Mass Spectrom. 2014 Sep 3;25(11):1953–61. doi: 10.1007/s13361-014-0967-z (PMC4197381; doi:10.1007/s13361-014-0967-z)
Supplement: Supplementary file 4 — (ZIP 7870 kb) [file 13361_2014_967_MOESM4_ESM.zip › data/VMFPVFLGEPVSPQTLAATLAELDVTLQLLEDK_-2_4_76951.txt]

m/z	i	matches
340.32010	10.5
347.50827	4.5
359.50772	3.0
373.32422	41.4
387.99310	10.1
391.20294	61.4	y (3) (1+), y (10) (3+)
391.92740	7.9
393.17380	2.6
397.18143	10.6
422.41040	9.6
441.50635	6.4
468.20679	4.3
471.28531	3.1
475.35062	3.3
480.36694	9.4
489.46680	18.1
496.14301	4.6
500.10974	2.1
504.28339	13.0
508.62866	14.0
512.42163	5.2
514.26068	13.8
524.28534	21.3
527.51080	5.1
529.15265	8.3
532.32715	10.8
541.35547	18.0
542.15881	4.0
543.34558	7.0
545.39172	23.8
546.42444	12.0
547.27087	8.1
554.35114	4.2
557.42297	15.6
565.28528	2.6
567.00055	6.7
568.35797	12.8
574.19421	12.9
575.52277	8.9
581.35437	8.5
583.36652	5.6
598.80017	13.0
612.30676	12.8
617.39917	48.8	y (5) (1+)
618.76703	2.8
621.61597	5.3
622.35706	6.0
629.48584	3.7
638.27356	10.9
642.64160	5.7
643.41101	7.2
644.42517	29.9
655.50000	17.8
657.60706	3.9
665.33508	5.7
668.61487	8.3
682.37085	23.9
685.52112	11.0
686.78137	9.8
687.43048	2.7
694.53101	14.0
704.54041	11.2
705.39368	15.2
708.39404	2.8
709.53601	8.1
710.29291	6.8
713.94922	8.4
716.38086	17.9
723.32214	5.6
728.46350	7.8
729.52124	10.3
734.52191	6.7
742.37842	4.6
745.34546	22.6
746.46252	35.2
747.91162	10.3
751.91223	13.4
753.68091	14.3
757.48767	8.1
764.53992	4.0
765.56714	13.6
767.52344	3.1
771.79700	14.7
772.62653	15.0
776.63721	7.7
784.37512	9.8
785.30554	6.5
787.53699	13.2
788.43884	8.7
791.35608	12.2
793.60510	28.8
799.47339	24.2
801.46283	10.9
805.63745	11.0
806.59509	31.5
810.65503	4.2
813.78613	9.4
815.02161	19.8
816.57751	10.1
821.53735	14.3
828.45825	14.5
831.49036	13.7
834.45300	27.3
835.44275	51.5
837.64893	11.6
840.48035	5.3
842.47620	2.9
847.03125	30.5
852.65710	31.3
858.54797	91.2	y (7) (1+)
859.53528	84.9
860.58618	23.6
865.57312	24.1
867.34656	29.0
869.77405	26.7
873.38000	9.6
875.35400	13.7
879.45837	8.1
883.45154	20.7
884.62878	9.5
891.83667	9.5
892.61865	10.4
896.21326	15.5
900.45959	7.1
903.87170	32.3
904.87097	20.5
907.48254	10.9
908.28296	51.7
915.31311	10.3
918.20715	3.1
921.41101	27.0
922.33960	18.9
923.58862	3.0
926.28381	18.6
936.14966	26.3
944.63123	4.4
945.39441	8.1
948.46179	6.1
950.41943	3.5
953.62122	29.1
956.48914	4.3
959.64233	110.1	y (8) (1+)
960.59631	48.5
961.70496	10.1
966.58704	7.9
968.07898	31.7
974.87048	14.7
980.59167	8.9
981.47021	9.1
982.57080	10.6
984.71326	153.9	b (19) (2+)-H2O, b (28) (3+)-H2O, b (19) (2+)-NH3, b (28) (3+)-NH3
985.79517	12.5
987.47803	8.9
989.79749	10.5
990.96753	30.8
992.53821	6.8
994.48291	9.6
997.99670	9.1
1002.56128	8.8
1004.56165	8.7
1006.40442	14.1
1007.49353	12.2
1014.50317	10.3
1016.78442	21.3
1018.70142	11.1
1020.57520	312.6	b (9) (1+), y (19) (2+)-H2O, y (19) (2+)-NH3
1021.67688	64.3	b (29) (3+)-H2O, b (29) (3+)-NH3
1022.47180	9.6
1024.48669	10.7
1025.57056	7.9
1027.48621	12.2
1032.37695	25.0
1036.46069	8.9
1041.42297	203.8	b (20) (2+)-NH3, b (20) (2+)-H2O, y (9) (1+)-NH3
1042.31799	6.8
1043.24268	6.9
1046.32263	2.4
1047.52539	19.6
1049.97974	13.2
1054.90833	19.9
1056.57666	19.5
1058.69238	121.1	y (9) (1+)
1059.73938	12.1
1061.76489	19.5
1062.89600	8.7
1064.50403	5.3
1070.02148	59.4	y (30) (3+)
1077.25452	13.4
1079.69263	13.2
1080.64148	11.2
1082.34460	19.7
1085.58435	148.0	b (21) (2+)
1086.53381	9.0
1094.40405	3.3
1099.64282	8.2
1103.68579	8.1
1105.40051	18.8
1107.56433	12.3
1110.40784	13.0
1122.48608	18.7
1123.41541	9.3
1125.64539	49.8
1129.56470	16.4
1132.59583	20.1
1134.33789	9.0
1137.35034	42.7
1141.71399	13.7
1142.70349	20.0
1144.56885	5.8
1150.05688	7.4
1150.81201	27.2
1151.67651	38.0
1152.84326	22.0
1155.50745	2.8
1156.57214	21.5
1157.68274	11.3
1158.45630	13.8
1161.49292	21.1
1164.63879	46.4
1166.87744	59.3
1169.74097	77.4
1171.72961	18.6
1172.42554	21.8
1173.56396	168.7	y (10) (1+)
1174.68225	40.8
1175.54028	49.3	y (22) (2+)-H2O
1177.31897	12.6
1178.42383	120.3
1184.05969	25.4
1186.64600	25.2
1187.74573	16.1
1204.60083	5.2
1206.88147	39.2
1207.68018	15.0
1213.93982	26.0
1214.73462	8.4
1215.74036	7.4
1216.57544	44.6
1217.42126	33.7
1218.35364	38.0
1223.21265	16.5
1224.83545	15.4
1226.95886	8.9
1229.57727	9.6
1234.85046	21.3
1240.67883	42.8
1242.13257	23.1
1247.63574	24.0
1248.65833	27.4
1252.96179	31.1
1253.58606	6.9
1254.81995	2.7
1255.57373	18.8
1262.71106	5.3
1264.02271	36.7
1264.77563	16.3
1265.67468	17.1
1266.56323	6.1
1269.00610	32.5
1269.66479	13.8
1271.48376	54.1
1272.20459	72.5
1273.64380	13.5
1279.66382	32.8
1280.57910	18.3
1281.80847	7.1
1282.59802	5.6
1283.79797	294.3	y (24) (2+)
1284.51038	1.5
1286.69055	74.1	y (11) (1+)
1287.73328	106.8
1288.83130	8.2
1291.54272	30.3
1297.14282	13.6
1298.40967	21.0
1303.91370	43.4
1304.84753	53.1	b (25) (2+)-NH3, b (25) (2+)-H2O
1305.73279	50.3
1310.66162	9.9
1311.72559	39.5
1313.53613	74.4	b (25) (2+)
1314.53894	75.3
1316.65112	4.8
1330.14966	19.4
1333.19470	17.5
1339.74768	9.0
1340.73218	16.9
1341.60461	14.1
1342.68140	7.5
1348.07202	20.7
1350.76514	27.0
1354.21204	21.6
1356.22156	18.1
1364.49707	87.6	b (26) (2+)
1365.32239	20.4
1365.94055	7.4
1375.57813	9.4
1376.72974	73.8	y (26) (2+)
1378.67493	57.9
1382.93604	33.5
1384.67395	11.0
1386.19006	28.6
1387.74304	9.4
1393.05505	49.0
1393.87512	5.7
1394.73901	3.7
1395.53101	5.7
1398.73145	16.1
1399.69568	8.5
1400.65088	21.2
1403.09680	16.8
1405.65991	8.6
1408.85901	9.9
1410.65625	10.0
1412.16089	391.1	b (27) (2+)-H2O, b (27) (2+)-NH3
1412.86011	115.5
1414.00757	16.3
1416.09265	63.7	y (12) (1+)
1416.85657	24.6
1417.94482	13.3
1420.10132	12.5
1421.07361	98.1	b (27) (2+)
1424.81738	8.3
1426.22461	31.0
1431.69263	20.8
1437.11072	28.0
1439.91235	27.8
1443.15247	16.7
1444.03638	94.1
1447.85352	33.5
1451.70117	18.4
1457.54883	20.3
1458.69812	40.7
1459.49438	42.3
1460.76245	9.8
1462.90247	29.8
1465.98853	16.8
1466.66248	5.6
1475.53455	14.7
1476.40735	17.6
1477.53748	8.5
1479.77283	8.7
1485.26794	45.4
1486.92883	91.3	y (13) (1+)
1487.84094	40.7
1488.90393	10.3
1490.81787	29.9
1493.66980	9.4
1496.22327	23.8
1499.75476	7.1
1504.73694	17.7
1506.75977	47.2
1507.64246	102.0
1512.79871	10.3
1513.87585	47.7
1515.70789	18.9
1518.85681	16.0
1519.97827	8.8
1522.39893	13.5
1533.04639	33.2
1541.71680	342.9	b (29) (2+)
1542.32703	280.8
1543.12024	24.6
1543.87256	11.0
1548.66052	43.2
1556.45435	6.7
1559.41260	15.3
1564.91504	5.7
1565.91467	10.2
1576.64746	5.3
1578.96252	4.6
1583.69238	55.5
1585.70520	14.5
1586.86523	9.4
1589.80994	55.5	b (30) (2+)-NH3
1590.44202	18.5
1591.90808	7.9
1594.68909	17.9
1598.15112	975.5	b (30) (2+)
1598.94080	418.0
1599.84338	55.5	y (14) (1+)
1600.90308	24.3
1601.83875	11.9
1605.57654	7.2
1606.70020	16.3
1607.70471	11.4
1608.87659	20.7
1609.99353	14.3
1614.15894	9.9
1617.24048	22.8
1617.84375	20.9
1628.79480	7.0
1630.83362	15.8
1635.59888	26.0
1639.74524	10.3
1646.00940	18.5
1647.59863	12.2
1649.25146	18.9
1650.69202	7.6
1654.52332	32.0
1662.82751	259.2	b (31) (2+)
1663.60425	45.1
1665.91052	16.3
1666.99756	5.6
1667.90857	5.3
1676.00989	8.7
1677.64624	5.6
1678.95972	19.3
1683.76709	14.6
1691.02246	20.9
1693.91431	18.9
1694.81885	9.6
1702.01196	9.1
1705.77502	19.8
1709.94690	25.0
1717.89099	36.5
1718.67310	11.5
1719.86597	41.8
1720.98547	28.7
1722.84705	43.3
1727.99817	16.1
1734.51416	10.9
1736.04968	30.8
1736.70532	27.0
1741.91553	17.0
1744.10034	4.2
1745.24768	22.4
1754.28723	15.5
1763.13123	10.4
1792.82532	11.7
1793.87708	24.7
1795.57373	27.4
1802.42505	33.7
1803.04565	9.3
1803.85364	14.0
1807.02612	16.8
1813.78455	11.0
1814.90808	21.1
1832.83948	12.6
1835.08179	7.9
1850.83398	5.2
1860.33130	13.5
1867.47742	25.0
1875.77258	24.6
1884.17542	19.2
1885.03540	39.3
1885.98816	25.5
1886.95325	11.5
1891.92908	16.4
1893.83264	5.9
1915.87842	10.7
1938.10547	9.1
1946.95679	20.3
1950.12512	22.7
1955.93213	8.6
1959.82178	4.4
1961.52332	4.7
1978.99292	8.8
1980.02087	48.7
1980.93665	17.8
1983.11633	27.2
1985.94946	26.7
1986.83594	12.6
1987.82983	12.2
