# Supplementary material for: Top-Down and Bottom-Up Identification of Proteins by Liquid Extraction Surface Analysis Mass Spectrometry of Healthy and Diseased Human Liver Tissue
Source: J Am Soc Mass Spectrom. 2014 Sep 3;25(11):1953–61. doi: 10.1007/s13361-014-0967-z (PMC4197381; doi:10.1007/s13361-014-0967-z)
Supplement: Supplementary file 4 — (ZIP 7870 kb) [file 13361_2014_967_MOESM4_ESM.zip › data/VPADLGAEAGLQQLLGALR_-2_4_44942.txt]

m/z	i	matches
171.28699	8.2
178.09041	2.0
183.23416	28.2
186.45166	9.1
188.31242	3.7
189.06685	32.7
195.16344	10.5
196.42194	17.4
197.12971	22.9
198.21854	22.8
199.09451	81.1
200.26491	26.3
201.22037	47.9
202.10382	1.8
203.12485	17.1
204.16864	9.6
205.22940	19.2
207.21700	17.4
209.09837	32.1
210.22516	54.2
211.16577	13.9
212.20850	72.1
213.20816	42.8
214.20316	18.3
215.19832	66.8
216.67239	52.4
217.42294	128.4
218.23592	61.1
219.34181	388.9
220.25784	45.4
221.36040	18.5
222.41110	7.1
223.15530	28.6
223.95396	28.0
225.30450	21.6
226.25293	34.7
227.30127	29.3
228.29059	15.9
229.25485	34.6
230.20863	10.2
231.16487	8.8
232.30664	8.0
233.43942	39.6
234.31396	215.3
235.28328	33.3
237.41025	7.3
239.27426	88.0
240.23135	41.6
241.27750	17.3
242.22800	63.6
243.29134	105.1
244.29999	32.3
245.22949	50.5
246.60745	28.5
247.25156	410.9
248.42892	17.1
249.24796	41.1
250.24600	12.8
251.30602	14.1
252.25415	11.8
253.28180	22.0
254.28616	31.6
255.17453	46.2
257.23431	255.5
258.35986	46.8
259.30093	43.2
260.44376	26.2
261.38031	83.6
262.24817	177.1
263.25290	81.1
264.47040	15.6
265.47513	110.2
266.64905	7.4
267.32773	5.5
268.34854	28.7
269.31876	33.7
270.33032	51.4
271.38983	31.1
272.41577	194.0
273.41602	6.5
274.38013	41.4
275.33292	23.2
276.36749	42.6
277.26123	24.9
278.33966	16.3
279.43359	37.6
280.41968	15.6
281.37048	22.0
282.37701	79.4
284.35944	145.3
285.56488	94.1
286.43335	69.4
287.27649	42.6
288.42661	1017.2	y (2) (1+), b (10) (3+)-H2O
289.38489	156.6
290.30725	13.3
292.34824	14.2
294.40198	34.1
296.29828	31.0
297.11011	17.9
298.34894	134.5
299.45276	119.7
300.43994	38.2
301.43817	51.7
302.54028	3.4
303.48727	11.0
304.44193	85.8
305.38483	68.2
306.39484	17.1
308.34253	18.4
309.48471	25.7
310.43250	68.7
311.58374	4.0
312.30469	18.9
313.38916	13.8
314.26111	17.9
315.28012	26.8
316.36469	40.7
316.97339	55.9
318.51172	16.2
319.48785	28.2
320.86328	18.1
321.70084	34.9
322.41028	63.9
323.33734	51.0
324.34314	25.8
325.56964	29.9
326.47269	28.5
327.45132	8.8
328.32211	235.5
329.34753	33.5
330.28522	29.7
331.43042	109.4
332.36597	39.7
333.39966	34.1
334.39465	122.9
335.50281	38.7
337.34290	13.3
338.44812	80.5
339.40857	70.5
340.34521	13.4
341.47495	63.6
342.47485	31.0
343.38379	45.8
344.42218	80.2
345.21796	43.6
346.41330	77.4
347.52069	49.4
348.30069	21.0
349.48657	147.8
350.48041	45.9
351.51733	8.1
352.36670	23.4
353.56448	134.3
354.44812	46.0
355.38892	78.4
356.26761	34.3
357.39133	41.5
358.48145	13.7
359.43414	1149.3	y (3) (1+)
360.52423	232.8
361.46448	108.5
362.37735	43.5
363.43390	29.7
364.46591	15.8
365.47327	206.4
366.53027	20.0
367.33920	30.2
368.67462	46.2
369.47995	51.9
370.48599	202.0
371.50650	50.2
372.42114	39.5
373.42090	59.0
374.43115	32.3
375.39996	95.7
376.73608	163.7
377.39349	150.8
378.39313	85.7
379.66583	14.0
380.53329	5.4
381.38055	193.8
382.27423	23.4
383.41742	199.5
384.51361	51.6
386.06326	255.2
387.42252	50.3
388.35974	12.4
389.42999	60.8
390.37231	21.1
391.58051	27.0
392.40765	46.6
393.35895	75.4
394.45410	80.8
395.42505	75.2
396.40729	49.2
397.46225	131.4
398.51257	191.2
399.44226	600.6	y (4) (1+)-NH3
400.43018	57.1
401.53085	57.8
402.29343	53.5
403.43652	53.0
404.60956	48.4
405.45831	19.6
406.40994	42.1
408.24072	69.2
409.43170	48.2
410.49033	108.6
411.42490	74.4
412.71780	74.2
413.45612	56.6
414.71182	122.1
415.44324	196.1
416.39838	7191.6	y (4) (1+)
417.41681	1034.8	y (12) (3+)-NH3, y (12) (3+)-H2O, b (13) (3+)
418.51898	69.0
419.32660	68.2
420.48676	29.9
421.54010	67.2
422.55267	66.6
423.43451	25.7
424.54877	15.9
425.35730	18.7
426.25513	31.2
427.36975	216.7
428.36719	79.7
429.48755	59.3
430.54333	138.6
431.46729	132.6
432.47693	69.5
433.31378	79.6
434.30487	16.5
435.27997	26.3
436.41241	31.7
437.37421	73.3
438.42529	36.9
439.37811	53.0
440.82697	312.6
441.55267	701.3	b (10) (2+), y (8) (2+)-NH3, y (13) (3+)-H2O, y (13) (3+)-NH3
442.58398	52.2
443.67303	168.3
444.50165	137.2
445.48871	216.1
446.43652	127.2
447.49316	40.1
448.43250	172.7
449.87061	435.7
450.53375	171.9
451.61981	89.9
452.44128	7.8
453.49994	34.1
454.41223	6.5
455.41089	155.5
456.46185	63.5
457.39264	175.9
458.42676	74.1
459.44348	13.1
460.45844	40.2
462.26581	144.7
463.31836	42.7
464.43066	73.0
465.45013	62.4
466.41406	114.1
467.28149	94.2
468.46472	152.4
469.43854	98.3
471.03851	33.5
472.39966	286.6
473.41321	219.2
474.49792	36.0
475.42181	226.3
476.40875	150.9
477.59192	64.5
478.74335	56.9
479.47015	27.6
480.13574	2.3
481.23602	183.6
482.31696	1857.8
483.48145	136.7
484.41504	79.1
485.32202	141.5
486.35858	51.0
487.41553	66.0
488.47906	146.9
489.36792	64.0
490.54486	58.3
491.29492	48.2
492.35651	63.3
493.38098	362.1
494.37524	121.7
495.34436	75.9
496.49719	458.9
497.98969	1896.4	y (15) (3+)-H2O, y (9) (2+)-NH3, y (15) (3+)-NH3, b (11) (2+)
499.18463	338.1
500.42584	1472.6
501.36414	217.5
502.28198	248.9
503.33838	138.7
504.37988	100.6
505.41699	54.6
506.59900	261.6
508.50195	657.3
509.37170	313.0
510.53186	101.2
511.45984	194.8
512.46112	67.0
514.09894	405.5
515.10388	191.5
516.14642	218.3
517.18707	307.6
518.36957	435.8
519.29950	94.3
519.98468	28.1
521.78357	34.6
522.43573	38.1
523.99951	241.6
525.13910	196.0
525.88129	54.6
526.53345	109.0
527.45557	45.5
528.72607	189.0
529.43408	4278.4	b (17) (3+)-NH3, y (5) (1+), b (17) (3+)-H2O
530.39911	864.9
531.58655	141.8
532.27484	129.4
533.42413	96.5
534.72009	260.1
535.49316	121.9
536.31281	71.4
537.34070	53.1
538.49359	95.6
539.54681	74.1
540.37134	74.4
541.42444	89.4
542.52020	68.0
543.28210	87.6
544.08612	166.9
545.12695	38.5
546.31329	278.6
547.45422	222.1
548.51227	61.1
549.65668	153.8
550.64172	170.5
551.67706	89.0
552.66022	154.9
553.37067	293.7
554.03058	137.8
555.20483	172.6
556.66754	280.3
557.40070	157.4
558.24237	111.6
559.13977	215.1
560.01782	275.8
561.71826	884.4	y (11) (2+)-NH3, b (12) (2+)
562.39777	333.2
564.08087	146.3
565.19684	452.8
566.02753	593.7	y (17) (3+)
567.08630	108.6
568.10748	1406.1	b (18) (3+)-NH3, b (18) (3+)-H2O
569.06122	347.5
570.27643	416.1
571.23792	777.8
572.39801	362.6
574.22821	233.5
575.08673	323.6
576.47174	208.4
577.38678	308.4
578.58795	412.2
579.42847	100.7
580.48175	55.3
581.41510	71.4
582.57727	67.2
583.53357	108.8
584.37390	185.5
585.47083	175.4
586.44135	241.9
587.52069	1349.0
588.52692	630.9
590.19617	82.7
591.35297	121.1
592.40302	76.5
593.25452	587.4	y (18) (3+)-NH3
594.31195	335.8
595.46906	2556.4
596.55334	347.4
597.49945	385.3
598.51520	334.7
599.62958	175.7
600.53589	93.6
601.44843	40.1
602.43488	191.9
603.32745	584.5
604.53864	800.9
605.50995	239.9
606.66071	173.7
607.51917	222.9
608.34198	242.7
609.24414	75.6
610.33545	727.6
611.58453	99.9
613.38434	3690.1
614.25916	1581.7
615.40332	810.3
616.74780	530.1
617.54230	699.6	b (13) (2+)-H2O, b (13) (2+)-NH3
618.69531	360.9
619.67041	921.7	[M+3H] (3+)-NH3-H2O
620.51917	240.8
622.24927	1925.4
622.93707	839.8
623.58203	366.2
624.73883	624.1	y (6) (1+)-NH3, b (7) (1+), [M+3H] (3+)-H2O
625.63202	530.4
626.86108	40.0
629.77698	1.8
631.22803	18.1
632.05249	3.8
634.11334	14.6
635.26709	43.9
636.60864	3.1
637.39777	2.7
638.47241	29.5
639.45453	138.6
640.47052	1107.6
641.46246	365.9
642.56549	1196.1	y (6) (1+)
643.48560	384.3
644.77820	366.0
645.61115	385.7
646.45428	69.4
647.49805	100.0
649.13104	86.2
650.03650	47.5
651.24365	115.1
653.42358	324.0
654.53003	54.3
655.52075	56.3
656.49860	25.1
657.56622	241.1
658.47424	150.3
659.59875	206.3
660.32037	104.0
661.74603	207.1
662.56543	69.1
664.10547	124.5
665.02014	18.8
666.26917	170.2
667.36163	155.8
668.43634	220.4
669.14575	158.5
670.65411	62.8
671.40472	28.4
672.13849	22.8
673.55096	428.5
674.62354	296.9
675.57361	245.5
676.38672	120.3
677.36908	48.1
678.27167	168.4
679.48431	42.1
680.99768	49.1
682.42651	9984.8	b (14) (2+)
683.04962	7629.7
684.22314	142.9
684.92639	51.1
685.67120	68.0
686.60803	67.9
687.52502	95.5
688.87592	180.5
689.79749	512.4
690.50165	332.2
691.51990	200.3
692.58270	67.2
693.53101	130.4
694.55023	79.2
695.50043	115.2
696.80707	50.7
697.74817	158.9
698.73804	162.9
699.55060	137.0
700.81586	132.7
701.52319	184.6
702.52545	71.3
703.40356	94.9
704.46222	114.6
705.47687	133.0
706.37738	103.8
707.53510	278.0
708.42810	37.5
709.67358	1121.7
710.62024	327.7
711.80566	166.9
712.58496	355.8
713.67499	119.4
714.50439	148.5
715.55908	112.3
716.47552	185.5
717.84052	81.7
718.68976	198.9
719.67603	151.7
720.80414	204.7
721.80872	103.6
722.47205	289.4
723.54663	172.2
724.80463	241.4
725.68323	157.1
726.48242	75.1
727.76215	190.4
728.82080	73.2
730.21295	747.2	b (15) (2+)-NH3, b (15) (2+)-H2O
731.19788	285.1
732.27826	119.2
733.31561	169.8
734.27753	149.1
735.39838	124.9
736.37280	79.5
737.19763	45.6
739.19025	10924.4	b (15) (2+)
740.05243	1353.1
741.53430	188.7
742.44348	211.0
743.72803	114.5
744.76813	342.9
745.95477	188.7
746.76251	72.1
747.46796	176.6
748.72028	152.8
749.87915	36.0
750.81207	178.8
751.63977	67.2
752.64514	234.2
753.56580	1678.5	b (8) (1+), y (7) (1+)-NH3
754.55847	363.8
755.53998	295.7
756.66559	183.9
757.41760	338.5
758.64459	523.8
759.58496	287.6
760.74878	222.4
762.18085	72.3
763.41827	104.8
764.14539	166.0
765.13635	257.0
766.27374	455.2
767.69208	4348.3	b (16) (2+)
768.48138	596.7
769.45129	528.0
770.59021	1712.4	y (7) (1+)
771.59052	476.4
772.60327	89.6
773.85736	1255.1
774.58759	1127.8
775.67572	101.0
776.60229	73.9
777.44720	36.5
778.83167	53.6
779.43768	11.2
780.61987	163.1
781.75653	105.7
782.44806	20.8
783.25806	81.7
784.08392	84.2
785.10327	142.3
786.71405	66.8
787.65460	93.4
788.56439	46.5
789.55927	494.3
790.59460	275.3
791.78357	144.3
792.78284	185.2
794.20636	214.7
795.04553	120.4
796.27972	112.1
797.04883	120.3
798.03668	96.9
798.70447	46.6
799.60657	33.5
800.65997	74.7
801.64441	196.2
803.19635	5107.9	b (17) (2+), y (16) (2+)-H2O
804.07458	726.9	y (16) (2+)-NH3
805.24561	12.7
806.69824	189.9
807.51276	32.1
808.78973	127.6
809.60669	185.0
810.54504	83.9
811.34509	46.2
812.59088	153.5
813.50128	119.1
814.89490	44.5
816.06055	226.7
817.40155	156.7
818.88776	98.8
819.71332	36.2
820.59412	88.2
821.51123	62.9
822.44153	39.1
823.63013	221.8
824.56128	818.6	b (9) (1+)
825.65851	566.8
826.64984	119.4
827.61548	49.0
828.83356	119.9
829.70160	355.3
830.57599	338.9
831.78931	245.3
832.64587	203.2
833.79126	111.7
834.71320	115.8
835.51538	62.6
836.55322	93.2
837.80786	289.0
838.67090	2597.8	y (17) (2+)-H2O
839.63422	1347.0	y (17) (2+)-NH3
840.82599	335.5
841.84052	127.3
842.66797	47.5
843.68402	71.0
844.58337	56.6
845.57141	115.2
846.62415	163.1
847.64862	82.6
848.32031	106.3
849.14154	13.3
850.36414	71.1
851.15796	140.6
852.57068	191.6
853.64191	170.8
854.83643	107.1
855.62433	102.2
856.75787	101.0
857.66675	47.2
859.73944	3263.5	b (18) (2+)
860.56018	515.7
861.60126	115.0
862.50848	40.7
863.58093	134.8
864.42444	120.6
865.27271	54.6
866.34570	40.5
868.51984	668.1
869.55963	234.6
870.58801	53.4
871.62347	27.0
872.39496	75.9
873.51208	143.2
874.38153	72.1
875.17474	26.0
876.08502	38.9
876.82172	5.9
877.88971	7.5
879.32373	107.0
880.56921	218.3
881.49658	1917.4	b (10) (1+), y (8) (1+)-NH3
882.47388	513.8
883.50775	127.6
884.49963	87.5
885.60352	97.2
886.60120	55.4
887.84882	86.1
888.67181	48.6
889.68726	193.3
890.53900	225.4
891.41968	62.3
892.38354	73.7
893.85034	114.6
894.55963	136.8
895.45935	65.5
896.65283	92.2
897.52032	269.7
898.58691	768.6	y (8) (1+)
899.64038	304.1
900.60034	78.5
901.77289	76.5
902.55890	182.4
903.69653	124.8
904.61536	53.7
905.87128	33.4
906.76904	38.7
907.46619	8.4
908.54773	37.2
909.34796	30.0
911.60986	32.8
912.61224	30.6
913.63983	25.3
914.91736	23.5
915.61749	33.1
916.71198	67.7
917.45313	21.9
918.75946	123.4
919.59338	59.9
920.56372	25.6
921.61072	19.9
922.57721	30.9
923.57001	35.7
926.17365	28.1
927.28168	31.6
927.96667	28.3
928.59674	62.8
929.68958	33.9
930.80310	51.1
931.50403	13.8
932.51611	41.3
933.50201	27.5
934.60376	26.7
935.56335	28.8
936.42896	8.3
938.10712	32.0
938.82190	36.9
940.51263	9.5
943.48773	10.2
944.59686	32.1
945.65448	24.4
946.58368	46.5
947.61560	31.7
948.44049	24.5
949.46790	31.0
950.83942	43.5
951.62549	37.2
952.57086	22.5
953.34406	8.5
954.42419	9.2
956.57471	40.1
957.53430	61.0
958.45758	49.4
959.68536	14.0
960.66254	27.1
962.75647	83.6
963.61078	44.1
965.12946	13.0
965.78241	2.8
967.21783	75.1
968.66455	70.1
970.27057	15.7
971.61932	19.6
972.62280	56.4
973.78430	22.8
974.61151	60.6
975.48572	23.2
976.57098	142.8
977.55530	90.8
978.51025	16.1
980.95337	68.0
981.74341	37.5
983.46613	130.9
984.60406	52.4
986.39410	57.6
987.29156	24.3
988.52600	52.6
989.58228	110.6
990.57239	44.2
991.72510	30.5
993.08984	62.0
994.55450	1174.5	b (11) (1+), y (9) (1+)-NH3
995.55121	583.9
996.67987	48.2
997.57800	22.0
999.60071	973.1
1000.63220	697.8
1001.66132	316.7
1002.50793	64.7
1003.65106	57.7
1004.46667	12.0
1005.57495	5.8
1006.49438	5.2
1007.99200	11.0
1009.69250	23.1
1010.76434	11.5
1011.94489	86.6
1012.88177	12.3
1014.16852	45.6
1015.54480	3006.0
1016.54218	1502.2
1017.53522	221.3
1018.63922	28.3
1019.65582	12.1
1020.31256	5.3
1021.59406	27.0
1022.68439	28.8
1023.65033	48.1
1024.51050	25.3
1026.72217	45.3
1027.60071	22.1
1028.43079	9.2
1029.65344	30.4
1030.53015	87.8
1031.65991	19.3
1032.78894	21.3
1034.82166	11.1
1035.51318	22.9
1036.58911	28.0
1037.59741	28.8
1038.56812	34.9
1040.48657	11.7
1041.62415	38.7
1042.78345	8.6
1043.78528	37.5
1044.48633	128.6
1045.73926	85.7
1046.59998	97.7
1047.60803	72.8
1048.71582	84.8
1049.70667	80.6
1050.51416	24.5
1051.54126	14.5
1052.59729	15.6
1053.62671	18.6
1054.66284	31.5
1055.45557	12.9
1056.42334	40.7
1057.80408	54.8
1059.13062	6.5
1059.75281	36.6
1060.43359	16.8
1061.42542	25.6
1062.59521	9.7
1063.58289	6.3
1065.26306	10.6
1066.66321	10.1
1067.60059	35.4
1068.68542	43.9
1069.82031	25.1
1070.48218	25.1
1074.74719	28.5
1075.59949	15.8
1076.73547	28.0
1077.63599	14.5
1079.91150	14.2
1080.62146	11.4
1081.80847	41.0
1082.91699	7.4
1083.68762	3.1
1084.90601	14.4
1085.77368	19.8
1086.60974	31.0
1087.48462	13.8
1089.77710	9.2
1090.60315	13.5
1091.65906	163.8
1092.67773	95.4
1093.68311	9.2
1094.79297	46.8
1095.88159	16.8
1096.53857	14.0
1097.74463	22.5
1098.70532	49.5
1099.61609	18.3
1102.42688	12.3
1103.75696	55.3
1104.82385	54.9
1105.78101	43.4
1106.75757	58.9
1107.71326	41.4
1108.65771	2.4
1109.70508	13.9
1110.63159	29.7
1111.72595	43.3
1113.78735	56.9
1114.74426	204.8
1115.61023	407.7
1116.65601	238.7
1117.73096	60.3
1120.72461	6.7
1122.65100	509.5
1123.64722	191.1
1124.69849	65.7
1125.65564	3.3
1127.63660	7.7
1128.76611	15.6
1129.59924	82.7
1130.63770	45.4
1131.75195	26.0
1132.64917	2.4
1134.70349	6.9
1135.71899	3.1
1136.75537	7.2
1142.73462	3.5
1143.68237	12.3
1145.71484	3.7
1147.65979	18.5
1148.86292	22.0
1149.60730	16.4
1150.85779	15.7
1152.52429	65.4
1156.45776	18.2
1157.71875	38.8
1158.64917	30.7
1162.57556	16.1
1164.10828	27.0
1164.76440	57.7
1166.92346	4.0
1169.71936	4.7
1170.70557	3.4
1171.68042	34.2
1173.55103	43.5
1174.58728	5.0
1175.63696	4.0
1177.67932	14.0
1179.02490	18.1
1185.22534	15.6
1187.51599	3.1
1188.75378	11.5
1190.56445	6.7
1191.48047	3.6
1195.68298	20.6
1200.73340	14.8
1205.74451	7.1
1212.59888	3.4
1219.74744	3.6
1224.04968	26.1
1225.89050	13.4
1231.94019	8.4
1233.72437	27.5
1241.75110	8.7
1243.53296	18.2
1247.52515	18.0
1250.68323	434.3
1251.60767	295.6
1252.36621	21.7
1261.48767	25.1
1267.65442	12.0
1281.68213	5.6
1283.28284	13.9
1284.89917	12.9
1287.08789	13.7
1309.07654	13.4
1319.67944	5.0
1320.76501	13.4
1321.82800	8.7
1322.83118	19.3
1333.60071	8.2
1336.67065	8.8
1350.49622	23.5
1363.70361	89.7
1364.78320	43.4
1365.78174	38.3
1372.73694	6.7
1375.90161	8.3
1377.81787	16.8
1379.24377	11.7
1379.96936	4.4
1397.67480	9.1
1400.55322	11.4
1415.66943	23.8
1420.82385	4.4
1425.65576	9.1
1427.58533	5.6
1434.66455	14.3
1505.70483	19.0
1550.02295	9.3
1562.61182	12.9
1607.87585	10.0
1613.87976	6.8
1615.94836	3.7
