# Supplementary material for: Top-Down and Bottom-Up Identification of Proteins by Liquid Extraction Surface Analysis Mass Spectrometry of Healthy and Diseased Human Liver Tissue
Source: J Am Soc Mass Spectrom. 2014 Sep 3;25(11):1953–61. doi: 10.1007/s13361-014-0967-z (PMC4197381; doi:10.1007/s13361-014-0967-z)
Supplement: Supplementary file 4 — (ZIP 7870 kb) [file 13361_2014_967_MOESM4_ESM.zip › data/QGLLEFVDITATNHTNEIQDYLQQLTGAR_-2_2_109685.txt]

m/z	i	matches
308.16003	2.2
312.29398	15.8
313.20090	3.1
317.06845	5.1
318.54102	2.0
326.23615	5.7
327.37799	23.3
328.37634	13.2
330.21515	20.6
331.10788	2.7
332.31326	18.7
333.49530	25.8
337.35211	6.6
338.33295	8.4
339.42441	13.8
340.24319	14.4
342.32291	4.0
343.40985	18.6
344.40814	17.4
345.41858	22.2
347.19986	3.7
350.25275	25.9
351.11227	6.3
353.33524	55.3
355.64627	9.9
356.45096	54.2
357.42218	15.1
358.19412	8.8
360.25256	24.2
361.24887	6.7
363.59314	2.9
364.41818	9.9
365.25226	20.2
366.50754	17.7
367.41467	195.1
368.41989	26.5
369.06921	4.2
370.10736	48.5
371.23123	13.4
373.46759	37.9
374.16739	5.2
376.27557	19.4
377.67883	34.2
378.42361	6.5
382.78806	16.1
383.56741	18.2
384.36084	16.1
385.56305	24.2
386.34229	13.7
387.29053	38.2
390.20615	151.6
391.27127	31.4
392.83936	84.0
393.51636	56.4
394.49500	70.2
395.31583	285.8
396.21158	33.6
397.45963	9.8
399.39301	17.5
400.20520	22.7
401.24896	2.9
404.33716	429.2	y (4) (1+)
405.35638	73.3
406.22424	16.0
407.31433	20.0
408.58014	10.3
409.43158	11.9
410.38324	25.4
411.31274	22.9
412.48871	97.0
413.52075	50.6
414.34644	11.9
415.41919	3.3
416.40671	16.9
417.34326	18.8
418.46002	8.6
419.28967	14.6
420.33368	24.9
422.29285	3.6
423.67096	7.9
424.42181	14.8
425.23346	6.2
427.32025	48.3
428.34210	7.2
430.02832	44.8
431.22791	26.9
432.39001	7.7
433.58289	19.3
434.34378	4.0
436.61420	9.2
437.45990	10.4
438.54541	18.2
439.46219	28.6
440.32950	14.9
441.54089	3.6
442.29984	4.7
444.34509	57.3
445.40375	5.3
447.50131	25.9
448.25183	13.4
452.51172	4.0
453.43396	12.0
454.27124	25.4
455.40753	21.0
456.75665	8.5
458.32059	14.2
459.46451	48.8
461.22919	27.2
462.17383	10.0
463.19586	4.6
464.64185	12.2
465.27393	4.6
466.34262	15.2
467.28357	23.1
468.74213	18.9
470.18549	6.9
471.50623	25.7
472.46198	16.5
473.30615	26.8
474.45804	22.2
476.36047	5.0
477.51794	12.2
478.28986	71.6
479.54065	32.6
480.27805	8.9
481.25842	12.3
482.38861	3.1
483.37976	29.1
484.34680	11.9
485.12805	27.5
486.29120	55.6
487.36450	4.8
488.27185	40.3
489.45422	21.0
490.37680	10.3
491.45197	77.6
492.24133	5.7
493.39822	32.3
494.51089	13.3
495.36435	11.8
496.38965	81.1
497.43903	38.0
498.17014	10.3
499.32800	48.8
500.49280	34.0
501.27106	27.1
502.29266	22.3
503.05408	5.0
503.80405	10.1
504.45993	37.9
505.61343	25.1
506.32672	52.3
508.29547	8.2
509.21021	13.3
510.36734	27.0
512.20697	15.5
513.35138	23.4
514.39099	11.0
515.16235	15.1
516.34912	39.8
517.40210	365.7	y (5) (1+), y (9) (2+)-NH3
518.36829	127.5
519.45862	73.2
520.10840	3.0
521.42627	28.8
522.35754	40.5
523.34161	244.2
524.29120	787.2	b (5) (1+)-NH3
525.29279	288.4
526.31091	17.7
527.28735	57.2
528.38428	32.2
529.24731	13.5
530.32550	48.3
531.43958	19.1
532.13574	20.8
533.28552	38.4
534.15393	11.4
535.43066	9.1
540.41626	58.4
541.40680	218.6
542.34601	136.1
543.31927	76.8
544.29645	11.9
545.28033	9.6
545.92877	24.7
547.27924	14.5
548.38043	10.4
549.32910	34.8
550.38770	8.1
551.28485	27.0
552.31915	17.6
553.38782	24.4
554.35522	29.6
555.29047	26.3
556.05103	3.7
558.30609	97.6
559.43018	69.7
560.35516	72.3
561.30615	27.2
562.40033	25.9
563.35986	21.2
564.61377	31.4
565.32178	10.6
566.48914	26.4
567.40662	19.4
568.17065	50.8
569.32513	26.4
570.37195	2.3
571.63287	8.1
572.30011	4.2
574.45520	2.7
575.27966	18.0
576.30182	26.4
577.61572	8.0
578.41199	59.2
579.46118	20.2
580.50793	3.1
581.44214	8.9
582.48254	14.2
583.35547	13.4
584.31262	44.5
585.43396	35.9
586.33685	31.1
586.98718	12.9
587.84351	23.4
588.82129	3.0
590.44714	17.1
591.32910	29.0
592.44995	17.0
593.57001	15.8
594.52155	23.1
595.65167	23.6
596.49146	30.7
597.59552	42.0
598.52148	25.7
599.52771	13.5
600.68188	17.8
601.42896	32.7
602.81982	12.1
603.57483	16.8
604.49036	109.5
605.28076	13.6
606.54938	4.0
607.16711	7.1
608.40881	19.2
609.60297	31.6
610.47290	17.7
611.42914	19.7
612.44769	19.8
613.32526	40.5
614.51208	74.6
615.41113	7.3
616.01404	11.3
617.30957	14.7
618.24866	12.9
619.58490	56.3
621.10242	27.1
622.36316	9.6
623.47021	41.8
624.46747	8.3
625.41956	66.9
626.40784	44.1
627.40228	120.1
628.34021	142.5
629.33923	56.5
630.47693	52.7
631.42163	17.8
632.36938	240.7
633.49915	75.3
635.44562	41.3
636.33325	21.6
637.78821	81.8
639.11334	47.4
639.79779	4.8
640.76953	19.8
641.69226	65.4
642.56903	40.6
643.44507	100.8
645.38867	862.5	y (6) (1+), b (12) (2+)
646.48053	265.6
647.36835	94.9
648.41840	22.1
649.20044	19.0
650.18781	23.6
651.45233	13.6
652.41479	5.1
653.47522	55.0
654.50757	100.7
655.48749	40.2
656.49548	30.4
657.56384	63.0
658.52271	40.2
659.48059	101.5
660.51624	72.6
661.22058	9.5
662.41431	5.5
663.49255	13.9
664.52380	8.6
665.40741	16.3
667.45270	17.2
668.15936	9.2
669.46576	116.1
670.81018	326.3	b (6) (1+)-H2O
671.43042	690.2	b (6) (1+)-NH3
672.45337	311.9
673.64392	115.0
674.69952	71.0
675.59790	12.8
676.45947	18.2
677.45837	77.7
679.43640	15.7
681.59705	32.3
682.46960	17.4
683.49158	45.1
685.27826	38.5
686.05096	35.3
686.83252	33.8
687.56671	57.8
688.52618	181.4
689.47021	26.4
690.43237	46.5
691.57361	15.5
692.60986	18.3
693.32349	33.1
694.16638	56.5
695.07080	12.6
696.30676	48.9
697.36975	43.2
698.44751	18.5
699.64636	29.6
700.50763	28.4
701.77295	7.4
702.54474	5.1
703.69025	71.4
704.51398	33.0
705.33313	12.1
706.44586	45.2
708.50720	15.6
710.33423	6.6
711.35144	27.3
712.31934	50.0
713.34265	30.1
714.53058	14.6
715.53589	2.3
717.52283	18.3
718.52899	17.3
719.72394	40.7
721.26343	50.8
722.77893	18.3
723.71375	68.1
724.51215	41.1
725.51709	7.0
726.44568	23.7
727.39026	37.2
728.23218	15.1
729.67938	45.3
730.56555	36.4
731.29053	8.2
732.14203	36.8
733.48950	9.8
735.50244	16.3
736.40033	14.9
737.69910	41.5
738.86389	34.5
739.67761	72.6
740.75824	70.8
741.59558	39.7
742.68097	108.5
743.64392	80.3
745.23450	98.7
746.28937	108.7
747.29565	64.5
748.20251	79.2
749.35022	37.6
750.37866	101.3
751.70599	21.0
752.59436	61.0
753.35797	46.0
754.50012	9.1
755.58594	141.2
756.54437	242.1
757.46533	101.7
758.40155	20.7
759.44104	122.1
760.56366	5.0
761.67023	190.4
762.50513	20.3
764.49487	50.6
765.41821	10.5
767.30951	41.2
768.50555	77.8
769.44824	279.6
770.48511	697.0	b (7) (1+)-NH3, b (14) (2+)
771.56354	229.9
772.54987	76.5
773.51208	1628.6	y (7) (1+)
774.50989	529.3
775.42737	87.9
776.78015	98.2
777.50403	40.0
778.60687	26.7
779.61023	22.5
780.47546	10.5
781.36792	19.7
782.61823	17.7
783.56250	45.2
784.52161	35.5
785.43451	29.5
786.81488	92.1
787.61755	201.8
788.43604	84.8
790.17542	115.7
791.15552	25.0
791.87299	27.0
793.52710	72.9
794.31067	18.3
795.58838	4.6
797.25537	32.1
798.68805	87.5
799.67639	5.5
800.61902	63.5
801.62238	105.1
802.49097	44.5
803.44409	45.0
804.51880	81.5
805.52161	28.5
806.48608	8.7
807.68982	50.0
809.36255	86.7
810.62280	119.1
811.69470	137.8
812.71851	199.5
813.61133	33.9
815.88147	5.3
817.09534	76.1
818.50647	36.7
819.82190	16.8
820.67017	42.4
821.93237	84.6
822.74597	48.4
823.57312	11.1
825.28943	159.1
826.54590	25.2
827.55066	15.2
828.51416	59.1
829.48572	16.0
830.40198	11.1
831.53320	39.3
832.87402	90.5
834.33838	89.2
835.25916	35.1
836.50818	109.3
837.36682	22.5
838.48584	76.0
839.53589	6.0
840.41870	3.0
841.65625	17.1
842.67578	20.0
843.60474	86.3
845.00928	58.0
845.86646	28.6
846.59229	46.4
847.72095	32.4
849.07507	67.6
849.94849	50.5
851.16309	112.2
852.13440	39.4
853.48462	45.8
854.27979	15.3
855.60449	44.5
856.34265	80.0
857.46960	23.8
858.87219	49.7
860.55640	140.6
861.76855	72.7
862.53772	50.4
863.74036	34.3
864.56250	52.2
865.55005	55.1
866.48242	48.6
867.55225	70.7
868.93872	260.1
869.70593	409.4	b (16) (2+)-NH3, b (16) (2+)-H2O, y (8) (1+)-NH3
870.65039	80.6
871.48267	45.9
872.47437	80.0
873.64221	48.6
874.42542	38.2
875.78870	168.1
876.75049	19.7
878.22131	115.9
879.51917	26.2
881.26013	151.5
881.98523	5.9
882.62732	87.2
883.59216	107.2
884.49219	472.6	b (8) (1+)-H2O
885.47144	641.9	b (8) (1+)-NH3
886.53418	1433.5	y (8) (1+)
887.47229	442.0
888.54407	198.8
889.61609	60.2
890.41858	84.7
891.56750	13.9
892.47131	21.0
893.44482	27.8
894.08447	27.6
895.70203	23.6
896.34680	53.7
897.01001	20.2
897.62292	53.3
898.71069	55.4
900.58362	36.7
901.53174	54.4
902.64453	285.4
903.50073	216.9
904.70227	133.0
905.44177	54.0
906.30200	82.6
907.33826	30.5
908.21741	2.3
909.78735	102.7
910.51514	37.4
911.79395	32.1
912.56958	23.2
913.80896	59.2
914.74817	133.1
915.76331	500.9	a (24) (3+)
916.44971	447.4	y (24) (3+)
917.52466	112.8
918.51880	26.3
919.83704	96.1
920.57605	69.4
921.50854	22.5
923.69800	17.5
924.85889	245.1
925.79126	203.6
926.68323	51.4
927.38171	17.8
928.64417	46.9
929.52576	64.4
930.59460	59.2
931.35889	7.8
932.30457	145.9
933.85449	1431.7	b (17) (2+)-H2O, b (17) (2+)-NH3
934.53271	363.2
935.29016	379.0	y (16) (2+)-NH3, y (16) (2+)-H2O
936.36157	118.5
937.56384	57.5
938.77673	74.0
939.75720	97.7
940.66687	20.7
941.63354	40.4
942.79089	518.1	b (17) (2+)
943.87939	434.8
944.72766	564.8	y (16) (2+)
945.77197	122.2
946.60718	49.6
947.61353	92.3
948.48877	28.1
949.72620	82.0
950.68835	45.3
951.35767	99.2
952.35217	62.9
953.82471	455.2	y (25) (3+)-H2O, a (25) (3+), y (25) (3+)-NH3
954.87256	41.7
955.67200	28.6
956.83728	81.9
957.73938	51.3
958.56665	135.3
959.80090	110.9
960.97656	56.1
962.23596	41.9
963.87439	80.2
964.79553	82.2
965.67468	51.6
966.66992	127.2
968.09460	201.7
968.86389	83.5
969.69922	88.2
970.45593	81.0
972.05811	221.9
973.46277	118.6
974.34937	141.2
975.22461	65.2
976.51587	190.7
977.53723	31.2
978.59961	34.1
979.97217	36.9
981.28650	160.0
982.21899	300.1
983.49756	147.0
984.34302	238.2
985.24500	194.8
986.49719	125.6
987.62891	177.8
988.67957	22.8
989.95361	426.6	b (26) (3+)-NH3, b (26) (3+)-H2O, b (18) (2+)-H2O, b (18) (2+)-NH3
990.55811	410.5
991.30078	354.9	y (26) (3+)-H2O
992.41528	365.9	y (17) (2+)-H2O, y (17) (2+)-NH3, y (26) (3+)-NH3
993.39453	119.3
994.34375	90.3
995.76758	149.0
996.51721	24.3
997.58435	307.3	b (9) (1+)-H2O, y (26) (3+)
998.71216	651.4	b (18) (2+), b (9) (1+)-NH3
999.68591	389.9	a (27) (3+)-H2O, a (27) (3+)-NH3
1000.45313	46.3
1001.28430	726.7	y (17) (2+)
1002.24561	297.6
1003.44495	124.9
1004.60840	18.8
1005.67249	122.2
1006.59924	78.6
1007.74414	85.2
1008.44409	212.9
1009.48926	84.1
1010.66138	157.3
1011.45923	46.8
1012.46558	150.8
1013.83032	73.0
1015.38953	446.5	b (27) (3+), b (9) (1+)
1016.58508	238.1
1017.38855	183.4
1018.50476	93.4
1019.16846	93.1
1020.09778	115.3
1021.02405	171.3
1022.03699	47.1
1023.05042	89.6
1024.46069	187.3
1025.25928	94.8
1026.50061	14.6
1027.67310	34.4
1028.65601	117.8
1029.64111	70.7
1030.60120	95.5
1031.73669	115.6
1032.65808	59.7
1033.26172	112.8
1034.09363	59.4
1034.71216	136.7
1035.54236	238.6
1036.80872	242.7
1037.63013	61.7
1038.39624	8.7
1039.98376	224.6
1040.91479	54.3
1041.66553	30.8
1042.94788	351.3	y (18) (2+)-NH3, y (18) (2+)-H2O
1043.67249	216.0
1044.70605	99.0
1045.72974	256.0
1046.85486	80.8
1047.79639	132.6
1049.50391	1713.5	a (19) (2+), y (9) (1+)
1050.55444	1092.8
1051.76343	2025.5	y (18) (2+)
1052.69812	534.3
1053.74402	646.2	b (19) (2+)-H2O, b (19) (2+)-NH3, y (28) (3+)
1054.76147	625.0
1055.64526	131.0
1056.65991	141.3
1057.87976	175.7
1058.68030	91.2
1059.88135	97.1
1060.81116	216.3
1061.69727	43.9
1063.24292	404.4	b (19) (2+)
1064.33398	329.3
1065.50696	389.3
1066.21814	26.1
1067.42090	155.9
1068.64709	278.5
1070.16479	251.1
1071.15674	506.4	a (10) (1+)-H2O, a (10) (1+)-NH3
1072.21252	147.1
1073.30396	135.1
1074.34143	146.9
1075.68127	269.4
1076.86780	279.3
1078.38855	991.3	y (19) (2+)-H2O, y (19) (2+)-NH3
1079.02039	714.1
1079.66541	838.3
1080.32458	714.9
1081.58582	338.7
1082.57690	143.0
1083.54700	52.3
1084.75488	428.9
1085.35840	3996.1	[M+3H] (3+)-NH3-H2O
1085.99756	2352.9
1087.29150	1686.9	y (19) (2+)
1088.20959	385.7	a (10) (1+)
1089.52734	10.9
1091.77771	11.5
1096.51257	11.0
1097.71826	115.4
1098.68652	117.4
1099.60413	123.8
1100.62085	30.2
1101.80579	58.1
1102.75269	180.5
1103.58313	190.8
1104.53296	50.4
1106.59961	19.7
1107.47192	59.6
1108.18872	28.4
1109.76660	106.0
1110.62732	105.8
1111.83350	945.7	b (20) (2+)-NH3, b (20) (2+)-H2O
1112.64478	472.2
1113.98706	18.7
1115.02112	296.9
1116.10840	85.0
1116.80225	140.7
1117.88684	198.9
1118.58899	98.4
1119.87451	191.6
1120.52295	145.1
1121.36072	107.1
1122.53394	55.7
1124.50671	278.1
1125.63660	187.1
1126.58557	41.7
1127.60010	60.9
1128.90613	606.8	y (20) (2+)-H2O, y (20) (2+)-NH3
1129.88904	508.3
1130.68799	20.7
1131.84570	99.2
1133.43201	211.5
1134.26758	147.7
1135.38367	142.9
1136.83264	173.8
1137.84985	3988.1	y (20) (2+)
1138.69202	1556.0
1139.54614	79.3
1140.26563	93.5
1140.87195	83.0
1142.05212	104.2
1142.82251	61.0
1143.66699	98.0
1144.65051	124.3
1145.48047	87.6
1146.91992	206.4
1147.65051	36.5
1148.32751	238.4
1149.56323	122.9
1150.54272	117.3
1151.39111	70.7
1152.48352	284.2
1153.66589	135.0
1154.88025	62.2
1155.53784	65.7
1156.77271	26.6
1158.30103	109.8
1158.95435	9.3
1160.44702	40.3
1161.18970	75.1
1162.60535	147.8
1163.55725	168.1
1164.62500	1304.3	y (10) (1+)
1165.65295	695.6
1166.79419	367.4
1167.73169	106.9
1168.81897	293.1
1169.70142	223.6
1170.74280	68.9
1172.07361	89.8
1172.73254	42.2
1173.65820	143.1
1174.31067	37.2
1175.69238	321.7
1176.61584	251.2
1177.69348	77.0
1178.53992	11.7
1179.84680	179.3
1180.78833	54.5
1182.15173	282.2
1183.28247	153.1
1184.27563	126.8
1185.39221	490.1	y (21) (2+)-NH3, y (21) (2+)-H2O
1186.22827	283.9
1187.60144	131.7
1188.76733	166.2
1189.73596	149.3
1191.12244	249.7
1193.94714	1892.2	b (21) (2+)-NH3
1194.82520	2284.8	y (21) (2+)
1195.70459	248.7
1196.55774	96.8
1197.57678	23.2
1198.81396	32.6
1200.12280	112.7
1200.79138	109.1
1201.87244	243.7
1202.73584	508.9	b (21) (2+)
1203.65332	21.5
1204.44104	16.7
1206.46216	6.6
1207.63513	124.8
1208.75354	127.9
1210.08533	315.5
1210.73865	595.4
1211.77856	402.7
1212.56555	171.8
1213.79309	131.9
1214.95837	172.9
1216.61096	133.9
1217.79224	93.9
1219.24756	97.8
1220.03894	3.2
1221.23743	165.9
1221.98877	67.3
1223.85583	119.8
1225.30505	584.3
1226.53394	229.4
1227.57849	156.4
1228.67737	43.9
1229.69897	165.5
1230.78552	81.2
1231.79199	43.4
1232.66138	60.9
1233.63623	189.0
1234.46899	106.2
1235.47925	162.1
1236.56519	176.0
1237.91199	122.3
1239.20581	88.9
1240.34485	275.8
1241.80005	438.6
1243.02136	884.6	a (12) (1+)-H2O, y (22) (2+)-NH3, a (12) (1+)-NH3, y (22) (2+)-H2O
1243.87427	775.5	a (22) (2+)
1244.99121	292.0
1246.08496	184.8
1247.31763	287.9
1248.37561	117.7
1249.89661	436.4	b (22) (2+)-H2O, b (22) (2+)-NH3
1250.62170	380.3
1251.91516	5486.4	y (22) (2+)
1252.73779	2722.3
1253.71619	354.4
1254.52185	54.3
1255.23022	119.0
1256.69128	49.3
1257.76428	189.4
1258.93848	542.1	b (22) (2+)
1259.69482	312.2
1260.92236	137.2
1261.95569	66.7
1263.31165	185.2
1264.30188	112.1
1265.42664	106.0
1266.04919	101.2
1266.83887	46.3
1267.65845	27.0
1268.49451	18.9
1269.50525	32.9
1270.77722	158.0
1271.88196	251.5
1272.66125	138.2
1273.28833	16.9
1274.76099	117.1
1275.57764	306.6	y (11) (1+)-NH3
1276.72559	206.1
1277.76904	45.4
1278.50952	13.3
1279.68738	43.5
1280.74463	113.2
1281.55823	61.8
1282.40747	164.5
1283.51709	102.3
1284.34314	61.7
1285.77954	218.0
1287.05786	175.2
1287.70935	194.4
1288.54663	245.8
1289.71204	91.8
1291.09875	121.4
1292.12500	289.8
1292.75537	1876.5	y (23) (2+)-NH3, y (11) (1+), y (23) (2+)-H2O
1293.70215	1168.6
1294.63037	462.1
1295.80298	152.7
1297.00720	155.9
1297.71216	206.5
1299.16223	157.0
1299.81494	17.6
1301.40344	3673.6	y (23) (2+)
1302.26819	2043.4
1303.45642	77.5
1304.32776	57.1
1305.40332	127.4
1306.47302	131.6
1307.32410	128.4
1308.64771	54.9
1309.70996	74.1
1310.89795	82.4
1311.95386	71.7
1313.10474	57.0
1314.08960	319.7	b (23) (2+)-H2O, b (23) (2+)-NH3
1314.94434	288.3
1315.64807	36.5
1316.83032	48.7
1318.12402	119.3
1318.87927	193.4
1320.04529	111.8
1321.32520	66.8
1322.63574	424.8	b (23) (2+)
1323.54150	319.4
1324.38757	67.3
1325.44104	126.4
1326.10229	51.4
1326.79431	30.9
1327.52649	15.2
1328.74878	43.3
1329.71973	176.4
1331.08582	124.9
1331.92688	130.4
1332.90540	3.0
1334.11206	45.1
1334.90820	48.2
1335.79919	36.6
1337.41711	197.5
1338.51147	429.1
1339.68164	190.6
1341.11462	85.9
1341.84045	40.9
1343.04834	89.2
1343.89087	96.8
1344.68066	138.8
1346.03198	162.4
1346.94910	34.4
1347.73108	38.9
1348.68884	135.9
1349.46887	126.2
1350.54553	195.8
1351.22449	39.1
1352.25537	58.3
1352.96277	25.3
1353.75610	23.6
1354.84460	98.8
1356.74158	132.4
1357.74756	154.0
1358.72131	97.6
1359.94653	50.3
1360.78430	72.5
1361.84814	40.1
1362.63550	29.5
1363.43005	74.5
1364.88696	192.2
1366.11365	569.1	y (24) (2+)-H2O
1366.86938	571.4	y (24) (2+)-NH3
1367.78723	168.1
1368.77014	108.1
1370.00452	210.6
1370.71460	150.0
1371.65405	79.5
1372.89063	233.7
1373.71350	346.4
1375.02039	5984.7	y (24) (2+), a (13) (1+)
1375.80334	3680.4
1376.69214	277.7
1377.98230	384.8	b (24) (2+)-NH3, b (24) (2+)-H2O
1378.73340	352.9
1379.66504	164.1
1380.68689	84.3
1382.30286	239.1
1383.08960	206.1
1384.66504	116.1
1385.68420	223.7
1386.99854	403.9	y (12) (1+)-H2O, b (24) (2+)
1387.80164	331.1
1388.78333	140.2
1389.77515	46.8
1390.73438	97.5
1391.59485	44.5
1392.62830	3.8
1393.40491	36.7
1394.46423	27.4
1395.64880	96.5
1396.79932	110.8
1397.63245	48.6
1398.68188	43.6
1400.67517	205.3
1402.09851	50.9
1402.72351	38.4
1403.95618	43.8
1405.68188	584.7	y (12) (1+)
1406.71289	566.9
1407.86536	142.9
1408.96338	111.7
1410.19470	105.4
1411.24524	101.9
1412.39380	128.1
1413.35107	85.9
1414.40649	30.7
1415.72327	64.1
1416.84167	82.2
1418.25989	455.3
1419.66467	96.5
1420.83813	128.5
1421.89709	175.4
1422.66650	68.9
1423.72900	51.0
1425.97656	356.9
1426.67566	164.3
1427.50452	72.0
1428.72852	167.7
1430.03723	441.7	y (25) (2+)-H2O
1431.00720	886.1	y (25) (2+)-NH3
1431.88843	255.7
1432.80981	64.7
1434.51135	423.4	b (25) (2+)-H2O
1435.31934	1094.8	b (25) (2+)-NH3
1436.38269	370.5
1437.87463	51.3
1439.49182	3417.1	y (25) (2+)
1440.34387	2451.6
1441.27600	96.7
1442.41370	33.4
1443.51563	308.4	b (25) (2+)
1444.46716	302.4
1445.16064	15.2
1445.97192	38.6
1446.79834	23.8
1447.70483	13.5
1448.91138	93.4
1449.69226	15.7
1450.82593	23.4
1451.72827	4.2
1452.73083	31.5
1453.71533	220.5
1454.68298	231.6
1455.60608	100.5
1456.75879	105.2
1457.74365	142.3
1458.63513	76.1
1459.58630	46.6
1462.16357	29.0
1463.04138	26.5
1463.75476	92.0
1464.84473	60.4
1465.65259	4.8
1466.81653	67.1
1467.78125	11.6
1468.97119	148.9
1469.79578	31.0
1471.02771	70.0
1472.24072	50.2
1473.04700	48.8
1473.75305	80.1
1474.93665	150.7
1475.67371	90.7
1476.51501	270.5
1477.45862	156.2
1478.28308	45.8
1479.66858	83.1
1480.64319	72.3
1481.38330	48.6
1482.78687	88.0
1483.71204	60.7
1485.06873	721.7	b (26) (2+)-NH3, b (26) (2+)-H2O
1485.88074	518.4
1487.04517	383.7	y (26) (2+)-NH3, y (26) (2+)-H2O
1488.11096	430.2
1489.34094	112.2
1490.66174	13.9
1491.29871	23.0
1494.04358	605.7	b (26) (2+), a (14) (1+)-H2O, a (14) (1+)-NH3
1494.81909	508.3
1495.99841	3260.3	y (26) (2+)
1496.91150	2266.7
1497.93616	107.8
1499.16321	46.8
1499.81860	77.5
1500.88916	30.3
1501.70178	90.4
1502.77454	94.5
1504.49487	99.8
1505.62952	198.4
1506.49634	1.8
1508.87329	24.1
1510.40320	64.5
1511.19128	23.8
1512.26660	24.2
1513.10315	114.3
1513.87036	128.1
1514.71985	45.4
1515.96619	18.7
1516.72827	28.7
1518.01111	39.0
1518.84680	12.5
1519.65454	19.0
1520.84973	82.1
1521.82532	65.3
1522.87085	196.0
1523.73059	133.1
1524.58105	15.2
1525.56860	18.7
1526.28845	9.3
1528.43359	54.4
1529.65955	42.3
1530.58008	36.4
1532.03040	49.2
1534.75598	312.2	a (28) (2+)-NH3, a (28) (2+)-H2O, y (13) (1+)
1535.85950	197.8
1536.93542	31.6
1537.79871	28.5
1539.12061	41.8
1539.85620	96.1
1540.88538	100.4
1541.66089	46.0
1543.15149	44.5
1543.98291	98.8
1544.85669	48.4
1545.69006	51.2
1546.84460	19.4
1547.91846	7.9
1548.77502	85.5
1549.52429	597.5	b (28) (2+)-NH3, b (28) (2+)-H2O
1550.45654	285.4
1551.14246	19.0
1552.55713	589.2	y (27) (2+)
1553.19116	300.7
1553.79346	123.1
1554.51709	39.2
1555.87622	69.0
1556.77673	14.1
1557.99524	534.7	b (28) (2+)
1559.09692	545.9
1559.93567	49.7
1563.63770	24.9
1566.03650	19.3
1566.85779	9.3
1567.65149	40.2
1568.68396	50.7
1569.32336	9.4
1569.92383	87.9
1570.85010	25.8
1571.77527	41.2
1572.52637	68.9
1573.18042	16.3
1573.96350	9.4
1578.87280	10.9
1579.68604	6.4
1580.95532	232.8
1581.84790	169.0
1582.64624	17.7
1584.58459	58.6
1585.94702	123.6
1586.88318	130.3
1587.69763	16.0
1588.99658	14.3
1589.62598	46.0
1590.50208	4.4
1592.85828	12.1
1593.67346	22.6
1594.94299	19.3
1595.89197	27.9
1596.82983	23.9
1597.67688	13.0
1598.81763	20.9
1600.73230	9.8
1602.64417	3.7
1605.00391	17.6
1605.73608	54.6
1606.59302	38.3
1607.67603	80.8
1608.76270	10.3
1609.55505	25.2
1612.98230	42.1
1613.95142	16.1
1615.21033	63.2
1616.83923	20.3
1617.86389	60.1
1618.59216	51.9
1619.77698	12.6
1620.88403	11.5
1622.76892	7.3
1623.83801	76.4
1624.71704	80.0
1625.81897	90.9
1626.78674	82.0
1628.00525	39.2
1628.73096	14.1
1629.73840	52.3
1630.81519	56.4
1631.88098	53.3
1632.76428	10.8
1633.81494	31.9
1634.95203	21.2
1635.73633	28.1
1637.53210	19.1
1638.95996	2.4
1639.93347	30.0
1640.88391	11.0
1641.92139	6.0
1642.63586	164.9
1643.72253	57.3
1645.24597	18.5
1645.94519	27.5
1647.43872	25.9
1648.79773	230.0
1649.87061	219.8
1650.91125	69.8
1656.79565	14.1
1658.71936	76.3
1662.73267	5.0
1663.54321	29.8
1667.75452	8.8
1669.81750	11.0
1670.58887	17.2
1672.10193	23.0
1674.64502	68.1
1679.74634	3.6
1680.94580	59.4
1681.67493	5.1
1682.53882	4.5
1683.83118	10.9
1684.73120	11.0
1685.84180	38.4
1686.94958	31.2
1687.85828	9.1
1688.82886	2.7
1692.19873	34.1
1692.80554	37.3
1693.97363	25.5
1695.28357	86.2
1696.77026	2.7
1697.55762	4.1
1698.83386	12.5
1699.82410	85.0
1700.91626	118.6
1701.94678	65.5
1702.69495	20.6
1704.08435	34.0
1704.88403	36.4
1706.07605	61.5
1707.19421	8.8
1708.88477	33.4
1709.82129	12.2
1713.91650	47.6
1714.74512	13.5
1717.82214	34.5
1719.00269	18.4
1719.93494	29.4
1721.85193	14.7
1722.92102	18.1
1723.80505	38.1
1726.89490	31.4
1727.68750	15.6
1728.66272	17.5
1729.88586	43.6
1730.83643	26.0
1732.15125	10.2
1733.00610	7.1
1733.86023	18.5
1735.83887	2.9
1736.73865	6.6
1737.93848	57.7
1738.89111	62.4
1739.98352	3.0
1741.08569	27.3
1742.41980	50.5
1743.05420	8.4
1743.96521	49.6
1744.64722	31.2
1746.05615	44.2
1748.17236	7.9
1749.95654	67.5
1750.91199	126.5
1751.87866	52.3
1752.80298	51.5
1754.03870	18.4
1754.96851	25.5
1755.69495	37.1
1756.84192	30.9
1757.76099	87.6
1758.95801	24.2
1759.97974	61.5
1760.85095	20.7
1762.96204	37.8
1765.01453	11.4
1766.11743	15.8
1768.87231	25.5
1770.07178	30.2
1771.07544	51.8
1771.96240	30.0
1773.01111	7.9
1773.65247	7.9
1778.84058	49.5
1779.66223	3.7
1780.99854	48.9
1781.75488	52.4
1782.69287	15.1
1785.80444	17.1
1787.35803	15.6
1788.05713	50.3
1788.85120	67.6
1790.62964	19.1
1792.70911	20.9
1793.85327	6.5
1797.08813	5.6
1799.63208	2.7
1800.77332	29.1
1803.84753	13.1
1804.78162	22.4
1805.92200	13.9
1806.93286	43.2
1807.84924	12.5
1808.89099	52.8
1809.91785	7.7
1811.98401	70.8
1812.74341	20.6
1813.44751	5.1
1817.01685	4.1
1818.02490	4.6
1818.84204	10.9
1819.77405	15.7
1821.57849	11.1
1823.17883	16.9
1825.78943	4.2
1826.82263	37.7
1828.90540	40.0
1829.94250	70.0
1830.97864	42.5
1838.81750	5.9
1839.85876	11.2
1840.74634	23.7
1843.03796	6.6
1843.95007	15.0
1846.95703	15.3
1847.78174	4.1
1848.94031	16.6
1849.72827	19.1
1851.89465	39.0
1852.95947	3.5
1854.84424	8.6
1857.94104	52.1
1858.84241	40.6
1861.34436	28.2
1862.76563	27.7
1863.82910	36.1
1865.83838	9.7
1867.01038	181.5
1867.92358	167.8
1868.92554	148.2
1870.00342	27.3
1871.04138	58.1
1871.94714	32.7
1872.75500	15.2
1873.71094	16.0
1874.92871	57.5
1875.75427	29.1
1879.49084	28.5
1880.84717	25.1
1883.92224	46.3
1884.98242	49.6
1885.91028	30.7
1886.93774	87.9
1887.93799	52.3
1888.90503	21.3
1892.91443	16.7
1893.96472	29.8
1894.57922	7.8
1896.75110	15.3
1897.36853	3.2
1899.05029	14.3
1900.99585	10.5
1901.86255	9.4
1904.41577	7.5
1909.67957	5.8
1910.92322	25.5
1915.18787	20.6
1916.16931	35.6
1924.89734	8.3
1925.78101	5.9
1926.72437	31.6
1927.55054	36.7
1932.23083	3.2
1932.91711	5.3
1934.17920	9.8
1941.79199	15.6
1943.02515	11.5
1943.91150	3.5
1945.11731	16.0
1945.83899	3.6
1946.81824	6.2
1948.92090	18.7
1950.04578	4.7
1951.18921	69.6
1953.97168	7.7
1954.99744	16.0
1956.37463	16.4
1959.08484	3.4
1960.71021	4.2
1961.77551	18.0
1962.99414	31.4
1963.81055	35.8
1965.32300	10.7
1965.92493	16.1
1967.08521	8.8
1967.81958	21.3
1968.73438	14.7
1969.75305	10.6
1971.87805	12.8
1975.96948	11.2
1976.87048	27.6
1977.95923	31.6
1980.12512	188.2
1981.01587	223.5
1982.00183	52.7
1982.91418	15.9
1985.04199	13.7
1986.30945	17.9
1987.11768	15.7
1987.75146	12.5
1992.79480	46.0
1993.92407	13.0
1995.01526	5.9
1995.68323	7.0
1996.88574	29.4
1998.14063	129.8
1998.95129	80.5
