# Supplementary material for: Top-Down and Bottom-Up Identification of Proteins by Liquid Extraction Surface Analysis Mass Spectrometry of Healthy and Diseased Human Liver Tissue
Source: J Am Soc Mass Spectrom. 2014 Sep 3;25(11):1953–61. doi: 10.1007/s13361-014-0967-z (PMC4197381; doi:10.1007/s13361-014-0967-z)
Supplement: Supplementary file 4 — (ZIP 7870 kb) [file 13361_2014_967_MOESM4_ESM.zip › data/MGLVDQLVEPLGPGLKPPEER_-2_2_103962.txt]

m/z	i	matches
213.31384	35.7
214.29866	29.6
215.23634	5.7
217.29861	24.9
218.27271	7.7
219.28908	37.5
220.29178	23.9
221.19264	3.5
222.44693	20.7
223.43549	17.7
224.40558	39.2
225.29198	127.9
226.27579	133.6
227.23500	85.6
228.29611	34.9
229.21764	80.9
230.65005	24.2
231.30005	53.4
233.20822	31.8
234.25935	11.9
235.33267	34.6
236.95259	81.6
238.11452	25.3
239.22438	14.3
240.38943	44.1
241.21869	14.2
242.34715	128.4
243.34509	133.5
244.24034	198.6
245.28752	67.1
246.36909	32.3
247.37354	79.7
248.26862	14.2
249.36861	32.5
250.28679	130.0
251.36873	76.9
252.32361	54.9
253.42856	57.4
254.45341	163.0
255.34738	47.8
256.31210	67.6
257.33957	121.8
258.42261	122.4
259.46234	14.4
260.45126	30.1
261.37592	73.4
262.44833	97.8
263.40964	27.5
264.60342	31.0
265.35101	63.6
266.41809	51.3
267.28195	44.5
268.36826	334.2
269.43262	95.3
270.48566	301.0
271.34845	32.8
272.32095	131.2
273.35504	24.5
274.35205	157.7
275.27402	44.2
276.33847	58.3
277.35013	39.7
278.33966	67.1
279.37109	109.7
280.38715	24.4
281.63791	60.6
282.42749	37.2
283.39835	61.9
284.36011	117.7
285.76230	119.0
286.42419	264.0
287.37000	126.6
288.43567	155.9
289.50653	71.3
290.35706	60.6
291.37595	43.2
292.46399	116.4
293.26801	46.4
294.25409	48.1
295.36810	45.3
296.42267	68.2
297.44766	249.2
298.48450	127.9
299.35666	184.1
300.42682	101.8
301.40967	148.8
302.39185	2432.0	b (3) (1+), y (8) (3+)-H2O
303.36270	348.7
304.37982	1450.5
305.40915	130.7
306.46368	88.5
307.51224	45.0
308.45636	52.8
309.67419	43.4
310.43188	275.1
311.43613	97.9
312.50897	110.6
313.40259	109.8
314.51013	137.7
315.51120	67.1
316.47177	158.1
317.41168	76.5
318.43961	43.5
319.56097	45.4
320.39929	40.8
321.32614	64.3
322.49017	83.0
323.32526	21.5
324.40869	165.5
325.52997	160.0
326.40784	149.5
327.36932	221.3
328.50995	209.8
329.53452	62.5
330.50562	126.9
331.44824	105.9
332.37311	28.9
333.46582	213.5
334.51202	114.5
335.49225	71.2
336.50116	58.2
337.40460	72.8
338.48105	24.7
339.36429	202.2
340.50168	126.7
341.47852	123.3
342.46881	134.1
343.47333	147.0
344.44440	101.6
345.37622	46.8
346.54553	72.1
347.70264	27.8
348.42340	83.2
349.45850	56.3
350.67267	21.8
351.60822	120.3
352.57880	20.3
353.57288	97.0
354.51880	91.0
355.52570	158.9
356.48193	234.1
357.49817	279.9
358.42615	156.9
359.38885	146.3
360.42981	27.8
361.49963	58.9
362.45715	122.4
363.53311	59.6
364.64255	53.3
365.50653	107.7
366.68500	51.4
367.44406	119.5
368.47934	107.8
369.52887	57.6
370.44925	86.7
371.54745	229.8
372.56519	155.3
373.46716	1253.4
374.45578	263.1
375.58423	104.5
376.51724	38.8
377.52051	154.6
378.45306	144.6
379.43896	171.8
380.62732	56.3
381.46567	74.8
382.47736	99.4
383.54092	250.8
384.49619	172.8
385.45853	536.7
386.57047	177.1
387.54120	226.7
388.47488	60.5
389.56470	106.7
390.44458	56.2
391.35486	51.3
392.41296	52.8
393.47247	114.8
394.45480	83.0
395.38980	77.8
396.49521	154.7
397.57083	183.9
398.44238	102.5
399.49667	143.2
400.54663	184.2
401.45264	1239.6
402.49359	393.0
403.48160	241.2
404.55157	168.8
405.50366	93.1
406.40640	65.4
407.41571	36.6
408.44629	102.3
409.45105	79.3
410.49030	190.6
411.55145	172.0
412.54156	142.1
413.46371	477.2
414.50986	263.4
415.51080	114.8
416.57867	143.1
417.44434	421.0
418.57635	108.6
419.52747	78.4
420.56738	112.2
421.46335	327.2
422.51935	214.3
423.52634	137.3
424.48120	232.3
425.44153	146.7
426.50113	102.6
427.55936	67.6
428.47513	230.2
429.41425	183.7
430.56299	245.4
431.45929	391.1
432.45911	166.9
433.53284	86.9
434.51727	184.2
435.58771	87.5
436.52527	77.1
437.53784	108.3
438.47638	232.2
439.54407	131.3
440.52057	285.8
441.45770	69.4
442.42990	157.6
443.52673	129.2
444.44992	132.2
445.49713	86.1
446.52768	224.1
447.47968	208.2
448.68359	88.1
449.42853	455.3
450.56174	295.3
451.63147	185.6
452.45740	194.9
453.42621	372.5
454.50836	98.5
455.45477	128.8
456.55225	377.5
457.46240	84.9
458.35590	82.4
459.51233	133.7
460.69507	43.3
461.43829	93.7
462.48792	101.6
463.48260	177.8
464.40747	78.6
465.39661	103.6
466.51556	97.6
467.41547	93.9
468.47986	156.4
469.51019	162.8
470.42749	498.2
471.40143	331.5
472.48071	227.1
473.47009	328.8
474.39508	253.3
475.36340	131.4
476.43591	110.3
477.91571	56.2
478.60046	120.2
479.47302	181.6
480.45642	234.1
481.40204	155.7
482.40796	199.0
483.47632	116.6
484.43835	240.3
485.47656	113.4
486.39911	199.1
487.46729	211.2
488.51263	312.6
489.49243	139.0
490.43219	152.4
491.44080	105.8
492.39081	162.3
493.35443	111.6
494.40662	151.7
495.45648	156.3
496.48169	517.3
497.50153	413.8
498.43347	765.6
499.49835	298.6
500.48767	190.9
501.35864	204.4
502.20642	151.9
503.28876	178.1
504.37164	154.9
505.53082	57.6
506.52368	61.5
507.53094	301.6
508.40857	90.4
509.49762	185.9
510.46527	153.1
511.84979	810.3
512.47815	742.9
513.45575	382.9
514.51788	541.7
515.48077	389.0
516.39282	1328.5
517.41626	568.6
518.35974	193.6
519.29407	43.7
520.44305	72.2
521.48914	93.2
522.47742	88.7
523.42725	116.7
524.43793	177.9
525.51093	151.0
526.43323	757.8
527.44965	334.0
528.32831	184.5
529.32178	145.3
530.40564	439.8
531.48444	477.3
532.51941	248.1
533.38446	326.7
534.44226	94.3
535.40167	375.9
536.47742	221.5
537.51489	146.8
538.40417	175.4
539.51996	346.0
540.46588	1870.5	a (16) (3+), y (10) (2+)
541.12677	1113.0
542.41473	272.1
543.38104	349.0
544.39722	179.1
545.32025	290.1
546.27765	158.3
547.29272	104.9
548.43701	93.0
549.43750	208.2
550.43726	322.4
551.44812	178.0
552.45520	162.2
553.51721	108.5
554.56610	95.0
555.52673	334.6
556.42139	278.2
557.32617	223.4
558.48114	263.7
559.57562	306.8
560.52740	279.5
561.54962	380.7
562.59344	120.8
563.49261	136.9
564.36737	122.2
565.58331	128.1
566.48260	411.1
567.51019	377.1
568.50043	356.4
569.49048	484.7
570.47858	283.6
571.38666	140.5
572.53656	185.3
573.57611	268.9
574.48682	428.3
575.56110	339.4
576.47528	439.8
577.52789	342.8
578.58087	165.0
579.64655	192.5
580.53491	88.8
581.39618	369.4
582.39777	247.1
583.55157	372.6
584.45801	862.4
585.52783	896.0
586.59857	626.1
587.49347	485.3
588.55988	417.9
589.71423	201.5
590.78583	176.8
591.59296	421.2
592.67810	495.7
593.54578	456.6
594.40448	459.9
595.33960	409.0
596.72321	311.9
597.54260	319.8
598.56415	295.9
599.55835	423.0
600.46466	197.8
601.70776	252.1
602.46973	230.8
603.47552	139.1
604.46033	151.3
605.48511	177.8
606.48511	342.6
607.68683	153.5
608.56268	269.0
609.54272	623.1
610.53961	531.3
611.66882	452.9
612.49347	1125.0
613.47998	473.7
614.31860	132.1
615.44403	334.0
616.47845	260.1
617.70764	234.9
618.64447	147.6
619.42230	180.1
620.14276	168.5
621.14679	34.8
622.47821	82.4
623.59869	259.3
624.72479	326.2
625.52539	657.2
626.51392	1417.0
627.51605	5667.5	b (12) (2+), y (5) (1+), b (6) (1+)-NH3
628.54755	1569.8
629.52448	357.4
630.48975	701.8
631.47137	203.0
632.59271	206.4
633.64520	164.9
634.47522	267.5
635.84418	165.2
636.62872	458.3
637.50098	201.0
638.50909	151.2
639.42981	225.7
640.39850	280.1
641.43182	449.3
642.59058	367.5
643.58997	410.0
644.61090	2109.5	b (6) (1+)
645.55908	11861.1	y (12) (2+)
646.19727	8048.8
647.55615	320.1
648.46710	467.8
649.50903	222.8
650.59473	219.5
651.51343	212.2
652.62958	247.5
653.46960	163.3
654.47534	230.3
655.58105	149.6
656.59772	182.5
657.36694	270.7
658.52020	1303.8
659.34808	646.5
660.45166	536.7
661.53693	333.8
662.39069	181.4
663.50934	925.6
664.54791	636.9
665.65906	397.2
666.70239	83.9
667.47797	131.4
668.69403	288.3
669.60211	300.8
670.56708	208.5
671.63110	440.9
672.57251	427.2
673.75348	190.5
674.56708	237.9
675.73395	234.1
676.60547	270.5
677.76685	368.6
678.76105	300.3
680.12457	723.2
681.35718	254.6
682.40125	169.4
683.64795	261.1
684.65649	306.4
685.59039	284.8
686.56360	248.6
687.35419	357.3
688.44037	439.9
689.33752	143.2
690.23993	292.3
691.57941	310.0
692.79193	242.6
693.76636	380.0
694.62262	399.5
695.40955	297.7
696.57281	1807.8	y (19) (3+)
697.59424	304.8
698.59180	690.6
699.74872	441.3
701.28107	4783.7	y (13) (2+)-H2O, b (20) (3+), y (13) (2+)-NH3
702.16260	991.7
703.31006	278.7
704.30939	241.7
705.37500	323.5
706.31195	505.6
707.48901	123.8
708.56049	319.8
710.24512	13281.6	y (13) (2+)
711.16284	1968.5	a (7) (1+)-H2O
712.60187	873.5
713.63849	555.8
714.54596	695.9
715.53290	975.8
716.76276	400.5
717.73395	278.4
718.90265	289.9
719.68561	344.4
720.76227	238.8
721.57391	289.9
722.55139	1196.3
723.60309	813.4
724.62134	633.2
725.62329	664.0
726.50604	273.5
727.63232	175.8
728.55475	303.5
729.58649	615.1
730.49738	631.9
731.58008	527.6
732.68555	391.3
733.97192	260.4
734.73022	352.7
735.72589	197.7
736.46796	197.3
737.66565	784.4
738.60651	298.3
739.57471	1449.1
740.56732	4715.0	b (7) (1+)-NH3
741.55518	3832.6
742.55035	948.2
743.47412	730.4
744.63568	877.1
745.75232	627.3
746.92609	1115.1
747.66901	653.7
748.57941	638.0
749.72772	3995.8	y (14) (2+)-H2O
750.63641	1615.3
751.77850	50.1
752.64276	34.3
753.66028	6.5
754.66333	18.6
758.47308	88.9
759.77881	459.4
760.65143	173.6
761.62445	75.0
763.05701	185.6
763.69568	249.9
764.68982	131.0
765.92761	134.8
766.73077	145.0
767.93744	24.2
769.43060	355.7
770.49738	279.8
771.63934	359.1
772.63879	413.4
773.56018	409.0
774.66321	315.9
775.61877	117.0
776.76184	333.0
777.60291	207.7
778.91547	432.7
779.54980	225.4
780.86511	221.3
781.72968	108.5
782.80933	161.1
783.77515	146.9
784.69714	60.3
786.17279	193.4
787.06201	146.5
787.81281	178.0
788.57330	526.6
789.53522	242.5
790.53931	161.3
791.25763	170.9
792.59131	287.7
793.54968	222.7
794.67792	190.6
795.61908	175.0
796.58270	529.9
797.70496	257.9
798.72882	344.3
799.64203	215.7
800.64465	115.3
801.79486	144.8
802.70721	232.6
803.79907	142.1
804.97015	227.8
805.68384	713.5
806.76825	637.2
807.74945	440.8
808.88092	592.4
809.77332	234.2
810.75067	452.3
811.66162	317.4
812.46240	314.8
813.63696	270.6
814.79871	404.1
816.34821	12680.8	b (16) (2+)-NH3, y (15) (2+)
817.20471	2320.0
818.67664	231.2
819.37201	401.6
820.31464	284.8
821.41016	348.6
822.15161	406.2
823.26056	277.4
824.25958	351.9
825.22668	112.8
826.36029	300.2
827.38702	207.6
828.50641	452.8
829.64978	324.6
830.73236	449.3
831.57990	91.5
832.36890	247.4
833.20508	257.2
834.19000	322.7
834.94299	55.3
835.68500	468.9
836.54285	322.9
837.77625	313.5
838.73389	555.2
839.65320	1167.7
840.66052	615.6
841.66199	211.7
842.73096	214.9
843.75751	263.4
844.85895	183.6
845.60406	47.9
846.61249	780.7
847.71783	268.0
848.70532	356.1
849.82605	283.4
850.78894	362.7
851.68652	251.0
852.66522	275.2
853.56348	272.7
854.71442	468.6
855.98291	579.3
856.63873	1945.1	b (8) (1+)
857.56451	1031.4
858.61121	444.3
859.59698	543.8
860.56805	265.0
861.90839	334.3
862.52271	197.5
863.14807	120.3
863.84851	36.8
864.63379	142.2
865.70538	186.5
866.85162	384.4
867.56378	223.9
868.48138	501.8
869.56409	317.4
870.92664	1009.4
871.86475	4801.1	y (16) (2+)-NH3
872.73932	1424.2
873.79547	245.1
874.65167	161.7
875.58356	428.8
876.51965	228.8
877.45624	506.8
878.24139	319.1
880.29700	9776.8	y (16) (2+)
881.12476	2219.0
882.40375	215.7
883.43909	135.3
884.25299	239.5
884.96136	146.8
885.62616	190.5
886.59113	468.3
887.61694	345.7
888.79578	277.0
890.35370	912.0
891.19745	462.9
891.98706	515.7
892.80188	677.2
893.74994	382.7
894.81146	381.8
895.76892	285.5
896.81891	146.8
897.94415	630.6
898.78430	498.7
899.75317	186.6
901.42944	444.6
902.51788	297.8
903.37915	296.6
904.54034	696.3
905.55231	462.4
906.71655	241.2
907.85577	302.5
908.88470	149.7
909.84143	210.9
911.21149	349.0
912.62976	263.9
913.64807	110.3
914.80365	536.6
915.69012	432.1
916.53668	234.6
917.43011	252.5
918.40460	186.3
919.27454	204.7
920.32849	855.6
921.25348	338.9
922.35297	279.1
923.57947	263.7
924.61145	206.4
925.59515	216.5
926.64496	281.3
928.32721	806.8
929.30042	2048.2	y (17) (2+)-NH3
930.36090	683.6
931.23151	218.4
931.93726	111.8
932.63147	70.7
933.79132	137.1
934.64600	246.3
935.84387	256.9
937.83344	34043.8	y (17) (2+)
938.62915	8258.3
939.73944	391.0
940.75159	391.8
941.52203	139.2
942.49524	270.0
943.58679	549.3
944.57733	265.7
945.39276	183.1
946.19135	87.0
947.09680	370.4
948.37958	145.0
949.47736	397.5
950.13373	422.1
951.11469	213.5
951.81702	292.8
952.82587	407.5
953.76086	316.5
954.92859	133.9
955.71893	361.3
956.61841	227.6
957.56830	438.5
958.85815	469.1
959.91254	239.0
960.58948	69.5
961.48029	186.4
962.60455	237.1
963.79492	294.0
964.64734	194.9
965.64105	98.5
966.70483	350.0
967.81860	488.6
968.70313	250.2
969.67822	294.3
970.61053	208.1
971.53888	344.6
972.43109	335.0
973.35657	346.6
974.45831	242.6
975.63373	684.1
976.78839	357.4
977.89301	847.8
978.86395	955.0
979.56854	171.1
980.65674	128.7
981.68896	251.0
982.69238	927.6
983.70782	185.1
985.48907	1751.8	b (19) (2+), b (9) (1+)
986.98608	8018.1
987.76984	9030.4	y (18) (2+)
988.63678	838.7
989.71405	543.4
990.64368	180.0
991.73480	220.3
992.66986	209.5
993.86090	63.3
994.87775	45.1
995.65466	178.3
996.89673	178.9
997.62555	112.5
998.70544	65.3
999.68390	333.8
1000.60461	83.7
1001.53033	44.1
1002.50958	161.9
1003.81464	269.6
1004.73633	401.9
1005.67645	179.8
1006.75824	279.4
1007.83429	439.9
1008.84735	232.3
1009.67004	110.9
1010.43701	82.8
1011.25751	101.7
1012.06274	79.3
1012.72052	293.9
1013.68872	697.6
1014.58105	307.1
1015.42584	282.1
1016.38452	706.3
1017.51575	260.7
1018.58801	131.2
1019.63580	82.5
1020.67639	178.7
1021.77588	173.8
1022.64227	1019.0
1023.65027	582.1
1024.66248	516.2
1025.49438	80.1
1026.41663	198.7
1027.76123	133.5
1028.69043	114.2
1029.67273	239.9
1030.68896	85.0
1031.96667	605.4
1032.58411	277.4
1033.59778	312.7
1034.65393	202.0
1035.73010	245.0
1036.70862	149.3
1037.67883	160.0
1038.54907	78.9
1039.25073	169.3
1040.49719	250.4
1041.12122	99.8
1041.89172	123.6
1042.60425	45.6
1043.77795	860.2
1044.75415	309.4
1045.56799	173.8
1046.48730	130.0
1047.53906	98.9
1048.45203	160.8
1049.35803	150.1
1050.49573	169.0
1051.45508	259.8
1052.55420	160.3
1053.50537	44.1
1054.67712	264.2
1055.55273	171.7
1056.63660	322.8
1057.68787	150.2
1058.70337	218.1
1059.63293	281.2
1060.47595	130.6
1061.42944	240.2
1062.72595	254.8
1063.96289	244.7
1064.74133	135.2
1065.85681	134.9
1066.80908	76.5
1067.63660	43.7
1068.80798	67.0
1069.66699	149.6
1070.63025	212.4
1072.41077	2700.6	y (20) (2+)
1073.22742	751.6
1074.03687	12.4
1074.72803	79.1
1075.69348	76.2
1076.49890	79.5
1077.70154	276.8
1078.73450	160.8
1079.68494	808.3
1080.63037	500.8
1081.73450	179.3
1082.81677	40.5
1083.67480	42.7
1084.65430	121.0
1085.68140	140.7
1086.84375	234.8
1087.62329	346.2
1088.63660	483.9
1089.88782	50.4
1090.67651	91.4
1091.61328	39.5
1093.90015	27.1
1094.93884	37.0
1095.74072	82.9
1097.11731	43.0
1097.85486	71.1
1098.57544	50.2
1099.76599	61.2
1100.63794	39.8
1101.62024	56.0
1102.66650	156.1
1103.66980	96.3
1104.62708	190.4
1105.55627	47.0
1106.66187	61.9
1107.50671	94.5
1108.89673	24.3
1109.66003	57.4
1110.68689	22.7
1111.85278	59.9
1112.73352	21.1
1113.61096	22.6
1114.48438	59.2
1115.68384	441.3
1116.70361	230.6
1117.61865	96.1
1118.72400	91.9
1119.57434	106.9
1120.73413	104.7
1121.91064	27.3
1123.33716	101.8
1124.63477	67.5
1125.65344	27.9
1126.64441	29.0
1127.73657	119.6
1128.64282	53.2
1129.69238	72.1
1130.53467	24.1
1131.57605	69.1
1132.71509	99.9
1133.76477	92.6
1134.67480	122.3
1135.66016	31.1
1136.69299	14.6
1137.74646	53.5
1138.59705	32.2
1139.66833	59.4
1141.01099	44.6
1141.83521	25.7
1142.61646	83.2
1143.59009	33.9
1144.66333	96.9
1145.86646	43.1
1146.85669	107.2
1147.58765	55.3
1148.79395	39.9
1149.56262	10.0
1150.73926	5.3
1151.60852	49.4
1152.78613	58.3
1153.74548	17.5
1154.71936	36.8
1156.67688	144.5
1157.76648	47.4
1158.63550	67.7
1159.65649	209.0
1160.65894	89.5
1161.78113	198.3
1162.65881	58.9
1163.87354	105.3
1164.68054	24.5
1165.77209	171.7
1166.72949	81.8
1167.80664	72.4
1169.23511	60.3
1170.37878	28.2
1171.69189	28.0
1172.69080	28.7
1173.77588	124.1
1174.77222	66.9
1175.53650	15.9
1176.76965	56.5
1177.61072	17.4
1178.79260	46.3
1179.59741	92.2
1180.82605	101.8
1181.68555	85.1
1182.74304	158.1
1183.62317	313.7
1184.80249	252.8
1185.65015	119.8
1186.72717	47.8
1187.78430	116.9
1188.89111	93.4
1190.65161	50.6
1191.81079	90.2
1192.83594	151.4
1193.64148	107.2
1194.75354	39.3
1195.68066	307.6
1196.68823	191.9
1197.77917	99.6
1199.18384	72.0
1200.10803	55.0
1201.02332	78.5
1201.71289	102.4
1202.79138	32.4
1204.63916	17.5
1205.77966	12.7
1206.80945	82.8
1207.64209	50.0
1209.03540	12.4
1209.67542	10.4
1210.66895	90.9
1211.75098	83.3
1212.74097	48.9
1213.58728	51.8
1214.77612	621.7
1215.67871	258.9
1216.69214	275.7
1217.65552	144.9
1218.76904	63.7
1219.97266	22.3
1220.61316	27.9
1221.53723	26.6
1223.42358	97.5
1224.06653	5.0
1224.76184	42.5
1225.60620	78.3
1226.70923	12.8
1227.66394	52.6
1228.69116	122.8
1229.61633	44.1
1230.59705	77.4
1231.70959	25.9
1232.80481	28.2
1233.74023	23.8
1234.67786	98.7
1235.95544	46.3
1236.64404	19.2
1237.65381	38.0
1238.64917	55.7
1239.64685	64.2
1240.75598	127.8
1242.84985	64.7
1243.84497	87.3
1244.80823	172.1
1245.83691	55.0
1246.81067	19.5
1247.82959	130.1
1248.71582	69.8
1249.67566	17.3
1250.63428	10.4
1252.02063	72.8
1252.71313	154.4
1253.68872	268.9
1254.59717	107.8
1255.67395	39.9
1256.80957	59.3
1258.03455	17.9
1258.90308	89.6
1259.63354	44.2
1260.73242	22.7
1262.69446	10.8
1263.72424	24.6
1264.59741	9.9
1265.47314	13.2
1266.07874	6.8
1267.48364	24.1
1268.79895	13.1
1269.67896	28.0
1270.80762	17.2
1271.76306	73.6
1272.71973	128.8
1273.70837	58.5
1274.86169	119.6
1275.79614	15.0
1276.60376	22.2
1279.65405	23.8
1280.73364	7.6
1282.52515	16.3
1284.71265	20.4
1285.73987	33.9
1287.73022	96.9
1288.73206	197.5
1289.76050	592.8
1290.73206	301.8
1291.65222	146.9
1292.62244	25.6
1294.54211	2.7
1295.55835	56.1
1296.82007	30.2
1297.90637	27.7
1298.66907	34.9
1300.68738	33.5
1301.64075	46.5
1302.75073	52.7
1303.78394	102.9
1304.73071	63.0
1305.67517	100.7
1306.72754	42.4
1307.77197	11.9
1308.80981	24.5
1309.72546	40.7
1310.61511	28.7
1311.61133	22.4
1313.79724	43.4
1314.89050	77.2
1315.87537	170.8
1316.88782	75.3
1317.54810	10.0
1319.73254	14.8
1321.56140	55.2
1322.75159	47.2
1323.61499	41.4
1324.82166	16.0
1326.81091	42.5
1327.87695	73.0
1328.83191	60.4
1329.74915	44.4
1330.84717	13.6
1332.36340	24.3
1333.09290	14.9
1334.03467	4.9
1334.70325	43.6
1336.64563	46.2
1337.75659	4.5
1338.36963	3.1
1339.92236	12.2
1340.87219	45.2
1341.68787	92.3
1342.75964	132.8
1343.89099	287.0
1344.87854	68.5
1345.73889	16.3
1346.80408	54.7
1348.01880	8.8
1348.71008	16.6
1349.61243	11.1
1350.78442	16.9
1352.79565	2.6
1353.87122	43.5
1354.56055	19.7
1356.56543	6.0
1357.76624	11.4
1360.86206	20.4
1361.55273	14.8
1362.90845	10.5
1363.64526	33.4
1364.52783	14.2
1366.14233	17.1
1367.82800	27.4
1368.77832	15.1
1369.73462	47.5
1370.60828	108.6
1371.74402	70.5
1372.99585	44.1
1373.75366	43.9
1374.66943	4.5
1375.55518	9.5
1376.92493	11.7
1379.83386	9.7
1380.62427	7.2
1383.80151	7.5
1384.79822	11.9
1386.45911	10.8
1387.84045	2.6
1388.71265	23.3
1389.82996	17.6
1390.91492	15.7
1392.49634	2.9
1395.67761	2.1
1396.86060	6.3
1398.72888	4.8
1400.77930	27.7
1401.67175	17.0
1402.74707	18.6
1403.58740	29.2
1404.89783	11.9
1406.82507	50.9
1407.88184	21.0
1408.71484	24.4
1409.98999	7.3
1410.76318	39.7
1412.76440	5.8
1413.75256	13.6
1415.22351	14.4
1417.55591	14.2
1418.82983	55.2
1419.76099	47.1
1421.75061	2.6
1422.63940	4.2
1423.73596	16.8
1424.77686	14.0
1429.61804	3.5
1431.37585	18.0
1432.96484	7.7
1434.37952	48.9
1435.94446	13.7
1438.88574	26.7
1439.96838	34.3
1440.81165	8.6
1443.82373	6.7
1446.75085	23.2
1447.89343	15.3
1453.93665	12.6
1455.82837	24.2
1456.81067	50.0
1457.72559	10.1
1460.80359	2.8
1462.27039	19.8
1463.74805	12.5
1476.78894	9.6
1477.85986	3.3
1481.69434	14.0
1487.94946	32.2
1490.78223	16.6
1498.63000	10.1
1501.79272	18.4
1502.67114	13.4
1503.94043	8.0
1512.65002	2.1
1515.74683	44.3
1517.03381	5.8
1518.00159	24.0
1518.82349	24.2
1519.94153	153.7
1520.98071	99.7
1521.87891	70.4
1524.75293	16.9
1526.84277	6.6
1531.82727	11.6
1533.91895	28.9
1535.14819	17.8
1538.91223	21.8
1539.90613	11.5
1545.48535	24.9
1549.93665	20.9
1553.80188	21.4
1556.62512	45.5
1557.82861	20.6
1558.78589	40.3
1565.66492	7.9
1568.25684	10.5
1570.87378	119.6
1571.90564	100.5
1572.85425	18.0
1575.57556	13.2
1577.29541	14.7
1582.72363	7.0
1584.88110	28.2
1585.75439	4.3
1586.96826	17.9
1588.97815	13.2
1594.80249	22.8
1604.92566	5.7
1607.79761	3.7
1617.58142	9.1
1620.76587	7.8
1625.83923	24.0
1629.85767	11.1
1636.57617	17.4
1640.67236	2.1
1642.77710	24.0
1644.97913	3.1
1647.94910	55.7
1648.97302	77.9
1649.92078	27.4
1652.05054	13.4
1653.84644	18.0
1661.92798	2.5
1662.85693	4.7
1667.07605	33.9
1669.97034	38.8
1671.13281	29.0
1672.01843	26.1
1672.69177	16.6
1677.61975	7.3
1682.72876	10.9
1685.76697	8.8
1694.75818	7.3
1695.65820	12.3
1700.05347	50.5
1700.93970	80.7
1701.94849	16.9
1729.07922	9.2
1736.84717	9.7
1754.99133	4.7
1759.64917	11.8
1761.99780	17.5
1786.94116	9.8
1798.94397	24.6
1811.73926	8.8
1815.69714	6.8
1817.60950	11.7
1841.91455	4.4
1846.08496	11.5
1871.70276	4.5
1888.83557	7.5
1911.84521	6.0
1913.84595	15.1
1931.83423	5.3
1959.78943	13.7
