# Supplementary material for: Top-Down and Bottom-Up Identification of Proteins by Liquid Extraction Surface Analysis Mass Spectrometry of Healthy and Diseased Human Liver Tissue
Source: J Am Soc Mass Spectrom. 2014 Sep 3;25(11):1953–61. doi: 10.1007/s13361-014-0967-z (PMC4197381; doi:10.1007/s13361-014-0967-z)
Supplement: Supplementary file 4 — (ZIP 7870 kb) [file 13361_2014_967_MOESM4_ESM.zip › data/DLGTQLAPIIQEFFSSEQYR_-2_2_104471.txt]

m/z	i	matches
221.18802	4.1
226.41669	2.0
227.28685	15.2
228.27094	16.2
229.27802	16.7
230.22220	18.5
232.22485	12.9
234.18509	9.0
235.37643	33.9
237.11575	20.7
238.24132	18.7
241.16913	11.3
242.26276	16.6
243.54785	2.1
244.25125	20.0
246.26607	27.4
247.19962	4.9
249.15048	19.1
254.42416	19.6
256.52142	2.1
258.25067	99.8
259.26736	18.0
260.44794	23.1
261.44772	12.6
262.25726	8.3
263.25494	13.4
267.44019	25.2
272.23242	9.7
273.25092	10.8
274.18692	7.4
275.42432	18.8
276.33429	25.2
277.36639	32.5
282.51346	6.3
283.26685	6.0
284.34393	34.6
285.40811	6.5
286.25684	21.5
287.35852	10.1
288.30597	1.9
289.45807	21.7
290.26962	9.0
292.20853	17.4
293.35263	21.0
294.29782	1.7
295.24310	16.6
296.42120	5.9
297.36252	16.2
298.20584	12.3
299.20444	3.4
303.25757	4.6
304.27045	34.8
305.56824	18.7
308.45636	13.1
311.29962	1.7
313.16516	3.1
314.24261	3.4
315.35556	8.6
317.46362	9.9
319.42725	2.9
322.34586	3.5
324.43127	14.4
325.35376	11.3
327.39459	18.2
328.37402	9.9
329.37366	25.4
332.57080	22.8
333.32312	5.2
336.35156	11.3
337.36444	13.9
338.41690	373.7	y (2) (1+)
339.38412	31.7
340.44473	7.9
341.20343	28.8
342.39709	39.1
343.35095	26.1
345.18405	20.5
346.31088	11.3
347.27106	5.2
348.93713	4.9
351.10065	10.8
353.36108	24.6
354.35175	8.0
355.54639	11.2
356.43457	20.3
357.33832	3.5
359.35474	4.9
361.29169	11.0
362.38812	3.7
363.37128	3.1
364.41556	6.6
365.45377	31.2
366.37976	2.5
367.42999	22.8
369.22726	51.0
370.37747	25.3
371.36169	133.2
372.37192	45.4
373.45270	24.0
374.38147	3.9
376.46719	23.0
377.42349	8.2
378.47928	14.3
379.44720	8.8
380.52917	15.3
381.26852	11.0
382.36310	3.7
383.20758	20.1
385.39462	25.9
387.37073	62.6
388.40686	22.4
389.49109	24.8
390.46558	19.1
391.43088	19.2
392.25732	4.9
393.44556	17.8
394.36444	20.1
396.45496	31.3
397.30890	37.7
398.36975	36.1
399.31458	3.4
400.57407	30.1
401.44153	27.5
402.50476	16.8
404.09167	19.9
405.35278	63.6
406.33301	29.9
407.60471	8.7
408.33667	14.6
409.30493	30.4
410.99417	28.2
412.28409	29.5
413.43503	6.6
414.46820	27.0
415.45242	15.0
416.36554	43.5
417.35687	19.2
420.39383	59.9
423.41617	27.9
424.47275	62.0
425.34210	23.5
426.60956	20.7
429.01227	31.2
432.39529	64.0
433.32642	87.1
435.37579	8.5
436.36563	14.0
437.65686	10.6
439.33105	35.6
442.08749	31.1
443.28839	19.7
444.76892	2.9
445.42380	20.5
446.21704	34.2
447.05225	44.6
448.42645	88.2
449.66391	76.7
450.44269	34.9
451.41016	4.0
452.43613	78.8
453.41165	9.8
454.46292	23.3
455.55856	26.1
456.35760	46.5
457.46521	31.9
458.24341	5.5
458.88257	61.7
459.48755	9.3
460.31305	4.6
461.39661	23.6
463.15228	31.0
464.84003	10.7
466.33862	406.3	a (13) (3+), y (3) (1+)
467.44727	140.9
468.20410	30.6
469.36938	14.5
470.42108	36.1
471.53906	72.6
472.41827	65.8
473.38074	6.9
474.22766	44.5
475.58929	19.7
477.35510	62.4
478.37207	56.7
479.37360	46.0
480.32501	24.8
481.36133	38.4
482.43439	8.2
483.53815	8.4
484.51831	57.6
485.29016	15.6
486.55908	57.4
487.36633	33.3
488.64050	14.9
489.34558	15.2
490.33655	33.7
491.47687	19.0
492.36627	17.8
493.07526	9.2
494.48193	39.5
495.55200	2.5
496.64893	43.0
497.34235	133.9
498.36212	40.6
499.31677	37.4
500.13708	21.8
500.99768	10.0
501.68781	26.2
502.66638	110.7
503.45026	48.8
504.50415	28.7
505.44983	40.3
506.46814	28.4
507.71295	45.1
508.41333	30.4
509.42120	82.4
510.35345	15.9
512.21997	85.8
513.34265	19.2
514.37811	28.1
515.38538	293.2	a (14) (3+), b (5) (1+)
516.32953	44.3
517.13873	25.9
518.31781	20.0
519.22601	30.7
520.51953	11.0
521.54614	42.8
522.40277	38.1
523.34918	116.3
524.38525	48.1
525.29974	12.0
526.56329	18.7
527.87280	85.1
528.52240	5.5
529.34576	32.7
530.35339	19.1
531.27045	13.3
532.44568	157.9	y (8) (2+)
533.41907	6.3
534.34851	49.9
535.23108	3.9
536.61584	55.3
537.35193	93.8
538.38416	44.8
539.38574	13.7
540.63208	46.4
542.35699	46.4
543.45239	62.3
544.47821	11.2
545.25836	39.2
547.09821	36.8
547.88446	40.3
548.58923	4.7
549.47449	24.0
550.39368	57.2
551.28241	19.7
552.44562	38.0
553.36285	57.7
554.36945	35.4
556.54340	47.2
557.43353	29.9
558.39764	31.6
559.31195	8.1
560.32263	11.2
561.41296	108.8
562.28656	26.8
563.50378	18.8
564.58142	29.4
565.66229	76.7
566.52142	7.9
567.39398	57.8
568.42432	112.1
569.46545	52.1
570.41864	37.5
571.26398	23.3
572.22461	54.0
573.42688	52.2
574.45599	35.7
575.76324	89.9
576.47803	63.1
577.24506	68.6
578.15710	40.1
579.45392	36.4
580.46472	18.7
581.41754	187.8
582.40460	138.2
583.54913	53.4
584.43335	43.7
585.39368	22.5
586.54620	56.6
587.82727	31.5
588.44470	4.5
589.38245	8.9
590.39227	55.7
591.70929	71.2
592.33295	38.5
593.40802	85.9
594.85468	178.9
595.48987	632.6	y (4) (1+)
596.58197	237.4	y (9) (2+)
597.61981	114.4
598.50073	56.3
599.47662	50.9
600.27692	30.4
601.23145	83.0
602.47198	38.9
603.51868	57.0
604.49658	8.8
605.32159	21.5
606.71246	32.4
607.73944	34.5
608.51544	34.8
609.74963	108.8
610.64746	293.8	a (17) (3+)-H2O, y (15) (3+), a (17) (3+)-NH3, b (6) (1+)-H2O, b (6) (1+)-NH3
611.54755	47.5
612.44324	27.4
613.45734	14.9
614.53162	75.7
615.45892	61.4
616.36646	40.6
617.54468	31.2
618.43719	489.0	a (12) (2+)-NH3
619.41089	228.7
620.15155	22.4
621.52625	19.3
622.42230	51.4
623.43677	16.1
624.39880	38.5
625.76111	36.3
626.57904	118.1
627.52533	20.5
628.39642	642.7	b (6) (1+)
629.47614	226.1
630.48047	56.3
631.56488	193.2	b (12) (2+)-H2O, b (12) (2+)-NH3
632.40375	149.9
633.34222	132.0
634.30200	83.6
635.50244	78.1
636.59290	107.3
637.48358	63.4
638.32642	40.6
639.13721	25.1
640.38812	442.1	b (12) (2+)
641.23547	220.9
642.84625	70.7
643.57874	140.2
644.65576	39.9
645.51563	84.9
646.53357	98.8
647.50165	19.5
648.62860	16.2
649.61224	42.5
650.54865	122.2
651.71149	198.3
652.40350	242.5	y (10) (2+)-NH3, y (16) (3+), y (10) (2+)-H2O
653.40704	113.8
654.49298	46.1
655.77313	88.6
656.76013	38.3
658.20483	126.9
659.37793	36.1
660.17859	75.6
660.86322	195.7	y (10) (2+)
661.51892	179.2
662.54010	28.5
663.61066	70.6
664.39032	239.4	y (5) (1+)-H2O
665.40692	69.9
666.32562	127.1
667.63678	72.0
668.52783	173.8	b (18) (3+)
669.43323	94.2
670.37952	39.5
671.47925	147.0	a (7) (1+)
672.43671	29.2
673.60736	155.9
674.85431	118.3
675.61951	103.8
676.39032	41.4
678.67456	157.9
679.43561	31.2
680.36987	40.4
681.43555	667.4	y (17) (3+)-NH3, b (7) (1+)-H2O
682.40240	1163.5	b (7) (1+)-NH3, y (5) (1+)
683.45367	344.4
684.32690	323.3
685.35992	128.5
686.58417	92.7
687.41461	21.2
688.41901	58.3
689.39221	39.1
690.78333	114.8
691.75824	69.6
692.50299	42.2
693.73846	113.5
694.46252	111.2
695.84198	86.3
697.50372	75.3
699.43994	1800.2	b (7) (1+), a (13) (2+), y (18) (3+)-NH3, y (18) (3+)-H2O
700.47607	619.9
701.52350	126.4
702.46741	141.0
703.55798	105.2
704.73267	277.8	b (13) (2+)-NH3, b (13) (2+)-H2O, y (18) (3+)
705.50018	173.8
706.30597	58.3
707.35022	76.1
708.53400	161.6	a (19) (3+)-H2O, a (19) (3+)-NH3, y (11) (2+)-H2O, y (11) (2+)-NH3
709.24353	55.5
710.26282	73.8
711.34296	138.5
712.32257	51.4
713.89197	305.9
714.64673	364.2	a (19) (3+), b (13) (2+)
715.46063	17.9
716.78436	276.3
717.63794	455.0	b (19) (3+)-NH3, y (11) (2+), b (19) (3+)-H2O
718.68646	142.2
719.59045	13.3
720.67761	134.4
721.79309	76.8
723.06604	106.5
725.22894	105.9
726.27136	130.5
727.24957	19.0
728.37891	342.9
729.65088	210.2
730.74982	118.1
731.81030	147.7
732.44897	57.2
733.46454	172.6
734.76385	150.6
735.55707	58.8
737.21863	87.4
738.43604	78.3
739.83594	38.7
741.49261	269.3
742.35297	77.4
743.19849	91.3
743.80353	11.1
745.24426	182.8
746.46643	329.5
747.67017	155.7
748.68408	78.8
749.48138	152.0
750.47687	111.2
751.59393	197.1	y (6) (1+)-H2O, a (8) (1+)-NH3
752.58563	306.7	y (6) (1+)-NH3
753.50885	89.2
754.55896	122.6
755.28296	83.1
755.98315	28.3
756.77429	18.2
758.16406	458.6
759.06262	32.3
759.92242	75.3
760.62561	77.3
761.29291	28.1
762.31165	33.8
763.66992	1005.3	a (14) (2+)-H2O
764.53125	536.1	y (12) (2+)-H2O, a (14) (2+)-NH3
765.69965	210.7	y (12) (2+)-NH3
766.62640	153.3
767.38904	7.3
768.74988	117.3
769.57501	2805.3	y (6) (1+), [M+3H] (3+)-NH3-H2O
770.40100	689.3
771.36377	176.2
772.84058	584.2	a (14) (2+)
773.58234	206.0	y (12) (2+)
774.57135	11.7
775.91406	71.4
776.68610	7.6
777.54456	9.6
781.71448	14.8
782.47522	4.7
783.57501	20.6
784.80542	4.8
785.61896	53.4
787.74689	400.6	b (14) (2+)
788.53070	48.0
790.78052	51.1
792.02618	109.0
792.96979	27.3
793.65271	17.2
794.68323	40.7
795.89557	98.2
797.35864	125.6
798.16345	200.2
799.29639	249.4
800.18951	96.2
801.54041	80.7
802.62396	178.7
803.49579	20.3
804.87714	200.1
806.81635	60.9
808.79083	96.3
809.55884	39.5
810.66150	69.3
811.42139	48.4
813.17786	244.9
814.05255	280.0	y (13) (2+)-H2O, y (13) (2+)-NH3
814.86957	7.2
815.75623	57.2
816.67902	123.3
817.56183	86.3
819.19580	138.1
820.46515	130.9
821.36072	51.0
822.69122	2904.3	b (15) (2+)-H2O, b (15) (2+)-NH3, y (13) (2+)
823.41449	538.7
824.34900	108.4
825.57941	150.7
827.32672	45.8
828.15991	94.5
828.99359	39.0
830.14301	116.8
831.00415	241.2	b (15) (2+)
831.84601	346.0
832.71381	6.9
833.70715	56.1
835.26465	277.0
835.88037	102.7
836.81641	33.0
837.60559	51.4
838.85944	123.9
840.23523	200.5
840.91071	51.0
841.80005	227.0
842.60138	132.2
843.60168	60.5
844.52991	95.4
845.44244	13.1
846.36707	68.3
847.58539	132.3
848.34937	259.1	y (14) (2+)-H2O
849.24219	155.0	y (14) (2+)-NH3
850.42896	213.9
851.84412	167.3	a (16) (2+)-NH3, a (16) (2+)-H2O
852.74902	188.9
854.01782	35.8
855.06323	190.6
856.25452	370.8
857.87238	858.7	y (14) (2+)
858.76495	1361.6
859.54791	85.4
860.85718	219.7	a (16) (2+)
861.64575	69.2
862.63745	80.4
863.68903	93.7
864.64716	66.6
865.74915	154.0	b (16) (2+)-H2O, b (16) (2+)-NH3
866.44147	134.3
867.58362	155.0
868.40210	10.5
869.49176	9.8
870.75702	102.2
871.73035	84.2
872.33740	12.8
873.68005	27.9
874.77771	108.6
875.58136	324.2
876.55872	72.1
877.57642	242.5
878.65881	101.8
879.58282	47.7
880.39838	83.7
881.68237	96.9
882.86060	63.2
883.55310	97.6
884.84058	172.5
886.60126	46.5
887.55969	9.7
888.53241	58.2
889.35522	98.7
891.28046	438.1	b (9) (1+)-H2O
892.02948	102.8
892.83136	39.0
893.53784	67.0
894.50122	144.5
895.23541	86.8
896.10657	140.8
897.46765	119.1
898.49536	186.8	y (7) (1+)-H2O
899.47443	50.5
900.37622	74.9
901.26807	72.9
902.26019	57.0
903.17725	54.6
904.18756	52.6
904.91986	25.3
905.91614	366.3	y (15) (2+)-H2O, y (15) (2+)-NH3
906.95642	234.5
907.57251	42.0
909.39655	1029.1	b (9) (1+)
910.49200	811.8
911.59314	213.7
912.62341	49.1
913.59515	12.6
914.47552	293.6
915.23883	316.1	y (15) (2+)
916.47144	1007.9	a (17) (2+)-H2O, y (7) (1+), a (17) (2+)-NH3
917.55170	541.4
918.50403	210.9
919.57874	366.4
920.44031	118.1
921.05304	108.0
921.87476	93.4
922.93268	258.1
924.09601	68.3
924.81171	103.9
925.69177	55.5
926.86188	84.2
927.80713	19.1
928.68744	10.1
929.79047	83.4
930.51465	120.5
931.27545	101.3
932.04883	18.1
933.21185	94.3
934.48596	176.5
935.51862	253.0
936.26538	178.5
937.77985	131.3
939.33771	353.9	b (17) (2+)
941.38501	135.8
942.69904	167.9
943.68463	62.6
944.53577	154.4
945.63696	80.1
946.52411	97.6
947.78839	144.2
948.70020	28.9
949.83466	164.3
950.88757	66.1
952.48505	128.0
953.54211	164.5
954.50116	84.8
955.56146	121.2
956.64117	230.6
957.41986	9.0
958.70343	24.8
959.95026	285.2
960.91504	144.2
961.55792	193.7
962.50964	214.1
963.51294	150.0
964.57434	131.1
965.67407	446.0
966.92865	349.9
968.06433	75.0
969.08221	18.0
970.00378	130.0
970.89783	146.4
971.75879	19.3
972.73444	98.9
973.38971	57.4
974.10223	185.6
975.23450	70.6
975.91138	7.2
976.64893	96.9
977.68579	110.0
978.81189	435.9	y (16) (2+)
979.54730	101.7
980.50513	162.2	a (18) (2+)-H2O, a (18) (2+)-NH3
981.72070	39.4
982.62531	35.1
983.79919	87.4
984.81989	98.8
985.80847	135.1
986.61511	63.5
987.40625	8.0
988.34637	89.7
988.98413	11.4
989.79865	52.8
990.44482	49.7
991.70477	23.7
993.22321	328.8	b (18) (2+)-H2O
994.15472	266.8	a (10) (1+), b (18) (2+)-NH3
995.19818	38.1
996.20782	55.3
998.55865	3.6
999.68628	60.3
1000.45056	22.6
1001.61810	2.3
1003.35480	565.6	b (18) (2+)
1004.32953	300.7	b (10) (1+)-H2O
1004.97455	19.9
1005.71667	140.6
1006.84235	69.4
1007.80493	76.7
1009.21472	40.0
1009.97211	20.3
1011.88361	45.1
1013.39667	91.8
1014.77716	42.2
1015.70599	59.1
1016.42914	49.6
1017.54944	70.4
1020.84320	72.4
1021.96851	80.0
1022.63397	503.0	b (10) (1+)
1023.66913	319.4
1024.90247	89.4
1026.42249	65.2
1027.06787	49.9
1028.04102	95.9
1028.95715	111.2
1029.89722	133.2
1030.84167	43.9
1031.66626	60.4
1032.68054	110.9
1033.79700	80.5
1034.95679	91.9
1035.85657	22.9
1036.50806	7.5
1037.38696	51.3
1040.53882	224.2
1041.60242	6.7
1042.81555	691.0
1043.47070	14.1
1044.31067	49.4
1045.56042	19.4
1046.40625	102.3
1047.51648	65.0
1048.31384	164.2	y (18) (2+)-NH3, y (18) (2+)-H2O
1049.37207	79.7
1050.33826	115.4
1051.38879	60.8
1052.41699	28.8
1054.57104	25.6
1055.92419	125.8
1056.78943	174.4
1057.83447	551.5	y (18) (2+)
1058.50513	198.9
1059.41211	137.6
1060.57837	39.6
1061.67798	64.3
1062.60229	24.6
1063.63489	488.3	y (8) (1+)
1064.66321	159.0
1065.71704	99.1
1066.85217	43.5
1067.74988	30.9
1069.18835	20.8
1070.52332	32.9
1071.60242	98.5
1073.01575	80.1
1074.35681	160.6
1075.47559	82.4
1076.71924	59.5
1077.70764	159.2
1078.63025	135.0
1080.05859	44.5
1080.73706	15.0
1082.73999	10.8
1084.76343	1197.0	b (19) (2+)
1085.57007	590.7
1086.64001	48.1
1087.39160	17.9
1088.20850	24.2
1089.44043	59.6
1090.48694	52.5
1091.56445	14.4
1092.53455	32.7
1093.89417	35.1
1094.72498	23.9
1095.51831	19.7
1096.54480	49.5
1097.44250	58.2
1098.64539	359.3
1099.75208	143.1
1101.47302	37.1
1102.41345	23.7
1104.70239	72.2
1105.51477	58.1
1106.84863	40.0
1107.69934	2.5
1108.81506	21.3
1111.08826	39.1
1113.64429	4.3
1114.98096	56.0
1115.79041	46.6
1116.65369	28.8
1117.62231	31.2
1118.64758	7.9
1119.62073	45.0
1120.44287	15.2
1121.71545	35.2
1122.57446	27.2
1123.66309	15.3
1124.58057	25.0
1125.50513	7.3
1126.58374	13.0
1127.83057	12.9
1128.62183	21.0
1130.45520	18.8
1131.70947	26.1
1132.66382	18.9
1133.79810	27.4
1134.71045	26.6
1135.74805	80.5
1136.75183	43.8
1139.09509	48.9
1140.76038	67.8
1141.75842	36.1
1142.62134	115.4
1143.42432	33.4
1144.60840	27.9
1145.40125	8.3
1146.54150	14.0
1147.59900	92.0
1148.70703	33.8
1149.51965	16.9
1150.69495	51.8
1151.65283	213.3
1152.62341	39.2
1153.49927	49.7
1154.47925	20.9
1155.59009	26.6
1156.92529	3.5
1158.81299	14.4
1159.42908	2.2
1160.49841	69.3
1161.48096	70.8
1162.57520	19.1
1164.25012	64.9
1165.80200	23.3
1166.67468	18.0
1167.72522	46.5
1168.92834	23.2
1170.51770	17.7
1171.69177	26.3
1172.71191	41.5
1173.46582	57.0
1174.15918	37.9
1174.97583	21.1
1175.94299	28.1
1176.86951	23.2
1177.96497	22.6
1178.62439	81.5
1179.65076	59.1
1181.45874	46.0
1183.82703	6.9
1185.45581	16.9
1186.81177	4.5
1187.85632	107.9
1188.61975	196.5
1189.74878	178.4
1190.87622	115.0
1191.74109	74.6
1192.57617	227.3	y (9) (1+)
1193.60498	89.6
1194.58057	32.7
1195.57715	71.9
1196.59448	19.6
1197.76428	6.6
1198.90479	20.3
1199.66956	6.3
1200.88074	6.5
1201.66455	14.3
1202.86292	57.2
1203.62634	4.0
1204.57959	31.9
1205.69385	43.2
1206.70789	89.3
1207.84302	13.5
1208.71277	52.8
1209.56616	24.9
1210.54749	4.6
1211.68652	48.5
1214.58521	2.3
1215.74048	22.5
1216.70203	11.7
1218.78796	9.2
1222.52576	45.4
1223.65088	14.4
1224.26501	52.5
1228.06580	26.4
1228.69922	19.5
1230.65112	8.5
1231.77063	14.1
1232.53772	52.1
1233.79529	26.8
1234.73853	14.2
1235.87341	44.8
1237.97583	33.4
1239.42090	3.3
1240.73706	13.2
1242.43896	48.3
1245.69666	20.6
1246.67615	5.7
1249.62598	31.5
1250.67322	22.6
1251.78333	18.9
1252.94128	17.9
1254.81592	26.6
1255.66699	10.5
1257.42822	9.6
1259.61560	34.0
1260.50220	6.2
1261.84119	31.9
1262.75867	35.1
1263.90479	8.0
1265.70093	14.8
1267.03699	3.3
1268.69092	70.4
1269.76953	20.9
1270.68872	61.4
1271.64673	22.3
1272.86230	23.5
1273.67273	16.5
1274.70898	45.7
1275.93469	6.8
1277.61304	28.8
1278.54309	33.5
1279.68896	358.8	b (12) (1+)
1280.70093	209.9
1281.81433	50.4
1284.75464	4.5
1286.19067	9.4
1286.84058	8.9
1288.82385	15.4
1289.68872	44.4
1290.42322	43.6
1291.61719	7.9
1293.77673	22.0
1294.71240	22.3
1298.63171	4.2
1300.96765	30.6
1301.69482	53.5
1302.70813	73.1
1304.68970	37.9
1305.90930	3.8
1306.72290	220.3
1307.75549	229.2
1308.70801	67.4
1309.60486	13.6
1310.77820	27.7
1311.65125	10.1
1313.57593	13.0
1316.60278	12.0
1317.54675	5.0
1318.63867	69.7
1319.75818	349.8
1320.68152	406.9	y (10) (1+)
1321.63855	187.7
1322.72900	60.7
1323.78162	16.1
1327.56934	13.3
1328.54541	14.6
1331.48340	8.8
1334.86670	20.8
1335.74487	5.6
1336.83691	7.7
1337.80566	17.1
1343.82837	14.1
1345.01233	32.6
1345.71436	17.3
1346.64575	16.1
1347.67200	12.4
1348.65698	19.3
1349.72339	11.1
1350.70227	6.1
1351.78271	2.7
1352.53613	15.8
1353.61047	18.4
1356.40027	6.6
1357.74341	18.6
1360.57324	10.9
1361.62000	7.4
1362.61011	32.2
1364.41638	20.1
1369.54919	9.0
1370.62195	31.4
1373.72595	20.4
1374.74146	5.3
1377.68677	96.3
1378.74792	22.4
1379.67725	18.9
1380.83154	16.3
1383.77039	9.9
1384.98792	5.9
1388.59351	34.6
1390.70068	19.1
1397.71423	23.7
1398.84436	18.0
1400.62012	14.9
1401.95776	17.7
1403.25232	21.2
1404.90771	13.6
1405.94568	15.4
1407.73193	23.3
1408.85266	30.7
1410.06226	16.2
1410.73804	38.9
1413.72839	12.3
1414.71533	28.7
1415.75098	93.5
1416.81555	15.9
1417.74817	22.1
1423.65295	16.8
1426.74219	207.6	b (13) (1+)
1427.82825	142.1
1428.88721	66.3
1433.00305	72.9
1433.82629	186.7	y (11) (1+)
1434.70117	61.8
1435.89380	54.2
1441.81812	31.1
1442.74316	8.9
1443.37500	9.1
1452.43652	9.1
1454.75317	12.7
1455.42249	41.0
1463.61169	16.7
1464.58777	5.1
1465.90417	15.7
1469.66614	61.4
1470.81921	68.6
1471.69873	9.7
1477.70166	16.9
1480.50891	5.2
1481.33472	25.3
1482.53906	7.3
1485.66113	13.9
1489.72778	24.3
1490.73242	15.6
1492.91113	6.0
1507.79309	7.3
1509.53186	9.1
1518.74097	10.0
1529.79187	21.8
1534.98682	26.3
1538.69617	30.0
1540.71289	18.8
1541.75024	20.9
1542.81372	5.8
1544.48560	13.8
1545.83130	17.5
1547.77759	13.5
1555.90637	11.7
1556.66284	7.3
1557.91565	18.1
1561.28333	12.2
1562.74878	24.0
1563.84900	12.3
1565.76990	20.5
1566.55090	11.9
1570.53357	9.6
1574.04932	73.2
1574.98425	49.6
1578.83789	3.0
1592.72400	9.0
1596.11194	10.0
1596.80408	49.7
1616.70374	22.3
1618.58972	19.7
1620.90649	8.3
1636.83826	2.8
1642.74976	8.1
1643.82166	16.0
1644.83252	4.8
1646.99805	20.5
1653.04297	9.3
1653.89636	39.2
1660.94641	5.4
1662.82568	19.3
1668.84265	17.9
1690.75488	6.7
1708.99646	9.1
1724.77246	39.8
1744.75928	23.8
1746.95874	4.3
1754.87231	9.5
1768.59802	8.2
1770.60364	21.0
1773.84863	7.8
1781.66919	24.1
1786.77417	6.1
1845.50244	4.6
1877.98401	24.4
1911.84119	4.1
1926.64893	3.7
1932.56995	11.2
