# Supplementary material for: Top-Down and Bottom-Up Identification of Proteins by Liquid Extraction Surface Analysis Mass Spectrometry of Healthy and Diseased Human Liver Tissue
Source: J Am Soc Mass Spectrom. 2014 Sep 3;25(11):1953–61. doi: 10.1007/s13361-014-0967-z (PMC4197381; doi:10.1007/s13361-014-0967-z)
Supplement: Supplementary file 4 — (ZIP 7870 kb) [file 13361_2014_967_MOESM4_ESM.zip › data/NLSDLIDLVPSLCEDLLSSVDQPLK_-2_2_106123.txt]

m/z	i	matches
260.39316	11.3
266.23523	4.7
277.07660	7.9
283.23407	11.2
286.29620	3.9
288.29486	4.9
325.05927	2.7
328.04510	8.9
338.31335	7.4
339.54965	23.0
340.26166	5.7
341.18951	5.9
353.31012	18.2
354.48636	7.6
357.32843	239.6	y (3) (1+)
358.10437	11.4
361.27142	4.7
363.19409	2.7
364.73026	4.0
372.61981	9.5
375.50519	5.2
376.32672	3.5
380.42358	9.8
383.43524	4.4
385.61127	8.8
387.67038	3.2
389.38129	25.6
392.44604	11.0
396.37485	4.4
402.28915	2.7
412.47012	4.6
413.49158	16.2
414.74951	7.7
423.28986	17.5
428.44992	3.9
434.12131	16.3
453.56073	15.5
454.41223	5.6
455.63239	14.3
457.52750	7.5
462.44650	3.8
463.44739	13.5
468.36871	67.2	y (4) (1+)-NH3
470.35968	19.2
474.53900	16.7
479.28448	9.4
480.39780	22.0
481.44873	2.3
485.39691	75.3	y (9) (2+)-NH3, y (4) (1+), y (9) (2+)-H2O
486.28381	6.6
488.40320	9.1
490.23395	32.1
491.35675	14.0
493.33743	18.2
495.21320	2.3
497.42902	5.7
498.34009	5.6
501.21588	8.5
504.27423	13.2
506.50208	10.8
508.30194	19.7
517.30951	9.2
521.20642	2.3
525.29773	3.6
526.72351	48.0	b (5) (1+)-NH3, a (10) (2+)
527.46649	15.2
529.74493	8.6
530.41571	16.8
531.28302	11.3
535.18030	4.1
536.26648	2.9
542.41766	24.7
543.27399	30.9
545.37213	38.3
546.35046	8.4
553.34344	17.0
554.60858	28.6
556.50201	2.8
558.32172	5.8
559.26147	8.9
561.33752	10.3
566.34045	4.9
568.32806	2.8
571.24097	7.0
572.17389	12.0
574.30609	11.5
575.29706	5.2
579.33423	9.3
582.59552	8.4
583.60370	27.4
584.70972	4.8
585.38348	4.2
586.37854	10.0
587.29492	5.4
589.46844	4.3
591.58765	5.3
592.72498	6.5
594.74921	28.0
595.41302	15.6
598.43982	18.8
599.49280	38.1
600.45093	231.2	y (5) (1+)
601.58069	48.5
602.79242	27.7
605.01740	37.7
606.31500	22.0
607.47247	12.9
610.16479	10.3
611.54144	11.2
612.18359	23.3
617.49176	13.5
618.41711	8.1
619.54907	11.3
621.20392	3.2
623.35950	20.8
625.47662	16.5
628.55072	6.5
629.46881	12.6
630.10602	11.0
632.44037	11.6
633.34741	4.0
635.62665	13.9
638.28778	49.3	a (18) (3+), b (6) (1+)-H2O
639.30750	51.4	b (6) (1+)-NH3
640.41266	17.3
641.51587	25.2
642.60565	12.2
643.66510	13.8
645.36499	48.6
646.32874	24.5
647.34790	12.9
648.38904	6.4
649.41791	20.7
650.76550	47.3
653.48541	2.8
654.73505	22.0
655.37799	23.5
656.44397	131.3	b (6) (1+)
657.47620	18.9
658.39307	20.4
659.84735	34.4
660.46375	5.1
661.46948	8.5
662.29987	19.8
663.52441	34.1
668.61383	25.5
672.81738	10.8
676.38599	6.7
679.44403	13.9
680.50568	25.0
681.47876	31.1
682.57593	8.6
684.58691	11.3
687.76080	20.0
691.35767	8.5
692.35278	24.4
694.45264	5.6
695.33240	6.6
696.09399	24.8
697.38605	33.9
698.49219	24.0
699.52081	110.8	y (6) (1+)
700.51971	46.0	a (20) (3+)
701.41638	15.1
704.34558	8.4
707.51270	9.1
710.38068	6.5
711.55908	12.5
715.43170	2.7
717.28412	25.6
718.49536	19.2
724.19073	53.5	y (13) (2+)
726.30676	21.4
727.08746	5.5
728.54944	20.4
730.08850	64.8
730.83533	7.4
732.43854	44.4	a (21) (3+)-H2O
733.63354	48.7	a (14) (2+)-NH3, a (14) (2+)-H2O, a (21) (3+)-NH3
734.51123	39.7
735.49261	18.4
737.42896	13.5
739.55084	14.3
740.56451	45.3
741.40881	12.3
745.78546	9.2
746.57843	3.1
747.75885	13.6
751.40894	40.3
752.55042	22.8
753.54346	12.2
754.48572	26.5
755.52960	15.3
756.50543	7.0
758.37805	92.1
759.46393	18.6
760.67133	32.5
761.58099	11.2
763.69037	24.8
764.88226	19.9
767.64264	16.0
768.54578	17.4
769.39874	14.1
770.75818	29.4
771.52740	97.4	y (14) (2+)-H2O, b (7) (1+), y (14) (2+)-NH3
772.73724	4.8
774.91602	48.6	a (22) (3+)-H2O
775.68036	14.1
776.52911	7.0
778.49957	27.1
779.74890	69.8	y (14) (2+)
780.56366	11.0
781.51398	5.2
784.69135	1.8
786.41852	309.8	y (7) (1+)
787.60986	114.0
791.77527	28.3
795.53479	55.1
796.66815	5.7
797.43933	16.3
798.34534	9.5
799.53522	20.5
801.07428	23.7
803.19653	5.2
804.73950	15.8
805.40442	20.9
806.14319	36.1
807.58032	4.1
808.55103	7.1
810.41461	23.9
811.59381	4.0
813.66467	31.4
814.95648	24.9
816.68030	17.2
817.77966	24.7
819.44000	17.6
820.49017	17.6
822.16797	54.1
824.51721	37.6
825.82043	17.6
826.55927	10.8
829.56525	11.8
833.10217	6.1
834.25995	35.9
836.70404	139.0
837.60364	50.9
838.54950	49.5	a (8) (1+)-H2O
839.77081	67.9	a (8) (1+)-NH3
843.58972	3.8
844.46497	21.6
845.26184	11.6
847.06152	37.4
848.72833	30.6
850.24689	47.5
851.72144	42.3
852.66992	16.2
853.43231	71.8
854.70929	85.2	b (24) (3+)-H2O
855.76245	105.5	y (8) (1+)-H2O, b (24) (3+)-NH3, y (8) (1+)-NH3, a (8) (1+)
856.56049	59.5
857.64270	103.2	a (16) (2+)
858.89972	33.9
860.47290	15.5
861.11395	17.7
862.19849	82.7	b (16) (2+)-H2O, b (16) (2+)-NH3
863.82739	137.5	y (16) (2+)-H2O, y (16) (2+)-NH3
864.71954	91.7	y (24) (3+)-H2O
865.73907	32.1
866.56232	36.8
867.52478	179.6	b (8) (1+)-NH3
868.53888	58.9
869.92078	65.7
870.76172	64.9
871.62604	177.4	y (24) (3+), b (16) (2+)
872.74609	883.3	y (8) (1+), y (16) (2+)
873.59180	593.8
874.59674	100.4
875.70013	45.9
877.02258	21.7
878.41046	51.7
879.34271	72.1
881.50775	9.6
882.95374	70.1
884.44873	233.3	b (8) (1+)
885.71960	139.6
886.74561	11.7
887.70703	57.0
888.57452	27.8
889.46930	2.6
891.01099	81.8
891.83636	75.6
892.56305	70.5
893.53888	37.9
894.56665	18.9
895.67365	12.9
897.60791	74.3	[M+3H] (3+)-NH3-H2O
899.59259	35.8
900.79767	37.0
901.63153	6.7
902.63879	16.3
909.51953	10.3
913.73157	4.5
914.64459	31.1
922.50879	106.8	y (17) (2+)
923.56409	168.1
926.90643	31.0
927.64240	66.8	b (17) (2+)
928.49554	20.5
929.80334	19.8
930.62018	13.8
931.67181	27.6
933.70001	11.0
934.81628	15.5
937.59583	30.5
940.54926	65.3
942.39362	77.9
943.15356	7.9
945.28467	4.5
946.64124	20.0
947.36188	35.0
948.54321	34.8
949.80548	21.2
950.60065	5.8
951.59833	10.0
954.37775	7.5
955.61523	23.3
956.74408	55.5	a (18) (2+)
958.38678	94.6
959.58173	40.0
960.60901	4.1
961.50946	73.1	b (18) (2+)-H2O
962.41333	18.0
963.10040	14.3
964.05615	8.3
965.74426	132.6	b (9) (1+)-H2O
966.52838	223.8	b (9) (1+)-NH3
967.61206	63.7
968.62042	108.4	y (9) (1+)-H2O
970.40649	21.7
971.44073	138.1	b (18) (2+)
972.43903	27.6
975.60083	74.1
977.85571	23.9
978.96753	56.7	y (18) (2+)
980.33191	58.3
981.31421	9.8
983.53815	775.8	b (9) (1+)
984.67310	425.1
985.92285	75.3
986.67157	97.1	y (9) (1+)
987.63446	67.7
988.61871	5.2
989.73486	15.0
990.52728	23.7
992.53320	24.4
993.61102	107.8
996.61359	28.6
997.25244	5.8
1000.17969	13.5
1002.03925	39.3
1005.69940	37.5
1006.38354	21.9
1008.86914	42.3
1009.98224	38.2
1011.60699	16.2
1013.47369	4.1
1017.32666	5.1
1018.57141	17.1
1022.37573	3.5
1023.23407	45.0
1024.45349	7.5
1026.71350	54.9	y (19) (2+)-H2O
1027.70203	47.7	y (19) (2+)-NH3
1029.23816	33.1
1030.07043	19.6
1030.69702	9.4
1032.21619	23.6
1033.65320	3.0
1034.59985	11.7
1035.90601	56.1	a (10) (1+)-NH3
1036.69226	123.7	y (19) (2+)
1037.71643	54.0
1038.91235	15.8
1039.57068	22.5
1040.87268	53.1	a (20) (2+)-H2O, a (20) (2+)-NH3
1042.13086	13.4
1043.60889	67.9
1045.81018	27.0
1047.40649	49.3
1048.65686	62.6
1049.63379	7.6
1050.73669	13.8
1051.77087	8.2
1052.69202	36.9
1053.58850	31.4
1054.92004	76.4
1055.62488	111.8	b (20) (2+)-NH3, b (20) (2+)-H2O
1056.45496	4.0
1057.56787	24.7
1058.54785	8.7
1062.86121	8.7
1064.38879	28.7
1065.13647	21.0
1065.87952	38.8
1067.12500	5.3
1068.57361	2.8
1069.56567	24.3
1070.50427	9.9
1073.86438	8.7
1075.11133	7.6
1076.38306	31.8
1079.55847	8.7
1080.61255	5.3
1081.75977	47.9	y (10) (1+)-H2O
1083.91736	52.6	y (20) (2+)-NH3, y (20) (2+)-H2O
1085.57104	50.8
1086.45361	15.0
1088.28137	30.2
1090.45837	58.7
1091.49451	5.7
1092.97058	135.0	y (20) (2+)
1093.67273	63.9
1095.53503	82.2
1096.59229	16.2
1098.54541	33.8
1099.53259	20.9
1100.52502	25.0
1101.62415	12.5
1102.61023	23.6
1103.54858	5.7
1104.59290	39.8
1105.77393	21.5
1108.66016	44.5
1109.89478	3.5
1110.63477	4.8
1111.82764	24.6
1115.27014	7.4
1116.58472	10.3
1120.08154	29.9
1121.59265	4.4
1122.60498	47.5	a (11) (1+)-NH3
1123.64441	14.6
1126.52112	97.2
1127.63342	63.2
1129.14343	28.4
1130.47424	46.2
1131.48779	22.7
1132.63147	6.7
1135.30078	12.3
1136.34436	20.4
1136.95300	19.7
1137.95935	13.8
1139.79529	16.7
1140.65430	9.8
1142.56067	11.0
1143.67920	37.6
1144.60840	22.7
1147.75159	43.3
1150.34131	16.7
1151.37427	20.2
1152.41711	25.8
1153.32544	50.6
1158.49414	7.2
1160.34009	18.0
1163.55530	31.4
1165.13293	59.6
1166.66858	7.9
1167.29822	27.2
1169.87476	43.8
1174.95581	29.0
1176.25525	39.6
1181.50244	13.9
1182.11780	24.2
1184.03296	17.4
1185.74109	170.8	b (22) (2+)
1186.57837	38.8
1187.33679	72.0
1188.39417	41.0
1189.83240	2.6
1191.75134	18.7
1193.74622	28.5
1194.85400	10.9
1196.77600	20.1
1197.83569	10.4
1198.71753	22.3
1199.55432	30.0
1200.19922	29.0
1205.52661	10.5
1206.80359	8.6
1207.85144	17.4
1209.63489	14.3
1212.52112	4.7
1213.65771	11.0
1214.67981	19.3
1219.81470	6.9
1220.60730	5.8
1223.98291	26.3
1225.74170	21.2
1226.72107	27.2
1229.85425	9.9
1231.82239	43.0
1232.78345	19.0
1234.70227	24.4
1235.72461	2.8
1236.86841	12.6
1240.47009	71.3
1241.31738	82.2	y (23) (2+)-NH3, y (23) (2+)-H2O
1242.19641	63.8
1243.60779	16.0
1246.31165	28.3
1248.86157	3.0
1250.44312	98.7	y (23) (2+)
1251.18457	23.1
1254.31042	15.1
1255.40100	35.2
1256.69080	17.0
1259.51355	78.5
1260.63147	64.7
1262.75110	5.3
1263.66711	13.3
1267.72180	29.2
1271.67834	40.4
1276.60620	50.9	a (24) (2+)
1277.67676	22.3
1278.58704	18.1
1279.94800	7.4
1280.95081	27.5
1282.15820	48.0	b (24) (2+)-H2O, b (24) (2+)-NH3
1283.18799	30.4
1284.62183	10.5
1285.69897	50.5
1287.03040	3.0
1287.74060	4.4
1288.98389	11.4
1289.91357	8.7
1290.80005	71.4	b (24) (2+)
1291.89856	22.1
1292.66943	8.1
1301.63501	21.2
1303.86292	19.8
1304.78674	2.9
1307.93091	8.3
1308.76135	25.8
1309.67786	19.1
1311.71826	28.2
1313.84290	7.4
1318.44214	5.2
1322.81873	8.4
1324.56335	4.4
1325.76111	27.0
1326.73877	17.5
1327.47583	15.7
1329.30322	18.2
1331.70239	3.5
1332.30713	15.2
1336.65283	42.0
1338.52905	32.8
1344.77148	6.1
1351.76001	5.2
1352.68762	12.2
1355.62830	27.5
1356.69763	13.2
1358.76025	29.9
1359.80859	8.6
1361.03210	21.7
1361.81628	23.7
1367.83496	3.6
1369.73840	11.7
1370.81592	4.6
1371.92395	8.2
1375.69519	34.5
1377.25830	30.0
1380.66943	7.2
1382.75049	12.9
1383.82800	8.2
1387.74023	184.0
1388.59692	193.3
1389.50745	90.4
1390.56738	18.3
1392.50110	15.7
1401.68359	4.3
1402.57092	4.8
1404.87415	34.7
1408.01453	4.8
1408.80945	16.4
1413.51868	31.6
1414.60388	18.4
1418.17163	14.4
1421.73193	11.9
1428.69019	10.0
1429.72327	21.1
1431.90479	7.9
1432.73657	6.4
1434.58081	8.3
1436.40710	27.2
1440.73267	3.2
1444.00903	9.1
1446.83960	49.5	y (13) (1+)
1448.89868	10.7
1453.77771	6.6
1455.97449	4.9
1457.99792	2.9
1463.82275	11.1
1471.66260	21.1
1472.85559	8.2
1484.83325	19.3
1486.76587	57.9
1487.83350	67.2
1488.80737	20.1
1489.58899	2.7
1495.78198	8.0
1498.30591	4.5
1501.00647	29.4
1502.83252	4.0
1513.01123	5.4
1513.92737	3.9
1514.74780	12.7
1547.90466	11.4
1558.92175	19.2
1560.82104	10.3
1563.84290	11.3
1566.01514	15.8
1576.51428	13.0
1580.66492	8.4
1581.72668	3.5
1587.13855	33.8
1588.85388	10.8
1598.45081	118.0
1599.71484	16.8
1600.67798	9.4
1602.94189	16.3
1606.99670	6.8
1608.64636	12.7
1614.81445	17.0
1615.60278	8.3
1625.64343	17.3
1627.82898	39.6
1628.95923	13.9
1629.88782	10.9
1643.83826	5.0
1649.67358	5.4
1671.98792	3.5
1672.89966	4.3
1697.80981	28.0
1699.06238	24.6
1708.66370	4.6
1714.72754	34.7
1715.85657	32.0
1723.89502	27.0
1729.63049	19.3
1741.13965	21.5
1742.98804	36.7
1743.78821	19.5
1744.93909	9.4
1756.92285	7.4
1793.72485	4.8
1808.92139	5.1
1854.14111	27.2
1855.00903	9.7
1907.96008	17.4
1942.94946	8.6
1985.79602	8.1
1999.92834	18.0
