# Supplementary material for: Top-Down and Bottom-Up Identification of Proteins by Liquid Extraction Surface Analysis Mass Spectrometry of Healthy and Diseased Human Liver Tissue
Source: J Am Soc Mass Spectrom. 2014 Sep 3;25(11):1953–61. doi: 10.1007/s13361-014-0967-z (PMC4197381; doi:10.1007/s13361-014-0967-z)
Supplement: Supplementary file 4 — (ZIP 7870 kb) [file 13361_2014_967_MOESM4_ESM.zip › data/LSDQTILFQGAGEAALGIAHLIVMALEK_-2_4_66454.txt]

m/z	i	matches
276.17645	8.9
279.23880	3.6
280.10095	4.1
284.28656	2.8
292.22824	7.5
293.24536	48.1
296.56427	8.0
298.23340	21.4
299.20059	11.1
299.99936	5.2
302.32605	13.6
306.32416	4.2
308.23819	17.3
309.22385	8.5
310.35239	10.3
313.64514	8.0
314.41196	21.4
316.28192	7.7
323.72568	2.6
325.26193	4.5
326.87949	27.4
327.61658	5.2
331.22537	6.3
333.25638	29.7
334.29443	2.5
336.29950	10.9
337.19351	9.2
339.24792	4.2
341.18140	7.5
343.39331	13.8
344.26166	7.9
345.34091	43.0
346.11777	2.5
347.31149	9.1
348.35870	6.2
351.23831	21.8
351.98969	8.3
356.20825	3.4
359.42273	8.7
362.37167	14.3
363.55103	15.7
364.25058	26.4
365.40274	5.2
367.24951	7.6
369.42667	21.6
370.40906	16.0
371.22668	7.2
373.34906	24.5
375.38135	2.9
376.71909	2.3
378.28320	15.3
379.29428	4.3
380.32831	2.2
381.30408	23.0
382.15448	19.0
383.82654	7.2
384.50208	12.4
386.26526	5.6
387.54700	20.1
388.46951	7.5
389.22412	58.4
391.34750	6.6
393.52222	27.6
395.43781	29.0
396.35266	52.5
397.24005	31.2
398.12717	6.2
399.29889	27.3
400.26819	17.8
401.36938	5.1
407.39603	2.6
410.24109	7.1
411.19165	24.9
412.55481	30.3
414.32730	26.5
415.42548	11.7
416.26190	8.3
417.31018	17.7
419.24734	11.7
421.27090	26.0
422.59781	47.4
423.56409	36.7
424.27295	64.0
426.30960	48.9
427.19220	11.1
429.44366	4.6
430.44275	7.1
431.36566	2.9
432.23312	72.9
434.18903	6.8
436.59821	10.5
437.29413	11.6
438.23959	18.2
439.37650	39.8
440.31467	79.7
441.26813	32.8
442.39145	13.5
443.36310	10.9
444.33774	113.1
445.42667	42.5
446.35831	15.2
447.27789	3.8
449.84210	15.6
451.37988	2.9
454.29346	5.5
456.03369	9.8
457.52960	13.3
458.28574	5.0
459.39087	10.5
460.30655	11.9
461.25937	8.9
464.47565	7.2
465.32617	18.9
466.30771	16.1
467.31342	4.8
468.51584	33.4
469.30820	11.3
472.65491	2.5
476.38525	15.0
479.41058	13.1
480.68060	5.5
482.33215	41.9
483.22900	27.7
484.08716	16.8
485.29333	20.3
486.39227	8.1
489.34436	22.6
490.27417	7.3
492.69775	30.4
493.53568	6.9
494.28125	39.2
495.29306	15.6
498.77271	20.6
499.46655	23.7
500.38672	27.2
501.33090	31.5
502.47083	4.6
504.20062	5.7
506.37897	4.5
508.15381	6.1
509.34271	156.8
510.28333	125.3
511.44183	23.2
512.39990	11.5
513.24017	12.6
514.25677	25.6
515.25378	18.9
516.60260	26.4
517.31000	28.2
518.03949	14.9
519.31171	24.9
521.06024	6.7
523.31256	8.2
527.16022	318.4
528.15399	50.1
529.29761	22.5
530.39435	17.1
533.30261	13.5
534.22998	14.5
535.50061	20.0
536.26508	4.3
537.24774	10.7
540.26025	6.0
542.37952	9.2
545.19855	220.0
546.21533	15.5
547.33228	53.9
550.60175	19.6
551.42316	11.9
552.29498	31.8
553.28448	55.0
554.21021	17.2
555.10016	7.4
557.24591	38.8
558.32617	10.2
560.32422	7.1
562.70166	3.6
563.38300	3.7
565.30505	20.9
567.19061	7.9
568.18457	68.6
569.59283	27.1
570.38214	7.9
571.58405	36.2
572.39716	25.4
573.32550	18.5
575.33063	10.5
577.33972	14.1
580.41040	15.8
585.20135	15.4
586.25604	7.2
587.44281	14.5
589.31714	13.0
590.28302	18.9
591.41315	75.4
592.33063	12.4
594.49237	33.8
595.38293	41.8
596.27856	38.9
597.51001	25.5
598.17792	12.3
599.25854	3.3
600.45428	11.0
603.36847	13.3
604.37964	21.1
605.38873	44.3
606.61340	10.4
607.35211	20.5
608.45972	8.7
609.58051	17.7
610.26361	15.3
611.61035	4.1
612.47314	14.7
613.39557	54.2
614.41315	28.7
616.43860	8.7
618.26880	16.5
619.93329	23.0
622.29553	104.7
623.38727	109.4
624.30743	4.2
625.59290	18.8
626.96051	12.7
630.38062	42.3
631.23065	40.1
634.61414	8.6
637.50940	7.6
638.56226	18.9
639.54114	93.3
640.33441	418.8	b (6) (1+)-H2O
641.47290	238.3
642.29755	16.6
644.76465	26.1
645.46729	9.4
646.45587	9.8
648.14917	29.6
650.48328	29.8
651.30249	10.1
653.55072	18.1
655.53168	14.1
656.58148	15.5
658.40234	373.5	y (20) (3+)-NH3, y (20) (3+)-H2O, b (6) (1+)
659.51019	58.9
660.41534	23.9
661.15063	15.1
663.34692	3.3
665.08661	21.2
666.52466	9.1
667.57013	21.5
671.93433	14.3
673.53149	12.1
675.46954	46.8
677.37396	7.5
679.04071	17.9
680.41553	7.4
681.48657	14.4
682.43866	14.8
683.23999	2.1
684.31030	18.7
687.60443	3.0
688.37903	14.4
689.32831	42.7
690.45850	64.1
691.48669	29.1
692.44928	9.5
693.42023	33.2
694.49286	17.4
696.02380	51.7
698.35052	24.0
699.01526	8.0
700.27588	19.7
701.44196	6.5
702.62012	50.1
703.84375	15.8
704.74341	70.6
705.79810	29.1
706.93646	30.5
707.54089	7.2
708.47748	17.8
709.56140	11.7
713.44800	2.9
716.68262	25.1
718.21075	47.0
718.99536	15.6
720.35345	7.6
721.40179	3.6
722.02240	3.3
722.79810	8.3
724.07935	18.0
726.54718	40.3
727.56964	14.1
729.28387	21.5
731.28125	24.6
733.71582	15.3
735.54138	36.0
736.40668	56.0
737.55676	41.2
738.48462	23.0
739.19678	31.4
740.35291	69.2
740.98615	9.6
742.39423	18.2
743.51001	46.1
744.56512	39.6
750.43750	8.2
751.54230	21.0
752.19312	27.0
753.45203	322.0
754.54309	136.5
755.53876	69.3
756.35461	4.0
758.68176	91.3
759.49579	17.6
760.78033	5.1
761.44757	5.7
762.52112	31.4
764.43542	11.1
767.58777	8.6
768.35638	11.5
769.36169	8.8
770.59467	30.6
771.50476	245.1
772.42731	83.5
773.44336	25.1
774.36157	58.2
775.60803	174.0
776.39825	54.7
777.52838	6.5
778.49445	11.1
780.02954	6.2
781.01013	18.1
783.95966	34.1
786.58160	18.2
787.53186	44.2
788.48383	39.6
789.41699	1.9
790.46771	16.1
791.48389	35.1
793.40167	23.4
794.57611	29.7
795.61584	23.3
796.48083	7.6
797.69421	11.4
798.59174	3.7
799.28748	9.9
801.35089	15.5
803.51862	157.8
804.44958	43.3
805.41089	34.9
806.46082	5.5
807.53040	44.9
808.56757	19.5
809.45959	5.6
810.47595	20.0
811.19202	34.2
812.67200	34.0
813.99127	42.5
815.56451	38.9
817.68390	69.2
818.43750	2.0
819.50287	9.8
820.46954	21.5
821.48724	8.2
823.02722	29.1
824.80389	19.6
827.58099	14.6
828.71539	201.0
830.07013	32.2
830.72150	56.9
831.55524	68.0
832.46832	24.6
833.53754	60.5
834.64783	1.8
835.36694	10.2
836.87781	48.6
837.70575	18.1
838.80084	10.0
839.88733	124.6
840.75903	64.5
842.91547	14.3
844.18939	36.5
846.51385	15.1
847.97754	17.0
849.36279	18.8
850.56329	10.2
851.34998	9.5
852.69794	53.1
853.95184	100.1
854.75598	46.9
855.85669	47.3
856.57385	56.9
857.55328	14.6
858.41656	15.0
860.00568	365.0	y (17) (2+)-H2O, y (25) (3+)-H2O, y (17) (2+)-NH3, y (25) (3+)-NH3
860.84442	15.7
861.46088	36.3
862.80762	23.4
863.41760	41.3
864.55957	4.2
865.67859	79.1
866.63348	13.1
867.55261	25.1
868.68030	560.7	y (17) (2+)
869.50677	171.4
870.74005	13.0
871.85284	3.5
873.36304	31.9
874.64154	22.7
877.76514	12.9
879.17773	38.2
880.51337	63.9
881.47870	17.1
882.44128	32.8
883.55286	31.9
885.21033	32.4
886.17133	14.2
888.23834	75.3
889.61572	21.5
890.43835	4.1
891.47919	66.5
892.19696	34.8
893.35693	26.2
895.16437	50.4
896.38647	77.1
898.11700	291.2
898.76404	319.3
899.54950	80.8
900.48193	240.8
901.50513	221.3
902.61621	70.4
904.29401	377.3	y (18) (2+), y (26) (3+)
905.10480	108.3
906.71722	78.7
907.66656	17.0
909.09216	42.4
910.27936	43.7
911.07947	26.5
912.62463	16.7
913.41919	45.7
915.57013	62.1
916.39838	172.1
917.64105	98.5
918.59558	232.0
919.71216	117.7
920.40021	13.2
921.78992	140.2
922.63025	13.1
923.50055	23.1
924.69513	52.2
925.50653	36.3
926.45337	35.9
927.58624	203.3
928.55402	40.4
930.64185	38.4
931.60583	78.7
932.82031	3148.6	y (27) (3+), y (19) (2+)
933.62268	666.6
935.43268	16.1
936.58966	45.5
937.52283	17.0
938.77863	40.8
939.54083	10.3
940.48291	103.9
941.19550	24.5
942.48309	32.2
943.66064	69.8
944.53882	97.1
946.68732	22.7
947.44940	13.1
949.05212	58.2
950.53772	70.1
951.51910	40.6
952.59418	100.6
953.24585	264.9
953.90350	4.8
954.69482	33.3
955.89716	95.7
956.53943	45.7
958.18500	119.4
959.10803	643.7	[M+3H] (3+)-NH3-H2O
959.74109	491.2
960.59601	26.3
962.00043	82.5
963.97754	3.7
970.57043	12.9
971.66382	33.3
973.72827	27.2
974.55304	15.2
975.77325	8.6
976.43115	5.8
979.11755	35.5
980.65393	20.2
982.94775	38.2
985.71533	26.7
986.46533	4.8
988.20367	1384.1	y (20) (2+)-H2O, b (20) (2+)-H2O, y (20) (2+)-NH3
989.05823	324.5
989.84442	118.7
990.57770	18.1
991.56726	18.9
992.43054	15.5
993.57269	4.8
994.59106	4.2
996.79077	1359.0	y (20) (2+), b (20) (2+)
997.49731	343.5
998.41559	82.9
1001.44641	58.9
1002.62305	15.7
1003.50299	28.3
1004.55280	36.1
1006.27997	49.5
1007.36572	88.1
1008.89618	6.4
1010.29510	35.0
1011.31958	76.0
1012.44708	26.4
1014.64734	8.2
1015.78473	82.4
1016.60034	14.3
1019.64087	45.0
1021.66278	61.1
1025.25012	85.5
1026.25159	29.5
1026.88232	18.6
1028.00647	38.4
1028.64465	239.1
1029.65137	239.5
1030.65039	50.7
1031.66626	9.9
1032.93164	18.8
1033.57043	11.7
1035.55261	21.0
1037.73926	38.6
1039.06226	22.1
1040.32153	64.6
1041.65417	2.1
1042.55798	6.0
1044.45410	27.8
1045.60950	86.5
1046.58289	470.0	b (9) (1+)
1047.44641	89.2
1048.54016	33.9
1049.21948	19.2
1049.84277	2.4
1052.28369	46.2
1053.42322	405.7	y (9) (1+), b (21) (2+)
1054.50562	118.2
1055.44189	35.8
1058.52478	75.4
1060.99438	81.8
1061.71289	96.4
1063.00293	14.8
1064.37817	49.6
1066.45313	5.7
1067.16418	35.0
1068.00891	20.6
1069.12097	147.8
1070.34705	4657.4	y (21) (2+)
1071.09094	1458.9
1071.77490	222.5
1072.83728	62.3
1073.56421	12.7
1074.55676	18.6
1075.60583	13.7
1076.63647	38.3
1077.77881	33.6
1079.01465	4.1
1081.72009	3.7
1082.45190	34.0
1084.95142	23.4
1085.78992	35.0
1086.67712	15.3
1087.77112	26.4
1088.91101	42.8
1089.58447	22.8
1091.11719	59.5
1091.84021	4.6
1092.99243	16.0
1094.12793	33.2
1094.77405	25.8
1096.13867	16.5
1097.88477	37.9
1101.74988	61.2
1102.84351	24.8
1103.84167	104.1
1104.59485	27.1
1106.18433	45.3
1107.57153	19.7
1108.72253	26.7
1110.71533	63.0
1111.57727	12.5
1112.72229	13.9
1114.15759	56.9
1114.99475	11.4
1116.07788	47.2
1117.57043	61.6
1118.31177	274.9
1119.06738	72.4
1119.74011	84.8
1120.88330	18.0
1123.11755	18.9
1124.04004	19.8
1124.76257	204.1
1125.81824	199.4
1126.87854	6996.8	y (22) (2+)
1127.72217	2959.1
1128.54126	98.3
1129.21057	24.0
1130.48157	10.6
1131.62354	62.7
1132.77759	33.3
1134.49829	3.7
1136.30591	41.9
1137.04431	15.4
1137.73071	5.7
1139.68420	13.8
1145.37195	23.4
1146.49414	40.0
1147.48743	29.0
1148.35571	25.2
1149.74744	66.6
1150.72046	69.2
1151.89038	59.1
1153.64807	14.2
1154.48462	7.4
1155.15503	14.4
1156.56213	9.5
1157.49951	25.3
1158.42236	4.3
1159.56995	21.5
1160.26563	33.7
1161.46130	30.0
1162.42456	41.6
1164.43909	7.5
1166.65051	20.1
1167.66711	27.9
1170.65894	11.1
1171.80945	17.1
1173.58862	19.7
1174.64978	176.8
1175.59387	100.3
1176.70117	14.5
1177.67432	35.8
1178.41150	75.5
1179.06702	9.3
1179.78247	19.4
1180.90173	10.5
1181.90161	4.1
1183.47424	2451.0	y (23) (2+)
1184.21948	1068.6
1184.95605	32.0
1187.66077	29.4
1188.84741	15.3
1192.09900	23.6
1193.21729	12.5
1194.78870	15.7
1195.77832	10.0
1196.63379	12.6
1199.74158	21.0
1200.78040	9.7
1201.70581	3.3
1203.88000	23.5
1204.74121	31.8
1205.88049	40.2
1207.59399	5.5
1208.78430	23.7
1209.84668	20.7
1210.63489	34.0
1211.71619	33.2
1212.90698	16.6
1213.90540	85.8
1214.74780	14.7
1216.58411	16.4
1218.41809	15.7
1219.25244	4.3
1220.06335	13.7
1220.99390	28.8
1222.45715	6.3
1223.35999	75.5
1224.87671	24.8
1225.92859	40.7
1226.57922	24.6
1228.92432	16.4
1230.97571	14.1
1231.96899	68.9
1233.98694	1304.6	y (24) (2+)
1234.83081	889.2
1235.96021	21.9
1237.71741	80.8
1238.76782	25.7
1239.38208	15.9
1240.12170	5.6
1241.17273	37.7
1242.56445	38.1
1243.21179	21.0
1244.32495	6.4
1247.54675	6.4
1249.54053	10.0
1251.61279	23.3
1252.40332	29.9
1253.10327	31.0
1253.91089	26.0
1255.58459	14.4
1258.85156	5.9
1259.73975	3.0
1261.42603	98.5
1262.80981	6.5
1263.79187	13.3
1265.23145	31.2
1266.82581	22.9
1268.23230	49.1
1269.30261	24.8
1272.17957	19.6
1273.84375	4.6
1274.83582	25.7
1275.80957	15.7
1280.41882	89.5
1281.30078	23.0
1282.72937	54.6
1283.41956	14.1
1285.66211	73.9
1288.50098	2.0
1289.54797	126.2
1290.40332	66.4
1291.44397	60.2
1292.80872	5.6
1293.54468	5.5
1294.85156	169.9
1295.81213	86.2
1296.72998	95.3
1297.92383	194.6
1299.09875	33.3
1299.82300	11.3
1300.66809	19.9
1301.31384	26.4
1302.08130	6.2
1304.54333	4.5
1307.20959	30.6
1308.72583	21.5
1309.77454	19.6
1311.65979	9.8
1312.61133	9.3
1313.57324	11.2
1316.77979	12.1
1318.14417	21.9
1320.74280	9.0
1325.44250	25.9
1327.04663	15.0
1328.86060	15.1
1329.81030	29.4
1330.68628	16.9
1331.64587	4.9
1332.43652	71.2
1333.55554	37.1
1336.82813	5.2
1338.63708	31.0
1340.02917	44.3
1342.91638	98.2
1343.83313	29.2
1346.67395	36.1
1347.35889	15.1
1349.02612	21.8
1353.05676	11.3
1354.62402	5.6
1355.79102	218.1
1356.72083	48.9
1357.63635	9.1
1358.99011	11.7
1360.68433	34.1
1361.40051	9.3
1363.05688	54.1
1364.61707	6.6
1368.58313	13.7
1369.32715	38.1
1370.20032	7.9
1372.67053	21.7
1373.59363	4.6
1374.23438	4.1
1381.90796	50.7
1383.16919	120.1
1383.90833	31.5
1384.55945	9.1
1388.78491	22.1
1389.86426	40.1
1390.79102	21.9
1395.49805	93.9
1399.13635	51.5
1400.11169	44.9
1401.73804	14.7
1402.81519	17.7
1404.24023	97.5
1404.94592	18.6
1405.71912	23.1
1407.02783	22.8
1407.93750	10.2
1408.95325	77.3
1409.89209	9.1
1411.79065	23.4
1413.85840	12.9
1419.65894	4.9
1420.68005	6.3
1421.67285	18.8
1422.59937	10.5
1423.71472	8.9
1424.36182	11.2
1425.80298	28.9
1426.50098	4.7
1428.04163	18.5
1428.96167	13.8
1431.33789	10.0
1435.92773	42.0
1437.98291	5.3
1439.26038	4.9
1440.78601	26.7
1443.64233	7.8
1445.52869	18.0
1449.79919	51.8
1450.65930	27.6
1451.80811	27.7
1452.56812	5.4
1454.99915	12.8
1458.84998	21.3
1459.97449	5.3
1463.56519	5.1
1464.83801	12.4
1473.62964	5.5
1474.78552	8.2
1475.67224	16.7
1476.65527	11.8
1477.76819	3.9
1478.86536	19.3
1480.32251	4.5
1480.97144	38.1
1486.48035	9.1
1489.09949	15.3
1493.98926	23.8
1499.74573	10.6
1514.91235	5.6
1516.80493	2.7
1517.75854	22.9
1526.66064	17.8
1529.75439	11.4
1531.53052	23.7
1533.62854	2.7
1535.06812	9.9
1540.82239	8.3
1545.73938	5.1
1548.95020	22.6
1549.99316	68.8
1550.90686	29.8
1551.80774	33.8
1552.78430	7.3
1557.68665	5.6
1558.85583	43.4
1559.58301	4.6
1563.98328	16.8
1566.69507	2.9
1572.34058	18.9
1573.80811	9.1
1587.84021	8.7
1588.80896	16.1
1589.78369	7.8
1592.24646	5.0
1604.73145	12.2
1616.97473	19.3
1627.58118	11.5
1628.94836	6.2
1637.69275	4.8
1649.78455	5.2
1652.25061	26.9
1653.03210	8.8
1654.75842	13.8
1658.68494	4.5
1661.75940	9.1
1662.98132	24.7
1663.89026	14.5
1673.67297	7.6
1675.84497	8.6
1676.59167	21.2
1678.15491	26.6
1679.02991	20.4
1679.82666	8.2
1680.44531	8.3
1704.90198	12.1
1706.83704	3.1
1713.83484	5.1
1717.24487	25.0
1720.10583	16.3
1721.40881	4.5
1724.57654	19.5
1727.90259	16.3
1733.99341	11.5
1735.91626	22.7
1738.01941	14.2
1739.45801	19.7
1760.85657	3.0
1762.07922	13.3
1766.58069	9.8
1768.07410	8.5
1775.58191	11.7
1779.15515	23.1
1785.66357	10.6
1787.92456	4.5
1793.08374	13.6
1793.94214	13.2
1794.64185	5.1
1808.14624	6.2
1826.68579	5.1
1831.00366	11.9
1835.43835	11.3
1836.97766	10.4
1837.84363	6.0
1848.98425	15.2
1858.34644	24.5
1863.90808	10.8
1864.89563	5.2
1877.09326	18.2
1883.97278	12.6
1902.75085	13.9
1976.97913	23.4
1978.54333	18.6
1993.96399	7.1
