# Supplementary material for: Top-Down and Bottom-Up Identification of Proteins by Liquid Extraction Surface Analysis Mass Spectrometry of Healthy and Diseased Human Liver Tissue
Source: J Am Soc Mass Spectrom. 2014 Sep 3;25(11):1953–61. doi: 10.1007/s13361-014-0967-z (PMC4197381; doi:10.1007/s13361-014-0967-z)
Supplement: Supplementary file 4 — (ZIP 7870 kb) [file 13361_2014_967_MOESM4_ESM.zip › data/SQDDEIGDGTTGVVVLAGALLEEAEQLLDR_-2_2_108566.txt]

m/z	i	matches
290.21234	26.7
291.14612	9.1
293.25412	7.5
345.50830	6.7
357.39496	9.9
358.23529	19.8
360.28659	24.1
363.25446	3.7
372.23602	10.9
385.29562	18.0
394.39380	3.6
399.29065	6.1
403.43439	64.8	y (3) (1+)
404.42010	2.2
407.39905	9.4
410.20294	9.8
412.23102	12.6
417.40210	14.6
421.34805	5.6
422.16495	12.5
425.27112	6.8
426.40332	16.8
427.89337	14.6
429.21582	5.7
431.27789	4.9
440.29483	5.3
445.15546	2.5
456.32132	6.9
457.96246	6.3
478.21014	4.5
481.55740	13.8
484.11542	9.9
498.32053	10.3
501.04224	9.3
503.85574	9.1
508.43021	2.8
513.22400	6.4
516.31079	58.7	y (4) (1+)
517.28778	5.4
518.33868	19.9
521.28040	6.3
522.16901	3.2
524.35303	5.1
525.47449	11.4
526.28558	14.5
532.12836	9.3
537.19678	17.6
541.16577	9.8
544.12640	14.7
545.20032	12.5
550.28418	20.6
551.40656	5.7
553.58667	2.7
555.64447	20.3
556.36841	3.9
557.22644	3.8
558.30017	17.5
560.37140	4.4
569.10522	4.9
570.40472	6.4
571.27124	7.9
575.23932	44.2	y (16) (3+)-H2O, b (5) (1+), y (16) (3+)-NH3, a (12) (2+)
576.18616	17.0
578.24744	8.7
587.05322	25.1
588.35400	8.3
589.27429	9.2
592.40356	20.6
597.93335	6.0
604.45178	11.2
606.21277	5.6
609.55835	9.1
610.45374	15.5
616.18201	9.7
620.72351	7.5
621.46106	7.4
626.55261	16.3
627.39978	5.5
631.32239	17.5
635.34998	14.6
642.39087	6.0
644.46210	78.4	y (5) (1+)
645.39355	36.6
647.55859	24.1
648.23877	6.5
650.42633	5.8
654.64600	5.2
655.33130	33.1
658.33386	8.8
663.50452	9.4
666.21082	8.4
669.38245	14.3
670.44055	36.4
671.37671	35.1
676.43866	7.1
680.55127	12.6
684.29468	14.0
686.14935	21.6
687.40540	20.7
688.24670	52.8	b (14) (2+), b (6) (1+)
688.96497	16.2
689.63000	13.8
695.04102	8.2
704.88251	17.2
715.31372	3.3
716.40820	23.8
721.36847	4.1
722.35583	15.4
723.75244	7.5
729.55347	4.8
730.25372	9.7
734.65350	8.8
736.44434	2.3
737.99078	17.8
745.27661	11.7
749.60095	7.6
752.46454	7.7
753.42041	6.4
754.77338	22.4
755.43060	64.6	y (14) (2+)-H2O, y (6) (1+)-H2O, y (14) (2+)-NH3
756.35052	11.4
756.97229	5.5
759.41748	5.9
760.23523	7.4
763.62231	6.9
767.14203	11.2
768.73010	18.9
770.59839	12.0
772.41211	12.0
773.50256	162.8	y (6) (1+)
774.40466	66.8	b (24) (3+)-H2O
775.48456	21.8
776.39185	14.6
777.46387	15.0
779.27954	6.2
782.53009	6.4
783.72644	10.7
785.52142	27.8
786.63495	12.1
787.60181	15.4
788.46350	32.5
789.78662	8.9
793.84521	39.2	b (16) (2+)
794.98669	39.3
797.69165	4.9
798.41406	8.2
799.50098	29.4
800.42456	6.7
802.44202	2.7
806.54089	8.1
807.45703	15.5
808.36963	4.0
812.66589	48.4	y (15) (2+)-H2O, y (15) (2+)-NH3
814.40442	11.4
816.49072	12.1
819.97717	7.0
820.66357	6.6
821.58838	21.3
822.52173	8.5
826.34595	30.6
827.64075	10.1
829.20227	41.5	b (17) (2+)
830.00928	30.1
830.97693	5.1
833.34839	6.8
834.78247	11.8
836.50024	17.9
839.91931	31.4
841.78687	23.8
843.89783	26.2
844.55322	99.7	a (18) (2+), y (7) (1+)
845.54419	21.5
846.54529	58.4	y (25) (3+)
847.68616	16.9
849.50391	10.4
850.33936	15.7
855.75269	3.2
858.55823	66.9	b (18) (2+)
859.47888	14.2
860.40540	35.6
861.32458	22.6
861.98425	13.1
864.56372	6.0
865.61438	2.7
866.43298	21.8
868.67798	20.3
869.59253	7.1
871.54272	14.9
872.38684	8.4
873.75037	7.0
875.87378	11.1
876.74927	7.1
878.70728	9.2
879.38281	5.4
882.55225	7.5
883.49524	22.2
885.46851	74.0	b (19) (2+)-NH3
886.43860	48.9
888.88599	12.1
893.70715	126.2	b (19) (2+)
894.57556	49.7	a (27) (3+)
896.55334	5.0
898.06287	6.4
899.54541	11.9
901.55518	23.0
903.68616	5.1
904.44189	27.9
906.69189	32.3
907.56458	13.0
908.55798	3.0
909.32117	23.1
911.43616	34.9
914.59753	10.4
916.61670	16.7
917.39136	26.2
918.58179	21.2
919.55591	3.6
922.32837	10.7
923.80908	22.4
925.44238	85.4
926.57385	42.9	a (28) (3+)-NH3, a (20) (2+)-H2O, a (28) (3+)-H2O
927.68274	24.6
929.10754	24.6
936.52075	11.7
937.81604	54.8
938.88660	34.7
941.74792	37.6
942.64771	15.0
943.61475	15.1
945.50781	65.2
947.52417	10.0
950.14941	137.8	b (20) (2+)
951.15491	56.5
952.52722	6.6
953.45190	10.9
956.49658	49.6	y (8) (1+)-NH3
958.49841	13.4
959.83496	13.5
961.65027	28.3
962.54236	11.7
963.36182	15.8
965.56531	3.9
966.21265	34.3
967.22534	20.7
967.86194	40.7
968.51160	13.7
973.47729	85.5	y (8) (1+), a (10) (1+)-NH3
974.49329	56.0	b (29) (3+)-NH3, b (29) (3+)-H2O
976.46265	43.6
977.65320	17.3
978.28247	3.6
978.89880	11.0
979.53381	24.3
980.87964	35.8
982.00293	44.3
983.21948	42.1	a (21) (2+)-H2O, a (21) (2+)-NH3
985.89819	21.6
987.43860	4.9
988.44177	8.6
993.25525	65.7	a (21) (2+)
994.71899	40.2
995.60449	17.2
996.40698	17.6
997.71118	59.8	b (21) (2+)-NH3, b (21) (2+)-H2O, y (19) (2+)
998.57336	46.5
1001.45984	37.3
1003.07556	61.3	y (29) (3+)-NH3, y (29) (3+)-H2O
1004.28943	1.8
1005.26392	66.3
1006.03918	53.5
1006.86121	107.7	b (21) (2+)
1007.51794	14.3
1008.27002	13.4
1008.97998	26.1
1013.12976	75.5
1014.53052	6.9
1015.59424	5.6
1017.05981	13.3
1018.53857	7.7
1019.50757	18.8
1020.54712	36.2
1021.58069	91.9
1022.55713	24.8
1023.50378	4.3
1024.81104	30.4
1027.69556	65.6
1029.44690	23.5
1030.46167	13.8
1038.77356	5.7
1040.57605	3.4
1044.55261	18.7
1045.69678	19.0
1046.81128	21.5
1048.99133	14.4
1051.41809	17.1
1053.48962	3.9
1055.43555	11.9
1060.48010	6.7
1061.62012	51.9	b (22) (2+)-H2O
1066.48779	77.5
1067.57373	27.2
1068.56323	19.1
1070.09729	21.6
1070.83960	16.9
1071.69507	21.0
1073.68982	8.5
1082.63232	66.0
1083.46826	13.6
1084.51746	50.9	y (9) (1+)-H2O
1085.40649	59.0	y (9) (1+)-NH3
1086.53882	18.6
1087.77515	18.5
1088.93115	2.9
1090.13379	15.3
1091.15784	2.5
1094.71045	4.8
1096.69922	4.4
1099.48010	20.6
1101.08960	36.6
1102.61487	42.0	y (9) (1+), b (11) (1+)-NH3
1103.52295	127.1
1105.53857	14.5
1110.65503	18.0
1111.71008	7.9
1113.33374	43.5	a (23) (2+)-NH3, a (23) (2+)-H2O
1114.15967	26.0
1114.89465	4.5
1117.35999	32.9
1118.00000	5.8
1120.78821	10.9
1121.53662	12.0
1122.63696	19.2
1124.90894	36.8
1125.68542	77.4
1126.76184	51.2	b (23) (2+)-H2O, b (23) (2+)-NH3
1127.60291	26.6
1128.56750	59.5
1130.46228	32.0
1132.80151	20.5
1137.57141	20.9
1141.14758	49.3
1144.23108	8.0
1146.69788	4.9
1148.78223	18.5
1149.48376	24.0
1150.89343	6.0
1151.77063	9.4
1152.55542	16.0
1153.65588	29.6
1154.50647	19.6
1157.49133	16.8
1158.38281	5.8
1159.56042	25.3
1160.30981	19.4
1161.55957	4.9
1162.16003	22.3
1162.98560	17.0
1164.18921	19.9
1165.43433	46.0
1166.48901	5.9
1167.67542	44.0
1168.46667	9.0
1169.57544	39.2
1171.97559	28.4
1172.65283	28.0
1173.98499	35.9
1176.58301	39.0	b (12) (1+), y (23) (2+)-H2O, y (23) (2+)-NH3
1177.56897	22.2
1179.63232	13.7
1180.62732	8.5
1182.87988	8.8
1183.53210	7.4
1187.03015	8.7
1190.66650	21.2
1195.60071	124.0
1197.65271	55.2	y (10) (1+)-H2O
1198.58948	4.0
1199.71948	30.6
1200.59949	8.5
1205.63440	24.2
1207.49341	5.9
1208.60388	12.3
1209.71387	15.6
1212.47131	8.4
1213.42297	16.2
1214.29785	25.1
1215.51807	77.0	y (10) (1+)
1216.62793	26.3
1217.48328	27.7
1218.20813	2.7
1218.87463	5.8
1220.17993	37.7
1220.95947	58.8	a (25) (2+)
1221.64404	22.4
1222.92151	77.9
1224.81445	62.8
1225.70569	18.2
1228.65906	4.7
1229.51111	27.7
1230.49646	70.4	a (13) (1+)-NH3
1233.31018	14.2
1234.05652	14.0
1236.02771	16.0
1236.77771	46.1
1238.46533	36.8
1239.62866	6.1
1240.86047	26.4
1241.52991	14.0
1243.63196	24.4
1247.81726	24.5
1249.29797	61.8
1250.04834	22.1
1252.53955	15.2
1253.60706	8.9
1254.57813	47.8
1256.00354	16.2
1257.55664	10.5
1258.55139	11.7
1260.68115	9.8
1261.43396	26.0
1262.80591	3.6
1263.70081	10.7
1264.90442	17.1
1266.63318	2.9
1267.95215	5.0
1270.31421	47.9	y (25) (2+)
1271.20361	21.8
1275.49500	162.9	b (13) (1+)
1276.45923	45.9	a (26) (2+)-H2O
1277.66394	68.3	a (26) (2+)-NH3
1278.62610	19.0
1279.75293	32.5
1280.37463	12.2
1282.78735	6.8
1283.66125	17.5
1285.73767	2.7
1286.92908	29.9
1288.58020	36.7
1289.45190	16.4
1291.41785	16.4
1292.66956	11.6
1293.58435	8.6
1295.66357	16.9
1297.21887	6.9
1298.74927	50.4
1300.02917	20.0
1301.12585	18.7
1302.71875	17.3
1307.04749	21.0
1309.23608	5.4
1310.85999	7.3
1312.01550	68.5	y (11) (1+)-NH3
1312.73254	11.2
1313.71875	24.3
1318.67371	7.1
1320.69568	31.8
1321.41785	6.9
1323.56702	40.8
1324.56018	45.8
1325.93237	62.5	y (26) (2+)-H2O, y (26) (2+)-NH3
1327.63306	7.5
1329.67432	42.1	a (14) (1+)-NH3
1330.63013	3.9
1333.64404	18.6
1335.81287	46.9
1336.69336	42.5
1337.78625	10.5
1339.63525	12.2
1342.88770	6.5
1345.68506	18.4
1347.04553	30.4
1347.85352	142.7	b (27) (2+)-H2O, b (27) (2+)-NH3
1348.63428	8.7
1350.55371	5.0
1352.00415	14.0
1352.73645	17.9
1353.79456	34.6
1354.85986	14.7
1356.90613	770.9	b (14) (1+)-H2O, b (27) (2+), b (14) (1+)-NH3
1357.72339	101.8
1358.66699	4.4
1359.57922	20.1
1361.97522	8.4
1364.21606	11.2
1365.73608	20.5
1373.33069	121.7
1374.50220	132.2	b (14) (1+)
1375.63086	81.4
1376.53601	26.2
1381.09155	41.3	y (12) (1+)-H2O
1384.23743	17.5
1387.84192	15.7
1390.68335	24.9
1391.61792	17.6
1394.70886	8.8
1395.91980	95.4
1399.80640	8.8
1400.81470	60.0
1402.29565	12.6
1404.26575	85.9	b (28) (2+)-H2O, b (28) (2+)-NH3
1405.80627	31.5
1408.68311	13.3
1413.04102	589.8	b (28) (2+)
1413.96802	445.3
1415.09558	35.8
1420.88660	3.4
1422.60352	28.8
1424.07727	9.4
1426.96887	25.7
1428.10620	32.8
1429.97729	4.5
1435.77087	36.9
1436.60120	3.1
1437.70984	17.1
1438.75354	5.7
1439.88464	59.5	y (13) (1+)-NH3
1442.21912	45.1
1444.79272	16.3
1447.68079	13.0
1449.36890	6.4
1451.56714	51.6
1452.80615	11.5
1455.76721	16.4
1456.80151	46.9	a (29) (2+), y (13) (1+), b (15) (1+)-NH3
1457.65381	48.5
1460.16626	19.8
1462.30835	11.7
1463.10669	15.9
1465.46228	4.5
1467.79626	11.6
1468.69324	5.7
1469.39429	4.2
1470.83850	170.9	b (29) (2+)
1471.62891	30.1
1473.61780	124.4	b (15) (1+)
1474.80688	90.8
1475.83154	21.2
1476.57056	8.7
1479.78955	14.5
1484.18701	31.6
1487.24646	23.8
1491.62939	8.7
1492.24097	17.1
1493.84033	20.1
1502.12866	5.4
1509.80396	8.1
1511.49988	11.9
1512.56128	21.3
1528.82080	15.5
1530.79663	7.0
1534.75574	11.2
1536.90125	9.2
1537.73315	10.2
1540.20251	15.6
1541.18799	22.3
1542.89270	18.9
1543.73083	17.4
1549.69556	7.0
1550.91382	33.4
1551.73462	5.7
1552.75647	14.5
1554.72644	2.5
1555.73584	2.3
1556.77087	8.8
1563.31067	3.8
1564.96350	16.9
1565.64038	9.2
1568.24097	8.9
1569.03577	20.6
1570.75317	4.2
1574.64331	7.1
1580.94128	5.4
1581.73474	11.6
1583.97766	11.7
1585.07495	20.3
1586.72095	49.3	b (16) (1+)
1587.91907	42.6
1588.74353	36.1
1590.01013	4.0
1592.99622	7.1
1593.73218	2.8
1611.76416	3.9
1617.80420	6.7
1625.08923	5.3
1639.67615	15.0
1640.76807	22.8
1641.64685	15.9
1643.12805	23.0
1648.88354	25.1
1656.86621	11.2
1658.84851	54.8
1659.95801	28.6
1664.76904	18.7
1666.64502	7.4
1676.78052	13.8
1682.39856	18.3
1687.71838	7.3
1697.78198	5.5
1702.43530	25.7
1706.82690	13.2
1715.90759	9.5
1716.97900	7.8
1739.86511	11.2
1742.27856	22.7
1748.12183	28.2
1763.83325	11.2
1768.80786	6.1
1769.95166	8.1
1770.84570	2.3
1777.88220	4.6
1782.88623	32.0
1784.05371	24.6
1785.76099	22.4
1786.89514	14.6
1787.90979	6.0
1789.57861	7.3
1800.00732	12.3
1807.15503	7.0
1813.82996	12.3
1815.91687	10.6
1820.36353	11.4
1825.82629	6.8
1826.73108	7.5
1836.69019	13.7
1851.90405	9.6
1860.16956	8.5
1865.08923	20.6
1878.08679	5.0
1881.87585	8.6
1894.08496	10.5
1894.69629	15.7
1898.84717	11.4
1900.89331	27.5
1904.27820	6.1
1908.21338	7.2
1910.76147	13.6
1912.23743	5.7
1966.26013	4.1
1977.85681	20.0
1978.99451	3.4
1984.86548	3.4
1986.18066	8.1
1991.04663	20.9
1994.85376	9.7
