# Supplementary material for: Top-Down and Bottom-Up Identification of Proteins by Liquid Extraction Surface Analysis Mass Spectrometry of Healthy and Diseased Human Liver Tissue
Source: J Am Soc Mass Spectrom. 2014 Sep 3;25(11):1953–61. doi: 10.1007/s13361-014-0967-z (PMC4197381; doi:10.1007/s13361-014-0967-z)
Supplement: Supplementary file 4 — (ZIP 7870 kb) [file 13361_2014_967_MOESM4_ESM.zip › data/SPLIIFSDCDMNNAVK_-2_4_27190.txt]

m/z	i	matches
235.14044	1.6
247.28241	18.5
248.19560	11.4
250.26318	70.4
251.39742	39.7
252.19879	16.0
253.56830	23.0
254.25116	66.3
256.37527	10.4
257.34259	23.3
258.26205	6.9
259.22031	24.8
260.68964	9.9
261.37738	13.8
262.31293	9.1
263.26828	89.5
265.11853	22.1
266.47592	13.0
267.37756	47.3
268.31000	55.4
269.47552	84.1
270.29590	44.0
271.36230	14.4
272.13565	40.4
273.23853	20.0
274.28476	13.3
275.37845	115.2
276.29312	32.3
277.32379	21.0
278.68121	18.4
279.56000	114.4
280.27197	237.9
281.18488	43.0
282.50327	19.0
285.23285	24.7
286.45798	18.5
288.25748	26.6
289.01450	6.2
290.29907	31.9
292.37369	48.9
293.33542	30.4
294.32977	48.6
295.40576	68.8
296.53394	46.9
298.26672	1756.0	b (3) (1+)
299.45599	223.7
300.40945	103.7
301.36743	89.6
302.40155	20.5
303.36578	8.4
304.36090	32.4
305.34967	105.9
306.34247	42.9
307.27783	26.8
308.38351	25.5
310.79520	21.0
311.40054	27.0
312.43585	20.5
313.45163	15.6
314.43350	96.2
315.39905	35.3
316.31171	23.4
317.36774	193.7
318.38599	47.2
319.25488	9.2
320.22583	20.4
321.16180	54.1
322.39481	40.2
323.31213	14.4
324.49445	429.5
325.41583	99.9
326.45807	41.7
327.34439	51.0
329.47992	48.2
330.42014	129.2
331.26721	19.7
332.39404	31.4
333.35175	9.5
334.20883	24.7
335.35101	40.6
336.39417	52.3
337.44147	51.1
338.52536	42.5
339.38165	38.6
340.47418	104.5
341.46881	43.3
342.42380	17.1
343.45209	10.5
344.25513	31.8
345.51990	11.9
346.34888	11.2
347.71848	74.1
348.43365	283.9
349.33527	46.5
350.48846	7.5
351.26651	24.1
352.52560	25.6
353.60822	10.0
354.54019	81.9
355.47534	65.6
356.40808	60.3
357.40021	165.7
358.43182	40.2
359.37146	37.2
360.24173	35.4
361.38815	33.2
362.33743	13.5
363.49780	10.0
364.37283	27.6
365.42172	53.0
366.41705	257.6
367.37518	131.1
368.46664	16.8
369.49213	33.8
370.41956	78.2
371.84433	42.0
372.61856	8.0
373.45993	70.8
374.44318	42.2
375.52658	22.2
376.49277	356.1
377.49438	68.8
378.58566	41.8
379.47876	56.2
380.51825	38.0
381.44778	150.7
382.39557	85.9
383.43030	1592.3
384.52411	309.8
385.38446	92.2
386.24335	27.1
387.38837	47.4
388.43597	23.0
389.29596	137.6
390.41019	64.4
391.44763	54.7
392.40070	39.9
393.54843	842.1	b (4) (1+)-H2O
394.49344	92.8
395.43811	26.5
396.53012	71.0
397.52692	21.6
398.46576	31.1
399.51413	64.3
400.41321	23.4
401.44733	64.0
402.44794	57.7
403.43057	4.3
404.65057	34.0
405.39249	67.0
406.52307	35.7
407.53098	32.4
408.45007	26.7
409.60416	98.5
411.42053	3654.7	b (4) (1+)
412.42300	533.4
413.44214	59.6
414.43842	164.9
415.36987	62.3
416.37302	93.2
417.43384	93.5
418.36182	9.9
419.50702	15.9
420.61450	91.4
421.40405	26.7
422.62183	65.5
423.38135	14.6
424.39697	50.5
425.42545	80.6
426.41998	65.4
427.50867	110.9
428.57697	79.2
429.54831	89.4
430.31885	34.5
431.38873	508.4
432.36508	167.8
433.45508	42.9
434.42480	124.7
435.47034	80.9
436.56613	75.0
437.47266	285.1
438.37244	86.8
439.64716	90.7
440.43210	56.3
441.46124	50.8
442.51254	57.9
443.45749	80.4
444.47595	350.1
445.33490	100.3
446.41266	179.1
447.56696	68.2
448.26971	19.6
449.40021	26.4
450.52371	12.5
451.51208	83.5
452.40189	41.8
453.48883	53.4
454.44705	73.7
455.45374	211.1
456.47864	60.6
457.37610	128.0
458.43637	133.4
459.45892	158.1
460.40448	10.4
461.40955	232.6
462.42346	43.5
463.31335	69.0
464.40201	128.7
465.37305	35.8
466.50757	16.3
467.48196	22.1
468.62762	58.7
469.51154	65.9
470.58578	79.4
471.41187	58.8
472.29932	61.1
473.46075	78.1
474.51718	47.1
475.46869	79.5
476.47543	25.3
477.50668	28.5
478.42407	180.2
479.44214	361.1
480.40869	297.9
481.29419	67.1
482.41870	80.3
483.48630	27.7
484.34235	50.1
485.39450	85.9
486.32086	63.4
487.47559	132.9
488.48895	58.8
489.46014	526.9
490.39240	104.9
491.36023	22.7
492.42377	56.5
493.78845	52.3
494.52930	50.4
496.35455	1146.7	y (9) (2+)-NH3, y (9) (2+)-H2O
497.50714	292.8
498.35449	75.8
499.40460	49.2
500.53638	77.3
501.39398	74.2
502.41931	44.3
503.42029	54.1
504.61749	47.1
505.46741	257.7
506.43292	697.6
507.43237	236.0
508.35620	218.3
509.45087	132.9
510.48541	61.6
511.32074	113.0
512.51312	138.5
513.41632	231.8
514.48901	103.7
515.46289	61.1
516.40613	118.6
517.52606	79.7
518.36816	69.1
519.45770	54.5
520.31256	37.0
521.37976	79.9
522.41791	69.0
523.43713	212.1
524.43982	4148.7	b (5) (1+)
525.40088	975.4
526.17493	105.4
527.48529	88.9
528.37122	302.7
529.45959	195.5
530.36713	205.4
531.34979	56.9
532.40802	25.1
533.32385	38.2
534.39105	115.0
535.35614	154.5
536.49225	69.6
537.73987	49.1
538.40802	66.8
539.48877	95.5
540.46484	155.5
541.46948	40.8
542.39392	40.2
543.18939	83.0
544.46967	140.9
545.37140	1494.3	y (5) (1+)
546.43018	247.0
547.46021	21.2
548.40656	139.4
549.65216	51.5
550.33466	33.6
551.48859	118.8
552.56079	90.7
553.29877	112.2
554.52820	29.6
555.42303	100.5
556.46808	77.6
557.53784	135.3
558.41595	708.9
559.48450	269.7
560.44244	131.5
561.27856	48.9
562.44824	67.0
563.42914	67.6
564.48328	109.1
565.69598	36.2
566.46436	32.5
567.50854	93.4
568.47528	157.8
569.40167	32.5
570.52350	44.9
571.42694	206.5
572.45642	90.6
573.93707	149.5
574.57520	82.8
575.50519	166.5
576.42413	276.6
577.43536	143.5
578.44531	223.8
579.41711	136.5
580.81641	174.3
581.53558	153.3
582.41504	179.4
583.36163	189.6
584.44141	308.7
585.45844	172.9
586.49396	128.4
587.46381	177.5
588.36835	102.6
589.43427	126.4
590.21948	66.0
591.62640	130.7
592.50562	81.6
593.50323	367.7
594.52954	197.1
595.75439	100.0
596.54071	93.6
597.56293	125.8
598.38501	63.0
599.43060	94.6
600.45068	208.7
601.45105	131.7
602.49109	120.6
603.48584	148.3
604.36316	51.6
605.49133	102.9
606.61420	256.9
607.72205	123.3
608.44244	102.5
609.45825	89.4
610.49017	110.6
611.65204	169.4
612.68695	90.5
613.51086	39.6
614.77423	76.0
615.60162	95.6
616.47314	65.7
617.33063	42.9
618.47882	509.9
619.56360	118.2
620.70740	93.0
621.64264	18.4
622.63556	155.9
623.53235	27.2
624.44305	88.1
625.43561	120.4
626.49249	650.8
627.55853	321.7
628.37195	176.9
629.52466	86.4
630.61353	120.3
631.54883	153.2
632.52155	80.5
633.46368	146.1
634.87494	86.2
635.81805	59.0
636.56360	97.1
637.35608	29.0
638.49683	130.8
639.59601	128.3
640.64728	129.0
641.37244	256.4
642.35571	182.6
643.51477	893.6
644.51422	278.0
645.57483	329.4
646.42798	170.6
647.41681	73.3
648.19861	103.7
649.52600	186.8
650.79675	55.8
651.55054	56.4
652.62823	77.3
653.51294	1337.5	b (6) (1+)-H2O
654.54913	578.2
655.31622	72.4
656.54468	115.9
657.61249	143.3
658.51654	435.3
659.48254	237.2
660.53369	197.0
661.51984	50.9
662.29639	259.2
663.29797	117.2
664.45697	61.4
665.55066	119.5
666.56104	153.4
667.52319	40.1
668.39557	75.1
669.53955	79.4
670.65265	482.6
671.55554	3544.1	b (6) (1+)
672.58691	1069.5
673.70465	136.0
674.77570	127.2
675.93103	275.4
676.54956	1348.6	y (6) (1+)
677.50085	503.2
678.99213	239.8
679.72424	233.6
680.53668	109.1
681.53320	189.9
682.46271	240.2
683.69586	185.0
684.68707	426.4
685.46802	170.0
686.50677	154.1
687.64197	232.5
688.53540	95.2
689.60968	152.0
690.61066	49.2
691.50531	121.0
692.54602	144.7
693.47821	131.7
694.52472	178.4
695.64685	226.1
696.71161	188.4
698.33191	568.3
699.18091	218.5
700.43420	177.0
701.48505	311.3
702.44263	178.3
703.69885	130.8
704.62952	167.8
705.59442	239.2
706.54358	69.9
707.59338	180.3
708.53693	153.4
710.20142	1840.5
711.28253	531.6
712.34930	308.2
713.58124	328.5
714.44110	168.3
715.59723	99.8
716.90204	113.1
717.73077	74.0
718.91138	163.1
719.72101	161.1
720.66388	107.9
721.71216	145.5
722.59326	580.3
723.50995	278.9
724.46619	185.4
725.68872	305.5
726.74170	379.6
727.70599	341.7
728.51160	368.3
729.42511	237.0
730.50983	606.3
731.49792	338.8
732.50549	154.1
733.79944	221.9
734.81891	292.4
735.77924	229.6
736.63812	272.1
737.67450	914.5
738.56439	403.8
739.59698	192.3
740.56006	919.9	b (7) (1+)-H2O
741.49445	616.3
742.58514	223.7
743.51263	262.0
744.58771	341.5
745.61230	159.8
746.73517	188.3
747.64386	225.5
748.69104	177.3
749.76105	62.5
750.51373	126.5
751.76910	107.3
752.91846	454.6
753.71301	316.4
754.52203	276.9
755.44708	100.7
756.63910	222.5
757.76038	349.1
758.58252	1349.3	b (7) (1+)
759.52979	939.8
760.60461	200.3
761.74841	2339.2	b (14) (2+)
762.69147	635.4
763.67413	197.9
764.68359	180.2
765.56140	789.9
766.59009	404.0
767.61139	161.2
768.69171	123.8
769.74261	245.1
770.54663	251.4
771.49408	269.9
772.36798	129.8
772.98370	97.0
773.72443	158.1
774.60559	262.8
775.63446	150.5
776.50116	215.3
777.66260	168.3
778.71802	301.6
779.81580	95.2
780.52954	26.2
782.24347	577.1
783.39227	343.2
784.40979	273.7
785.38531	260.8
786.67151	232.2
787.48950	158.9
788.38794	109.6
789.35870	153.2
790.54156	321.1
791.56079	1819.4	y (7) (1+), y (14) (2+)
792.52014	863.6
793.69958	490.3
794.63190	186.9
795.53540	150.9
796.51538	247.4
797.46661	264.3
798.34186	337.4
799.37463	319.7
800.27606	166.9
801.04932	452.9
801.79108	282.6
802.51685	423.0
803.38965	93.3
804.27411	204.9
805.19269	163.5
806.54779	393.7
807.66760	217.3
808.62494	248.8
809.68176	398.4
810.66956	373.2
811.81677	209.9
812.76666	299.3
813.76837	554.2
815.17596	245.6
816.31421	149.9
817.56787	347.1
818.65283	1007.4
819.64063	605.8
820.79865	329.8
821.91156	181.4
822.88831	634.8
823.80017	242.9
824.76666	177.7
825.79004	246.7
826.53882	349.1
827.35028	291.3
828.48279	195.9
829.81995	332.3
830.68292	362.2
831.81946	250.4
832.56580	110.1
833.66559	243.5
834.51740	1230.8
835.34308	242.2
836.60406	179.6
837.57068	212.4
838.56122	215.7
839.51465	345.4
840.60864	749.3
841.45721	380.8
842.45490	244.5
843.39307	173.5
844.52271	195.9
845.53693	288.7
846.48297	387.5
847.31238	788.3
848.01392	271.5
848.69135	393.7
849.64142	306.8
850.64050	321.9
851.55719	465.6
852.39703	922.2
853.42285	526.7
854.46716	372.7
855.54657	817.4	b (8) (1+)-H2O
856.58716	783.7
857.68994	493.7
858.66760	682.2
859.70959	409.4
860.74463	353.3
861.85120	684.0
862.64697	421.8
863.57806	415.9
864.33691	380.8
865.77344	1146.6
866.50739	2513.6	[M+2H] (2+)-NH3-H2O
867.19415	1723.3
868.40411	244.0
869.38208	366.3
870.70294	295.3
871.50525	152.6
872.46045	1626.5
873.54260	1798.7	b (8) (1+)
875.17700	10039.4	[M+2H] (2+)-H2O, [M+2H] (2+)-NH3
876.02625	496.7
876.68634	120.6
877.49164	77.4
878.70746	170.9
879.62769	15.8
881.00525	4.3
883.73688	25.9
884.46442	12.8
885.51190	16.2
886.47241	14.5
887.71588	15.8
888.37878	75.8
889.61194	42.0
890.59741	74.6
891.51740	69.7
892.49976	105.4
893.17175	155.4
894.47021	2846.8	y (8) (1+)
895.56586	1009.1
896.65631	198.4
897.70367	293.4
898.81726	72.7
899.59003	77.3
900.54065	222.8
901.51324	308.4
902.71112	160.8
903.52783	69.6
904.51569	34.7
905.52191	168.3
907.11804	233.7
908.05170	265.7
909.63727	437.9
910.89532	648.3
911.84027	290.4
913.27808	237.4
914.60071	182.2
915.76202	168.3
916.65649	257.4
917.60907	78.1
918.74756	143.9
919.56812	187.1
920.40253	161.2
921.57623	176.0
922.65088	490.3
923.72229	201.0
924.56274	134.3
925.66718	508.4
926.49982	495.5
927.63623	299.5
928.83026	126.7
930.10712	130.2
930.86182	300.0
931.81213	231.5
932.49677	135.7
933.55896	252.1
934.61987	309.5
935.53339	306.7
936.39734	139.7
937.11389	355.2
937.90924	307.7
938.70007	360.2
939.66815	125.7
940.83569	487.2
941.88904	185.6
943.14532	173.8
944.33484	347.1
945.05530	355.8
945.98590	228.5
947.03186	181.8
948.51819	217.5
949.69049	257.9
950.66534	215.8
951.70197	540.0
952.77332	301.6
953.77240	443.9
954.60138	354.8
955.83856	135.6
956.76172	183.3
957.73071	265.5
958.74933	609.8
959.66113	272.7
960.60065	300.2
961.53070	232.3
962.25226	229.2
962.99591	147.3
963.69275	118.8
964.59320	77.1
965.46375	158.8
966.67212	342.2
967.57123	146.4
968.24591	496.5
969.41718	308.0
970.39667	80.6
971.25897	93.5
972.56311	221.9
973.33990	349.1
974.69873	266.3
975.64386	372.7
976.59119	983.6	b (9) (1+)
977.54211	300.6
978.32806	171.4
979.61523	181.1
980.61621	350.4
981.58862	235.1
982.66022	530.2
983.56805	155.1
984.42957	207.3
985.60199	356.1
986.64484	261.2
987.89233	263.2
988.69238	363.6
989.81750	135.9
990.67480	137.4
991.57147	497.5
992.53479	713.8
993.53680	243.2
994.80890	270.9
995.63904	214.6
996.61017	137.5
997.65253	639.1
998.65723	113.5
999.67639	289.8
1000.49915	199.3
1001.65607	728.6
1002.61450	689.1
1003.69885	408.9
1004.54254	220.5
1005.51996	357.1
1006.59924	338.2
1007.65112	141.0
1009.45215	5726.1	y (9) (1+)
1010.43939	2285.3
1011.30798	167.1
1012.63501	140.9
1013.81079	495.8
1014.74805	187.9
1015.67725	154.4
1016.40472	128.6
1017.19537	34.3
1018.09283	251.0
1019.65320	259.9
1020.49268	144.5
1021.71460	134.2
1022.89368	194.0
1024.27246	958.1
1025.28149	413.6
1026.34436	315.1
1027.20862	138.1
1028.40076	417.4
1029.63818	682.0
1030.56897	296.9
1031.39111	149.7
1032.33081	160.0
1033.32007	201.0
1034.84595	646.2
1035.83289	322.1
1036.75757	443.3
1037.60364	158.1
1038.57251	379.5
1039.64465	630.0
1040.69385	244.9
1041.65027	87.9
1042.61121	168.4
1043.87683	497.7
1044.95190	159.1
1045.67834	185.7
1046.79224	133.3
1047.64685	255.8
1048.66675	425.6
1049.62622	410.0
1050.74146	270.0
1051.73047	366.3
1052.69690	1250.8
1053.94055	579.4
1054.84766	250.0
1055.74390	135.9
1056.87500	267.8
1057.81934	335.0
1058.69177	433.4
1059.85461	458.2
1060.85840	199.4
1061.75635	232.4
1062.48804	197.6
1063.29626	134.8
1064.43518	565.9
1065.34753	413.0
1066.30505	252.1
1067.80701	656.2
1068.84521	269.8
1069.79163	231.9
1070.98047	189.6
1071.82678	148.4
1072.63818	98.4
1073.56104	278.5
1074.69861	268.8
1075.81946	183.8
1076.88770	140.3
1077.94214	380.7
1078.64417	845.3	y (10) (1+)-NH3, y (10) (1+)-H2O
1079.50903	803.1
1080.56653	496.7
1081.61353	259.9
1082.96655	204.8
1084.63513	137.9
1085.78198	322.5
1087.10974	377.5
1088.32788	118.3
1089.39563	222.7
1090.52759	369.9
1091.54309	1203.7	b (10) (1+)
1092.61877	633.5
1093.79175	82.8
1094.71277	252.0
1096.46008	12741.9	y (10) (1+)
1097.48840	5265.7
1098.44189	402.6
1099.52832	151.1
1100.48303	191.2
1101.29846	74.7
1101.99170	173.7
1102.80945	333.9
1103.63037	478.4
1104.51416	279.5
1105.66370	320.2
1106.51025	407.9
1107.43555	295.5
1108.36255	149.9
1109.45032	427.5
1110.34277	193.1
1111.43176	204.7
1112.52002	504.2
1113.34338	95.8
1114.63208	162.4
1115.66284	188.1
1116.75867	300.1
1117.74634	141.7
1118.94141	105.6
1119.65295	85.7
1120.69250	141.7
1121.59021	91.6
1123.06897	217.8
1123.88647	110.1
1124.98523	476.2
1125.67102	345.5
1126.69714	181.0
1127.89819	152.2
1128.78345	62.4
1129.73657	147.9
1130.55408	52.6
1131.36804	78.6
1132.66711	191.4
1134.13123	2066.1
1135.38477	116.8
1136.43689	184.0
1137.15601	53.8
1137.91321	50.1
1138.66956	183.1
1139.70422	689.1
1140.66138	382.7
1141.66882	336.0
1142.79297	142.8
1143.77271	123.4
1144.50732	141.7
1145.62122	210.8
1146.51758	188.9
1147.46423	133.8
1148.59485	178.8
1149.64221	157.5
1150.83850	241.9
1151.96753	301.9
1152.95447	292.4
1153.94800	157.9
1154.73718	247.5
1155.83374	55.5
1156.78247	89.8
1157.63843	57.7
1158.54919	43.1
1159.45337	80.2
1160.49316	366.7
1161.47302	310.6
1162.63782	616.3
1163.73499	424.5
1164.96924	60.8
1165.76599	184.8
1167.06860	186.7
1167.80530	347.9
1168.58496	192.5
1169.73157	140.4
1170.63721	154.3
1171.65979	121.3
1172.62305	43.6
1173.57300	148.5
1174.54431	110.6
1175.61487	84.7
1176.56970	157.2
1177.68115	92.2
1178.61401	55.3
1179.64844	101.4
1180.68225	98.6
1181.75745	101.8
1182.55615	82.5
1183.88464	256.6
1184.77979	125.6
1185.57458	308.8
1186.70642	384.0
1187.72168	192.1
1188.76257	107.3
1189.72583	86.4
1190.81177	470.9
1191.68970	55.2
1192.57202	141.4
1193.53516	212.3
1194.45850	630.4
1195.39746	500.4
1196.71667	489.8
1197.53357	221.1
1198.57141	163.5
1199.58386	23.2
1200.93726	212.5
1202.38879	120.3
1203.18555	121.3
1203.93860	48.5
1204.57910	333.6
1205.63123	163.5
1206.78833	113.3
1207.80994	174.0
1208.63879	179.3
1209.81665	242.9
1210.73083	293.8
1211.82178	186.7
1212.95825	65.2
1214.03760	71.4
1215.05542	118.0
1215.93713	106.2
1216.93225	531.5
1217.67822	160.0
1218.46826	215.2
1219.40271	118.8
1220.38696	85.7
1222.51794	1040.6	b (11) (1+)
1223.61658	856.4
1224.89502	425.4
1225.86633	949.2	y (11) (1+)-H2O
1226.57910	1186.0	y (11) (1+)-NH3
1227.53174	506.0
1228.47437	192.6
1229.36584	182.9
1230.52625	24.8
1231.79492	263.8
1232.65442	541.2
1233.62085	200.4
1234.74854	165.4
1235.73218	64.5
1236.69702	48.7
1237.68860	16.8
1238.75403	73.9
1239.85278	268.2
1240.97583	88.8
1243.50342	15986.8	y (11) (1+)
1244.48987	8535.0
1245.55017	495.1
1246.70313	135.3
1247.64368	59.2
1248.58569	31.4
1249.61755	131.9
1250.71167	210.7
1251.88672	204.1
1252.86609	212.9
1253.60132	173.2
1254.76208	97.5
1255.73560	72.6
1256.78784	26.8
1257.76538	52.8
1258.65491	20.3
1259.58350	102.2
1260.51526	96.7
1261.71997	71.7
1262.79175	90.2
1263.71252	74.5
1264.68689	52.3
1265.69421	30.6
1266.68103	259.3
1267.65088	91.9
1268.86060	150.9
1269.76440	173.8
1270.69519	61.3
1271.69922	71.9
1272.73193	51.4
1273.74573	139.0
1274.60181	234.3
1275.75830	89.9
1276.60681	59.6
1277.59595	44.8
1278.64075	4.6
1279.62146	71.5
1280.64917	51.9
1281.57495	51.2
1282.59888	87.4
1283.76953	30.1
1284.74048	173.2
1285.81641	44.4
1288.43250	122.1
1289.69873	188.0
1290.76196	40.7
1291.71167	446.9
1292.72607	140.4
1293.82349	93.3
1295.13159	58.3
1296.48694	46.3
1297.72229	33.3
1298.65308	25.3
1299.81946	111.4
1301.17017	105.0
1302.79565	138.3
1303.71106	108.3
1304.65247	60.4
1305.54077	112.7
1306.65271	201.6
1307.61279	97.8
1308.74463	73.0
1309.65149	57.5
1310.55713	48.9
1311.66638	206.7
1312.67664	199.4
1313.58789	58.0
1314.60120	52.1
1315.83264	62.5
1316.60352	30.9
1317.61841	48.2
1318.55444	133.7
1319.70947	205.5
1320.73499	139.8
1321.62964	169.4
1322.48047	175.3
1323.64343	138.0
1324.67371	322.9
1325.61462	67.1
1326.52649	23.0
1327.74170	5.7
1329.02808	70.4
1329.75903	40.5
1330.93860	18.8
1331.64478	15.0
1332.60742	82.5
1333.74341	95.6
1334.63818	38.7
1336.47278	795.5
1337.72290	667.9
1338.61731	612.0
1339.59180	778.1
1340.55713	377.8
1341.59265	52.4
1342.49988	23.8
1343.60608	56.9
1344.71692	32.3
1345.91235	84.5
1346.81384	14.2
1347.59607	32.2
1348.26245	34.2
1348.96997	20.8
1349.76636	77.9
1350.65601	85.0
1351.76892	12.7
1352.81238	42.8
1353.82788	2.8
1354.84473	51.3
1356.63025	10593.2	y (12) (1+)
1357.59241	6683.6
1358.60840	300.7
1359.79395	61.2
1360.63123	48.5
1361.73572	167.0
1362.61450	87.8
1363.57617	41.2
1364.59729	33.1
1367.29138	71.7
1368.07495	3.5
1368.73462	4.4
1369.74414	8.7
1370.96204	24.5
1372.14807	22.4
1372.82959	19.5
1373.73193	88.8
1374.78467	53.5
1375.59814	74.1
1376.58838	38.9
1377.85779	97.5
1378.71545	35.0
1379.63940	16.5
1381.70081	80.2
1382.60938	35.2
1383.70911	30.7
1384.61902	102.7
1385.70691	5.1
1386.64880	45.1
1387.82031	55.0
1388.75085	11.2
1389.70264	52.9
1390.74512	76.9
1391.68787	48.8
1392.78870	72.4
1393.64160	87.5
1394.77832	82.7
1395.70691	75.8
1396.82202	46.2
1397.84607	18.4
1398.66772	6.1
1400.16345	37.4
1401.30249	63.1
1401.99927	7.1
1402.83398	86.0
1403.72766	62.0
1404.77930	22.9
1405.73938	22.3
1406.82202	28.3
1407.61926	94.6
1408.70984	94.4
1409.92651	53.3
1410.69763	47.8
1411.70642	15.4
1412.73474	106.5
1413.39783	36.3
1414.64954	48.8
1415.88928	22.1
1416.73889	55.3
1417.93909	91.5
1418.65796	145.2
1419.82825	176.5
1420.83655	212.7
1421.71667	138.2
1422.63806	29.6
1423.57617	5.0
1424.71606	26.7
1425.80383	119.6
1426.70215	38.6
1428.98157	26.0
1430.94836	13.5
1432.55615	82.6
1433.55078	166.0
1434.49658	122.0
1435.53882	70.8
1436.48083	9.8
1437.60315	35.9
1438.24414	24.7
1438.86633	30.4
1439.90186	43.0
1440.62012	24.1
1441.69373	74.5
1442.75500	23.3
1443.70422	46.4
1444.95935	26.0
1445.68982	55.7
1446.89417	20.8
1447.81458	23.7
1448.58020	51.8
1449.65625	17.8
1450.58557	430.1
1451.62683	456.5
1452.51648	171.6
1453.73694	75.3
1454.83386	38.8
1455.83691	40.4
1456.58350	26.9
1457.65723	22.9
1458.87061	10.9
1459.79492	22.7
1460.74243	66.0
1461.84192	69.3
1462.88757	28.2
1463.76172	30.8
1464.75659	30.6
1465.82080	40.1
1466.83997	39.0
1468.42456	22.9
1469.65454	1449.6	y (13) (1+)
1470.65771	1090.8
1471.61743	203.5
1472.64490	43.8
1473.82385	77.7
1474.75745	140.0
1475.76941	111.7
1476.63306	73.6
1477.69189	13.3
1478.56848	27.6
1479.72729	15.7
1481.85474	10.7
1483.97656	13.6
1484.66089	24.2
1485.64636	4.2
1486.74670	37.3
1487.66162	102.5
1488.64478	84.3
1489.91406	42.3
1490.80493	79.2
1491.76868	350.4
1492.76428	236.4
1493.81421	103.2
1494.76172	22.4
1495.82642	21.0
1496.77893	54.7
1498.86890	14.5
1499.92444	46.7
1500.72388	13.8
1501.78467	6.4
1503.59204	209.1
1504.61926	379.1
1505.66150	198.6
1506.75818	64.2
1507.63306	24.3
1509.14648	10.4
1510.51831	12.9
1511.66541	21.4
1514.75024	8.4
1515.68701	16.3
1516.82703	38.3
1517.72717	32.1
1518.88342	17.0
1521.16870	238.6
1521.84119	815.7	b (14) (1+)
1522.80505	578.8
1523.74316	222.3
1524.87439	124.5
1525.96741	75.5
1526.86682	78.5
1527.75928	11.4
1528.69800	18.1
1529.88672	17.1
1531.75781	22.7
1532.94897	35.6
1533.82324	31.5
1534.82239	10.6
1537.71985	53.5
1538.84607	22.7
1539.71997	17.7
1540.69946	18.7
1541.66650	16.4
1544.89331	30.2
1545.91858	5.9
1547.84729	17.7
1548.71960	9.6
1550.12634	19.0
1550.83765	7.6
1551.89221	64.0
1554.21899	10.2
1555.98584	7.0
1556.62769	19.7
1559.73047	7.7
1561.73291	14.1
1562.77734	27.5
1563.95081	24.8
1564.75977	41.4
1565.74329	43.3
1566.73425	28.4
1567.64771	2.8
1568.66675	15.3
1569.83459	14.8
1574.05481	17.8
1574.79626	26.4
1575.80957	39.4
1576.92334	41.2
1580.60571	5.7
1581.23022	14.0
1582.78247	199.9
1583.77356	211.9
1584.81726	57.3
1585.86414	72.0
1586.63940	60.0
1587.69299	34.3
1589.61353	13.0
1591.84375	61.3
1592.81482	143.7
1593.77551	63.5
1594.92700	46.6
1595.74121	11.7
1597.89014	22.2
1599.90466	9.3
1600.78638	56.7
1602.09094	35.2
1602.69104	197.3
1603.70459	844.1	b (15) (1+)-NH3
1604.76477	477.7
1605.85828	22.9
1606.53735	12.9
1608.95959	12.9
1609.79004	17.0
1611.87866	7.5
1612.73267	8.0
1618.90198	20.6
1620.10645	232.2
1620.73901	1354.2	b (15) (1+)
1621.68665	1281.8
1622.80933	139.0
1623.64111	14.6
1629.86804	18.2
1631.50000	8.1
1632.90491	6.8
1635.79602	9.7
1637.16675	20.8
1637.87109	27.8
1639.62793	26.1
1640.89246	31.3
1644.68884	11.5
1645.84265	30.4
1646.70691	16.9
1647.90747	13.5
1650.84363	8.1
1656.99109	10.3
1658.75244	17.7
1660.90674	14.3
1663.10522	23.9
1664.01709	7.1
1665.52673	10.0
1668.87671	5.8
1672.85352	4.6
1674.78406	9.8
1680.67346	36.0
1684.77454	12.4
1689.61841	8.7
1690.98071	20.0
1691.68945	19.7
1692.90479	6.7
1694.49341	21.4
1698.65088	5.3
1700.67334	12.4
1716.57263	6.8
1719.77014	4.6
1720.49475	5.0
1722.93408	21.8
1725.07642	11.3
1726.69592	8.6
1728.76709	23.8
1734.85229	34.0
1739.89917	3.9
1745.02869	7.9
1752.12024	34.7
1752.99231	6.9
1760.66589	11.8
1769.69348	7.7
1775.81995	27.7
