# Supplementary material for: Top-Down and Bottom-Up Identification of Proteins by Liquid Extraction Surface Analysis Mass Spectrometry of Healthy and Diseased Human Liver Tissue
Source: J Am Soc Mass Spectrom. 2014 Sep 3;25(11):1953–61. doi: 10.1007/s13361-014-0967-z (PMC4197381; doi:10.1007/s13361-014-0967-z)
Supplement: Supplementary file 4 — (ZIP 7870 kb) [file 13361_2014_967_MOESM4_ESM.zip › data/TQDEEVGDGTTSVIILAGEMLSVAEHFLEQQMHPTVVISAYR_-2_4_75155.txt]

m/z	i	matches
340.32761	8.2
341.31219	11.9
345.31683	37.3
346.30756	7.4
351.15573	2.8
355.41946	7.8
356.25491	4.8
357.29599	8.6
358.33612	5.9
360.24704	13.2
363.27304	7.3
374.24655	36.5
375.51434	14.7
377.27823	4.2
380.53320	13.9
383.20334	6.6
385.25189	14.3
386.34961	2.6
388.33774	16.9
395.32031	2.5
396.01376	15.6
397.27914	6.1
404.11908	3.5
410.22388	3.7
411.42651	6.2
413.19724	4.2
421.29080	4.8
422.24628	7.7
423.39886	4.9
424.24078	7.9
429.02130	9.5
436.23907	14.4
437.34406	9.2
438.35144	8.7
439.19263	5.7
441.52408	36.0
443.14212	6.5
445.36819	20.0
448.10730	7.2
449.25323	25.7
452.16443	9.5
454.42831	2.1
455.27908	4.4
456.32797	28.8
458.37775	11.7
459.10846	13.2
463.40057	18.1
466.26245	8.8
468.45700	10.2
471.83826	3.6
473.36530	28.8
474.32318	45.3
475.23096	31.6
478.19727	16.0
482.38116	5.4
484.45572	33.7
485.41748	14.0
486.49640	26.6
489.24725	4.0
492.56781	18.9
494.33704	17.2
496.36731	21.4
497.28766	3.1
501.29907	12.6
502.14227	9.2
504.18680	10.4
506.27802	9.1
508.16534	4.3
510.19537	9.4
511.50378	15.1
512.19550	9.7
513.34058	4.5
515.37079	2.9
519.71521	6.4
522.04926	6.3
523.41748	27.1
524.36737	8.3
526.57501	13.5
528.53375	22.7
530.29712	9.7
533.26190	9.0
537.05890	7.9
538.25568	9.1
539.21368	3.9
542.46985	7.4
543.42383	13.3
547.29486	2.4
549.36182	15.0
550.24005	23.0
553.17615	7.2
555.17041	9.6
556.22235	49.7
557.16394	4.1
558.54431	22.7
565.10461	18.6
567.32935	47.2
568.26404	21.0
569.19421	3.6
571.26208	2.9
572.36694	10.4
576.22803	7.4
578.34937	12.4
579.38550	4.9
582.29358	20.7
583.04761	2.8
584.28027	4.2
585.20239	13.1
586.33087	6.1
593.30029	18.9
594.45752	23.6
595.11700	6.9
596.32617	18.6
598.27228	8.5
600.37067	20.4
603.26563	54.3
604.20740	10.9
605.39874	8.7
608.79700	2.6
609.60919	31.5
611.28320	12.1
613.29346	23.8
614.34082	5.2
615.36829	15.8
616.88153	11.5
618.83899	11.8
621.07788	6.3
622.30225	20.0
627.50647	17.6
628.49097	36.4
637.44031	13.7
638.37268	2.6
639.18665	16.7
640.42017	17.0
641.39099	2.7
642.33704	36.9
644.33771	5.4
645.33838	53.1
646.33911	12.3
647.32281	12.1
648.34583	7.6
650.30542	5.6
650.96289	6.5
653.36652	9.5
654.41571	16.0
655.65930	1.9
656.35175	6.4
657.42841	47.0
658.35864	10.6
659.33850	7.2
666.13318	38.6
667.34949	28.3
672.36304	2.7
674.44684	17.0
675.49878	9.1
677.42151	34.6
680.39502	4.5
681.38049	18.7
682.67163	7.2
684.33411	90.3
685.28809	46.1
686.17981	52.1
688.30469	14.0
690.24402	5.7
692.51636	16.5
695.56580	11.5
696.37799	21.9
697.36035	8.8
701.17041	14.0
702.37030	165.1
703.36792	80.2
707.50427	14.8
708.41052	9.0
709.56580	64.1
710.56335	4.4
713.39972	18.5
715.41919	11.3
723.45874	31.1
724.38324	16.3
725.30237	5.4
726.32935	20.3
727.73132	24.6
729.61108	11.4
731.32037	21.3
733.40808	17.9
735.63013	9.4
737.60785	3.6
738.45813	22.9
739.20203	2.0
741.63489	9.1
742.32593	12.7
743.22302	13.3
746.38232	3.7
749.39917	21.4
750.46387	11.0
751.46063	9.1
756.70874	105.3
757.32050	17.3
758.10400	31.2
760.01196	33.9
761.56573	3.0
763.82397	3.2
764.63721	3.0
765.67889	80.5
767.47449	5.7
768.56549	27.6
770.58533	9.2
772.51404	13.6
774.44995	8.6
779.43494	3.7
780.42871	22.2
782.47205	19.2
783.63928	10.8
785.49829	5.6
786.38403	8.5
787.61121	36.1
788.57056	19.6
789.69061	18.2
790.72388	4.4
794.68231	8.4
795.88757	6.6
799.55286	22.1
800.42444	7.5
802.55811	6.5
803.65735	8.8
807.55786	42.1
808.67694	35.8
809.66028	11.0
810.44470	12.3
811.43524	13.9
812.17102	36.6
816.51532	9.6
822.23743	23.2
825.09180	40.7
826.57935	18.7
827.53625	21.8
828.70972	4.1
830.53333	14.1
832.72485	4.1
833.57178	12.7
838.86353	12.1
839.60522	21.1
842.35681	28.3
843.59595	18.4
844.61206	29.6
847.48206	32.3
850.42920	7.9
852.44971	8.8
853.75952	2.7
855.31934	6.5
856.35254	6.8
857.17468	4.6
860.41577	14.6
861.50818	8.2
863.69836	13.0
864.48291	6.0
868.30786	19.0
869.54297	21.4
874.40369	110.7
875.30103	29.0
876.34924	21.0
878.42407	22.3
879.39978	16.0
882.45703	7.5
885.58313	6.5
886.91333	41.7
890.22571	10.4
891.79358	11.1
892.82031	6.5
893.57349	2.2
894.44495	20.3
897.20862	34.6
898.61450	2.7
905.42041	3.9
907.46130	9.0
908.42944	20.7
912.77026	2.8
913.43152	7.3
914.50647	63.4
915.75525	4.2
921.49377	7.9
922.94885	38.1
923.76196	15.9
924.45508	5.4
926.57129	12.2
927.58862	23.4
929.57751	15.3
931.43091	5.0
934.27588	9.9
937.52234	18.3
938.67334	20.7
939.51660	10.5
940.47974	28.8
942.86194	22.0
943.53491	15.9
944.31799	8.7
952.63452	68.1
953.41687	16.7
954.52222	15.0
955.41943	2.6
956.35107	13.7
957.58447	36.3
959.04822	104.2
960.32178	123.4
961.34753	26.1
963.46692	1.8
965.43652	12.2
968.42651	17.7
969.52405	18.1
971.83801	43.2
973.47937	6.8
974.47839	11.8
975.58789	18.1
979.55225	21.3
980.40088	6.9
982.43518	75.8
983.71448	12.9
989.54724	8.9
991.13403	14.8
992.43665	12.5
993.55786	26.8
996.45886	22.0
997.43347	12.0
999.41309	13.5
1000.40198	10.2
1005.56384	253.1
1006.56250	206.9
1007.38110	53.3
1008.61926	25.0
1010.62781	67.1
1011.68103	13.6
1012.65649	25.7
1014.21814	72.3
1015.36450	25.5
1016.69238	7.1
1019.66150	47.9
1020.31213	53.9
1021.46643	14.0
1022.93518	5.7
1024.91174	36.8
1026.62280	12.3
1028.44666	83.3
1029.54468	79.3
1030.18347	11.7
1032.39771	8.3
1033.36780	24.3
1034.41528	12.6
1035.82080	13.5
1036.55920	5.5
1038.67725	3.6
1039.62549	8.0
1041.59192	4.7
1044.51453	11.9
1045.16663	14.8
1046.63049	13.5
1052.44458	7.4
1055.02783	29.6
1056.59204	55.1
1057.68579	80.8
1059.27344	19.6
1060.90686	51.7
1067.54236	7.4
1069.43115	3.5
1072.47717	23.3
1074.41394	10.7
1075.73535	10.7
1079.68359	3.7
1082.38989	17.6
1083.56189	20.9
1084.72778	32.6
1085.58936	2.8
1086.86316	14.3
1088.23767	52.8
1089.90088	26.6
1092.30981	44.2
1093.36450	126.8
1094.38269	42.3
1095.37439	131.0
1096.33887	31.1
1097.38831	14.7
1098.95679	50.9
1099.56738	35.3
1101.02710	79.0
1101.67212	3.9
1106.42029	8.6
1107.72485	7.9
1109.84814	27.6
1110.72717	12.8
1113.19458	18.8
1115.50854	24.1
1116.51465	29.8
1117.57568	35.0
1118.37183	24.4
1119.64172	60.4
1121.59766	14.0
1125.89465	39.0
1128.48132	224.4
1129.17383	290.4
1129.98547	81.1
1131.49475	79.1
1133.95923	85.4
1137.13928	37.5
1138.90332	43.7
1139.85425	10.1
1141.23511	21.8
1142.81787	161.9
1143.74194	24.5
1144.65149	56.8
1151.39404	7.6
1154.60144	2.7
1155.52185	6.3
1157.45630	52.4
1158.53503	5.7
1160.20581	31.8
1161.65613	8.1
1168.71875	23.9
1169.71130	6.8
1176.80225	13.6
1178.36145	180.9
1179.31812	95.2
1180.64648	25.5
1181.60669	6.6
1182.65369	13.0
1185.19031	73.6
1185.95349	4.6
1186.77490	15.5
1191.35291	520.8	y (32) (3+)
1192.05493	44.8
1194.32764	15.0
1196.73718	13.4
1197.72168	6.9
1202.61438	5.4
1203.67896	20.4
1204.95557	17.7
1212.24353	34.2
1213.80750	63.7
1215.77051	45.6
1218.78723	18.9
1221.95117	276.1
1222.86755	179.5
1224.28674	153.2
1225.17188	195.3
1227.97205	14.4
1230.78784	12.2
1233.14282	18.3
1233.75354	16.4
1236.86731	12.1
1238.14465	151.9
1238.93652	38.5
1242.05225	26.7
1243.48389	759.5	y (34) (3+)
1244.13684	822.1
1244.77698	165.3
1248.26990	21.1
1251.93982	31.1
1254.43652	33.6
1258.71643	13.3
1260.79883	6.3
1262.54785	10.5
1264.54431	21.4
1268.69543	13.0
1269.94946	119.7
1271.00952	12.0
1271.72937	3.4
1272.62317	9.8
1273.58447	28.1
1274.34912	27.9
1275.38843	159.3
1276.43872	80.6
1278.38147	91.1
1279.24683	94.0
1280.23010	20.2
1281.86499	546.7	y (35) (3+)
1282.67981	735.1
1283.79285	93.0
1284.59412	20.4
1285.55811	9.9
1289.14734	140.8
1290.21716	20.5
1295.30359	426.1	y (36) (3+)-NH3, y (36) (3+)-H2O
1296.28906	50.8
1297.03760	22.0
1297.87720	7.0
1298.52173	138.7
1299.64050	8.3
1300.64722	720.2
1301.40051	5921.8	b (13) (1+)-H2O, y (36) (3+)
1302.68152	41.5
1304.09998	35.0
1309.67358	3.9
1310.80334	12.0
1312.55127	34.0
1313.63110	25.5
1314.87280	4.1
1316.11475	51.0
1317.85925	22.2
1318.80566	2.2
1319.58240	5.4
1320.55859	19.5
1322.65100	26.6
1324.87781	4.3
1328.03650	132.2
1328.81982	139.6
1331.14209	25.1
1334.16052	1360.5	y (37) (3+), b (26) (2+)-NH3, y (23) (2+)-H2O
1334.81140	760.5	y (23) (2+)-NH3
1335.43665	79.9
1337.55481	29.6
1343.65356	129.0
1344.43372	172.0
1345.26453	65.3
1345.91162	42.1
1346.78528	8.4
1349.15686	19.9
1356.46729	20.8
1358.48279	9.5
1360.29016	49.4
1363.65796	75.8
1364.60718	41.4
1365.58899	48.0
1366.77441	2.3
1369.99585	3.7
1371.13794	122.6
1371.95691	44.5
1377.10559	787.7	y (38) (3+)
1377.90869	338.4
1378.88208	5.5
1380.96362	15.0
1383.61426	25.2
1388.69836	6.8
1396.63733	12.5
1397.79004	6.5
1399.52234	32.3
1401.99036	24.8
1402.85498	44.7
1407.70154	30.5
1408.63354	224.5
1409.59839	105.8
1414.31812	207.2
1415.52173	48.5
1416.61011	40.2
1419.16333	15.1
1419.89148	149.7
1420.64893	252.7
1422.79651	17.2
1424.23645	40.3
1426.26135	26.8
1426.89026	33.5
1430.19946	32.5
1432.44104	21.0
1433.55615	7.9
1435.32031	15.3
1437.04187	776.9	y (25) (2+)
1437.76184	419.2
1438.40356	287.3
1440.64563	6.3
1441.87585	16.7
1442.71619	28.4
1443.93652	94.8
1444.76282	6.0
1447.24902	40.2
1448.91174	227.2
1449.70740	53.0
1452.62073	176.3
1453.33313	98.4
1456.13965	38.9
1458.61328	1897.1	y (40) (3+)
1459.46606	459.9
1460.21680	18.4
1460.85522	10.5
1464.15869	12.0
1465.48767	16.6
1470.34338	39.0
1472.54907	658.4	b (28) (2+), y (26) (2+)
1473.37708	426.3
1474.28040	66.2
1476.43469	64.7
1484.72827	5.1
1489.47607	30.4
1492.46875	23.0
1493.68909	22.5
1497.35608	13.9
1498.26611	40.4
1500.95996	4.3
1501.90662	13.2
1504.07104	36.1
1510.22998	16.3
1511.92334	13.8
1512.80603	4.8
1513.86462	13.3
1516.63489	20.4
1519.07581	29.5
1521.16345	26.2
1522.78198	5.7
1523.80920	38.5
1528.06555	5.6
1529.08142	541.6	y (13) (1+), b (15) (1+)-NH3, y (27) (2+)
1529.97607	483.9
1531.02637	85.3
1532.09570	24.0
1537.84937	6.0
1539.65259	7.0
1541.81152	20.6
1544.75952	13.8
1545.86816	15.0
1546.49255	18.0
1551.39343	22.6
1552.18628	19.1
1569.90283	13.6
1570.98633	16.9
1572.10193	13.5
1573.23792	12.2
1577.02539	13.0
1577.69507	6.6
1582.08057	5.7
1584.62732	10.8
1585.60400	337.0	y (28) (2+)
1586.45801	317.1
1587.26526	25.3
1593.92578	7.5
1597.35083	14.7
1597.95496	18.5
1601.66553	2.6
1604.99255	52.3
1608.81287	11.4
1612.81262	5.6
1614.17212	2.8
1621.72449	9.5
1622.93494	4.1
1628.10840	19.9
1628.76563	17.8
1632.87134	22.9
1634.42493	26.9
1640.90088	5.4
1642.21521	323.7	y (29) (2+), b (16) (1+)-NH3, y (14) (1+)-NH3
1643.08655	433.4
1643.82837	22.5
1647.83276	30.0
1648.60132	37.4
1650.87756	7.1
1658.84070	16.2
1660.66174	15.6
1665.48450	30.6
1667.06628	4.0
1673.99878	6.5
1681.83679	4.4
1683.33655	12.3
1684.59766	84.8
1685.78601	45.3
1691.78748	64.5
1692.46411	92.7
1695.97815	9.8
1696.91150	14.6
1702.32373	18.2
1714.92456	56.6
1717.94434	8.2
1726.94434	21.0
1728.94055	34.1
1731.77576	7.6
1734.88379	23.8
1735.56189	59.2
1736.40466	43.6
1741.65906	10.4
1743.90454	3.3
1747.92078	9.4
1752.99329	13.5
1756.90967	6.6
1761.08154	10.7
1771.83496	15.0
1773.06116	3.8
1774.58875	12.1
1775.25989	20.7
1778.56201	43.0
1783.87219	27.4
1786.38611	96.3
1796.27051	11.4
1800.95300	11.6
1803.81580	8.8
1811.81848	9.4
1830.02515	11.3
1836.44116	26.3
1850.09680	16.1
1855.83899	12.4
1857.03955	2.0
1859.14587	12.6
1859.87988	8.7
1863.30957	15.0
1865.69641	48.4
1868.07495	14.1
1868.76990	12.7
1869.91467	10.2
1874.92126	7.9
1876.04871	13.6
1883.31006	26.3
1896.67334	10.4
1898.84082	15.6
1916.83533	16.3
1922.95593	17.5
1935.92786	13.1
1938.91736	4.8
1939.76526	13.2
1940.83813	20.4
1943.02014	23.4
1950.85364	19.3
1951.50183	34.2
1979.01660	22.0
1981.82031	37.3
1983.04065	13.6
1999.88489	10.7
