# Supplementary material for: Top-Down and Bottom-Up Identification of Proteins by Liquid Extraction Surface Analysis Mass Spectrometry of Healthy and Diseased Human Liver Tissue
Source: J Am Soc Mass Spectrom. 2014 Sep 3;25(11):1953–61. doi: 10.1007/s13361-014-0967-z (PMC4197381; doi:10.1007/s13361-014-0967-z)
Supplement: Supplementary file 4 — (ZIP 7870 kb) [file 13361_2014_967_MOESM4_ESM.zip › data/GFFATLVDVVVQSLGDAFPELK_-2_2_104494.txt]

m/z	i	matches
220.18942	8.7
223.14818	5.7
227.16022	4.2
237.18517	9.3
242.37659	4.8
245.21619	9.9
246.26414	8.7
246.96568	5.7
248.30666	3.0
249.67929	4.9
258.33496	6.6
260.38580	38.7
261.43762	15.0
265.19635	30.0
269.37674	5.4
270.20227	9.1
276.32895	14.2
279.28430	4.9
283.21692	16.3
284.41562	3.5
285.55096	3.4
287.41437	5.0
288.42004	4.2
290.26123	12.7
292.34024	9.9
294.67944	6.4
307.27997	28.0
310.21396	7.6
312.68472	11.6
314.35147	50.2
316.37463	4.3
317.46466	9.3
318.41797	3.3
322.60806	27.4
328.32199	22.6
329.27560	9.5
330.37268	5.5
333.35947	6.2
340.34119	35.8
341.39160	21.3
342.37799	12.2
346.45169	20.1
349.18460	17.5
351.48151	17.5
352.33264	27.3
353.22388	9.4
354.46204	10.3
355.31818	41.8
358.30292	6.4
359.37927	23.9
360.33044	16.0
361.34796	3.2
363.37646	12.0
368.43887	7.8
369.34967	8.7
371.38751	24.2
373.35455	8.9
374.39819	10.9
375.52429	21.2
378.37915	5.5
382.46844	5.9
383.11545	8.7
383.92212	4.1
386.27130	20.1
387.39566	18.1
389.51151	4.5
391.28662	20.2
395.51910	27.2
396.39899	3.5
397.47217	23.2
399.35577	6.0
402.43414	3.3
403.30371	3.0
405.30811	15.9
406.74542	7.7
407.50024	4.7
409.34460	3.0
411.50641	8.0
413.29333	22.7
414.30981	14.4
416.38629	18.5
419.71500	4.1
421.47211	9.2
422.65118	4.3
423.49728	4.4
427.33286	8.8
428.27408	20.3
429.41534	6.1
430.47656	14.2
431.25720	8.3
432.50067	20.7
433.29144	1.8
436.44141	5.5
437.42407	13.2
438.25638	3.3
439.34570	6.2
440.43161	8.1
441.45239	17.5
445.47934	16.4
446.25897	10.9
447.48557	12.0
450.27594	15.2
451.31787	14.5
452.34644	4.8
457.39258	32.2
458.75180	20.4
459.46100	5.7
462.47894	4.1
464.32227	47.6
466.75562	11.1
468.34229	7.1
469.48187	22.7
471.39404	13.6
474.43433	4.7
475.37048	15.6
477.19855	4.8
479.37500	4.9
481.32062	11.3
482.27722	15.7
485.35028	19.3
486.35364	540.4	y (9) (2+)-H2O, y (9) (2+)-NH3, y (4) (1+), b (14) (3+)-H2O
487.31555	143.0	b (14) (3+)-NH3
488.60126	41.4
490.23480	16.0
491.24908	8.2
492.68866	6.6
493.42963	8.7
495.36218	11.8
496.42279	34.2
497.17944	4.8
500.32281	16.2
501.29974	28.9
502.44452	5.4
503.52643	11.2
506.33105	18.8
507.42438	34.4
509.06927	72.3
510.25812	14.0
511.41656	11.9
512.34070	5.0
513.48138	3.9
515.97266	11.8
517.06824	3.9
518.53473	5.8
521.38745	6.1
523.25525	23.3
524.57849	32.8
525.37195	49.8
527.62463	19.1
529.33862	25.6
530.09290	47.5
532.70880	14.1
533.68915	7.7
535.45422	12.0
536.73474	15.0
539.35309	14.1
540.37927	3.4
541.18066	18.7
542.36652	46.8
544.43427	5.4
545.18231	3.3
546.32111	8.6
547.40039	3.7
548.35571	12.7
549.20465	43.6
550.43616	8.8
551.51862	22.7
552.28729	3.4
553.34070	7.8
554.59424	6.6
555.78186	11.9
557.21216	2.8
558.45502	32.9
559.27765	22.0
560.43896	6.6
562.35559	16.4
563.41791	16.5
564.28217	6.1
565.43597	3.7
567.23450	14.9
571.43463	12.1
572.41772	41.9
573.26221	5.3
574.71710	33.5
575.52484	13.8
577.57709	22.1
579.37469	10.2
582.13324	15.8
583.36340	11.4
584.48926	17.2
588.59802	14.2
589.36774	12.9
591.33936	46.4
592.41663	8.3
593.83545	32.5
594.87756	22.8
596.44525	8.2
598.35577	15.7
599.36407	4.0
600.05573	28.7
601.31555	12.9
602.38861	42.3
603.73157	47.9
605.30981	6.5
607.88629	11.8
610.25269	24.0
611.42358	23.6
613.40863	15.6
614.53766	6.3
616.33850	6.3
617.36688	7.3
618.34723	25.6
619.47107	123.0	b (6) (1+)-H2O
620.42950	31.1
621.23090	13.0
622.54626	36.3
625.46454	15.4
626.44525	20.8
627.94696	5.3
628.69403	33.2
630.27844	4.1
631.44470	16.7
633.47003	254.9	y (5) (1+)
634.54663	153.9
635.41626	21.2
637.42969	163.9	y (18) (3+)-H2O, b (6) (1+)
638.50647	49.1
639.34003	60.1	a (19) (3+)-H2O, b (12) (2+)
640.44470	27.1
641.47119	68.5
642.55017	5.3
643.43756	10.9
644.16681	16.0
645.18347	61.1
647.51953	5.5
648.72382	13.1
650.45856	20.0
651.71924	36.6
652.79755	44.3
653.54688	66.9
654.51715	33.8
655.64758	16.0
656.54468	20.8
657.54010	8.1
658.82404	109.8	a (13) (2+)-H2O
661.27039	8.0
662.50775	8.3
663.21191	13.3
664.42114	47.3
665.77667	22.4
666.50024	43.8
668.78033	32.9
669.79291	12.6
670.52130	24.4
671.48950	106.5
672.80151	43.2
673.67224	96.5	b (13) (2+)-H2O, b (13) (2+)-NH3
674.49335	28.7
676.20569	53.3
678.19952	15.7
679.44403	15.1
680.39581	21.4
681.43439	38.2
682.57043	57.4	a (20) (3+)-NH3, a (20) (3+)-H2O, b (13) (2+)
683.55310	15.7
684.40973	74.8
685.30542	13.3
685.91919	24.5
686.55859	2.8
687.60315	22.1
688.36169	18.6
690.50812	136.7	a (7) (1+)-H2O
691.51111	19.6
693.36176	7.9
694.53186	76.8
695.66406	26.7
696.55591	14.1
698.52008	7.2
699.32990	40.4
700.63458	19.2
701.94666	57.8	y (13) (2+)
702.64069	19.9
703.71826	77.7
704.55914	78.0	y (6) (1+)
705.64740	69.4
706.45142	11.3
707.56201	28.7
708.33496	14.5
709.54865	2.3
710.35468	3.0
711.77734	102.3	y (20) (3+)-NH3
712.50739	29.9
713.72864	65.2
714.74414	89.4
715.55591	18.7
716.65228	12.6
718.59729	152.7	b (7) (1+)-H2O
719.60138	87.1
720.51294	62.8
721.27710	75.2	a (21) (3+)-NH3, a (21) (3+)-H2O
722.30389	31.6
723.61285	89.0
724.45557	10.4
725.50470	29.6
727.53790	19.0
728.57080	22.5
729.91064	259.0	b (21) (3+)-H2O, b (14) (2+)-NH3, b (21) (3+)-NH3, b (14) (2+)-H2O
730.59003	209.7
731.55457	46.0
732.65765	2.5
734.39056	22.2
735.46643	5.6
736.58490	214.0	b (21) (3+), b (7) (1+)
737.55139	115.6
738.81555	113.9	b (14) (2+)
739.75977	60.5
740.54041	31.8
741.55139	45.2
743.01910	58.0	y (14) (2+)-H2O, y (14) (2+)-NH3
744.31653	57.3	a (15) (2+)-NH3, a (15) (2+)-H2O
746.67810	95.4
747.62866	40.2
748.62201	23.5
749.55560	31.7
750.51483	45.1
751.88593	167.2	y (14) (2+)
753.42737	87.7	a (15) (2+)
754.51306	2.3
755.34570	42.2
757.05676	71.9
758.74133	65.6	b (15) (2+)-NH3, b (15) (2+)-H2O
759.59131	45.2
760.46545	6.2
761.22699	35.9
762.33411	77.4
763.52551	79.8
764.60382	38.5
766.45154	105.8	y (21) (3+)
767.46265	373.6	b (15) (2+)
768.28998	88.5
769.44916	46.6
771.42896	53.4
772.75269	120.9	[M+3H] (3+)-NH3-H2O
773.91461	90.6
774.70264	77.4
775.66449	76.0
776.72601	226.9
777.71368	23.2
785.57166	31.4
786.35193	27.1
791.32874	29.1
792.53235	6.5
793.99768	26.1
795.18555	37.1
796.19928	13.9
798.53497	62.2
799.65039	5.0
800.61462	7.9
801.63348	5.8
803.00604	17.2
804.33551	73.0
805.87164	5.9
806.69220	6.5
807.36804	15.7
808.00739	19.2
809.38330	99.3	y (15) (2+)
811.44159	91.0	a (16) (2+)
812.36566	92.6
813.20056	65.6
814.10199	15.9
815.00470	54.8
816.12878	60.6	b (16) (2+)-NH3, b (16) (2+)-H2O
817.07898	15.7
818.72729	52.3
819.55658	137.2	y (7) (1+)
820.53986	79.4
821.50079	23.3
822.53448	47.7
824.58203	65.9	b (16) (2+)
825.49829	51.7
827.40411	10.8
829.47467	37.4
830.29736	51.7
831.63684	37.7
832.88812	24.8
833.70245	18.5
834.53680	88.8
835.31830	54.5
837.21582	45.3
838.75940	36.2
839.66705	6.5
840.74634	37.6
841.66956	18.7
842.55225	9.2
844.53979	2.5
845.83380	7.5
846.84161	48.7
847.53796	3.5
848.56244	9.2
849.79340	37.9
851.58960	99.4	b (8) (1+), b (17) (2+)-NH3, b (17) (2+)-H2O
853.09778	219.8
853.74945	45.5
854.67078	34.7
855.37213	11.4
856.67651	120.7
858.81604	179.0	y (16) (2+), y (8) (1+)-NH3, y (8) (1+)-H2O
859.86877	72.8
860.83832	415.1	b (17) (2+)
861.87250	97.3
862.57947	18.3
863.72205	15.9
865.13300	5.9
866.86426	9.1
868.54858	14.1
869.67944	98.1
871.73431	8.7
872.85712	33.7
873.98932	51.3
874.97925	46.6
876.49548	1062.1	y (8) (1+)
877.46600	396.0
878.59406	123.5
879.72070	15.8
880.81897	7.3
881.60803	5.8
882.35657	74.2
885.11096	5.4
886.34167	46.8
889.65082	15.0
890.66345	10.7
891.72137	52.7
892.58386	15.1
893.56238	17.0
894.50269	28.5
895.95996	57.3
897.67383	34.7
899.10718	52.2
901.16351	50.2
901.98187	26.6
902.67444	10.9
904.18091	29.3
906.64508	38.0
907.66528	29.2
908.75549	34.3
909.39276	32.8
910.25909	41.8
911.22266	43.6
912.33459	34.5
913.23395	73.9
914.38000	255.8	y (17) (2+)
915.31226	244.8
916.34979	76.8
917.33051	48.6
918.19659	102.4
918.94073	12.7
920.60089	12.3
921.82770	25.4
922.64081	4.9
923.53003	24.2
924.88965	65.9
925.74237	96.7	b (18) (2+)-NH3, b (18) (2+)-H2O
926.57251	64.0
927.45343	4.6
928.63507	3.0
930.62396	21.2
931.96130	147.4	b (9) (1+)-H2O
932.96240	80.1
934.38196	189.7	b (18) (2+)
935.29681	157.1
936.73541	37.0
937.64508	44.1
938.61731	14.1
939.61334	5.8
940.59064	23.7
941.21503	24.3
942.04291	19.5
942.79443	5.5
944.48187	51.7
945.78668	27.2
948.82410	58.0
949.85254	39.2
950.62341	86.5	b (9) (1+)
951.94562	106.9
952.78558	28.5
955.76282	19.1
956.91492	47.7
958.03290	358.1
958.69348	96.9
959.76843	54.7	a (19) (2+)-NH3, a (19) (2+)-H2O
961.13422	28.1
961.81464	17.2
962.68298	73.2
963.31860	98.8
964.04639	9.3
965.80597	83.5	y (18) (2+)
966.56335	22.7
967.91339	48.7
971.30371	67.7	y (9) (1+)-H2O
971.97870	24.4
972.73895	6.6
973.85956	25.0
974.77917	48.9
976.79755	9.8
977.56238	35.7
979.73639	5.7
981.04706	17.9
982.42230	27.4
983.55945	98.7
984.47003	98.4
986.02002	123.3
987.84283	25.4
988.67053	2.3
989.75421	92.0	y (9) (1+)
990.91376	23.4
991.88739	36.3
992.66003	35.4
994.52393	40.3
996.88538	26.8
997.67645	15.4
998.46613	98.3
999.23517	50.3
1000.39221	30.6
1001.59271	103.0	y (19) (2+)
1002.56299	18.4
1005.95905	20.6
1008.35358	34.3
1010.09863	47.8
1011.58466	26.6
1012.62787	34.1
1014.68762	68.1
1015.48370	21.1
1016.64044	36.8
1017.63208	31.9
1018.72852	7.9
1020.13995	41.1
1021.29053	119.1	a (10) (1+)
1022.45490	12.3
1023.77692	17.6
1024.82007	30.2
1026.63086	13.2
1027.64587	31.2
1028.63977	35.4
1029.54834	36.1
1031.56689	72.2	b (10) (1+)-H2O
1032.95190	54.6	a (20) (2+)
1034.82251	80.2
1035.70337	72.8
1037.63318	17.5
1038.37866	30.3
1039.44287	43.6
1040.47485	143.4
1042.74561	38.5
1044.56409	34.6
1046.81763	27.2
1047.62366	32.6
1048.23291	11.9
1049.56201	98.4	b (10) (1+)
1050.63940	93.3
1051.73474	10.6
1052.97095	13.9
1054.76465	15.9
1056.05420	30.4
1056.83838	8.9
1058.19507	41.8
1059.48987	18.0
1060.22205	14.9
1062.11694	25.3
1064.08313	61.1
1065.72559	8.3
1066.99097	59.2
1067.63818	19.3
1068.60217	43.4
1070.54004	189.2
1071.44751	182.6
1072.46179	33.4
1073.56555	14.0
1074.91589	132.7	y (20) (2+)
1076.30505	400.3	y (10) (1+)
1077.55750	28.5
1078.62634	38.7
1080.71033	12.6
1084.37842	61.9
1085.22729	16.3
1086.69214	21.4
1088.75439	5.6
1092.39722	44.8
1093.42334	18.4
1094.30774	18.0
1095.22864	38.2
1099.81470	10.6
1104.00610	51.7
1104.68140	61.9
1107.72278	13.6
1108.56628	22.9
1109.18323	33.7
1110.90710	5.3
1111.73816	31.6
1113.46985	29.2
1115.83264	2.7
1116.73840	24.9
1117.58594	22.5
1120.38794	14.6
1121.97229	48.7
1122.57739	16.7
1123.92664	54.0
1126.81543	16.9
1127.65186	7.3
1131.81299	121.3
1132.57373	40.2
1133.81189	10.6
1137.58337	19.4
1138.58594	49.7
1140.80566	28.7
1141.76697	6.0
1143.64111	9.1
1146.81445	5.6
1147.94568	16.3
1148.65833	111.5	b (11) (1+), y (21) (2+)
1149.81677	67.6
1153.87341	29.8
1154.64307	5.6
1156.18250	37.6
1158.39026	6.8
1159.37695	10.8
1160.67419	27.0
1162.05591	30.7
1163.87463	63.3
1168.77612	43.3
1169.72229	22.7
1170.82007	22.3
1171.47888	8.1
1174.09375	20.3
1175.10498	6.0
1177.55579	3.3
1180.59241	14.3
1183.05396	32.1
1183.80554	15.7
1184.58081	15.5
1185.63745	22.8
1186.57788	9.6
1187.69556	23.6
1190.94287	8.6
1192.67932	4.0
1194.67334	33.6
1197.72961	14.3
1198.69385	13.5
1204.11487	4.6
1204.85938	58.5	y (11) (1+)
1205.71680	3.5
1206.88367	17.0
1208.23230	9.8
1210.13733	29.5
1210.82239	17.1
1213.81885	14.8
1214.79736	31.6
1218.39465	9.7
1222.97290	20.6
1225.04822	51.7
1225.75391	25.4
1226.40015	9.0
1228.54736	56.8
1230.90515	42.6
1231.74792	25.4
1233.01172	13.0
1239.80823	25.0
1241.60840	16.8
1243.58875	5.5
1245.82739	7.2
1252.57886	5.8
1255.91382	2.6
1258.66357	9.7
1259.60803	34.1
1261.82288	12.6
1262.73962	20.4
1264.78284	12.8
1265.82507	13.4
1268.72583	8.4
1269.74524	6.6
1272.77148	16.8
1274.90454	23.8
1275.71460	14.5
1276.97107	101.2	b (12) (1+)
1278.89001	9.2
1281.55432	7.1
1282.81531	12.6
1290.35803	36.8
1297.81702	5.1
1299.72229	11.3
1303.42200	5.8
1304.80444	14.9
1305.92859	3.0
1308.39648	45.0
1309.82935	2.3
1311.75488	25.5
1312.73999	11.1
1316.11719	18.2
1318.65015	16.5
1321.81543	21.7
1324.61646	23.1
1328.75977	2.6
1331.60168	33.6
1333.78015	8.2
1335.74121	27.5
1337.06995	3.1
1339.74658	9.5
1342.83093	31.5
1343.82471	6.5
1345.09302	7.3
1345.70471	68.4	b (13) (1+)-H2O
1346.78223	79.3	b (13) (1+)-NH3
1347.73901	12.6
1348.41028	15.8
1351.92163	18.9
1357.85901	16.1
1358.94470	5.3
1363.77783	20.3
1365.16406	23.7
1365.99500	3.7
1368.74268	26.7
1373.64844	4.0
1381.90747	6.2
1383.91565	27.7
1387.71362	5.6
1402.68408	23.4
1406.58264	9.2
1407.89551	6.3
1408.90710	12.2
1423.74854	13.4
1427.79785	6.1
1429.55908	11.9
1437.75769	7.6
1439.58386	3.5
1442.31763	5.2
1444.58765	46.0
1445.84497	15.9
1446.77515	12.6
1447.95081	20.2
1453.91040	21.1
1456.83130	13.4
1459.82690	13.9
1466.65405	13.6
1478.43616	3.1
1497.70068	20.7
1515.37720	15.2
1516.07068	6.9
1516.91809	13.7
1521.83130	13.7
1534.75793	17.9
1544.67078	19.6
1559.80347	8.8
1596.81104	4.2
1616.88086	29.6
1649.77917	14.6
1662.82434	26.4
1664.68237	34.1
1669.93188	23.5
1686.84277	9.8
1698.68237	11.2
1713.91895	4.9
1719.90503	36.5
1723.19739	9.0
1743.23718	21.0
1751.49719	3.3
1774.91943	3.2
1788.01636	6.2
1842.95911	16.2
1849.95361	3.1
1866.91699	12.5
1868.01367	16.7
