# Supplementary material for: Top-Down and Bottom-Up Identification of Proteins by Liquid Extraction Surface Analysis Mass Spectrometry of Healthy and Diseased Human Liver Tissue
Source: J Am Soc Mass Spectrom. 2014 Sep 3;25(11):1953–61. doi: 10.1007/s13361-014-0967-z (PMC4197381; doi:10.1007/s13361-014-0967-z)
Supplement: Supplementary file 4 — (ZIP 7870 kb) [file 13361_2014_967_MOESM4_ESM.zip › data/DMANPTALLLSAVMMLR_-2_2_101902.txt]

m/z	i	matches
175.24536	75.2
176.17152	1.8
181.22842	4.6
182.51855	6.1
197.27213	2.7
199.11507	14.8
201.07738	6.3
202.16666	9.0
203.00557	6.0
212.09975	9.5
214.20944	4.8
215.26364	65.1
216.35776	9.2
217.04005	14.2
219.10248	63.4
220.09621	2.0
221.31143	7.7
222.10117	15.3
227.32758	27.3
228.37410	13.8
229.27351	31.5
231.18414	4.0
234.30298	4.7
235.10925	4.2
237.24078	3.0
240.17101	6.4
241.19424	9.4
242.28241	8.5
243.67383	14.8
244.31317	18.8
245.16550	26.1
246.33171	23.0
247.13278	108.3	b (2) (1+)
248.23141	5.1
250.10605	3.0
253.34015	37.9
254.31717	16.3
257.25903	9.4
258.28741	2.6
259.19580	16.0
260.22357	24.1
262.58398	8.8
264.30945	5.7
269.22076	13.8
270.33163	2.7
271.27496	24.0
272.38199	14.7
273.20020	9.6
274.50421	2.1
275.36407	4.5
276.37781	27.9
277.30725	12.2
278.30353	5.6
279.17719	3.8
281.22107	4.1
282.39734	5.0
283.26633	13.0
284.35797	12.6
286.32401	2.8
287.37497	5.0
288.36325	180.4	y (2) (1+)
289.38428	25.2
290.47763	10.4
291.15240	12.3
292.32275	11.8
295.43201	4.9
298.23120	4.4
300.18903	8.4
303.68405	3.0
305.39465	11.7
309.52069	30.6
310.32944	5.2
311.42358	10.6
312.16522	10.2
313.21582	4.3
314.19916	8.6
315.40540	34.4
316.27493	15.7
317.30029	16.4
318.39172	80.4
321.19775	4.5
322.36798	13.9
325.61377	34.3
326.29993	17.3
327.40778	9.0
328.35190	5.0
329.53772	23.0
331.24646	17.5
332.43292	2.4
333.71619	13.6
335.38019	4.2
337.29541	3.9
339.34082	1.4
340.26965	21.9
341.30981	3.1
342.38202	40.6
343.36432	33.6
345.40466	25.5
348.31558	17.5
351.29382	8.1
353.43286	20.6
354.49393	6.4
357.43384	42.2
358.39496	27.0
359.82635	13.8
360.97162	35.2
361.78711	18.6
362.50769	2.8
369.46478	9.4
371.40479	34.9
372.78162	24.8
375.16400	53.5
376.23877	16.8
377.24545	9.7
379.39514	9.6
380.29044	4.5
382.39508	7.1
383.37048	10.4
385.07654	69.2
387.30161	46.6
388.35101	55.4
389.72400	4.2
390.42395	6.5
392.48618	5.4
395.37006	11.3
396.38525	6.9
398.42914	9.9
399.60284	10.4
401.62299	29.8
402.31781	15.6
403.39594	31.4
404.44592	63.9
406.35297	9.5
407.40155	25.3
408.39514	9.0
409.36816	2.9
411.27429	13.7
412.04657	31.0
413.22711	24.3
413.94006	19.7
415.70599	43.5
416.30841	17.0
417.36536	14.3
419.32367	540.1	y (3) (1+)
420.50781	64.7
421.95673	21.5
422.92871	15.6
425.32428	28.1
426.37909	41.5
427.41718	22.2
428.38513	16.6
429.37079	9.0
430.39978	62.5
431.32172	26.7
432.25317	174.6	b (4) (1+)
433.29333	14.2
434.25635	26.7
435.32178	87.2	y (12) (3+)-NH3
436.58228	47.1
437.35638	39.2
438.49310	33.2
439.57806	4.2
440.35205	14.6
441.05939	12.1
442.48053	22.1
443.41998	14.6
444.09351	3.6
446.27545	3.8
447.67645	19.0
448.47290	60.9
450.30811	9.2
453.36761	17.0
455.45490	7.9
459.20862	24.9
460.70544	58.7
462.30359	26.5
463.37488	11.1
464.46460	108.1	b (9) (2+)
465.30328	13.2
466.59161	9.6
467.74762	29.7
468.51416	36.1
469.21362	4.5
470.95245	23.7
472.51923	35.2
473.16718	3.4
473.86603	4.3
474.75195	27.8
475.45483	14.6
478.24994	17.3
480.49591	15.6
481.50043	28.6
483.03174	11.6
484.32733	74.4
485.35468	19.9
486.22217	15.2
487.43994	49.5
488.62469	3.8
492.70764	39.2
493.47650	26.5
494.22296	3.3
494.92712	5.3
496.40906	22.0
497.32813	5.4
498.22894	21.6
499.25195	3.4
500.39429	25.4
501.34100	9.0
502.36279	65.6
503.37158	30.9
504.24805	7.2
505.31226	31.2
506.09271	3.7
506.75635	25.0
508.03735	22.5
509.35358	26.6
511.24976	51.7
512.85785	37.8
513.54187	5.0
514.99524	10.5
517.70251	43.8
518.30945	19.1
519.51801	39.6
520.64874	309.5	b (10) (2+), b (15) (3+)
521.42017	193.5
522.28815	7.7
523.53119	10.4
524.38660	7.8
525.46320	55.2
526.30737	35.1
527.29340	15.5
528.57715	46.6
529.43707	5.6
532.47675	3.1
533.34998	54.9
534.37598	80.9
535.43713	5.4
536.41357	19.0
537.36047	11.8
538.21729	40.9
539.33331	13.0
540.47772	8.9
541.50983	38.1
542.58423	92.2	a (16) (3+)-H2O, a (16) (3+)-NH3
543.51440	30.1
544.29413	20.7
546.23199	30.7
547.53156	38.9
549.67285	122.8	a (16) (3+)
550.34869	723.3	y (4) (1+), a (11) (2+)
551.34314	199.9
552.37457	18.7
553.52692	52.1
555.44666	228.3	b (11) (2+)-NH3, b (11) (2+)-H2O
556.46606	94.7
557.50385	19.4
559.22650	125.5
559.94720	71.8
561.54462	23.5
562.60614	16.7
563.71973	61.5
564.56671	264.0	y (10) (2+)-H2O, y (10) (2+)-NH3, b (11) (2+)
565.59100	26.4
567.55859	74.9
568.44427	18.5
569.21765	17.5
570.34259	83.8
571.12439	17.4
572.33191	89.1	y (16) (3+)-NH3, y (16) (3+)-H2O
573.34991	80.3
574.49304	51.7
575.22272	86.1
576.06482	55.7
577.54279	31.0
578.31665	3.5
579.07483	34.2
580.62738	47.2
581.44470	129.2
582.65723	127.4
583.32489	44.1
584.97205	33.9
586.32343	65.6
587.07385	38.7
588.40863	42.0
589.49426	92.3
590.97064	905.3	b (12) (2+)-H2O, b (12) (2+)-NH3
591.97894	121.5
593.17719	64.9
593.82477	44.2
594.53528	4.1
595.43799	128.9
598.18005	524.3
599.26929	608.1	b (12) (2+)
600.12793	339.0	y (11) (2+)-H2O, y (11) (2+)-NH3
600.82959	146.4
601.69116	80.0
604.23480	183.7	[M+3H] (3+)-NH3-H2O
605.09076	42.4
605.87170	33.4
607.08386	425.0
608.04169	322.5
609.32935	197.4	y (11) (2+)
611.38214	25.6
615.44476	51.8
616.24921	10.0
617.58069	8.9
623.12048	11.9
626.94788	16.2
627.93481	34.2
630.25183	14.9
632.50781	17.0
633.56354	40.5
636.41614	33.9
638.33032	62.7
640.96484	82.3	b (13) (2+)-NH3, b (13) (2+)-H2O
642.48413	6.2
643.64575	19.4
644.46936	17.1
648.32288	24.6
649.45703	1625.2	y (5) (1+), b (13) (2+)
650.51483	239.0	y (12) (2+)-H2O
651.43585	23.8
653.58118	2.2
654.45984	9.0
656.54498	44.8
657.54041	4.8
658.56152	38.2
660.55737	15.7
661.49084	22.2
662.91345	22.8
663.57654	35.9
664.43823	68.0
665.48944	18.7
666.44092	22.4
668.51086	38.0
669.98572	29.0
672.61737	12.7
673.31006	22.6
675.27008	10.7
677.43750	4.5
678.40613	59.5
679.52167	36.6
680.61835	18.2
681.49054	20.0
682.55878	38.5
683.56049	16.2
684.40704	12.7
685.37048	14.7
686.20551	34.1
688.59186	9.1
689.26227	44.6
690.64191	48.2
691.98969	18.6
694.30078	32.0
696.38116	91.0
698.36316	57.0
699.61011	94.7	y (13) (2+)-H2O, y (13) (2+)-NH3
700.86230	222.1	a (14) (2+), b (7) (1+)
702.04028	48.9
702.74194	5.7
703.62653	25.7
704.88324	25.3
705.83795	65.9
706.68805	86.0	b (14) (2+)-NH3
708.66534	539.4	y (13) (2+)
709.66711	20.2
710.93512	13.5
712.51971	12.7
715.09955	735.3	b (14) (2+)
716.03577	138.0
717.40033	24.7
718.36176	46.3
719.54248	15.3
720.49310	367.8	y (6) (1+)
721.63928	170.9
722.61359	23.4
724.30896	131.2
725.00104	22.8
726.59711	10.8
728.39502	25.6
729.40009	23.3
730.59601	12.5
731.46356	50.4
732.43951	30.6
734.39923	57.0
737.51050	19.7
739.41315	57.6
741.61749	14.3
742.73376	25.5
745.00934	2.5
745.85107	32.9
746.56384	32.2
747.83844	8.6
748.82428	74.5
749.56976	120.8
750.39929	48.3
751.47308	12.3
753.01190	24.1
754.48041	58.4
755.66626	48.6
756.75964	63.4
757.46338	17.1
759.51740	14.7
761.36224	14.6
762.37769	60.9
763.50311	41.1
765.71729	277.2	y (14) (2+), a (15) (2+)
766.68219	53.4
767.61017	104.8	a (8) (1+)-H2O
768.94800	43.0
769.94464	26.5
771.67816	113.9	b (15) (2+)-H2O, b (15) (2+)-NH3
772.45612	39.2
773.68915	61.9
774.65485	50.9
775.31946	3.8
776.41071	35.8
777.60541	28.1
778.47839	27.2
779.55872	10.8
780.58221	381.1	b (15) (2+)
781.51880	98.2
783.16895	52.4
784.50903	21.9
785.41425	9.7
786.56793	20.2
787.51489	15.1
789.51343	31.7
790.47028	39.4
792.17261	209.0	y (15) (2+)-NH3, y (15) (2+)-H2O
793.10419	46.6
794.70313	92.2
795.55988	40.2
796.52448	58.5
797.77063	4.2
801.07892	738.3	y (15) (2+)
802.18781	181.9
803.42853	29.2
804.59540	70.5
805.44867	26.5
806.74139	86.5
807.52185	384.6	y (7) (1+)
808.59204	215.5
809.48450	100.4
810.14935	121.3
811.32343	25.1
812.37329	69.3
813.45929	5.4
814.45929	114.6	a (16) (2+)-H2O, a (16) (2+)-NH3, b (8) (1+)
815.50671	62.5
816.72131	39.0
817.69086	16.2
818.42029	21.3
819.09454	88.3
819.78375	15.9
821.64465	10.6
823.06244	9.0
823.70776	29.2
824.64972	83.4
825.54358	17.7
827.92999	19.7
828.59943	86.8	b (16) (2+)-NH3, b (16) (2+)-H2O
829.62268	18.7
830.52094	56.5
831.67743	22.8
835.46454	60.0
837.23712	365.7	b (16) (2+)
838.16797	56.4
839.59637	31.1
841.14624	54.0
842.36292	52.8
843.80341	57.6
844.59363	24.8
848.18414	5.5
849.47113	15.6
850.75061	36.1
853.88739	19.3
854.72137	3.0
859.44183	71.4
860.61847	10.5
861.65051	28.8
863.57709	26.7
864.68622	29.7
865.66510	16.6
866.72437	46.9
867.71686	64.4
870.59625	16.4
873.43958	4.2
875.52332	21.1
877.53192	9.8
881.47052	70.2
882.42975	23.2
883.45496	8.4
884.52039	2.9
885.98401	28.2
887.78131	18.8
890.52856	5.3
891.56775	6.2
892.69806	7.2
896.44263	6.2
900.64117	12.9
902.55634	25.2
904.37720	9.1
907.33887	10.4
909.52515	28.0
911.00116	23.8
911.63275	5.7
913.60779	9.8
914.30487	16.4
915.69659	23.7
916.31152	7.1
917.60242	11.8
919.66998	13.3
920.60162	91.3	y (8) (1+)
921.62189	24.3
922.48383	6.0
924.67963	20.7
925.55554	3.7
926.63702	28.4
927.60352	137.2	b (9) (1+)
928.70886	114.1
929.75519	23.8
931.67749	28.4
933.26263	16.3
934.50641	88.4
935.87952	47.1
936.58044	17.1
938.09198	20.7
939.77759	19.5
941.55731	1.5
942.45038	5.7
947.15308	25.0
948.88409	21.7
950.53625	9.7
951.53613	14.5
953.90100	20.3
954.64136	15.4
959.45776	7.4
968.07147	18.9
969.48523	3.1
970.86475	7.7
971.65344	4.5
972.53986	6.4
977.62299	15.7
980.66638	47.1
986.63440	47.1
987.51862	3.9
988.49951	13.1
989.54541	35.8
992.69409	8.1
993.46387	13.3
994.62390	18.7
996.64148	10.9
997.60364	59.7
998.67651	9.6
1007.55804	34.8
1009.48468	3.2
1013.51825	9.4
1014.60315	30.7
1015.49689	39.6
1016.96661	14.4
1017.61945	8.4
1018.65479	27.3
1019.58173	8.4
1020.76813	27.5
1021.63867	17.0
1024.38293	7.9
1026.75061	15.0
1028.55859	11.6
1029.74316	16.1
1030.39587	13.8
1031.53687	13.2
1033.73047	29.0
1034.70801	29.5
1035.67590	8.9
1040.55701	114.2	b (10) (1+)
1041.77209	70.5
1049.33105	10.5
1050.52209	4.9
1051.66956	18.7
1056.73462	21.7
1065.32910	4.8
1067.56714	32.8
1068.45117	5.4
1076.70801	11.4
1082.77661	5.6
1083.78088	6.6
1086.67151	20.3
1087.56030	11.8
1100.56641	11.1
1108.57959	8.3
1109.69287	17.4
1110.70300	71.9
1111.80371	25.5
1116.03943	11.2
1119.37122	10.9
1127.69592	15.2
1128.78406	4.6
1129.71851	4.3
1165.75122	5.8
1167.63147	14.5
1180.68188	42.8
1181.74524	11.0
1182.80908	25.6
1183.97742	24.5
1198.77856	77.4
1199.63428	19.5
1202.57031	7.7
1205.62769	3.7
1224.79224	14.5
1235.82898	12.6
1241.75952	15.6
1242.81409	6.8
1245.71936	17.7
1248.06750	6.3
1271.65540	9.4
1279.43311	10.7
1280.69836	5.4
1296.66260	5.1
1297.70825	47.5
1298.75256	29.8
1299.81213	8.8
1313.74402	25.9
1314.95569	16.5
1315.77393	17.7
1325.68311	7.7
1357.05127	10.5
1426.69092	34.4
1427.86389	10.7
1428.79578	28.9
1429.65991	11.2
1447.83142	2.2
1520.85034	15.2
1559.40405	14.9
