# Supplementary material for: Top-Down and Bottom-Up Identification of Proteins by Liquid Extraction Surface Analysis Mass Spectrometry of Healthy and Diseased Human Liver Tissue
Source: J Am Soc Mass Spectrom. 2014 Sep 3;25(11):1953–61. doi: 10.1007/s13361-014-0967-z (PMC4197381; doi:10.1007/s13361-014-0967-z)
Supplement: Supplementary file 4 — (ZIP 7870 kb) [file 13361_2014_967_MOESM4_ESM.zip › data/DMANPTALLLSAVMMLR_-2_4_65525.txt]

m/z	i	matches
175.12700	25.4
183.11461	20.9
185.22018	13.5
186.59091	6.7
191.25955	3.1
197.22638	7.5
199.15182	65.4
200.20116	15.4
202.05475	6.5
203.06927	12.8
206.24396	11.3
207.17326	7.6
209.06921	2.5
212.13666	12.2
213.17279	16.5
215.26337	23.1
216.15575	8.8
217.17183	15.3
219.12720	89.8
220.19623	28.6
221.17264	13.6
223.41170	21.6
226.15019	14.8
228.30458	33.3
229.25928	23.8
236.25797	10.2
237.18681	10.4
239.20042	14.0
240.04102	5.0
242.36292	10.1
244.14941	15.4
245.15813	71.8
247.25394	146.0	b (2) (1+)
248.12715	14.5
249.24942	14.1
254.36383	28.3
255.23718	9.1
256.43359	24.8
257.42374	7.5
259.26590	14.8
262.48032	2.0
263.22195	9.7
266.31238	27.1
268.33777	11.9
270.66824	14.9
271.34897	28.7
273.26453	52.0
274.68213	7.8
276.13669	21.0
277.41571	12.2
280.22168	2.2
282.35660	13.0
284.38913	13.9
285.28653	6.3
286.79782	4.7
288.33728	282.0	y (2) (1+)
289.41357	62.1
290.72772	28.5
291.63879	13.6
295.13184	4.4
296.48737	15.3
297.25995	11.4
299.30713	22.7
300.27548	11.5
301.29770	53.4
304.46771	3.8
305.29449	30.5
306.41519	10.6
308.34021	11.2
310.29523	3.3
311.29315	8.7
312.38440	16.3
313.21417	13.2
314.29947	8.1
315.36621	34.5
316.46692	12.2
317.26385	11.1
318.31238	108.4	b (3) (1+)
319.30585	8.4
322.34033	40.4
323.33905	25.6
324.58688	7.3
325.80209	14.0
326.42126	5.1
327.45767	14.9
328.25906	11.5
329.33466	15.9
330.39865	6.2
331.32922	25.8
334.29211	6.9
336.42896	31.4
338.05426	2.0
340.44159	32.7
341.70853	24.3
343.36029	12.6
344.49008	12.5
346.31277	7.4
347.33008	3.2
348.08600	9.0
350.28491	38.1
352.37860	10.9
354.16217	2.5
355.33237	6.8
357.49509	22.0
358.31439	20.4
359.48657	45.2
360.42328	13.0
361.45886	10.9
362.36087	10.5
363.54971	20.2
367.19656	11.6
369.24597	2.9
370.45612	11.0
371.36475	24.7
372.07202	28.4
373.15912	5.3
374.39093	46.3
375.34525	4.8
376.39777	10.2
377.13660	18.9
379.31110	12.6
382.46884	3.1
384.07971	10.6
384.94183	12.7
387.30194	22.6
388.31390	39.8
389.34430	30.9
390.39575	10.9
391.58209	12.6
392.32233	15.1
393.26947	7.5
396.13226	34.4
397.47708	49.7
398.64844	15.7
399.57956	29.7
400.55164	12.4
401.52771	18.2
402.50122	7.4
403.41937	8.8
404.41922	35.8
405.35321	2.7
407.29987	10.0
408.36084	14.9
409.35852	31.3
411.42090	3.0
412.31714	13.6
414.38531	32.8
415.46436	24.8
416.20856	12.0
417.45441	13.6
419.32611	690.4	y (3) (1+)
420.37463	97.9
421.34735	37.8
422.95074	36.9
425.60565	4.6
426.44849	36.4
427.16986	8.6
428.44159	31.3
431.42120	67.7
432.25403	196.0	b (4) (1+)
433.34113	125.8	b (13) (3+)
435.43591	34.0
436.35297	4.7
437.32086	14.4
438.31903	18.6
439.34760	52.5
442.22498	46.9
443.23523	55.9
444.45367	27.1
445.37097	11.4
448.54205	5.2
449.44617	15.8
450.55151	56.0
451.48035	27.1
452.16626	16.2
453.29254	29.9
454.76648	7.9
455.50519	3.1
456.50928	9.2
458.71698	42.0
459.53540	26.5
460.60168	37.5
461.76379	75.2
463.31458	82.5
464.48218	216.9	b (9) (2+)
465.44495	64.5
467.11847	47.9
468.00360	18.0
469.24677	90.5
470.43280	25.5
471.39563	19.5
472.35541	5.0
473.47809	70.1
474.56219	18.6
475.34735	7.7
476.35693	14.5
478.43469	3.5
479.54077	22.3
480.26129	15.1
481.14874	5.4
482.45001	7.6
483.46118	34.5
484.49390	33.3
485.38281	54.0
486.43890	10.8
487.62366	48.5
488.38348	48.2
489.53516	36.5
490.67609	45.1
491.30896	22.5
492.52045	19.3
493.40753	21.4
494.01849	50.9
495.30469	36.7
496.49347	6.5
497.55701	20.4
498.35809	43.0
499.90863	84.6
501.58856	22.0
502.39557	61.1
503.44147	45.3
504.33093	42.1
505.38245	4.4
506.56067	14.1
507.48016	45.2
508.55542	79.1	y (9) (2+)-H2O, y (9) (2+)-NH3
509.31555	48.2
510.19220	5.4
511.50604	33.8
512.25409	39.0
512.93567	18.6
514.49353	49.7
515.47363	51.1
516.44116	13.4
517.39435	56.8
518.69464	54.8
519.65955	38.9
520.91064	502.5	b (10) (2+), b (15) (3+)
521.95807	38.3
523.53748	31.8
524.36310	37.2
525.37366	28.6
527.35419	45.0
528.52533	60.4
529.43719	61.7
530.37366	44.9
531.37640	33.4
532.56769	41.4
533.20996	7.8
534.71851	79.8	y (15) (3+)
536.50897	32.2
537.37238	12.3
538.17548	18.6
539.49792	28.9
541.91516	83.4
543.14355	45.3
544.31281	49.6
545.44189	57.7
546.59229	53.9
547.72119	58.0
548.63245	51.2
549.41278	66.1
550.30573	1002.8	y (4) (1+)
551.38892	202.8
552.41925	100.7	b (16) (3+)-H2O, b (16) (3+)-NH3
553.38715	59.9
554.01495	1.6
554.64557	13.6
555.59509	211.0	b (11) (2+)-H2O, b (11) (2+)-NH3
556.54529	35.4
557.25134	89.8
558.31049	52.4
559.76831	24.2
560.53680	32.5
561.51312	30.0
563.03424	10.3
564.45038	400.4	b (11) (2+), y (10) (2+)-H2O
565.36914	41.3
567.60156	22.8
568.74854	22.5
569.48755	34.9
570.65247	111.6
571.39008	47.5
572.27960	134.2	y (16) (3+)-H2O, y (16) (3+)-NH3
573.29224	129.0	y (10) (2+)
574.35046	95.1
576.50751	18.2
577.65369	29.8
578.61987	89.8	y (16) (3+)
579.34045	35.2
580.50464	64.6
581.41632	284.6
582.52362	280.3
583.61951	68.3
584.91644	57.2
586.29742	101.4
587.36279	125.0
588.54785	58.1
589.32135	117.1
590.99487	1111.6	b (12) (2+)-H2O, b (12) (2+)-NH3
591.96234	175.3
592.73621	14.5
593.74683	92.9
594.54742	28.2
595.72449	15.4
596.53271	52.2
598.52374	529.5
599.56299	777.0	b (12) (2+), y (11) (2+)-H2O
600.49329	273.4	y (11) (2+)-NH3
602.01697	149.2
603.59637	22.8
604.66461	326.2	[M+3H] (3+)-NH3-H2O
605.71088	71.5
606.80676	152.0
607.55334	539.5
608.36224	296.3
609.44952	86.4	y (11) (2+)
610.65063	82.0	[M+3H] (3+)-H2O, [M+3H] (3+)-NH3
611.35614	20.3
616.31213	39.8
617.41650	35.3
620.48975	11.2
622.01062	22.9
623.53668	2.8
625.68835	4.9
628.53339	22.3
629.89270	2.6
631.23718	40.2
632.30133	1.7
633.41864	26.0
635.96906	11.6
638.58362	15.1
639.44739	3.9
640.66016	156.1	b (13) (2+)-H2O, b (13) (2+)-NH3
641.47418	16.0
644.45575	29.9
645.49719	11.5
646.41852	13.1
647.35522	5.5
649.46521	1488.8	y (5) (1+), b (13) (2+)
650.45007	574.5	y (12) (2+)-H2O
651.49335	125.4	y (12) (2+)-NH3
652.37317	15.3
653.55347	21.8
655.52155	4.4
656.59326	23.1
658.41632	52.6
659.43182	48.3
660.49219	144.5	y (12) (2+)
661.60266	32.5
662.53943	20.7
664.62708	13.6
665.50592	40.6
666.46466	33.4
667.57043	10.3
668.77393	55.1
671.77191	3.9
672.39093	2.0
673.67358	34.7
675.32184	73.9
676.52264	3.2
677.65094	88.9
678.43573	32.7
679.20313	48.8
680.41290	13.0
681.57916	33.9
682.52386	47.0
683.62482	6.0
684.91797	55.7
685.59058	19.3
687.68280	31.8
688.84973	64.5
689.50800	34.2
690.55219	9.5
691.63635	57.8
692.67712	34.4
695.88208	40.9
696.57709	20.7
697.56909	8.3
698.52893	39.4
699.63666	81.8	y (13) (2+)-H2O
700.61401	85.6	y (13) (2+)-NH3, b (7) (1+)
701.40753	76.4
702.54431	53.2
703.38409	51.5
705.33765	14.8
706.55127	140.9	b (14) (2+)-H2O, b (14) (2+)-NH3
707.45142	6.6
708.74335	542.6	y (13) (2+)
709.49890	215.0
710.54218	19.9
711.79095	3.2
712.77362	27.2
715.12061	783.5	b (14) (2+)
715.97217	203.4
716.69788	53.7
717.56848	19.6
718.59711	54.9
719.56464	30.9
720.49121	336.2	y (6) (1+)
721.42993	190.4
722.49847	112.9
723.44849	42.2
724.17334	2.6
725.28021	35.2
726.67004	33.0
727.51514	9.6
728.73206	166.8
729.52924	30.0
730.40948	33.6
732.55396	26.2
733.46704	33.6
734.15479	9.7
735.74426	63.0
737.46851	45.7
738.54419	16.8
739.45923	3.9
741.47992	53.7
744.45129	18.0
745.83850	122.3
746.68805	60.6
748.83972	37.7
749.72577	92.6
750.55231	71.1
751.24957	19.2
752.24634	32.1
754.48419	35.4
755.27094	33.4
756.43604	122.2	y (14) (2+)-H2O, y (14) (2+)-NH3
757.29059	47.8
758.91211	19.0
759.51910	18.1
760.41681	27.1
761.42328	30.4
762.91797	27.2
763.64374	4.1
765.43628	173.3	y (14) (2+)
766.45502	192.1
767.27966	67.7
768.95679	31.8
769.97632	33.9
770.62091	8.0
771.82086	129.9	b (15) (2+)-H2O, b (15) (2+)-NH3
772.71045	138.6
773.52325	91.6
774.59705	21.4
775.73572	13.4
776.50323	7.0
777.99316	34.2
778.63763	57.2
780.41742	386.2	b (15) (2+)
781.10376	283.4
782.16400	62.7
783.78333	33.1
785.02875	21.6
786.18390	90.7
787.75116	7.4
788.50610	12.0
789.48871	92.5	y (7) (1+)-H2O
790.35443	12.2
792.07495	348.5	y (15) (2+)-NH3, y (15) (2+)-H2O
792.95483	99.7
793.74280	35.1
794.68848	98.2
795.64661	39.0
796.60974	10.2
797.42932	3.1
798.65253	7.9
799.47266	14.5
800.23340	7.6
801.19861	691.0	y (15) (2+)
802.17273	224.3
803.10059	59.9
803.78705	37.1
804.55469	46.3
805.57086	21.7
807.46753	514.0	y (7) (1+)
808.52753	187.4
809.65228	90.3
810.68872	51.2
811.78271	29.1
812.45233	30.1
814.41699	176.3	b (8) (1+)
815.68024	169.2
816.94971	113.3
817.64136	18.4
818.75464	65.0
819.49109	66.7
820.36420	31.6
821.12781	21.6
822.52728	36.0
823.78345	71.7
824.58319	27.4
825.28186	4.8
826.24963	60.1
828.39624	153.8	b (16) (2+)-NH3, b (16) (2+)-H2O
829.29523	114.4
830.34723	28.9
831.60883	12.4
832.70673	4.1
833.48206	26.7
835.57733	54.6
837.21899	517.5	b (16) (2+)
838.26617	110.7
839.38159	13.4
841.05194	56.0
841.70837	9.5
843.28369	21.5
846.21936	25.4
848.09973	33.0
848.72369	15.7
850.76508	30.1
851.46350	35.5
852.53314	14.3
854.25110	17.8
856.37854	21.6
858.53015	58.7
859.61755	6.4
860.32837	48.7
861.33069	38.7
862.58936	16.6
863.55707	26.4
864.45148	37.4
866.57928	55.1
867.77747	130.0
868.66583	27.8
871.65619	32.7
872.56836	76.0
873.53888	27.5
874.32104	4.7
875.35516	50.3
876.19312	49.9
877.63110	22.7
878.54779	59.9
879.58868	5.9
881.59064	100.2
882.65619	21.2
883.53363	28.7
884.56763	6.4
885.79077	2.8
886.54547	5.8
887.63635	18.9
889.09412	33.4
889.71686	7.1
891.41028	12.0
893.75580	20.7
894.58417	9.3
896.50482	27.6
897.32025	26.6
898.75842	6.4
901.55664	34.3
902.52631	10.4
903.14032	23.6
904.12305	11.5
906.65320	14.8
909.35480	56.1
909.96027	6.9
910.57733	27.6
911.66614	22.7
912.54529	4.1
914.82031	5.6
916.73578	23.2
917.45612	35.7
918.63995	44.8
920.58337	79.7	y (8) (1+)
921.70020	66.3
922.49188	39.3
923.72101	6.7
925.61096	23.5
926.43878	45.6
927.53552	219.7	b (9) (1+)
928.51593	64.8
929.62030	76.4
931.52014	39.1
932.51642	16.0
933.80841	19.8
934.83990	25.0
935.63684	4.2
936.79474	20.2
937.80566	20.2
941.25439	39.4
943.44507	17.5
948.73773	9.9
949.41418	5.4
951.91309	29.1
952.77289	11.3
954.41138	16.4
957.89740	28.0
959.41870	7.6
962.55829	5.2
963.45874	23.9
964.50616	10.3
969.62579	12.3
973.52551	11.5
974.54584	25.7
979.54834	18.8
980.64911	20.1
981.66089	9.3
982.54413	7.3
983.56940	9.0
984.86841	9.3
987.41827	20.9
988.81799	23.1
989.63464	33.4
990.66522	28.9
991.67938	8.2
994.71844	15.0
995.54309	23.2
997.69330	27.7
998.67596	10.8
999.52063	12.6
1000.48254	7.0
1001.38477	26.5
1002.58698	7.9
1007.84583	53.3
1013.55780	20.0
1015.38672	24.5
1016.54047	30.8
1018.61401	23.5
1019.55048	7.5
1020.81860	5.6
1022.64746	30.3
1025.43225	14.1
1028.47327	4.0
1031.68933	23.7
1033.54968	20.0
1034.93872	22.6
1040.62549	68.3
1041.62195	30.3
1042.59717	25.9
1046.39136	2.7
1049.52136	3.0
1050.47595	32.4
1051.41968	43.0
1052.36719	15.2
1053.13440	15.7
1056.63574	14.6
1057.36755	15.9
1061.40039	5.1
1063.66943	17.7
1066.59192	4.9
1067.55957	50.6
1068.62769	28.8
1071.39258	13.2
1082.75464	2.4
1084.49951	9.7
1085.41345	26.2
1087.47583	6.2
1092.50146	3.2
1094.67432	8.4
1095.49048	5.7
1096.33813	3.4
1098.66748	14.2
1100.43713	12.0
1101.68677	16.1
1102.84814	17.9
1105.41553	13.4
1109.77319	26.4
1110.74500	4.9
1111.65576	13.6
1116.68787	13.9
1127.72766	3.5
1128.69507	16.7
1147.69678	16.5
1151.75964	2.2
1159.56018	10.4
1164.06189	13.0
1164.82373	8.4
1165.84949	13.5
1167.73059	17.7
1180.74585	58.1
1181.78040	36.0
1182.66895	52.6
1183.62671	22.8
1185.66699	5.1
1187.47766	13.1
1191.45947	12.4
1194.85254	12.2
1198.67346	66.7
1199.76135	64.8
1200.74402	32.5
1230.64746	8.0
1241.68726	8.6
1242.81494	4.2
1243.68298	19.2
1253.65063	15.7
1279.10852	10.8
1279.75879	16.4
1296.44421	14.1
1297.81177	114.6	b (13) (1+)
1298.72217	53.6
1299.70911	2.3
1300.96594	8.6
1313.79065	31.9
1315.81213	13.8
1356.09607	5.4
1406.58496	4.3
1410.68665	3.7
1415.80505	15.1
1427.94031	13.1
1428.73535	95.3	b (14) (1+)
1429.81018	22.1
1430.69727	9.9
1431.84692	9.1
