# Supplementary material for: Top-Down and Bottom-Up Identification of Proteins by Liquid Extraction Surface Analysis Mass Spectrometry of Healthy and Diseased Human Liver Tissue
Source: J Am Soc Mass Spectrom. 2014 Sep 3;25(11):1953–61. doi: 10.1007/s13361-014-0967-z (PMC4197381; doi:10.1007/s13361-014-0967-z)
Supplement: Supplementary file 4 — (ZIP 7870 kb) [file 13361_2014_967_MOESM4_ESM.zip › data/VNLIGEHTDYNQGLVLPMALELMTVLVGSPR_-2_2_110284.txt]

m/z	i	matches
314.48123	8.6
323.24390	4.3
324.30673	12.9
325.27887	9.1
326.26666	13.6
327.36142	8.1
330.10645	5.6
335.59039	5.6
336.56812	2.9
338.31601	11.6
339.43912	19.9
340.32507	11.2
343.20807	14.1
344.22809	14.8
345.33481	9.0
351.36380	28.0
353.18866	20.1
355.53070	16.6
358.32214	4.2
359.31885	309.6	y (3) (1+), a (7) (2+)-NH3, a (7) (2+)-H2O
360.20135	28.8
367.39410	9.7
368.25330	6.3
369.90701	3.2
374.26352	3.6
377.24716	3.5
381.10272	4.0
381.87183	7.1
385.23679	37.2
386.19174	28.0
387.36295	7.3
392.50641	4.0
393.33414	4.9
396.25403	13.4
398.20587	104.3
399.26306	47.5
400.16959	13.9
401.18964	6.6
405.47058	6.4
409.23749	2.1
411.35611	6.6
412.36710	4.5
413.33734	7.0
414.46649	13.9
416.32983	176.5	y (4) (1+)
417.36972	12.0
418.40131	8.1
420.07629	3.0
421.51862	13.6
423.28998	20.6
424.46594	2.5
426.34164	3.8
427.27554	9.6
428.36435	14.3
429.28946	8.3
431.25919	6.9
438.50949	1.7
439.20044	10.5
443.33548	3.4
446.42645	3.8
448.67780	9.5
449.41858	3.5
450.47748	14.0
453.28036	36.5
455.43594	23.5
456.35840	4.1
458.27448	3.7
462.65485	7.9
463.32190	21.4
464.36316	11.1
465.22635	11.2
468.27777	25.7
469.40649	7.7
470.35846	14.6
471.33609	22.7
473.27188	13.2
474.25241	46.8
476.67108	4.0
478.27917	24.2
481.39526	8.0
484.40106	14.6
485.25418	17.6
486.38019	2.7
488.43323	14.1
490.33893	5.2
492.26349	6.4
493.27020	6.2
495.26971	11.6
496.31033	12.8
497.32544	24.3
498.45520	48.0
499.28702	15.1
500.42697	3.5
501.09888	11.9
503.05463	5.6
507.26303	19.2
510.32639	19.7
512.29877	16.9
513.40186	1.8
514.41705	17.9
515.53528	147.7	y (5) (1+)
516.80139	50.9
517.45715	15.2
518.32928	6.6
520.34442	20.7
522.38928	20.3
523.61755	57.7
524.23047	12.4
525.22369	37.3
526.42126	49.5
527.33856	13.4
528.47150	23.1
529.27771	10.2
530.17444	25.1
532.26538	8.4
534.21661	6.5
535.34418	13.3
536.39545	4.7
538.14215	9.1
539.44543	9.6
542.63098	27.5
543.31030	2.2
544.35718	136.2
545.22284	16.9
548.33447	5.6
549.21881	35.0
550.48468	19.9
553.49237	10.5
554.30389	10.0
556.36340	6.7
557.25732	8.9
558.36896	5.5
559.42377	28.9
560.05200	4.3
566.20325	4.5
567.11743	11.0
568.03064	7.9
569.39587	12.5
572.39136	4.6
575.28784	32.2
579.31982	3.2
581.29993	1.5
582.86542	8.0
585.42749	9.9
586.29688	3.2
587.57507	16.2
590.52954	25.7
591.46973	15.0
594.29211	10.9
598.36414	6.2
599.32086	3.5
599.93854	22.8
600.84406	5.2
603.24542	20.4
605.40509	3.1
606.06238	31.4
607.90686	3.7
609.42957	8.5
610.42200	129.5	y (6) (1+)-H2O
611.42682	35.0
614.56909	24.3
616.34576	18.1
617.52295	4.9
618.57623	4.8
619.65448	24.7
620.57318	22.6
622.52863	34.4
623.33777	37.1
624.36340	24.3
625.34082	131.2
626.45837	11.5
627.64722	57.9
628.40796	95.7
629.46753	36.8
630.55139	14.7
631.48523	21.3
634.28625	9.6
635.27673	3.6
636.35712	3.2
638.48285	19.9
640.11005	14.1
641.50409	20.9
643.44080	42.7
644.40314	28.2
645.26782	7.8
647.08826	27.1
652.42444	11.5
653.36462	6.3
654.64001	15.5
655.38721	20.3
656.80847	21.9
659.21631	12.4
660.45569	67.3
661.86719	31.9
662.51379	9.1
663.36865	4.6
664.59790	20.7
665.64960	4.1
670.87189	2.4
672.66260	9.1
673.29053	5.6
676.38391	13.9
678.32166	24.1
682.93591	9.2
685.30481	34.9
685.98273	19.3
687.42969	4.0
690.12762	22.7
690.91211	14.9
692.71033	19.4
693.54370	16.7
694.34985	11.0
695.46753	4.0
697.54999	6.8
699.12354	16.3
703.34460	16.5
704.54431	4.8
705.57104	30.3
706.60205	19.4
709.48993	106.7
710.45404	50.0
711.59924	23.5
712.76740	4.3
714.49194	37.1
715.45941	23.7
716.59912	12.1
718.51306	15.5
719.46954	18.3
720.91711	32.2
721.67474	3.9
722.34473	7.9
723.37695	15.1
724.18121	22.6
725.65289	41.9
726.57782	4.7
727.51831	79.7
728.46472	92.0
732.54614	22.7
734.53754	9.3
735.32361	13.2
737.40417	39.6
738.45850	16.6
739.26794	24.9
740.54456	37.2
741.46503	9.0
742.32251	2.7
744.43500	28.6
745.91937	13.2
750.75293	9.1
754.36536	15.6
755.20581	20.2
756.24451	14.0
758.20966	12.5
762.05676	38.0
764.16284	16.0
765.72058	40.8
766.42444	23.4
769.04041	77.1
770.19800	13.6
771.03882	23.2
772.67444	12.0
773.65491	13.8
775.25513	35.8
776.25421	29.7
778.18225	88.2
779.10938	26.5
781.24536	57.5
782.97791	2.3
784.36194	42.5
785.69727	20.5
786.43237	19.4
789.38879	38.4
790.29810	9.0
792.45447	34.5
793.77136	22.8
794.77905	34.5
795.68530	17.0
796.44989	5.3
797.42395	49.1
798.72791	133.3	y (15) (2+)-H2O, y (15) (2+)-NH3, a (22) (3+)
799.57690	50.9
800.40997	13.4
801.57385	6.8
802.36060	27.3
803.99500	34.8
805.31726	21.5
807.55664	25.1
808.87738	26.9
810.59442	115.4
811.63013	69.9
813.43335	51.4
814.49890	3.6
815.53564	35.2
816.69617	24.6
817.58350	26.3
818.42029	11.3
819.44531	8.5
820.44788	39.9
821.50049	47.0
822.62610	35.4
823.49561	33.9
824.50415	12.0
826.02808	21.1
827.79187	124.6
828.58203	126.4
829.75549	32.1
830.76599	24.6
831.57141	11.1
832.75928	30.7
833.64368	30.2
834.66394	18.5
835.72144	37.1
837.10303	23.8
838.59985	16.4
840.62683	71.0
841.60681	78.4
842.44580	35.4
843.56372	79.1
844.44861	19.3
846.37268	20.4
847.19556	40.3
848.98267	14.2
849.61499	5.7
850.52478	19.5
851.50403	4.4
853.40991	5.9
855.59985	142.0	y (16) (2+)-H2O, y (16) (2+)-NH3
856.50403	27.7
858.41345	13.0
859.44348	10.4
861.70178	34.2
862.35596	3.7
863.41968	36.9
864.53247	57.9
865.40125	27.8
867.00598	76.6
868.69751	43.1
869.55615	50.0
870.51489	41.2
871.44336	49.5
872.75342	23.3
873.54749	8.3
874.97729	17.7
876.00586	39.8
878.46875	7.1
879.25232	82.1
880.21326	23.0
881.86511	25.4
883.12866	30.9
884.34473	90.7
885.46948	25.3
886.54309	115.2
887.70398	29.6
888.41467	8.6
889.51379	38.2
890.47400	52.8
892.22302	75.7
894.07263	24.8
895.91089	23.6
897.54553	37.0
898.35474	7.3
899.59692	44.5
900.51965	19.7
901.67285	82.7
902.30212	34.0
903.28601	5.2
904.04626	20.2
905.78271	86.1
906.71228	13.4
907.61597	13.5
908.64587	73.7
910.74146	87.0
911.59595	21.6
912.86438	15.6
914.33728	21.9
915.53320	8.5
916.36523	48.7
917.46155	24.1
918.73999	49.4
919.61218	19.0
920.64758	43.0
921.49182	23.2
922.54724	5.7
923.86230	53.0
926.60632	59.1
927.58936	13.4
928.89734	27.0
929.81250	25.5
930.53308	26.2
931.37207	35.7
933.13989	73.8
934.02283	15.8
934.64600	54.5
935.58008	42.1
936.61304	10.5
937.73010	53.2
938.44324	20.0
940.71350	63.6
941.58716	77.2
942.70447	96.4
943.92871	69.8
945.69177	27.5
946.43896	27.8
947.24548	16.5
948.41882	56.0
949.49158	113.3
950.56287	41.6
951.71472	17.6
952.52173	63.8
953.77087	11.7
954.47937	8.2
955.68042	6.5
957.09766	61.9
957.97156	28.9
958.58313	53.3
959.67529	189.5	y (9) (1+)
960.54761	49.6
961.44531	50.8
962.62622	4.2
963.72522	46.7
965.34058	29.7
966.54077	23.5
967.51038	32.0
968.64734	31.4
969.54675	42.3
970.39001	27.2
972.10229	34.6
973.44360	16.4
974.13855	62.1
975.25830	79.4
976.23779	58.1
977.54333	156.4
978.83459	26.6
979.47778	33.4
980.75574	227.9	y (27) (3+)
981.55334	7.1
982.67944	38.1
983.74231	14.7
985.62146	24.0
986.62061	23.5
987.39514	40.6
988.46411	57.5
989.08472	6.3
990.49438	32.4
992.00854	12.3
993.60803	32.9
994.67188	4.8
995.41028	24.4
996.72437	35.8
997.47656	63.6
998.63489	101.1
999.48645	53.9
1000.28271	3.0
1001.54431	49.4
1002.93433	56.4
1003.67224	21.2
1004.47644	14.6
1005.60229	19.4
1006.47083	42.5
1008.18750	56.2
1009.62976	82.4
1010.86292	29.6
1011.64502	17.2
1012.71643	64.2
1013.72546	44.9
1014.55640	8.6
1015.65771	49.4
1016.40845	17.6
1017.11316	20.0
1018.52185	195.2	y (28) (3+)
1020.11133	28.9
1021.05225	98.2
1021.83960	35.9
1022.47815	34.3
1023.88806	34.1
1024.76868	44.1
1025.56921	20.5
1026.93860	171.2	a (29) (3+)
1027.63232	169.4
1028.60559	19.4
1029.44873	20.3
1031.34973	42.1
1032.63782	38.0
1034.21313	115.6
1035.54285	127.3
1036.56567	91.2
1038.33594	134.1
1039.28625	49.1
1040.08435	67.2
1041.47852	16.9
1042.29565	108.9
1043.45618	111.4
1044.63354	83.4
1045.55933	48.8
1046.71387	47.0
1048.74097	199.3
1049.51196	22.8
1050.14636	2.0
1051.47302	3.7
1052.67566	45.9
1054.78162	59.1
1055.86548	109.6
1056.84216	67.2
1057.96289	8.3
1058.97412	50.8
1059.68860	9.6
1060.60474	24.4
1061.53687	69.5
1062.88562	102.9
1064.29736	8.3
1065.89661	22.4
1067.04565	160.0	a (20) (2+)-NH3, a (20) (2+)-H2O
1067.74292	49.4
1068.66602	94.4
1069.43860	30.7
1070.24353	176.9
1071.36572	108.0
1072.23804	36.6
1073.49597	112.6
1074.69287	112.4
1076.30920	73.2
1077.49573	154.0
1078.36731	30.0
1079.87891	42.9
1081.41223	31.2
1083.35779	45.9
1083.98071	23.3
1084.67444	25.3
1086.87793	26.0
1088.61108	21.7
1090.05920	180.4	b (20) (2+)
1091.17566	177.7
1092.35657	71.1
1092.96436	14.0
1093.85400	5.8
1094.70813	26.9
1096.28491	500.0	a (10) (1+)-H2O
1097.25061	126.6
1098.42798	14.5
1099.38977	50.4
1100.53162	42.1
1101.49280	57.5
1102.17371	7.9
1103.00610	66.8
1103.88147	29.4
1104.56311	23.0
1105.63062	31.4
1106.67554	7.2
1108.02258	272.4
1109.49268	310.7
1110.33301	389.6	y (21) (2+)-H2O, y (21) (2+)-NH3
1111.52405	188.8
1112.58875	42.0
1115.25256	376.4	[M+3H] (3+)-NH3-H2O, a (10) (1+)
1116.05225	165.5
1116.66418	7.6
1118.09924	30.2
1119.21655	8.8
1128.63379	45.6
1129.83911	32.4
1133.24951	69.8
1134.44666	20.9
1135.22339	22.5
1136.72473	49.3
1137.47864	6.7
1138.52759	15.0
1140.27283	123.6
1141.56567	6.4
1142.18262	42.1
1142.81738	8.2
1143.60962	17.6
1144.36377	33.0
1145.06287	26.7
1145.98450	5.8
1147.31421	27.4
1148.32178	78.0
1149.38843	93.9
1150.05542	80.2
1151.42603	55.5
1152.54065	35.7
1153.77112	237.5
1154.91663	63.7
1155.79126	129.4
1156.79065	29.9
1157.96643	181.8
1159.23877	158.5
1160.44922	24.3
1161.76172	4.3
1163.09692	21.8
1163.71008	108.9
1164.39954	194.7
1165.70313	24.8
1166.40820	32.2
1167.81775	18.2
1168.56494	17.2
1169.56958	12.0
1172.23853	134.7
1175.49451	2.7
1176.98193	54.8
1178.10718	29.2
1180.42468	74.0
1181.53564	54.0
1182.36768	17.9
1183.06860	42.4
1183.85242	362.0	y (11) (1+)-NH3, y (11) (1+)-H2O
1185.76892	59.1
1186.72131	31.8
1187.64734	22.9
1188.44580	14.2
1189.68909	216.6
1190.40149	22.5
1191.14001	16.4
1193.93848	156.7
1195.01587	14.4
1195.85779	25.9
1196.92834	48.7
1199.05127	76.0
1199.85828	110.6
1201.03894	75.5
1201.85620	64.6
1202.75049	224.4	b (22) (2+)-NH3, b (22) (2+)-H2O
1203.66113	31.0
1204.53809	45.0
1205.33667	39.5
1206.81531	373.0
1207.67627	146.9
1208.61523	16.0
1209.88818	43.5
1210.53345	225.6
1211.33167	451.0	b (22) (2+), a (11) (1+)-H2O, a (11) (1+)-NH3
1212.43494	71.3
1213.17944	10.9
1214.30225	70.2
1215.47314	82.5
1216.76477	127.0
1217.77429	67.3
1218.64233	38.8
1219.31714	151.3
1220.41406	42.4
1221.38110	155.6
1222.49133	22.5
1223.62402	19.6
1224.70203	35.2
1225.61023	59.1
1226.32776	24.3
1227.84070	48.0
1228.53967	111.9
1229.42505	140.0
1230.53577	173.2
1231.58313	105.4
1232.43188	6.2
1233.77893	65.8
1234.52734	4.6
1236.45007	34.2
1238.72876	114.8
1240.07849	35.9
1240.92236	33.4
1241.60254	15.6
1243.16992	29.1
1244.73035	60.4
1245.72546	22.5
1247.72693	26.6
1249.03674	74.1
1249.90295	34.8
1250.59363	31.8
1251.54663	78.3
1252.60217	23.0
1253.81458	124.5
1254.66711	51.9
1255.60803	40.9
1256.28503	24.1
1257.60596	54.5
1259.43542	106.8
1260.45300	167.0
1261.62817	22.2
1263.17773	102.8
1263.92688	177.1
1264.81348	50.4
1265.61206	230.6
1267.13123	103.0
1268.12463	69.1
1269.37048	60.2
1271.02026	72.9
1271.77344	70.6
1272.57666	149.8
1273.87610	107.4
1274.72412	47.1
1275.56726	23.8
1276.86169	199.0	b (23) (2+)
1277.57678	29.4
1279.13074	114.3
1280.07202	98.9
1280.74402	38.6
1282.06848	15.6
1283.71289	22.9
1284.49280	153.0
1285.49231	70.3
1286.49963	35.5
1287.30225	104.2
1288.22412	106.5
1289.62512	85.5
1291.22314	52.7
1292.22620	67.0
1292.99780	27.1
1293.72961	5.6
1294.41724	6.5
1296.03870	51.5
1297.41992	82.1
1298.53101	33.4
1299.34253	77.3
1300.69934	88.8
1301.88818	50.8
1303.21570	60.5
1304.20947	25.8
1305.36780	18.2
1306.54260	10.8
1307.29688	24.9
1308.35120	17.2
1309.41357	69.9
1310.21375	40.4
1311.19446	204.6
1312.00012	18.1
1312.65210	68.2
1313.76941	32.9
1314.83105	59.6
1315.93250	48.8
1317.52063	31.4
1318.35376	197.0	b (24) (2+)-NH3, b (24) (2+)-H2O
1319.45215	81.7
1320.39111	176.8
1321.24609	7.6
1321.85547	18.0
1322.69714	79.8
1323.71997	59.8
1324.78333	142.6
1325.71484	19.0
1326.98499	73.9
1327.78369	359.1	b (24) (2+)
1329.13501	26.4
1329.96521	19.6
1330.61047	18.1
1331.89685	17.2
1332.62708	52.8
1333.49475	77.1
1334.43921	61.3
1337.75427	46.9
1339.97729	79.4
1340.76746	20.8
1342.49866	109.8
1343.79065	187.8
1344.75757	86.7
1345.91382	57.6
1346.91711	34.7
1348.00916	89.6
1348.81604	24.9
1350.58289	50.3
1351.71326	5.8
1352.71387	15.4
1354.19507	16.4
1355.09265	232.5
1356.80505	15.1
1357.77539	15.7
1359.82227	99.7
1361.21045	59.4
1362.40771	149.4
1363.38269	204.1	a (25) (2+)
1364.44067	335.8
1365.28870	97.2
1366.15845	25.1
1368.04456	620.5	b (12) (1+)-NH3, y (13) (1+)-NH3, b (25) (2+)-NH3, b (25) (2+)-H2O, y (13) (1+)-H2O, y (25) (2+)-H2O
1368.96924	175.8	y (25) (2+)-NH3
1370.10498	49.1
1370.85608	21.6
1371.58118	42.8
1373.57324	4.5
1376.59387	164.1
1377.40906	400.9	y (25) (2+), b (25) (2+)
1378.73352	13.4
1380.88770	39.2
1382.56201	136.8
1383.55933	59.3
1384.43640	67.6
1385.15881	199.2	y (13) (1+), b (12) (1+)
1386.77051	61.7
1387.97302	41.7
1388.61255	4.5
1389.40356	81.0
1390.60681	36.1
1391.48816	165.7
1392.45984	104.2
1393.98572	8.5
1394.95996	117.1
1396.13171	84.1
1396.82275	58.5
1397.48267	18.2
1398.80017	64.7
1399.44885	16.5
1400.73267	14.6
1401.79993	92.3
1402.73450	37.8
1404.35229	37.6
1405.38257	74.9
1406.17310	37.4
1407.07788	30.5
1407.85596	29.0
1409.56628	44.6
1410.93872	32.6
1411.97021	62.1
1412.68018	42.6
1413.51245	107.4
1414.51807	81.2
1415.96912	148.3
1416.63550	61.2
1418.77771	32.5
1419.45557	56.2
1420.88354	12.3
1421.64209	32.8
1422.87183	101.1
1423.67249	27.3
1424.73389	301.1	b (26) (2+)-H2O, b (26) (2+)-NH3, b (13) (1+)-NH3
1425.69434	78.1
1426.78845	177.0
1428.08594	31.5
1431.80920	25.0
1433.55688	830.3	y (26) (2+)-H2O, y (26) (2+)-NH3, b (26) (2+)
1434.36902	323.5
1435.07922	79.1
1436.56934	9.6
1437.85986	10.8
1439.10999	52.0
1439.74500	26.9
1440.78040	66.4
1441.82410	28.2
1442.60608	29.9
1443.55579	59.4
1444.89551	30.6
1446.25598	82.1
1447.64990	20.8
1448.72595	11.4
1449.61060	20.6
1452.24744	29.3
1453.75598	110.6
1455.35266	84.5
1456.64380	11.9
1457.82581	49.0
1458.86584	11.5
1459.51648	10.2
1460.78613	9.4
1462.21130	79.5
1463.21973	8.5
1464.09973	51.4
1465.65881	44.9
1466.58740	62.6
1467.42456	67.7
1469.04102	40.0
1470.02246	87.6
1471.24097	14.7
1473.06018	70.3
1473.95996	346.4	b (27) (2+)-NH3, b (27) (2+)-H2O
1474.90137	106.6
1475.84631	40.3
1476.68701	18.6
1478.72693	34.9
1480.42981	163.1
1483.13330	1081.7	b (27) (2+)
1483.86023	445.9
1484.66003	66.6
1485.43970	14.8
1486.11658	15.8
1487.51648	144.4	a (28) (2+)-H2O
1489.06458	107.2
1493.69238	20.2
1494.35913	16.4
1495.44031	51.0
1496.59668	23.6
1497.82922	13.2
1498.81091	55.5
1502.60864	312.7	b (28) (2+)-H2O
1503.45288	361.5	b (28) (2+)-NH3
1504.70959	81.6
1506.75110	21.1
1510.13721	22.0
1511.55884	2575.3	b (28) (2+)
1512.23853	1644.0
1513.19922	96.0
1513.87036	106.6
1514.91211	84.9
1515.82068	11.8
1517.71655	2.7
1519.88501	50.4
1522.73547	82.1
1524.23657	11.6
1524.95776	30.9
1528.82422	20.1
1529.61475	23.2
1530.84021	19.9
1532.13599	42.7
1535.07715	9.7
1535.83582	14.4
1538.34351	29.6
1540.01306	18.8
1540.78918	36.3
1541.79639	22.4
1543.22693	2.4
1546.01819	209.3	b (29) (2+)-H2O, b (29) (2+)-NH3
1546.81897	117.7
1547.85266	3.6
1549.72388	49.4
1550.99353	9.5
1552.68701	25.1
1555.16187	595.9	b (14) (1+), b (29) (2+)
1555.87146	404.5
1556.57727	11.3
1559.24792	94.8
1560.13794	38.7
1561.59619	33.4
1565.61938	93.1
1567.83289	93.6
1568.88818	16.9
1569.81982	5.7
1572.96960	44.8
1575.65662	14.9
1579.14795	44.9
1580.70801	2.4
1581.94312	16.1
1588.67432	6.8
1589.68396	9.3
1590.81128	13.4
1592.61243	10.6
1596.01538	191.3	y (15) (1+)-H2O
1596.98486	67.3
1599.10327	17.3
1602.26123	30.6
1603.90381	38.2
1604.74390	18.9
1605.84973	75.9
1606.89075	6.0
1611.79163	37.9
1613.05078	48.7
1614.03149	185.1	y (15) (1+)
1614.90198	75.7
1615.51953	5.6
1616.73474	13.9
1617.37512	21.2
1618.27515	54.8
1618.88391	18.8
1621.27576	31.7
1624.51099	37.5
1626.74768	3.3
1627.49365	6.6
1629.52612	6.5
1631.13562	60.9
1631.75464	29.2
1634.00330	35.6
1635.73303	15.2
1636.78650	26.6
1637.97778	31.1
1638.77673	19.9
1640.98926	30.5
1641.83276	4.4
1644.84436	19.6
1646.82593	12.8
1649.74988	41.7
1650.77539	10.4
1651.75562	45.9
1652.61316	44.0
1653.86914	104.9
1654.83594	85.5
1655.72437	10.8
1656.46472	14.1
1657.65503	27.1
1658.92908	16.6
1660.07446	5.1
1660.85327	16.0
1664.91565	22.7
1666.07983	14.2
1666.82776	18.3
1667.71692	20.9
1668.60901	32.7
1669.67761	17.5
1670.79761	39.0
1671.95325	6.5
1676.77625	19.4
1677.98950	25.3
1679.94250	9.6
1680.66345	20.9
1682.90613	31.7
1684.00110	8.7
1685.41162	33.8
1686.50964	4.2
1688.80042	4.3
1689.91699	10.0
1691.75049	8.2
1693.11255	22.5
1696.12891	37.6
1696.98157	16.2
1698.86121	6.2
1699.84216	11.8
1701.75806	16.1
1703.66895	17.4
1704.88403	22.9
1707.80811	20.2
1709.05591	50.4
1709.96802	423.0	y (16) (1+)-NH3
1710.95813	421.3
1711.87402	162.1
1713.33997	5.3
1719.03015	6.7
1719.70996	38.2
1720.73584	13.9
1722.07727	13.6
1722.82471	39.7
1724.01538	25.8
1725.04333	4.6
1727.33228	51.1
1729.03833	8.7
1732.88782	18.7
1734.06848	22.8
1735.01819	9.9
1737.78650	5.2
1739.79895	10.5
1743.70593	7.2
1746.70801	14.2
1749.08179	13.2
1750.72864	22.9
1751.92334	8.7
1754.18164	9.9
1754.91150	3.1
1758.67566	17.8
1761.59863	17.1
1765.70764	4.6
1766.86145	125.7
1767.96094	141.7
1768.96521	37.9
1773.92725	27.9
1774.75598	28.4
1777.86707	7.2
1778.84924	10.0
1780.21252	20.5
1782.74829	3.1
1785.78674	28.2
1786.78833	38.5
1789.50415	65.8
1791.07324	30.4
1794.02869	7.9
1795.00891	20.9
1796.10352	14.2
1797.83630	7.1
1800.97095	12.8
1802.93738	20.7
1803.87793	9.2
1806.16504	45.1
1808.46863	29.3
1809.22888	20.5
1810.98499	15.9
1811.67236	3.8
1813.11035	15.2
1817.57129	13.8
1823.16675	4.0
1825.11621	34.0
1827.36365	28.1
1828.18311	6.6
1830.06250	10.4
1832.95203	13.9
1834.63672	14.7
1837.87366	21.6
1838.67065	11.4
1845.93616	8.4
1851.66882	33.1
1853.58667	4.8
1855.82141	24.5
1857.92004	9.4
1860.24780	16.8
1863.93054	3.4
1864.93774	21.3
1867.58606	18.3
1870.29053	34.6
1871.72375	6.2
1876.90344	3.5
1881.59070	14.3
1888.73108	7.1
1890.88037	9.5
1896.15002	16.8
1897.16064	6.6
1900.03955	15.8
1900.83740	9.8
1902.84692	27.0
1903.85229	16.7
1904.99744	19.8
1908.03198	2.1
1912.74670	14.4
1913.63843	27.1
1914.66895	22.2
1918.66992	5.4
1921.19604	4.5
1922.17249	8.4
1923.23621	19.9
1926.99670	13.2
1928.18860	26.7
1931.33569	12.5
1933.92383	12.6
1934.84863	25.8
1942.41003	11.1
1943.01880	24.0
1944.09961	5.5
1949.76978	15.7
1954.49988	20.1
1957.04395	37.3
1958.83521	10.7
1959.88831	21.5
1965.90979	12.2
1978.17432	16.3
1983.31177	5.3
1996.19153	10.0
1996.90649	26.3
