# Supplementary material for: Top-Down and Bottom-Up Identification of Proteins by Liquid Extraction Surface Analysis Mass Spectrometry of Healthy and Diseased Human Liver Tissue
Source: J Am Soc Mass Spectrom. 2014 Sep 3;25(11):1953–61. doi: 10.1007/s13361-014-0967-z (PMC4197381; doi:10.1007/s13361-014-0967-z)
Supplement: Supplementary file 4 — (ZIP 7870 kb) [file 13361_2014_967_MOESM4_ESM.zip › data/VSMELGGLAPFIVFDSANVDQAVAGAMASK_-2_2_107575.txt]

m/z	i	matches
283.37106	9.8
284.38068	24.7
285.13470	11.5
287.23370	6.5
288.39447	5.3
292.13986	11.4
296.24570	12.1
297.38043	22.2
298.30371	17.4
300.58749	2.1
305.35727	24.6
310.20047	4.8
313.03461	11.8
314.27066	4.6
315.17477	11.1
316.38007	22.5
317.32343	6.0
320.44604	10.3
323.35281	11.6
324.88425	11.1
325.51462	7.3
326.92877	16.0
329.34460	33.1
330.16965	7.4
338.14252	6.8
341.24701	8.1
342.39069	15.5
343.06647	2.9
344.37036	13.5
347.28232	6.7
350.39893	39.2
351.39474	4.5
352.31586	28.1
354.44620	16.7
355.22729	5.3
358.37546	42.8
359.49426	35.2
360.21423	5.3
361.15427	4.1
364.53320	9.2
365.36118	22.2
367.26877	6.7
369.22198	35.5
370.42847	21.7
371.03143	2.4
372.08691	8.0
373.19339	2.1
375.12802	6.8
375.82648	17.6
376.52722	39.7
377.37970	9.6
379.28769	13.5
382.22070	4.2
383.14716	36.7
384.27557	25.2
386.32410	27.9
387.14319	15.4
388.40359	20.9
389.50488	14.6
391.31915	19.9
393.32715	16.4
394.35034	5.3
395.05463	1.9
397.44232	8.0
400.36530	9.5
401.28461	9.6
402.22156	9.0
403.51105	22.7
404.13303	2.9
406.23471	4.1
408.41412	13.7
409.29672	37.4
410.07480	2.7
412.78647	39.1
414.42203	9.5
415.41101	21.3
416.28119	9.6
417.23950	22.9
418.28635	10.2
421.41296	37.7
422.24792	10.1
423.30136	5.2
426.50754	14.2
427.78510	17.1
428.93289	9.6
431.34271	16.2
432.38037	13.4
433.08047	10.0
435.01947	11.2
436.31036	188.1	y (4) (1+)
437.28778	14.5
438.29114	3.2
438.91107	25.4
439.69049	22.8
440.37515	3.1
441.33270	46.6
443.18689	17.8
444.16470	30.8
445.33038	15.1
446.39990	1.5
447.27673	8.3
448.40433	5.3
449.87793	427.5
450.84961	16.0
453.14975	14.0
454.24283	21.1
455.18457	20.2
457.12482	44.5
458.34131	7.8
459.31888	38.5
461.21191	18.4
463.29498	12.4
464.28271	16.4
465.14819	8.1
465.78912	23.4
467.32410	5.9
468.51862	34.3
469.44452	12.2
470.42084	35.3
471.42432	20.3
473.39520	14.0
474.23804	6.0
475.31091	42.3
476.19269	7.8
477.37576	67.5
478.43835	59.5
479.40176	15.7
480.22113	10.2
481.26370	19.7
482.35767	45.7
483.22906	16.6
484.44501	11.3
485.17523	9.3
486.24213	10.3
486.99176	13.3
489.55704	6.7
490.57898	6.6
491.20291	4.1
492.14703	28.0
493.31165	25.3
495.28918	33.6
496.31052	41.4
497.26959	13.4
498.25000	25.8
499.28918	6.8
501.31396	7.4
503.42270	8.7
504.26941	7.5
505.38611	5.3
506.34155	20.4
507.22119	24.6
509.49945	11.2
512.30151	40.3
514.33087	5.4
515.24719	35.1
516.23889	23.5
518.41052	7.2
520.11841	6.2
521.20361	8.2
522.33606	17.4
524.28650	30.0
525.25470	10.8
526.27747	62.5
527.30139	44.5
528.41583	13.9
529.23462	20.4
531.15894	16.0
533.30737	2.2
534.45618	32.2
535.16541	19.4
536.24451	38.3
537.33691	8.1
538.61011	14.6
539.22559	25.0
540.28394	37.7
541.42206	35.2
542.28052	25.5
543.20239	9.4
544.01819	26.5
545.30212	24.9
547.03625	70.2
548.13904	47.9
549.37292	21.5
551.65820	44.0
553.31494	9.1
554.23669	17.3
556.32532	41.4
557.29352	76.9
558.25372	16.8
559.51770	28.7
560.21613	51.9
561.27600	6.0
562.13245	4.1
564.26648	251.3	y (6) (1+), a (17) (3+)-H2O
565.51636	76.1
566.63477	4.5
567.49609	17.5
568.19263	4.4
569.25574	7.0
570.28198	2.9
571.30249	46.7
572.35315	21.0
574.30054	32.3
575.21356	63.1
576.37817	41.5
578.47058	14.8
579.34473	2.3
582.37225	10.7
583.42493	23.3
584.14136	26.2
585.46045	17.2
586.16748	10.0
588.31720	15.7
589.41235	20.6
590.31262	21.2
591.43140	53.7
592.51453	28.4
593.28192	18.8
594.40466	45.8
595.36755	63.3
596.33484	8.0
599.35229	47.8
600.49255	15.6
601.35095	14.9
602.39569	103.1	a (18) (3+)-NH3, a (18) (3+)-H2O
603.36914	25.9
604.39343	16.5
605.73779	73.3
606.80646	24.4
607.51953	22.2
608.49408	53.5
609.58496	20.1
610.83496	44.4
612.53186	108.6
613.30713	56.8
615.46582	8.0
616.56836	22.8
617.30029	33.6
618.35120	45.4
619.61523	18.2
621.54803	30.9
622.59766	32.4
623.39954	2.6
625.65320	47.7
626.37927	4.4
627.57117	7.5
630.42566	77.5
631.32910	67.8
632.33899	21.5
633.36145	24.0
635.29645	409.8	a (19) (3+)-H2O, y (7) (1+), a (13) (2+)-H2O, a (19) (3+)-NH3
636.34216	146.8
637.23450	30.1
638.37805	15.9
639.41272	39.3
640.46204	37.7
641.49536	38.9
642.50256	14.3
643.16150	6.7
644.00079	19.4
645.52747	56.0
646.32275	13.9
647.43445	6.2
649.41516	12.7
650.39014	24.4
651.43347	12.4
653.45203	7.9
655.11969	51.2
656.47351	22.5
657.66711	64.0
658.79840	40.9
660.53302	9.0
661.30994	88.7
662.26270	54.9
663.13739	39.5
664.34253	9.0
666.18579	107.3	y (14) (2+)
666.89429	17.5
667.53979	21.5
668.59906	4.8
669.56738	26.5
670.46246	127.7
671.48798	28.5
672.31213	2.8
673.39526	103.5	a (20) (3+)-NH3, a (20) (3+)-H2O
674.40387	44.8
675.48578	26.3
676.56604	74.0
677.19080	18.6
678.77698	29.5
679.47534	77.8
680.36371	25.6
681.50677	73.5
682.42505	16.6
683.54724	18.7
684.42285	19.2
685.46747	27.1
686.45520	62.0
687.40479	12.8
688.36731	28.2
689.49225	8.9
690.41345	10.5
691.33655	25.8
692.39185	13.8
693.18469	18.7
694.62939	32.7
695.56628	17.1
696.24158	3.4
696.87067	11.1
697.58289	28.1
698.48865	28.7
699.48389	15.2
700.49146	12.9
701.74548	48.5
702.49036	41.5
703.68750	114.2
704.47296	3.9
705.40942	19.7
706.38647	14.2
707.27625	10.2
708.33826	49.7
709.45667	16.7
710.72546	75.5
711.67010	26.6
712.37634	56.6
713.39502	47.6
714.60040	26.7
715.64014	19.2
716.54456	19.5
717.48486	16.5
719.56116	28.3
720.47461	26.6
721.52747	80.4
722.21021	44.5
723.40869	43.7
724.70734	18.8
725.44336	9.6
727.58899	37.0
728.57965	19.9
729.75909	21.6
730.92175	52.0
731.86572	46.4
732.47620	2.6
733.46680	20.9
734.39978	207.7	y (8) (1+)
735.38409	31.5
736.33978	21.2
737.56317	9.9
738.25391	5.0
739.44128	94.8	a (22) (3+)-NH3, a (22) (3+)-H2O
740.34399	36.8
741.36230	118.9	a (8) (1+)-H2O
742.48767	48.6
743.61780	18.3
744.47632	19.4
745.54004	75.8
747.42017	65.0
748.37756	27.3
749.74255	74.8
750.41876	41.3
751.44495	72.0
752.52271	32.5
753.58173	87.1
754.78906	26.0
755.42163	44.5
756.43781	86.1
757.51807	18.5
758.46301	41.3
759.35693	92.1	y (16) (2+)-NH3, y (16) (2+)-H2O, a (8) (1+)
760.31580	63.3
761.70264	50.6
762.64124	18.5
763.83276	40.0
765.40417	63.1
766.62659	8.0
767.49243	79.6
768.13660	28.0
769.47168	131.3	y (23) (3+)-NH3, y (23) (3+)-H2O, b (8) (1+)-H2O
770.59583	32.1
771.72180	17.1
772.54443	12.2
773.45935	87.3	a (23) (3+)-NH3
774.49005	33.4
775.50806	48.7
776.66406	96.8
777.46631	47.0
778.43774	48.1
779.64441	58.2
780.43567	10.1
781.88599	54.6
782.88306	136.2
784.58545	81.0
785.35828	14.4
786.77625	261.2
787.43530	311.1	y (24) (3+)-H2O, y (9) (1+)-H2O, b (23) (3+), y (24) (3+)-NH3, b (8) (1+)
788.50598	100.5	y (9) (1+)-NH3, b (15) (2+)
789.23535	34.1
790.56274	39.0
791.52039	34.3
792.42700	31.1
793.83887	64.3
794.52637	9.2
795.54626	10.6
796.36584	2.5
797.36011	37.5
798.76477	20.5
799.50708	70.3
801.13220	48.3
801.81189	49.5
802.56055	79.7
803.59534	59.2
804.57080	132.9
805.48267	144.8	b (24) (3+)-H2O, b (24) (3+)-NH3, y (9) (1+)
806.38025	44.2
807.34790	30.7
808.41528	29.5
809.33057	11.9
810.73352	161.2
811.55920	173.1	b (24) (3+)
812.67969	138.5	y (25) (3+), a (9) (1+)-H2O
813.53723	99.8
814.55322	138.0	a (25) (3+)-H2O
815.51331	44.5
816.41455	14.5
817.44922	254.0
818.47034	63.9
819.90308	35.3
822.19031	172.5
822.82532	119.1	b (16) (2+)-H2O
823.60059	12.5
824.57629	58.2
825.26453	9.1
826.25232	64.4
827.28198	112.0
828.24585	51.2
829.58606	106.4
830.69800	46.4
832.17517	150.2	b (16) (2+), y (17) (2+)-H2O, y (17) (2+)-NH3
833.14136	93.1
834.34705	18.9
835.33789	45.7
836.23962	49.5
837.94922	5.9
839.35559	26.6
840.55798	231.9	b (9) (1+)-H2O
841.68225	143.4	y (17) (2+)
842.58350	11.4
843.61829	40.2
844.53345	28.0
845.59790	15.5
846.46631	60.5
847.52368	10.3
848.53796	13.1
849.52563	144.4
850.30090	88.8	y (26) (3+)
851.31750	100.5
852.26306	43.5
853.19604	64.6
855.15210	65.8
856.71729	132.4
857.68787	49.3
858.57629	474.7	b (17) (2+)-H2O, b (9) (1+)
859.51758	201.6
860.30139	52.5
861.07507	136.0
861.70642	19.5
862.52539	21.4
863.44446	30.7
864.43726	123.8
865.41846	34.3
866.45374	109.1
867.72998	37.4
868.92859	67.4
870.18750	117.6
871.15967	71.1
872.27979	28.7
873.00793	36.3
874.02893	29.2
874.71338	10.5
875.85095	74.3
876.62317	9.5
877.74500	118.0
878.83423	88.7
879.84863	29.9
880.73059	62.4
881.82336	71.9
882.63660	26.5
883.73767	109.4
884.78088	399.2
885.43323	140.0
886.47046	161.6
887.41992	158.4	y (27) (3+)-H2O, y (27) (3+)-NH3
888.35986	151.0	a (27) (3+)
889.44629	103.1
890.66187	49.2
891.57678	28.0
892.54370	16.1
894.28040	51.0
895.38879	113.1
896.58911	51.8
897.69641	41.1
898.51550	810.7	b (27) (3+)
899.52686	403.4
900.30750	182.4
901.51147	55.0
902.12952	85.2	a (18) (2+)-H2O, a (18) (2+)-NH3
902.86157	65.5
903.65027	29.6
904.52686	12.2
905.57617	44.7
906.57104	80.0
908.34192	60.7
908.97229	59.7
909.64514	19.8
910.43567	18.6
912.06824	115.1	a (28) (3+)
913.50977	178.8
914.48730	28.0
915.49341	54.5
916.32849	95.0	y (10) (1+)-NH3, b (28) (3+)-NH3, b (18) (2+)-NH3, b (18) (2+)-H2O
917.14246	55.4
918.04272	78.2
918.86780	95.0
919.65649	212.8
920.80688	85.7
921.55078	82.1
922.23364	176.9	b (28) (3+)
922.99487	169.5
924.05652	102.5
925.80554	233.5
927.29309	58.7
928.54407	58.2
929.55713	31.6
930.59277	137.4	y (28) (3+)-H2O
931.87390	98.6	y (28) (3+)-NH3
932.80298	98.7
933.48657	196.2	y (10) (1+)
934.58411	114.2	a (29) (3+)-H2O
935.93250	189.6	a (29) (3+)-NH3
936.69116	18.8
937.48486	47.1
938.65674	13.9
940.07043	56.5
941.18140	93.3	a (29) (3+)
942.29187	159.8
943.55908	152.8
944.50891	89.7	b (29) (3+)-H2O, b (29) (3+)-NH3
945.64893	32.9
946.89600	38.0
947.61279	68.6
948.71973	152.6
949.83569	82.7
951.16650	232.6	a (19) (2+)-H2O, b (29) (3+)
952.25098	87.8	a (19) (2+)-NH3
952.86902	93.9
953.64038	164.2
954.58142	60.6
955.72839	72.2
956.61816	265.4
957.80054	92.9
958.71057	93.8
959.48535	61.3
960.78040	195.2	y (29) (3+)-H2O, a (19) (2+), y (29) (3+)-NH3
961.67175	108.8
962.68799	23.5
963.46887	44.8
964.58191	159.0
965.72803	253.4	b (19) (2+)-NH3, y (29) (3+), b (19) (2+)-H2O
966.68469	221.8
968.17041	361.4
969.20398	79.8
970.85815	224.5
972.04102	225.9
972.82483	149.4
973.68213	142.8
974.47607	210.4
975.15649	516.3	b (19) (2+)
976.06396	108.0
977.01819	103.4
978.09314	403.1
978.94641	117.8
979.58374	50.0
980.84546	151.9
981.66528	321.1
982.42664	60.8
983.71191	176.2
984.39526	93.8
985.73254	222.9
987.19702	350.5	[M+3H] (3+)-NH3-H2O
988.27844	241.2
989.70972	189.8
990.54834	131.1
991.31494	110.9
999.81116	32.2
1000.89209	47.4
1001.78394	76.2
1002.66211	34.2
1003.57861	53.2
1004.33337	43.5
1005.60999	20.4
1006.56995	9.1
1007.46765	24.0
1008.76086	75.3
1009.89185	81.1
1010.63428	24.9
1012.14551	121.3	y (20) (2+)-H2O, y (20) (2+)-NH3
1013.46912	103.7
1015.08057	70.9
1016.23694	181.6
1017.04114	152.5
1017.93835	57.6
1019.01843	117.8
1020.50720	128.7	y (20) (2+)
1022.19434	99.4
1023.16028	223.3	b (20) (2+)-H2O, b (20) (2+)-NH3
1023.92639	130.9
1024.97595	271.2
1026.29077	235.9
1028.63892	62.8
1029.59546	114.1
1030.50293	84.8
1031.59338	294.9	b (20) (2+), y (11) (1+)-NH3
1032.56580	79.2
1033.48645	203.9
1034.21216	128.5
1035.94177	181.4
1036.92261	257.8
1038.07190	154.1
1038.80566	22.3
1039.65112	68.8
1040.86926	108.7
1042.37524	211.4
1043.44238	24.7
1044.65747	285.3
1045.63574	158.8
1046.28845	163.0
1047.42590	115.5
1048.56079	592.3	y (11) (1+)
1049.60986	477.1
1050.75269	294.3
1051.38721	122.0
1053.10901	273.3
1054.60266	152.3
1055.63257	71.8
1056.58533	173.2	a (11) (1+)-H2O
1057.34949	106.2
1058.18787	280.0
1059.07214	104.4
1060.39832	298.8	y (21) (2+)-H2O, y (21) (2+)-NH3
1061.45728	219.1
1062.44128	72.1
1063.60156	53.4
1064.60315	36.2
1065.96497	85.9
1067.09009	152.5
1067.72522	32.4
1068.41455	12.7
1069.47473	592.4	y (21) (2+)
1070.10413	436.7
1071.12817	238.7
1072.11658	51.7
1073.07227	140.9	a (21) (2+)-NH3, a (21) (2+)-H2O
1074.67957	95.4	a (11) (1+)
1076.03821	243.5
1076.97083	102.0
1078.26514	82.5
1079.63782	158.4
1080.63135	259.4
1081.62878	122.1	a (21) (2+)
1082.38403	54.6
1083.42139	109.1
1084.57202	21.3
1085.45081	113.7
1086.38354	99.5
1087.59741	274.4	b (21) (2+)-H2O, b (21) (2+)-NH3
1088.66248	264.2
1090.63672	292.1
1091.69373	38.6
1092.77393	338.4
1093.58484	110.4
1094.64075	713.7
1095.66699	456.3
1096.58423	498.6	b (21) (2+), y (22) (2+)-H2O, y (22) (2+)-NH3
1097.63074	205.1
1098.88513	56.5
1099.67737	76.4
1100.93787	184.0
1101.71692	39.6
1102.55933	30.4
1103.27979	174.4	b (11) (1+)
1104.92480	589.4	y (22) (2+)
1105.64880	515.1
1106.60730	28.4
1107.99377	66.3
1109.34607	284.8	a (22) (2+)-NH3, a (22) (2+)-H2O
1110.33618	205.6
1111.28540	121.8
1111.90503	125.1
1112.99207	235.7
1114.03748	105.4
1114.88330	10.0
1115.86963	125.8
1117.36572	314.3	a (22) (2+)
1118.50708	86.1
1119.21960	27.6
1120.64221	51.5
1121.55676	15.3
1122.38635	130.3
1123.12488	284.9	b (22) (2+)-NH3, b (22) (2+)-H2O
1124.17200	147.1
1125.02881	155.5
1125.65967	40.5
1126.53467	60.1
1127.74158	83.3
1128.52930	29.9
1129.71033	12.7
1130.68945	93.0	y (12) (1+)-NH3
1131.75708	517.4	b (22) (2+)
1132.89233	46.3
1133.51978	18.5
1134.35278	96.8
1135.65393	164.7
1136.52844	59.1
1137.66992	49.1
1138.36206	52.9
1139.17944	66.7
1140.19189	50.3
1141.81128	158.1
1142.60791	128.8
1143.93127	237.9
1144.92676	35.8
1145.73364	84.4
1146.52258	94.6
1147.61938	255.9	y (12) (1+)
1148.93872	709.1
1149.86182	232.7
1150.67761	154.1
1151.65027	64.4
1152.61133	83.6
1153.33862	144.1	y (23) (2+)-H2O, y (23) (2+)-NH3
1154.73389	124.0
1155.74597	126.6
1157.49792	251.8	a (23) (2+)-H2O
1158.49634	27.3
1159.23767	71.3
1160.26917	154.7
1160.95007	12.0
1161.55652	1018.6	y (23) (2+)
1162.29468	623.8
1163.45813	40.2
1164.28369	102.6
1165.22571	159.7
1166.61938	278.2	a (23) (2+)
1167.50903	217.7
1168.11829	83.8
1169.12903	76.1
1170.71997	346.8
1171.74426	218.0	b (23) (2+)-H2O
1172.59460	100.3	b (23) (2+)-NH3
1173.90918	91.4
1174.72839	18.3
1175.67712	150.0
1177.03528	52.9
1177.86731	681.3
1178.94226	47.9
1179.74316	111.5
1181.00635	587.1	y (24) (2+)-H2O, b (23) (2+), y (24) (2+)-NH3
1181.75818	384.6
1182.90002	220.4
1183.63086	125.9
1184.31714	144.0
1185.50085	66.7
1186.32349	50.0
1187.51477	188.8	a (12) (1+)
1188.57434	152.5
1189.99304	96.6
1190.75085	234.3	y (24) (2+)
1191.68457	66.3
1193.00232	121.7	a (24) (2+)-H2O
1194.43188	93.4	a (24) (2+)-NH3
1195.45154	112.6
1196.50098	92.1
1197.39417	115.5
1198.28918	211.3	b (12) (1+)-H2O
1199.08179	53.3
1199.93420	52.0
1201.45581	112.3
1202.28870	167.4	a (24) (2+)
1203.17773	146.3
1204.67444	216.7
1205.79907	126.6
1206.93518	25.9
1207.67883	103.1	b (24) (2+)-NH3, b (24) (2+)-H2O
1208.33337	39.7
1209.66821	64.2
1210.54285	161.5	y (25) (2+)-NH3
1211.83533	68.5
1212.56628	23.1
1213.53503	147.8
1215.01794	279.1	b (12) (1+)
1215.87671	227.6
1216.76880	697.6	b (24) (2+)
1217.61438	206.0
1218.73157	315.0	y (25) (2+)
1219.76831	181.9
1220.46509	136.3
1221.32166	71.5
1222.44788	80.5
1223.66748	264.6
1224.67468	166.9
1225.97229	74.3
1226.88318	193.9
1227.61182	102.7
1228.64502	87.1
1229.29993	27.3
1230.17993	117.6
1231.39880	145.6	a (25) (2+)
1232.60657	79.0
1233.54907	46.6
1234.77979	67.9
1236.38403	209.6	b (25) (2+)-H2O, b (25) (2+)-NH3
1237.39526	132.5
1238.44653	19.3
1239.54272	130.3
1240.58276	52.7
1241.62817	25.5
1242.47986	102.3
1243.16479	130.6	y (13) (1+)-H2O
1244.54761	63.1
1245.15161	122.6	y (13) (1+)-NH3
1245.82068	249.7	b (25) (2+)
1247.66919	589.2
1248.71179	223.7
1249.50623	5.9
1250.37207	29.6
1253.49231	1700.1
1254.44836	84.8
1255.26331	179.8
1256.46008	24.5
1257.36230	25.1
1258.71606	37.9
1259.85046	28.1
1260.84741	59.7
1261.60449	270.0	y (13) (1+)
1262.93738	362.2
1263.89233	80.7
1264.51624	21.7
1266.67236	138.8	a (26) (2+), y (26) (2+)-NH3, y (26) (2+)-H2O
1267.47522	7.7
1268.27246	13.1
1269.71460	68.1
1270.53186	51.5
1271.85803	51.4
1272.59570	80.1
1273.64368	114.7
1274.80151	79.3
1275.77124	123.1	y (26) (2+)
1276.72144	117.6
1277.86975	82.1
1278.77002	66.9
1279.64612	47.6
1280.90137	1271.4	b (26) (2+)
1281.68030	114.3
1282.50769	105.2
1284.12195	149.4
1285.33252	165.0
1286.22217	113.0
1287.50293	181.6	a (13) (1+)
1288.55054	45.6
1289.87280	128.8
1291.05713	5.0
1291.73743	26.2
1293.02417	61.6
1293.77234	66.5
1294.97083	158.5
1296.12109	176.2	b (13) (1+)-H2O
1296.82458	155.1
1298.00745	265.2
1298.69434	106.7
1299.56946	21.2
1300.78784	66.9
1301.61499	47.5
1302.53992	16.8
1303.62329	32.9
1304.95251	35.7
1306.19055	34.8
1307.79932	37.6
1308.58167	41.1
1309.75073	32.4
1310.80164	21.6
1312.40649	69.9
1313.44861	92.3
1314.69287	192.6	b (13) (1+), y (14) (1+)-H2O
1315.71387	118.2	y (14) (1+)-NH3
1316.72144	31.8
1317.92603	111.0
1319.90100	93.0
1320.65356	41.4
1321.65491	14.5
1322.76331	67.5
1324.55298	124.2
1325.77344	79.8
1326.70044	14.0
1327.71204	21.6
1328.43909	35.0
1329.53809	10.2
1330.71326	112.0	y (27) (2+)-H2O
1331.67932	255.5	a (27) (2+), y (27) (2+)-NH3
1332.76611	64.6
1333.57568	59.4
1334.47937	155.2
1335.63831	67.5
1336.57898	7.6
1337.88660	33.7
1339.14661	7.1
1340.04602	29.0
1340.68542	8.5
1342.61450	47.6
1343.24976	12.1
1344.28174	32.8
1346.35681	1091.3	b (27) (2+)
1347.24451	111.0
1348.22998	6.4
1350.05725	46.7
1352.16785	162.7
1353.05249	36.9
1353.77832	152.8
1355.07373	85.2
1356.05383	35.1
1356.77917	11.0
1357.73560	14.4
1358.86365	14.6
1359.80957	93.3	a (28) (2+)-NH3
1360.96741	81.0
1362.09143	147.9
1363.24292	94.5
1364.32312	88.5
1365.70874	10.0
1366.56946	57.4
1367.94165	59.0
1368.87756	53.6
1370.29846	110.7
1371.68372	36.8
1372.65637	37.0
1374.02148	126.6
1375.14978	93.6
1375.76074	27.0
1376.88440	108.6
1377.77991	83.3
1378.92664	11.9
1379.64319	13.9
1380.85034	179.9
1381.95374	429.7	b (28) (2+)
1382.64661	116.0
1383.54749	45.2
1385.35315	124.4
1386.24084	33.3
1386.95801	32.9
1387.79578	20.9
1388.78247	74.1
1389.84741	64.3
1392.40588	37.3
1393.45972	25.4
1394.84900	14.3
1395.91650	37.6
1396.56750	6.1
1397.95959	73.3
1400.74426	14.1
1401.58887	15.6
1402.79260	18.7
1403.65271	41.8
1404.78284	74.2
1405.82678	115.8	y (28) (2+)
1406.69128	62.9
1407.58386	82.7
1408.63391	15.6
1410.07410	34.4
1410.70007	38.8
1411.35901	177.1	a (29) (2+)
1413.57166	24.3
1415.20544	41.4
1415.85022	14.1
1416.69958	92.0	b (29) (2+)-NH3, b (29) (2+)-H2O
1417.62036	17.4
1418.65002	6.4
1419.79761	94.1	y (15) (1+)
1420.66626	37.2
1422.15613	25.0
1423.07019	40.5
1423.93396	59.2
1425.53613	496.3	b (29) (2+)
1426.89258	13.8
1428.12390	8.1
1430.04871	17.8
1430.87720	8.9
1431.73291	17.0
1433.39661	48.8
1434.45068	8.1
1435.22961	36.2
1438.47839	54.0
1439.59961	28.0
1440.93518	159.3	y (29) (2+)-NH3
1441.84192	129.9
1442.77734	56.7
1443.75354	11.4
1444.83350	96.8
1445.81555	95.5
1446.64722	9.9
1447.59070	56.3
1448.71741	20.0
1450.66089	6.3
1452.53137	19.6
1453.66003	42.2
1456.66467	19.5
1457.93274	21.2
1458.73511	76.3
1459.74963	27.4
1460.73840	15.7
1461.86328	29.5
1462.63293	8.1
1463.88635	49.3
1465.29114	28.1
1466.87927	2.7
1468.20239	33.0
1468.86438	18.1
1469.91235	42.4
1471.41565	19.0
1475.77808	92.4
1476.46411	7.5
1477.68542	44.8
1479.55090	63.7
1483.87830	39.4
1484.73767	8.0
1486.80017	84.7
1487.74280	18.9
1488.67920	2.2
1489.82910	14.6
1490.98206	14.0
1491.69287	23.6
1492.92456	9.0
1493.89014	18.6
1494.98169	26.5
1496.73169	12.2
1497.73743	13.1
1498.67712	6.1
1499.98499	37.7
1501.90125	11.7
1502.69336	24.2
1503.83130	116.7
1504.85706	96.2
1505.85205	14.5
1513.80298	5.1
1514.75110	51.0
1515.58325	4.6
1516.80151	26.4
1518.80713	28.0
1519.97485	28.1
1520.79333	24.9
1521.82532	32.3
1522.54797	14.1
1523.69263	2.6
1524.54260	7.1
1525.60095	34.3
1526.77429	9.4
1529.41101	35.5
1530.64844	56.8
1531.60620	24.6
1532.92017	37.1
1534.74744	90.0	y (16) (1+)
1535.79114	45.3
1536.79529	53.0
1537.90759	3.5
1538.67114	12.3
1539.51245	47.8
1542.50610	8.7
1543.94116	17.9
1544.86072	8.5
1545.85400	6.8
1546.71143	46.7
1547.78491	22.2
1550.99841	39.9
1552.48462	66.6
1554.80811	28.2
1556.93652	27.9
1558.24268	39.2
1558.85889	38.2
1560.08630	23.2
1563.49365	47.0
1564.82336	21.0
1565.87268	3.8
1569.66821	20.5
1570.66663	25.0
1571.83301	68.2
1572.75745	138.9
1573.85901	53.3
1575.02734	80.3
1575.88806	102.6
1576.91162	9.2
1577.96045	7.6
1582.93811	36.5
1583.84497	32.6
1584.60950	15.1
1585.66443	30.1
1587.78772	13.3
1593.18140	21.8
1595.66553	3.8
1596.68701	3.9
1599.45776	15.5
1600.99561	4.0
1601.66406	22.1
1602.70654	18.5
1604.71558	10.3
1606.32153	20.4
1607.99646	21.9
1610.01855	2.9
1610.67188	11.3
1611.81970	13.2
1614.75378	8.1
1616.99243	18.6
1617.76489	7.7
1620.68372	9.4
1621.83130	40.0
1624.88110	23.3
1625.78113	12.9
1626.94763	70.6
1627.73718	14.5
1628.83093	44.5
1629.81104	18.2
1631.55212	11.4
1632.85498	18.4
1633.92041	45.7
1636.75415	6.9
1637.75659	3.3
1641.02393	5.0
1643.00122	71.7
1643.86084	68.2
1644.75732	18.3
1645.68201	54.0
1646.80054	22.9
1647.67798	36.9
1648.53259	42.6
1649.94299	10.4
1650.76013	6.5
1651.99292	8.1
1656.90149	19.6
1658.24463	20.4
1660.30273	11.1
1661.90723	15.0
1663.77087	7.2
1664.69812	39.0
1666.05127	14.7
1668.04431	3.9
1669.81384	18.1
1671.22668	12.5
1672.90918	3.4
1674.00330	74.7
1675.22363	6.1
1681.83667	40.8
1682.67786	11.5
1683.86707	26.0
1684.66199	14.1
1685.84912	7.7
1691.68689	5.3
1692.84314	10.8
1698.69604	39.8
1699.78735	6.0
1701.32166	8.2
1702.76697	44.1
1703.82947	84.1
1704.82495	7.6
1706.94189	12.1
1707.62048	13.4
1708.81274	22.5
1714.13000	10.6
1715.69580	5.5
1717.22351	9.8
1718.23669	7.1
1719.90930	3.9
1721.81274	10.2
1722.48059	14.4
1725.61499	17.4
1726.82837	33.0
1727.92236	39.5
1730.33545	11.1
1731.99597	8.6
1734.97058	16.7
1739.82654	18.7
1740.91797	5.5
1746.00854	11.3
1747.23254	5.4
1747.86584	11.6
1748.65833	14.2
1749.87170	13.4
1750.62512	19.4
1754.06653	17.7
1754.82104	22.3
1756.86072	30.9
1757.69617	26.0
1758.89221	24.7
1759.94043	4.5
1763.20984	4.7
1763.99817	13.3
1765.84912	18.6
1771.78076	69.3
1772.86768	84.1
1773.68787	74.2
1774.73279	27.0
1781.94653	6.5
1782.75879	11.8
1783.62878	19.0
1786.99048	28.0
1787.66211	11.5
1788.65918	7.9
1792.95801	13.4
1798.93994	4.1
1802.13208	19.2
1802.99792	5.2
1804.83936	9.6
1806.40540	27.0
1807.94373	74.5
1816.13281	50.5
1822.55261	41.9
1823.75610	3.5
1824.94275	27.0
1827.83008	16.3
1833.48059	17.9
1837.38403	12.3
1842.63965	7.1
1850.17725	7.7
1853.04089	25.2
1854.16614	17.9
1865.78687	6.8
1867.67896	20.9
1872.70276	29.8
1880.76086	10.6
1883.32483	39.3
1884.13989	11.4
1884.91150	2.9
1886.98157	28.0
1896.99841	9.1
1898.98779	9.9
1900.88452	59.0
1901.90552	219.4	a (19) (1+)-H2O
1902.86682	63.7
1903.83740	35.6
1904.79346	46.0
1905.77832	25.8
1909.32690	9.4
1913.10339	11.2
1915.11304	20.9
1916.05798	17.0
1922.02991	8.5
1939.99158	7.2
1945.77478	17.1
1947.93994	31.1
1949.02527	21.6
1953.58936	12.5
1955.00549	15.0
1961.78809	16.8
1975.18188	2.4
1975.92017	3.8
1982.53577	12.9
1984.19775	12.6
1986.09436	21.1
1986.95825	13.3
1998.75928	10.4
