# Supplementary material for: Top-Down and Bottom-Up Identification of Proteins by Liquid Extraction Surface Analysis Mass Spectrometry of Healthy and Diseased Human Liver Tissue
Source: J Am Soc Mass Spectrom. 2014 Sep 3;25(11):1953–61. doi: 10.1007/s13361-014-0967-z (PMC4197381; doi:10.1007/s13361-014-0967-z)
Supplement: Supplementary file 4 — (ZIP 7870 kb) [file 13361_2014_967_MOESM4_ESM.zip › data/NGFLLDGFPR_-2_2_97627.txt]

m/z	i	matches
158.37386	20.8
161.30260	8.8
164.43501	9.8
165.94504	33.0
167.00562	14.3
168.32066	20.6
169.30251	61.1
170.32745	34.7
172.23280	528.6
173.36346	433.4
174.33241	102.7
175.26237	948.8
176.27798	27.1
177.25519	134.0
178.24544	41.3
179.25586	33.9
180.08545	3.9
181.23991	4.1
182.64299	27.7
183.52551	14.4
184.53827	58.3
185.23811	139.7
186.39639	65.5
187.36725	313.4
188.28371	76.0
189.10175	14.2
190.28625	39.0
191.28815	728.7
192.28253	289.8
193.23984	46.1
194.35199	56.0
195.27911	111.9
196.31235	66.9
197.21968	99.4
198.41792	37.3
199.43353	318.9
200.42775	168.0
201.32635	422.5
202.31305	47.5
203.38031	67.0
204.50774	45.0
205.35426	144.4
206.39073	55.6
207.33237	74.7
208.29616	26.2
209.30261	71.2
210.09647	30.2
211.29057	164.8
212.30020	86.6
213.32491	104.9
214.26750	729.0
215.36578	270.3
216.41980	20.8
217.52444	124.2
219.23602	447.6
220.40149	249.6
221.45242	124.4
222.34592	54.7
223.29791	33.5
224.11288	47.1
225.33926	170.4
226.35245	96.3
227.48776	490.5
228.36096	315.8
229.35017	351.7
230.41714	74.6
231.43225	78.9
233.36179	1602.6
234.43484	371.7
235.36397	162.5
236.37634	79.0
237.41652	41.6
238.36058	94.3
239.35248	91.7
240.54285	99.6
241.31683	59.3
242.38333	105.6
243.40140	193.6
244.48206	112.3
245.36588	92.5
246.49466	225.6
247.45828	90.2
248.38519	60.4
249.50859	121.9
250.32912	40.0
251.36784	414.8
252.51100	84.5
253.72980	121.2
254.41855	415.9
255.42630	482.1
256.41870	160.0
257.43484	117.3
258.45587	117.1
259.47253	195.1
260.36273	1760.7
261.38715	1794.0
262.40311	384.6
263.33203	126.8
264.61029	46.2
265.42838	61.4
266.57593	45.6
267.53564	107.4
268.44208	85.2
269.48303	88.0
270.52106	85.4
272.41751	9913.1	b (5) (2+), y (2) (1+)
273.40698	642.0
274.38312	597.1
275.51538	273.6
276.45029	174.8
277.37711	120.2
278.45096	61.6
279.41046	216.3
280.38318	69.2
281.24625	22.9
282.31683	51.7
283.52216	117.4
284.46552	586.1
285.41281	92.3
286.38940	42.1
287.42218	205.2
288.48981	326.3
289.50024	278.5
290.83398	184.3
291.47394	839.3
292.54681	69.0
293.48993	34.0
294.42761	117.9
295.49780	267.1
296.46301	61.2
297.44016	162.2
298.40363	181.1
299.48358	55.5
300.85843	241.4
301.55020	1212.2
302.41467	1868.2
303.57880	93.0
304.55838	168.8
305.52582	77.5
306.53149	64.5
307.56018	79.8
308.60010	36.8
309.43268	7.7
310.51846	157.4
311.50351	162.6
312.38324	100.7
313.47272	163.0
314.49448	257.0
315.41754	954.7
316.53955	235.6
317.57208	89.1
318.78775	2684.5
319.43640	21962.5	b (3) (1+)
320.43549	1093.8
321.46545	106.7
322.46942	112.7
323.48688	64.0
324.46747	179.3
325.53473	119.0
326.58209	86.6
327.51428	120.6
328.42249	127.2
329.59973	153.8
330.53848	142.2
331.54779	95.8
332.40350	87.7
333.54385	56.1
334.53357	32.3
335.62402	50.6
336.50259	45.1
337.67953	91.6
338.48810	181.2
339.53027	114.9
340.52734	181.4
341.56641	264.8
342.50409	189.8
343.90607	157.2
344.68604	113.2
345.48969	39.6
346.69046	224.1
347.55688	601.5
348.54248	476.5
349.58292	213.2
350.41077	100.5
351.33856	28.2
352.21216	43.1
353.23651	194.4
354.55634	200.4
355.57361	165.6
356.63660	181.2
357.50894	179.9
358.65555	216.2
359.46442	168.7
360.47009	150.3
361.28946	79.2
362.36963	103.7
363.40369	66.2
364.46671	89.0
365.51776	61.5
366.51740	106.6
367.57697	62.2
368.51440	61.7
369.56094	159.4
370.57990	156.1
371.47604	171.9
372.42346	99.6
373.46332	124.3
374.58264	276.0
375.52930	192.4
376.53439	137.0
377.50183	51.9
378.42938	45.2
379.61078	72.2
380.52258	44.9
381.44754	144.9
382.52264	96.7
383.47638	254.7
384.52011	213.3
385.56616	108.4
386.66882	236.2
387.46906	1114.8
388.58899	199.3
389.60895	422.3
390.55591	146.0
391.40564	85.0
392.51062	231.3
393.36908	327.1
394.34497	280.5
395.53809	169.6
396.59988	176.4
397.45209	469.9
398.46906	230.6
400.42236	1162.8
401.50562	550.9
402.48236	466.8
403.45917	499.9
404.49963	753.2
405.54211	178.2
406.61810	67.4
407.45099	70.4
408.91644	224.5
409.61102	486.9
410.54755	268.3
411.56622	303.1
412.56769	173.9
414.36499	728.3
415.42181	2918.7	b (4) (1+)-NH3
416.42804	179.9
417.57916	375.6
419.46454	3028.1	y (3) (1+), a (8) (2+)
420.47797	208.3
421.62610	414.9
422.52832	1392.4
423.56317	507.5
424.60736	83.4
425.46985	179.3
426.26410	217.8
427.34680	406.9
428.46613	1687.8
429.47333	844.0
430.60858	277.9
432.38495	9507.2	b (4) (1+), b (8) (2+)
433.37396	623.7
434.41956	286.2
435.48596	262.4
436.48395	366.0
437.42389	643.5
438.45801	173.7
439.44556	211.0
440.35895	244.5
441.38275	132.6
442.50189	281.5
443.54370	150.5
444.49445	107.7
445.51593	74.5
446.60516	288.3
447.53400	184.4
448.70685	91.0
449.62549	136.2
450.51837	184.3
451.57117	370.7
452.54767	265.3
453.43536	440.2
454.71497	470.2
455.53253	362.5
456.54620	167.5
457.61737	198.6
458.72131	207.9
459.60510	434.2
460.61780	487.0
461.49298	241.0
462.42816	237.9
463.23120	184.1
464.59900	205.9
465.52374	114.3
466.70947	230.0
467.80164	1112.5
468.49194	818.2
469.43933	293.3
470.43060	95.4
471.34491	188.0
472.51050	337.7
473.87250	381.5
474.90051	331.2
476.44568	10270.4	y (4) (1+)
477.47980	765.7
478.79553	693.3
479.64349	205.8
480.62671	614.8
481.47400	388.3
482.98102	4219.7	y (8) (2+)
484.72711	174.9
485.80261	224.4
486.76923	207.5
487.70203	240.9
488.47363	231.4
489.20209	331.3
490.29828	227.0
491.25952	212.2
492.55066	450.7
493.45770	2040.6
494.53180	836.9
495.45044	367.1
496.58270	1983.5
497.39709	758.9
498.52936	131.9
499.41675	289.6
500.40387	1885.8
501.62872	390.4
502.63721	373.8
503.72778	1084.7
504.49554	594.6
505.50055	509.9
506.52441	617.5
507.38824	437.9
508.30548	520.9
509.24384	230.1
510.14423	810.3
511.34528	1644.4
512.10333	485.8
513.00073	106.8
513.61938	203.6
514.42743	194.9
515.50690	292.3
516.35229	382.0
517.43854	1280.3
518.41785	709.8
519.24634	665.6
520.36816	141.8
521.57251	330.7
522.55933	585.3
523.51538	867.5
524.52936	1066.3
525.54419	487.5
526.71741	444.0
527.63525	1052.1
528.42371	5727.9	b (5) (1+)-NH3
529.40082	460.6
530.43848	439.5
531.63867	523.2
532.48126	894.0
533.32880	482.1
534.26538	688.4
535.32678	464.3
536.12836	337.3
537.16882	275.6
538.07935	360.8
539.41937	731.2
540.47479	1083.8
541.47601	1551.2
542.47803	1440.5
543.74261	811.8
544.53107	1527.1
545.44116	6130.3	b (5) (1+)
546.65210	1127.0
547.53723	300.5
548.54901	340.2
549.59570	2160.1
550.66638	11511.1	[M+2H] (2+)-NH3-H2O
551.43774	2841.0
552.45190	599.0
553.67444	410.0
554.65991	244.0
555.51227	571.4
556.11462	549.7
556.95990	792.3
558.79803	5909.9
559.52466	16437.3	[M+2H] (2+)-NH3, [M+2H] (2+)-H2O
561.14783	714.9
562.17749	68.2
563.58716	3.3
564.49329	28.0
567.48022	342.7
569.42163	12582.2	[M+2H] (2+)+H
570.20630	281.6
571.47729	29.6
573.34210	381.3
574.34045	110.2
574.99103	48.5
575.62439	58.9
576.49652	81.8
577.60895	259.2
578.52991	252.4
579.52686	207.2
580.45386	125.9
581.44507	109.8
582.44867	153.6
583.50659	159.9
584.40631	182.6
585.49316	246.1
586.58350	128.6
587.49445	212.6
588.32715	382.5
589.37366	279.5
591.38531	23928.5	y (5) (1+)
592.41345	1270.6
593.58264	494.7
594.46777	3058.9
595.49664	1268.1
596.65942	208.8
597.63464	203.0
598.52411	202.5
599.67499	293.5
600.58179	123.1
601.37872	104.8
601.98755	113.1
603.08533	215.0
603.74365	36.3
604.47589	171.7
605.53735	63.3
606.31934	314.4
607.61798	647.1
608.61566	548.2
609.52039	461.6
610.49664	475.8
611.45691	149.2
612.33447	62.9
613.52191	235.2
614.41125	226.7
615.58881	483.4
616.75763	465.5
617.37781	1520.6
618.42926	738.7
619.58575	248.9
620.50995	172.4
621.51038	475.4
622.70715	375.7
623.88599	164.2
624.54852	597.8
625.48474	1224.4
626.44672	228.4
627.50787	189.7
628.67389	298.5
629.69385	600.7
630.80835	123.5
631.59271	154.3
632.59961	252.9
633.77155	879.5
634.65582	1214.6
635.60248	288.2
636.33691	257.1
637.25470	669.2
638.23877	349.9
639.24915	722.8
640.06653	88.7
640.68353	222.5
642.42694	1617.9
643.60022	5115.5	b (6) (1+)-NH3
644.56262	505.4
645.48309	209.2
646.52112	128.4
647.55463	185.5
648.74158	103.7
649.63812	186.8
650.28577	218.8
651.41272	391.3
652.50323	401.3
653.50842	441.7
654.67395	226.8
655.88519	314.1
656.95166	158.2
657.81458	185.8
658.68518	306.6
659.51324	241.6
660.49530	5313.8	b (6) (1+)
661.57678	411.9
662.68536	352.7
663.68262	229.5
664.72070	179.2
665.65875	220.9
666.63306	308.5
667.64984	201.9
668.65802	92.8
669.72632	144.5
670.57214	452.5
671.55212	289.5
672.49628	480.1
673.34515	411.6
674.51990	268.5
675.62207	199.9
676.68146	349.1
677.49963	292.4
678.56616	521.5
679.53693	574.1
680.45734	393.4
681.50098	574.5
682.19568	10238.7
683.44598	193.0
684.12207	200.0
685.40289	380.5
686.53888	1608.4
687.52759	159.3
688.27356	214.5
689.52264	522.5
690.69128	560.4
691.81476	5613.4
692.66785	2823.1
693.56226	794.7
694.63013	628.0
695.66321	924.5
696.62134	533.5
697.58923	147.4
698.88275	233.5
699.52600	717.0
700.51660	1305.5
701.69885	484.4
702.73157	325.2
704.49298	36167.5	y (6) (1+)
705.50470	2336.3
706.56891	518.6
707.53442	5367.3
708.53369	2409.4
709.46082	403.2
710.54272	627.5
711.55945	231.9
712.61401	782.9
713.49445	1012.2
714.36340	526.2
715.57025	401.1
716.52582	691.0
717.49609	1432.6
718.72754	286.6
719.71631	1242.3
720.69757	1582.1
721.73120	17476.0
722.50262	2547.8
723.36230	242.3
724.66064	112.9
725.53174	180.3
726.55060	129.4
727.75146	232.6
728.61749	675.5
729.78711	1214.8
730.58136	334.6
731.36627	196.2
732.45715	403.9
733.60889	400.6
734.58380	176.1
735.43494	206.5
736.21429	103.2
737.33374	121.2
738.20728	311.7
739.46771	157.2
741.33960	12738.5
742.11804	5459.8
743.18872	1034.6
744.20703	1460.6
745.14160	730.4
746.39093	378.7
747.49799	381.0
748.67401	257.0
749.51996	239.1
750.45642	323.4
751.84448	309.1
752.70294	97.5
753.63782	72.4
754.62097	129.1
755.78601	103.8
756.59869	221.4
757.46881	184.4
758.59076	138.2
759.64960	110.6
760.64520	123.9
761.57343	148.9
762.62805	128.5
763.42383	121.8
764.38037	387.8
765.46436	297.6
766.41864	238.9
767.30896	226.7
768.35303	168.6
769.47314	179.6
770.42316	308.0
771.59949	177.2
772.54810	191.6
773.45538	193.7
774.67572	227.3
775.57458	126.4
776.62537	119.5
778.17419	1053.4
779.30548	677.0
780.41541	445.4
781.54004	143.1
782.90222	212.3
783.68292	217.4
784.91260	133.4
785.73273	201.3
786.71552	294.0
787.57050	505.3
788.53778	320.3
789.46393	201.9
790.52979	219.6
791.54175	134.8
792.56390	133.9
793.58649	101.8
794.73999	258.6
795.46234	222.5
796.18146	97.5
797.61591	122.3
798.60144	76.9
799.62000	858.3
800.48773	203.9
801.64282	157.5
802.56335	172.1
803.56622	145.5
804.71552	211.5
805.60413	109.8
806.65906	69.2
807.59247	175.3
808.48456	104.4
809.39362	87.6
810.49731	60.1
811.57874	299.0
812.61957	171.2
813.43976	49.0
814.74438	179.1
815.51038	274.9
817.53033	38030.9	y (7) (1+)
818.49286	2509.6	a (8) (1+)-H2O
819.60260	656.8
820.57318	1663.2
821.57373	894.7
822.55518	226.1
823.51709	153.5
824.40039	142.9
825.41840	95.5
826.61145	110.0
827.50330	115.8
828.49481	189.4
829.49213	782.7
830.60181	130.5
831.53809	166.4
832.50085	59.7
833.59668	36.8
834.80200	91.3
835.67169	51.3
836.55536	393.5
837.57178	110.4
838.52136	34.8
839.45807	87.9
840.47308	127.3
841.52032	236.2
842.55829	249.7
843.50818	268.7
844.51007	137.4
845.70282	266.9
846.50012	2056.5	b (8) (1+)-H2O
847.46851	3719.0	b (8) (1+)-NH3
848.49634	343.9
849.38025	66.0
850.50464	65.3
851.46991	71.2
852.52820	67.4
853.57739	45.4
854.46661	31.3
855.60114	61.9
856.59979	157.7
857.50104	353.5
858.63104	251.3
859.53284	120.0
860.59918	443.0
861.74591	148.6
862.60297	153.6
864.45221	7605.1	b (8) (1+)
865.58313	603.0
866.69031	52.7
867.60999	28.6
868.61346	147.6
869.83838	77.1
870.64844	39.8
871.59241	154.2
872.60522	162.6
873.59247	193.4
874.55200	2266.8
875.54321	1323.3
876.61835	149.2
877.58423	87.7
878.54657	141.9
879.48737	91.5
880.60236	159.0
881.48425	83.7
882.46564	67.1
883.60693	85.9
884.66418	112.1
885.66516	31.5
886.56940	13.0
887.53503	35.6
888.48340	80.7
889.56036	41.9
890.57281	103.4
891.56232	36.1
892.63641	164.1
893.76477	156.5
894.58820	77.4
895.47656	62.3
896.55078	76.2
897.34082	20.4
898.68713	19.5
899.64948	43.8
900.59961	152.0
901.55231	190.9
902.54590	204.8
903.54877	163.1
904.49133	138.8
905.57782	298.2
906.57324	220.2
907.50159	112.8
908.52081	146.3
909.47266	241.2
910.33435	70.2
911.62360	23.8
912.62152	16.5
913.51001	170.3
914.79681	25.2
915.60339	17.8
916.62866	103.6
917.56635	218.3
918.58191	136.2
919.44171	45.2
920.49506	631.9
921.48492	644.7
922.57599	124.3
923.55457	34.4
924.49060	30.9
925.66858	53.6
926.47406	51.0
927.64795	18.9
928.57123	13.8
929.46307	22.6
930.60297	58.4
931.62177	95.0
932.74536	121.1
933.79987	265.0
934.57703	2534.4
935.59528	1400.1
936.71594	45.4
937.66199	41.9
938.56274	22.2
939.56946	21.2
940.68817	34.0
941.48877	33.2
942.41864	39.8
943.54083	129.2
944.55084	185.0
945.63446	93.5
946.61993	69.1
947.56396	51.3
948.60950	271.0
949.55249	989.3
950.53674	586.6
951.70721	164.2
952.64056	16.4
953.53467	163.3
954.60474	115.9
955.54706	67.8
956.65662	384.8
957.60651	69.4
958.77991	22.4
959.52167	78.0
960.61292	57.8
961.51294	529.6
962.51135	96.0
963.66528	99.7
964.54578	3001.3	y (8) (1+)
965.50867	392.0
966.56171	72.1
967.51825	8.3
968.63477	25.6
969.65265	135.1
970.60321	243.4
971.47815	236.2
972.64087	131.0
973.52435	21.7
975.04785	10.8
976.00201	77.0
976.63239	8.0
977.57684	54.9
978.58630	74.0
979.92749	40.7
980.62482	18.7
981.50781	18.2
982.64526	68.3
983.80676	38.1
984.81091	66.2
985.57751	58.8
986.57343	80.9
987.68298	320.9
988.59772	554.4
989.52972	554.5
990.56775	90.3
991.59723	76.7
992.51978	24.0
994.10150	25.1
994.72113	13.0
995.63068	10.2
996.60217	26.0
997.61658	19.1
998.55646	25.4
999.54193	14.5
1000.59167	6.9
1002.59424	64.1
1003.56653	50.8
1004.64050	125.0
1005.74481	72.1
1006.63043	82.4
1007.59668	97.2
1008.61078	35.6
1009.65643	13.2
1011.59033	16.4
1013.54541	61.5
1014.64178	6.6
1015.51343	23.1
1017.76575	20.1
1018.51282	6.6
1019.62073	48.7
1020.54138	56.6
1021.54944	425.6
1022.51929	234.6
1023.58051	140.5
1024.64722	33.2
1025.51221	33.8
1026.53674	43.3
1027.32898	50.3
1028.64380	13.9
1031.50964	1032.1
1032.59412	101.0
1033.63428	24.1
1034.60803	33.5
1035.52844	27.6
1036.71387	19.2
1037.59668	9.1
1040.56836	2.5
1042.59229	14.3
1043.64319	33.8
1044.46558	25.5
1045.87122	27.6
1046.61963	16.2
1048.51794	14.3
1050.55322	42.5
1053.55518	3.0
1054.47937	7.1
1056.46643	8.4
1058.60278	67.3
1059.44397	41.6
1060.64600	6.0
1061.61023	4.4
1063.66870	4.4
1067.65991	3.5
1069.64868	15.3
1070.52515	61.3
1073.82922	6.6
1074.65381	45.8
1075.81531	26.5
1076.77747	42.3
1078.54871	22.8
1080.37305	60.4
1084.59717	60.5
1085.48389	73.8
1087.62231	4.4
1089.41870	5.6
1090.72217	17.8
1091.66785	39.2
1092.52625	7.6
1093.54565	12.4
1097.82617	20.0
1098.66870	19.2
1099.73328	2.8
1100.50171	3.8
1101.59253	14.7
1103.72791	5.4
1104.39868	16.3
1107.51099	16.4
1110.67419	2.4
1111.55310	24.1
1113.53345	10.3
1114.56348	14.8
1115.80078	5.7
1118.68762	23.6
1119.57813	20.9
1120.56335	7.8
1127.81323	30.2
1134.69812	3.7
1135.74805	12.7
1139.34131	17.3
1140.81396	7.7
