# Supplementary material for: Top-Down and Bottom-Up Identification of Proteins by Liquid Extraction Surface Analysis Mass Spectrometry of Healthy and Diseased Human Liver Tissue
Source: J Am Soc Mass Spectrom. 2014 Sep 3;25(11):1953–61. doi: 10.1007/s13361-014-0967-z (PMC4197381; doi:10.1007/s13361-014-0967-z)
Supplement: Supplementary file 4 — (ZIP 7870 kb) [file 13361_2014_967_MOESM4_ESM.zip › data/ENILFGMGNPLLDISAVVDKDFLDK_-2_2_106383.txt]

m/z	i	matches
244.17676	8.4
259.36438	25.8
261.29065	9.5
262.13739	14.5
268.21823	3.2
272.21558	4.6
275.21466	7.4
277.26169	15.2
278.34720	5.3
279.27664	2.6
280.59314	3.1
284.30930	10.5
287.42178	3.2
288.38684	2.8
289.46625	4.0
291.24631	4.3
294.26047	67.9
295.85391	30.0
296.69354	22.1
299.33246	6.7
300.59149	7.8
304.37277	20.3
305.43961	13.8
306.32965	8.7
307.09076	5.9
310.19516	29.7
311.31720	198.6
312.45419	64.2
314.25146	3.6
317.60748	4.9
318.44324	8.7
319.29990	14.0
320.35910	5.1
321.35251	2.1
323.38727	5.7
324.30762	40.0
327.12939	13.5
328.20078	2.9
329.38174	65.7
330.52927	21.2
331.31387	21.4
333.89566	5.2
335.45303	6.8
336.43152	10.8
338.34787	26.7
339.38177	320.0
340.32996	51.9
341.36749	106.7
342.31952	32.3
344.27255	10.8
345.45419	19.2
346.31973	13.8
347.19183	6.0
348.38968	5.1
349.30145	8.5
350.31772	12.5
352.17340	31.6
353.26038	3.6
354.31238	18.8
355.29120	5.1
356.61273	46.0
357.41684	241.4
358.32071	62.9
359.36182	159.3
360.41098	47.5
361.65939	9.8
363.41364	18.0
365.34204	11.6
366.40326	8.7
367.43423	2.5
369.41916	24.3
371.40198	18.7
372.37845	6.8
373.48624	28.8
374.33347	39.7
375.43170	48.0
376.49496	8.3
379.54138	5.9
381.37732	3.3
382.46747	8.8
383.52130	9.4
385.65060	17.2
388.41248	22.6
389.39417	3.6
390.30200	28.9
391.37494	87.3
392.37421	30.6
393.21909	6.1
395.38550	31.0
396.38147	7.4
401.46960	52.2
407.18393	60.6
408.24188	30.7
409.44305	10.2
411.35242	40.2
412.38297	17.7
413.73376	8.7
414.36078	14.7
415.39447	12.5
416.49231	14.5
417.44653	12.9
418.43311	6.0
419.14050	11.8
421.20874	29.6
422.23502	5.6
424.31293	213.2
425.40582	141.2
426.52179	33.3
427.65033	4.8
428.94208	9.4
430.41479	19.4
431.36667	29.6
432.45062	18.2
433.41339	7.4
434.32300	7.7
435.32379	5.1
436.30988	17.1
437.46716	3.2
438.38168	5.5
439.24670	11.6
440.30701	24.2
441.13455	21.2
442.36160	63.4
443.47586	34.1
445.43909	20.0
446.47906	7.9
448.59619	50.1
449.38428	2.3
450.46582	21.5
452.31885	700.6
453.31430	201.9
454.49054	24.3
455.46375	12.9
456.33923	4.9
457.52899	37.5
458.36740	134.5
459.38190	132.6
460.56073	19.3
461.30951	3.1
462.75470	14.0
463.47772	7.0
464.24152	10.1
470.29376	290.2
471.29614	86.0
472.47052	35.5
473.40799	8.5
474.41394	22.3
475.37842	35.2
476.40305	89.3
477.27875	25.1
478.17969	26.4
479.34644	18.9
480.22864	5.7
482.26428	49.5
483.45929	7.5
484.63092	16.4
485.36935	17.5
487.32477	6.4
488.33508	58.6
489.30142	31.0
490.40338	33.8
491.20233	14.6
493.33508	8.9
494.37888	8.1
495.22076	8.5
496.33453	22.3
497.36713	19.3
498.44800	4.5
499.36462	26.8
500.31238	13.3
501.39471	12.9
503.28192	3.9
504.36865	146.7
505.40649	11.7
506.32617	12.7
507.29633	24.0
508.23999	34.5
509.39777	16.2
510.38513	17.5
511.24432	18.7
513.52490	49.3
514.35583	2.8
515.39929	84.8
516.32257	36.4
517.43115	19.1
518.28864	6.7
519.56702	25.0
520.33179	17.2
521.30566	17.3
522.37341	75.9
523.25958	47.4
524.48199	5.1
525.28821	3.7
526.52130	21.3
527.43835	45.8
528.45990	32.2
529.32605	47.2
530.54364	17.0
531.42291	47.0
532.40576	18.7
533.41132	19.6
534.25769	12.3
535.38965	10.6
536.29279	8.1
537.48724	22.3
538.75116	23.2
539.89618	10.3
542.36365	36.4
543.52399	27.7
544.29144	18.6
545.37512	90.9
546.30811	44.5
547.30737	10.9
549.27563	42.7
550.36993	23.1
551.50482	26.3
554.42371	80.8
555.61121	38.4
557.36414	10.0
559.37054	12.7
560.50574	30.4
561.20306	32.7
562.25598	12.8
563.52271	14.1
564.40790	31.6
565.52844	19.0
566.30695	4.1
567.27081	17.5
568.30750	10.5
569.39197	50.5
570.40259	33.6
571.50165	134.7
572.42493	233.2
573.53955	45.0
574.62445	6.0
575.44922	59.6
576.34863	28.4
577.49438	17.6
578.32672	7.0
579.33844	15.3
580.42487	7.1
581.27527	6.2
582.36298	94.3
583.47369	18.5
585.36591	39.0
586.49554	33.7
587.36121	20.2
589.46637	86.7
590.43652	76.0
591.35510	24.5
593.33569	72.5
594.53644	14.6
595.59033	44.9
597.44348	10.2
599.38800	319.4
600.33221	420.6
601.42853	139.6
602.72339	28.8
604.16919	4.3
605.51855	4.1
606.29785	30.2
607.44104	3.2
608.27368	42.7
609.55310	7.5
610.64044	72.4
611.54205	19.4
612.19965	33.6
613.32666	21.1
614.53528	19.9
615.55627	21.2
617.34344	569.6
618.41095	142.1
619.34564	47.0
620.49756	74.4
622.53162	10.1
623.25757	12.5
624.38336	22.6
625.68488	16.5
626.42065	12.2
627.34375	6.3
628.39362	29.9
629.38391	44.2
630.45758	26.9
631.47772	81.6
632.29724	10.9
633.51740	80.7
634.89819	69.0
636.87042	56.4
637.61633	2.1
639.26489	80.2
640.31573	49.8
641.40192	22.9
642.67090	51.1
643.27515	4.7
644.54926	55.2
645.43036	42.7
646.53668	39.8
647.50592	52.3
648.31824	4.5
649.51569	23.1
650.42059	21.7
651.51080	25.1
652.52173	22.0
653.40521	15.6
654.31323	11.1
655.27557	31.8
656.40997	568.3
657.43597	297.3
658.50861	98.7
659.33191	71.4
660.64105	60.2
661.69263	31.8
662.45715	19.1
663.49774	25.5
664.48718	6.3
665.55389	12.2
666.65857	30.1
667.39880	17.0
668.40057	64.1
669.42438	67.3
670.42859	59.1
671.54053	15.4
672.57501	13.9
673.59808	5.4
674.56372	153.5
675.58148	117.8
676.45715	102.3
677.58948	55.1
678.95831	28.5
681.58344	3.7
682.71619	79.3
683.63275	72.0
684.58344	15.5
685.85376	50.4
686.50671	14.4
687.39008	20.1
689.94580	42.9
690.54663	11.1
691.79199	93.6
692.64801	75.4
694.48975	31.9
695.53455	34.5
696.60333	36.8
697.42444	10.4
699.22595	142.1
700.51312	23.1
701.60956	54.6
703.12738	59.7
704.20459	40.6
705.53760	19.9
706.44019	12.4
708.25720	41.3
709.09229	46.9
710.56616	53.2
711.36401	36.0
712.72845	16.8
713.57861	50.5
715.89563	60.3
716.60986	48.9
717.50769	23.2
718.73950	31.7
719.57660	41.6
720.51367	26.1
721.49774	39.4
722.48834	71.8
723.62830	32.9
725.72076	2.6
726.43628	9.4
727.58502	9.5
728.56409	15.1
729.51880	14.1
730.55139	34.0
732.18097	34.8
733.42383	3.4
734.76477	43.6
735.47833	14.7
736.53082	17.7
737.50812	32.9
738.38367	15.9
739.25635	61.8
740.27026	49.8
741.44165	32.7
742.33630	14.9
743.62640	15.9
745.58875	54.0
746.55139	75.4
747.63989	79.8
748.47083	13.6
749.64020	21.1
750.27979	8.7
752.51740	114.4
753.49420	19.4
754.32666	8.6
755.47150	43.3
756.20807	67.7
757.36389	118.7
758.25031	38.2
759.21027	55.2
759.83728	74.1
760.48413	106.5
761.51495	60.1
762.83734	73.1
763.65033	76.6
765.69031	364.5
766.62000	114.9
767.66772	9.6
770.25226	105.3
771.07538	100.5
772.43713	67.5
774.01050	112.7
774.74493	55.0
775.85431	25.5
776.51221	56.6
777.54596	26.9
778.51837	36.0
779.94934	46.5
780.83594	25.4
781.64948	72.5
783.65674	43.3
786.09509	25.2
787.02191	28.1
787.72919	204.5
788.46075	378.3
789.44550	196.9
790.34277	108.0
791.49860	109.1
792.68274	93.4
793.71539	36.1
795.37665	14.8
797.34204	150.2
798.32245	88.5
799.44104	25.9
800.42566	47.0
802.52795	9.8
803.49353	333.7
804.37573	89.3
805.46783	407.2
806.51416	207.5
807.81732	121.9
808.72955	107.3
809.67896	45.0
810.64032	61.1
811.76801	36.2
812.46436	29.1
813.64276	41.6
814.81091	12.8
815.56921	26.3
816.30682	42.8
816.95428	11.8
818.25024	89.2
819.84515	80.1
821.59741	58.8
822.59113	252.4
823.39429	131.2
824.37482	61.4
825.21191	10.1
827.60382	46.0
828.62329	175.2
829.93207	39.4
831.02985	58.1
832.71893	65.6
833.76465	135.1
834.70038	33.3
835.84198	27.3
836.63995	16.2
838.74548	64.2
839.77100	142.5
841.08209	558.9
842.66803	87.5
843.65936	78.0
844.51678	38.4
845.52173	192.5
846.47363	260.8
847.17786	80.7
848.14417	75.7
849.52069	149.6
850.39581	24.7
851.57880	80.4
852.70490	18.3
854.22620	88.6
854.89545	35.1
856.93011	116.7
857.78217	29.4
858.86438	112.8
860.44214	23.4
861.69196	124.4
862.52850	211.6
863.68726	108.1
864.55884	49.7
865.32892	56.4
866.41486	90.7
867.28149	18.2
868.19421	110.0
869.33569	138.1
870.67175	54.4
871.53412	42.9
872.61102	152.4
873.27356	19.3
874.50323	50.1
875.56976	103.7
876.30493	79.0
877.35553	101.1
878.47260	375.9
879.36768	132.8
880.80054	98.1
881.61945	34.0
882.38159	77.1
883.33826	37.6
884.45239	62.0
885.05304	20.1
885.70172	58.2
886.46179	30.9
887.76831	178.6
888.56006	28.9
889.23553	63.9
890.31689	54.8
891.31390	134.2
892.36969	47.4
893.55798	135.9
894.88037	1438.4	y (16) (2+)
895.69928	230.1
896.61139	260.6
897.53717	298.9
899.57715	418.1
900.86346	152.9
901.58618	26.0
902.85559	53.2
903.52130	176.1
904.48810	464.6
905.46509	199.2
906.49878	85.9
907.30243	215.7
908.21082	88.1
909.31683	166.5
910.32806	654.9
911.32666	227.3
912.73456	312.7
913.57361	94.8
914.68463	23.5
921.49298	28.7
922.57782	6.9
923.31641	17.5
924.87048	18.4
925.59448	40.4
926.79999	26.7
927.63354	41.1
928.78259	21.5
930.56396	30.3
932.12823	202.9
933.60809	14.4
935.24274	96.7
937.15869	144.2
937.89288	42.9
938.54016	4.0
940.15692	120.6
941.69391	111.7
942.45288	4.1
943.68793	244.0
944.75323	103.4
945.65106	77.3
946.57141	40.6
947.70465	117.5
949.44446	259.7
950.13898	18.5
951.82208	1196.3	y (17) (2+)
952.73322	372.1
953.67181	133.5
954.45038	180.0
955.44025	20.1
956.47156	146.7
957.46454	48.5
958.38928	23.3
959.59515	195.6
960.66217	45.0
961.99194	40.6
962.61981	94.2
964.39679	153.4
965.81799	132.7
966.96478	65.1
967.63251	76.6
968.37189	18.6
969.06183	7.0
969.74078	13.0
970.52258	26.2
971.44000	25.8
972.53784	203.9
973.74530	28.3
974.43091	2.4
975.67023	47.7
976.54132	152.2
977.86359	361.5
980.32013	7931.0	y (18) (2+)
981.18402	2131.4
982.34564	87.0
984.18567	140.3
985.12189	132.1
986.01398	26.1
987.01752	169.0
988.92761	80.4
991.22314	107.9
992.48920	35.7
993.76697	30.5
994.87964	174.7
995.86707	91.6
996.63440	53.5
998.13300	248.3
1001.08752	286.7
1002.29089	96.9
1003.29303	204.8
1004.53253	190.1
1005.23193	169.9
1007.01062	251.9
1008.12659	301.0
1009.10809	23.2
1010.87781	70.5
1011.63306	12.1
1012.90460	19.6
1013.76770	120.8
1014.77112	64.5
1015.90076	36.3
1016.68329	9.1
1017.35284	31.1
1018.47626	57.2
1019.26349	159.9
1020.39441	92.1
1021.79565	70.1
1022.59296	39.2
1023.55908	103.6
1024.41357	14.4
1025.88379	51.7
1026.64343	17.4
1027.93591	72.3
1028.86914	17.2
1029.55347	41.9
1030.86755	90.7
1031.81372	46.6
1032.99646	67.7
1033.63477	27.4
1034.51074	21.5
1035.30042	67.4
1036.27612	42.3
1037.37573	97.9
1038.38550	136.9
1039.07446	32.3
1039.99426	38.1
1041.29321	238.2
1043.00085	81.0
1043.74780	77.4
1045.86145	1782.9	a (10) (1+), y (19) (2+)
1046.76941	725.6
1047.79602	655.7
1048.82751	532.4
1049.76392	96.2
1050.38232	14.5
1051.47876	95.0
1052.33972	39.7
1053.37354	115.3
1054.26245	181.5
1055.47229	43.2
1056.64270	48.1
1058.31055	170.2
1059.45898	105.9
1060.76941	70.5
1062.34753	99.0
1063.94092	66.9
1065.31287	228.8
1066.22595	125.2
1067.74390	99.0
1068.51477	36.6
1069.23767	44.7
1070.91589	156.5
1071.65881	147.0
1073.44043	199.9
1074.36450	14883.1	y (20) (2+)
1075.13513	4787.9
1076.22827	190.4
1077.06909	6.0
1077.88281	48.9
1078.67615	131.3
1079.46509	60.2
1080.72754	79.6
1081.50183	78.2
1082.50024	2.4
1083.58374	98.4
1084.74622	42.2
1085.76672	14.3
1086.92163	148.0
1087.79663	95.6
1088.83069	130.2
1089.89502	62.3
1090.77881	211.8
1091.78540	132.3
1092.95203	23.1
1094.01941	41.3
1095.08569	47.8
1095.89758	29.5
1097.74036	3274.9
1098.51428	197.2
1099.77112	44.8
1101.04419	189.2
1101.64880	62.9
1102.67334	32.4
1103.49084	82.9
1104.44202	67.2
1105.65710	103.7
1107.51526	59.0
1108.31128	15.4
1109.23755	64.2
1110.50110	40.7
1111.57043	43.0
1112.63782	114.7
1113.29578	38.5
1114.66614	19.0
1115.46924	57.7
1116.54480	80.9
1117.53906	40.2
1118.58118	59.8
1119.93518	37.8
1120.84912	86.7
1121.68909	282.5
1122.61633	26.6
1123.62634	68.7
1124.77014	27.3
1125.39258	30.7
1126.07263	4.7
1126.92639	21.8
1127.75928	4.6
1129.69714	22.9
1131.31567	53.9
1132.13293	20.5
1132.90039	2.7
1133.92163	43.7
1135.29675	4.5
1136.81030	18.7
1137.82739	75.7
1138.88550	254.7
1139.74243	58.8
1141.36804	61.8
1142.68628	48.7
1143.59924	71.1
1145.03015	28.5
1147.89722	10564.9	y (21) (2+)
1148.66980	3473.7
1149.64197	135.2
1150.72327	74.0
1152.10364	127.1
1152.71375	116.0
1154.37769	1684.9
1155.30176	280.5
1156.34912	89.3
1157.35571	190.2
1158.24927	40.8
1159.80505	92.9
1160.95422	23.4
1161.67554	16.7
1162.67700	52.9
1163.47595	26.8
1165.82922	42.9
1166.78564	63.2
1167.80359	12.4
1168.65295	55.1
1169.87537	70.7
1170.50220	15.4
1171.67566	63.7
1172.71191	197.0
1173.49414	89.1
1174.17395	43.7
1175.11060	8.0
1176.10681	25.0
1178.26221	420.5
1179.23450	266.2
1180.22290	99.0
1182.20166	30.7
1183.06323	55.5
1183.70825	3.8
1185.40881	28.6
1186.30786	53.1
1187.58203	68.2
1188.45129	94.1
1190.06250	81.4
1191.27930	15.9
1192.50415	50.8
1193.64453	12.6
1195.73901	184.8
1196.76892	60.2
1197.64661	44.7
1198.43835	46.7
1199.65259	22.6
1200.66504	14.9
1201.91516	28.9
1204.29333	4929.2	y (22) (2+)
1205.26221	1593.5
1206.10449	15.6
1206.95886	2.8
1207.81482	13.2
1209.22632	60.2
1210.51575	123.9
1211.90613	142.8
1212.73682	5.3
1213.66748	1.5
1214.99561	8.1
1215.70374	16.7
1216.63281	23.8
1217.56506	124.7
1218.50049	157.2
1219.68335	37.2
1223.15857	135.8
1223.97424	59.4
1224.88977	39.4
1225.50073	190.7
1226.87256	91.3
1228.04297	75.5
1228.88342	19.0
1229.80957	15.5
1230.68457	95.1
1231.62256	39.7
1233.72644	110.6
1234.71204	29.9
1235.97498	83.2
1236.68762	93.3
1237.70166	92.4
1239.33765	66.7
1240.48914	32.1
1242.00818	63.6
1242.72998	30.4
1243.63293	30.9
1244.37634	45.1
1246.01843	21.3
1247.03503	47.6
1248.23425	28.3
1248.92810	48.7
1249.59644	11.2
1250.89990	90.1
1252.07861	147.6
1253.46130	147.8
1254.30066	63.1
1255.79150	11.0
1256.69800	22.7
1257.59387	35.8
1258.61377	33.9
1259.43408	40.6
1260.95569	557.1
1261.92004	280.2
1262.82947	103.6
1264.60266	31.9
1265.33057	44.1
1266.34900	51.3
1268.18909	53.4
1269.38025	2481.3
1270.27148	301.9
1271.25293	41.2
1272.74890	14.6
1274.42139	17.8
1275.63989	32.9
1276.53992	35.3
1277.36938	46.0
1279.80945	29.8
1281.32007	24.6
1282.63538	6.1
1283.83826	13.9
1284.72693	36.7
1285.82104	2.6
1286.63782	19.4
1288.37305	48.9
1289.11707	30.0
1291.64709	72.5
1293.51257	48.3
1294.71240	10.9
1295.89136	70.0
1299.66443	24.3
1300.85327	64.7
1301.58423	3.0
1303.05127	27.3
1303.71472	10.6
1304.56677	22.2
1306.43640	12.4
1307.63770	6.2
1308.94153	67.3
1309.81885	20.4
1310.71216	17.7
1311.72839	18.1
1312.75354	11.1
1315.24341	33.3
1315.95361	77.4
1317.10620	29.9
1317.98547	13.0
1318.97192	5.0
1319.61707	16.5
1320.28625	19.6
1320.96619	15.8
1321.89111	41.5
1323.26318	43.9
1324.86841	14.7
1325.75500	10.9
1326.89587	8.0
1327.80188	12.6
1329.55908	50.0
1330.98157	5.2
1331.76135	1.9
1332.50928	9.8
1333.98511	3.9
1334.83691	7.1
1335.64160	11.2
1337.49707	20.4
1340.83057	1.8
1342.67822	7.9
1345.65112	16.3
1346.81262	9.8
1347.60486	3.9
1348.64612	39.0
1349.72913	99.4
1350.71863	27.7
1351.83862	42.8
1352.69617	7.6
1354.78857	29.8
1356.80127	7.1
1357.72363	21.5
1361.55823	8.9
1362.64685	10.3
1366.78088	6.0
1367.73926	33.5
1369.68677	5.8
1371.91345	38.4
1373.77820	2.7
1374.50439	4.4
1376.70557	11.5
1377.49548	28.8
1379.76050	26.3
1381.37695	11.2
1382.78894	50.1
1383.94080	8.3
1384.72375	13.4
1385.82092	15.9
1386.47681	15.6
1388.05396	4.5
1388.80334	10.7
1391.57654	2.0
1392.71338	10.0
1395.82849	9.1
1396.78015	27.7
1399.32666	8.5
1401.82727	11.5
1407.84766	8.9
1410.22803	4.0
1411.71082	5.7
1412.71997	4.3
1413.34021	9.2
1414.78821	15.5
1415.77698	32.4
1419.88684	14.0
1421.71069	8.0
1424.72986	2.6
1425.70593	35.3
1426.65479	14.3
1427.72473	4.7
1429.09644	72.9
1430.85242	28.2
1432.02124	37.4
1433.99329	6.4
1434.71667	11.4
1437.74976	12.3
1439.01404	54.8
1439.87390	16.6
1443.77136	33.6
1444.56360	32.1
1445.55481	12.6
1446.47925	8.9
1447.79150	21.4
1452.70386	37.2
1456.68982	12.6
1457.54688	2.5
1458.88525	18.9
1460.83655	17.2
1464.82104	40.0
1465.81543	21.4
1466.67761	2.9
1467.87585	17.5
1470.25317	22.1
1471.54712	37.6
1474.50598	32.2
1477.16040	22.3
1480.66052	14.2
1482.09692	20.1
1483.61731	9.1
1487.94702	27.9
1488.88098	15.1
1491.69189	3.8
1495.00940	39.1
1495.73633	11.4
1496.83667	66.8
1497.77747	3.6
1502.77197	12.3
1503.93396	7.5
1511.34619	16.7
1515.23901	25.1
1515.87036	16.7
1520.76746	47.6
1521.86536	36.1
1526.15723	19.3
1527.81494	17.2
1529.55920	52.4
1530.63611	37.7
1535.91504	3.0
1538.66504	14.7
1539.54932	12.1
1543.95032	3.3
1551.82446	20.1
1554.10339	29.4
1560.79919	7.8
1565.89771	13.9
1566.54858	13.3
1568.82703	4.7
1570.85205	13.6
1571.81775	15.9
1577.96594	31.9
1582.72986	23.9
1584.76233	18.2
1585.76489	41.8
1586.74805	8.9
1598.57617	28.1
1600.96631	17.2
1601.75000	11.3
1602.87976	7.0
1607.18188	18.5
1608.00476	5.0
1609.78857	11.3
1614.66260	16.6
1620.13452	15.2
1622.86401	15.7
1625.90625	21.5
1626.93884	12.5
1628.29370	9.9
1628.97192	12.0
1630.49670	7.6
1638.82397	6.3
1644.14246	33.8
1646.01099	3.6
1649.75598	17.1
1653.02576	22.1
1654.79626	9.8
1657.85498	20.3
1658.84509	5.9
1659.68835	2.2
1664.59790	12.1
1668.14514	11.1
1668.80811	11.5
1669.92554	13.4
1674.15295	2.8
1675.41028	8.6
1678.60742	6.7
1679.99854	7.2
1683.41577	12.1
1685.64111	33.5
1696.74475	6.6
1697.72803	19.4
1698.91138	40.9
1703.57666	11.5
1706.86182	13.4
1715.66980	8.6
1732.83911	6.9
1734.82495	9.6
1737.76794	7.4
1740.91406	9.7
1756.06665	3.0
1762.07092	17.6
1771.96228	8.4
1773.08850	8.7
1773.97668	15.9
1775.10107	15.2
1776.95447	11.5
1784.98059	12.0
1785.66650	6.6
1789.09155	11.4
1790.19507	30.1
1792.99512	3.4
1797.90515	3.4
1808.55066	16.4
1810.16431	9.8
1813.02698	10.1
1815.25427	8.9
1829.66003	2.8
1832.75220	8.3
1836.02502	10.1
1836.83545	7.8
1837.75745	11.5
1852.78284	13.2
1861.95386	11.2
1873.94617	12.7
1885.79749	8.9
1887.00098	12.9
1891.60449	2.4
1898.25439	9.9
1902.03137	5.6
1912.12561	3.3
1935.20691	10.5
1947.92407	7.0
1958.71021	2.2
