# Supplementary material for: Top-Down and Bottom-Up Identification of Proteins by Liquid Extraction Surface Analysis Mass Spectrometry of Healthy and Diseased Human Liver Tissue
Source: J Am Soc Mass Spectrom. 2014 Sep 3;25(11):1953–61. doi: 10.1007/s13361-014-0967-z (PMC4197381; doi:10.1007/s13361-014-0967-z)
Supplement: Supplementary file 4 — (ZIP 7870 kb) [file 13361_2014_967_MOESM4_ESM.zip › data/ENILFGMGNPLLDISAVVDKDFLDK_-2_4_60825.txt]

m/z	i	matches
260.67715	5.8
261.30615	11.9
264.41144	5.9
266.38068	5.0
269.45847	3.4
272.38293	11.5
273.37555	4.5
274.27625	5.2
276.36533	5.1
277.29227	47.6
279.30402	31.2
280.32422	8.4
281.34818	4.4
282.39307	26.0
283.21906	16.0
287.26520	4.4
288.36856	4.7
293.35992	15.8
294.39786	36.3
295.29279	36.6
297.07498	7.5
300.41382	18.2
306.39069	3.4
307.28568	2.9
308.49130	9.6
310.35071	36.8
311.34106	323.8
312.34680	76.5
313.41605	46.1
314.36530	29.4
315.42596	14.6
317.49213	3.9
318.58084	25.2
321.20755	18.9
324.45532	28.8
325.44965	4.6
327.24640	6.6
328.25693	40.2
329.47870	38.0
330.49481	15.6
331.32056	7.8
335.19229	9.9
336.34705	3.8
339.34827	734.0
340.43546	172.7
341.44919	81.1
342.39734	49.4
343.33795	10.9
344.33801	14.4
345.35696	17.1
346.31903	20.4
348.44598	4.2
349.58044	11.0
352.37424	13.2
353.23221	15.8
354.63992	7.4
355.45859	22.0
357.37344	436.5
358.40250	58.3
359.45316	62.0
360.43320	30.8
361.67264	40.3
362.63138	14.1
363.51770	5.2
364.31412	7.6
365.59991	19.3
367.57156	16.7
368.40588	4.3
369.61542	45.6
370.44324	43.6
371.40631	12.3
372.44101	18.4
373.48605	10.4
374.51154	15.4
375.57843	48.7
376.52618	8.5
377.15454	8.7
379.47156	19.7
380.73938	8.5
381.51501	15.6
382.41144	8.9
383.85718	40.6
384.56683	3.9
385.48035	16.1
388.22015	21.3
390.26483	111.4
391.41174	102.0
392.19290	3.4
393.44788	21.0
394.45865	5.2
396.55554	3.3
397.33676	27.6
400.30603	2.1
401.27927	8.3
402.38501	13.7
404.14703	10.8
405.30841	23.3
406.41238	16.6
407.40033	138.7
408.45770	54.3
409.66077	14.3
410.47321	5.9
411.47211	14.1
412.18378	6.4
413.28479	44.1
414.27747	25.6
415.48697	37.6
416.45148	11.4
417.30334	17.1
418.31354	10.8
420.28848	3.2
422.53442	24.5
423.72974	53.2
424.46448	179.9
425.38013	254.0
426.25357	27.9
427.38684	35.3
428.35706	24.6
428.95825	9.6
429.75677	25.4
430.74188	34.5
431.35754	58.0
432.16431	24.3
433.54932	20.1
435.36154	87.4
436.66278	24.4
437.34207	4.6
438.46295	22.0
439.35150	6.7
441.21716	38.3
442.44626	52.4
443.37085	5.2
444.46848	34.3
445.38202	8.6
446.39102	37.4
447.31546	16.9
448.40378	23.5
449.46429	11.4
450.51001	27.8
452.29535	863.5
453.33771	302.5
454.51862	53.9
455.39417	13.5
457.09833	13.8
458.41595	211.8
459.29016	107.6
460.35159	37.2
461.45850	6.7
463.59027	16.0
464.50772	37.4
465.39429	11.3
466.45441	5.0
467.39813	6.1
469.23666	55.7
470.33380	280.8
471.36853	222.3
472.46301	30.3
473.38940	7.5
474.43054	39.8
475.58344	34.4
476.35855	65.2
477.43396	9.7
478.37030	11.0
479.32867	4.8
480.33856	1.5
481.50995	20.1
482.37170	16.1
483.36414	9.0
484.81091	43.8
485.53217	31.8
486.39508	28.4
487.38373	33.7
488.41125	73.7
489.44080	14.8
490.38586	8.1
491.41022	12.0
492.75586	15.2
493.76154	7.7
494.43997	24.6
495.42181	9.0
497.33179	9.3
498.29810	7.7
499.65546	6.9
500.37457	23.6
501.43323	16.2
502.62750	6.6
504.36292	171.8
505.39948	57.3
506.44452	15.9
507.57263	40.2
508.31531	29.5
509.48346	15.8
510.38855	6.2
511.35852	13.1
513.11066	8.3
514.28357	8.8
515.47522	42.6
516.40137	54.6
517.29694	105.8
518.41528	14.0
519.45923	12.5
521.20776	19.8
522.35461	174.7
523.38513	36.6
524.59149	24.4
525.23016	9.5
526.42798	52.5
527.17841	32.1
528.33795	68.2
529.41339	20.1
531.36859	30.3
533.44214	24.0
534.41748	30.0
535.46375	20.7
536.43390	10.8
537.43414	23.3
539.73297	35.5
541.35254	53.8
542.80542	23.1
543.50378	6.2
544.32715	69.0
545.35358	65.8
546.21265	20.9
547.33514	8.5
548.23517	21.1
550.50366	2.9
551.58044	28.1
554.37024	148.8
555.37982	51.6
556.40942	15.4
557.41516	9.3
558.37708	20.2
559.38983	9.6
560.43121	8.3
561.36462	20.1
562.47998	9.0
563.64160	3.4
564.37793	2.4
565.40796	6.5
566.52930	20.9
567.40442	31.0
568.74304	4.1
569.41071	9.5
570.44464	12.3
571.51855	219.1
572.45898	268.1
573.42499	142.6
574.36353	19.2
575.39722	92.8
576.34552	12.3
577.03516	13.9
577.73608	8.7
578.45758	33.8
579.50201	36.5
580.33838	9.8
581.46930	25.2
582.35809	121.1
583.56958	69.2
584.37781	59.7
586.35223	10.0
588.17938	23.3
589.44098	280.3
590.40295	90.4
591.46503	17.6
592.49640	14.2
593.52734	86.7
594.39893	47.7
595.41394	3.0
597.68719	50.8
598.70959	65.5
599.46509	552.9
600.36145	613.2
601.44501	173.1
602.64954	25.3
603.64191	27.1
605.03174	45.8
606.64795	4.9
607.45660	5.3
610.30200	36.5
611.45807	51.7
612.46112	28.3
613.53406	30.1
614.45795	8.4
615.69293	7.3
616.75757	97.8
617.45337	840.7
618.46851	202.1
619.63763	90.2
620.48743	48.3
621.42224	13.8
622.10785	35.7
623.51001	37.2
624.43427	24.3
625.47870	17.3
626.48584	17.6
627.17395	4.1
628.41058	38.2
629.49097	59.0
630.44641	26.4
631.38055	42.3
632.56720	15.6
635.34137	9.1
636.48950	14.2
637.62878	28.7
638.51062	57.0
639.52411	116.6
640.68243	17.9
641.58936	50.7
642.49554	28.7
643.91473	57.4
645.52399	14.2
646.53351	29.7
647.51160	54.2
648.52344	9.8
649.28534	14.2
650.52814	22.5
651.60614	50.9
652.41852	5.1
655.53473	115.4
656.46899	624.9
657.43695	430.9
658.52271	117.7
659.56543	69.0
660.44318	41.9
661.39410	53.8
662.33087	22.3
663.48889	27.3
664.43213	25.3
666.48157	38.3
667.42786	40.7
668.64929	65.7
669.58752	41.9
671.43854	11.3
672.47845	33.3
673.58405	38.9
674.45239	146.3
675.57123	149.2
676.63513	87.2
677.53430	22.1
679.69012	10.3
680.63336	14.9
681.99585	6.2
683.23053	120.8
684.17609	37.9
686.48236	23.6
687.47711	50.3
689.50586	6.5
691.04742	109.1
692.21790	30.4
694.79651	42.1
695.63110	30.6
697.49951	4.9
698.48462	52.8
699.69330	62.3
700.61786	92.0
701.42786	10.7
702.44025	11.5
703.34283	26.3
704.56042	27.0
706.26898	74.5
707.62598	53.3
708.52789	6.0
710.41870	23.1
711.53546	36.3
712.52216	127.6
713.61646	58.5
714.54071	66.5
715.45483	13.2
716.73096	78.4
717.54382	28.3
718.82312	62.6
720.34436	10.7
721.63391	35.7
722.39630	36.6
723.36029	46.7
724.23279	21.6
725.83020	4.7
727.14850	21.2
727.92621	16.0
728.87152	6.8
729.86548	45.9
730.59863	13.7
731.74304	54.9
732.78717	97.7
733.63983	64.5
734.52832	55.4
735.41077	12.1
736.26544	36.5
737.37823	75.3
739.08472	21.8
740.64227	44.4
741.60791	30.8
742.62537	14.6
743.48969	14.5
744.35010	9.9
745.43823	14.9
746.35101	41.2
747.54730	82.0
748.38647	32.0
749.66968	44.1
751.35614	37.7
752.00934	10.0
753.37445	45.6
754.76569	15.2
756.86084	96.7
757.67145	41.9
758.35669	44.4
759.52643	17.4
760.53845	96.5
761.46179	121.1
762.41284	39.8
763.43195	57.7
764.71533	6.1
765.94611	657.0
766.86945	87.3
767.65167	17.8
769.54309	31.7
770.53760	117.7
771.46796	2.3
772.67877	16.8
773.77026	75.3
774.62006	34.7
775.57562	57.6
776.59302	29.2
777.50739	105.2
778.68201	32.0
779.92218	95.9
780.68530	27.6
781.36407	8.0
783.36487	43.0
784.10083	26.8
785.43854	27.4
786.30457	17.0
787.37415	221.9
788.53046	762.9
789.64935	322.3
790.74628	75.9
791.65979	100.3
792.74811	31.5
793.71051	24.6
794.81573	33.3
795.69757	24.8
797.54370	279.7
798.53955	21.6
799.31805	78.5
800.75067	35.4
801.49982	24.8
802.71985	91.2
803.32892	597.5
804.03381	258.3
805.48938	678.1
806.55920	306.7
807.59705	85.8
808.69672	33.4
809.59058	66.4
810.39838	13.6
811.91809	31.8
813.98065	66.5
815.51587	91.5
816.38293	20.6
817.62933	56.0
818.91010	51.1
819.79370	43.2
820.65900	73.6
821.78217	25.1
822.89276	140.5
823.59119	78.6
824.41162	35.7
825.70892	79.3
826.37061	45.7
827.67053	32.0
829.03821	284.5
830.13776	81.3
831.23816	38.2
833.96625	31.3
834.57642	31.5
835.43671	110.0
836.32452	19.4
837.08813	65.3
839.10577	116.5
840.95990	375.5
841.83105	323.3
842.76636	22.8
844.49023	175.9
845.49902	263.5
846.68842	333.0
847.72858	83.1
848.88025	92.6
849.62433	67.8
850.44318	11.0
851.38708	68.8
852.35626	110.3
853.49261	45.0
854.43579	60.5
855.88464	88.6
856.86865	96.7
857.80731	140.2
858.58057	15.1
859.88739	72.0
860.70117	33.2
861.95264	81.2
862.65320	157.2
863.66321	68.6
864.59515	37.3
865.47498	14.2
867.05646	255.9
868.04218	114.4
869.01086	3.4
869.64539	5.7
871.23035	84.0
872.33618	57.7
873.15710	69.4
874.01691	42.7
874.97516	31.9
875.59955	18.5
876.86090	152.7
877.81458	165.4
878.73077	136.1
879.78156	117.9
880.61255	45.4
882.01251	51.5
883.13965	154.2
884.42676	122.5
885.81946	82.3
886.63635	70.4
887.81689	272.9
888.75189	142.9
889.67267	28.0
890.56793	144.5
891.60895	13.8
892.60266	84.4
893.98407	167.8
894.91742	1701.5	y (16) (2+)
895.74072	381.6
896.49249	45.8
897.35803	207.0
898.32617	118.6
899.76599	190.4
900.49414	383.9
901.49939	71.7
903.18292	132.5
904.32886	381.2
905.29236	421.6
906.09534	286.1
907.34601	236.1
908.25867	141.7
910.08258	589.5
910.75354	1000.6
911.54614	20.1
912.89972	81.3
913.88129	212.2
915.44934	51.3
921.69836	30.9
923.05835	13.9
923.74701	11.4
925.71967	28.3
926.69952	233.6
927.78052	2.9
929.53040	49.8
930.33765	2.8
931.35596	13.5
932.70319	112.2
933.76605	77.9
935.03131	108.2
936.02197	145.1
937.86438	116.5
939.00397	88.3
940.07166	31.1
940.97101	90.9
941.69116	11.2
942.45941	23.8
943.71625	29.8
944.83649	27.9
945.67548	26.2
946.73401	51.1
947.71088	27.8
948.72693	44.0
949.49469	41.4
950.49530	42.0
951.91815	2103.6	y (17) (2+)
952.70020	657.9
954.60852	21.0
955.99396	86.9
956.77777	9.5
957.97589	37.4
959.21674	103.2
960.14294	69.2
961.31036	120.7
961.99951	74.9
962.67719	22.1
963.61719	16.4
964.50226	14.8
965.63080	28.7
966.28308	157.7
967.23462	53.0
969.57025	30.4
970.39197	105.6
971.48425	311.7
972.46088	212.7
973.22180	85.6
974.15375	41.3
975.02051	81.4
976.46429	123.1
977.57648	127.3
978.52802	55.1
980.35870	10064.4	y (18) (2+)
981.24884	3953.6
982.08356	75.1
983.53986	97.6
984.51678	109.5
985.95245	43.3
986.64624	118.3
987.87640	17.5
988.89172	136.3
989.58325	17.8
991.44928	78.6
992.23236	114.5
993.01477	190.5
993.71790	11.9
994.36951	44.6
995.41443	257.5
996.20667	151.2
996.99243	23.1
998.44446	234.5
999.75305	28.2
1000.96497	92.5
1001.97375	73.1
1002.82843	53.2
1003.78345	49.2
1004.69330	87.2
1005.77594	117.8
1006.81781	36.2
1007.60492	26.0
1008.77008	139.9
1009.73944	91.2
1010.88464	59.6
1011.96021	64.1
1013.70319	129.3
1014.73438	33.3
1015.67291	66.6
1017.64990	60.7
1018.35822	66.1
1018.96790	9.6
1019.81134	43.6
1020.62402	25.9
1021.53400	17.4
1023.64899	5.5
1025.06348	157.6
1025.98950	57.5
1027.97900	65.4
1028.84888	35.6
1029.59753	50.7
1030.61816	128.6
1031.57007	27.4
1033.22144	22.6
1033.87598	38.0
1034.65503	76.4
1035.75354	90.3
1037.40356	123.9
1038.26770	199.8
1039.30566	152.4
1040.12061	62.0
1041.15002	90.7
1042.89758	69.5
1043.62341	164.9
1044.92749	162.8
1045.90015	2700.1	y (19) (2+)
1046.62097	970.2
1047.28589	407.4
1048.21704	296.8
1049.10217	131.4
1050.28162	125.9
1051.29211	104.1
1052.74475	39.9
1054.15625	87.0
1055.12292	58.6
1056.39050	217.7
1057.43848	170.2
1058.30542	157.2
1059.46252	171.3
1060.26404	138.3
1061.64478	105.6
1062.43408	33.6
1063.40588	74.6
1064.12231	105.5
1066.06262	186.9
1066.99927	36.3
1067.74341	101.2
1069.00696	134.1
1070.40771	63.7
1071.57556	96.1
1072.66626	202.2
1074.37463	22008.6	y (20) (2+)
1075.22705	10161.0
1076.16016	263.0
1076.95093	74.8
1077.59802	12.5
1078.55444	121.5
1079.44824	48.5
1080.25696	89.7
1081.73853	207.5
1082.64319	57.5
1083.80273	64.6
1084.86609	70.6
1085.75391	46.2
1086.54346	86.8
1087.16077	29.5
1088.14209	27.8
1089.44897	113.6
1090.20947	103.5
1091.17163	31.9
1091.78723	20.7
1093.46997	44.0
1094.46753	78.7
1096.23926	110.4
1097.86011	3258.8
1098.68030	1055.2
1099.95935	102.5
1101.22559	185.7
1102.16663	114.4
1102.93323	14.2
1103.60608	46.0
1105.69958	33.6
1106.80469	34.2
1108.02673	21.7
1108.84863	50.7
1110.35425	11.4
1112.36438	129.4
1113.16541	35.2
1113.80481	14.8
1114.42065	66.7
1115.66003	138.5
1117.52637	22.4
1118.55750	68.7
1120.57593	58.3
1121.47034	117.0
1122.40845	190.2
1123.71521	115.4
1124.73206	64.2
1125.46741	49.7
1126.98474	43.6
1127.82837	37.4
1129.64856	100.6
1130.51831	101.8
1131.47534	66.3
1132.50049	49.6
1133.76794	52.1
1134.63452	15.4
1135.62634	33.6
1137.66162	157.6
1138.81042	324.4
1139.61169	158.3
1140.24316	135.2
1141.49036	110.1
1142.96448	69.1
1143.70032	14.7
1145.53357	37.7
1146.55640	49.6
1147.92981	13438.1	y (21) (2+)
1148.74792	7476.2
1149.78516	422.0
1150.75952	72.6
1151.98254	13.1
1153.32080	49.5
1154.41833	1795.4
1155.23291	517.6
1156.63953	72.3
1157.49646	2.5
1158.96741	89.7
1159.88135	53.8
1160.80359	79.9
1161.89502	56.9
1162.69299	11.1
1164.21667	71.4
1165.15344	30.3
1166.06128	62.4
1166.90955	66.9
1168.54907	79.0
1169.84717	197.1
1170.81934	45.9
1171.82117	34.1
1172.71521	190.1
1173.82434	149.1
1174.97778	50.2
1175.77271	38.1
1176.70020	19.8
1177.65881	28.4
1179.10925	179.6
1180.30908	89.8
1181.13123	49.1
1181.80212	9.6
1182.59241	11.6
1183.93164	67.7
1184.55994	14.4
1186.55273	57.5
1187.72192	75.5
1188.81396	13.7
1189.70459	11.5
1192.94910	74.6
1194.00867	55.1
1195.35718	197.8
1196.48071	156.2
1197.73340	33.5
1201.28784	21.5
1202.58252	6.0
1204.38879	7141.7	y (22) (2+)
1205.31812	3084.1
1206.18286	164.6
1206.87451	27.1
1207.63318	6.8
1208.81775	18.9
1209.68030	39.9
1210.81641	94.6
1211.62659	9.3
1212.73181	52.7
1214.53162	33.5
1215.38245	37.2
1216.26733	34.3
1218.35864	17.2
1219.44202	84.4
1220.24927	18.6
1221.88354	78.1
1222.68494	15.8
1223.70117	55.5
1225.04626	135.0
1225.98926	28.2
1226.87219	10.3
1227.62976	85.0
1228.26172	7.5
1230.57446	15.8
1231.21887	11.5
1232.61450	20.9
1233.36145	26.9
1234.71497	73.3
1235.74854	35.2
1236.63391	94.1
1237.45142	89.4
1238.41821	27.4
1239.74573	82.5
1240.48376	55.1
1241.11853	16.2
1243.04065	111.4
1243.95837	31.5
1244.64648	30.1
1245.47815	7.0
1246.81958	28.7
1248.07104	47.1
1248.85181	19.4
1250.82007	61.2
1252.10901	80.4
1253.29004	82.0
1254.75574	18.0
1255.81006	17.6
1256.82947	10.2
1257.88916	6.2
1258.73059	3.6
1260.96838	633.7
1261.71875	421.9
1262.40649	414.3
1263.13354	7.4
1264.49695	60.7
1265.77563	16.3
1267.25818	52.1
1269.50378	3210.2
1270.21716	964.4
1271.10449	97.8
1271.93359	4.0
1273.87573	20.3
1274.68115	29.4
1275.38037	17.0
1276.80261	61.7
1278.74524	15.5
1280.57703	46.2
1281.60864	59.9
1282.86694	74.1
1285.03943	10.8
1286.98962	48.1
1288.54468	41.2
1289.66663	24.5
1291.28967	17.1
1292.29260	49.4
1294.06812	11.9
1294.72253	5.5
1296.08264	21.5
1296.71484	5.4
1299.66272	31.0
1300.44031	28.1
1301.15051	12.5
1302.71448	13.6
1304.45557	105.5
1305.31738	22.4
1306.78552	2.4
1307.93848	23.4
1308.78882	29.0
1309.96716	168.6
1310.78784	108.6
1311.63953	33.4
1313.03223	13.9
1314.49280	32.2
1315.82495	71.0
1316.93237	56.8
1318.14514	24.5
1319.26282	11.3
1320.25598	12.7
1321.59863	20.1
1322.73132	25.4
1323.66455	113.9
1324.60278	45.2
1325.87390	8.6
1328.16565	34.6
1329.72522	48.6
1330.82043	30.4
1331.58533	26.9
1335.28833	68.1
1336.87048	16.9
1338.72375	4.9
1339.89697	3.1
1341.24756	15.9
1341.89905	2.6
1343.81213	11.3
1347.74060	19.0
1349.77258	96.5
1350.81836	58.7
1351.72729	21.2
1354.73462	40.6
1357.88123	8.5
1359.16943	10.4
1360.26257	30.1
1361.63660	7.8
1363.09692	34.9
1364.15759	20.7
1365.28296	27.6
1369.52185	17.3
1370.65625	14.9
1371.66235	19.4
1373.72961	61.7
1374.63354	8.8
1375.71594	10.9
1377.63586	2.4
1379.76331	17.3
1380.80457	4.9
1381.90881	11.2
1382.68567	43.3
1383.83130	40.4
1385.60278	9.6
1386.60876	54.4
1388.80908	15.3
1389.76111	4.8
1391.87195	23.1
1393.65527	4.1
1394.60950	14.5
1395.73914	9.8
1396.61853	26.6
1398.41858	54.4
1399.20020	8.5
1400.70142	10.8
1402.76477	11.9
1403.65198	25.5
1405.04407	12.8
1405.80823	21.6
1407.72437	6.0
1408.67297	24.4
1409.73169	21.7
1410.68799	11.1
1411.89294	5.0
1412.75415	2.1
1414.35303	5.7
1416.86511	34.9
1418.44946	14.9
1419.82336	38.1
1424.63977	18.6
1427.31152	9.4
1427.93298	26.1
1428.77502	4.3
1430.76355	54.8
1431.91821	31.4
1434.89160	33.6
1435.71997	7.0
1436.61426	16.5
1437.67688	47.6
1438.92554	41.7
1439.91748	3.1
1440.96948	21.9
1443.86157	13.6
1445.76086	2.0
1447.58521	99.5
1450.00305	44.0
1451.99731	10.5
1452.93762	3.0
1453.55273	4.9
1454.22876	5.1
1456.88965	20.8
1459.76685	12.5
1460.97473	7.6
1464.74963	26.5
1465.64307	13.6
1466.64441	31.0
1468.82117	20.2
1470.59033	21.6
1472.54358	68.5
1473.85583	14.0
1476.73132	7.3
1479.03638	28.8
1481.26233	12.9
1483.07629	32.0
1483.68176	2.5
1485.89026	10.6
1489.88855	14.6
1490.60779	14.6
1492.84900	8.2
1494.98010	57.0
1496.47339	49.8
1497.99084	8.9
1498.88623	12.9
1500.48328	3.7
1508.81262	20.0
1511.31702	44.3
1517.64001	39.6
1525.63611	4.6
1528.16321	14.4
1529.09412	28.3
1529.89893	15.9
1530.83423	42.1
1531.91650	17.2
1532.76404	5.8
1536.51416	26.6
1538.63367	16.7
1540.80005	15.3
1544.93005	22.3
1546.04553	10.1
1548.72937	4.8
1553.93225	11.2
1556.75806	28.0
1557.86157	2.0
1559.78394	12.4
1565.82104	8.6
1568.72351	15.9
1570.81665	31.7
1577.81482	7.9
1579.73914	12.2
1580.97070	18.9
1581.83435	6.0
1592.94470	23.7
1594.06018	3.0
1594.75916	7.8
1597.77356	11.9
1598.73499	5.8
1601.73523	9.2
1604.89612	16.9
1605.65112	4.5
1609.83740	2.8
1612.85474	4.3
1616.68225	22.4
1623.78870	10.9
1624.80701	5.2
1625.79150	33.9
1626.96558	24.2
1628.02820	8.8
1633.65942	26.3
1637.86707	4.0
1642.00635	9.5
1642.81970	7.2
1643.97766	4.2
1644.89441	4.4
1646.84607	20.8
1650.91943	2.2
1652.77844	23.6
1661.00525	8.6
1663.71423	17.7
1665.90149	4.7
1669.67517	11.0
1678.71777	37.6
1679.99561	8.4
1680.74609	5.8
1687.10352	25.9
1688.97827	37.5
1692.98828	6.5
1696.44824	12.5
1698.13452	20.7
1698.86646	4.4
1715.90845	23.1
1718.12793	11.5
1726.19971	21.3
1726.95032	10.3
1731.93396	16.7
1740.06409	13.9
1749.93665	9.7
1750.55823	10.3
1756.02808	4.1
1766.86890	8.7
1767.90283	12.5
1769.90417	8.7
1771.98315	7.0
1773.19629	6.5
1774.10095	52.7
1775.94531	4.4
1776.75854	12.6
1788.16882	8.1
1789.99707	15.3
1801.35815	7.3
1806.41223	10.2
1808.20276	24.9
1812.94238	6.7
1814.15771	22.4
1815.23340	26.3
1820.84912	6.4
1828.08960	4.2
1848.02246	17.3
1859.29858	3.2
1861.87646	2.9
1863.98511	17.6
1868.82715	25.1
1884.00500	15.9
1886.77344	16.6
1887.91919	36.6
1890.93225	8.9
1891.76440	17.6
1905.83643	13.3
1913.93140	9.6
1919.00049	10.7
1934.85010	6.7
1937.04810	23.3
1944.49609	12.4
1947.88525	13.7
1950.17102	18.9
1964.00623	8.3
