# Supplementary material for: Top-Down and Bottom-Up Identification of Proteins by Liquid Extraction Surface Analysis Mass Spectrometry of Healthy and Diseased Human Liver Tissue
Source: J Am Soc Mass Spectrom. 2014 Sep 3;25(11):1953–61. doi: 10.1007/s13361-014-0967-z (PMC4197381; doi:10.1007/s13361-014-0967-z)
Supplement: Supplementary file 4 — (ZIP 7870 kb) [file 13361_2014_967_MOESM4_ESM.zip › data/FLGPEIFFHPEFANPDFTQPISEVVDEVIQNCPIDVR_-2_2_113110.txt]

m/z	i	matches
414.32516	11.1
424.30969	11.0
431.65051	3.5
435.51233	3.4
442.49121	18.7
443.24289	3.8
469.36774	11.6
475.24164	5.6
482.08945	3.8
484.20422	12.1
485.38193	2.5
527.23578	3.7
540.06738	5.6
542.28113	10.8
544.40839	27.0	b (9) (2+), b (5) (1+), b (14) (3+)-NH3
558.42517	11.9
560.22180	17.9
570.16077	7.1
571.21686	7.8
573.33057	10.2
575.33209	5.8
579.27271	4.5
581.11890	8.2
582.27087	8.3
589.38855	25.2
592.58771	14.0
595.19202	18.0
598.50922	10.9
599.39783	70.6	y (5) (1+), y (16) (3+)-NH3, y (16) (3+)-H2O
600.45001	17.7
622.42151	4.1
623.29016	9.9
625.45630	8.5
628.51221	6.6
631.34796	4.2
633.50464	6.0
635.29376	3.3
637.58887	7.8
639.16248	9.5
641.55090	6.5
643.26831	5.7
647.75452	5.4
653.34412	6.9
654.07764	3.6
658.39783	14.5
668.61353	19.6
671.43390	7.1
679.57965	7.9
691.70386	4.6
694.33954	8.9
696.25122	9.6
699.36078	4.1
702.34155	33.2	y (6) (1+), b (18) (3+)
703.47363	26.8
704.64905	14.0
707.46167	4.5
708.63928	9.3
709.38354	8.7
720.33978	5.9
722.34729	5.9
725.81018	5.0
733.50623	3.5
739.81018	6.7
740.50378	4.5
741.66455	14.0
744.83405	12.2
745.98096	11.3
748.57642	2.8
752.58203	8.0
753.57837	13.9
754.48474	4.4
758.60144	22.5	a (7) (1+)-H2O, b (13) (2+)-H2O
763.34540	8.6
764.28418	8.2
772.54657	28.4	b (20) (3+)-NH3, b (20) (3+)-H2O
784.49963	8.0
786.93011	10.3
794.44617	10.9
796.35345	5.0
800.43652	20.9
802.45251	6.5
803.70728	12.9
805.50769	19.8
811.60199	9.0
813.68994	14.3
816.40723	94.4	b (21) (3+), y (7) (1+)
817.46082	15.7
818.52051	13.1
824.55969	23.9	b (14) (2+)
828.43042	37.1
829.32007	29.3	a (22) (3+)-NH3, a (22) (3+)-H2O
833.40454	14.0
834.25989	4.1
835.59314	6.3
845.00806	19.2
846.29236	11.5
851.09167	7.3
858.53015	14.1
859.55548	26.4
867.66687	12.8
869.52960	24.6
871.35107	7.7
874.31580	23.6
876.65662	11.5
883.46667	2.8
885.68152	6.5
887.27234	10.0
890.37781	14.2
901.64417	3.3
902.53455	4.2
904.43982	12.2
906.62354	10.4
910.63806	21.4
914.67053	31.0	b (24) (3+)-H2O, b (24) (3+)-NH3
916.28540	6.6
920.12708	26.2	b (24) (3+)
922.39685	4.8
923.36035	15.5
924.81433	6.2
927.57434	38.8	y (25) (3+)-H2O, y (8) (1+)-NH3
928.56714	60.4	y (25) (3+)-NH3
930.06384	23.8	b (16) (2+)
931.11206	15.2
932.62781	3.9
934.52625	13.8
941.39185	3.5
944.69287	121.5	a (25) (3+), y (8) (1+)
945.50671	47.1
947.49207	30.9	b (25) (3+)-H2O, b (25) (3+)-NH3
948.43359	7.5
951.53235	14.4
960.60010	12.4
961.40796	20.5
962.37280	108.1
963.10474	82.7
968.49451	6.9
969.21912	3.3
970.55701	8.0
973.53198	2.8
976.54846	24.0	a (26) (3+)-NH3, a (26) (3+)-H2O, y (26) (3+)-NH3, y (26) (3+)-H2O
978.42273	4.5
980.59033	28.3	a (17) (2+)-H2O, a (17) (2+)-NH3
981.64136	22.2
984.16235	9.8
989.59937	18.3
992.60303	10.0
994.29211	11.6
996.04041	22.9
997.42139	23.0
1001.60571	4.5
1012.54321	6.4
1014.60022	15.6
1015.66943	9.8
1019.20996	6.4
1023.74475	5.4
1030.62842	8.5
1032.30811	54.5
1033.44971	9.1
1035.72632	16.0
1039.96423	34.6	a (18) (2+), y (9) (1+)-NH3, y (9) (1+)-H2O
1040.76904	8.1
1043.62085	4.2
1049.54663	5.0
1057.55127	100.6	y (28) (3+), y (9) (1+)
1058.68628	57.2	a (28) (3+)
1059.50452	27.0
1063.31201	15.2
1064.76282	19.2
1066.98083	15.7
1069.78174	8.9
1077.15356	14.7
1078.49438	5.1
1079.46680	19.5
1080.46289	4.5
1082.62683	48.1
1084.14478	9.9
1087.52551	10.9
1088.60242	12.3
1089.69617	83.8
1091.46289	5.5
1092.64392	9.9
1095.02844	10.8
1095.63611	2.2
1096.60718	10.2
1097.55835	32.9	y (29) (3+)-NH3, y (29) (3+)-H2O
1098.43652	11.3
1099.69812	5.1
1100.31909	14.9
1104.60669	7.2
1106.95630	21.0
1109.12927	6.7
1110.13892	13.8
1111.42249	5.9
1113.53748	38.1
1114.55688	8.2
1115.52502	3.8
1116.51880	8.4
1118.73352	74.5	b (19) (2+), y (20) (2+)-NH3, y (20) (2+)-H2O
1119.38171	16.5
1130.37244	23.1
1131.67029	20.7
1136.44556	14.7
1137.63074	7.3
1138.76135	8.1
1140.21814	69.6	a (10) (1+)-H2O, y (10) (1+)-NH3
1143.83508	12.9
1145.87000	13.0
1147.10730	25.7	y (30) (3+)-H2O, y (30) (3+)-NH3
1148.94458	22.5
1156.60535	65.9	y (10) (1+)
1157.77979	25.8	b (20) (2+)-H2O, b (20) (2+)-NH3, a (10) (1+)
1158.76538	4.4
1160.91699	36.3
1162.49023	6.6
1165.08264	9.1
1176.79199	11.3
1182.87817	10.0
1184.93408	13.3
1187.03552	16.5
1189.77722	11.6
1197.71729	3.5
1201.13062	18.5
1201.89014	26.1	y (21) (2+), y (31) (3+)
1202.62122	6.8
1209.71143	7.9
1214.69116	60.9	b (21) (2+)-H2O, b (32) (3+)-NH3, b (32) (3+)-H2O, b (21) (2+)-NH3
1215.51575	23.9
1216.70825	32.1
1223.16748	42.1	b (21) (2+)
1224.14233	23.0
1228.66479	6.8
1230.64978	14.2
1237.42371	12.4
1240.70044	16.6
1241.76550	22.4
1244.49792	28.9	a (33) (3+), a (22) (2+)-NH3
1249.31689	22.7	y (22) (2+)-NH3, y (22) (2+)-H2O
1249.96667	21.1
1255.52063	5.2
1257.55420	8.1
1261.46692	11.8
1267.16418	13.8
1267.82544	9.0
1270.52295	17.2
1271.78784	16.1
1272.67932	2.1
1277.29834	27.5	y (33) (3+)-NH3
1281.49597	36.6	y (33) (3+), a (34) (3+)
1285.77930	69.5	y (11) (1+), b (34) (3+)-NH3
1286.76672	19.0
1287.70813	47.1
1288.88318	9.9
1290.32544	85.8	b (34) (3+)
1294.72656	3.5
1295.51990	3.0
1298.63794	55.1	y (23) (2+)-H2O, y (23) (2+)-NH3
1304.88416	16.4
1307.42310	72.5	y (23) (2+), a (23) (2+)-H2O
1308.05176	3.4
1308.65369	11.5
1313.04883	6.0
1316.71106	33.8	a (23) (2+)
1317.58008	16.2
1318.73621	7.1
1320.73804	6.2
1321.63245	3.1
1323.12048	18.4
1324.94629	34.1
1325.87988	6.6
1327.80017	3.8
1329.39392	24.7	b (35) (3+)
1330.17969	52.1
1331.50586	111.4	b (23) (2+)
1333.55652	3.8
1334.56628	6.9
1342.57434	15.5
1347.41113	70.0	a (36) (3+)-H2O, a (36) (3+)-NH3
1348.91309	15.2
1358.94836	51.8	a (24) (2+)-NH3
1363.16589	9.8
1363.77917	16.9
1366.76770	14.8
1368.24463	49.2
1369.62573	42.5
1373.30005	21.3
1381.59985	58.6
1382.54443	3.0
1383.61658	12.5
1384.58459	31.2
1386.81567	31.2
1390.65930	7.2
1391.27124	11.0
1395.71899	5.2
1398.69934	73.0
1400.66846	56.4	y (12) (1+)
1401.63745	60.2
1402.75330	44.6
1403.95203	73.5
1407.14661	79.9	a (25) (2+)-H2O, a (25) (2+)-NH3
1407.88989	12.8
1421.62415	450.3	b (25) (2+)-NH3, b (25) (2+)-H2O
1422.79541	9.2
1425.03430	9.3
1426.54932	14.3
1430.82275	4.4
1432.50745	33.1
1434.58826	6.8
1436.52295	160.3
1441.13892	11.2
1442.10547	6.3
1450.54590	15.4
1453.48694	2.5
1458.67139	11.0
1462.97119	36.9
1463.76917	42.9
1464.89978	44.6	y (26) (2+)-H2O, y (26) (2+)-NH3, a (26) (2+)-NH3, a (26) (2+)-H2O
1466.64136	13.8
1467.40491	10.8
1468.82800	50.5
1481.12366	29.9	y (13) (1+)-H2O
1481.99731	8.5
1483.89795	24.4
1485.81348	14.3
1487.04077	18.0
1488.14014	32.7	b (26) (2+)
1493.25830	48.0
1495.08984	50.7
1499.74500	80.4	y (13) (1+)
1500.77124	36.8
1501.84619	15.8
1503.72339	19.1
1506.09851	32.9
1509.86865	54.2
1511.73401	5.6
1514.23511	4.6
1521.84949	5.8
1527.49707	7.9
1529.66272	6.5
1531.20068	56.1
1532.80957	44.5	b (13) (1+)
1534.13611	51.6
1536.13831	20.2
1538.56555	76.5	a (27) (2+)
1539.41272	29.3
1542.99622	7.6
1547.16101	58.6
1549.71265	7.8
1551.35645	70.2
1552.36865	28.1	b (27) (2+)
1553.28040	20.1
1556.35095	39.4
1560.65796	5.1
1561.89587	18.9
1567.14160	100.7
1568.54639	28.7
1570.60559	12.2
1576.27295	21.2
1578.74524	24.2	a (28) (2+)-NH3, a (28) (2+)-H2O
1582.73462	28.7
1583.71606	38.8
1584.75610	59.4
1586.89209	9.3
1587.94800	20.4
1589.05042	45.7
1593.52356	39.9	b (28) (2+)-NH3, b (28) (2+)-H2O
1594.36597	13.7
1598.87183	93.5	y (14) (1+)
1600.12268	37.4	a (14) (1+)-H2O
1601.76196	43.5	a (14) (1+)-NH3, b (28) (2+)
1602.74597	28.0
1604.68005	4.2
1605.69739	8.7
1607.74304	34.3
1614.27942	10.4
1619.67468	36.1
1623.16223	22.1
1627.72607	6.3
1629.68042	15.9
1630.67126	14.0
1634.89063	14.9
1636.87598	27.8
1637.87329	26.0
1642.35278	76.6
1645.03894	14.3
1646.89624	96.3	y (29) (2+)-NH3, b (14) (1+)
1647.80920	89.3
1648.66663	15.1
1649.66577	20.1
1652.05664	20.9
1654.70422	7.6
1658.57739	86.2	b (29) (2+)
1659.31262	27.1
1660.05261	19.8
1663.94849	22.3
1665.05835	6.5
1671.02759	33.0
1672.50818	18.0
1673.90808	4.6
1676.33228	3.4
1677.83386	14.7
1679.50085	21.5
1680.69568	3.9
1688.83008	65.0
1689.57678	4.7
1691.74646	27.9
1696.42957	43.9
1700.81799	7.6
1702.01465	13.3
1704.73816	20.9
1705.36255	190.8
1707.42285	18.8
1709.87012	2.3
1713.55872	27.7	b (30) (2+)-H2O, b (30) (2+)-NH3
1714.35571	20.2
1715.89880	11.7
1716.66931	16.3
1717.99219	8.2
1719.64392	3.8
1722.71729	44.3	b (30) (2+)
1723.48401	24.4
1727.32153	94.4	y (15) (1+), b (15) (1+)-NH3
1728.30957	41.5	y (30) (2+)
1729.14429	30.5
1730.24365	22.4
1741.96899	11.8
1743.91772	5.3
1746.02771	14.4
1746.94397	26.8
1748.75049	15.7
1756.16846	7.5
1760.93323	10.6
1761.83276	5.2
1762.85608	17.6
1766.78796	21.6
1771.21179	30.6	b (31) (2+)-NH3
1772.79578	13.5
1776.07874	13.1
1777.56750	31.2
1779.37439	18.1
1780.67310	94.4
1782.93701	4.7
1783.74207	6.0
1787.88123	7.3
1788.85120	6.4
1789.77881	13.0
1792.63733	6.2
1793.65247	89.9	y (31) (2+)-H2O, y (31) (2+)-NH3
1797.53967	8.9
1800.24255	14.3
1801.94788	13.8
1803.72571	56.4
1806.28650	24.7
1808.92017	35.0	a (32) (2+)-NH3
1814.93652	73.1	y (16) (1+)
1815.82239	101.9
1816.98535	12.9
1818.03833	11.6
1822.01953	27.5	b (32) (2+)-H2O
1823.10876	43.0	b (32) (2+)-NH3
1831.44092	98.1	b (32) (2+), a (16) (1+)
1832.52869	40.1
1835.32605	28.8
1842.16675	8.5
1843.73059	11.0
1846.82581	5.6
1847.77063	10.6
1849.25305	25.3	y (32) (2+)-H2O, y (32) (2+)-NH3
1853.99939	10.6
1857.48474	32.9	a (33) (2+)-NH3
1858.48584	69.2	y (32) (2+), b (16) (1+)
1859.13574	33.7
1859.87268	3.4
1860.91577	14.7
1862.30090	6.0
1863.16956	7.0
1864.83850	8.8
1876.89856	76.3
1879.91199	22.6	b (33) (2+)
1882.76477	7.4
1889.67017	26.9
1894.09229	11.3
1896.19519	15.0
1902.21216	4.4
1913.68506	10.0
1914.93079	11.6
1917.73218	20.4
1920.07275	9.4
1921.93018	7.6
1923.07605	10.8
1924.56274	32.2
1928.53845	6.2
1934.91663	14.1
1936.44922	65.5	b (34) (2+)
1937.25476	9.1
1943.87305	5.2
1948.59277	7.1
1956.92407	8.8
1962.17859	40.5	y (34) (2+)-H2O, y (34) (2+)-NH3
1962.85925	18.1
1965.69592	46.7
1967.02722	11.0
1970.05774	17.8
1973.99890	10.8
1974.91077	15.0
1975.94934	14.4
1976.57190	6.5
1978.79700	26.8	a (35) (2+)
1985.83362	31.2
1989.51440	13.6
1993.37634	26.1	b (35) (2+)
1994.00513	13.0
1995.07214	111.3
1997.74280	11.2
