# Supplementary material for: Top-Down and Bottom-Up Identification of Proteins by Liquid Extraction Surface Analysis Mass Spectrometry of Healthy and Diseased Human Liver Tissue
Source: J Am Soc Mass Spectrom. 2014 Sep 3;25(11):1953–61. doi: 10.1007/s13361-014-0967-z (PMC4197381; doi:10.1007/s13361-014-0967-z)
Supplement: Supplementary file 4 — (ZIP 7870 kb) [file 13361_2014_967_MOESM4_ESM.zip › data/DINLASFIEQVAVSMT_-2_2_101230.txt]

       m/z	          i	matches
 252.20253	       2.6
 270.34445	       6.6
 274.76874	       6.8
 305.28329	       2.9
 307.55228	      20.0	b (6) (2+)
 320.41400	      40.9	y (3) (1+)-H2O
 321.29510	      13.2
 325.33771	       2.0
 327.43616	       2.3
 338.38739	      21.8	y (3) (1+)
 343.43503	      16.0	b (3) (1+)
 346.34290	       2.1
 356.46460	       5.9
 359.16113	       5.1
 361.42212	      11.0
 363.45209	       5.8
 366.48404	       6.2
 368.44977	      20.9	y (7) (2+)
 383.55609	       9.5
 384.49927	      14.9
 386.57678	       6.5
 400.53015	       3.2
 401.82013	       8.8
 406.49631	       8.3
 413.37695	      13.4
 415.20306	       4.7
 417.41174	       3.8
 419.39368	      25.2	y (4) (1+)-H2O
 422.34222	       8.4
 424.26288	       4.3
 426.61688	      12.0
 437.36157	      41.9	b (8) (2+), y (4) (1+)
 438.62268	       6.0
 442.44159	      17.3
 445.26758	       2.4
 448.31665	       7.4
 454.25534	       6.4
 456.28821	      36.2	b (4) (1+)
 462.23016	       5.5
 463.32935	      17.3
 474.29645	       6.7
 482.42194	       7.1
 488.24524	      10.5
 489.12775	      15.0	y (9) (2+)
 490.25854	      15.4	y (5) (1+)-H2O
 499.22876	       8.0
 501.83435	      19.6	b (9) (2+)
 503.41571	      20.6
 506.35486	      18.9
 508.28748	      24.2	y (5) (1+)
 509.30847	       9.2
 510.17426	      29.3	b (5) (1+)-NH3
 512.60345	       4.4
 515.17731	       8.9
 518.26678	       7.9
 521.30383	       6.7
 522.49701	       2.4
 527.46265	      43.2	b (5) (1+)
 533.28845	       8.2
 537.55219	      12.7
 548.36200	      49.5
 552.29578	       6.3
 560.66614	      18.4
 563.53693	       9.1
 565.36682	       3.6
 566.07483	       9.4
 569.29126	       6.1
 571.46313	      22.1
 572.41565	       7.2
 575.20624	       2.5
 586.64514	       7.3
 589.39636	      44.3	y (6) (1+)-H2O
 590.30756	      18.4
 596.32605	      11.1	b (6) (1+)-H2O
 597.33826	      12.7	y (11) (2+)-NH3, y (11) (2+)-H2O, b (6) (1+)-NH3
 598.70203	       8.3
 607.31775	       6.1
 610.62964	      17.5
 611.28894	      14.0
 614.28851	       3.7
 618.05695	       4.6
 623.55573	       2.5
 629.32520	      15.9	a (12) (2+)-NH3
 631.33545	       8.3
 635.51575	      18.4
 636.36145	       7.5
 639.51666	      12.6
 642.68781	      20.0	b (12) (2+)-H2O, b (12) (2+)-NH3
 644.50598	       5.6
 646.30743	       6.1
 647.44525	      12.7
 648.36993	      28.5
 650.40405	      24.0
 651.62183	      19.2	b (12) (2+)
 658.52283	      11.5
 659.93152	      10.3
 664.23315	      38.1
 666.02948	      22.9
 666.70410	      12.1
 670.99780	       6.1
 672.29724	       7.1
 674.50092	       8.4
 676.83447	      18.9
 677.43463	       2.8
 679.43488	      18.1
 680.46741	       3.2
 681.32501	      17.6
 684.65698	       3.8
 685.33405	       7.0
 686.04102	      14.3
 689.81818	       8.2
 691.51166	      24.6
 692.46844	      31.1	b (13) (2+)-H2O, b (13) (2+)-NH3
 695.51190	      14.4
 696.53156	      13.3
 701.05682	      37.9	b (13) (2+)
 701.74994	      15.1
 708.57153	       6.5
 709.65552	      50.7
 710.55121	      12.5
 715.61206	      14.0	a (7) (1+)-H2O
 716.48071	      23.2	a (7) (1+)-NH3
 717.41937	      10.0
 720.80176	      39.8	a (14) (2+)-H2O
 723.64801	      10.6
 726.61877	      16.5
 729.73932	       6.4
 733.40558	      22.2	a (7) (1+)
 735.45935	      68.3	b (14) (2+)-H2O, y (7) (1+), b (14) (2+)-NH3
 736.46820	       6.0
 737.45581	       8.6
 741.43982	      39.5
 743.75183	      35.8	b (7) (1+)-H2O, b (14) (2+), b (7) (1+)-NH3
 745.58374	      15.4	y (14) (2+)-H2O
 747.52148	       6.4
 748.16095	      29.4
 752.39154	       6.5
 755.82935	       3.6
 757.39215	       3.0
 758.76770	      12.0
 762.40735	      24.0
 763.12927	       5.0
 766.29803	      25.5
 770.49103	      12.3
 772.45502	      18.6
 773.52057	      10.8
 775.71960	       7.0
 777.55341	      10.5
 778.31989	       3.8
 779.31091	      62.3
 782.43634	      19.7
 784.08270	      17.7
 786.68280	       2.2
 789.10156	       7.8
 790.25189	      22.3
 791.69958	      10.9
 792.72412	      13.3
 793.53424	      17.1
 794.33258	       4.3
 795.42877	      20.5	a (15) (2+)
 799.29889	      28.4
 801.19995	     100.2	b (15) (2+)-H2O, b (15) (2+)-NH3
 802.25293	       7.2
 807.33203	      59.7
 808.53149	      33.1
 809.77405	      51.0	b (15) (2+)
 812.01971	      55.5	y (15) (2+)
 812.88147	      53.7
 814.02612	      23.4
 815.85864	       5.3
 817.14197	      44.1
 820.11493	      56.3
 820.79694	      43.0
 821.52576	      16.8
 822.79443	      37.9
 823.47479	      11.3
 824.32745	       4.7
 825.45306	      11.2
 826.46234	      11.0
 827.09698	       4.0
 828.58734	      80.6	a (8) (1+)-H2O
 829.53583	      37.7	a (8) (1+)-NH3
 830.91772	      38.7
 832.47614	      36.7
 834.80524	       7.2
 835.60248	       4.1
 837.54175	      14.7
 838.39722	       4.7
 843.57483	       2.8
 844.58929	       7.4
 845.52612	       3.4
 846.41492	      47.8	y (8) (1+)-H2O, a (8) (1+)
 847.53546	      34.6	y (8) (1+)-NH3
 848.49591	      40.4
 849.62756	       4.6
 851.52173	     144.8	[M+2H] (2+)-NH3-H2O
 852.48041	      31.3
 853.19562	       4.0
 854.93787	      59.0
 855.61182	      11.0
 856.69031	       3.5
 857.52795	      14.4	b (8) (1+)-NH3
 858.40637	       8.3
 860.34503	      99.3	[M+2H] (2+)-H2O, [M+2H] (2+)-NH3
 861.08459	      50.7
 868.75903	       3.8
 869.72455	      36.5	[M+2H] (2+), [M+2H] (2+)-H, [M+2H] (2+)+H
 872.65002	      35.9
 874.61279	      18.2	b (8) (1+)
 875.58185	      23.7
 879.56958	      26.0
 880.73743	      23.6
 882.60815	       3.9
 883.84930	       3.2
 885.65582	       6.0
 891.80029	       8.6
 893.63904	      23.0
 894.46259	       6.0
 898.31561	       8.7
 902.86328	       9.9
 905.62952	       9.1
 906.70404	       5.3
 907.37634	      22.0
 908.64746	      32.7
 919.55524	       5.3
 925.47363	       2.7
 930.69269	      41.9
 935.29669	      47.5
 936.27216	      18.3
 938.38269	      39.0
 939.59808	      36.6
 942.11737	       8.8
 945.91083	       7.3
 946.66046	       9.5
 947.68250	      12.0
 949.54034	      18.4
 950.62933	      11.2
 956.34882	      16.2
 959.40784	      44.5	y (9) (1+)-H2O
 960.93207	      30.7	y (9) (1+)-NH3
 961.53271	     127.3
 963.24768	      93.3
 967.45990	       9.4
 968.65265	      26.0
 972.20160	      60.3
 973.12262	      37.6
 976.38458	      35.1
 977.52148	      52.7	y (9) (1+)
 978.77631	      26.1
 979.64020	      19.3
 980.67621	      11.5
 983.53223	      27.0
 985.83746	      91.4	b (9) (1+)-H2O, b (9) (1+)-NH3
 986.67377	      11.1
 989.39917	      47.5
 994.37494	      13.9
 995.82550	      74.6
 997.65112	       5.8
1002.27588	      47.9
1003.56433	       8.3
1004.77423	       3.3
1007.63940	      19.2
1010.60919	      15.5
1013.21124	      32.2
1016.37445	      35.5
1017.06116	      45.7
1020.57758	      12.6
1024.27649	      73.8
1028.46326	      15.9
1031.03027	      13.1
1037.14636	      36.1
1037.92493	      55.5
1042.22180	       7.7
1045.62268	      14.3
1047.84985	      23.5
1048.65125	      10.8
1050.19531	      17.0
1051.81653	      14.3
1053.41833	      22.5
1054.14575	      10.9
1059.10217	      22.8
1060.05725	       4.5
1061.63440	       2.5
1062.48987	       7.4
1063.66968	       8.9
1065.61096	      34.3
1067.53723	      54.3
1068.49023	      45.5
1072.86926	      19.5
1076.53198	      12.1
1077.34668	      18.9
1078.54382	      16.6
1079.97424	      49.1
1081.54077	       6.9
1083.26318	      29.4
1083.90002	       3.7
1086.74377	      18.7	a (10) (1+)-NH3
1093.77332	       7.6
1098.66077	      10.6
1100.07898	      40.3
1107.15051	      10.1
1108.43188	      25.5
1110.07861	      19.9
1113.40698	      16.3	b (10) (1+)-H2O
1115.63379	       6.2
1116.63660	       5.8
1119.07568	      10.0
1120.51501	      34.6
1121.11816	      21.2
1124.63623	      31.3	y (10) (1+)
1131.00281	      52.9	b (10) (1+)
1131.78064	      26.8
1132.43518	      13.0
1137.70776	      19.1
1139.97205	      26.8
1140.60645	      11.6
1141.25244	       3.9
1144.21448	      11.0
1146.74524	      13.1
1149.70300	      11.4
1152.16492	      25.7
1155.50000	      29.7
1156.88232	      17.4
1158.64148	      10.3
1160.13818	      25.2
1163.64099	       4.4
1167.84717	       8.4
1169.79407	      10.9
1172.87341	       9.6
1175.39246	       6.3
1179.43982	      52.5
1182.61267	      21.6
1186.03748	      11.0
1186.97034	       7.7
1192.12390	      57.5
1193.82397	      26.5	y (11) (1+)-H2O, y (11) (1+)-NH3
1194.55798	       7.1
1196.87573	       4.8
1200.62244	       4.0
1203.17297	      18.6	a (11) (1+)
1204.83716	      13.3
1207.63403	      42.8
1210.55042	       5.2
1211.70544	       7.2
1213.12244	      29.1	b (11) (1+)-H2O, b (11) (1+)-NH3
1214.57092	       2.2
1217.74817	       2.0
1218.59277	       2.0
1228.71204	      15.3
1230.86841	      56.2	b (11) (1+)
1231.73779	      65.3
1238.79614	      11.7
1240.63904	       8.5
1249.95496	      17.8
1264.65381	      23.0	y (12) (1+)-H2O
1267.38843	       3.7
1278.93225	      18.2
1281.90674	      15.9	y (12) (1+)
1282.82019	       7.3
1283.55884	       9.5
1284.96594	      12.3	b (12) (1+)-NH3
1296.60413	      10.7
1297.65039	       5.1
1298.48328	       6.4
1301.92419	      47.0	b (12) (1+)
1302.59521	      65.6
1321.56470	       7.3
1344.63696	       5.2
1350.62744	       5.3
1357.64185	       7.9
1359.92151	       3.2
1362.61975	      21.1
1367.12695	       3.1
1375.84021	      12.2
1376.99451	      26.7	y (13) (1+)-H2O
1379.72949	       8.9
1381.58862	      18.3
1382.87354	      38.6	b (13) (1+)-H2O
1384.07605	       9.7
1393.50562	       5.0
1400.78284	     220.9	b (13) (1+)
1401.82141	      85.4
1402.97388	      34.0
1412.83337	      12.4
1419.39526	       3.9
1421.54517	      16.2
1441.96667	       4.8
1448.55591	       6.8
1451.96704	       6.6
1464.87219	      18.9
1469.66553	      31.4	b (14) (1+)-H2O
1481.79688	      14.9
1488.01831	      17.4	b (14) (1+)
1492.19812	       6.7
1515.86243	       5.2
1538.67957	       3.8
1543.86047	      15.9
1547.74060	       8.3
1590.82715	      14.5	a (15) (1+)
1669.77954	      15.1
1685.96814	      15.9
