# Supplementary material for: Top-Down and Bottom-Up Identification of Proteins by Liquid Extraction Surface Analysis Mass Spectrometry of Healthy and Diseased Human Liver Tissue
Source: J Am Soc Mass Spectrom. 2014 Sep 3;25(11):1953–61. doi: 10.1007/s13361-014-0967-z (PMC4197381; doi:10.1007/s13361-014-0967-z)
Supplement: Supplementary file 4 — (ZIP 7870 kb) [file 13361_2014_967_MOESM4_ESM.zip › data/GVDLDQLLDMSYEQLMQLYSAR_-2_2_105613.txt]

m/z	i	matches
226.97665	3.4
242.85248	5.7
244.22501	14.4
246.25952	53.5
247.25961	19.4
252.22563	3.1
253.18533	15.8
255.36160	5.2
256.30173	8.2
258.23267	19.4
261.22336	16.0
268.26532	8.9
269.25391	8.2
272.20102	27.3
273.45599	12.2
275.22714	14.1
277.04013	3.2
277.84329	5.9
278.92212	18.0
281.22415	7.1
285.32614	16.6
287.31958	5.9
288.26047	2.9
291.39148	9.2
292.25696	5.2
293.17560	10.1
294.19720	12.8
295.25732	5.4
298.21365	26.8
300.36188	6.4
303.32715	5.7
304.39236	7.7
305.03064	2.7
306.38611	10.6
308.21405	5.8
309.53101	14.1
310.22330	28.4
311.34027	7.1
312.60959	26.4
315.28137	33.2
316.32419	40.5
318.33997	17.0
319.24762	17.9
321.38202	15.6
322.34167	18.2
323.78986	5.9
325.33197	3.3
326.47418	18.9
327.31946	8.2
328.37347	17.9
329.33444	6.2
330.26471	12.6
331.14023	10.8
333.25751	677.5	y (3) (1+)
334.34201	32.9
335.28479	23.3
336.47162	33.8
337.43311	5.2
339.44006	16.7
340.49933	10.8
341.46500	20.7
342.42218	31.5
343.46518	24.5
344.31631	15.4
345.43680	24.6
346.27695	21.2
347.55826	25.6
350.37900	22.6
353.31232	31.4
355.30954	12.8
356.17993	18.1
357.49762	10.0
358.41666	23.7
360.44427	45.8
362.22662	8.3
363.35696	31.0
364.28650	21.2
365.46820	4.5
366.46228	22.1
367.31403	14.4
368.20117	6.5
369.41544	56.4
370.44476	2.4
372.40350	1.8
373.43353	45.7
375.38638	27.2
377.39398	12.2
378.61877	6.9
379.26941	6.9
380.35504	27.5
381.40387	22.1
382.36993	30.3
384.18243	5.6
385.37793	58.3
386.42645	19.4
388.22794	38.3
389.31305	16.7
390.41101	10.0
392.63470	7.4
393.39087	4.1
394.24707	26.0
395.44269	24.2
397.28009	5.2
398.19537	15.1
399.23193	15.6
400.53406	16.6
402.35138	28.9
403.43994	29.5
405.32483	52.9
406.87946	20.2
407.51419	9.9
408.24860	7.3
409.14026	18.7
410.45532	25.9
411.40625	19.2
413.46283	21.8
414.37445	18.8
415.31641	65.8
416.27963	7.7
417.30121	2.4
419.36017	6.9
420.46848	9.9
421.33160	28.9
423.36896	31.7
425.35873	66.8
426.58035	3.2
429.86694	25.6
431.52625	7.2
432.30591	19.3
433.36768	19.5
434.41714	4.5
435.39569	75.9
436.26752	4.1
438.33047	9.4
441.81744	23.2
442.46225	3.0
443.59094	6.6
445.53778	8.2
447.43414	5.0
448.48688	7.1
449.58594	29.4
450.28671	5.0
451.26459	5.1
452.20309	13.7
457.34619	12.8
458.48630	9.6
460.54410	14.5
461.54913	43.5
462.35382	27.8
463.25800	13.2
464.35028	7.3
465.35736	36.5
466.49115	35.4
467.49902	6.0
469.36420	17.5
470.34088	62.7
471.27057	6.9
475.36865	6.5
476.53101	15.9
478.38272	84.9
479.49432	66.1
480.54218	37.6
482.32941	91.6
483.35736	22.8
484.56152	13.6
485.26538	15.2
487.31921	13.7
488.27155	4.4
489.37878	7.2
490.57751	13.4
491.56592	34.3
492.51819	23.6
494.19800	7.4
495.58258	82.6
496.31787	1068.5	y (12) (3+), y (4) (1+)
497.23376	204.3
498.32629	26.5
499.50360	13.9
500.24982	85.8
501.33636	95.5
502.28040	40.8
504.44421	21.7
506.38666	20.7
507.29974	2.8
508.26178	48.5
510.31927	11.8
511.16327	15.4
513.38672	16.2
514.21368	13.1
515.40051	24.1
517.37988	10.7
519.59253	18.6
520.37354	13.2
521.36737	28.6
523.39630	36.5
525.29449	24.0
527.37860	22.0
529.34192	54.3
531.86865	33.7
533.47546	37.4
534.51666	9.1
535.44788	3.8
536.52716	16.4
537.32574	21.3
538.63141	25.0
540.40405	3.5
541.37640	18.3
542.31207	21.5
543.28796	12.3
544.39819	6.7
545.65576	6.5
546.70056	18.5
547.40765	36.8
548.24329	11.6
549.67236	31.1
550.50299	7.0
551.62946	7.2
552.39117	20.2
553.43011	10.5
555.37323	51.9
556.40125	37.8
557.38330	13.4
560.43146	18.8
561.43732	25.4
562.29388	30.7
563.43713	55.7
564.45203	10.5
565.25824	12.1
566.43732	69.8
567.47870	23.3
569.48993	2.8
570.34235	5.7
571.40326	6.8
573.36859	33.1
574.44781	9.2
575.48511	40.0
578.39526	33.0
580.29755	34.7
581.47418	12.2
582.57074	16.5
583.45319	37.3
584.36096	19.2
585.41296	33.2
586.32196	46.0
587.77344	31.4
588.67822	18.8
589.68445	30.3
590.70361	60.4
591.56256	57.8
592.41736	35.8
593.33167	9.6
594.45197	15.2
595.43427	21.9
596.48676	30.7
597.46582	9.4
598.27124	19.8
599.51941	67.8
600.48883	29.5
601.27173	1.6
602.37518	39.4
603.32153	14.7
604.48846	81.7
605.41760	10.6
606.83221	16.7
607.62085	11.3
608.52808	39.5
609.39673	714.2	y (5) (1+), a (16) (3+)
610.34491	197.8	y (15) (3+)-H2O, y (10) (2+)-H2O, b (6) (1+)-H2O, y (15) (3+)-NH3
611.38263	69.2
612.31091	6.3
613.35858	34.7
614.48975	2.8
615.56152	2.3
618.45642	41.4
619.50818	37.8
621.43768	118.7
622.37347	28.7
624.12646	40.5
625.28204	37.8
626.43719	37.5
627.72516	38.3
628.49341	154.3
629.34064	26.7
630.43390	28.9
632.46423	61.6
633.41876	37.9
634.43195	21.6
635.50128	19.6
636.51007	6.9
637.60895	18.3
638.52057	5.5
639.47614	141.0
640.41876	28.2
642.40704	30.4
643.37024	4.2
644.50134	7.5
645.52374	1.9
647.53998	32.9
649.52301	23.8
651.58130	8.6
653.07770	23.5
654.50940	17.4
655.86176	18.5
657.22516	81.4
660.43170	11.3
661.57312	52.8
662.44006	36.7
663.61078	46.0
664.54834	48.7
665.38373	22.2
666.50714	5.9
667.44727	27.9
669.73395	23.4
670.56470	21.1
671.36365	30.7
672.50256	3.6
674.53485	17.7
675.52344	50.0
676.54382	4.9
677.70117	36.0
678.41992	30.8
679.60150	9.7
680.49078	14.7
681.39801	37.1
682.69781	44.3
683.73615	50.2
684.91211	10.2
685.54230	11.3
686.33374	3.4
687.42053	159.3
688.55536	39.2
689.55066	18.4
690.48999	13.6
692.28461	82.6
693.30298	27.9
694.37598	39.5
695.51721	44.5
697.10767	37.9
698.42200	74.3
699.26794	77.7
700.70178	13.4
701.60455	172.3
702.80859	17.5
703.45178	47.3
704.47723	14.0
705.53540	55.7
706.61816	69.8
707.52148	22.9
708.57422	68.2
709.56506	18.5
710.39099	25.4
711.70966	19.4
712.76648	106.4
713.67761	60.4
714.68219	24.3
716.15259	75.4
716.87225	19.3
718.49567	10.2
719.55280	54.4
720.52600	82.2
721.50751	79.0
722.54321	25.1
723.56726	105.8
724.60144	156.8
725.58630	40.2
726.55835	50.7
727.86432	45.5
729.75726	67.6
730.46704	18.8
732.36664	27.3
733.18256	12.3
734.49841	42.0
735.37286	36.2
736.22571	62.8
737.46851	787.8	y (6) (1+), a (19) (3+)-NH3, a (19) (3+)-H2O
738.46802	323.0
739.47827	126.9
740.63275	118.7
741.46997	516.8	b (7) (1+)
742.48682	217.4
743.13684	29.2
744.74719	46.7
745.51093	173.9
746.69141	50.1
747.68091	15.0
748.54065	67.2
749.32111	79.1
750.46283	63.0
751.39447	37.8
752.34363	174.8
753.35468	29.2
754.42456	230.9
755.54456	86.5
756.47101	15.8
757.62640	20.0
758.97009	23.4
760.97717	57.2
761.81512	7.2
762.80090	29.5
763.41406	19.6
764.18536	44.0
765.17377	27.6
766.17145	67.5
768.61426	16.0
769.61951	15.3
771.58185	9.4
772.96954	31.2
773.67609	17.6
774.75372	94.8
775.88971	85.3
776.86896	58.2
777.67834	48.9
779.58478	58.4
780.44666	20.5
781.67627	83.2
783.16992	136.8
783.97528	29.3
784.70886	48.0
785.68115	61.0
787.00433	194.2
787.84778	96.3
788.51544	9.5
789.23517	31.0
789.97974	33.3
790.71906	13.2
791.53259	31.0
792.63647	32.3
793.44861	18.0
794.37524	64.2
795.46149	39.1
796.51996	74.2
797.44446	112.5
798.46655	10.7
799.63300	19.1
800.55756	43.7
801.50409	62.2
802.50989	6.7
803.64655	57.5
804.71106	215.4	b (14) (2+)
806.08612	222.1	y (20) (3+)-NH3, y (20) (3+)-H2O, b (21) (3+)
807.53217	79.8
808.96710	66.3
810.29913	281.6	y (13) (2+)
811.12903	267.3	y (20) (3+)
812.19098	37.8
813.47986	32.0
814.35345	58.8
815.77313	56.3
816.58899	45.0
818.23792	64.8
819.63330	78.7
820.42200	194.6
821.51904	60.2
822.81671	67.6
823.80884	37.6
824.51849	29.2
825.42035	14.6
827.01007	205.9	a (8) (1+)
828.55499	156.3
829.65137	82.7
830.60858	35.3
831.54254	148.1
832.87225	116.7
833.60687	115.1
834.35864	74.5
835.69604	78.5
836.56702	206.6	b (8) (1+)-H2O
837.46710	262.3	b (8) (1+)-NH3, a (15) (2+)-H2O
838.51343	144.8
840.09003	80.0
841.72339	391.4
843.21149	110.8
844.22998	68.5
845.52551	188.4
846.44153	222.3	a (15) (2+)
847.34064	169.9
848.20605	329.2
848.89056	108.7
849.90015	36.6
850.81226	71.1
851.45526	272.4	[M+3H] (3+)-NH3-H2O, y (7) (1+)-NH3, b (15) (2+)-H2O
852.23059	245.3	b (15) (2+)-NH3
853.13922	60.6
854.53033	886.6	b (8) (1+)
855.62225	150.1
863.32434	11.1
864.44574	4.5
865.44244	10.1
866.57318	16.4
867.91821	239.4	y (14) (2+), y (7) (1+)
868.60724	208.9
869.59851	166.2
870.49622	27.5
871.43964	9.7
872.51904	23.8
873.58661	17.2
874.32922	16.2
874.95380	9.5
876.70978	35.8
878.60437	8.3
880.53998	179.9
881.65015	117.5
882.48016	20.9
883.65308	170.7
884.97583	230.6
885.69299	29.3
887.22021	286.6
888.27094	57.3
889.29901	12.8
890.21179	23.6
891.12469	38.6
892.27448	99.8
893.31610	42.1
894.95135	95.7
895.72559	18.0
896.80176	118.6
897.54242	24.2
898.35291	116.8
899.47449	142.2
900.70654	3.6
901.67896	10.0
903.30530	52.4
904.23950	39.5
906.00635	172.2
907.00269	23.9
907.64691	28.8
909.55695	40.8
910.57568	15.4
911.45215	59.0
912.80853	51.4
914.15350	180.2
914.95966	94.0
915.89111	166.9
916.83368	78.4
917.74945	72.8
918.76672	49.5
920.23334	164.8
921.36072	110.9
923.06104	110.3
924.62628	806.2	y (15) (2+), a (9) (1+)-NH3
925.62903	127.0
926.67249	509.9	b (16) (2+)
927.59271	80.5
928.50122	132.6
930.26776	18.1
931.39526	35.4
932.86462	11.4
933.82147	101.7
934.45636	39.8
935.52570	3.3
936.93427	75.4
937.91260	32.4
938.53662	9.1
939.62830	100.8
940.44806	138.4
942.97443	16.0
944.24591	97.1
945.02551	27.1
945.79694	18.5
946.74207	87.9
948.11023	76.5
948.71393	16.9
949.63812	70.2
950.69110	16.1
951.56317	44.4
952.51733	56.8
953.23254	78.5
955.64105	148.8
957.03674	428.5
957.81421	6.3
958.59711	37.9
959.81268	100.5
960.83490	58.9
962.34955	45.2
963.28564	167.4
964.34412	218.2	y (8) (1+)-NH3
965.61841	78.6
966.44464	77.6
967.34875	93.0
968.09576	22.7
969.46063	522.9	b (9) (1+)
970.54926	232.4
971.77533	150.5
972.77344	83.8
973.60602	12.8
974.59521	37.7
976.09436	180.7	a (17) (2+)
977.16638	35.9
977.85419	5.0
978.47552	4.0
979.67957	38.1
980.76599	254.8
981.60638	606.8	y (8) (1+), y (16) (2+), b (17) (2+)-NH3, b (17) (2+)-H2O
982.56030	158.5
983.60498	19.3
985.27277	242.7
986.45850	179.6
988.37866	175.8
989.40222	24.2
990.72156	491.2	b (17) (2+)
991.88232	88.8
992.77008	30.1
993.68262	353.6
994.52478	41.7
996.04517	68.9
996.69580	163.9
997.68427	76.8
998.53925	129.8
999.51141	156.4
1000.37158	95.8
1001.36200	69.7
1002.22626	30.9
1003.34668	79.8
1005.47137	93.8
1006.53113	179.0
1009.08563	233.1
1010.55316	23.7
1011.61316	49.8
1012.65405	66.9
1013.82135	79.5
1014.87976	132.9
1015.83740	50.7
1016.56439	11.6
1017.19543	16.3
1017.80402	9.2
1019.58521	69.9
1020.92365	63.2
1021.98364	117.0
1022.65985	107.1
1023.64136	17.1
1024.36279	41.3
1025.70410	125.0
1026.74280	61.4
1027.67358	107.1
1028.43250	30.7
1029.47351	22.7
1030.14526	215.7
1030.76270	60.7
1031.44202	164.5
1032.35315	40.8
1033.37598	49.7
1034.08167	95.8
1034.74878	25.0
1035.69690	82.6
1036.88293	164.1
1038.24939	260.5	b (18) (2+)-H2O, b (18) (2+)-NH3
1039.18933	118.0
1040.37781	172.3
1041.79993	118.4
1042.46423	51.2
1043.62878	85.0
1044.26074	35.8
1045.32727	140.1
1047.28979	3561.0	b (18) (2+)
1048.07886	508.8
1049.10852	68.9
1050.30127	170.2
1051.06836	196.5
1052.44897	77.9
1054.30371	7.4
1055.33911	22.7
1056.88818	29.3
1057.75330	13.3
1059.50073	30.4
1060.21362	32.2
1061.36694	69.2
1062.35571	26.0
1063.58459	27.8
1064.79236	85.6
1065.60974	30.9
1066.40967	12.5
1067.45105	16.1
1068.49377	22.3
1069.88660	94.0
1070.75891	46.6
1071.86499	36.6
1072.56128	39.8
1073.38342	9.4
1074.07153	54.5
1074.69495	42.3
1075.90918	143.6
1076.99146	24.4
1077.59180	25.6
1078.21973	24.0
1079.18457	97.5
1079.94690	87.9
1081.71082	40.7
1082.67920	111.6
1083.59888	55.0
1084.71533	239.3
1085.82349	49.0
1087.58252	138.6
1088.66345	132.6
1089.69775	51.2
1090.76685	62.2
1091.88013	145.3
1093.33606	296.8	y (18) (2+)-H2O, y (9) (1+)-NH3, y (18) (2+)-NH3
1094.26160	112.5
1095.25293	95.7
1096.33142	46.7
1097.84094	33.1
1098.87427	143.2
1100.53699	567.0	b (10) (1+)
1101.63916	349.7
1102.84082	299.4	y (18) (2+)
1103.79089	121.5
1104.91016	32.8
1106.04626	77.7
1107.27698	77.4
1108.36719	71.7
1109.65112	148.4
1110.46204	77.1
1111.34314	61.4
1112.59741	55.1
1113.80615	17.0
1114.83887	255.1	a (19) (2+)
1115.64673	70.2
1117.18933	99.4
1118.61206	14.4
1119.84009	186.1	b (19) (2+)-H2O, b (19) (2+)-NH3
1121.24219	67.1
1122.05371	39.5
1123.81360	36.7
1124.69348	88.5
1126.24597	273.4
1127.43054	178.7
1128.52649	863.8
1129.21838	1784.2	b (19) (2+)
1130.45972	512.2
1131.27991	298.7
1132.16968	24.1
1133.48242	161.7
1134.50867	47.3
1136.28870	16.5
1137.57385	46.6
1138.64624	22.4
1139.54004	45.9
1141.34338	15.7
1143.80872	72.4
1144.66492	32.8
1145.46008	14.0
1146.38672	47.8
1148.31726	36.1
1150.39587	62.8
1151.23669	58.2
1152.81091	40.6
1154.39014	154.8
1155.34192	30.4
1156.45166	113.9
1157.76636	89.0
1158.85742	106.9
1159.95264	74.2
1160.56995	12.5
1161.64551	15.9
1163.26880	224.2	b (20) (2+)-H2O, b (20) (2+)-NH3
1164.09290	153.7
1164.85828	111.3
1166.91394	26.4
1167.76221	3.3
1168.55066	38.4
1169.52881	58.6
1170.40247	175.5
1172.27991	1029.6	b (20) (2+)
1173.20276	336.0
1174.51123	42.0
1175.46448	63.1
1176.68579	15.5
1177.61743	25.8
1180.01050	101.0
1180.85364	38.3
1182.48413	56.0
1183.40149	4.5
1184.71362	11.2
1186.79150	42.2
1187.61084	241.3	b (11) (1+)
1188.65710	85.7
1189.75281	75.3
1190.77087	32.3
1192.36243	26.8
1193.98022	32.7
1194.61768	39.0
1195.67419	8.0
1196.52124	45.2
1197.58191	7.5
1198.95215	191.2	b (21) (2+)-H2O, b (21) (2+)-NH3
1199.88208	110.6
1201.06726	26.3
1202.16406	42.9
1203.41370	31.9
1204.66211	36.1
1205.84021	3.2
1206.96240	68.1
1207.93640	364.5	y (20) (2+)-NH3, b (21) (2+), y (20) (2+)-H2O
1208.67371	127.3
1209.30115	15.9
1210.40576	148.4
1211.35046	92.8
1212.14490	16.3
1212.80481	50.2
1213.55530	50.1
1214.63953	127.6
1216.05444	21.8
1216.89014	228.8	y (20) (2+)
1217.68762	90.0
1220.68372	52.8
1221.83679	79.1
1222.62634	47.1
1223.42090	53.8
1224.54468	29.4
1225.60156	40.2
1226.94861	46.8
1228.05725	10.0
1228.88037	13.5
1230.12756	8.4
1231.34082	25.3
1233.55371	12.6
1234.70190	10.9
1237.54004	6.4
1238.69275	31.1
1239.61707	262.9
1240.54785	114.6
1241.62524	37.6
1243.73071	37.1
1247.54944	26.6
1248.58862	22.0
1251.61584	47.9
1252.49963	30.2
1253.56006	17.0
1254.65039	11.9
1256.54443	9.4
1257.99780	5.9
1258.79346	21.4
1259.72668	16.6
1260.64001	18.9
1263.05603	4.3
1263.80896	9.3
1264.49731	21.0
1265.79382	3.9
1266.69678	34.8
1268.58887	8.4
1269.73425	11.7
1270.63513	30.4
1271.55725	13.8
1274.65686	8.1
1276.83118	33.2
1277.64001	4.7
1278.70691	34.5
1279.85071	73.0
1281.40308	8.4
1282.65344	29.5
1284.71912	19.2
1285.65271	18.9
1287.77576	67.1
1288.61670	13.6
1290.13037	14.9
1291.69482	26.4
1292.84900	8.9
1294.05725	8.0
1297.94678	13.1
1300.01379	3.4
1300.79614	10.8
1303.01807	19.2
1305.90088	17.5
1306.54553	3.4
1308.32605	34.2
1310.76160	13.1
1311.76245	41.9
1312.65051	31.6
1313.67163	21.6
1315.64905	21.6
1318.80554	24.7
1319.74146	5.1
1323.92871	13.8
1324.58594	8.4
1325.66870	3.7
1326.53650	18.5
1327.71082	12.7
1329.69141	3.2
1330.93982	21.8
1331.87781	18.7
1332.82056	71.5
1333.71021	64.0
1334.98840	121.5
1336.84399	77.4
1337.62817	12.1
1338.70166	10.8
1341.95239	11.8
1344.58032	9.0
1346.50403	14.6
1350.58887	59.7
1352.33496	115.9
1353.61536	82.6
1354.69263	9.4
1356.35974	24.0
1357.48840	3.7
1360.01868	12.1
1361.81323	4.3
1365.89526	34.9
1367.60974	13.8
1368.59607	18.7
1373.74695	9.1
1374.66772	5.9
1376.57581	11.1
1379.65723	12.3
1380.76807	3.1
1381.67725	18.0
1382.56226	6.8
1384.46448	36.2
1385.59656	18.8
1386.73267	4.5
1388.71167	8.1
1393.26428	36.0
1395.63257	6.5
1396.77271	11.9
1397.83386	4.3
1398.82178	11.9
1399.67603	5.1
1400.88831	8.6
1401.85205	17.4
1402.72363	95.5
1403.75916	45.4
1404.81970	17.3
1405.97021	7.7
1406.93103	7.7
1408.91980	16.3
1416.63464	2.9
1417.74536	14.0
1419.56287	13.7
1422.78979	38.3
1423.74219	7.2
1424.74976	15.3
1431.69971	10.2
1432.76953	16.4
1434.27307	11.3
1437.67114	8.5
1441.91614	6.5
1443.80676	10.2
1445.98889	4.8
1446.66748	6.1
1447.77100	30.6
1450.86035	24.6
1451.57813	7.4
1458.83423	14.2
1459.71057	16.7
1462.63989	38.5
1463.66650	45.7
1464.79675	14.3
1465.61243	45.6
1466.58337	25.9
1468.63501	13.6
1469.48071	2.3
1472.60815	6.5
1475.78821	32.4
1478.98083	19.7
1479.62122	38.9
1480.79443	45.6
1481.91382	19.4
1482.82007	39.3
1483.77283	28.4
1484.87134	9.7
1488.48840	33.9
1489.79138	35.1
1493.92261	15.3
1495.70886	19.7
1499.91565	13.0
1504.82007	35.6
1505.81128	49.8
1510.63440	13.5
1513.65112	23.7
1515.67566	31.7
1516.88306	10.6
1517.74438	6.3
1526.10315	25.6
1530.73218	3.4
1536.02759	16.4
1536.82593	14.9
1542.69934	9.3
1548.80103	12.1
1550.17810	9.0
1551.65405	7.7
1553.85181	34.3
1559.66589	13.2
1564.78345	20.1
1565.62634	9.0
1568.80762	11.0
1571.00317	12.6
1571.67017	4.4
1579.67163	5.0
1580.48071	14.8
1583.36975	4.8
1584.82581	27.8
1589.69702	24.2
1590.83191	35.8
1591.73621	8.1
1594.03333	51.0
1594.85510	2.2
1595.79968	38.4
1596.74536	35.9
1597.79028	22.4
1601.03394	18.2
1602.95667	18.0
1604.56909	6.4
1605.20166	15.0
1606.08606	6.3
1607.62207	122.0
1608.71863	66.7
1610.62292	27.2
1614.89709	9.9
1619.86450	13.6
1620.78613	13.5
1623.86670	25.7
1626.96021	5.2
1629.31714	37.4
1642.81714	3.2
1643.87244	5.7
1646.84656	15.8
1653.15417	8.4
1668.53967	20.6
1674.73010	30.3
1676.05920	12.9
1683.95789	18.3
1691.75818	29.4
1692.97119	2.9
1696.02380	28.6
1696.83618	3.4
1699.86658	4.1
1702.97974	44.9
1703.88245	18.8
1705.66394	12.6
1708.72144	10.9
1709.80981	17.5
1715.87561	16.6
1716.50842	13.7
1720.88208	136.9
1721.84167	62.5
1722.80908	17.7
1734.74683	4.4
1735.88745	12.8
1745.51160	8.5
1756.71851	17.5
1762.95593	12.6
1770.76233	16.7
1777.58240	5.4
1786.61450	5.6
1788.96167	10.7
1790.85864	24.1
1799.82935	7.5
1848.24084	13.0
1848.96570	5.8
1851.80103	83.2
1852.87183	87.3
1853.70752	23.3
1872.60156	2.8
1899.29968	23.5
1912.21960	32.8
1937.70618	13.1
1958.88586	15.2
1962.18774	9.5
1971.86597	14.2
1979.86572	17.6
1981.43115	22.3
1992.19971	17.9
1996.08765	4.8
