# Supplementary material for: Top-Down and Bottom-Up Identification of Proteins by Liquid Extraction Surface Analysis Mass Spectrometry of Healthy and Diseased Human Liver Tissue
Source: J Am Soc Mass Spectrom. 2014 Sep 3;25(11):1953–61. doi: 10.1007/s13361-014-0967-z (PMC4197381; doi:10.1007/s13361-014-0967-z)
Supplement: Supplementary file 4 — (ZIP 7870 kb) [file 13361_2014_967_MOESM4_ESM.zip › data/MTDDELVYNIHLAVNFLVSLLK_-2_4_76533.txt]

m/z	i	matches
240.32991	3.0
253.00742	6.3
257.26318	3.3
260.29529	9.1
263.14944	2.5
264.20987	7.5
266.99136	5.9
272.25739	3.5
273.18762	10.5
278.32852	13.7
281.19193	13.9
283.24100	5.1
284.32410	3.3
286.25739	9.6
288.44949	8.1
289.26511	9.7
302.35681	3.2
313.38696	4.6
316.49844	11.5
317.44540	5.9
324.08133	4.1
328.44400	17.0
329.16504	10.2
332.37274	6.5
338.67017	6.6
341.46582	19.9
346.59286	10.3
347.23401	15.5
348.26929	14.4
351.21240	14.3
352.44110	14.0
353.48557	3.0
354.20486	4.0
356.38184	7.9
358.29816	41.0
359.30988	6.7
360.44803	6.1
361.35608	23.9
364.43738	12.1
369.44165	12.3
371.47052	15.5
373.43805	9.5
374.33093	7.4
376.48242	10.5
378.33771	2.4
382.29059	38.3
386.10461	19.2
387.38287	6.3
388.89984	10.9
392.34460	4.3
395.81244	2.7
397.48016	19.2
398.31110	11.2
399.31964	11.5
407.48706	10.5
408.18811	4.7
415.04706	6.3
417.18518	14.4
423.31277	4.5
428.44370	15.7
437.58096	4.1
438.38940	4.3
441.46753	11.5
443.42786	16.4
445.38065	28.1
447.56750	28.4
451.68292	12.3
455.30548	22.3
460.37341	38.1
461.42859	38.8
462.27826	3.2
463.31567	60.6
464.33392	12.0
468.37079	23.1
469.45288	23.9
470.39252	19.0
472.37146	20.8
473.46661	19.6
474.43124	22.1
475.49579	1.9
476.47253	12.2
477.20892	2.8
478.54822	21.7
481.37860	10.6
482.13708	13.2
483.51056	15.0
485.52100	6.5
487.44098	13.4
488.48468	16.3
494.41339	14.1
495.59851	4.6
496.58844	4.1
498.49695	5.4
499.32043	10.2
500.59363	8.4
502.27997	9.0
503.20166	31.2
505.41858	7.8
506.34650	6.2
507.21484	12.1
508.38220	16.3
509.41748	20.2
510.51508	2.7
513.29303	43.3
514.50385	17.2
516.23425	19.5
518.48334	5.1
519.50494	3.0
520.36322	15.1
522.29138	12.8
523.44763	9.8
525.31512	32.2
526.54584	9.7
527.63879	25.2
528.28088	5.2
529.21051	9.6
530.42566	32.3
531.80463	8.5
536.57086	15.4
538.35614	12.8
539.41516	46.2
541.01471	10.7
543.44635	4.4
544.43713	12.6
545.38965	3.0
547.67688	3.6
548.37445	4.0
550.84625	7.3
552.72028	11.2
554.22253	22.8
555.41895	7.6
556.24554	40.3
557.28925	15.8
559.49615	46.5
561.41608	4.5
563.42529	14.8
566.21472	6.0
567.35010	25.8
569.29730	23.0
570.68646	12.5
571.36871	29.5
572.24097	13.9
574.25824	101.9	b (5) (1+)-H2O
575.57391	20.4
576.36237	31.3
578.25720	11.5
579.56915	30.1
580.94794	10.5
583.55054	7.9
585.41968	9.9
586.26465	4.9
587.28821	8.5
588.26947	5.6
589.34698	3.8
590.34467	36.6
591.25781	4.3
592.16510	64.1
594.03320	21.1
595.23334	13.4
600.66187	37.1
601.53839	8.7
602.47162	26.5
603.32080	15.1
604.42230	19.9
606.52362	6.8
607.58301	5.5
609.56409	12.1
610.35596	2.3
611.30267	8.2
612.44000	5.7
613.41718	18.9
614.53571	24.5
615.39789	15.7
616.51947	39.7
621.80042	44.0
622.60413	10.0
623.58990	11.3
624.24365	23.0
624.90863	4.4
626.80182	24.2
627.45587	6.0
628.47913	11.0
630.82892	27.3
632.40515	4.4
633.34296	9.0
636.53247	34.6
639.77319	10.3
641.40430	22.4
642.48932	14.9
644.61639	11.9
645.40192	4.8
647.60260	9.8
648.89642	59.4
652.86737	6.7
655.76868	52.2
657.07697	24.9
658.12195	77.2	b (17) (3+)-NH3, b (11) (2+)-NH3, b (17) (3+)-H2O
659.59991	15.5
660.61566	45.6
661.29974	5.0
662.39307	14.7
663.40582	26.3
665.47070	26.9
666.32062	54.0
667.44208	57.7
669.55316	21.8
670.49139	10.1
671.86865	50.1
672.67169	23.6
673.50238	6.3
674.42932	29.6
675.48370	17.9
677.45221	90.3
678.17267	137.0	y (12) (2+)
679.55774	47.8
680.61011	17.9
682.92535	16.1
684.57013	19.6
685.53088	24.2
687.28693	108.2	b (6) (1+)-H2O
688.49408	43.3
689.50024	7.6
690.18719	47.1
691.77814	24.8
692.48840	21.8
693.50623	11.7
696.23596	32.7
699.30524	60.3
700.33508	10.8
701.47186	29.7
703.59503	27.1
705.38287	62.1
706.52325	25.5
707.69824	33.3
708.63806	28.7
709.46979	5.2
712.00330	8.4
712.93604	56.9
713.53961	30.5
714.74908	127.0	b (12) (2+)-NH3
715.77075	33.0
717.51660	15.3
719.46515	18.2
720.57330	5.7
721.52893	8.0
722.85193	36.9
726.56531	28.8
727.67273	26.1
728.48541	12.6
729.96857	22.3
731.49823	10.6
732.57935	47.2
734.15576	70.7
735.53253	35.7
736.15363	27.7
737.60858	28.3
739.16028	46.5
740.84521	46.0
741.61658	21.6
742.68225	42.2
743.79974	71.4
745.55469	24.5
746.51685	15.2
747.84180	32.7
749.97498	59.3
751.88049	10.5
752.52240	31.7
756.48328	10.8
757.53381	38.3
758.53937	51.3
759.77490	25.4
760.42627	30.0
761.79883	51.8
762.55432	22.1
763.19373	46.6
764.50983	4.7
765.47211	18.6
766.76532	10.6
768.42200	9.2
769.53363	22.1
771.71375	4.3
774.13611	33.7
775.20728	10.5
776.38965	32.8
778.16418	48.6
778.76947	7.2
779.78455	30.8
783.37427	52.6
784.17169	84.1
785.29535	49.1
786.48853	163.2	b (7) (1+)-H2O
787.58295	91.9
788.66650	14.1
791.08508	273.0	y (14) (2+)
791.82892	119.3
793.14764	38.9
794.30042	45.3
797.80463	4.4
799.02850	31.9
800.86774	117.8	y (21) (3+)-H2O, b (21) (3+), y (21) (3+)-NH3, y (7) (1+)-H2O
801.52911	3.8
802.77057	7.1
804.47302	174.4	b (7) (1+)
805.53851	45.0
806.53693	139.3	y (21) (3+)
807.51361	11.6
808.74146	85.8
809.55756	44.6
810.33167	62.0
811.71796	41.5
812.55280	13.9
814.28369	37.1
815.43781	37.0
816.89618	84.9
818.37811	15.5
819.69055	81.6	y (7) (1+)
820.47058	8.9
821.60931	32.0
824.01410	53.2
825.50610	15.6
826.77014	51.0
827.77679	61.8
828.45374	23.8
829.59668	32.5
830.47778	11.5
831.35687	51.0
832.33435	308.1
833.34070	88.4
834.61932	30.4
835.56268	95.2
836.40979	11.5
837.42267	40.2
838.79657	75.6	[M+3H] (3+)-NH3-H2O
839.46466	6.5
841.13501	182.6
842.06702	70.9
849.53510	48.8
850.83716	16.3
851.62000	25.9
857.71918	21.5
859.70398	44.8
860.51770	6.6
862.50793	55.9
864.41364	46.6
865.03107	10.1
869.61389	9.4
870.34857	48.4
871.01715	110.4
872.80487	1467.9	y (15) (2+)
873.77319	240.6
876.84790	9.9
877.52271	7.3
879.53259	6.5
880.67023	4.6
883.54327	12.1
885.95929	27.0
887.55676	44.3
889.32806	31.9
890.75342	51.2
891.86432	39.3
894.49890	44.5
895.39838	13.7
896.68127	29.0
897.59363	24.1
898.38922	12.7
899.06390	22.6
900.77557	4.8
902.34235	18.3
903.72198	93.5
904.86487	23.8
905.53772	7.0
907.70233	19.4
909.53143	7.4
910.36578	8.8
911.96796	15.0
913.32709	90.0	y (16) (2+)-H2O, y (16) (2+)-NH3
914.22882	23.1
915.33484	45.1
916.15448	24.8
916.88599	29.7
917.56793	12.0
918.64978	99.6
921.34369	105.8
922.38257	860.9	y (16) (2+)
923.22235	269.7
924.04706	6.3
925.60406	66.3
926.87555	36.8
929.27386	74.8	b (16) (2+)-NH3, b (16) (2+)-H2O
930.76221	7.9
931.71704	4.1
932.77325	132.6
933.80640	92.3	y (8) (1+)
934.59277	217.3
935.62793	92.6
936.54419	42.1
939.40723	63.2
940.98431	16.9
942.42499	37.9
944.41333	47.6
945.10004	27.4
946.12659	5.8
948.11475	3.4
949.85162	4.4
950.67316	21.4
951.71979	18.4
954.66803	57.1
957.81116	37.0
958.49921	7.8
959.53339	5.2
961.93011	20.3
965.89130	29.5
967.49390	39.6
968.50824	16.7
969.73553	41.0
970.92151	72.2
972.19043	45.3
974.45154	64.1
975.79639	8.7
976.71747	9.7
978.89600	505.7	y (17) (2+)
979.68219	166.9
980.31421	49.1
983.95648	106.6
985.18549	18.6
986.69849	67.6
987.94794	8.8
989.76563	3.9
990.97852	18.6
991.61621	18.3
992.66089	25.9
993.80945	19.5
995.62708	59.9
996.58240	6.0
997.65314	28.6
998.33386	27.3
1006.15820	7.0
1008.79425	2.7
1010.04022	18.8
1011.60437	10.1
1014.11395	45.4
1017.59021	8.3
1019.42651	70.4
1020.31348	42.1
1021.11285	11.9
1022.69647	25.2
1023.79919	44.5
1024.51575	18.1
1026.68726	26.4
1028.19250	80.3
1028.83545	14.6
1029.74316	19.3
1030.43689	28.4
1031.60449	19.5
1032.96570	73.1
1033.76636	72.3
1035.19348	41.3
1035.82617	18.3
1036.64099	14.5
1037.57825	53.0
1038.87756	5.6
1041.86072	3.9
1043.38232	211.2	y (18) (2+)
1044.20703	135.9	b (18) (2+)
1045.04102	55.9
1046.26575	53.5
1047.46802	28.4
1048.30334	22.8
1049.68372	62.6
1052.63892	4.3
1053.97400	42.9
1055.23340	42.8
1056.57227	32.9
1057.33069	22.0
1059.68433	11.6
1061.70496	7.4
1063.03577	14.0
1063.70386	17.3
1064.64758	18.8
1065.74170	19.4
1067.94788	28.0
1068.61829	8.4
1069.91113	99.4
1070.72766	6.9
1071.54944	14.9
1074.53430	3.2
1075.42615	47.9
1077.25415	16.0
1079.52234	28.3
1081.08240	42.4
1085.21997	9.8
1086.84875	36.7
1087.58704	13.0
1088.66333	16.4
1089.80383	6.8
1090.57751	11.4
1091.83728	21.5
1092.77209	32.9
1094.62292	14.5
1095.39111	41.5
1096.57068	3.0
1098.72266	14.4
1100.35608	60.3
1101.13806	174.9	y (19) (2+)
1101.89539	135.2
1103.82996	119.4	y (10) (1+)
1104.87756	34.6
1105.82031	8.2
1107.13965	33.9
1108.07776	25.0
1109.75415	55.2
1110.69629	4.0
1111.74231	4.3
1112.55896	10.4
1113.75732	3.7
1115.50562	5.4
1116.79614	7.8
1119.03369	5.6
1121.73828	47.3
1122.68433	23.4
1125.64954	21.1
1127.67737	12.1
1128.76721	12.3
1130.21582	17.4
1131.61682	16.7
1133.95862	3.8
1135.79834	55.1
1136.48291	19.1
1137.64783	28.0
1138.68311	7.2
1140.96606	7.6
1143.76550	22.6
1144.57690	11.9
1145.59583	75.3
1149.21655	9.8
1150.14185	25.9
1151.41199	109.1
1153.01001	21.0
1153.63708	20.4
1155.24634	19.7
1156.47925	14.5
1157.11755	2.4
1158.46777	757.9	y (20) (2+)
1159.43286	504.9
1160.52856	19.1
1161.50903	8.0
1164.69617	3.6
1167.68774	8.8
1169.41724	18.9
1171.48096	10.6
1172.40588	12.9
1173.95569	2.9
1175.28760	35.0
1176.75916	17.2
1177.55713	8.8
1179.11584	39.8
1181.84656	9.9
1182.92114	17.2
1186.99548	38.7
1188.06641	36.5
1189.54932	14.1
1193.26294	17.6
1194.78247	16.4
1196.04211	48.5
1197.15796	34.1
1198.23059	47.4
1201.04639	47.6
1202.24255	166.8
1203.58093	6.1
1204.70654	69.8
1209.05591	482.7	y (21) (2+)
1209.93506	187.7
1210.62451	14.2
1214.19910	69.4
1215.12976	73.3
1216.70947	40.7
1217.76648	35.0
1218.83801	5.1
1219.54248	2.9
1225.06750	8.3
1229.62598	9.3
1232.78235	5.7
1239.64636	1.8
1244.63257	7.1
1246.22424	40.0
1249.68420	15.4
1251.00769	9.5
1256.31104	21.4
1260.36023	7.6
1261.56458	12.5
1263.19861	9.4
1264.58252	5.2
1271.38635	16.6
1273.01416	12.8
1284.98108	23.0
1286.09119	17.2
1292.80273	14.3
1293.89050	6.1
1294.76208	10.6
1296.63757	3.5
1297.43909	7.7
1301.76978	2.0
1306.62683	12.1
1312.92615	13.4
1313.84741	24.6
1314.87341	19.5
1325.01123	28.3
1329.89270	8.7
1331.89478	6.1
1338.67578	6.9
1339.87146	5.1
1340.66772	3.1
1351.95691	17.0
1353.90454	57.6
1354.84424	19.6
1355.77588	15.9
1357.81421	3.2
1358.99927	8.4
1359.85315	10.3
1362.80054	15.2
1365.51013	8.9
1366.71240	11.8
1374.78833	13.6
1377.76306	31.5
1382.56396	5.2
1384.01025	8.8
1385.63611	18.2
1393.46008	3.1
1405.63965	14.7
1410.81873	10.7
1411.68579	6.5
1422.72546	16.8
1425.82422	7.1
1428.80676	18.0
1434.16797	4.5
1440.85583	15.8
1453.57190	24.6
1464.33081	8.3
1466.84741	43.0
1497.98157	5.8
1499.81128	8.6
1501.38684	18.8
1517.82117	4.1
1527.82959	27.5
1529.75037	22.5
1534.35583	11.9
1535.51184	24.4
1547.00513	3.0
1567.16602	6.0
1618.04822	18.2
1729.02319	5.6
1743.99280	4.1
1744.67883	8.5
1768.85608	5.9
1774.87048	16.6
1793.06104	3.0
1843.51819	3.6
1932.96729	4.5
