# Supplementary material for: Top-Down and Bottom-Up Identification of Proteins by Liquid Extraction Surface Analysis Mass Spectrometry of Healthy and Diseased Human Liver Tissue
Source: J Am Soc Mass Spectrom. 2014 Sep 3;25(11):1953–61. doi: 10.1007/s13361-014-0967-z (PMC4197381; doi:10.1007/s13361-014-0967-z)
Supplement: Supplementary file 4 — (ZIP 7870 kb) [file 13361_2014_967_MOESM4_ESM.zip › data/MILELFSK_-2_2_96809.txt]

m/z	i	matches
129.24156	8.8
130.28482	12.5
133.28346	4.7
138.30939	12.0
140.40688	4.4
141.26698	20.4
142.17307	3.1
143.19473	92.0
144.29874	6.1
145.29758	6.6
146.25069	17.5
147.23741	629.0
148.36151	31.6
150.24927	13.0
152.22180	12.1
153.27814	30.5
154.18488	2.0
155.71802	2.8
156.56056	3.6
158.09338	16.4
159.26752	21.1
160.31427	19.3
161.18484	20.2
162.30760	34.8
163.26520	7.3
164.14027	19.6
165.28700	53.6
166.20256	177.0
167.31339	64.9
169.21039	430.2
170.28043	67.5
172.22874	6596.1
173.13364	399.5
173.83090	39.1
175.39667	205.6
176.30412	39.9
177.37546	40.4
178.38672	9.5
179.27786	17.5
180.20737	40.6
181.24605	73.6
182.31732	3.3
183.34087	166.6
184.27832	83.7
185.24701	130.5
186.20425	21.5
187.24939	28.8
188.36533	7.1
188.98997	4.4
190.30115	15.4
191.26138	33.1
192.27232	6.4
193.21466	11.3
194.25362	15.7
195.29164	47.8
196.27875	18.3
197.33609	342.9
198.24110	94.2
199.26175	366.5
200.26575	196.0
201.31726	276.3
202.31578	73.8
203.24490	92.7
204.31798	40.3
205.34023	15.5
206.46544	25.8
207.37616	3.4
208.27655	15.6
209.10196	6.4
210.34067	22.2
211.27188	597.0
212.25562	271.5
213.36743	138.0
214.28589	35.8
215.29398	181.8
216.40500	667.0
217.30508	31698.5	y (2) (1+)-NH3, a (2) (1+)
218.28369	1916.3
219.34435	41.0
220.42548	38.2
221.44807	98.3
222.30402	14.4
223.30792	34.8
224.24658	9.8
225.29996	55.5
226.26204	84.7
227.31520	396.5
228.29291	327.0
229.26877	770.9
230.32941	252.9
231.31317	374.0
232.39120	18.1
233.43274	268.0
234.32216	1628.3
235.42877	240.7
236.39932	31.1
237.68208	24.1
238.81447	48.6
239.46638	99.5
240.32150	83.8
241.34705	26.6
242.35590	53.4
243.34747	694.7
244.65555	1108.3
245.28516	20481.8	b (2) (1+)
246.27435	1712.8
247.19897	137.0
248.31885	143.1
249.42838	237.4
250.45566	65.8
251.37773	111.6
252.34976	18.0
253.54111	48.9
254.44812	43.5
255.38077	79.5
256.37866	134.0
257.39807	41.6
258.41922	100.7
259.51117	59.5
260.37961	224.5
261.30804	412.8
262.26581	183.3
263.32147	1425.3
264.30258	1331.2
265.39459	247.9
266.71173	47.7
267.39755	38.7
268.42645	205.2
269.53674	16.4
270.36337	66.2
271.48068	61.6
272.38223	207.7
273.26422	63.4
274.35156	53.5
275.50748	45.2
276.43747	478.7
277.36075	351.3
278.33627	864.6
279.37018	343.6
280.27975	188.0
281.07962	108.2
282.17236	28.1
283.48843	18.2
284.47610	137.4
285.37787	131.9
286.42639	67.8
287.22806	34.9
288.49182	136.1
289.35870	70.1
290.39825	140.2
291.41010	44.5
292.30508	29.4
293.30063	37.1
294.37805	1398.7
295.48270	227.0
296.59106	72.0
297.39343	67.3
298.47980	104.7
299.47272	86.3
300.42838	183.9
301.48132	133.9
302.42557	32.1
303.59033	56.1
304.44446	131.0
305.47617	180.8
306.52444	42.4
307.56024	22.9
308.45914	52.0
309.51273	42.3
310.59763	71.4
311.47787	80.5
312.47488	279.2
313.43661	744.4
314.56775	90.9
315.66891	56.5
316.52576	111.9
317.51883	60.4
318.63351	89.9
319.46820	135.3
320.43820	84.6
321.34528	60.5
322.42007	45.0
323.33670	87.2
324.42151	76.1
325.47424	332.0
326.51089	249.9
327.53452	135.2
328.47174	74.2
329.54602	292.9
330.49963	313.7
331.38425	94.8
332.50113	42.5
333.49619	153.8
334.47000	81.8
335.62357	38.1
336.63620	16.3
337.45135	109.9
338.52127	68.0
339.38510	28.7
340.56125	411.5
341.51300	89.3
342.40186	119.2
343.49493	107.4
344.40402	777.5
345.36133	252.7
346.32370	85.8
348.10336	221.9
349.22601	207.4
350.40610	45.3
351.34302	36.7
352.29520	55.7
353.43985	138.4
354.20483	41.7
355.48471	329.8
356.42780	595.2
357.46109	171.7
358.44418	3959.8
359.45724	755.3
360.41644	283.4
361.46628	199.0
362.44696	544.6
363.47595	361.1
364.42548	38.4
365.49112	64.6
366.57385	59.2
368.16193	1015.5
369.05029	1480.7
370.49078	107.4
371.33356	122.4
372.56998	141.1
373.83517	321.5
374.50851	1203.7
375.50534	2474.0
376.82776	1651.4
377.44107	908.5
378.33148	264.8
379.47647	78.9
380.42688	58.0
381.42688	3424.5
382.47812	423.5
383.83685	76.0
384.64413	146.5
385.45026	155.9
386.32419	47.5
387.50809	65.8
388.53833	141.1
389.47693	29.4
390.77255	314.2
391.47467	762.9
392.37912	378.0
393.42966	229.3
394.27859	118.5
394.98105	151.4
396.23590	29.7
397.09830	71.6
398.35208	213.7
399.12802	71.8
399.78745	162.0
400.89151	47.4
401.56845	141.2
402.44751	152.7
403.43631	161.4
404.45975	190.8
405.27127	165.9
406.21091	155.4
407.68158	134.2
408.48462	202.6
409.23773	202.3
410.32773	245.6
411.52621	140.9
412.38693	53.2
413.53094	23.0
414.71143	97.7
415.42471	192.0
416.77179	393.7
417.53378	414.5
418.48331	134.3
419.45352	328.8
420.53043	238.6
421.48740	63.0
422.79871	70.1
423.57825	118.2
424.69818	167.8
425.62003	665.7
426.86130	153.9
427.53543	346.8
428.50305	100.3
429.59964	143.0
430.59116	267.0
431.48358	152.4
432.50961	94.4
433.54742	2516.1
434.72699	166.3
435.62503	110.9
436.70801	226.8
437.70044	249.9
438.60373	246.9
439.28891	9.0
440.47998	170.2
441.50214	201.9
442.52484	199.1
443.68146	117.2
444.49249	213.2
445.54160	653.5
446.47128	591.5
447.48590	448.9
448.51578	1521.5
449.42700	48.2
450.63950	159.7
451.49887	121.8
452.34015	354.9
453.01288	305.6
454.50668	297.6
455.50461	498.6
456.42804	320.8
457.56573	196.5
458.35291	191.0
459.51758	1018.5
460.76556	625.4
461.59146	183.4
462.42255	828.0
463.39285	666.2
464.52643	216.3
466.00482	239.1
467.07593	2438.6
468.26932	514.5
469.37750	939.1
470.57388	251.7
472.40155	2325.1
473.42136	5389.7
474.44345	565.9
475.42886	213.9
476.60785	506.4
477.45224	203.9
478.45920	557.6
479.22791	713.6
480.03424	154.9
481.79523	11375.2	[M+2H] (2+)-NH3, [M+2H] (2+)-H2O
482.44897	9811.7
483.43231	291.9
484.38046	500.7
485.48987	21.0
486.69229	4.7
488.36057	8.8
490.24713	31.2
491.34360	67.7
492.21472	56.5
494.44962	1128.5
495.45822	595.0
496.41669	14.9
497.46988	75.4
498.29974	91.4
499.50348	26.0
500.54245	55.1
501.38617	36.5
502.55414	48.4
503.38623	163.6
504.57455	137.8
505.35471	90.1
506.46600	89.6
507.29031	83.9
508.47058	221.1
509.38199	105.7
510.47678	59.1
511.31955	40.7
512.41699	78.3
513.61224	59.3
514.34521	106.7
515.35486	61.5
516.47308	85.2
517.90363	95.3
518.74866	46.1
519.66785	32.5
520.61993	100.5
521.27893	54.1
522.33606	111.5
523.34753	231.5
524.48529	202.7
525.44336	176.2
526.46637	180.3
527.59186	72.3
528.58319	92.9
529.28528	41.4
530.54083	130.4
531.71210	72.5
532.40533	103.6
533.33020	64.0
534.36292	143.6
535.15796	242.5
536.15869	115.2
536.90887	32.9
537.52930	89.0
538.67377	104.1
539.51147	47.1
540.93665	96.5
541.89429	7.8
542.75769	44.3
543.51263	177.8
544.36890	122.1
545.45782	113.7
546.77667	50.1
547.78827	71.7
548.60181	274.5
549.71503	86.6
550.55408	204.9
551.56653	100.5
552.52484	55.7
554.34705	1854.7
555.37457	667.4
556.26288	100.8
558.06458	186.1
559.30786	265.9
560.73755	27.6
561.41858	99.9
562.39307	166.5
563.23529	167.5
564.32965	905.5
565.10156	751.5
566.13684	232.6
566.97607	103.3
567.85791	13.8
569.47229	112.3
570.37506	152.7
571.19727	276.5
572.41919	740.6
573.46777	386.8
574.77789	142.9
575.63208	8.8
576.28796	58.6
577.50568	331.1
578.69843	38.3
579.45178	98.4
580.62280	65.0
581.68945	202.2
582.47455	413.3
583.50696	123.5
584.42944	54.6
585.40759	14.5
586.73773	70.5
587.73828	82.5
588.56635	141.9
589.31659	141.4
590.43530	796.1
591.52881	495.6
592.65802	124.5
593.60352	230.7
594.55011	38.2
595.63068	202.2
596.48663	108.6
597.54395	154.2
598.70453	114.7
600.43549	1851.2
601.50684	509.9
602.51563	356.8
603.82581	128.8
605.17078	1015.6
606.18201	551.4
607.46619	352.1
608.64441	96.9
609.67010	284.9
610.55688	223.7
611.24023	113.0
612.20496	108.7
613.12152	141.2
614.29108	103.1
615.32080	281.5
616.48480	360.6
617.54999	156.8
618.52301	82.1
619.74615	160.7
620.81519	1175.0
621.61786	1480.5
623.45020	14376.6	y (5) (1+)
624.42206	2900.0
625.37823	104.7
626.09705	64.3
627.36597	74.0
628.45490	325.0
629.77966	121.4
630.64917	19.6
631.50848	23.1
632.59943	72.4
633.46204	203.4
634.43359	557.9
635.31525	339.4
636.12280	215.7
637.25519	75.2
638.42249	119.1
639.63470	52.7
640.54816	31.8
642.32855	254.4
643.26495	167.8
644.03345	54.5
645.64398	133.2
646.73248	229.8
647.71082	37.0
648.65399	102.2
649.65997	210.5
650.48376	144.2
651.49585	221.9
652.47455	137.3
653.63635	127.5
654.61395	246.4
655.73962	76.8
656.63123	45.4
657.47986	52.4
658.28137	110.7
659.58209	78.8
660.60687	18.9
661.50958	143.4
662.41290	100.5
663.49200	135.9
664.71637	65.1
665.38855	47.5
667.34521	167.9
668.63086	238.4
669.48785	1002.0
670.42633	331.8
671.62848	90.4
672.70135	78.5
673.45581	9.0
674.53217	32.8
675.42700	194.2
676.40210	87.2
677.57190	99.4
678.55145	120.7
679.52271	166.5
680.46466	368.2
681.53229	280.6
682.57312	132.9
683.58044	20.5
684.57550	318.7
685.55731	424.9
686.45679	501.2
687.59741	159.1
688.51447	71.1
689.59808	32.0
690.85767	121.6
691.74432	63.1
692.42743	20.2
693.84363	203.0
694.46436	25.2
695.52692	197.1
696.52527	416.2
697.57483	118.1
698.61389	54.7
699.66644	42.3
700.72040	111.2
701.43652	62.2
702.51312	226.5
703.46216	1818.4
704.47510	663.7
705.50513	101.5
706.75470	42.3
707.69171	14.9
709.57526	91.3
710.59332	52.6
711.72729	103.4
712.69568	55.1
713.58356	34.7
714.54602	10.1
715.90131	99.0
716.67761	95.7
717.60333	156.3
718.52844	762.8
719.48462	518.4
720.53168	181.5
721.44287	90.7
722.47021	64.3
723.34583	28.9
724.80389	13.5
726.79150	2.5
727.52502	22.9
728.54169	106.0
729.53497	137.8
730.66937	64.1
731.65033	102.1
732.75983	61.5
733.56696	165.8
734.39301	129.2
735.02570	279.5
736.71344	137653.4	y (6) (1+)
737.50922	24367.9
738.75336	188.6
739.53156	1.7
740.47528	45.2
741.46741	155.7
742.41614	40.1
743.39575	22.1
745.02539	36.3
746.51093	290.7
747.47528	2156.1
748.46265	569.4
749.44391	69.7
750.39197	53.1
751.63147	147.8
752.43890	1593.6
753.43195	613.7
754.47137	115.2
755.55017	25.6
756.36829	82.7
757.80786	37.0
758.53479	182.5
759.52362	36.2
760.62817	48.6
761.46423	11.8
762.60400	84.7
763.69958	42.5
764.55841	47.7
765.76941	51.0
766.56165	22.8
767.61078	41.6
768.50940	230.1
769.42725	140.9
770.45782	70.1
771.37701	2.8
773.14093	30.0
774.70673	10.2
775.53113	26.0
776.37848	20.2
777.65442	15.0
778.57343	28.1
779.69159	152.8
780.44580	1306.6
781.40503	588.9
782.26392	12.9
783.38025	35.0
784.78333	44.4
786.47705	45.8
787.53986	55.5
788.56659	50.5
789.58746	68.6
790.35699	10.4
792.57257	15.1
793.58588	24.4
794.51770	250.1
795.55560	126.7
796.71924	64.3
797.60565	58.4
798.26672	10.6
798.86786	7.4
799.56573	40.4
800.55621	39.3
801.63416	100.1
802.83405	16.3
803.69519	46.2
804.56793	98.6
805.46545	10.6
806.48688	103.9
807.46735	44.0
809.77789	39.3
810.65167	41.3
811.72162	25.7
812.39124	4.0
813.56256	38.1
814.42120	84.5
815.56897	513.5
816.52094	772.1
817.52557	396.8
819.62744	11.9
821.82306	9.2
823.56671	30.7
824.55109	20.0
825.55695	12.1
828.35651	6.4
830.65198	51.9
831.55139	95.3
832.44489	65.4
834.43610	3359.2
835.44434	1151.8
836.49438	49.4
837.84674	5.5
838.55103	19.1
840.55908	8.3
842.55585	2.0
843.71655	11.3
844.46918	7.6
845.60016	24.7
846.52979	30.7
847.54712	41.8
849.55029	10520.5	y (7) (1+)
850.53326	3399.6
851.49805	322.6
852.50684	191.7
853.62946	109.4
855.38611	5.7
856.58783	13.4
857.86688	27.4
858.66278	66.8
859.60767	77.7
860.35101	25.1
863.54181	15.4
864.51117	16.7
865.51062	193.6
866.64130	90.0
867.56757	125.7
868.42780	41.9
870.43127	13.0
871.65137	4.3
875.48590	1151.8
876.53058	484.1
877.49744	62.9
878.45477	61.8
879.55176	26.8
880.55127	21.5
881.46619	19.0
883.58368	22.1
884.61218	19.2
886.53259	21.5
887.68787	17.6
892.55920	12.8
893.59741	28.5
894.68616	83.5
895.42053	1634.8
896.41229	635.8
897.38062	30.8
900.54016	19.0
901.66516	15.1
903.54999	33.3
904.49225	9.4
906.68115	7.0
909.52496	37.8
910.25854	7.3
913.42505	6.8
914.52155	8.9
918.50238	23.1
919.50214	17.1
920.59326	2.8
921.43365	3.1
927.76501	2.7
928.46979	5.5
933.64764	9.1
934.75006	16.2
935.49811	8.8
936.60187	19.4
938.52649	5.7
944.64075	6.4
946.42902	24.4
947.64954	12.9
948.47852	32.8
949.36676	16.0
950.43005	8.0
952.21075	18.6
959.72290	4.9
964.22052	4.6
966.58124	39.3
981.76624	7.6
986.59003	9.4
