# Supplementary material for: Top-Down and Bottom-Up Identification of Proteins by Liquid Extraction Surface Analysis Mass Spectrometry of Healthy and Diseased Human Liver Tissue
Source: J Am Soc Mass Spectrom. 2014 Sep 3;25(11):1953–61. doi: 10.1007/s13361-014-0967-z (PMC4197381; doi:10.1007/s13361-014-0967-z)
Supplement: Supplementary file 4 — (ZIP 7870 kb) [file 13361_2014_967_MOESM4_ESM.zip › data/FQSAAIGALQEASEAYLVGLFEDTNLCAIHAK_-2_4_59774.txt]

m/z	i	matches
319.27591	6.8
324.43665	7.2
325.10382	2.7
327.27390	15.2
336.13605	2.4
341.22565	42.2
342.11945	8.3
343.34503	4.8
346.21234	16.2
347.17358	6.0
348.13583	4.8
349.18698	11.7
352.27118	7.7
353.26724	8.3
354.28671	4.5
355.30063	43.4
357.42215	7.9
358.25308	18.5
359.27191	3.1
360.40439	20.4
361.34915	12.1
362.44299	9.8
363.31143	40.7
364.08740	26.3
365.30707	2.7
373.50809	20.8
375.49005	4.3
376.25714	4.5
376.97595	5.5
379.25391	28.9
381.21448	23.1
382.02600	8.2
383.34637	8.8
384.12280	7.7
385.24020	24.5
387.25311	3.0
388.30161	16.2
389.41397	50.6
390.40295	19.5
392.36829	24.2
395.28909	12.0
398.40097	6.6
399.38336	12.5
400.27383	4.2
401.29770	13.0
403.27646	3.1
404.34204	9.2
405.28497	4.9
406.21265	16.1
407.33551	37.7
408.51080	7.6
409.21786	14.5
411.57965	7.9
412.44452	20.9
413.28235	12.6
415.33847	6.2
416.27695	13.2
417.43115	14.7
419.50146	7.3
420.28726	4.0
422.40680	5.3
423.25098	15.5
424.23874	7.0
425.26306	10.9
426.34021	33.5
427.56210	8.5
428.39124	11.9
429.35208	3.3
430.33319	25.3
431.19763	3.4
432.08252	3.4
433.44565	38.1
434.23145	15.7
435.63391	6.7
436.23615	49.1
437.37653	7.4
438.28864	3.3
440.24609	34.2
441.07452	4.7
442.38739	7.4
443.45209	17.5
445.23553	8.5
447.43738	25.0
448.25500	15.4
450.47375	2.3
453.32410	70.8
454.32782	25.0
456.59015	18.1
459.16312	17.3
460.33746	17.8
461.26630	4.8
462.32864	9.3
463.31836	13.0
464.47028	24.8
465.27667	7.1
467.43164	10.3
468.26276	64.6
469.32898	18.1
470.24811	32.2
471.30219	21.1
472.31030	20.7
473.29498	6.7
475.23639	5.9
476.16315	12.1
477.16089	12.9
478.12552	10.1
479.23392	9.7
482.23590	13.3
483.17657	5.5
484.36646	27.3
485.34894	20.6
486.33441	15.0
487.41702	28.1
488.27832	20.8
489.32236	7.5
490.32306	59.9
491.25339	24.3
492.10376	9.8
493.46097	20.6
494.31354	29.1
495.28259	39.8
496.37704	4.3
498.30078	12.1
499.36243	16.9
500.13287	17.4
501.15436	7.1
504.14948	20.8
505.40961	17.4
506.18726	32.5
507.35419	10.0
508.49426	27.3
509.72247	39.8
510.42688	30.4
511.11072	34.7
512.19214	77.8
513.26965	98.5
514.26740	78.2
515.28992	17.8
516.32581	7.4
517.16943	21.0
518.26782	30.5
519.98389	13.1
521.31085	2.6
523.32098	3.4
524.31427	2.1
525.22131	18.3
525.85034	12.4
528.32141	21.5
529.28186	24.7
530.34399	11.0
532.17950	15.2
533.40381	4.9
534.20990	26.3
535.17627	54.3
536.32794	56.2
537.80457	49.3
538.95795	11.4
539.63037	34.9
540.35754	20.0
541.39685	42.4
542.34827	8.9
543.89276	30.9
545.53101	18.8
546.23511	28.2
547.32605	24.2
549.90936	5.4
551.10626	20.0
552.30664	15.3
553.38416	19.5
555.32825	10.7
556.26965	2.0
560.03101	13.7
561.25104	14.7
562.39563	18.7
563.50769	20.1
564.21790	10.3
566.31287	29.4
567.03961	7.5
568.33014	46.4
569.94324	12.0
570.86389	13.0
571.51392	28.8
572.66406	18.1
573.47925	55.4
574.48969	23.2
577.24976	8.3
578.12268	4.8
581.61206	68.2
582.33179	29.3
583.21899	29.6
584.24487	4.5
585.34705	28.4
587.37146	11.9
588.25623	14.8
590.46594	12.0
591.29065	8.0
593.18274	24.8
595.17590	33.3
596.59747	2.6
597.45874	4.9
599.00854	34.3
600.50726	126.2
601.33234	22.0
603.40088	38.3
606.54926	58.4
607.55286	51.0
608.88812	20.0
609.52441	21.6
610.46863	29.3
611.43982	7.1
612.70837	18.8
613.36285	23.4
614.41083	5.2
615.14917	16.9
616.35974	13.7
617.64758	47.5
618.41309	69.8
619.27527	9.8
620.36365	44.4
621.41498	72.2
623.31433	24.4
624.35217	52.6
625.43774	54.4
626.48865	98.9
627.50024	49.6
628.38873	8.5
630.05920	34.7
630.82373	10.3
631.49219	5.3
632.44281	20.1
633.54651	23.6
634.33972	63.4
635.47314	32.8
636.45801	25.4
637.32776	4.3
638.39343	22.3
639.40784	17.7
640.28040	24.5
641.48181	3.3
642.36572	61.6
643.40314	8.5
644.33228	5.6
645.58301	14.7
646.34717	24.1
647.66125	9.5
648.68732	23.8
649.58435	14.8
651.29279	18.4
652.21912	117.2
653.19098	57.8
654.44598	25.1
655.34479	17.1
656.31506	2.0
657.38147	47.8
658.48901	46.6
659.45508	23.9
660.35657	12.9
661.33569	20.5
662.24097	21.5
663.53046	29.9
664.36310	51.1
667.33435	50.6
668.47882	55.6
669.46802	139.7
670.46741	11.4
671.50952	19.0
672.69812	37.3
673.34753	9.3
675.52686	69.8
676.38550	49.2
677.46777	44.3
678.45923	7.6
679.33276	15.8
680.82318	22.3
681.66296	29.1
682.45459	26.7
683.39063	22.0
684.39227	18.1
686.37811	26.4
687.34778	12.4
688.52600	12.6
689.47327	17.3
690.70532	6.0
692.33997	4.4
693.49341	12.7
694.57373	41.5
695.19556	6.8
696.49719	20.1
697.29883	7.8
698.34387	64.8
700.25385	32.9
701.68933	11.5
702.52246	23.5
703.42834	50.6
704.40503	2.6
705.17816	9.4
706.31396	23.3
707.67487	14.9
708.28961	28.7
710.54370	37.8
711.59241	20.5
712.63116	17.2
713.53040	55.4
714.68958	29.4
715.53748	32.5
716.48193	8.4
717.37671	24.9
718.53601	8.9
719.69067	22.0
721.50446	56.5
722.37347	2.8
723.55792	38.1
724.53802	33.9
725.53931	39.6
726.54932	39.3
727.64172	24.5
728.59692	62.2
729.48840	60.3
730.53992	21.9
731.70728	68.2
732.81000	17.2
734.40051	51.5
735.50629	34.2
736.65112	52.6
737.73352	64.6
738.54175	32.1
739.39349	12.5
740.63013	6.8
741.55237	31.9
742.44312	31.7
743.47827	36.2
746.49084	134.6
747.43896	14.6
748.19580	31.8
749.54639	48.0
750.43274	6.2
752.50562	29.6
754.14478	34.0
754.87329	13.2
755.57153	93.1
756.59277	77.7
757.47375	67.2
758.42139	41.4
759.58679	44.8
760.34802	6.3
761.68176	29.5
763.33374	18.7
764.36169	52.0
765.69287	23.0
766.49194	104.4
767.48871	32.0
768.28638	20.7
769.54773	12.4
770.52411	15.8
771.51599	13.7
772.58557	9.2
773.73999	24.2
774.59961	17.5
775.42902	61.1
776.55127	14.9
778.33948	14.3
780.62317	18.0
781.46448	27.0
782.77795	25.1
783.54712	5.3
784.62177	83.5
785.67474	11.4
786.62170	10.0
788.45062	53.8
789.42212	17.3
791.38556	19.0
792.60394	22.8
794.24451	27.1
795.57544	20.3
796.54645	15.9
798.54529	39.8
799.57837	2.5
800.43726	15.9
802.16284	56.7
803.22339	42.2
804.60315	36.6
805.79785	31.2
806.52740	23.1
807.37866	19.5
808.42200	11.6
809.25092	35.8
810.56140	46.2
811.47638	38.8
812.48206	29.0
813.45105	56.8
814.23743	91.8
815.29285	23.3
816.32471	65.8
817.57922	10.1
818.33899	18.5
819.57019	78.2
822.68762	25.2
823.65723	90.9
824.51294	20.0
825.69421	27.1
826.37109	27.7
827.59045	7.7
828.57019	115.8
829.58118	44.9
830.92932	28.8
831.67712	26.4
832.56104	39.6
833.50635	7.8
834.54590	6.4
835.49255	35.3
836.65662	54.3
837.57202	25.6
838.44910	21.8
839.48938	35.6
841.48169	30.7
842.50476	8.9
843.56616	28.7
844.46057	68.8
845.32788	30.7
846.45874	15.6
847.44604	28.0
848.43066	22.0
849.39050	25.4
850.59912	43.0
851.45544	28.8
852.83606	66.0
854.71155	7.4
856.50037	25.8
857.67944	34.7
858.45972	26.5
859.59351	75.9
860.56104	29.8
861.59106	50.0
862.69653	91.2
863.76526	47.5
864.48120	31.9
865.62573	11.4
866.58752	12.5
867.68420	9.8
868.60791	12.0
869.51965	87.0
871.17542	102.7
872.35852	153.4
873.18396	57.4
874.09021	26.6
874.81311	11.8
875.47034	13.9
876.49280	51.3
877.13660	12.6
878.46619	18.4
880.19141	48.1
881.85449	9.5
883.51575	68.5
884.43176	45.6
885.53076	5.5
886.35132	7.8
887.69995	60.5
888.46545	4.6
889.84375	78.4
890.77087	16.4
891.52942	17.6
892.57935	29.0
894.49658	19.6
895.82861	11.4
896.73083	37.1
897.44409	54.2
899.01147	83.3
899.76367	27.9
900.48022	66.9
901.74097	41.0
902.48181	27.8
903.51538	11.2
904.99194	135.2
905.94153	25.3
907.28125	2.5
908.68335	34.4
909.52185	5.5
911.23633	58.1
912.46411	19.3
914.24866	123.4
915.77612	36.1
916.77466	9.0
917.47534	2.7
918.59119	22.9
919.78186	23.5
921.36475	32.6
922.51514	48.2
923.63721	48.3
924.58557	32.0
925.48828	27.0
926.56714	35.7
927.55652	42.9
928.25623	32.7
929.38684	16.4
931.19849	129.4
932.74194	54.8
933.61694	34.0
934.34924	15.2
936.26843	104.1
937.11169	144.9
938.49158	72.3
939.72205	26.4
941.34521	171.7	b (27) (3+)-H2O
942.39636	94.7
943.43164	125.0
944.57092	136.7
945.56006	93.6
946.67334	21.2
948.38538	62.8
949.53967	125.8
950.55859	93.9
951.56396	104.4
952.67285	46.6
953.85510	131.7
954.54016	77.8
955.54956	83.6
957.12305	44.1
958.38489	23.3
959.69409	208.6	y (27) (3+)
961.83398	41.3
962.54431	145.3
963.59485	62.4
964.77124	5.9
966.64050	58.2
967.50842	44.2
968.43274	21.4
969.49268	30.4
970.49670	244.4	y (9) (1+), b (10) (1+)-NH3
971.59302	210.0	b (28) (3+)
972.64978	129.6
973.53125	61.7
974.35315	31.8
975.23499	19.5
976.61121	41.2
978.25293	26.5
978.93250	50.5
980.50916	111.3
981.43201	16.8
982.23816	41.4
983.22485	13.4
984.44739	15.4
985.66931	90.8
986.36304	188.9
987.58972	130.3
988.53577	59.7
989.90906	156.2
990.67700	96.0
991.78296	243.6
992.55005	226.3
993.50354	42.4
994.76660	85.0
995.55066	11.1
996.57446	87.8
997.75330	64.6
998.45959	5.3
999.92859	31.7
1001.27478	24.2
1002.54492	22.0
1003.76880	49.3
1004.72412	33.6
1005.63501	72.1
1006.46021	76.9
1007.55994	108.8
1008.46155	27.3
1009.49219	16.6
1010.54114	17.4
1011.69873	181.2
1012.54553	118.6
1013.35339	67.5
1014.37817	41.5
1015.47461	11.5
1017.43372	5.9
1019.52307	64.3
1020.41296	15.9
1021.79236	105.9
1022.74524	82.3
1023.66296	110.2
1024.48450	8.5
1025.36792	18.0
1027.46411	60.3
1028.15601	88.3
1029.26489	259.6	y (30) (3+)-H2O
1030.18848	258.6	y (30) (3+)-NH3
1031.14233	209.8
1032.08862	120.3
1033.26587	35.8
1034.29919	173.5
1035.35718	541.5	y (30) (3+)
1036.27563	375.6
1037.23792	139.0
1038.60034	48.3
1039.78845	14.2
1040.45313	36.4
1041.72839	71.3
1043.27661	157.8
1044.60913	48.2
1045.57910	50.6
1046.55164	37.5
1047.34619	126.3
1048.38269	140.0
1049.28174	90.8
1049.99548	52.7
1050.85974	39.2
1051.82605	60.2
1052.80298	13.9
1053.98865	204.8	y (19) (2+)
1054.71497	138.4
1055.61328	27.9
1056.35974	73.5
1058.60291	210.4
1059.58411	25.2
1060.59119	98.9
1061.72827	337.9
1062.74768	72.2
1063.52124	12.6
1064.52893	62.2
1065.40710	109.7
1066.19360	121.2
1067.33447	108.2
1068.66077	124.0
1069.40979	57.7
1070.21826	116.0
1071.00256	72.5
1072.29309	8.4
1073.40674	41.6
1075.21741	53.6
1077.05273	150.1
1078.07202	44.3
1079.40222	60.7
1080.32227	135.7
1081.18530	148.9
1082.32422	88.8
1083.53833	76.4
1084.38513	50.0
1085.70557	275.0	y (10) (1+)
1086.76892	79.2
1087.54492	94.2
1088.62793	105.2
1089.70032	71.9
1091.68103	145.4
1092.53467	100.3
1093.13660	126.0
1093.86377	60.6
1094.59314	2.8
1095.43933	39.4
1096.17908	72.2
1097.30249	342.4	y (20) (2+)
1098.40955	451.6	b (11) (1+)-H2O
1099.48621	187.5	b (11) (1+)-NH3
1100.61145	129.9
1101.49255	36.8
1102.33850	101.5
1103.14966	88.4
1104.17700	76.4
1105.40942	71.5
1106.61230	228.2
1108.39539	221.3
1109.43262	340.9
1110.30920	97.8
1111.20496	175.3
1111.85986	134.5
1112.63733	166.5
1113.70081	70.4
1115.29456	357.7	[M+3H] (3+)-NH3-H2O
1116.17175	204.1	b (11) (1+)
1117.58875	102.7
1118.85217	41.4
1126.81091	17.1
1128.76025	49.8
1129.99927	41.6
1130.79028	37.7
1132.11633	47.6
1133.38672	97.8
1134.32056	123.4
1135.62561	11.0
1137.85950	4.3
1139.14185	61.5
1139.77368	69.7
1140.72729	29.4
1142.18958	108.1
1143.10779	47.1
1145.48584	88.5
1146.77441	21.1
1147.46216	29.7
1148.85144	126.5
1149.72803	230.6
1150.65784	65.9
1151.66638	180.3
1152.64771	80.1
1153.86133	22.7
1154.72363	25.8
1155.46948	13.2
1156.75403	11.3
1157.63110	7.0
1158.66504	129.3
1159.89160	761.4
1160.59009	389.4
1161.62793	116.1
1162.61511	238.9
1163.87842	60.5
1164.88977	106.8
1165.60181	7.8
1166.37671	11.9
1168.54810	56.5
1169.54236	18.8
1170.51453	55.0
1172.52600	283.4
1173.28088	2.4
1174.25781	37.8
1175.30774	61.7
1176.38513	83.3
1177.29602	82.5
1178.71997	74.8
1179.51392	25.6
1180.86108	17.1
1181.74573	4.5
1183.25488	59.4
1184.92944	110.6
1185.79639	92.3
1186.92407	159.0
1187.69482	175.3	b (12) (1+)
1188.81055	129.7
1190.02234	222.4
1191.74512	6.3
1192.75610	70.4
1193.69226	38.1
1195.04846	319.0
1195.80542	558.3	y (11) (1+)-H2O
1196.64001	248.5
1197.83545	484.8	y (11) (1+)-NH3, b (23) (2+)-NH3, y (22) (2+), b (23) (2+)-H2O
1198.71362	164.3
1199.70752	67.4
1200.78223	71.3
1202.01965	142.6
1202.85510	51.1
1204.43384	71.0
1205.44702	155.2
1206.46045	1191.8	b (23) (2+)
1207.28943	1183.0
1208.32251	108.0
1209.18652	75.3
1209.91150	31.2
1210.97937	252.1
1211.75989	127.3
1213.00916	64.8
1213.82971	110.0
1214.61938	133.3
1215.46460	195.0
1216.65283	67.1
1218.81238	82.9
1219.90125	199.8
1220.73120	49.0
1222.01733	49.2
1222.89600	26.8
1224.31238	90.5
1226.01636	34.9
1227.08386	77.4
1227.71692	14.2
1228.66736	68.4
1229.91968	191.3
1230.65564	79.9
1231.41882	74.4
1232.35010	158.4
1233.40576	58.0
1234.60376	188.5
1235.33447	11.2
1236.40967	47.8
1237.42432	62.1
1238.42957	62.1
1239.61047	66.6
1240.82349	116.6
1242.28528	53.2
1243.50452	85.7
1244.51550	79.4
1245.77563	23.6
1247.23010	108.3
1248.10999	39.2
1249.50305	131.3
1250.75012	148.5
1251.66113	64.8
1252.39404	78.8
1253.25867	454.2	y (23) (2+)-H2O, y (23) (2+)-NH3
1254.17212	195.2
1255.09644	18.8
1256.04114	44.5
1256.78784	36.2
1258.29480	214.4	b (13) (1+)-NH3
1259.34143	779.5
1260.21167	210.8
1261.07227	104.8
1261.88635	910.4	y (23) (2+)
1262.61987	313.8
1263.64478	333.3
1264.42542	90.6
1265.44153	97.2
1266.27856	43.8
1267.80823	58.4
1268.95337	4.5
1269.68445	38.0
1271.00049	76.5
1271.77979	32.4
1272.86609	8.5
1273.68994	112.1
1274.83130	119.8
1275.75867	122.7
1276.92993	180.4
1277.78918	20.9
1278.57959	21.9
1279.59473	48.8
1280.72742	148.6
1282.13672	173.4
1282.88940	18.1
1283.56189	25.0
1284.83179	309.8
1285.60791	233.6
1286.80762	140.6
1287.58350	139.1
1288.56738	192.0
1289.46448	158.0
1290.43726	117.4
1291.55188	140.8
1292.45471	76.4
1293.70874	117.9
1294.99817	129.3
1295.82642	90.3
1297.34070	169.8
1298.60229	54.1
1299.67725	22.5
1301.02832	45.8
1301.75366	47.1
1302.55371	6.6
1303.65771	152.1
1304.79321	40.4
1305.42444	76.8
1307.03394	161.8
1308.15015	118.5
1309.33655	235.4	y (24) (2+)-H2O, y (24) (2+)-NH3
1310.42456	223.4
1311.44067	58.3
1312.25867	72.6
1313.14905	52.7
1314.16541	133.4
1315.87830	560.4
1316.93542	403.7
1318.29858	945.9	y (24) (2+)
1319.31165	697.1
1320.15503	435.7
1320.89575	799.4
1321.85779	141.7
1322.61548	39.4
1323.33716	17.3
1324.43604	19.4
1325.51514	53.7
1326.13416	19.4
1327.39258	59.1
1328.45691	26.0
1329.96606	74.4
1330.80603	98.5
1331.44153	3.7
1332.78430	51.5
1334.34143	159.2
1336.02551	136.3
1336.80835	18.8
1337.63635	11.6
1338.50330	25.2
1339.58521	98.9
1340.70557	51.0
1341.69714	107.5
1343.17786	187.3	y (12) (1+)-H2O
1344.14014	114.8
1345.53931	102.3
1346.61243	91.6
1347.97424	208.4
1348.80078	47.9
1349.68188	33.7
1351.06152	141.6
1351.81555	199.1
1352.46948	246.4
1353.92151	788.9	y (25) (2+)
1354.85413	331.7
1355.83569	301.7
1356.95764	46.1
1357.73267	34.7
1358.42712	21.9
1359.66431	19.3
1360.95654	57.3
1361.72827	232.0	b (26) (2+)-NH3, b (26) (2+)-H2O, y (12) (1+)
1363.46313	1801.9
1364.31165	2255.5
1365.31104	499.9
1366.76270	121.5
1368.29102	115.2
1369.68982	67.0
1371.00623	48.5
1372.23560	150.5
1373.64246	496.1	y (26) (2+)-H2O, y (26) (2+)-NH3
1374.90967	80.4
1376.56604	69.3
1377.49219	60.8
1378.76062	27.3
1380.14014	55.4
1382.42688	3305.9	y (26) (2+)
1383.14185	1268.3
1384.35608	150.3
1385.64734	102.2
1386.72668	32.5
1388.69202	82.0
1389.52795	40.2
1390.57703	30.2
1391.37891	10.9
1392.20862	56.4
1392.89197	15.3
1393.92969	133.8
1394.93262	99.1
1395.82166	54.5
1397.54541	12.1
1399.04968	67.3
1399.72449	27.1
1401.09094	23.8
1402.33118	59.9
1403.67029	117.6
1404.79211	105.3
1405.44910	101.2
1406.59082	102.4
1407.71765	307.9
1409.94019	5.6
1410.77637	34.8
1412.02173	93.2
1413.44153	853.0	b (27) (2+)-H2O, b (27) (2+)-NH3
1414.31067	364.3
1415.29431	115.4
1416.28467	102.1
1417.64575	8.0
1419.55322	105.6
1420.70935	125.7
1421.64990	17.1
1422.84717	65.9
1424.82581	116.5
1425.86218	137.0
1426.74731	109.9
1427.51624	23.0
1428.80676	26.4
1429.61475	24.8
1431.32776	21.5
1432.95044	165.8
1433.67578	110.0
1435.01624	9.7
1436.53418	174.1
1437.43909	121.6
1438.98828	1344.3	y (27) (2+)
1439.74622	468.5
1440.66248	81.8
1442.68372	18.1
1444.07397	15.1
1446.50269	20.7
1450.39771	188.4
1451.67859	75.4
1452.32129	9.7
1454.81299	113.1
1457.18079	41.9
1458.34668	138.5
1459.10291	381.4
1459.82642	293.6
1460.60449	105.0
1461.21411	2.0
1462.52380	25.5
1463.51379	35.7
1465.57874	74.6
1469.33582	44.9
1470.90222	62.3
1471.91113	16.7
1472.71008	26.1
1474.49536	615.6	y (13) (1+), b (15) (1+), y (28) (2+)
1475.53271	204.8
1476.55469	47.0
1477.19287	7.9
1478.47717	167.9
1479.47656	64.6
1480.48706	38.0
1482.45703	36.5
1483.79431	70.5
1484.74121	51.5
1485.55872	10.6
1486.70081	469.0
1487.51196	734.8
1488.28894	136.9
1489.08923	37.5
1490.96570	37.8
1491.78052	4.7
1492.66980	12.9
1493.70557	33.0
1495.88391	14.1
1496.62830	18.1
1497.53442	50.5
1498.68970	91.0
1499.69128	23.8
1500.59949	7.0
1502.03577	48.6
1502.71118	18.8
1503.48315	79.7
1505.17090	45.2
1506.38757	67.7
1508.03418	39.4
1508.77515	33.8
1510.18445	328.1	y (29) (2+)
1510.98792	59.3
1512.13611	93.3
1512.82471	36.7
1513.74561	18.0
1514.72107	67.3
1515.84448	122.8
1516.72803	131.1
1518.03162	24.3
1518.78687	21.4
1520.55798	29.6
1521.30566	8.9
1522.88086	48.4
1523.83252	27.4
1525.11694	30.2
1525.84644	12.2
1526.76294	30.1
1527.98303	36.5
1531.66663	314.7	y (14) (1+)
1532.68701	229.7
1533.70923	59.3
1535.83203	7.1
1536.80481	6.4
1538.16675	5.6
1538.82898	24.7
1539.53467	48.6
1541.28442	12.3
1543.00061	14.4
1543.76538	29.0
1544.42920	77.6
1545.25305	41.7
1546.56250	32.1
1547.89709	8.2
1548.94019	23.5
1550.20447	36.5
1551.30847	17.8
1552.07251	8.3
1553.53040	863.5	y (30) (2+)
1554.32190	591.1
1555.79321	27.4
1556.57727	30.7
1557.97412	18.1
1559.40955	23.6
1560.95850	35.4
1562.18835	52.0
1564.78491	20.9
1565.87036	25.3
1567.88037	6.6
1568.80164	36.6
1570.60620	18.6
1572.22449	23.2
1574.91382	38.2
1575.79968	45.8
1579.69385	7.8
1580.97998	78.7
1581.61975	15.6
1583.79932	10.4
1585.23499	51.5
1586.74719	9.1
1588.75537	94.7
1591.97058	10.1
1592.93750	12.8
1595.79285	34.5
1596.80005	15.7
1599.02112	17.7
1599.74792	5.4
1602.71460	21.7
1604.00830	25.7
1605.05212	11.2
1607.21240	17.4
1608.49243	21.2
1609.86279	39.0
1610.83057	13.3
1613.78015	42.6
1614.91565	2.2
1616.79016	17.1
1617.99622	28.7
1618.84021	2.5
1619.54431	43.3
1620.43457	28.8
1621.81873	38.5
1623.33459	69.0
1623.96875	8.5
1625.68115	49.7
1627.25842	21.4
1628.08386	8.6
1630.86267	86.3
1631.85901	57.6
1632.78088	40.9
1636.48157	18.5
1637.71411	71.0
1638.78760	19.3
1639.67517	11.7
1640.65161	9.8
1641.66260	47.3
1644.97107	16.5
1651.47095	10.2
1653.90601	15.8
1654.74292	25.5
1655.58264	7.8
1663.28149	6.2
1667.49634	61.2
1668.56396	31.2
1669.71863	83.9
1670.74219	5.5
1671.95471	41.9
1672.68787	18.5
1674.12769	43.8
1677.74548	15.2
1680.77966	30.7
1682.83813	3.7
1683.88904	48.5
1684.99609	20.6
1688.73059	12.0
1690.00244	16.6
1691.06189	6.8
1693.06335	24.8
1694.71643	15.7
1698.91724	16.3
1700.87756	7.7
1707.05127	48.1
1707.67139	6.5
1711.58484	6.2
1714.20618	11.7
1715.90540	8.4
1716.58923	3.8
1717.80774	3.7
1719.13977	36.7
1720.25366	16.4
1722.08960	23.3
1722.79285	15.9
1723.76221	15.8
1727.22632	21.2
1728.60864	13.0
1729.96387	14.9
1732.48999	9.2
1735.69226	4.0
1736.93933	13.8
1737.87231	69.5
1739.88940	23.8
1740.75293	7.2
1741.69275	7.5
1742.81042	8.8
1743.72253	68.2
1744.78296	17.8
1751.83728	26.7
1752.76257	13.4
1753.80603	21.7
1754.82141	18.1
1755.91479	3.2
1756.80859	35.6
1761.08374	17.1
1762.95154	13.8
1764.83044	19.0
1765.47412	33.5
1766.10095	12.4
1766.73132	19.3
1767.96350	42.6
1773.98987	5.3
1774.67419	11.3
1776.90222	11.6
1777.89197	11.0
1781.42578	28.6
1783.00769	7.6
1784.18042	5.5
1785.16052	22.7
1786.14124	2.1
1787.22253	17.6
1791.81873	21.0
1793.08667	27.2
1794.00134	7.8
1794.84143	33.1
1795.91528	8.5
1797.75378	9.0
1810.01880	18.9
1814.95605	13.8
1817.41699	12.5
1830.96045	30.0
1832.37048	36.0
1833.04663	3.4
1837.10107	32.5
1838.68091	8.6
1839.79321	19.2
1849.87817	44.5
1851.05090	60.6
1851.90393	17.4
1855.25037	15.1
1855.98926	10.4
1856.75354	8.4
1858.00891	9.4
1859.76331	19.8
1864.03540	9.1
1865.00244	6.3
1865.87878	2.5
1867.94128	14.7
1870.76428	5.5
1874.95386	23.7
1875.86743	7.3
1876.52869	8.8
1879.83057	14.4
1881.06689	37.2
1882.22644	20.3
1882.88403	17.5
1884.11841	21.4
1885.71326	29.0
1889.93945	12.3
1893.00256	19.1
1893.77222	13.2
1896.99060	31.0
1898.09509	14.1
1899.84875	45.9
1901.17627	4.7
1902.16003	35.9
1902.85083	4.6
1907.11621	28.8
1908.07861	32.3
1910.83032	8.7
1926.98206	21.2
1932.98401	7.5
1939.16809	4.2
1954.06421	23.4
1957.09485	4.8
1959.76196	30.2
1960.89954	15.8
1961.90930	11.4
1962.82800	5.9
1963.95789	25.2
1976.96301	20.7
1977.88159	30.4
1979.00061	19.1
1979.96655	22.6
1980.79089	6.9
1995.15039	23.9
