# Supplementary material for: Top-Down and Bottom-Up Identification of Proteins by Liquid Extraction Surface Analysis Mass Spectrometry of Healthy and Diseased Human Liver Tissue
Source: J Am Soc Mass Spectrom. 2014 Sep 3;25(11):1953–61. doi: 10.1007/s13361-014-0967-z (PMC4197381; doi:10.1007/s13361-014-0967-z)
Supplement: Supplementary file 4 — (ZIP 7870 kb) [file 13361_2014_967_MOESM4_ESM.zip › data/YGTPEELQELVDTAHSMGIIVLLDVVHSHASK_-2_2_110785.txt]

m/z	i	matches
197.04373	13.1
198.13547	2.9
199.16451	4.9
201.16048	5.2
204.30588	11.7
205.16978	23.2
208.10794	3.9
209.16344	8.6
211.22932	15.2
212.17160	18.5
213.26172	34.9
214.67133	49.2
215.44290	3.5
217.04985	12.2
219.21429	16.3
221.21681	53.6
225.19769	43.7
225.94833	27.2
227.22614	83.3
228.43175	10.8
229.96237	15.8
231.17253	27.4
233.28868	8.6
234.24016	27.9
235.16124	12.8
236.33153	2.7
237.40656	17.0
238.41467	25.3
239.85678	21.1
241.11615	178.2
242.27173	138.2
243.30392	45.1
244.40042	32.4
245.32271	19.6
246.25063	6.3
247.37787	9.1
249.31799	6.7
250.90399	24.2
253.26837	14.8
254.53400	17.7
255.26393	1.8
256.26257	25.2
258.28601	91.5
259.23886	64.5
260.23712	12.5
261.21887	3.1
262.18372	10.3
264.22827	5.7
267.23969	31.8
268.34415	12.0
269.27274	7.4
270.21011	2.1
271.66486	10.2
274.44727	26.9
275.18753	14.4
276.31195	94.1
277.26578	22.5
278.22253	6.0
280.23798	4.4
281.48520	23.2
282.30963	23.7
283.34775	51.9
284.04150	9.9
285.21277	33.8
286.29529	29.6
287.32181	19.2
288.34210	79.4
289.44171	9.8
290.17151	5.4
290.89331	4.5
292.55017	15.2
294.34518	50.6
295.30945	7.7
296.41592	35.3
297.28391	19.4
299.52454	13.0
300.40942	13.9
301.41977	6.6
302.41589	31.9
303.43561	6.0
304.26105	19.7
305.32626	33.3
306.37485	39.5
308.53198	6.5
309.35345	22.5
310.38446	6.6
311.41107	102.1
312.25583	24.5
313.80084	16.0
314.42236	31.5
316.33191	48.5
317.46625	9.3
318.34317	6.7
319.39093	23.8
320.42267	43.7
322.25159	462.7
323.37189	50.2
324.48700	40.0
325.37701	23.4
326.38922	25.0
327.40387	226.5
328.36594	35.8
329.39447	5.8
330.41815	48.2
331.41132	28.4
332.50543	2.4
333.99915	66.0
335.31403	10.9
336.53320	41.3
337.34045	18.5
338.39920	29.2
339.66791	95.7
340.98315	32.4
341.76370	36.1
342.47647	20.6
343.62354	35.0
344.61292	19.9
345.54605	29.2
347.48029	42.4
349.92755	18.3
351.51947	31.6
352.55185	18.3
353.44592	70.1
354.43597	53.2
355.25858	63.5
356.44348	74.0
357.43744	27.7
358.34802	12.8
359.19489	10.5
360.35309	10.2
361.39890	22.0
362.54974	9.8
363.87103	88.8
364.98166	10.0
365.62378	21.1
366.68524	13.9
367.40619	67.0
368.39252	13.7
369.34760	13.3
370.36084	25.6
371.46259	276.3
372.56665	89.0
373.52390	51.0
374.40625	68.1
375.35870	107.8
376.35794	18.4
377.16595	2.2
377.82684	30.6
379.42325	10.5
380.38416	5.3
382.28741	98.1
383.48932	50.6
384.55423	18.8
385.44025	21.6
387.03549	245.2
387.76804	9.9
388.38544	28.6
389.36749	31.0
390.42291	47.6
392.46320	27.6
393.37451	22.8
394.70050	79.0
395.77722	223.7
396.46667	183.7
397.07703	13.4
398.25537	8.1
399.31738	25.5
400.76535	38.4
401.42004	63.9
402.69788	30.5
403.53745	63.5
404.41754	125.0
405.65540	88.2
406.36969	58.8
407.41895	9.8
408.40323	11.8
410.62695	4.3
411.60498	78.0
412.46204	91.3
413.49951	25.7
415.36325	30.6
416.53790	34.1
418.62872	20.5
419.71402	26.5
420.52036	8.3
421.36871	33.6
422.03455	6.9
423.35022	35.7
424.21259	19.3
425.54120	66.4
426.49817	18.9
427.71506	54.5
428.44095	11.3
429.37726	23.7
430.74619	23.9
432.53119	68.3
433.35693	96.9
434.42108	46.3
435.80109	218.4
436.71454	102.2
437.42731	56.7
438.68542	37.3
439.52893	64.9
440.51733	174.0
441.58386	77.6
442.42426	193.5
443.12579	65.0
443.94299	20.5
445.34601	34.3
446.43823	67.2
447.06848	35.5
447.91034	34.8
449.12543	27.9
451.03235	433.8
452.11371	95.6
453.25043	43.4
454.41431	80.7
455.39136	34.8
456.73718	67.0
457.43243	69.5
458.42969	31.8
459.77686	182.2
460.54504	82.8
461.30310	33.3
462.41687	11.4
463.43262	13.6
464.50983	13.8
465.52307	51.4
466.51697	22.4
467.36060	23.5
468.38007	14.9
469.37421	52.2
470.31097	46.3
471.23627	69.7
472.38928	53.7
473.61060	656.7
474.56995	2.5
475.26495	20.8
476.55048	24.6
477.36066	25.7
478.33289	18.0
479.19812	27.9
480.60596	9.9
481.67505	108.1
482.34735	109.9
483.41467	63.6
484.45770	119.2
485.50824	64.2
486.55182	74.0
487.43756	80.5
488.36115	36.1
490.45746	586.5
491.73584	98.9
492.43781	26.2
493.30072	49.3
494.33246	47.7
495.66705	38.2
496.46997	65.6
497.46545	29.1
498.32977	42.4
499.43451	84.1
500.38220	187.3
501.36053	216.2
502.22003	70.6
503.01288	37.8
503.61749	5.3
504.55261	111.7
505.54559	30.3
506.44904	113.2
507.08759	94.0
508.20190	125.6
509.37250	55.8
510.43262	35.5
511.30060	69.1
512.48773	145.6
513.43365	176.4
514.49878	88.3
515.43280	806.6
516.32281	201.8
517.37781	62.1
518.35339	33.5
519.22363	39.3
520.45490	60.0
521.46979	20.3
522.28333	3.5
524.53210	739.2
525.55426	175.6
526.39966	131.6
527.39264	18.8
529.23932	194.0
530.30841	383.7
531.63519	128.1
532.43756	69.4
533.83099	111.7
534.78625	46.5
536.53632	137.3
537.66431	60.6
538.64258	130.9
539.58386	80.0
540.31665	103.1
541.29749	15.6
542.38599	30.1
544.34082	31.4
545.57672	47.2
546.99548	2217.2	a (15) (3+)-H2O, b (20) (4+), a (15) (3+)-NH3, y (10) (2+)
548.21503	386.3
549.23981	52.2
550.13989	107.9
551.17761	62.8
552.38770	42.0
553.66620	58.2
554.42841	99.0
555.57098	90.2
556.32782	47.7
557.99927	395.0
559.01569	257.3
560.16943	29.1
560.79303	15.5
561.61908	58.8
563.06073	245.2
564.16925	125.4
565.40149	54.0
566.75513	110.5
567.49237	178.1
568.47736	98.2
569.46356	171.7
570.47388	131.9
571.98486	1048.4
572.80914	145.2
573.49640	94.8
574.63293	49.4
576.48059	89.6
577.46460	72.7
578.94470	192.0
579.62201	47.2
581.00946	763.9
581.79443	196.7
583.34094	495.9
584.35565	145.0
585.49176	135.8
586.37323	110.9
587.84503	39.4
588.89740	23.3
590.41071	72.3
591.85034	97.8
592.66357	28.1
593.40906	44.4
594.56274	223.8
595.53979	150.6
597.37048	315.5
598.40540	160.7
599.40259	85.7
600.61823	50.5
601.58295	91.9
603.61023	3078.9	y (11) (2+)
604.72003	340.5
605.59698	47.6
606.44702	40.9
607.56689	195.3
608.45264	189.7
609.69421	135.8
610.37885	81.9
611.78125	1415.4	y (28) (5+)-NH3, y (28) (5+)-H2O, y (23) (4+)
612.80219	135.3
613.62012	185.1
614.45801	35.0
615.67822	152.9
616.60577	154.0
618.27887	228.5
619.34497	31.9
620.42084	88.6
621.58569	357.0
622.60974	217.6
623.78442	57.7
624.60083	168.1
625.75818	102.5
626.56415	79.2
628.08990	123.2
629.16870	129.8
630.32727	286.3
631.06439	232.2
632.09540	122.8
633.61371	239.7
634.85089	472.6
635.59680	54.3
636.78516	309.0
637.51685	522.2
638.37994	86.3
639.48987	1103.4
640.16882	171.7
641.42395	161.5
642.52374	215.1
643.87933	270.9
644.50256	177.2
645.69940	111.1
646.74414	141.2
647.78748	365.5
648.55383	672.9
649.38916	290.5
650.25836	67.2
651.40161	589.0
652.20667	147.6
653.20490	4002.1	b (18) (3+), b (24) (4+)-NH3, b (24) (4+)-H2O, y (12) (2+)
654.20062	722.8
655.27655	279.4
656.97308	186.2
658.49457	148.2
659.40875	1236.7	a (31) (5+)-H2O, b (6) (1+)-H2O
660.46228	596.3
661.62921	93.4
662.35284	123.8
663.38757	148.9
664.33728	127.0
665.41174	62.1
666.58844	493.1
667.36743	290.3
668.59021	155.8
670.34424	199.4
671.53125	3065.7	y (19) (3+), y (25) (4+)-H2O, y (25) (4+)-NH3
672.45398	992.4
673.45819	155.8
674.73932	234.7
676.15186	3439.2	a (19) (3+)-H2O, a (19) (3+)-NH3, y (25) (4+)
677.39722	2083.8	b (25) (4+)-NH3, b (25) (4+)-H2O, b (6) (1+)
678.41663	909.2
679.30554	305.9
680.47015	643.6
681.42920	794.0
682.57880	326.3
683.51825	186.6
684.59210	132.6
685.80396	243.4
687.10321	470.6
688.03418	682.7
688.97870	206.4
689.84509	370.9
690.62622	196.9
691.40881	76.7
692.77393	2.9
697.48163	10.8
698.48651	13.5
699.79822	42.3
700.62714	17.9
701.63336	15.1
702.82977	40.6
704.35449	79.4
705.81067	295.9
706.51465	603.6
707.71045	103.2
708.50983	23.4
709.76520	2085.2	y (13) (2+)
710.73303	990.9
712.05066	107.7
712.94183	106.9
713.71649	16.2
714.41046	94.3
715.20105	14.6
716.27338	74.3
717.03912	176.4
717.79907	81.9
718.51093	70.2
719.86053	102.9
720.59546	107.8
722.04419	120.8
722.78375	223.7
724.00189	289.4
725.51154	42.8
726.51953	420.1
727.41052	95.2
728.73828	83.5
729.51154	685.1
730.45013	132.0
731.50067	60.1
732.16986	142.9
733.04218	93.4
734.29199	2.7
735.51410	26.6
736.51910	187.7
737.15759	95.4
738.50763	1129.3
739.41974	115.7
740.21667	75.7
741.20618	75.0
742.37225	220.4
744.53229	11984.3	y (21) (3+), a (7) (1+)-H2O
745.75006	159.6
746.56390	67.2
747.34296	149.2
748.49323	205.3
749.28119	103.0
750.65662	233.5
751.92365	108.9
752.55853	144.5
753.56897	53.7
754.50031	167.5
755.88263	232.1
756.67627	192.1
757.44409	68.3
758.61652	30.8
759.30731	29.3
760.23523	118.6
762.40662	779.2
763.28027	175.1
764.23206	239.4
765.41052	431.9
766.48260	158.8
767.29871	62.3
768.73688	320.8
770.32007	245.6
771.46277	1861.9	y (22) (3+)-H2O, y (22) (3+)-NH3
772.44269	1548.4	b (7) (1+)-H2O
773.44238	818.3
774.29492	289.2
774.99377	253.0
776.36273	358.8
777.58228	24584.2	y (22) (3+)
778.73315	572.4
779.66174	11.0
780.53320	35.6
781.38226	19.9
782.12585	58.6
783.32178	36.3
783.94476	41.4
784.68500	49.3
785.41119	66.1
787.23480	187.7
788.68231	1127.8
789.91718	141.3
790.57135	475.2
791.58173	335.4
793.20483	7100.2	b (29) (4+)-NH3, b (22) (3+)-H2O, y (29) (4+)
794.80652	897.4
795.62061	396.8
796.74609	107.0
798.01733	69.8
798.77832	18.3
799.61761	169.5
800.39429	511.6
801.30627	36.8
802.82300	145.3
803.62036	148.3
804.47601	128.9
805.32892	57.3
806.33502	68.8
807.39355	206.8
809.13940	720.9
809.97681	189.8
810.74109	215.6
811.57288	45.3
812.34003	27.9
813.34113	80.6
815.26410	14316.8	y (23) (3+), b (30) (4+)
816.72211	203.4
818.37671	1103.5
819.29956	279.1
820.63654	69.7
821.43713	62.5
822.55585	182.3
823.74622	163.9
824.59155	50.1
825.21307	40.4
826.11176	67.9
827.21198	84.7
827.89709	63.3
828.77856	67.1
829.46997	7.0
830.65497	86.5
831.35071	69.0
832.07141	152.4
833.24091	512.3
834.18256	199.9
835.37341	34.0
836.56537	40.2
837.66650	94.5
838.80267	116.3
839.65729	75.9
840.57654	48.8
841.29547	53.4
842.90558	240.3
843.53784	29.0
844.77563	346.2
846.16644	281.2
847.25916	39.7
848.56335	19.4
849.20496	30.2
850.31268	36.4
852.22601	2523.4	y (24) (3+)-NH3, y (24) (3+)-H2O, y (16) (2+)-NH3
853.34619	203.1
854.46985	98.4
856.03650	252.7
858.22003	19540.5	y (24) (3+)
858.94263	1545.7
859.73657	290.4
860.71588	263.2
861.64001	120.8
862.46692	59.7
863.45776	23.9
864.70831	168.3
865.83063	95.1
866.72382	144.8
867.58411	147.0
868.56110	122.7
869.89325	71.8
870.50031	33.9
871.48541	177.9
872.33350	20.5
873.15784	25.8
874.50201	33.0
875.34888	77.8
876.02014	42.0
876.79059	174.7
877.55835	166.8
878.74689	129.1
879.94751	66.2
881.69226	98.7
882.57123	78.5
883.33069	249.2
884.38727	137.4
885.85504	175.2
886.71661	107.9
887.93530	100.2
889.11108	750.2
890.11523	237.5
890.97852	39.4
891.84711	59.4
892.80267	693.1
893.72076	137.2
895.19672	2755.4	y (17) (2+)-H2O, y (17) (2+)-NH3, y (25) (3+)-H2O, y (25) (3+)-NH3
896.26953	77.6
897.52454	88.4
898.37341	92.4
899.30524	88.8
900.86487	6305.0	y (25) (3+), b (8) (1+)-H2O, b (8) (1+)-NH3
901.67487	792.6
902.45636	152.8
903.86102	522.4
904.74780	213.5
905.94946	17.5
906.85095	86.0
908.19720	10.5
909.58575	25.9
910.69110	86.6
911.79901	38.9
912.76819	91.8
913.76068	117.1
914.58118	105.1
915.20905	15.4
916.60791	112.7
917.83984	113.3
918.51685	394.3
919.47772	289.8
920.48932	82.8
921.45874	39.5
922.79291	21.6
923.78137	182.4
924.73749	96.4
925.72345	111.8
926.86322	636.4
927.58362	27.9
928.58502	96.8
929.45435	22.6
930.79395	42.2
931.92322	146.0
932.67523	26.4
934.13031	173.6
935.72351	65.2
937.19165	99.6
938.56659	418.0
939.49451	165.1
940.25397	295.4
941.37952	51.3
942.67480	243.9
943.76733	111.2
944.41858	10.2
945.09882	27.4
946.81641	74.5
947.77618	116.7
948.69238	95.0
949.88055	33.6
950.64423	67.2
951.67694	132.5
952.69250	84.0
953.59143	92.9
954.78619	71.2
955.81995	27.2
956.47424	24.5
957.49213	17.9
958.32953	57.3
959.29639	53.6
960.57245	112.6
961.73004	111.9
962.58325	173.0
963.54663	33.7
964.84772	76.1
966.16956	130.4
967.17670	79.7
968.14117	25.9
969.65155	125.8
971.17743	864.7
971.94476	392.0
972.73566	277.6
973.71014	67.1
974.64960	71.7
975.83838	53.2
976.71924	77.5
977.48206	36.7
978.57361	13.7
979.85858	915.8
980.71625	1207.3
981.55914	131.1
982.33984	148.4
983.03162	41.2
984.41272	63.1
985.12445	47.7
986.64203	24.6
987.63843	48.8
989.21204	16.5
990.80658	17.6
991.49652	8.4
992.70898	12.3
994.62708	41.7
995.89941	38.8
996.88416	34.2
997.55286	35.4
998.58228	10.8
999.54236	5.9
1001.40619	26.5
1002.03900	10.4
1003.63586	180.0
1004.66388	105.2
1005.59857	32.2
1006.62231	44.3
1007.61005	123.7
1008.52216	59.2
1009.20416	29.1
1010.53650	62.4
1011.41711	22.4
1012.48334	155.0
1013.38739	26.1
1014.67920	76.2
1015.63434	40.6
1017.55664	7.6
1018.85547	237.6
1019.68616	137.9
1020.52051	72.3
1021.59009	5.8
1022.53723	97.9
1023.34607	99.3
1024.11377	27.4
1024.94836	49.4
1025.65955	88.8
1026.60913	20.5
1027.82104	1136.8
1028.61072	740.6
1029.46655	624.7
1030.46191	333.1
1031.49255	128.7
1032.26025	21.0
1034.81689	20.1
1036.75952	1150.8
1037.72534	633.5
1038.65857	112.8
1039.67419	10.6
1040.69727	34.1
1045.24561	16.4
1047.47864	1950.8	a (29) (3+)-H2O, a (29) (3+)-NH3, b (9) (1+)
1048.47827	1090.2
1049.37976	300.3
1050.57336	78.6
1051.43286	22.5
1052.74585	50.2
1053.51477	21.3
1054.56372	18.1
1055.79565	21.0
1056.65405	86.5
1057.39941	18.7
1058.32678	100.1
1059.41504	110.2
1060.78333	46.7
1061.67944	23.6
1062.73572	11.9
1066.10852	59.4
1066.77051	5.2
1067.77271	16.5
1068.84045	12.2
1069.52478	52.2
1071.43567	21.1
1072.24658	30.1
1072.90930	18.7
1075.74500	133.5
1076.40552	47.4
1077.80872	93.5
1078.63220	46.4
1079.52258	44.8
1080.44458	44.3
1084.23547	449.5
1085.04602	257.9
1085.91418	92.7
1086.63599	15.7
1088.18945	34.6
1089.94043	34.3
1090.61230	14.1
1091.51062	15.5
1092.93958	311.7
1093.74561	652.4
1094.67810	217.2
1095.57544	33.9
1096.56274	5.1
1098.03894	76.1
1098.65894	7.5
1100.98157	31.2
1102.63538	10.0
1103.64600	16.6
1105.21570	32.8
1107.26355	43.8
1108.59265	20.5
1109.67505	24.6
1111.59521	30.9
1114.39209	10.1
1116.28088	113.4
1117.37634	19.2
1119.63562	3.5
1120.65320	5.2
1121.62537	7.9
1122.65735	77.8
1123.38037	3.6
1124.56580	12.9
1125.58899	91.1
1126.57837	34.7
1127.49402	8.0
1128.50415	16.2
1129.32813	32.5
1130.60449	45.4
1132.55261	11.6
1133.79260	203.8
1134.97559	154.2
1137.15332	73.7
1137.88086	19.8
1138.62573	19.4
1139.84985	6.6
1140.68604	27.4
1142.70081	566.2
1143.71326	246.3
1144.65344	32.6
1145.49561	12.7
1146.42017	6.3
1147.80200	12.2
1148.48657	9.4
1149.76086	39.3
1151.07935	14.6
1152.59631	21.1
1153.58093	2.4
1155.70313	34.7
1158.72290	18.9
1160.47461	417.9
1161.59973	297.3
1162.63428	76.8
1163.24341	4.4
1165.72827	19.5
1166.79749	48.0
1167.74463	26.5
1168.89685	14.6
1169.82239	44.2
1170.90234	21.3
1171.69055	31.1
1173.60596	31.2
1175.59827	15.1
1177.72144	13.0
1184.65161	18.9
1185.65686	23.8
1187.47363	42.0
1188.79980	43.6
1190.17480	45.1
1192.55298	14.5
1194.75854	14.9
1195.56433	13.4
1196.48914	4.7
1199.58728	46.9
1200.57495	48.6
1202.26672	29.7
1203.82983	7.0
1204.59436	5.9
1205.72925	19.6
1206.75183	10.0
1208.65063	17.1
1209.73584	16.7
1211.92688	7.4
1213.65979	39.1
1215.47961	3.9
1216.19727	28.0
1217.05933	15.6
1222.06152	18.8
1224.74634	4.3
1228.80542	33.7
1231.22888	23.9
1232.72095	11.4
1233.52173	4.9
1234.27710	20.2
1238.32666	4.4
1241.81396	16.0
1242.64844	7.0
1246.58838	23.7
1249.68298	13.7
1250.73425	33.8
1251.39368	3.3
1252.51196	4.6
1253.72961	9.4
1257.39368	16.0
1258.57385	5.3
1259.66541	11.7
1260.96594	25.8
1262.01392	31.3
1266.66003	31.4
1271.77051	3.0
1272.66943	14.6
1277.82263	8.4
1279.46045	3.1
1282.83020	19.3
1287.56824	15.9
1291.80029	21.0
1296.62683	19.1
1297.75134	13.4
1298.70117	12.0
1305.48853	19.1
1306.48474	10.8
1313.20483	42.1
1314.30994	4.2
1318.87891	27.7
1319.85730	14.1
1321.82751	4.4
1322.66199	9.2
1332.69434	4.3
1337.66125	3.1
1340.42017	5.7
1343.49414	5.3
1346.52832	3.2
1347.59863	8.2
1349.74060	9.4
1352.57739	3.4
1357.76306	11.5
1358.81409	9.3
1364.25818	6.8
1366.81238	6.1
1367.89600	8.7
1374.70190	24.2
1375.57739	21.1
1378.66516	6.8
1379.90405	19.0
1397.26331	6.7
1397.98022	19.3
1409.58032	10.8
1424.07202	5.9
1453.86646	11.0
1459.66504	2.7
1464.95020	8.8
1466.82214	14.5
1523.66516	11.8
1525.86548	24.6
1539.11658	10.6
1556.49194	7.3
1560.52332	11.0
1579.16394	12.1
1588.54590	7.8
1605.78601	10.2
1700.66248	13.8
1711.33093	16.4
1716.84363	12.0
1722.00525	22.0
1760.86230	11.3
1925.42981	9.1
