# Supplementary material for: Top-Down and Bottom-Up Identification of Proteins by Liquid Extraction Surface Analysis Mass Spectrometry of Healthy and Diseased Human Liver Tissue
Source: J Am Soc Mass Spectrom. 2014 Sep 3;25(11):1953–61. doi: 10.1007/s13361-014-0967-z (PMC4197381; doi:10.1007/s13361-014-0967-z)
Supplement: Supplementary file 4 — (ZIP 7870 kb) [file 13361_2014_967_MOESM4_ESM.zip › data/DVIEQLNLVTTWLQLQIPR_-2_2_103996.txt]

m/z	i	matches
215.13399	14.0
216.19533	8.3
217.97856	3.7
225.25822	9.8
229.16124	11.7
229.94705	7.3
233.19295	9.8
240.24716	9.4
242.24414	60.2
243.62666	18.4
245.23093	13.9
246.20563	19.0
249.18372	34.5
251.28587	18.7
254.36230	13.9
255.26494	26.3
259.15509	17.1
260.18896	12.6
261.09491	2.8
262.27283	10.8
263.19138	21.7
264.31140	6.8
265.19818	5.3
267.36313	22.1
268.45340	2.8
269.40335	12.0
270.07880	12.1
271.27347	48.3
272.24789	692.8	b (7) (3+), y (2) (1+)
273.27380	87.8
280.14398	10.7
281.03571	12.4
283.19580	33.5
284.24982	16.2
285.22894	25.2
286.44824	20.1
287.38742	8.9
288.28290	20.2
289.26367	23.5
290.21698	21.3
293.26022	10.7
295.17871	4.7
296.26874	22.2
298.38629	4.8
299.28076	5.3
300.24561	25.9
301.33005	12.2
302.39813	17.4
303.24310	3.0
304.56903	29.8
305.36273	2.4
309.31009	5.0
310.33142	15.3
311.43954	7.1
313.35394	4.9
314.29803	33.0
315.36505	3.6
316.31424	6.9
318.40042	14.1
322.37796	47.7
323.50787	9.6
324.11798	2.8
325.36258	27.2
326.43552	3.0
327.52039	12.6
328.38800	121.8	b (3) (1+)
329.45166	46.0
330.11835	5.1
333.35278	2.8
337.26251	9.5
338.49213	25.1
341.32996	8.9
342.40979	9.0
343.41302	28.0
344.67905	3.7
345.32614	8.3
347.34021	16.7
349.40503	51.1
350.48059	14.6
351.96170	13.0
353.55652	19.1
354.36017	15.4
355.62592	76.0
356.61322	14.9
357.35699	5.0
360.16107	25.4
364.36908	4.9
366.53381	15.3
367.45795	34.4
368.74951	11.0
370.38449	46.6
371.47119	35.3
372.54721	53.4
373.49579	31.9
375.56049	4.4
376.33960	2.6
377.27463	5.9
377.94568	11.3
381.58081	8.2
382.73560	30.8
384.36810	13.4
385.36691	770.5	y (9) (3+), y (3) (1+)
386.51651	218.9
388.53204	18.7
389.65784	10.3
390.42740	2.1
391.37634	8.2
393.41547	4.1
397.42242	6.9
398.48376	17.6
399.29099	24.0
400.44849	8.6
401.52209	15.0
402.33551	17.3
403.53381	25.6
404.34296	6.6
405.32214	11.7
407.24408	13.3
409.36359	5.6
410.44818	41.6
411.31696	8.9
412.36923	76.6
413.04056	3.6
413.70325	17.8
414.44333	24.8
415.37329	41.6
416.45901	10.5
417.34821	68.4
419.61896	14.8
421.07544	19.7
422.30457	14.9
423.30188	17.8
424.32370	7.7
425.47528	51.5
426.40015	15.7
427.49811	9.2
428.42413	61.7
429.40909	2.8
430.27719	18.0
431.26205	11.8
432.25275	3.7
434.32343	18.2
438.47321	6.3
440.32904	42.2
442.50012	37.1
443.55505	13.6
444.47720	4.4
447.34024	3.9
448.28589	6.1
449.09323	20.5
450.47314	4.3
451.51575	6.1
452.50348	12.4
453.35638	7.0
455.96869	17.1
457.41022	114.2	b (4) (1+)
458.77356	44.3
459.41467	2.5
460.31458	28.3
461.25867	22.7
462.38855	29.0
463.54248	38.1
465.38031	10.2
466.40204	33.6
468.28778	21.3
469.28870	40.3
470.20288	65.1
471.56213	8.0
472.54132	11.0
474.48151	13.2
475.45612	62.0
476.34424	23.8
477.21722	3.1
478.37994	22.0
479.30884	6.6
480.52173	23.9
481.33130	8.9
482.42548	11.1
483.44855	67.0
484.49731	43.7
485.38214	49.2
486.37872	41.6
487.25464	2.8
488.64404	38.6
489.44879	14.1
490.43951	35.1
491.34882	15.9
494.47595	24.8
495.41107	42.9
496.42950	79.9
497.33038	52.3
498.37018	11.6
499.10980	22.4
499.80658	17.7
501.25409	28.7
502.23322	17.6
503.51099	13.8
504.52728	4.7
505.13776	3.5
506.40784	13.0
507.23639	13.3
508.33978	3.9
509.28320	10.3
510.45123	16.3
513.44470	494.5	y (4) (1+), b (9) (2+)
514.37262	109.1
515.31177	60.7
516.33801	34.0
517.38171	11.9
518.71082	35.5
519.31915	3.1
520.36682	17.3
521.16351	7.8
522.24750	40.0
523.58856	22.1
524.32922	40.9
526.25250	13.8
527.58734	108.7	y (8) (2+), y (13) (3+)
528.33679	42.0
529.39716	28.9
530.41455	30.2
532.04596	33.8
533.16406	5.5
534.29376	2.6
536.30078	53.5
539.16705	22.9
541.48694	35.3
542.45319	74.8
543.40521	55.3
544.24969	6.9
545.49341	87.9
546.46777	128.5	b (14) (3+)-NH3, b (14) (3+)-H2O
547.62311	68.6
549.05212	43.0
550.41815	30.8
551.41650	19.0
552.45514	6.6
554.31122	16.8
555.61469	40.8
556.57227	19.5
557.32397	11.3
558.42096	14.1
559.37823	26.5
560.58527	56.9
561.46405	20.0
562.27856	57.1
563.46558	38.9
564.36627	57.0
565.43195	32.2
566.38794	17.5
567.31262	27.3
568.40363	63.4
569.54883	46.9
570.70990	29.9
571.99072	13.7
572.63470	5.4
573.73419	35.1
574.90826	42.2
576.37457	21.1
577.97748	145.6	y (9) (2+)
579.36298	15.2
580.92670	50.7
582.42767	12.8
583.60199	51.9
584.54382	21.4
585.37115	139.3	b (5) (1+)
586.66931	56.4
587.41669	42.2
588.75354	42.8
589.75031	40.2
590.67175	84.0
591.41559	45.5
592.27930	25.6
593.43048	5.7
594.50226	12.1
595.65369	54.2
596.46838	100.9
597.30945	40.7
598.38989	87.1
599.37775	75.8
600.28369	20.6
601.65521	22.3
602.25696	1.5
604.58820	100.7
605.59937	101.4	b (11) (2+)-H2O, b (11) (2+)-NH3
606.54077	16.9
607.65192	10.8
608.53693	10.8
609.39502	9.4
610.54956	38.8
611.46344	14.1
612.38025	23.6
613.63037	43.8
614.37494	30.8
615.29907	8.7
617.27527	45.8
618.57043	13.1
619.63739	31.2
620.70361	37.1
621.64948	15.0
622.34869	9.0
623.55731	10.9
624.51282	57.6
625.42822	18.9
626.50586	283.4	b (16) (3+)-H2O, b (16) (3+)-NH3, y (5) (1+)
627.50079	172.5
628.71613	117.1	y (10) (2+)
629.51642	49.1
630.46979	62.8
631.66992	74.6
632.48608	31.4
633.91479	5.6
634.76196	71.3
635.63629	15.8
636.54083	24.1
637.66132	15.5
639.26501	12.3
641.08783	12.4
641.98254	43.9
642.68616	18.1
643.41010	36.8
644.53345	30.9
646.35266	90.0	y (16) (3+)-NH3
647.32111	14.7
648.15771	27.6
649.84473	42.7
650.48987	35.8
651.28894	43.7
652.78674	15.9
653.59198	10.2
654.56067	27.1
656.33582	44.7
657.51709	6.3
658.70172	41.6
659.64069	43.0
661.35815	42.6
662.68048	49.5
664.11664	30.7
664.74744	15.5
665.75342	60.8
666.41547	62.0
667.26355	41.9
668.84723	24.4
669.51813	97.0	y (11) (2+)-H2O, b (17) (3+), y (11) (2+)-NH3
670.50104	59.2
671.57867	42.1
672.26312	13.7
673.35632	19.2
674.14850	55.7
675.51855	53.3
676.88245	110.5
677.66766	55.4
678.59564	92.9	y (11) (2+)
679.58643	28.8
680.99066	31.6
682.01819	70.4
683.19171	30.3
684.18427	147.9	a (12) (2+)-H2O, a (12) (2+)-NH3, y (17) (3+)-NH3
685.08398	65.7
685.85815	25.1
686.46252	25.6
687.62488	39.7
688.74280	147.6
689.57489	367.5	y (17) (3+)
690.30133	58.6
691.19800	25.4
691.91571	35.4
693.07867	58.7
694.22345	172.2
695.21796	95.6
696.35034	35.1
697.76550	133.8
698.53479	488.8	b (12) (2+)-H2O, b (6) (1+), b (12) (2+)-NH3
699.61749	104.3
700.42371	18.1
701.80792	77.9
702.85645	70.2
703.79449	105.5
704.60199	107.9
705.80090	51.2
706.68970	62.3
707.75488	80.1
708.54248	13.5
709.42615	17.1
711.82037	84.1
712.50861	10.6
713.79236	14.4
714.56512	41.2
715.53162	114.3
716.69440	138.5	y (18) (3+)-H2O, y (18) (3+)-NH3
717.59900	108.2
718.48029	3.7
720.92639	122.9
723.76019	45.5
724.81873	150.5	y (12) (2+)-H2O
725.59436	119.0	y (12) (2+)-NH3
726.55646	66.2
727.44067	42.5
728.61304	19.9
729.57751	55.4
730.71515	22.7
731.45532	9.2
732.46863	170.0
733.55426	24.9
734.63312	129.4	y (12) (2+)
735.62042	49.3
736.64801	135.2
737.64655	202.5	y (6) (1+)-NH3
738.86456	239.9
739.97565	50.9
741.08508	113.8	a (13) (2+)-NH3, a (13) (2+)-H2O
742.54956	531.6
743.44580	839.8
744.43811	238.3
745.45770	138.6
746.66779	131.8
747.72229	202.3
748.82965	988.7	a (13) (2+), [M+3H] (3+)-NH3-H2O
749.77704	114.0
751.78918	352.0
752.47260	89.5
753.34705	84.9
754.54395	314.2	[M+3H] (3+)-H2O, y (6) (1+), b (13) (2+)-H2O, [M+3H] (3+)-NH3, b (13) (2+)-NH3
755.59662	109.8
756.66003	6.1
760.74115	22.3
761.42139	38.9
762.68109	12.7
763.93353	80.4
764.64044	11.7
765.87085	29.8
767.04449	8.9
768.60858	36.4
770.33661	94.9
771.09119	49.9
773.27216	29.3
774.26221	6.3
774.88910	46.9
775.53876	81.9
776.56274	123.6
778.39404	64.2
781.36719	18.5
782.67761	120.1	y (13) (2+)-NH3, y (13) (2+)-H2O
783.44354	81.5
784.46112	11.7
785.32025	60.4
787.10187	31.3
787.89398	19.1
789.07922	26.7
790.63336	6.4
791.77521	129.0	y (13) (2+)
792.67456	76.5
793.51599	56.1
794.90710	25.5
796.35425	19.3
797.24286	36.5
798.49658	7.3
799.65808	25.2
800.55823	11.5
802.66608	65.5
803.69562	16.4
805.23126	50.3
806.06757	40.2
807.56238	49.7
808.59625	36.2
809.80792	246.7
810.52246	145.5
811.40515	130.1
812.50751	94.8	b (7) (1+)
813.57275	81.0
814.62872	24.5
815.58643	27.5
817.50574	76.7
818.61731	94.5	b (14) (2+)-NH3, b (14) (2+)-H2O
820.18341	65.7
821.71246	40.2
823.41364	56.4
824.21149	60.0
825.09546	31.6
826.51440	80.0
827.74573	268.6	b (14) (2+)
828.61456	79.2
829.83051	110.1
830.72864	53.7
832.85431	41.6
833.95117	45.0
835.12695	106.9
836.10144	63.7
837.13196	146.2
837.99731	13.8
838.65240	26.2
839.70264	59.3
840.50671	131.0
841.33740	85.6
842.54340	27.6
843.67456	11.5
844.77161	5.7
846.31378	226.7
847.83868	153.2
848.66730	171.9	y (14) (2+)
850.70422	52.1
851.67383	37.2
852.82428	70.0
853.67346	92.5
854.96991	178.3
855.89050	78.8
856.76068	32.9
857.88422	55.2
858.64734	22.3
859.40332	4.2
860.01147	8.2
860.85449	37.4
862.03943	21.3
862.87524	41.7
863.68085	9.1
866.23669	79.7
867.47961	547.7	y (7) (1+)
868.68677	146.0
869.84210	30.3
870.89417	65.2
871.60974	234.5
872.55322	178.2
873.74011	53.3
874.79309	90.7	b (15) (2+)-H2O
875.83124	173.3	b (15) (2+)-NH3
876.71338	13.0
878.37408	24.5
879.25555	55.3
880.34821	43.0
881.14545	183.3	a (8) (1+)-NH3
882.24133	92.8
883.35406	102.3
884.23395	891.8	b (15) (2+)
885.22980	121.0
886.57983	90.4
888.03870	51.0
889.03162	38.8
890.38904	55.7
892.35602	66.9
893.35480	69.5
894.45612	117.8
895.43451	159.9
896.09637	21.2
897.86401	114.6	a (8) (1+)
898.76746	42.7
899.38934	31.9
900.74762	115.1
901.77728	16.0
902.89136	64.7
903.64795	49.5
904.99652	197.6
905.88617	10.9
906.53101	16.3
908.81592	83.9
909.83521	63.9
910.71191	24.9
911.96918	191.2	y (15) (2+)
912.83948	272.6
913.75159	72.2
914.82373	10.4
915.62311	28.3
916.73029	63.0
917.72913	62.8
918.48248	26.3
919.79327	76.7
921.16156	53.6
922.03992	78.9
922.80469	40.2
923.87292	23.6
925.55371	390.8	b (8) (1+), a (16) (2+)-NH3, a (16) (2+)-H2O
926.65082	190.4
927.40851	179.0
928.32959	33.3
929.48431	28.7
930.39380	86.0
931.27637	43.4
933.09656	81.8
934.23499	36.4
935.70734	19.6
936.47821	15.5
938.09906	124.8
939.51178	199.9	b (16) (2+)-H2O, b (16) (2+)-NH3
940.47333	64.0
941.32324	52.1
942.42432	5.7
943.37030	26.3
945.11163	18.3
945.96576	8.5
946.57501	5.2
948.35541	525.2	b (16) (2+)
949.18268	270.3
950.97534	65.5
952.92682	24.9
953.71307	35.7
954.70709	114.0
955.61237	42.5
956.63690	56.1
957.72388	20.9
958.90302	54.1
959.90521	117.8
960.77136	36.9
961.97485	57.0
962.75818	42.6
963.59265	34.1
964.67596	49.2
965.79706	47.1
966.62360	107.1
967.68237	50.9
968.77844	10.3
969.80402	31.5
970.79114	124.7
971.60938	76.8
972.85547	42.8
973.98761	87.5
974.81451	180.6
975.53076	25.0
976.50616	163.8
977.29370	544.7	y (16) (2+)
978.11249	54.0
979.36603	23.9
980.35583	46.0
982.11407	34.8
983.47040	41.5
984.64490	172.5
985.73511	108.8
986.85364	89.2
987.67584	9.2
988.66492	17.7
989.85291	52.2
990.90875	62.3
991.76758	9.9
993.33826	38.5
994.51569	15.4
995.58368	88.9
996.33167	112.2	a (9) (1+), b (17) (2+)-H2O, b (17) (2+)-NH3
997.49811	39.5
998.90436	25.5
1001.62360	26.1
1002.30304	3.2
1004.81738	1763.4	b (17) (2+)
1005.63214	821.2
1006.52734	106.7	b (9) (1+)-H2O
1007.56824	88.5	b (9) (1+)-NH3
1008.74146	50.0
1009.96991	41.2
1010.73987	27.1
1011.78210	4.2
1012.53119	7.6
1014.39545	13.5
1015.65924	46.6
1016.57477	104.8
1017.67041	6.0
1018.58258	25.8
1019.64606	63.1
1024.56995	636.4	y (17) (2+)-NH3, b (9) (1+), y (17) (2+)-H2O
1025.63611	388.8
1026.66980	84.7
1028.04126	54.8
1029.23767	23.3
1030.69238	37.0
1031.77832	23.8
1033.38342	281.5	y (17) (2+)
1034.17505	124.0
1034.81543	15.2
1036.01270	49.8
1036.67749	31.5
1037.51624	10.1
1038.46912	15.1
1039.69531	25.3
1040.43164	44.4
1041.43347	51.6
1042.91370	30.8
1043.56360	19.2
1044.54773	8.5
1045.53638	7.7
1047.54358	2.2
1048.77051	47.8
1049.59985	28.5
1050.61230	27.4
1051.45959	4.0
1052.97852	80.4
1053.83313	99.1	b (18) (2+), y (8) (1+)
1054.72437	81.0
1055.66846	84.3
1056.69934	33.7
1057.83423	28.7
1058.68494	55.5
1059.57507	2.3
1064.21265	67.4
1066.08105	24.3
1067.45239	23.1
1068.49963	16.9
1069.83740	85.4
1070.74304	25.3
1071.59814	46.1
1072.71362	12.5
1074.72876	72.5
1076.53137	9.7
1077.68787	4.8
1079.61499	11.6
1080.88098	16.6
1081.62683	37.0
1082.29773	16.5
1083.67700	173.9
1084.73669	117.8
1085.65906	29.2
1088.46277	7.4
1089.53625	19.1
1091.05676	71.2
1091.69678	5.5
1092.62024	31.8
1093.47705	2.6
1099.94397	28.0
1100.67188	27.9
1101.69531	15.0
1103.71094	24.4
1105.77002	6.0
1107.71436	49.5
1108.56750	17.5
1109.82825	169.3
1110.72827	25.6
1111.85095	16.0
1112.53430	2.8
1113.25806	12.8
1116.60229	7.0
1118.30017	42.1
1120.15894	3.7
1120.76917	21.3
1122.85522	4.6
1123.71643	6.2
1124.63782	7.7
1125.64221	96.5	b (10) (1+)
1126.71338	101.8
1130.73987	3.7
1131.55945	14.1
1135.12097	33.4
1137.77258	7.4
1140.89636	6.3
1143.78442	4.3
1145.62683	14.0
1146.49670	11.1
1147.76782	49.8
1148.67285	45.2
1149.78760	26.4
1151.77063	5.9
1152.62915	4.4
1153.46362	2.8
1154.70483	84.9
1155.87378	48.9
1156.91870	25.6
1162.06079	16.5
1162.92676	14.0
1163.85510	3.9
1164.66687	14.4
1166.72290	13.0
1167.47644	7.4
1168.53467	26.8
1170.70642	6.1
1175.56689	15.0
1176.51672	77.9
1177.87549	7.8
1178.73206	22.6
1180.60718	30.2
1181.69299	13.0
1182.64673	55.1
1183.88562	2.9
1185.86804	9.5
1187.35388	15.1
1188.32056	24.9
1189.49182	4.8
1190.68848	78.6
1191.89294	25.4
1193.72827	10.6
1196.76660	45.7
1197.78271	124.1
1198.72620	75.2
1199.65540	38.2
1200.45044	3.6
1203.68726	36.6
1204.64160	11.2
1205.87292	13.1
1207.27271	9.0
1208.85864	190.1	b (11) (1+)-H2O, b (11) (1+)-NH3
1209.74976	71.2
1210.76685	21.9
1211.59290	12.8
1213.61194	6.3
1215.65063	6.8
1217.11292	35.6
1219.97729	28.8
1221.59546	5.1
1222.81714	7.6
1223.74634	15.3
1224.98999	15.8
1226.60803	161.8	b (11) (1+)
1227.51794	116.8
1228.74072	19.9
1231.77954	25.4
1239.59277	7.5
1243.45398	7.3
1244.75659	34.0
1245.53772	8.5
1246.57947	22.7
1247.67871	12.6
1255.70166	43.2
1256.85425	49.2
1258.95459	10.1
1259.77820	18.4
1260.59167	6.3
1265.64685	6.1
1266.73547	3.0
1267.89966	7.9
1274.96448	4.6
1275.75671	24.5
1276.77258	3.2
1279.98486	10.4
1281.50146	9.1
1283.83606	24.4
1284.64941	19.9
1288.88049	3.1
1293.59583	23.9
1294.75122	6.4
1297.88159	10.7
1298.64343	4.9
1300.69116	2.4
1305.85815	2.4
1307.88525	12.7
1309.89368	19.4
1310.79041	51.5
1311.84094	113.8
1312.86621	34.7
1318.71326	8.7
1320.95325	19.4
1324.68176	25.5
1326.78699	12.3
1327.91357	3.7
1329.01416	12.0
1329.76062	23.4
1330.71729	24.4
1333.64160	15.1
1339.89258	12.2
1352.55640	6.5
1355.04138	11.4
1355.98840	28.1
1357.90552	17.0
1362.79004	7.6
1366.46582	15.0
1367.72681	12.6
1370.80701	5.7
1373.63611	20.8
1374.68140	6.6
1376.84448	12.4
1389.72754	17.2
1392.67078	24.7
1393.94275	35.1
1394.76501	130.9	b (12) (1+)-H2O
1395.77625	86.9
1396.81934	18.0
1398.47229	3.7
1405.91162	47.4
1406.64417	9.5
1408.72180	14.5
1409.98279	28.3
1412.55432	96.4	b (12) (1+)
1413.81396	58.2
1414.72791	27.3
1420.89050	16.3
1421.82190	5.8
1422.95593	13.6
1423.89465	32.1
1425.05518	17.3
1425.73718	8.5
1426.96545	17.1
1433.93018	8.5
1439.55762	44.9
1440.30945	17.8
1441.14038	7.6
1441.76868	11.3
1449.74609	3.8
1451.31189	18.6
1457.04260	7.5
1457.80127	8.5
1468.87170	14.9
1469.80688	3.9
1481.15564	9.4
1482.04260	17.9
1500.84912	7.4
1507.86255	17.6
1508.87585	14.5
1509.92664	15.8
1525.75574	75.8
1526.72876	49.3
1529.07642	10.7
1534.51880	16.0
1552.86072	42.4
1553.92371	22.4
1566.90442	9.3
1567.89392	34.7
1568.95959	39.4
1575.99744	8.4
1579.11145	20.0
1581.82422	21.0
1637.40479	23.7
1653.89771	14.6
1654.79626	41.6
1655.50964	6.8
1662.97534	11.3
1667.06970	4.6
1680.84033	76.3
1682.04761	50.1
1683.07092	10.1
1683.83960	14.1
1716.93933	5.1
1766.98645	14.2
1767.88672	13.6
1768.90710	11.5
1778.92383	7.7
1794.06128	24.7
1795.05566	21.4
1795.84131	8.1
1855.17993	9.8
1894.81885	12.5
1896.02942	11.0
1905.13110	22.9
