# Supplementary material for: Top-Down and Bottom-Up Identification of Proteins by Liquid Extraction Surface Analysis Mass Spectrometry of Healthy and Diseased Human Liver Tissue
Source: J Am Soc Mass Spectrom. 2014 Sep 3;25(11):1953–61. doi: 10.1007/s13361-014-0967-z (PMC4197381; doi:10.1007/s13361-014-0967-z)
Supplement: Supplementary file 4 — (ZIP 7870 kb) [file 13361_2014_967_MOESM4_ESM.zip › data/GLDTVVALLADVVLQPR_-2_2_101547.txt]

m/z	i	matches
167.00891	9.9
171.01971	19.3
172.30396	4.7
173.24048	8.9
174.27121	2.9
175.24551	58.7
176.31480	13.4
178.18822	2.6
179.21774	9.1
181.22134	5.2
184.09621	30.2
185.13014	15.1
186.24612	27.4
187.19711	36.8
189.25539	3.6
195.17352	16.8
197.24728	13.3
199.11316	17.2
201.16864	7.6
205.17427	7.3
207.29620	5.1
210.36577	7.3
211.18742	6.8
212.21066	7.2
213.31146	55.8
214.12784	19.1
215.24741	31.0
217.26779	39.3
219.27789	9.6
220.12866	5.5
222.95129	5.3
224.16956	12.8
226.09509	15.9
227.27679	3.6
228.32133	18.4
229.36829	27.9
232.25806	22.4
233.24327	3.7
235.55054	12.6
239.21808	6.6
240.47165	36.9
241.35587	16.2
242.27448	32.7
243.13483	11.6
244.09384	19.4
245.26816	2.7
246.18350	2.5
247.19614	3.8
248.20624	4.1
249.10757	7.1
249.86754	4.4
251.27959	2.4
253.25266	13.0
254.23166	30.6
255.33205	33.5
256.35165	3.0
257.23337	11.2
258.42325	2.2
259.34247	16.1
260.51392	11.6
261.31152	9.6
262.35577	6.5
265.58713	13.0
266.55243	8.0
267.30728	15.1
268.12155	29.5
269.18976	5.2
270.18588	15.4
271.73706	135.7
272.39313	1607.1	y (2) (1+)
273.31055	189.0
274.25717	35.4
274.87927	4.4
276.42975	17.3
278.83823	25.3
280.72855	26.7
282.41211	21.5
283.49713	26.2
284.51434	16.1
285.33087	32.4
286.27582	122.6	b (3) (1+), a (9) (3+)
287.42926	27.1
289.57767	7.8
291.42194	3.0
292.55304	4.6
293.26709	5.5
294.51300	16.5
295.18115	3.2
296.75586	7.9
297.36493	4.3
298.27069	14.1
299.22980	17.4
300.33002	24.6
301.40689	9.4
302.32080	6.7
305.43472	3.0
307.04227	62.4
307.74585	18.1
308.51788	11.1
309.59210	37.4
310.43369	18.0
311.43048	42.1
312.60699	9.6
314.23181	40.7
315.23340	9.7
316.51251	3.7
317.77594	4.7
318.47290	10.5
319.30911	22.1
320.48764	22.4
321.37329	3.1
322.40582	24.9
323.35156	21.3
325.26935	22.1
328.47998	6.2
330.14969	13.4
331.25830	20.4
332.94177	8.2
334.51233	10.4
335.36560	13.8
336.44550	7.8
337.42627	14.5
338.42932	18.8
339.41959	92.1
340.43317	55.2
341.54623	27.4
342.54025	15.9
343.35934	110.8
344.38550	230.2
345.35556	61.2
346.21350	3.6
347.50946	5.2
348.44077	7.8
350.62897	5.6
351.71686	35.1
352.38223	5.7
354.49051	8.7
355.29163	17.8
356.62888	100.3
357.49884	19.5
358.13538	4.6
359.27661	31.6
360.31665	19.9
361.18359	9.5
362.30945	6.2
363.67676	32.5
365.40549	40.0
366.39432	10.4
367.44400	92.0
368.33847	4.3
369.28516	29.6
370.06683	16.5
371.42932	56.8
372.57910	11.6
373.82050	10.5
374.51849	16.1
378.41867	6.6
379.56323	5.8
380.29199	5.4
381.33295	20.1
382.43994	66.1
383.40320	72.6
384.36716	3.3
385.37781	21.4
386.30707	8.9
387.18939	109.2	b (4) (1+)
389.48395	16.4
390.37555	1.8
391.49207	17.0
393.21698	45.4
393.94043	9.0
395.33539	7.7
396.33130	12.8
397.54187	32.1
399.21777	91.1
400.37079	1889.4	y (3) (1+)
401.35919	265.1
402.54266	14.9
404.29968	50.2
405.58582	13.9
406.40198	2.3
407.61249	5.3
410.44415	16.7
411.50446	23.1
412.35797	2.4
413.70532	59.8
414.95557	25.3
416.53485	60.8
417.57037	9.2
419.05066	53.5
419.82306	3.9
420.46979	31.6
421.43134	26.1
422.24652	28.2
423.41077	22.9
424.28503	10.8
425.49713	31.3
426.42004	37.2
427.45001	113.1	a (9) (2+)
428.65649	22.6
430.07593	36.5
431.31329	12.1
435.17603	1.5
437.12518	3.2
438.22241	4.6
440.50281	18.2
441.72583	80.8
443.33606	18.6
444.53412	57.0
445.44067	35.6
447.08704	50.5
448.33838	14.6
449.40955	99.7
450.32538	13.5
451.37305	36.2
452.35120	47.2
453.44794	25.4
454.57971	4.7
455.50909	31.7
457.00330	21.1
458.40009	109.6	y (13) (3+)-H2O, a (5) (1+)
459.48096	37.6
460.65021	10.4
461.42090	17.1
462.50677	23.8
463.33716	47.4
464.46680	50.2
465.34656	39.4
466.21521	29.7
467.28345	25.7
468.29462	501.7	b (5) (1+)-H2O, b (10) (2+)-H2O
469.20325	115.9
470.21503	53.0
471.46674	17.2
472.61005	17.0
474.08691	29.5
475.31665	19.2
476.26556	30.1
477.58563	149.9	b (10) (2+)
478.39862	45.0
479.67975	53.5
480.37152	57.5
481.34656	40.7
482.49933	13.8
483.30670	4.7
484.33105	168.0
485.40863	59.0
486.37433	773.1	b (5) (1+)
487.61530	153.2	a (15) (3+)-H2O, a (15) (3+)-NH3
488.88580	53.1
490.44934	32.8
491.75043	19.0
493.18878	25.8
494.61957	40.8
495.43591	22.4
496.49127	97.5
497.72913	27.9
498.40363	188.7	b (15) (3+)-NH3, y (14) (3+)
499.33594	98.7
501.65924	30.2
502.39136	8.3
503.33112	16.7
505.10779	99.0
506.10645	228.8	y (9) (2+)
507.52472	40.6
508.47968	113.6
509.33820	42.9
510.58453	3.1
511.98846	22.3
513.36395	1152.2	y (4) (1+)
514.41925	330.4
515.47784	41.4
516.97540	38.0
517.80560	16.1
518.76483	19.7
519.63678	22.4
520.29938	11.7
521.09882	83.0
522.42700	106.8
523.36810	52.0
525.54297	118.5	a (16) (3+), b (11) (2+)-H2O
526.46576	12.7
527.24677	76.5
528.01227	64.0
529.15631	65.7
530.25195	46.3
531.07471	88.9
531.95837	89.6
532.96234	61.8
534.22314	45.5
535.32513	83.0
536.24353	30.4
537.42853	192.9	y (15) (3+)
538.47266	68.4
539.38672	12.0
540.77039	120.8
541.47662	34.6
542.77521	48.9
544.17578	30.8
544.81519	55.1
545.52026	13.9
546.36890	59.7
547.54840	51.6
548.22290	73.1
549.25983	71.9
550.13867	44.4
550.87903	41.6
552.24017	73.5
553.72552	48.5
554.33307	8.4
555.50812	48.4
556.40375	43.0
557.25323	93.6
558.08618	169.3	a (6) (1+)
559.01459	58.8
559.83374	78.8
560.48395	42.8
561.58307	26.1
562.46454	117.9	y (10) (2+)
563.33771	61.4
565.21875	70.7
566.05029	198.3
567.30560	68.9
568.61890	80.0
569.29797	32.0
570.45905	15.2
571.32898	53.9
573.32013	207.7
574.48071	71.2
575.48627	696.1	b (12) (2+)-H2O
576.41455	548.6
577.38104	200.6
578.89050	143.1
580.58502	61.8
581.75031	194.3	[M+3H] (3+)-NH3-H2O
582.51691	189.6
583.47162	129.9
584.62128	896.4	b (6) (1+), b (12) (2+)
585.50769	848.4
586.44678	118.3
587.98743	551.7	[M+3H] (3+)-NH3, [M+3H] (3+)-H2O
588.81567	28.8
589.91260	21.2
590.76221	3.5
593.54083	60.4
594.46783	35.5
595.77246	50.2
597.47211	3.1
599.20221	14.6
600.57910	50.3
601.50964	18.4
602.40875	42.1
603.55591	46.5
604.75024	53.1
606.36102	27.0
608.40625	21.3
609.72876	34.2
610.68451	19.1
611.53943	128.1	a (13) (2+)-H2O
612.46771	894.9	y (5) (1+)
613.43732	260.8
614.57562	17.4
616.42261	67.8
618.45447	33.4
619.80328	9.6
620.41925	4.4
622.41718	24.3
623.49536	21.3
624.81830	449.9	b (13) (2+)-H2O
625.74115	249.6
626.51941	275.4
627.42676	72.6
628.42694	81.3
629.35992	28.2
630.41864	101.7
631.69360	28.7
632.65826	67.8
634.14398	704.5	b (13) (2+)
634.95618	69.0
636.18463	33.2
637.14642	29.0
638.17212	73.2
639.71466	34.5
640.78949	120.2
642.01251	12.4
642.92242	13.1
644.55835	24.7
645.44080	17.6
646.63947	30.6
647.62830	841.1	y (12) (2+)
648.51733	53.5
649.35187	10.3
650.71429	75.6
651.51630	69.1
652.85333	93.0
653.65698	70.9
654.60602	79.8
656.36481	395.1	b (7) (1+)
657.48151	140.8
658.76123	20.5
659.42676	36.8
660.83630	88.7
662.34552	53.0
664.71088	14.1
665.65515	67.6
666.41382	12.5
667.52844	17.2
668.61206	19.9
670.48285	82.8
672.25793	28.8
673.24237	81.3
674.22369	34.5
675.82092	73.4
676.66669	44.8
677.63928	10.4
678.71930	52.8
680.61462	169.1
681.72681	786.6	b (14) (2+)-H2O
682.58368	229.5
683.50879	65.6
684.43268	19.4
685.94946	29.6
686.96027	2.8
688.70898	62.2
690.38116	639.5
691.16858	649.6	b (14) (2+)
692.01215	44.4
692.80347	59.0
693.99854	78.6
694.88068	66.5
695.64905	77.5
696.42798	51.1
697.67896	151.0	y (13) (2+)
698.61365	600.3
699.60376	26.5
700.63678	21.8
701.72949	26.0
703.15314	54.7
704.41833	22.2
705.22809	73.7
707.10248	70.9
707.70593	25.5
708.60010	12.3
709.67761	53.9
710.70953	95.0
711.68481	141.2	y (6) (1+)
712.81128	61.6
714.46204	65.5
715.33954	129.7
716.60095	66.0
717.33014	23.2
717.95758	7.4
719.30774	44.4
720.49432	194.3
721.16455	129.0
724.42096	82.7
725.43854	29.9
726.49115	25.0
727.25714	62.0
728.20648	38.4
729.56250	39.7
730.63959	38.0
731.73523	14.5
732.40936	11.6
735.58844	114.1
736.50098	27.8
737.23419	30.1
737.97650	50.1
739.47687	512.2	y (14) (2+)-NH3
740.59454	190.2	a (15) (2+)
741.46747	118.2	a (8) (1+)
742.42688	42.3
743.86334	56.5
745.39948	403.5	b (15) (2+)-NH3, b (15) (2+)-H2O
746.12274	164.1
746.80933	62.4
747.75885	163.5	y (14) (2+)
748.62384	44.3
749.48743	3.1
751.54852	186.2	b (8) (1+)-H2O
752.45184	97.5
753.37103	74.1
754.79657	752.6	b (15) (2+)
755.65527	192.6
756.30890	8.6
758.72394	84.9
759.34790	103.0
760.14276	35.6
761.13220	55.6
762.51459	47.5
763.60840	18.2
764.67065	36.4
765.68036	24.1
766.78455	48.9
767.54663	26.9
769.48041	653.7	b (8) (1+)
770.45544	464.3
771.49261	87.6
773.62671	16.3
774.76904	89.8
776.15247	77.2
777.54077	43.7
778.57941	7.0
779.57782	2.2
780.47607	3.8
781.65979	186.8
782.54877	108.1
783.82501	56.7
784.61829	25.4
785.55139	10.7
786.66486	36.2
787.35266	10.0
788.88245	57.6
789.71252	44.3
790.52850	10.9
791.61414	18.9
792.68378	4.9
793.54913	11.0
794.31598	3.5
795.83844	165.6	y (15) (2+)-H2O, y (15) (2+)-NH3
796.83978	100.7
797.72803	275.4
798.51471	26.6
799.26367	13.1
801.21344	56.8
802.70123	43.2
803.45129	15.8
805.34521	2075.3	y (15) (2+)
806.18280	855.3
808.29803	27.8
809.54706	45.0
810.52185	13.7
811.49249	47.1
813.65894	19.5
815.17810	87.8
816.15137	11.9
817.09973	26.5
818.50067	34.7
820.60535	3.5
821.94238	2.5
824.51428	69.9
825.40601	28.0
826.58563	271.9	y (7) (1+)
827.68207	73.5
830.68994	4.0
831.62988	9.9
833.57733	32.6
834.87860	50.2
836.05096	42.0
837.73700	20.4
838.84723	76.8
839.93793	108.0
840.60773	19.0
842.05414	24.9
843.52979	4.7
845.62860	32.9
846.50934	7.6
848.17767	37.3
849.63947	26.6
850.50037	11.3
852.60284	127.5	y (16) (2+)-NH3, y (16) (2+)-H2O
853.63928	100.0
854.62238	30.3
855.73761	3.1
856.99573	11.7
857.68787	3.5
858.65875	19.5
862.49597	23.6
864.26208	21.3
865.63818	15.9
866.73370	22.7
867.63806	13.8
868.60352	3.9
871.96564	65.1
873.51398	26.6
875.45703	9.0
876.39398	12.4
877.75610	4.5
878.50354	15.3
879.51538	29.8
881.50616	66.1
882.66827	520.7	b (9) (1+)
883.64087	205.0
884.59772	98.9
886.64325	18.3
887.68469	13.6
888.64764	25.1
891.62457	15.7
892.63483	16.5
894.64758	256.4
895.66644	180.0
896.62994	35.0
897.64392	95.3
898.69916	75.3
902.68878	7.9
906.36847	26.6
907.29327	11.2
909.55194	10.6
910.85345	16.4
911.81274	5.7
912.69421	13.2
918.54260	9.4
920.92029	19.4
922.60736	22.9
923.71271	150.1
924.71429	79.8
925.71271	11.8
927.76221	3.3
928.79724	15.3
929.46106	11.2
930.50433	34.1
931.76288	18.1
935.72601	74.4
936.60791	47.9
937.85840	6.3
938.52216	8.2
939.63464	12.3
940.70520	21.5
944.05688	12.9
945.56360	12.7
946.59930	40.0
947.51752	4.4
952.21362	9.1
953.75867	227.9	b (10) (1+)
954.69611	84.1
956.09412	23.5
957.12366	21.6
959.35126	3.7
961.01331	16.2
961.67834	8.5
963.24023	18.8
965.66614	4.0
967.78632	11.2
970.44855	2.5
972.59265	11.7
973.45166	5.9
975.81750	9.5
978.59943	7.2
980.63513	2.9
981.79980	21.0
984.62122	2.9
985.56122	2.6
987.55695	14.3
988.65015	14.7
991.97534	15.9
993.69897	20.3
994.80103	21.6
995.61218	10.5
997.85809	12.2
998.65393	14.5
999.27802	10.3
1000.57660	10.5
1004.41998	10.3
1005.51514	16.5
1007.13428	21.0
1010.63800	10.3
1012.12653	13.2
1013.62445	6.1
1016.61536	10.4
1017.55890	19.5
1019.73260	10.5
1022.66718	233.6	a (11) (1+)-H2O
1023.69519	165.2
1024.72375	61.4
1025.45569	7.3
1032.77649	11.2
1039.62207	15.3
1041.52600	6.9
1042.57434	7.5
1043.60254	34.2
1044.66382	29.9
1047.58594	3.9
1050.73267	29.8
1051.86377	7.2
1052.75793	13.5
1053.70923	48.5
1054.72937	52.4
1055.41919	20.4
1062.59180	21.5
1068.69238	99.6
1069.64868	34.7
1070.71143	27.2
1073.59863	17.8
1074.53613	10.2
1075.66760	7.0
1079.86133	7.6
1082.79724	6.3
1089.79114	24.8
1094.98279	20.1
1095.95374	31.7
1096.85352	64.9
1097.60364	41.0
1098.80420	24.8
1111.55017	3.2
1113.61475	9.8
1121.76465	30.6
1122.76233	87.9
1123.87427	10.9
1135.85950	44.5
1143.52734	8.6
1149.66504	25.9
1150.83899	63.9
1152.05664	11.2
1153.68774	14.8
1154.88306	18.9
1162.71179	6.1
1167.72131	187.0	b (12) (1+)
1168.69165	96.3
1169.80371	9.5
1172.75781	9.2
1192.64490	14.6
1195.92297	4.4
1196.70569	10.7
1205.95679	16.3
1209.64368	172.4
1210.77161	106.0
1211.71472	15.1
1212.86829	6.3
1214.06348	8.5
1222.92419	22.4
1223.86853	37.7
1231.78723	20.3
1235.63135	9.6
1243.68726	5.2
1249.03137	27.1
1250.00732	29.1
1266.80664	281.8	b (13) (1+)
1267.78955	160.8
1268.83472	78.7
1281.04077	17.6
1315.87573	9.3
1319.72144	8.7
1320.78638	27.5
1332.78101	48.8
1336.54639	5.1
1337.73474	221.6
1338.71277	93.8
1340.04089	65.9
1344.70703	8.2
1353.57581	6.1
1362.32581	2.6
1380.03491	23.0
1380.96704	9.3
1394.57190	8.2
1408.85730	10.7
1419.58105	11.5
