# Supplementary material for: Top-Down and Bottom-Up Identification of Proteins by Liquid Extraction Surface Analysis Mass Spectrometry of Healthy and Diseased Human Liver Tissue
Source: J Am Soc Mass Spectrom. 2014 Sep 3;25(11):1953–61. doi: 10.1007/s13361-014-0967-z (PMC4197381; doi:10.1007/s13361-014-0967-z)
Supplement: Supplementary file 4 — (ZIP 7870 kb) [file 13361_2014_967_MOESM4_ESM.zip › data/GEAIEAILAALEVVSEPFR_-2_4_65118.txt]

m/z	i	matches
196.38010	5.5
199.20975	20.6
200.16063	7.3
201.08966	4.2
204.18605	7.7
209.04736	2.4
209.86340	3.0
212.17509	15.7
213.17624	8.8
215.03003	27.3
216.99539	30.0
220.24802	6.2
221.25003	9.6
223.30873	7.6
226.11319	10.4
227.30035	12.1
229.35475	15.5
230.03716	14.5
231.20682	7.4
235.22958	2.7
239.36940	4.1
241.54048	9.7
242.39545	20.9
243.36172	67.4
244.27078	9.6
246.12646	12.3
247.32449	22.8
251.18665	12.9
252.28983	26.7
254.33374	3.8
257.41269	56.6
258.21906	75.0	b (3) (1+)
259.24857	10.3
261.41644	3.2
263.09216	19.6
265.18390	8.8
266.32098	2.4
269.29889	29.2
270.25140	4.0
271.35147	8.9
272.31970	8.3
273.24945	7.6
274.10733	3.5
274.88287	9.4
276.09457	4.2
281.35019	24.2
282.31522	18.3
283.19434	15.6
284.23163	15.9
285.35828	24.8
286.45544	1.7
287.22739	33.7
288.32379	23.3
289.30341	8.4
292.95737	6.3
296.35529	20.8
297.32153	3.6
302.26782	26.9
303.35333	17.1
304.26941	47.9
305.22675	20.5
306.41391	7.0
308.57434	24.8
309.41376	23.2
311.43137	28.7
312.45593	13.3
315.15344	20.5
317.26135	5.2
318.40811	15.0
319.17554	3.6
321.50983	6.5
322.40900	58.7	y (2) (1+)
323.32080	33.7
324.72934	63.0
325.60864	37.2
326.65729	8.1
327.36792	56.4
328.57428	16.7
329.35614	58.7
330.49033	12.9
331.37088	34.4
332.64252	28.8
333.28687	19.8
334.52655	16.0
335.34381	7.7
336.36035	12.2
337.43628	3.9
338.30719	9.7
340.28998	4.6
341.40842	74.1
342.54034	9.1
343.43890	29.3
344.38672	3.7
345.44986	8.9
346.27808	4.1
347.81412	12.8
349.40399	13.7
350.38708	16.4
351.37518	5.1
352.56702	24.6
353.38049	32.5
354.44666	33.6
355.33975	27.5
356.40448	5.1
357.04297	9.7
358.35748	16.0
358.95972	7.2
360.37067	31.8
362.20538	12.5
363.19269	10.5
365.35107	9.3
366.40387	33.9
367.98895	33.1
369.20856	32.8
370.44269	51.7
371.36237	87.1	b (4) (1+)
372.35580	15.3
373.35239	8.8
374.50711	12.2
376.51495	14.5
377.29706	9.0
380.31372	30.3
381.60370	41.2
382.39777	25.4
383.44458	9.8
385.39630	44.7
386.33881	80.7
387.27975	12.7
388.57813	2.5
389.64151	9.1
390.62622	31.9
391.40131	8.8
393.36780	21.4
394.41080	18.3
395.63660	11.5
396.33759	9.4
397.48230	21.6
399.06268	21.8
400.22296	25.6
401.22864	15.8
402.39554	80.3	y (3) (1+)-NH3
403.43027	53.0
405.31610	18.6
406.45239	17.8
407.34155	27.2
408.47491	23.9
409.55664	22.1
410.85718	32.5
412.54889	41.1
413.40454	48.8
414.34583	10.9
415.40622	42.7
416.36646	17.4
418.23413	35.1
419.35730	1168.1	y (3) (1+)
420.41660	249.5
421.38330	10.2
426.43158	36.4
427.39124	32.9
428.42365	8.1
429.76538	2.3
430.39673	11.2
431.34009	9.0
432.39575	18.0
433.22089	41.7
434.29791	14.2
436.52429	25.5
437.59668	13.4
438.46436	8.4
440.30566	36.3
441.40765	30.1
443.17523	76.7
444.69104	39.7
445.33636	33.5
446.47052	27.2
447.33777	18.3
448.29651	28.2
449.27539	45.0
451.61816	9.1
452.33539	14.0
453.66736	26.1
454.37512	69.9	b (14) (3+)-H2O
455.50488	24.3
456.43872	46.0
457.58734	32.9
458.36554	31.8
459.28717	15.7
460.40521	19.5
461.86066	18.5
463.48352	31.3
464.37451	48.9
465.26459	22.5
466.52301	10.2
467.58575	42.7
470.43213	46.4
471.37830	48.4
472.48651	32.9
473.46686	32.9
474.39984	14.5
475.29175	14.0
476.48730	27.0
477.37708	4.8
478.33063	34.8
479.18585	8.5
481.33411	40.1
482.25702	134.2	b (5) (1+)-H2O, y (8) (2+), y (13) (3+)
483.41101	21.7
484.39575	89.0	b (15) (3+)-H2O
485.40790	23.0
487.32666	16.1
488.36346	6.7
489.63300	55.0
490.34174	17.2
491.75574	50.5
492.71881	16.8
494.18890	28.2
495.44806	15.1
496.30945	22.5
498.07349	152.3
499.17017	174.8	y (14) (3+)-NH3, y (14) (3+)-H2O
500.19153	140.3	b (5) (1+)
501.07172	32.5
501.76953	38.9
503.93170	38.9
505.21942	134.5	y (14) (3+)
505.95276	28.9
507.34259	27.2
508.29706	11.4
509.36731	56.8
510.43164	9.6
512.47577	61.0
513.61176	83.1
514.46814	3.2
516.28955	12.0
517.33954	18.8
521.85425	78.1
522.50391	41.9
523.28772	20.4
524.37946	3.6
525.32654	120.1
526.29034	147.6	b (11) (2+), b (16) (3+)-H2O
527.11664	122.4
528.37872	44.2
529.38556	50.7
530.42340	23.9
531.79065	77.1	y (4) (1+)-NH3
532.44263	16.5
533.34467	8.7
535.24182	4.0
536.50024	11.5
537.65491	14.1
538.87286	127.5	y (9) (2+)
540.36853	24.4
541.25970	36.7
542.22742	56.5
543.67358	42.9
544.41876	34.8
545.36755	46.6
546.36169	97.3
547.16693	90.8
548.30670	1117.3	y (4) (1+), y (15) (3+)
549.32593	472.3
550.42224	89.3
552.38831	48.4
553.34943	124.1	b (6) (1+)-H2O
555.09503	88.3
556.04712	41.7
557.18231	116.6
558.03162	42.3
559.10913	44.4
560.47705	15.9
561.37598	35.4
562.52539	21.5
563.46924	69.3
564.36255	38.5
565.23859	5.7
565.90643	16.8
567.20300	20.3
568.47705	12.5
569.74670	162.5
570.44067	25.9
571.35309	74.4	b (6) (1+)
572.65302	96.6
573.75854	47.9
574.87518	91.5
575.51514	10.1
576.57556	92.9
577.47028	30.1
578.30518	26.1
579.07202	14.3
580.28851	114.1	y (16) (3+)-H2O
581.40845	153.6	y (16) (3+)-NH3
582.26617	68.6	b (12) (2+)-H2O
583.54895	119.8
584.45697	158.0
585.28436	35.7
587.41791	32.9
588.58575	86.0
589.62146	69.9
590.50433	26.3
591.81873	80.4	b (12) (2+)
592.89740	36.6
593.60284	35.0
594.63080	38.7
595.81342	87.3
597.11017	132.3
598.24591	322.6
599.19946	172.2
600.32373	137.6	y (11) (2+)-H2O, y (11) (2+)-NH3
601.49799	131.0
602.58142	69.5
603.55792	13.8
605.87097	70.4
606.63586	151.9
607.36694	87.4	b (18) (3+)-H2O
608.21179	32.8
609.51624	122.5	y (17) (3+), y (11) (2+)
610.51569	92.5
611.58752	117.0
612.82654	104.1
613.67767	38.0
614.86456	68.1
615.51941	12.4
616.60791	36.1
617.69659	122.4	y (5) (1+)-NH3, y (5) (1+)-H2O
618.84882	25.6
619.58600	60.7
622.76898	56.2
623.59473	61.6
624.46289	22.6
626.15668	58.4
627.03613	79.1
628.33759	61.1
629.24426	110.1
630.98944	6.6
632.22180	23.4
634.32111	378.0
635.40460	889.2	y (5) (1+)
636.39587	307.5
637.45752	223.5
638.45917	9.9
639.43634	112.8
640.51416	20.7
641.34351	232.9	b (13) (2+)
642.14349	299.8
643.17303	118.3
644.44482	140.5
645.47095	45.6
646.10211	62.0
647.78790	58.3
649.17108	106.1
650.38458	81.0
651.02240	46.8
651.69031	26.9
652.63647	63.5	y (18) (3+)
654.29498	450.1
655.25916	633.2
656.35724	41.0
657.28363	90.1	y (12) (2+)-H2O, y (12) (2+)-NH3
658.29041	53.4
658.90118	36.6
660.09979	243.3	[M+3H] (3+)-NH3-H2O
660.83276	115.6
662.31610	15.2
663.15729	393.5
663.87915	302.6
664.56165	68.8
665.19275	3.1
665.88434	10.2
666.53284	19.4
669.22620	4.4
671.90662	7.5
673.54346	37.1
676.41821	19.9
678.50421	12.1
680.52332	15.4
681.80347	101.5	b (14) (2+)-H2O
682.59668	48.3
684.44324	345.8	b (7) (1+)
685.49475	106.9
686.49078	21.5
690.28064	215.0	b (14) (2+)
691.21594	292.9
692.07007	75.1
693.70013	116.2
694.41821	155.1
695.68304	23.6
696.90442	82.7
697.55194	3.1
698.67151	47.5
699.66876	8.5
701.41125	5.5
702.60541	58.5
703.37689	2.0
704.41803	54.6
705.61304	14.5
706.47150	8.9
707.52472	5.8
708.69147	31.9
709.58044	74.3
710.53387	90.8
711.47241	78.1
712.32635	14.4
713.45270	22.4
714.67804	5.6
715.97900	29.7
716.93799	26.6
717.59283	24.2
718.47455	26.9
720.08917	123.2
720.83350	30.9
723.73096	47.4
724.54462	20.6
725.58417	53.7
726.44336	13.8
727.61365	38.8
729.82251	81.3
730.61072	11.8
731.66431	45.6
732.83075	70.6
734.28790	887.3	y (6) (1+), b (15) (2+)
735.25836	335.7
736.21985	72.9
737.23218	27.6
737.85175	12.0
738.74432	7.2
741.37390	18.8
742.23608	62.8
742.95709	52.1
744.72406	88.9
745.90509	71.2
747.45337	669.2
748.34912	15.9
750.20129	29.4
751.21838	10.7
752.50110	4.6
753.55731	36.5
754.20569	30.2
754.84674	68.5
755.55640	29.6
756.91534	14.3
757.57831	11.7
758.38293	55.9
759.60321	25.1
760.72235	7.5
761.54315	32.2
762.79156	70.5
763.39423	8.2
765.50732	37.4
766.40466	106.3
767.40729	15.5
768.55212	29.5
769.70105	7.3
770.47534	30.0
772.22314	83.4
773.55786	70.1
774.58636	38.4
775.51532	14.0
776.85944	55.6
777.70148	74.6
779.54327	46.7
780.72443	126.6
781.52472	62.3
783.47412	174.0
784.49329	33.9
786.09106	75.4
786.72980	26.9
788.39569	32.9
789.87781	249.4	b (16) (2+)-H2O
790.58563	37.2
791.52710	59.4
792.49030	8.1
793.43256	61.6
794.77362	73.4
796.25085	175.3
797.43280	401.0	b (8) (1+)
798.57458	223.1	b (16) (2+)
799.60278	63.1
800.35834	48.9
801.54205	13.8
804.63538	9.3
805.57324	26.2
806.46155	2.8
809.47491	20.8
810.39032	36.0
811.65302	45.4
813.49939	49.2
814.49066	29.2
815.16455	62.4	y (7) (1+)-H2O
817.45178	7.3
819.55536	22.6
820.63037	76.8
822.65277	216.7	y (15) (2+)
823.58783	143.9
824.75610	91.1
825.75665	20.6
826.71613	44.5
827.68896	42.2
828.46527	46.5
829.63495	37.4
830.31152	25.9
831.36804	19.4
832.80457	52.1
833.54852	143.6	y (7) (1+)
834.70453	151.7
836.62103	53.3
838.65009	202.7	b (17) (2+)-H2O
839.94421	52.3
840.55621	122.4
841.26080	20.0
842.88000	31.9
843.50739	25.7
844.65826	31.3
845.62256	158.3
846.60266	469.9	b (17) (2+)
847.74506	114.8
848.56146	29.8
849.51306	25.0
850.96631	35.8
852.14343	39.7
853.53271	19.9
854.56073	12.2
855.30963	33.3
856.61688	51.3
858.63690	29.7
859.68683	38.9
860.43994	58.6
861.11603	63.8
862.07581	14.7
862.77429	12.3
863.47607	33.8
865.58417	26.2
866.75885	46.3
867.53174	33.7
868.52539	376.7	b (9) (1+)
869.57422	143.6	y (16) (2+)-H2O
870.40686	45.2
873.06299	51.7
874.07910	101.0
876.71808	89.3
877.69092	65.4
878.92523	76.8
879.62830	96.2	y (16) (2+)
880.31543	58.3
882.27118	320.9
883.28174	172.5
884.41486	149.0
885.28040	78.9
886.50702	104.2
887.52594	28.4
888.84351	9.7
889.50781	7.4
890.37213	33.2
891.50409	23.2
892.88684	111.6
893.82629	50.8
894.67456	99.3
895.55243	114.5
896.60559	73.0
897.60004	16.1
898.50043	61.5
900.29309	19.8
901.81116	131.5
902.73779	138.5
904.12775	70.0
905.80389	50.9
906.55316	43.9
908.38947	60.3
909.41663	3.8
910.60675	35.0
911.51843	43.0
912.54108	52.4
913.53326	49.5
914.75195	250.3	y (17) (2+)
915.69019	110.3
917.43042	51.5
918.56250	32.3
919.57233	37.9
920.71295	110.3	b (18) (2+), b (10) (1+)-H2O
921.56958	79.1
922.58148	7.7
923.57867	61.3
924.69897	26.8
925.71460	30.5
926.66650	26.3
927.57373	5.4
928.68732	46.2
929.73322	18.9
930.44116	19.3
932.68750	16.5
933.75098	46.4
934.40485	12.4
935.13239	6.7
936.54193	20.3
938.67181	11.0
939.60541	292.9	b (10) (1+)
940.65387	190.4
941.69635	57.6
942.73407	30.6
943.57495	71.2
944.67932	16.9
946.54529	20.7
948.05096	7.1
948.66858	21.6
949.77032	42.3
950.48877	11.1
952.23578	18.3
953.37158	24.0
955.34552	16.2
956.59906	20.9
957.40308	8.1
959.58362	408.1
960.70453	30.7
962.64606	63.4	y (8) (1+)
963.54144	47.3
964.59625	6.0
966.04126	16.6
967.68524	55.3
968.76074	52.4
969.76807	15.8
971.25909	24.0
972.81757	10.5
973.59644	29.8
974.65918	28.1
978.63910	12.8
979.67029	20.2
981.61041	18.2
982.52936	17.9
983.63000	24.0
984.53693	4.6
986.71130	10.8
988.35028	29.0
989.73651	22.9
990.57849	10.8
991.31543	15.9
992.45599	3.7
993.56860	18.4
994.63928	33.8
995.78375	52.5
996.94659	12.0
997.93634	72.1
998.60901	7.0
1003.62262	5.6
1004.63837	13.8
1005.66809	14.5
1006.80908	30.7
1007.60553	10.7
1009.02570	38.7
1009.71570	34.3
1010.57001	66.9
1012.66754	38.5
1013.57666	23.4
1014.42371	31.2
1015.43658	18.1
1017.10870	2.5
1020.46423	35.5
1022.76215	9.5
1023.49512	8.3
1024.67627	5.2
1025.47620	11.5
1027.61304	26.9
1031.55725	8.0
1038.68970	19.1
1040.64917	28.7
1041.93176	20.4
1042.67627	15.7
1043.60486	20.0
1045.69031	7.4
1046.58984	19.3
1047.50684	5.0
1049.73706	6.3
1050.67627	11.6
1051.50110	21.3
1052.64417	129.5	b (11) (1+)
1053.63013	90.2
1054.57837	7.4
1057.58594	40.9
1058.78357	17.7
1059.77856	16.4
1062.59143	12.1
1063.57288	10.6
1064.21240	6.2
1065.77344	23.3
1066.52612	4.7
1067.50061	5.0
1070.58533	35.2
1071.78198	9.7
1072.63208	21.6
1073.55127	25.2
1074.74487	4.3
1075.72498	39.1
1076.75122	59.9
1077.52075	7.3
1079.10681	57.4
1079.72290	31.3
1080.79504	31.2
1082.68921	8.6
1083.72058	15.0
1086.56848	15.4
1089.58069	12.0
1090.78491	22.2
1091.65283	12.8
1094.31604	17.1
1094.98328	14.4
1095.72083	25.0
1096.64966	66.3
1097.72510	75.7
1098.77026	15.0
1103.52625	13.2
1105.32227	3.8
1108.57593	42.8
1109.99121	30.8
1110.60010	8.0
1111.61145	10.2
1113.16199	52.8
1114.83325	11.4
1115.75073	19.2
1116.65186	8.9
1117.64929	5.1
1118.56348	19.8
1119.57092	10.8
1122.87170	40.1
1123.65588	32.8
1125.62427	11.9
1126.54602	23.0
1127.66467	3.9
1129.71191	7.9
1131.82019	3.2
1132.66455	3.6
1133.59912	3.1
1134.63477	50.4
1139.60510	7.6
1140.58081	17.6
1144.65710	11.2
1146.74121	13.3
1147.54993	6.8
1149.60205	11.6
1150.61853	19.2
1151.72083	5.8
1153.86743	8.9
1155.59790	4.7
1156.71497	11.2
1161.75586	2.7
1163.86414	15.1
1165.67188	4.2
1167.60486	7.9
1168.57605	45.5
1170.65771	84.5
1173.67883	21.5
1174.39905	30.6
1176.49866	12.4
1179.64661	6.9
1181.59546	64.4	b (12) (1+)
1182.68481	72.9
1183.76697	74.2
1184.89673	13.6
1192.10437	7.5
1193.57666	43.3
1194.86450	82.2
1196.59521	14.5
1198.48279	19.4
1199.42212	16.2
1206.64990	32.7
1207.62842	15.4
1208.73755	26.6
1209.75195	20.5
1210.84631	39.4
1211.56384	14.4
1213.82861	2.7
1214.98718	26.5
1226.47620	12.9
1227.79932	2.9
1233.58557	6.3
1240.65173	7.5
1243.71570	18.1
1250.49683	5.2
1253.72925	5.9
1263.66187	9.0
1266.63721	7.7
1267.80542	21.7
1277.75964	7.1
1280.80615	224.2	b (13) (1+)
1281.84802	138.2
1282.73669	29.3
1284.56531	10.1
1292.57739	13.0
1295.66602	14.0
1304.58728	17.2
1307.74634	9.0
1311.73401	12.0
1312.64038	10.4
1320.82751	6.7
1321.66528	12.5
1322.90503	3.3
1330.76343	4.1
1337.16003	19.1
1339.72888	4.7
1340.83521	12.9
1348.76831	4.0
1351.80579	4.1
1353.75476	7.9
1379.91724	33.7
1380.98157	34.5
1381.86218	19.4
1391.55176	18.9
1392.84521	39.4
1393.50269	6.0
1409.82800	10.3
1439.76135	6.4
1467.21655	26.0
1468.91943	3.5
1470.58997	8.6
1578.13806	7.8
1578.96948	20.8
1584.07568	6.6
1615.12256	16.2
