# Supplementary material for: Top-Down and Bottom-Up Identification of Proteins by Liquid Extraction Surface Analysis Mass Spectrometry of Healthy and Diseased Human Liver Tissue
Source: J Am Soc Mass Spectrom. 2014 Sep 3;25(11):1953–61. doi: 10.1007/s13361-014-0967-z (PMC4197381; doi:10.1007/s13361-014-0967-z)
Supplement: Supplementary file 4 — (ZIP 7870 kb) [file 13361_2014_967_MOESM4_ESM.zip › data/IPSNATLFFEIELLDFKGEDLFEDGGIIR_-2_4_48771.txt]

m/z	i	matches
313.03323	29.7
323.29590	8.1
328.06931	17.4
329.11996	3.2
332.33774	3.0
333.28137	6.9
337.35748	2.7
338.30219	5.4
342.22424	47.2
343.30130	5.6
344.33185	8.9
348.34363	5.0
351.12564	3.1
352.22171	14.7
353.22748	7.4
354.35410	11.6
356.46542	16.2
358.20190	5.0
360.13940	12.9
366.24863	9.2
367.33206	9.0
368.37827	9.6
370.23032	29.5
371.28821	22.9
373.03497	8.6
377.31201	48.4
378.27878	8.5
379.44382	5.7
381.25882	3.1
382.34622	19.4
383.31873	19.8
384.37360	11.1
386.40283	22.4
387.18869	11.0
389.27100	3.0
390.25003	49.4
391.30334	11.7
392.40182	4.7
393.33435	18.6
394.27228	48.4
398.29987	12.7
399.35846	6.8
401.21155	19.5
402.28925	3.0
403.33887	25.0
406.02167	10.8
407.24451	22.6
408.33405	8.7
409.28564	4.5
411.35678	37.3
412.29376	30.6
413.23273	8.2
415.22949	21.2
417.38101	2.9
419.73355	2.7
420.38641	23.3
421.18945	20.1
422.42950	2.2
423.31897	7.6
424.28461	46.5
426.34354	4.5
427.29480	12.6
429.36615	15.3
431.29080	2.9
432.27173	7.1
434.45056	3.9
435.65628	10.4
436.31732	36.0
437.43405	8.4
438.45554	9.1
439.34625	32.2
441.35449	4.1
443.54999	2.1
445.27942	32.0
447.26776	11.8
449.21655	18.7
451.65195	43.9
452.28180	3.1
453.03497	20.9
454.27698	18.5
455.30219	11.5
456.16986	11.1
458.67474	3.7
461.56427	4.7
464.69507	6.8
466.30853	14.7
467.12360	15.1
468.45175	32.0
469.50565	9.9
470.28076	27.5
471.34125	37.3
472.15698	16.4
473.64331	6.5
474.43033	16.7
475.21448	2.3
477.47040	22.0
478.36328	11.7
482.27402	24.5
483.27002	23.0
484.36218	13.3
485.41550	8.6
486.20032	10.3
487.36823	33.3
488.44519	5.3
489.16461	10.9
490.32245	15.0
492.29993	36.0
495.42798	1.6
496.15875	3.8
498.31775	26.9
500.36093	10.1
501.24567	11.5
502.27606	12.9
503.12460	13.9
504.58813	10.8
505.38837	51.5
506.29291	73.1
507.36157	2.4
508.24164	11.5
509.45074	9.4
510.44476	6.9
514.32184	11.7
515.30011	252.8	y (5) (1+)
516.37451	49.3
518.16284	17.0
519.06580	6.0
520.29541	432.6
521.27991	251.7
523.21844	31.4
526.29388	6.0
527.26892	9.5
528.21667	63.7
530.20483	87.2	b (14) (3+)
531.19061	12.6
532.15900	7.6
535.41956	8.8
538.40399	47.0
539.37817	6.2
540.33923	16.9
542.25159	17.0
543.13092	33.2
544.35535	7.4
545.57068	38.5
546.30585	34.4
547.12305	9.5
549.29559	57.3
550.35974	14.2
551.27673	4.2
552.19165	11.1
555.61987	19.6
557.12061	3.3
558.29852	4.8
559.64001	18.6
561.00989	16.4
562.33972	31.3
563.17181	21.9
564.31824	32.4
565.37317	15.6
566.42517	54.2
567.48816	63.7
570.45959	11.8
571.35046	21.4
572.11072	4.2
573.35608	11.5
574.42810	11.1
575.42554	7.2
577.28918	26.7
578.34619	11.0
579.31226	13.3
580.50232	7.2
581.35071	36.1
582.31714	13.4
583.16321	10.4
584.49969	87.6	b (6) (1+)
585.30902	38.5
586.72791	30.1
587.39880	20.0
588.39197	21.7
589.45990	9.7
590.24658	10.6
591.24121	14.6
593.55530	21.3
594.39734	28.2
596.22278	18.9
597.22351	19.1
598.30664	6.5
599.41492	13.6
601.99976	58.5
602.84668	18.4
604.14722	23.3
605.28723	6.9
606.31128	3.6
607.43970	16.8
609.44434	19.1
610.49988	40.5
611.21045	21.9
612.63062	10.8
613.30029	31.6
614.65796	39.9
615.36890	24.5
616.38147	9.8
617.13446	48.1
617.96790	59.3
619.31812	205.8
620.33557	37.8
622.34833	6.1
623.20935	7.6
625.07178	23.8
626.18481	12.9
627.32776	14.7
628.37231	32.4
629.28809	9.4
630.35071	76.9
631.42737	61.2
632.37732	17.7
633.51764	35.7
634.31885	30.8
635.91882	4.5
637.44385	3.1
638.60278	4.4
639.36023	18.0
640.18811	7.8
641.27283	8.8
642.31116	6.7
643.38074	19.7
644.30878	16.7
645.49622	43.8
647.31567	9.3
648.36432	28.3
650.15033	10.0
651.80139	52.8
652.51123	30.6
653.48761	9.2
654.13147	9.6
656.48560	2.7
657.85406	14.4
659.29504	34.7
660.26514	6.3
661.67786	44.4
662.50403	31.9
665.09741	12.9
667.12524	35.2
667.85339	14.1
669.38281	18.6
670.42175	26.6
671.42303	16.5
672.37085	29.9
674.00000	63.4
674.62842	11.3
675.57562	24.0
676.45447	30.6
677.05481	7.5
678.40338	12.9
679.68176	33.3
680.38147	31.4
681.08423	4.5
682.07617	60.0
684.52063	16.6
685.42993	73.1
686.42639	34.0
687.42444	24.0
688.54144	15.2
690.50684	35.1
691.42468	47.5
692.45728	19.2
693.40076	17.2
694.41174	17.4
696.53345	68.0
697.53101	69.2
698.50317	38.8
699.49896	36.0
700.52222	15.4
701.50110	46.6
702.55249	50.1
703.66461	13.3
704.61060	16.0
705.58228	82.5
707.43707	8.7
708.35571	18.8
710.33020	20.6
711.61597	10.2
712.50110	9.6
713.98010	18.3
715.55627	16.6
716.38757	41.1
717.26733	34.0
718.56256	16.9
719.52039	13.4
720.41046	15.2
721.56995	38.7
722.34863	29.9
723.49152	25.5
725.19360	37.8
725.94421	40.4
730.48303	67.7
731.55261	90.3
732.41895	30.4
733.36035	3.8
735.54138	21.2
736.53693	16.6
738.00293	8.5
738.60681	33.4
739.29980	4.1
740.91266	42.9
741.75464	23.5
742.78973	15.6
743.40088	31.9
744.54700	16.9
745.46027	54.6
746.33966	6.2
747.15759	22.0
748.64209	21.4
749.79749	8.8
750.45325	3.7
751.52942	62.6
752.35669	6.8
753.70502	9.3
754.46826	41.7
756.36511	23.6
757.63123	18.4
759.53210	114.0	y (7) (1+)
760.41956	33.8
761.42273	32.3
762.76801	13.0
764.09479	72.9
765.05933	5.7
766.35022	20.0
768.40222	26.9
769.45331	40.2
770.38483	9.0
771.35138	10.1
772.64160	22.9
773.48425	42.9
774.50983	22.7
775.44226	13.6
776.55273	26.3
777.57874	20.2
778.56860	17.6
780.51611	37.3
782.40979	326.7
783.41321	50.6
784.16241	46.0
785.58679	53.3
786.48566	86.1
787.51306	97.2
788.52917	19.5
790.41547	10.8
791.62018	8.4
792.41821	38.3
793.72815	52.5
794.87775	59.3
796.03400	72.5
796.66809	28.1
797.67029	52.3
798.60242	271.8	b (21) (3+), y (14) (2+)
799.68384	93.2
800.60950	5.3
801.59155	28.4
803.76025	3.8
804.49597	33.0
805.59180	14.6
806.51624	11.0
807.52612	2.6
808.32776	3.9
809.57190	23.2
810.56934	44.7
811.55920	64.9
812.66943	47.0
814.09045	13.5
815.44690	12.1
816.85498	6.9
818.39026	16.3
819.34460	25.7
820.34509	22.1
821.30664	16.7
822.63660	17.1
824.00745	3.1
824.71423	49.5
825.59387	18.9
826.37683	39.7
827.53064	121.0	b (8) (1+)-NH3
828.40527	23.0
829.44226	95.4
830.30762	35.6
831.38147	40.7
832.43909	46.2
833.17615	56.6
834.50757	12.7
835.36560	37.8
836.50134	26.9
837.35010	5.5
838.33447	68.1
839.13184	39.4
839.92639	3.9
840.64575	24.9
841.57935	64.8
842.40845	7.0
843.54907	55.3
844.49670	126.6	b (15) (2+)-NH3, b (8) (1+)
845.48865	14.7
846.24243	35.1
847.13513	36.9
848.17883	21.6
849.28723	30.2
850.32507	40.0
851.45313	65.8
852.85657	59.8
853.50842	179.4
854.63123	37.4
856.13782	94.6	y (15) (2+)
857.02136	52.5
857.67297	10.6
858.52295	14.4
859.95300	33.1
860.84753	67.9
862.55090	50.4
863.39624	42.8
864.58105	44.4
866.17346	40.1
866.97876	51.0
868.34070	46.0
870.27124	43.0
871.56213	20.1
873.50769	6.1
874.61316	33.0
875.81128	54.0
876.46155	9.3
877.50879	13.8
878.71887	38.8
879.53589	15.6
880.51001	6.0
881.37085	20.8
882.57556	40.5
883.40112	12.1
884.66016	18.6
887.35193	19.6
888.15149	33.4
888.79211	5.1
889.61047	20.3
890.71033	83.3
892.19873	43.2
893.48425	30.9
894.51135	15.1
895.22766	10.5
896.56982	31.4
897.54700	11.1
898.25610	16.4
899.22961	43.5
900.36682	107.0	y (23) (3+)-H2O, y (23) (3+)-NH3
901.38574	18.6
902.76147	23.7
903.61328	28.3
904.47742	10.2
906.46301	140.5	y (8) (1+), y (23) (3+)
907.46790	29.5
908.59619	87.0
909.65710	85.0
910.49805	62.0
911.58472	49.2
912.63794	95.3	y (16) (2+)
913.52710	42.3
914.38843	17.2
915.41675	58.5
916.43787	59.6
917.69446	12.1
918.42822	3.1
919.45093	2.7
921.28394	26.9
922.59998	27.6
923.38416	3.9
926.38684	61.0
927.68347	63.8
928.79614	75.4
929.58240	32.0
930.37610	14.1
931.79688	66.3
932.58191	78.7
934.50293	17.4
935.51013	83.2
937.13464	206.9
938.23755	63.0
940.53894	66.9
941.35596	49.8
942.41809	56.5
943.40149	42.5
944.29883	47.7
945.67920	52.1
946.65613	117.9
947.62988	148.4	b (25) (3+)
949.74890	60.9
950.68701	77.6
951.51648	85.2
952.50134	72.2
953.56946	82.3
954.48779	447.8
955.60071	60.6
956.61108	72.7
957.41614	39.8
958.11633	5.9
958.74097	34.4
959.84937	38.7
960.85938	49.5
962.25952	88.2
963.36475	34.7
964.24060	42.6
965.63940	56.6
966.54224	39.5
967.15076	46.0
968.07166	62.9
969.32996	145.1	y (17) (2+)
970.44385	70.8
971.38916	41.3
972.94128	75.1
973.66907	10.5
974.49463	29.5
975.34631	34.1
976.77625	42.8
978.03284	69.0
979.58081	135.5
981.03577	104.1	b (17) (2+)-NH3, b (17) (2+)-H2O
981.93726	27.8
982.83337	43.6
983.74304	126.1
984.71509	40.4
985.63855	50.0
986.40613	46.7
987.71411	78.8
988.82239	55.8
989.53772	29.0
990.76672	58.4
991.85925	54.9
992.72986	50.8
993.57544	147.2
994.39941	212.4	y (26) (3+)-H2O
995.58398	44.5
997.22009	138.9
998.15796	84.4
999.80396	49.5
1000.47986	19.5
1001.37744	55.1
1002.51086	26.4
1003.43030	51.4
1004.77051	85.5
1005.47693	52.7
1006.43640	78.5
1007.75049	408.7
1008.90454	183.6	b (18) (2+)-H2O
1009.54297	23.9
1010.71936	27.7
1011.60413	44.9
1012.74060	97.9
1013.41345	82.8
1014.20837	31.4
1015.32593	22.5
1016.66919	90.5
1018.98340	128.5	b (18) (2+)
1019.75061	286.3	y (9) (1+)
1020.62781	132.2
1021.76636	302.2
1022.75464	111.9
1023.67114	41.0
1024.72095	87.7	y (27) (3+)-H2O, y (18) (2+)-H2O, y (27) (3+)-NH3, y (18) (2+)-NH3
1025.37012	75.0
1026.25806	55.3
1027.29895	50.5
1029.23315	148.9
1030.08179	320.6	y (27) (3+)
1031.36804	119.2
1032.64111	124.5
1034.03491	225.5	y (18) (2+)
1034.75854	81.6
1035.51184	45.0
1036.46838	83.2
1037.21997	81.9
1038.18640	184.4
1039.17297	21.9
1040.15527	172.0
1040.90381	29.8
1041.56812	28.1
1042.39331	136.0	b (28) (3+)
1043.29834	144.2
1044.43567	72.4
1045.41553	29.7
1046.56531	40.4
1047.71057	184.7
1048.51965	23.3
1049.65002	24.6
1050.61560	53.8
1051.22607	55.1
1051.85828	55.2
1053.23523	98.2
1054.15112	67.5
1054.85413	102.2
1056.55786	266.8	y (28) (3+)-H2O
1057.46741	413.7	y (28) (3+)-NH3
1058.45508	229.4
1059.59863	90.1
1060.70654	194.4
1061.63892	41.5
1062.86963	1005.5	y (28) (3+)
1063.65613	224.8
1064.52722	254.0
1065.76196	97.7
1066.73315	53.7
1067.59717	29.0
1068.39832	83.9
1069.38464	59.0
1070.45947	224.1
1071.42249	30.5
1072.51257	218.4
1073.59741	92.5
1074.71118	186.7	b (19) (2+)-NH3, b (19) (2+)-H2O
1075.70093	54.4
1076.48889	139.6
1077.60925	328.5
1078.26062	27.1
1079.23462	108.0
1080.02869	18.7
1080.74402	26.2
1082.40088	462.9	b (19) (2+)
1083.46008	272.4
1084.23425	185.3
1085.70178	272.0
1086.75830	713.4
1087.73438	104.7
1088.67004	443.1	[M+3H] (3+)-NH3-H2O
1089.36597	111.0	y (19) (2+)
1090.37207	108.2
1091.38611	119.7
1092.08472	45.2
1092.70874	5.8
1101.71118	12.1
1102.49219	19.3
1103.42004	34.0
1105.62634	5.1
1106.60645	21.7
1107.61975	3.6
1108.56384	77.8
1109.56665	58.6
1110.51550	45.0
1111.79761	6.8
1112.77161	16.1
1114.12183	137.6
1115.75269	31.1
1116.65417	21.6
1117.84106	208.3	y (10) (1+)-NH3
1118.61023	45.8
1120.37305	157.0	b (10) (1+)
1121.55798	250.2
1122.52576	94.7
1123.59851	64.5
1124.43970	3.0
1125.23901	62.1
1127.03149	186.7
1128.39954	453.0
1129.59216	294.7
1130.62097	103.2
1131.92993	146.9	b (20) (2+)-H2O, b (20) (2+)-NH3
1132.65735	63.0
1134.40662	283.1	y (10) (1+)
1135.40906	175.5
1136.57947	24.7
1137.21509	24.4
1137.85706	13.5
1138.47363	94.0
1139.53296	9.7
1140.64392	169.5	b (20) (2+)
1141.45105	180.4
1142.32690	62.6
1143.33948	9.7
1144.90161	62.2
1145.61255	74.9
1147.32434	67.9
1148.39282	33.3
1149.19421	108.7
1149.82068	25.1
1150.76367	10.0
1151.50220	125.0
1152.39160	68.1
1153.63879	174.0
1154.70801	195.1	y (20) (2+)
1155.68701	24.5
1156.70459	105.4
1157.63147	4.0
1158.55798	117.2
1159.67773	58.8
1161.00281	195.0
1162.40210	83.6
1163.64368	6.2
1164.68396	108.9
1165.81006	83.5
1166.95825	139.0
1167.90332	18.0
1169.37280	243.3
1170.87219	115.6
1171.62598	81.5
1172.60718	462.6
1173.54883	86.6
1174.21460	23.3
1175.17822	67.7
1177.53784	168.9
1179.56799	6.7
1180.58008	252.9
1181.58154	97.9
1182.24487	28.7
1183.31348	81.7
1184.44910	40.5
1185.63757	118.7
1186.29834	96.2
1187.46936	12.6
1188.78589	134.9	b (21) (2+)-NH3, b (21) (2+)-H2O
1189.49072	93.8
1190.68933	28.3
1191.64380	35.7
1192.33301	89.6
1193.70850	88.2
1194.53076	67.6
1195.91858	151.2
1197.33411	111.4	b (21) (2+)
1198.52808	51.4
1199.73926	29.0
1200.80396	249.3
1201.75269	14.1
1202.71472	96.6
1203.82996	28.2
1204.75671	47.7
1205.73315	31.2
1206.65466	51.3
1208.36816	52.8
1209.56018	40.3
1210.64221	92.1
1211.44336	162.8
1212.50317	137.0
1214.22986	155.0
1215.65344	58.7
1217.25586	247.0	b (11) (1+)-NH3
1218.26721	62.3
1219.74829	54.2
1220.65906	45.6
1221.95947	115.6
1223.04541	111.7
1223.68164	27.0
1224.51440	91.2
1225.97070	40.7
1226.78088	114.5
1228.44458	301.4	y (21) (2+)
1229.60327	253.7
1231.45508	175.4
1232.44373	168.2
1233.71484	57.6
1234.60059	44.9
1235.61890	35.9
1236.79932	57.5
1237.92810	72.7
1238.59790	37.2
1239.60547	48.4
1240.58655	49.4
1241.73035	233.6
1242.96826	155.4
1244.07715	90.8
1244.79956	31.0
1245.54395	102.9	y (11) (1+)-H2O
1247.57190	60.6
1248.68701	144.6
1249.64990	119.7
1250.88306	81.8
1251.69348	150.5
1253.36328	5.9
1255.08801	115.8
1256.46838	57.6
1257.52405	39.9
1258.96533	102.1
1260.00012	88.1
1260.77368	37.5
1261.94238	140.1	b (22) (2+)-H2O, b (22) (2+)-NH3
1262.56287	24.0
1263.78381	216.1	y (11) (1+)
1264.49292	67.6
1265.64783	43.5
1266.66675	169.2
1267.72351	53.7
1268.74487	41.9
1269.85925	60.7
1271.02014	74.8
1272.45020	32.6
1273.62659	61.9
1274.34778	80.7
1275.15063	55.4
1276.02161	39.2
1277.31860	59.2
1277.98303	9.2
1278.80957	16.0
1279.75769	30.8
1281.19165	55.8
1282.56946	145.4
1283.96704	125.9
1284.96790	21.6
1285.89331	37.7
1286.76001	27.4
1287.67517	27.4
1288.58777	45.3
1290.22192	182.8
1291.43140	45.0
1292.39136	39.2
1293.34521	92.1	y (22) (2+)-NH3, y (22) (2+)-H2O
1294.17749	61.0
1294.86658	3.6
1296.46912	64.3
1297.30530	13.6
1297.96985	15.3
1299.53406	49.1
1301.79675	877.8	y (22) (2+)
1302.82031	559.4	y (12) (1+)-H2O, y (12) (1+)-NH3
1303.79309	100.8
1304.72815	3.3
1305.39014	17.1
1306.38977	147.0
1307.96912	36.8
1308.61011	36.0
1309.69739	45.1
1310.65210	135.4
1311.87170	11.8
1312.90784	19.5
1313.93811	59.6
1315.29663	67.5
1316.82971	320.3
1317.73779	32.5
1319.39539	113.1
1320.66345	397.9	y (12) (1+)
1321.69910	240.6
1322.70215	210.4
1323.65039	75.6
1324.72192	51.1
1325.69165	45.2
1326.48767	21.0
1327.70105	7.9
1328.50928	25.9
1329.72852	25.8
1330.80396	81.2
1332.74133	103.4
1333.62830	28.5
1334.74463	111.6	b (23) (2+)
1336.15417	69.5
1337.22583	79.6
1338.37610	30.8
1339.12402	25.8
1339.82983	70.7
1341.02209	245.1
1342.14661	121.7
1343.13660	349.2
1343.90637	189.1	b (12) (1+)-H2O
1344.60669	47.1
1345.62622	70.1
1346.65356	29.4
1347.78406	95.1
1348.88489	275.7	y (23) (2+)-H2O
1349.91870	117.6	y (23) (2+)-NH3
1350.70081	40.2
1351.57019	43.9
1352.53113	40.1
1353.21130	31.7
1354.39722	23.4
1355.26611	57.0
1356.16968	37.6
1356.87354	7.0
1358.36572	271.3	y (23) (2+)
1359.22632	167.5
1359.83105	135.7
1360.53308	40.2
1361.58484	29.2
1362.83911	124.3	b (12) (1+)
1363.69495	139.5
1364.58435	130.2
1365.71973	50.3
1366.39294	7.5
1367.76270	64.2
1368.50024	25.0
1370.67090	52.3
1371.62292	125.3
1372.85718	314.4
1373.97498	108.8
1376.40906	210.6
1377.39856	32.1
1378.41333	30.9
1380.85474	92.7
1381.98560	359.1
1382.73340	184.1
1383.51196	57.8
1385.18921	66.4
1386.59143	163.4
1388.23315	52.3
1388.98621	35.0
1390.55615	1743.5
1391.41956	1255.0
1392.59033	71.1
1393.20728	25.3
1393.81909	93.7
1394.64856	29.4
1395.77136	40.9
1397.18811	24.4
1398.70532	8.7
1400.03723	176.8	y (24) (2+)-H2O, y (24) (2+)-NH3
1400.93994	79.1
1401.79431	104.2
1403.31860	225.7
1404.35901	90.2
1405.83984	19.8
1406.66699	90.8
1407.29590	24.3
1408.93066	656.4	y (24) (2+)
1409.80469	463.3
1410.74939	73.9
1411.85303	18.9
1413.43762	98.7	b (25) (2+)-NH3
1414.41089	18.4
1415.66394	18.3
1416.52014	55.9
1417.67871	12.4
1418.81873	150.5
1419.75891	120.2
1421.02527	55.4
1421.95630	160.9	b (25) (2+)
1423.26111	78.6
1424.73474	103.0
1425.78674	18.9
1426.81641	52.8
1428.05945	43.2
1428.81567	10.4
1429.59656	27.7
1430.85193	21.0
1431.69958	19.1
1432.68896	67.9
1435.41821	23.8
1436.77026	34.6
1437.94604	91.1
1438.62341	9.8
1439.77515	37.7
1441.26404	61.0
1442.17542	19.9
1442.80994	18.4
1444.78442	231.9	y (25) (2+)
1445.65308	127.4
1447.73218	36.8
1448.75806	72.4
1449.71423	76.6
1450.68738	47.0
1451.89001	4.1
1454.40173	47.6
1456.52979	37.7
1457.85144	29.6
1459.73694	56.2
1460.75183	43.1
1462.55566	93.8
1463.72009	17.0
1464.87524	50.6
1465.67883	59.4
1466.45813	54.0
1467.84607	28.9
1468.62573	3.8
1469.79529	54.5
1471.09094	5.4
1473.67859	47.4
1475.32886	83.4
1476.55933	24.6
1478.24023	50.7
1479.08801	122.6
1480.36316	19.8
1481.65601	23.6
1483.70947	96.3
1484.88245	151.7
1486.24683	41.2
1487.68274	176.9
1488.65564	85.6
1489.27197	99.7
1490.18628	22.9
1491.18311	48.9
1492.11768	35.0
1493.69861	54.6
1494.90308	39.2
1496.03357	51.8
1496.90601	60.6
1498.04346	38.0
1498.73547	27.7
1500.41565	36.9
1501.91211	158.6	y (26) (2+)
1502.62646	58.5
1503.25024	83.4
1504.75989	20.3
1505.51636	14.9
1506.17725	19.3
1507.54138	2.9
1508.82214	30.7
1509.68396	30.7
1510.60437	27.0
1511.85095	14.9
1512.81250	15.9
1513.65710	34.3
1514.77832	10.5
1516.35974	54.7
1517.75757	1.8
1518.80310	31.1
1520.50977	11.1
1522.82275	46.8
1525.07104	16.2
1526.71228	38.0
1527.73022	25.7
1529.00635	11.2
1530.07532	29.4
1530.92578	26.3
1534.07886	22.4
1535.10120	44.2
1536.55103	78.8
1537.86548	2.8
1538.90112	37.1
1539.61365	58.7
1540.44849	38.0
1541.82068	9.9
1543.13879	35.2
1544.02563	44.7
1545.18335	240.2	y (27) (2+)
1545.98682	368.4
1546.80872	92.0
1548.34497	113.7
1549.01050	18.3
1549.96350	28.7
1550.78857	43.2
1552.04138	54.1
1552.71851	9.2
1553.75879	27.1
1555.36841	21.8
1557.17578	85.5
1557.94177	6.2
1558.83191	49.6
1559.87732	48.8
1562.38171	40.8
1564.59717	83.2
1566.30872	29.5
1568.42810	18.5
1569.91650	16.4
1570.73108	16.6
1572.14319	24.8
1572.83215	7.7
1573.72668	27.8
1574.94385	9.7
1576.69897	31.3
1577.90295	5.3
1578.64990	40.8
1580.43286	67.9
1582.04810	37.2
1583.03198	26.1
1583.70142	87.3
1584.65588	95.3	y (28) (2+)-H2O, y (28) (2+)-NH3
1585.35376	21.5
1587.74146	4.0
1588.96179	42.8
1590.92090	79.0
1591.86499	27.5
1592.83667	34.9
1594.04919	255.2	y (28) (2+)
1595.03931	90.7
1595.96240	125.0	y (14) (1+)
1596.78333	127.4
1597.91260	11.8
1598.90613	56.1
1599.82910	31.2
1600.74011	21.9
1602.78931	39.4
1603.84924	11.4
1605.00232	10.7
1605.93237	16.3
1607.43665	18.9
1608.70581	22.2
1610.57886	8.3
1611.80396	12.1
1612.73865	43.8
1613.46936	34.9
1615.81409	13.8
1616.85181	6.1
1619.85889	39.4
1620.68884	10.4
1621.78223	7.6
1625.84131	8.3
1627.34216	3.4
1629.05872	60.1
1629.84656	6.4
1631.01062	33.2
1631.77100	53.3
1633.03333	17.6
1636.66992	7.2
1637.51501	31.3
1638.81470	16.7
1639.82068	15.7
1641.75916	25.5
1644.90808	5.6
1646.66675	23.3
1647.69653	14.4
1649.91797	70.0
1652.96887	23.0
1656.70630	11.3
1657.90186	3.7
1659.83484	24.8
1661.34399	17.3
1662.82556	31.9
1663.73828	56.8
1664.97107	5.9
1665.95386	27.6
1667.73352	13.4
1668.74036	34.9
1670.11072	13.3
1670.89661	43.0
1671.95044	15.2
1673.73657	214.7
1674.67102	22.1
1677.83374	24.9
1678.82605	5.7
1679.80188	12.8
1680.58423	21.5
1682.88623	20.5
1683.67419	8.6
1684.53735	12.3
1685.54761	30.6
1686.82959	29.3
1689.23181	9.6
1689.84216	5.8
1691.44055	23.3
1692.57764	13.4
1694.02661	24.3
1695.17957	19.7
1695.88452	28.7
1696.87109	49.4
1698.04675	36.2
1698.91541	4.7
1699.67798	13.1
1701.00598	3.8
1703.84583	52.5
1704.92236	87.7
1705.93884	30.8
1706.83118	8.5
1707.67102	18.4
1710.84460	74.3
1711.96399	63.6
1713.13257	30.3
1714.31006	19.5
1715.85962	22.2
1717.71179	19.0
1718.97705	13.6
1720.87366	12.2
1724.87170	15.6
1726.18152	53.6
1730.81689	31.8
1733.04626	15.0
1737.62500	28.2
1738.92310	17.7
1745.83899	7.5
1747.73596	5.1
1748.83569	8.9
1751.00940	9.3
1752.81958	18.6
1754.87744	51.2
1758.88330	12.4
1760.99536	5.2
1762.70630	18.4
1763.91125	13.3
1764.98669	17.3
1766.90845	8.0
1769.19055	17.1
1769.83044	10.4
1771.15820	25.7
1772.93677	24.6
1775.77209	14.9
1776.84790	16.6
1778.75378	4.5
1779.79150	2.8
1785.92871	3.7
1789.15796	8.7
1793.80737	5.9
1794.67395	20.7
1795.57727	7.6
1797.99548	21.2
1799.02710	13.4
1800.01538	11.8
1801.48706	69.4
1806.78296	33.7
1808.87219	5.6
1809.97900	16.3
1810.97192	25.7
1811.90881	9.5
1814.67566	6.6
1815.83301	28.0
1817.11145	8.5
1818.97034	36.4
1819.98584	12.3
1821.01160	19.8
1822.95374	22.4
1823.88086	14.1
1824.97961	35.0
1825.89685	40.6
1826.90015	8.3
1829.02747	2.4
1831.70313	10.5
1834.01990	19.1
1835.76477	10.1
1840.72375	6.0
1842.74878	19.8
1849.77515	2.9
1852.03955	11.4
1855.87585	21.7
1856.95227	7.6
1858.50647	12.1
1860.86243	18.0
1866.19373	6.8
1868.85400	6.7
1870.27698	27.5
1871.24951	14.9
1872.16052	6.1
1873.87402	24.4
1875.91089	4.5
1876.80273	12.5
1877.74438	10.9
1880.68835	11.6
1881.80273	7.3
1883.95764	14.5
1884.88721	5.3
1894.01587	9.8
1894.83459	2.6
1896.84229	57.8
1900.00916	14.0
1902.41895	29.6
1906.48706	48.7
1909.98730	22.5
1910.96448	27.1
1914.67578	5.8
1919.43555	15.3
1921.76501	17.9
1926.91357	3.6
1929.08765	17.7
1930.07190	12.1
1931.82422	19.4
1935.00696	5.6
1937.00684	39.8
1938.79272	21.8
1939.97620	21.7
1940.99768	13.4
1942.02307	24.7
1942.65662	58.2
1954.90198	12.7
1956.20923	6.7
1957.02710	10.8
1964.83826	8.4
1969.11914	21.5
1973.91553	19.8
1975.05139	2.5
1976.25476	10.2
1979.07397	14.1
1981.09265	8.4
1983.09009	20.8
1987.08276	18.5
1997.25244	5.4
