# Supplementary material for: Top-Down and Bottom-Up Identification of Proteins by Liquid Extraction Surface Analysis Mass Spectrometry of Healthy and Diseased Human Liver Tissue
Source: J Am Soc Mass Spectrom. 2014 Sep 3;25(11):1953–61. doi: 10.1007/s13361-014-0967-z (PMC4197381; doi:10.1007/s13361-014-0967-z)
Supplement: Supplementary file 4 — (ZIP 7870 kb) [file 13361_2014_967_MOESM4_ESM.zip › data/IAIIVDDIIDDVESFVAAAEILK_-2_2_105028.txt]

m/z	i	matches
236.11307	4.4
251.25145	8.3
253.33284	16.9
260.14432	45.2	y (2) (1+)
266.60889	9.4
267.34564	5.0
271.49387	6.8
288.34320	5.2
295.37112	7.8
298.33224	15.2
314.29016	6.6
316.26459	13.7
326.44699	8.4
327.47211	11.7
328.33630	12.7
329.35165	6.5
332.23590	3.7
333.36240	3.9
334.43027	6.6
338.65741	2.7
344.32724	12.2
346.26331	19.5
351.46362	19.3
352.51074	20.0
354.38171	3.0
355.92444	4.7
361.07361	4.2
365.31940	10.9
373.45151	97.5	y (3) (1+)
374.40656	26.2
382.29419	19.5
383.53232	14.3
384.36157	20.2
386.34381	7.2
389.53262	8.8
391.25037	4.7
393.25671	7.4
394.44406	29.4
395.32684	4.8
397.56165	24.3
402.41205	8.0
405.52869	24.5
406.30112	4.8
410.23553	8.1
411.28165	19.0
412.45169	17.1
415.00162	3.1
416.25671	5.1
417.56787	19.7
418.69934	12.1
426.35437	7.6
427.48035	35.1
428.56812	24.8
431.33975	8.8
435.24713	9.1
439.63571	5.2
441.45105	3.7
445.35663	18.1
449.65958	6.8
455.81439	17.3
456.51660	7.9
457.23175	9.4
459.36212	25.9
460.34686	24.5
461.27161	12.8
462.32669	6.3
463.28967	3.2
468.36523	19.8
476.47327	13.8
477.82721	23.7
478.45361	9.0
479.35266	11.0
481.33569	31.9
482.43433	29.3
484.53931	26.8
485.45624	2.4
487.28119	14.1
491.41412	14.4
492.58179	7.0
499.28827	11.2
501.29449	3.5
502.49658	224.5	y (14) (3+), y (4) (1+)
503.44836	81.6
510.43726	46.4	b (5) (1+)
511.32782	38.6
512.55023	5.7
514.71643	18.8
515.41016	6.7
522.39008	9.7
523.45374	4.1
526.47479	14.6
528.42987	6.1
529.40381	6.5
531.31805	4.2
532.14435	8.2
534.23218	5.8
537.96228	18.6
539.49042	10.9
541.41211	13.6
546.24042	40.2
547.34967	6.0
550.13385	8.8
551.34497	18.3
555.18335	24.5
556.50897	20.2
557.58374	9.3
558.28516	2.2
560.32745	3.3
561.50128	7.9
567.58606	8.5
568.27283	4.8
572.20697	15.7
573.42273	246.1	y (5) (1+), y (16) (3+)-NH3
574.45819	81.8
575.41913	23.1
581.17139	5.5
582.43793	6.6
583.43811	31.9
587.29321	18.0
589.30219	32.0
593.29541	9.4
596.57062	22.7
597.25421	7.6
598.46753	7.2
599.21631	6.6
600.60175	9.4
602.50134	25.7
603.45612	12.1
605.46460	13.9
606.35565	25.5
607.55786	6.7
609.48291	15.2
613.49231	4.6
615.50000	13.3
619.34180	4.6
621.60266	17.2
625.46857	41.4	a (18) (3+), a (12) (2+)-H2O, b (6) (1+)
626.96234	27.2
627.89044	12.9
629.57306	8.7
630.69067	55.6	y (12) (2+)-NH3
631.51569	17.6
632.41339	6.9
633.13696	34.1
634.38733	22.0
635.36609	38.4
638.51099	9.6
639.73358	48.0	b (12) (2+)-H2O
640.48566	27.2
641.39783	47.8
642.54163	33.7
643.48273	5.9
644.46008	518.5	y (6) (1+)
645.46582	136.7
646.44562	16.0
648.48352	160.3	y (18) (3+)-H2O, a (19) (3+), b (12) (2+)
649.30841	14.7
650.43140	24.0
651.58527	8.3
652.68872	32.3
653.51862	6.6
654.33502	3.4
655.35339	13.7
658.51642	5.7
659.48364	2.4
660.81238	8.3
661.87445	7.5
662.66150	6.7
664.53674	27.8
665.92889	25.8
667.79877	8.3
668.68658	11.1
669.59161	19.2
671.39093	1.9
675.37714	14.6
676.67627	5.7
678.27405	13.8
683.50409	14.7
687.81506	20.6
688.59961	21.1
690.45789	3.2
694.47064	13.1
695.55188	44.1
696.63916	6.4
697.73920	63.7	y (7) (1+)-NH3, y (7) (1+)-H2O
698.94635	9.1
700.01514	8.4
701.39063	11.7
702.50684	3.4
704.10779	10.0
705.29694	10.7
706.48401	39.6
708.71472	4.1
709.94086	13.0
710.86133	20.3
712.49951	31.0
713.54779	25.4
714.49951	11.7
715.54938	582.8	y (7) (1+)
716.55353	156.3
717.61298	28.3
718.47516	18.6
723.52972	37.3	a (21) (3+)-H2O
725.43726	6.4
726.71814	3.2
727.54474	35.1
728.91956	23.5
731.68591	9.7
734.11389	30.7
735.43628	18.4
736.55792	9.9
737.57355	7.7
739.13281	19.1
740.55969	68.5	b (7) (1+)
741.80212	32.6
746.54254	12.3
747.69275	165.7	b (14) (2+)-H2O
748.47266	33.1
751.41699	17.4
752.95422	26.5
753.60303	5.2
754.82581	30.1
755.42786	8.6
756.75549	112.4	y (21) (3+)-H2O, b (14) (2+)
757.59637	11.3
760.60803	12.1
764.37885	106.1
765.13336	42.3
766.88391	43.1	a (22) (3+)
768.02466	27.2
771.59137	30.8
772.94910	45.5
773.77112	40.9
774.45734	9.3
775.52307	2.7
776.35535	28.0
777.90808	25.8
779.02875	31.5
779.65790	19.8
781.51569	7.7
782.63593	5.6
783.59650	12.8
784.67188	6.8
786.12177	33.1
787.43689	11.2
788.59467	9.4
789.57880	26.6
791.59241	13.6
792.49200	35.2
793.52240	32.0
794.38623	27.1
796.85413	14.5
801.57043	33.6
802.95782	15.9
803.67590	10.9
804.59003	15.8
805.90778	18.7
806.94177	125.7	a (8) (1+)-H2O, a (15) (2+)-H2O
807.63599	115.2
808.53162	80.1
810.53448	42.9	y (15) (2+)
811.55853	44.8
812.81287	27.0
813.56372	96.8	[M+3H] (3+)-NH3-H2O
814.61084	410.8	y (8) (1+)
815.67230	214.6	a (15) (2+)
816.63605	99.4
817.30414	10.4
824.50385	2.8
825.57037	45.9	[M+3H] (3+), [M+3H] (3+)+H, a (8) (1+)
828.81256	25.4
830.15576	29.9
831.20135	29.1
832.27386	5.8
835.62854	45.0	b (8) (1+)-H2O
836.50104	39.1
840.00879	45.9
845.49982	26.3
846.55054	3.0
850.22205	33.4
851.42218	54.8
853.61493	120.2	b (8) (1+)
854.96613	77.6
856.10309	30.7
858.65973	134.4	y (16) (2+)-NH3, y (16) (2+)-H2O
860.54266	22.4
861.58698	12.5
863.59326	41.9
864.41949	13.9
865.69159	41.6	a (16) (2+)
866.65106	31.2
867.70557	9.6
869.45245	15.5
871.30029	64.6
874.48346	5.0
876.07666	48.4
877.65289	46.1
878.72845	15.6
879.80457	622.3	b (16) (2+)
880.62347	146.7
883.48181	27.4
884.34082	7.1
885.56732	30.7
886.43073	4.6
887.60303	12.5
895.18066	8.6
895.86749	17.3
900.56720	5.5
902.39246	7.4
903.02386	20.1
905.39063	17.5
906.86365	67.4
907.62341	24.6
908.46564	28.6
912.75769	3.2
915.23889	728.9	y (17) (2+)-NH3, b (17) (2+), y (17) (2+)-H2O
916.16125	183.2
916.90082	16.5
917.64447	13.7
918.59955	16.2
919.81488	34.0
922.60724	7.0
923.39374	6.1
924.49884	21.6
925.51685	31.0
926.94196	5.0
928.89929	42.1
931.11572	10.3
931.89984	44.0
933.74951	75.9
934.59155	20.3
935.28845	8.2
937.33203	66.1
938.56305	47.5	a (9) (1+)
939.29315	10.6
940.18066	76.8
941.88818	23.6
944.45288	28.1
946.04211	4.7
950.70831	673.4	b (18) (2+)
951.63831	248.5
953.18555	6.4
954.46057	8.8
956.73376	27.5
958.48169	36.5
959.35931	30.2
961.67456	66.1	y (9) (1+)
962.62823	33.3
963.69678	28.2
965.51990	13.7
966.74780	136.4	b (9) (1+)
967.84686	166.5
968.54364	7.1
969.84100	2.9
970.57886	16.4
972.31769	43.0	a (19) (2+), y (18) (2+)-H2O
975.92920	20.7
976.78619	51.0	b (19) (2+)-H2O
977.96027	12.0
982.28436	24.0
983.19617	4.3
984.54480	17.0
986.18286	253.8	b (19) (2+)
987.32098	146.5
988.67828	29.3
990.43396	12.8
991.54578	40.4
995.88879	28.3
997.21704	9.1
1002.46588	20.4
1003.46729	5.5
1005.41650	45.6
1008.89166	13.9
1009.85907	27.7
1010.72327	14.0
1011.70215	4.9
1012.57635	4.4
1013.65485	195.3
1014.57202	45.4
1016.00281	86.7
1017.05151	79.2
1018.03693	4.9
1019.96869	21.5
1022.77441	43.5	y (19) (2+)-NH3, y (19) (2+)-H2O
1023.77087	24.8
1025.63159	11.8
1026.60193	4.2
1028.35767	22.8
1029.48682	75.3
1030.54492	24.9
1031.96777	119.1	y (19) (2+), y (10) (1+)-NH3
1032.73425	33.9
1033.85486	22.0
1035.47363	23.7
1036.53320	19.8
1037.94250	16.6
1040.54443	19.9
1044.85864	59.0
1045.63550	50.8
1046.46753	26.1
1047.80713	28.5
1048.70752	72.2	y (10) (1+)
1049.69202	48.7
1050.70850	187.4	b (20) (2+)
1051.54871	35.5
1052.67896	10.2
1053.68921	38.3	a (10) (1+)
1055.31165	47.5
1056.87219	6.9
1057.71033	32.9
1064.61853	12.3
1069.13196	10.9
1071.01233	28.9
1071.65051	16.6
1073.24878	8.6
1074.75684	13.5
1080.19592	13.0
1080.91248	18.0
1081.78552	60.9	b (10) (1+)
1082.73145	48.9
1083.65332	31.9
1085.07886	25.7
1085.70630	13.5
1088.01843	60.3	y (20) (2+)
1088.68689	21.9
1089.67456	27.1
1090.74744	20.7
1091.56909	34.4
1094.68738	45.3
1097.03247	7.3
1098.15161	17.1
1098.84045	12.0
1100.62390	18.6
1101.68518	6.0
1103.52905	19.8
1106.95569	182.9	b (21) (2+)
1107.82458	181.2
1108.73779	25.1
1112.63867	3.5
1113.70654	17.4
1114.59961	39.7
1115.90552	15.2
1116.54126	3.8
1117.86975	12.0
1118.69678	2.6
1119.69922	10.0
1120.70886	10.2
1121.66272	35.2
1123.75659	13.8
1126.34192	16.1
1127.54944	12.3
1129.00964	5.0
1130.03613	38.4
1130.84644	39.0
1131.82446	27.7
1132.60999	2.6
1133.49524	4.4
1134.12463	6.7
1134.78015	14.2
1135.46509	8.9
1137.57214	21.8
1138.83313	4.6
1141.60583	22.9
1143.65283	51.2
1144.94153	75.0	y (21) (2+)
1149.33862	8.6
1154.22302	12.2
1160.71582	50.6	y (11) (1+)-NH3
1161.81714	34.8
1162.96619	3.1
1163.98425	300.7	b (22) (2+)
1164.69727	157.3
1167.57300	16.6
1169.60120	21.7
1171.64075	20.7
1172.37695	8.7
1174.21179	19.5
1177.69824	53.6	y (11) (1+)
1178.61804	29.4
1179.99719	30.6
1181.23816	33.2
1182.71667	28.2
1190.89856	7.0
1195.61243	7.5
1196.77832	143.2	b (11) (1+)
1197.69653	60.7
1198.71008	39.9
1199.56433	12.4
1205.17871	5.8
1207.70166	18.3
1208.64697	6.2
1209.56641	13.0
1213.38940	7.7
1214.88171	6.2
1229.82361	13.5
1231.97644	3.9
1232.80725	7.9
1236.79944	8.1
1238.63831	14.0
1240.07495	34.4
1241.79333	20.8
1245.88403	7.2
1247.65002	13.3
1249.54810	11.3
1252.75635	8.4
1255.92737	9.8
1258.91296	4.8
1260.55493	11.1
1262.77002	13.2
1264.38635	8.9
1267.74084	21.2
1268.88330	4.4
1270.71606	11.8
1274.90137	8.3
1276.73706	23.3
1286.75842	18.8
1288.67029	23.5
1289.59900	2.5
1291.46448	6.0
1295.74573	56.3	b (12) (1+)
1296.72339	25.8
1297.87268	43.7
1298.91248	11.1
1299.62524	14.9
1302.78870	11.3
1305.89001	8.5
1307.81250	6.2
1309.65625	4.1
1312.01794	18.7
1319.65881	4.5
1334.71753	5.3
1338.75317	8.0
1347.47375	15.1
1351.73743	5.4
1359.60107	18.9
1360.71057	37.7
1362.68481	14.8
1365.88391	7.3
1373.90588	7.6
1374.67737	3.4
1380.87207	22.5
1385.79358	16.9
1387.65930	7.2
1388.64209	4.0
1390.63062	10.7
1392.42542	17.7
1404.90137	12.2
1419.73584	12.2
1420.59509	3.7
1424.78625	93.7	b (13) (1+)
1425.98242	30.2
1427.31360	12.5
1430.89392	8.2
1443.91724	6.6
1447.72278	8.7
1448.74316	22.1
1461.74097	6.5
1476.74414	10.2
1490.89294	8.7
1493.77856	141.3	b (14) (1+)-H2O
1494.79333	35.9
1495.51563	9.7
1502.83630	3.5
1503.75513	7.9
1507.52441	23.7
1511.78467	37.3	b (14) (1+)
1513.07874	35.0
1516.71521	13.9
1527.86462	2.8
1531.81689	21.6
1532.77039	17.9
1536.82178	23.2
1560.49841	8.5
1562.67041	10.4
1584.89502	18.6
1591.82983	5.1
1602.83459	25.5
1604.89368	9.2
1614.05457	7.2
1619.87195	10.0
1623.02283	3.7
1630.05334	18.6
1640.75525	14.6
1641.73352	25.0
1647.00659	9.0
1658.74280	11.9
1659.92505	2.9
1661.82593	21.4
1703.63550	4.8
1716.01318	23.3
1750.92041	7.0
1804.00024	10.8
1807.99622	12.5
1810.91895	11.3
1915.90002	7.1
1916.75769	6.2
1917.91296	11.1
1973.08789	7.7
