# Supplementary material for: Top-Down and Bottom-Up Identification of Proteins by Liquid Extraction Surface Analysis Mass Spectrometry of Healthy and Diseased Human Liver Tissue
Source: J Am Soc Mass Spectrom. 2014 Sep 3;25(11):1953–61. doi: 10.1007/s13361-014-0967-z (PMC4197381; doi:10.1007/s13361-014-0967-z)
Supplement: Supplementary file 4 — (ZIP 7870 kb) [file 13361_2014_967_MOESM4_ESM.zip › data/MFQSTAGSGGVQEDALMAVSTLVEVLGGEFLK_-2_4_77495.txt]

       m/z	          i	matches
 331.34570	      15.5	y (9) (3+)
 332.96976	       4.8
 338.29639	       7.6
 359.32932	       2.5
 370.37253	       6.8
 376.38535	      11.9
 382.26312	      26.2	y (7) (2+)
 384.46100	      14.9	b (12) (3+)
 391.40378	       5.5
 401.39435	      13.5	y (11) (3+)
 407.56802	      38.0	y (3) (1+), b (3) (1+)
 413.25168	       2.8
 416.19379	       3.6
 421.37848	       6.2
 425.40472	       3.7
 438.68292	      11.9
 440.26712	       2.8
 447.01349	      13.1
 452.30759	       9.7
 457.34845	       7.2
 459.28632	      10.1
 466.33868	       7.9
 471.44812	      19.5
 473.33887	       7.3
 476.35559	       6.0
 477.47549	       4.2
 478.24969	       5.8
 481.34424	       2.7
 488.37717	       4.8
 489.03711	       3.2
 491.32095	      18.4	y (14) (3+)-NH3, y (14) (3+)-H2O
 498.16040	       9.2
 503.53732	       6.6
 506.31042	       8.7
 509.22937	       4.0
 510.35046	      10.6
 520.52148	       3.2
 525.36652	       6.7
 533.93127	      19.9
 536.44067	       6.7
 545.35669	       3.8
 551.10828	       8.1
 553.30499	      25.5
 556.45203	      10.8
 564.30011	       5.3
 576.00726	      24.1	b (12) (2+), y (5) (1+)-H2O, y (5) (1+)-NH3
 580.53235	      16.0
 583.26343	       5.6
 589.71472	      16.9	b (18) (3+)-NH3
 593.43402	      32.1	y (11) (2+)-NH3, y (11) (2+)-H2O, y (5) (1+)
 595.37994	       2.2
 601.36743	       8.2
 602.78430	       3.8
 605.43506	      11.5
 607.51294	       7.2
 610.43164	      10.3
 611.31586	      12.5
 615.27417	       8.0
 616.32288	       4.4
 625.34833	       7.7
 627.38068	      19.6	b (19) (3+)
 629.41284	      14.2
 630.56482	       4.9
 631.30176	      16.8	b (13) (2+)-H2O
 633.34180	      39.7	y (6) (1+)-NH3
 643.40857	       5.1
 649.20789	      24.9	b (6) (1+)-NH3
 650.44080	     227.4	b (20) (3+)-NH3, y (6) (1+), b (20) (3+)-H2O
 651.44946	      33.9
 653.47443	      20.3	y (12) (2+)
 654.25366	       7.4
 658.61121	      10.1
 659.61938	       8.5
 661.22595	       2.7
 663.54395	       8.6
 664.35852	       6.7
 667.10242	      42.8
 669.36487	      21.1
 671.14551	       4.2
 672.50635	      11.8
 675.94049	       3.3
 677.27509	       6.0
 680.41388	      16.4
 685.61969	       4.5
 691.57159	      10.4
 692.46906	      28.0
 694.42902	       4.4
 697.36450	      32.4
 700.56287	      10.9
 701.56580	       7.8
 704.91382	      20.4	b (7) (1+)-H2O
 706.45129	       4.8
 708.40173	      16.7	y (20) (3+)
 709.49200	       8.9
 711.30627	      12.1
 712.19696	       9.6
 714.49304	       5.7
 715.52234	      15.5
 716.87842	      11.3
 717.87604	       4.8
 719.61023	       7.3
 720.37964	       7.0
 722.05334	       4.9
 723.10974	      55.3	b (7) (1+), b (22) (3+)-NH3
 724.32452	      23.3	b (15) (2+)-H2O
 725.03650	      21.0	b (15) (2+)-NH3
 730.15369	       5.1
 733.27356	      17.8	b (15) (2+)
 734.35248	       9.9
 739.39124	      11.2
 741.65576	      38.8
 746.70374	       4.3
 749.41150	       7.8
 750.68823	       7.2
 751.49518	      10.5
 752.43787	       9.8
 757.65094	      48.7
 759.37390	       4.3
 761.82690	      56.1	b (23) (3+)
 763.67529	      38.3	y (7) (1+)
 764.47046	       7.7
 768.51611	       4.4
 769.49744	      25.1
 771.57489	       7.8
 772.75244	      34.5	y (15) (2+)-H2O, y (15) (2+)-NH3
 774.37268	       5.5
 777.46497	       4.9
 787.46631	      29.1
 789.55786	      12.7	b (16) (2+)
 790.83472	       8.8
 794.47900	       4.2
 799.62866	       7.4
 801.37274	       8.5
 804.46790	      13.0	b (24) (3+)
 810.40027	      25.5	b (8) (1+)
 812.30591	       6.5
 816.44397	       8.4
 817.55530	       4.7
 818.44458	       5.9
 819.54700	      21.1
 824.33081	       4.1
 826.63477	      41.1
 828.70227	       6.2
 829.38733	       9.2
 830.26477	      39.1
 831.41858	      23.0	b (25) (3+)-NH3, b (25) (3+)-H2O
 833.47656	      16.4
 835.76306	      49.3
 840.65820	       8.8
 845.53735	       3.1
 847.47180	      12.7	b (17) (2+)-NH3, y (16) (2+), b (17) (2+)-H2O
 848.78601	      11.4	b (9) (1+)-H2O
 849.39001	       6.6
 854.42749	      39.7
 855.87390	      19.9	b (17) (2+)
 856.69531	      56.0
 857.45410	      12.1
 858.66858	      18.5
 859.83813	      56.0
 861.48389	      17.8
 862.71033	      29.9	y (8) (1+)
 863.62476	      30.0	y (26) (3+)-NH3, y (26) (3+)-H2O
 864.61658	      22.4
 866.37158	       5.9
 869.16101	      49.5	b (26) (3+)-H2O, y (26) (3+), b (26) (3+)-NH3
 870.37244	       8.7
 871.43738	      10.8
 873.70459	       5.1
 874.50549	      26.9	b (26) (3+)
 877.29736	      30.9
 879.01477	      18.2
 882.97156	       7.2
 885.24219	      17.1
 889.43726	       3.9
 890.72363	      14.0
 891.38538	      82.7	b (18) (2+)
 893.39978	      12.9	b (27) (3+), y (27) (3+)
 898.50903	       4.3
 899.48755	      18.4
 906.61792	       3.3
 912.83191	       3.9
 915.25171	      24.0
 918.55554	      14.3
 921.34656	      23.5	y (28) (3+)-NH3, y (28) (3+)-H2O
 922.59082	      14.9
 923.87268	      32.7	b (10) (1+)
 927.40088	       9.0
 928.46765	      23.2
 929.45984	       7.9
 931.82581	      33.0	b (19) (2+)-H2O, b (19) (2+)-NH3
 937.46216	      14.5
 941.33862	      80.6	b (19) (2+)
 943.34973	      30.2
 944.38647	       5.5
 952.88940	       6.2
 953.92798	      13.3
 956.55530	      25.1	y (29) (3+), b (29) (3+)
 957.46460	       4.3
 961.58313	      32.0
 962.49658	       9.1
 963.29187	      18.2
 964.61951	      14.4
 967.13428	       7.7
 969.64319	       8.0
 970.51489	      20.8
 971.88623	      55.1
 973.72522	      16.1	y (9) (1+)-H2O, y (9) (1+)-NH3
 975.28455	      10.7
 979.50830	       6.8
 984.74316	      78.1	b (20) (2+)
 985.41699	      13.2
 986.48328	       3.8
 987.60107	       6.4
 990.28638	      11.4
 991.64490	      40.3	y (9) (1+)
 992.45496	      32.0	y (30) (3+)-NH3, y (30) (3+)-H2O
 998.68555	      25.3	y (30) (3+), b (30) (3+)-H2O
 999.71521	      55.2	b (30) (3+)-NH3
1002.43469	      11.7
1004.63940	      43.6	b (30) (3+)
1007.48279	       7.5
1011.52734	       9.6
1014.67688	      14.0
1015.46851	      15.0
1016.99438	      41.4
1017.93091	      10.1
1020.64331	       8.4
1021.57312	      30.7
1022.72144	       3.0
1023.86743	      24.2	b (11) (1+)
1024.59070	       6.0
1025.76978	      40.8	b (21) (2+)-NH3, b (21) (2+)-H2O
1028.32373	      14.8
1033.27307	      28.4
1034.73096	      40.6	b (21) (2+)
1036.53625	      20.9	b (31) (3+)-NH3, b (31) (3+)-H2O
1041.77039	       6.7
1044.18054	      66.5
1048.16162	      59.0	y (31) (3+)
1049.18188	      16.2
1053.48389	       6.3
1055.78613	      25.3
1056.53723	      16.3
1059.50891	      83.9
1060.52722	       8.4
1061.22021	      17.4	y (20) (2+)
1062.04541	      14.3
1062.68896	      17.4
1063.72803	       3.4
1064.73267	      31.2
1065.61353	      25.2
1067.42554	      17.2
1069.89905	      42.0
1071.21509	      37.3
1072.71582	      71.4	y (10) (1+)-H2O
1073.47119	      65.3	y (10) (1+)-NH3
1074.13318	      15.0
1075.59265	      12.9
1076.78674	      36.1
1079.65625	      89.8	[M+3H] (3+)-NH3-H2O
1080.30115	      27.5
1082.40625	      56.8	b (22) (2+)-NH3, b (22) (2+)-H2O
1083.49744	      31.4
1091.65601	      17.2	b (22) (2+), [M+3H] (3+)-H, [M+3H] (3+), [M+3H] (3+)+H
1093.76379	      10.0
1099.73682	       3.4
1100.41748	      13.2
1102.53906	      16.1
1104.72412	       5.8
1107.12402	      46.9
1108.74268	      21.0
1110.66760	      25.3
1116.24780	      28.9	y (21) (2+)-H2O
1117.15503	      36.7	y (21) (2+)-NH3
1119.94031	      13.7
1120.67004	       8.0
1122.92798	      27.2
1125.80896	      66.6	y (21) (2+)
1131.38110	       4.0
1134.70447	      19.3	b (12) (1+)-NH3
1138.75146	       9.2
1139.88599	      14.9
1141.93396	      86.1
1142.56055	      28.5
1149.05457	      24.9
1155.51233	      14.1
1157.12610	      36.0
1157.80298	      14.5
1159.46130	      13.2
1160.46472	      12.8
1162.63562	      11.8
1165.68274	      43.0	y (22) (2+)-H2O, y (22) (2+)-NH3
1170.12622	      13.4
1171.73059	       5.5
1176.60876	       3.4
1177.53613	      65.6
1178.64697	       7.5
1179.93396	      11.0
1184.65881	      67.2
1187.59045	      16.6
1189.44849	      53.1
1191.63477	      37.1
1192.77124	      35.3
1197.54407	      14.7	b (24) (2+)-NH3
1199.85229	      10.7
1202.84363	      53.2	y (23) (2+)
1203.80298	      38.2	y (11) (1+)
1205.40918	      95.6	b (24) (2+)
1208.16321	      34.5
1209.67419	      25.8
1211.97986	      18.6
1215.50354	       3.9
1220.06128	       7.8
1220.76233	      25.8
1223.32214	       8.7
1227.91626	      24.9
1230.70544	      51.0
1231.86292	      40.8	y (24) (2+)
1234.48767	       8.2
1235.60339	       8.2
1237.19348	       3.4
1244.86206	      10.5
1246.29456	      86.8	b (25) (2+)-NH3, b (25) (2+)-H2O
1253.19092	       8.2
1254.21179	      26.5
1255.85095	     150.1	b (25) (2+)
1256.50598	      21.6
1258.20850	      31.2
1259.38025	      40.0
1260.74048	      14.3
1264.80969	       6.9
1266.65454	       7.9
1268.56201	      10.4
1276.67981	      21.7
1278.23535	      17.0
1281.22241	      54.7	b (13) (1+)
1283.62427	      30.6
1285.06873	       7.6
1286.59497	      12.6
1287.35693	      37.5	y (12) (1+)-H2O, y (12) (1+)-NH3
1290.52954	      30.2
1291.89404	      10.7
1295.89685	      10.3
1297.52344	      45.3
1298.66028	       6.4
1302.97266	      44.4	b (26) (2+)-H2O, y (26) (2+), b (26) (2+)-NH3
1303.71448	      37.3
1304.84131	      43.3	y (12) (1+)
1305.80371	      20.8
1307.81519	       5.3
1310.27161	      33.7
1312.32996	     121.5	b (26) (2+)
1314.58813	      30.0
1317.90112	      22.6
1318.82874	      27.6
1320.72375	       5.7
1321.91602	       8.0
1324.75720	      35.5
1325.75305	      10.7
1326.51318	      56.3
1331.70264	      36.8	b (27) (2+)-NH3, b (27) (2+)-H2O
1339.44763	       7.4
1340.45288	     113.8	b (27) (2+)
1341.22375	      64.5
1342.49268	      34.8
1345.70850	       6.7
1347.95032	      59.1
1348.74280	      41.4
1349.54260	       3.1
1351.47070	      80.7
1354.78369	      15.7
1357.12378	       9.1
1360.32996	      33.1	b (28) (2+)-H2O, b (28) (2+)-NH3
1361.60339	      50.6
1366.90198	      14.2
1369.16968	      58.0	b (28) (2+)
1374.47571	      34.2	y (13) (1+)-H2O
1375.54553	      46.7	y (13) (1+)-NH3
1376.63538	      12.2
1386.99622	      39.1
1388.39063	      22.8
1390.79041	      22.9
1392.16345	      54.2	y (13) (1+)
1394.90247	       6.3
1401.72485	      13.5
1402.41895	      25.3
1403.57202	      14.2
1404.71692	      69.0
1405.48926	      74.4
1410.65454	      10.8
1415.62439	      23.0
1416.33899	      68.8
1419.48975	       7.4
1423.23315	      17.0
1425.14160	       6.8
1425.78894	      19.7
1431.78101	      27.0
1433.46619	      79.5	b (29) (2+), y (29) (2+)
1434.08044	      30.3
1440.71338	      63.2
1448.44360	       5.8
1454.40637	       7.2
1459.67871	      30.1
1463.42590	      39.6
1464.56396	       9.9
1467.23706	      15.6	b (15) (1+)
1469.84900	      10.5
1470.81787	       7.4
1471.57019	       6.4
1472.78174	      86.2	y (14) (1+)-H2O
1473.69641	      25.7	y (14) (1+)-NH3
1475.74561	      14.4
1477.77795	       7.3
1480.28369	      16.8
1481.54773	       4.0
1485.91101	      15.0
1490.65710	      11.9	y (14) (1+)
1491.88062	      13.6
1493.33435	      33.9
1495.84802	      11.4
1496.68567	      26.4	y (30) (2+)
1504.27258	      13.0
1507.27063	      25.6	b (30) (2+)
1512.89465	      47.2
1514.01636	      23.0
1519.88452	      10.2
1521.78015	      29.8
1522.59155	       4.9
1524.66052	      22.8
1527.40588	      14.7
1535.75476	      13.9
1545.49707	      48.4	y (15) (1+)-NH3
1550.65552	      34.9
1554.96179	       9.7
1558.83948	       3.6
1560.48877	      12.2
1562.77966	      19.9	y (31) (2+)-NH3
1563.46838	      78.2	b (16) (1+)-NH3, b (31) (2+)
1564.50342	      29.3
1568.94275	      10.9
1570.04541	      15.5	y (31) (2+)
1572.78638	       3.5
1580.44507	      11.2
1581.62830	       7.3
1590.57458	       7.0
1599.33679	      31.3
1609.01147	      10.5
1609.76099	      23.6
1610.63281	      15.4
1617.85828	      21.7
1618.86816	       9.5
1620.82629	      21.4
1625.83948	      11.6
1630.83044	       5.4
1631.93555	      16.3
1636.75989	      32.3
1637.66101	      15.7
1638.78711	      24.9
1640.79688	      23.0
1652.15930	      19.7
1654.66003	      27.6
1658.09485	      11.0
1674.74365	       4.6
1678.32751	       6.9
1688.96948	      15.3
1693.41797	      46.8	b (17) (1+)-H2O, b (17) (1+)-NH3, y (16) (1+)
1694.16431	      14.5
1696.82739	      10.2
1705.91626	       9.2
1707.59668	       9.6
1710.66333	      12.6	b (17) (1+)
1711.89929	      16.4
1713.88574	      18.8
1717.99402	       6.0
1719.22278	      62.4
1726.76904	       6.6
1730.43958	      14.0
1735.76953	      27.0
1737.02820	      24.1
1743.75085	      10.5
1745.92493	       8.5
1757.52356	      10.6
1768.99487	      18.8
1782.07690	      30.8	b (18) (1+)
1784.75208	      15.3
1785.68433	       9.5
1800.60083	      22.4
1804.84009	       7.3
1813.94531	      18.9
1843.98181	      23.9
1864.08069	      14.5	b (19) (1+)-NH3
1870.98267	       5.7
1871.73242	      13.9
1874.08594	       9.8
1880.67761	      27.3	b (19) (1+)
1885.90833	      34.6
1915.18896	       6.4
1915.84741	      14.5
1918.41284	       7.8
1922.09460	       5.2
1923.02795	      15.1
1940.60413	      13.4
1956.67786	       6.9
1967.85034	       6.3
1981.85278	      12.1
1992.94275	       8.7
