# Supplementary material for: Top-Down and Bottom-Up Identification of Proteins by Liquid Extraction Surface Analysis Mass Spectrometry of Healthy and Diseased Human Liver Tissue
Source: J Am Soc Mass Spectrom. 2014 Sep 3;25(11):1953–61. doi: 10.1007/s13361-014-0967-z (PMC4197381; doi:10.1007/s13361-014-0967-z)
Supplement: Supplementary file 4 — (ZIP 7870 kb) [file 13361_2014_967_MOESM4_ESM.zip › data/VLGILAMIDEGETDWK_-2_4_44802.txt]

m/z	i	matches
252.35344	18.8
253.26840	23.1
254.35425	2.4
255.47174	7.6
256.21649	2.9
257.41452	11.5
258.32669	10.9
259.32712	8.6
261.35956	3.6
262.50909	13.7
263.15436	6.7
265.33313	3.7
266.43341	3.6
267.40961	35.6
270.32617	154.8
271.30136	12.4
272.22546	5.8
274.33936	8.5
275.47229	9.4
276.40192	11.5
277.42584	12.2
278.51547	4.8
281.38391	29.2
283.25565	13.0
284.43399	153.3
286.52188	5.6
288.36655	112.7
289.20160	4.3
290.02423	11.3
291.70911	5.8
293.43506	3.7
294.50031	6.4
296.41553	32.5
297.12921	5.4
298.54282	37.1
299.42767	22.4
301.45676	11.0
302.37784	10.1
303.55457	11.8
304.38873	12.0
308.59418	56.7
309.31976	6.6
310.44098	33.7
311.40955	26.8
312.61035	24.9
313.25818	30.2
315.27048	29.1
316.39026	78.9
317.45889	44.4
318.29688	38.5
319.37973	13.1
320.43222	10.2
321.35834	26.8
322.35205	21.1
323.47302	9.4
324.61176	17.0
325.60815	8.3
326.38989	14.2
327.42151	32.2
328.33139	21.8
329.34747	20.3
330.35785	10.7
331.49857	3.5
333.36371	779.8	y (2) (1+)
334.47247	12.4
337.39447	19.6
338.36743	122.0
339.46179	35.1
340.48499	11.1
341.44958	91.7
343.43628	29.5
344.71320	30.5
345.32907	30.4
346.31616	7.4
347.36795	20.5
348.47400	11.8
349.48224	21.5
350.52136	23.9
351.57764	12.3
352.49374	69.1
354.27841	5.1
355.39722	463.2
356.42551	66.6
357.40851	26.1
358.60141	53.1
360.41409	22.0
361.58167	39.5
362.47931	36.5
363.49225	4.2
365.26941	20.0
367.51569	70.2
368.44867	14.5
369.52911	94.4
370.50562	49.2
371.49173	24.9
372.79337	61.1
373.48929	41.7
374.52655	32.0
376.30237	11.0
377.44058	11.1
378.41547	19.8
379.57159	9.6
380.43854	8.5
381.48709	10.9
382.39688	9.6
383.40503	530.5	b (4) (1+)
384.37012	45.9
385.46008	22.3
387.48212	84.9
388.50299	31.8
389.42035	42.1
390.82822	31.0
391.53400	10.4
392.39417	24.6
393.39410	31.8
394.35684	35.0
395.45435	39.6
397.35168	76.4
398.57330	31.6
401.03253	67.1
402.52594	18.7
403.34570	16.8
404.36658	5.0
405.67731	6.2
407.47476	29.1
408.51224	17.0
409.40924	60.1
410.48050	22.7
411.51031	65.0
412.39566	31.1
413.35577	2.7
414.40982	18.0
415.46484	44.6
416.57605	40.4
417.40564	6.2
418.26691	5.2
419.45352	5.5
421.61453	13.1
422.46448	18.9
423.54767	101.3
424.48325	55.3
425.33447	7.5
426.57019	142.9
427.42584	56.9
428.57349	24.3
429.32355	5.4
430.40057	32.4
431.67920	26.9
433.31622	75.0
434.53253	13.0
435.59418	35.1
436.75659	14.8
437.59802	14.7
438.49841	5.7
439.44751	7.4
440.68185	118.8
441.51685	23.8
442.55542	16.2
443.42010	51.4
444.51752	21.4
445.48291	17.0
446.32645	14.6
447.47699	33.4
448.35156	502.0	y (3) (1+)
449.42151	37.9
451.56927	202.5
452.54517	47.7
454.33875	312.2	b (9) (2+)-H2O
455.30145	97.1
456.44135	11.3
457.42020	32.3
458.48682	6.4
459.72293	21.2
460.35123	16.6
461.51428	12.9
462.55316	6.5
463.46057	3.6
464.55597	33.4
465.51593	70.6
466.36649	15.9
468.38666	394.7
469.43591	64.6
470.35681	12.0
471.42120	32.9
472.49597	97.8
473.38153	34.7
474.53656	74.8
475.78766	30.7
476.41870	31.9
478.32953	93.1
480.31052	25.9
481.54007	23.4
482.45126	59.6
483.39532	65.2
484.34088	63.5
485.52069	9.9
486.44379	96.5
487.40240	30.6
488.46875	77.1
489.46301	84.9
490.47049	37.7
491.80383	13.5
492.84387	33.7
493.48035	25.0
494.54352	55.8
496.36285	551.0	b (5) (1+)
497.38580	56.5
498.57880	16.5
500.22449	43.6
501.45300	78.9
502.30640	30.8
503.41016	21.4
504.37708	63.6
506.15405	100.5
507.30933	7.2
508.47449	15.0
509.63782	54.9
511.07074	58.2
512.13507	30.6
513.23712	36.4
514.19629	5.7
515.36377	32.7
516.31061	8.4
517.38092	55.2
518.41833	47.9
519.34924	34.4
520.32904	87.1
521.42841	51.0
522.42615	275.6
523.49854	95.7
525.27319	65.8
527.29669	14.6
528.39783	87.5
529.42462	29.5
530.36389	11.6
531.45892	93.1
532.57373	25.3
533.34338	17.0
534.43567	84.4
535.59869	10.8
536.39276	37.5
537.42957	38.9
538.44458	51.8
539.49677	290.8
540.47382	110.3
541.43182	55.9
542.54419	40.3
544.35565	77.8
545.31494	4.7
546.36188	29.9
547.39502	63.0
549.32635	1225.4	y (4) (1+)
550.38794	219.0
551.30127	106.0
552.31989	20.6
553.45465	40.1
554.43829	62.3
555.45258	42.6
556.81342	41.3
557.55615	54.1
558.39240	9.1
559.48352	24.4
560.35400	23.6
561.54620	21.1
562.78662	27.4
563.48627	12.9
564.18463	25.2
565.53058	55.9
566.83630	138.1
567.48029	1096.6	b (6) (1+)
568.42932	101.0
569.78552	57.1
570.59613	59.4
571.62012	115.3
572.36279	23.9
573.42371	22.3
574.37354	41.9
576.88531	67.2
577.60919	39.3
578.40015	9.8
579.67230	9.9
580.59369	13.6
581.38062	86.0
582.45953	58.7
583.34235	49.2
584.36981	19.8
585.48859	566.0
586.50165	83.0
587.40704	13.6
588.24200	37.4
589.11932	37.1
589.74384	3.5
590.45367	52.4
591.52899	28.7
592.48462	96.6
593.29187	13.6
594.42908	17.6
595.60455	45.3
596.47412	110.9
597.53815	49.6
598.42865	52.3
599.45520	394.4
600.31378	62.9
601.16113	39.4
602.30249	44.9
603.67505	37.9
604.34528	2.5
605.45178	126.1
606.49170	50.6
607.42303	37.9
608.38422	42.3
609.44202	99.3
610.55029	39.4
611.50647	49.4
612.53485	80.2
613.53674	79.1
614.45850	15.2
615.22668	34.5
616.34845	106.3
617.57776	17.4
618.53406	78.4
619.36005	46.9
620.39038	81.8
621.62146	30.5
622.58765	85.1
623.32794	57.7
624.52356	50.2
625.41382	13.8
626.65485	96.8
627.53949	122.7
628.56934	19.8
629.66943	2.7
630.41180	63.8
631.55304	95.2
632.49451	16.2
634.43951	139.8
635.65546	217.1
636.76953	65.4
637.72943	82.6
638.70087	105.2
639.47754	21.5
640.42816	23.5
641.58246	62.5
642.66278	38.8
643.63934	22.8
644.60919	34.0
645.48224	56.8
646.58112	119.9
647.63062	101.9
648.78107	30.8
649.63092	51.4
650.50513	17.1
651.89636	89.2
652.68158	68.8
653.55103	381.9
654.55756	55.0
655.83234	39.9
656.50476	17.6
657.64294	126.8
658.64465	170.7
659.62689	57.3
660.53192	97.3
661.51697	71.2
662.40912	20.9
663.65289	148.1
664.49347	92.0
665.75403	21.6
666.50665	127.7
667.58179	91.4
668.47955	48.7
669.83264	103.7
670.60284	282.1
671.43805	128.5
672.49561	70.0
673.36359	76.8
674.53180	90.0
675.63672	186.2
676.59546	79.9
678.39465	710.6	y (5) (1+)
679.14380	123.3
680.54700	548.7
681.67279	185.9
682.46765	67.9
683.56006	59.7
684.67957	44.3
685.53253	20.1
686.70038	41.7
687.53564	36.8
688.39264	40.2
689.75366	22.0
690.44946	41.2
691.82703	130.8
692.64343	15.0
693.72614	117.7
694.58716	55.0
695.51898	105.1
696.55310	113.5
697.58722	113.2
698.55347	2222.6	b (7) (1+)
699.60364	255.0
700.59497	89.1
701.63385	55.3
703.09082	113.8
704.46075	175.9
705.28381	39.7
706.44098	57.4
707.49683	27.9
708.51013	113.7
709.66553	98.6
712.36957	555.2
713.31366	103.0
714.30103	145.6
715.28748	65.4
716.67792	61.0
717.69666	172.8
718.61652	108.2
719.51233	114.6
720.43500	42.3
721.17017	111.4
722.43970	68.5
723.52020	23.6
724.40167	143.1
725.80560	55.2
726.69891	71.8
727.68402	39.9
728.64142	145.0
729.62085	41.6
730.66852	169.1
732.02417	82.4
732.94690	387.7
733.66907	31.4
734.56702	71.4
735.45209	2217.9	y (6) (1+)
736.44708	422.0
737.83130	36.9
738.71063	111.9
739.76434	70.3
740.77448	56.9
741.57275	77.2
742.55756	48.7
743.55621	10.6
744.44025	29.1
745.56152	124.6
746.72223	187.6
747.67059	33.0
748.44147	69.0
749.65369	289.4
750.77380	187.2
751.47040	168.2
752.26410	232.2
753.21216	202.2
754.42590	110.0
755.47040	109.2
756.66620	133.9
757.43835	26.9
758.56128	111.6
759.64832	106.1
760.30023	60.4
760.98175	82.2
761.69037	82.3
762.71356	61.1
763.53168	100.4
764.20868	127.7
765.54297	264.2
766.54401	386.7
767.58319	118.0
768.43774	57.7
769.16144	56.1
770.27997	80.9
771.43799	54.3
772.42419	158.5
773.24835	70.9
774.26685	311.5
774.99634	127.2
775.62891	71.1
776.87061	151.9
777.72528	81.8
778.61597	126.2
779.47058	130.2
780.60345	159.9
781.79327	129.3
782.82275	162.6
783.85858	411.0
784.87378	212.2
785.76569	216.0
786.71356	255.6
787.50677	62.0
788.16333	97.8
789.42688	250.3
790.22223	198.4
791.55511	61.0
792.53754	40.2
793.54944	382.9
794.70447	276.2
795.53583	162.4
796.65613	140.2
797.66882	126.4
798.68500	39.7
799.95013	260.7
800.55554	238.5
801.17328	613.7
802.18854	146.2
802.95313	108.5
803.60828	92.8
804.50641	123.8
805.60083	167.2
806.74115	124.7
807.79962	161.1
808.74414	113.9
809.64038	187.7
810.71521	257.8
811.62329	2446.8	b (8) (1+)
812.58862	623.4
813.68555	276.4
814.50659	88.4
815.35101	111.6
816.24481	144.2
817.42963	364.3
818.23639	5.7
819.54266	251.8
820.71497	324.6
821.69635	176.8
822.73950	131.1
823.96002	516.5
824.79681	529.8
825.88861	150.0
827.11359	197.6
827.80542	11.0
828.50159	60.6
829.67773	229.6
830.62708	290.6
831.66150	206.7
832.91907	77.7
833.63849	133.2
834.63721	146.4
835.68146	212.3
836.56720	207.9
837.35681	193.0
838.32208	90.6
839.23712	175.0
840.33691	402.8
841.40967	120.7
842.40094	94.4
843.53003	111.4
845.15485	480.6
846.40155	707.8	y (15) (2+), y (7) (1+)-H2O
847.31018	202.0
848.81152	126.4
849.67328	227.1
850.72882	201.6
851.55945	184.6
852.72070	192.4
853.84686	94.4
854.94012	98.2
855.65039	92.7
856.70880	89.6
857.83380	272.4
858.81702	153.4
859.49982	251.2
860.50391	127.4
861.52338	90.9
862.52539	86.1
863.60352	140.8
864.50836	1555.7	y (7) (1+)
865.52063	435.2
866.48920	356.4
867.53833	178.4
868.26434	282.0
869.01300	214.6
870.25439	179.8
871.74866	433.5
872.52338	176.0
873.40247	136.0
874.29425	103.7
875.19781	246.7
876.73761	530.7
877.69946	1001.0	[M+2H] (2+)-NH3-H2O
878.69867	409.2
879.37378	116.2
880.38916	350.3
881.33221	435.9
882.31158	207.3
883.10242	185.3
884.46082	659.3
885.84192	839.6
886.69165	2062.2	[M+2H] (2+)-H2O, [M+2H] (2+)-NH3
887.75873	56.3
888.72882	4.8
889.75171	8.8
894.51538	17.0
895.39795	13.6
896.54785	14.4
897.50311	7.9
898.40149	30.1
899.38751	154.8
900.78412	121.9
901.56085	9.5
902.48407	16.4
903.27539	31.1
904.12329	9.0
904.75653	41.9
905.44971	41.4
906.65033	47.9
907.70648	127.8
908.86731	139.8
909.90906	59.4
911.18506	133.7
912.70734	167.8
913.73621	153.9
914.60040	20.0
915.50848	43.9
916.50024	99.2
917.31232	305.5
918.32831	107.8
919.45721	70.4
920.40002	59.4
921.67932	75.9
922.98248	93.8
923.66705	21.2
924.90137	283.8
925.72595	146.9
926.62762	900.0	b (9) (1+)
927.62665	312.2
928.49939	107.3
929.27924	86.7
930.30756	103.4
931.63953	123.5
932.58331	185.6
933.64246	120.0
934.90668	278.8
936.32098	155.2
937.33472	21.5
938.34833	35.9
939.32318	125.9
940.41327	298.3
941.39246	89.7
942.65381	441.1
943.65210	224.5
944.69330	75.9
945.57581	203.7
946.48804	59.3
947.52063	6.6
948.79852	95.7
949.64404	284.7
950.71460	37.6
951.71600	74.7
952.64325	112.7
953.50696	60.9
954.14227	124.7
954.95380	3.5
955.79999	188.7
956.90186	124.5
957.75708	339.3
958.80579	122.0
959.58221	76.2
961.36700	611.2	y (8) (1+)-H2O
962.49457	440.2	y (8) (1+)-NH3
963.37299	78.4
964.78369	171.4
965.84442	112.5
966.69855	58.4
967.99750	188.0
968.95770	144.8
969.79193	92.6
970.61481	138.7
971.80615	271.7
972.99817	160.1
973.85980	112.0
974.81335	109.0
975.68634	56.4
976.94165	345.8
977.96521	87.1
979.47363	5822.7	y (8) (1+)
980.47552	1136.0
981.63403	162.7
982.38275	100.6
983.65417	276.3
984.67773	24.9
985.70380	577.1
986.60992	224.7
987.69635	164.9
988.38403	117.0
989.55255	115.8
990.54242	181.4
991.57190	94.9
992.76611	63.2
993.62640	46.7
994.59900	152.7
995.55341	132.4
996.71423	93.7
997.61597	87.4
998.48602	116.7
999.46350	107.3
1000.64539	144.3
1001.65381	90.3
1002.83215	409.3
1003.84454	125.7
1004.47681	190.3
1005.44635	124.5
1006.23669	195.8
1007.28827	95.8
1008.55145	189.0
1009.55243	135.8
1010.44647	124.3
1011.55841	144.8
1012.88025	107.9
1013.67194	101.0
1014.54980	53.9
1016.10864	162.1
1017.38995	258.1
1018.69189	271.8
1019.64349	75.0
1020.51398	216.8
1021.43085	186.1
1022.68494	100.6
1023.67456	158.2
1024.67371	57.0
1025.98047	91.6
1026.70239	119.8
1027.62634	170.7
1028.42993	55.4
1029.43115	377.3
1030.82373	296.4
1031.81201	114.8
1032.81226	138.7
1033.62732	138.0
1035.15295	177.3
1036.96875	169.9
1037.77185	83.7
1038.94324	136.4
1039.98975	113.0
1041.33167	83.3
1042.47217	118.2
1043.54260	71.7
1044.76233	231.1
1045.60559	25.4
1046.67664	53.4
1047.46814	79.6
1049.19971	91.9
1050.49646	136.7
1051.90820	192.7
1052.79089	122.7
1054.09961	81.9
1055.56555	1069.2	b (10) (1+)
1056.61230	658.2
1058.11157	347.8
1058.92688	58.5
1059.83545	91.5
1060.57349	207.1
1061.56750	197.1
1062.87561	163.1
1063.95349	124.7
1064.97009	180.7
1065.72461	61.8
1067.21753	148.0
1068.81140	126.7
1070.17041	244.3
1071.38904	120.4
1072.10535	148.1
1073.16895	238.0
1074.47961	410.8	y (9) (1+)-H2O
1075.54541	388.8	y (9) (1+)-NH3
1076.70386	114.3
1078.03308	235.7
1078.89661	369.9
1079.80127	97.0
1080.88403	54.5
1081.84790	82.3
1082.65271	85.2
1083.38171	131.5
1084.56958	51.9
1085.72803	79.1
1086.93164	125.9
1087.73779	26.6
1088.64185	30.3
1089.85938	126.5
1090.60840	45.2
1091.72180	99.6
1092.56885	3958.0	y (9) (1+)
1093.57080	1105.9
1094.78552	77.7
1095.98267	174.7
1096.97339	104.4
1098.04468	97.0
1098.89868	64.8
1099.87659	45.1
1100.91150	102.4
1102.13074	171.4
1102.94983	29.6
1103.71765	68.0
1104.88232	138.3
1105.80627	70.7
1106.77832	19.5
1107.77722	136.8
1108.91638	49.5
1109.71924	10.5
1110.73096	74.8
1111.83630	240.4
1112.56201	473.6	b (11) (1+)
1113.63708	267.6
1114.58765	161.0
1115.77283	214.5
1116.71594	42.7
1117.51306	168.6
1118.33691	302.1
1119.12390	93.0
1119.99597	57.3
1120.90747	45.8
1122.09900	266.8
1122.97827	121.6
1123.76868	73.3
1124.93127	44.2
1125.87683	132.5
1126.63232	12.1
1127.67859	135.3
1128.82129	206.9
1129.81531	181.0
1130.69641	177.5
1131.82422	163.6
1132.56335	10.1
1133.72607	50.7
1134.71997	121.1
1135.55005	106.6
1136.39697	114.6
1137.51489	54.7
1138.81360	21.9
1139.55981	57.0
1140.71008	38.8
1141.61877	41.1
1142.61047	171.3
1143.85071	106.4
1144.52612	156.7
1145.90991	119.5
1146.71960	149.0
1147.67480	31.3
1148.46045	30.4
1149.44800	120.0
1150.51843	182.9
1151.60583	92.2
1152.57727	89.2
1153.82471	136.9
1154.83179	293.4
1155.72229	140.4
1157.00720	179.5
1157.74988	64.1
1159.00940	38.3
1159.66748	32.5
1161.10767	30.7
1161.71997	36.9
1162.55005	105.3
1163.57861	12.2
1164.67920	73.6
1165.56677	86.8
1166.57385	41.9
1167.76843	85.4
1169.05481	110.1
1170.07190	42.5
1170.91089	118.3
1171.95020	43.7
1172.90723	52.8
1173.89636	72.5
1174.95374	77.8
1175.80652	141.7
1176.90540	179.8
1178.03625	49.0
1178.89880	133.5
1179.98328	114.0
1180.93958	60.9
1181.92224	116.2
1182.82556	47.1
1183.58826	29.8
1184.44482	105.7
1185.68103	156.3
1186.66992	55.8
1187.51807	74.1
1188.77954	80.0
1189.71863	11.7
1190.74036	41.4
1191.91956	34.6
1192.63452	159.4
1193.63391	70.4
1194.43176	159.4
1195.17236	247.5
1196.38855	44.8
1197.40894	76.3
1198.42871	146.7
1199.99854	583.9
1200.83276	397.2
1202.11450	78.3
1203.40601	122.7
1204.64197	111.0
1205.56555	350.1	y (10) (1+)-H2O
1206.64734	179.0
1207.85608	50.6
1208.97241	42.1
1209.93494	44.7
1211.15417	60.6
1211.89844	213.4
1212.80688	121.3
1213.72327	91.0
1214.91211	62.3
1215.74451	23.6
1216.57788	120.5
1217.41431	151.6
1218.77454	193.8
1219.72217	65.4
1220.60449	89.8
1221.67468	49.5
1223.54871	4525.3	y (10) (1+), b (12) (1+)-H2O
1224.62878	1152.0
1225.86060	92.8
1226.80286	72.3
1227.85583	115.7
1228.83154	106.8
1229.76331	104.9
1230.70947	43.8
1231.66406	38.5
1232.98596	60.4
1233.83313	117.1
1235.54016	486.9
1236.32397	434.3
1237.40173	109.1
1238.61218	61.3
1239.64136	94.9
1240.70288	196.4
1241.66357	1237.0	b (12) (1+)
1242.76587	475.0
1243.66113	25.8
1244.71655	21.9
1245.41943	49.7
1246.79944	65.3
1248.52979	26.9
1249.39624	20.4
1250.56177	40.9
1251.19409	39.2
1252.17249	67.4
1253.73779	97.3
1254.61438	53.0
1255.74414	95.9
1256.57397	10.8
1257.91809	40.2
1258.58154	68.3
1260.05029	103.4
1261.40869	60.2
1262.85889	95.3
1263.69629	44.8
1264.83130	5.2
1265.70703	29.2
1266.65491	50.3
1267.80042	57.2
1268.86499	116.1
1269.63123	104.0
1270.75574	29.7
1271.79333	49.7
1273.72583	23.6
1274.95764	44.5
1275.89832	80.6
1276.67334	257.6
1277.74170	136.3
1278.98853	33.5
1279.99084	19.2
1281.10071	21.0
1281.83044	68.2
1282.90491	92.3
1283.64868	27.0
1284.74939	23.4
1285.72083	94.5
1286.96289	62.4
1289.06433	30.1
1289.87708	18.3
1290.81421	26.5
1291.66504	40.9
1292.77588	5.6
1294.61560	3577.5	y (11) (1+)
1295.61426	960.6
1296.60278	182.2
1297.85193	100.2
1298.71863	100.1
1299.73511	61.2
1300.67297	85.6
1301.66626	38.5
1302.69080	36.6
1303.71851	65.7
1304.97437	70.3
1305.77380	33.7
1306.89856	75.9
1307.69434	21.8
1308.94116	39.2
1309.75940	22.2
1311.71594	33.6
1312.54175	10.5
1313.68323	25.4
1314.63293	30.0
1315.65576	76.8
1316.76086	65.0
1317.87378	39.0
1318.81616	8.9
1319.86755	40.9
1321.18164	15.1
1322.81189	4.4
1323.72742	28.4
1324.78748	227.0
1325.80945	82.9
1326.67700	50.0
1327.68408	17.6
1328.73230	104.6
1329.68262	37.7
1332.92700	13.6
1333.67346	26.1
1334.63367	27.5
1335.90979	18.3
1336.77698	19.4
1337.89038	10.5
1338.84314	8.7
1339.50964	3.7
1340.68518	11.1
1341.53247	23.8
1342.80688	449.5	b (13) (1+)
1343.81567	164.6
1346.48596	24.4
1347.75549	54.7
1348.72070	43.4
1350.38489	25.9
1352.58667	27.5
1353.94299	64.9
1354.70972	9.2
1355.85681	40.5
1357.93042	40.5
1358.97656	37.1
1359.62512	9.8
1361.83752	4.7
1362.80151	5.6
1363.78979	6.7
1366.75525	29.6
1367.52527	18.7
1368.55005	17.7
1370.89941	12.2
1371.71265	53.1
1372.89771	11.5
1373.76428	11.5
1374.81519	17.5
1375.74304	29.4
1376.78845	20.7
1377.76855	23.4
1378.77197	48.2
1379.93286	35.4
1380.77979	19.7
1381.82898	25.6
1382.77454	28.7
1383.84778	60.1
1384.81409	21.8
1385.72717	10.6
1386.58569	13.8
1387.74329	58.1
1388.77710	95.2
1389.72070	179.5
1390.65149	144.1
1391.49890	18.1
1392.82642	21.1
1394.98987	68.3
1395.87646	32.4
1396.80383	16.3
1397.82214	19.3
1398.81494	59.9
1399.75903	78.8
1400.76794	66.3
1401.72815	63.5
1402.83057	76.4
1403.84094	17.4
1404.94421	22.9
1405.85583	4.4
1407.64246	2331.7	y (12) (1+)
1408.62122	850.2
1409.34351	76.8
1409.97815	15.4
1410.97302	47.7
1411.88232	88.4
1412.82642	76.6
1413.71265	45.5
1414.90088	69.5
1415.65015	65.3
1416.57800	7.7
1417.71875	20.4
1418.65515	22.3
1419.85266	10.5
1420.59216	8.9
1421.79834	3.2
1422.93030	21.0
1424.04028	6.0
1424.99512	42.8
1425.84338	10.5
1426.89795	17.7
1428.69189	20.2
1429.58203	7.8
1431.65906	56.5
1432.62463	41.9
1433.84692	3.9
1434.90747	22.5
1436.72217	11.7
1437.78333	12.9
1438.61707	15.6
1439.83337	293.7	b (14) (1+)-H2O
1440.77991	194.9
1441.57336	18.8
1443.01416	34.5
1443.66724	19.9
1444.56274	9.2
1445.76379	45.5
1446.52051	35.8
1447.78491	54.0
1448.71094	10.7
1449.81824	19.5
1450.84094	28.8
1452.71094	20.1
1453.96826	7.7
1456.57520	12.5
1457.73767	796.3	b (14) (1+)
1458.82593	366.3
1459.81421	17.0
1460.72473	17.3
1462.51453	18.4
1463.80908	7.8
1464.88525	29.5
1465.81702	22.8
1466.85254	22.6
1467.62085	9.7
1468.65027	21.7
1469.76489	31.8
1470.75903	22.1
1475.01062	45.8
1475.87549	12.8
1480.80884	3.9
1481.93652	6.0
1482.77625	24.3
1483.84009	61.0
1484.84619	25.7
1486.57874	52.1
1487.61255	34.3
1489.56885	10.9
1492.05298	16.2
1493.14209	3.2
1493.97021	30.1
1494.87183	64.5
1495.77502	24.6
1496.93115	27.4
1497.85107	27.5
1498.83142	46.0
1499.82141	27.4
1500.96094	63.4
1501.87244	51.5
1502.93799	98.9
1504.22119	11.6
1505.84534	12.9
1507.67188	16.8
1510.94910	9.0
1512.87903	45.9
1514.67603	33.1
1515.69763	15.6
1516.78333	10.1
1518.07654	9.8
1519.10693	11.2
1519.85449	5.0
1520.74268	94.4
1522.82886	13.9
1526.59473	4.9
1529.98962	3.8
1530.70630	56.3
1531.89307	40.7
1532.82971	43.2
1538.57056	71.8
1542.01282	70.1
1543.41028	12.5
1544.69690	12.0
1545.41650	11.2
1546.78503	33.6
1547.77527	7.0
1548.88940	11.2
1549.73474	10.7
1551.89978	8.8
1555.78064	9.6
1559.84680	53.9
1561.96252	7.8
1562.86877	8.9
1563.59143	9.4
1564.81213	10.5
1566.99585	2.0
1568.82312	20.9
1570.01440	30.3
1570.78772	22.1
1572.75244	12.9
1576.67517	8.1
1577.81421	248.9
1578.84912	173.7
1579.89636	21.1
1584.84351	8.6
1585.70093	22.1
1587.02332	22.6
1587.92749	37.7
1589.65686	20.1
1593.86719	22.1
1594.72168	39.0
1596.91577	38.8
1597.81763	39.1
1598.80737	26.0
1599.91687	4.4
1600.93738	3.9
1603.00110	2.8
1608.42188	23.5
1613.73303	207.7
1614.94238	57.4
1615.92712	96.0
1616.72778	30.4
1618.91284	9.6
1623.70374	16.8
1625.88501	132.8
1626.72278	91.2
1627.57117	5.8
1641.79614	29.1
1642.63965	23.9
1643.80627	617.1	b (15) (1+)
1644.86804	459.6
1645.93677	13.3
1654.86780	14.5
1660.11768	14.4
1662.95593	4.4
1667.65698	9.7
1676.91589	17.3
1694.97644	6.9
1696.29700	6.8
1700.67749	2.0
1709.89832	5.9
1718.11401	5.5
1721.07190	7.9
1739.60913	12.0
1742.57336	10.3
1747.11389	14.4
1750.79272	10.0
1752.93213	3.2
1756.59692	10.0
1796.10815	8.7
1799.67908	4.4
1802.99866	10.8
