# Supplementary material for: Top-Down and Bottom-Up Identification of Proteins by Liquid Extraction Surface Analysis Mass Spectrometry of Healthy and Diseased Human Liver Tissue
Source: J Am Soc Mass Spectrom. 2014 Sep 3;25(11):1953–61. doi: 10.1007/s13361-014-0967-z (PMC4197381; doi:10.1007/s13361-014-0967-z)
Supplement: Supplementary file 4 — (ZIP 7870 kb) [file 13361_2014_967_MOESM4_ESM.zip › data/EGPPPASPAQLLSK_-2_4_6390.txt]

m/z	i	matches
181.39598	11.0
183.28987	36.0
187.09406	17.1
195.34344	13.9
197.27177	11.7
198.25633	34.7
199.56023	27.3
200.19843	8.4
201.30280	9.4
203.19197	22.8
204.25165	14.7
206.28296	2.4
207.22849	7.9
208.25984	28.8
209.25430	130.0
210.26233	28.6
211.30872	27.8
212.26694	37.6
213.29817	168.2
214.28654	40.3
215.27316	62.8
216.28906	217.4
217.29192	28.2
218.44408	13.4
220.46005	6.3
221.18542	6.8
222.10736	7.2
223.40114	13.7
224.25288	41.8
225.20842	47.1
226.27420	309.4
227.32243	173.5
228.39789	87.7
229.46927	26.8
230.27127	15.2
231.36235	49.4
232.28523	34.1
233.42267	78.6
234.29637	1551.3
235.33383	147.8
236.28221	53.0
237.30267	64.3
238.31418	197.8
239.38550	82.2
240.32721	52.6
241.52556	8.3
242.35260	47.0
243.29584	171.9
244.35233	696.8
245.26746	146.9
246.10674	19.8
246.87585	28.4
247.49469	27.5
249.28354	49.7
250.42499	14.3
251.28607	71.2
252.49100	74.8
253.45000	31.5
254.38785	54.3
255.45297	36.3
256.36288	92.0
257.31039	46.2
258.41077	33.0
259.38419	15.3
260.33353	263.7
261.52222	100.5
262.43631	71.0
263.51514	55.1
264.35620	60.2
266.24100	1728.4
267.28085	116.5
268.46881	36.5
269.29193	26.8
270.34573	71.3
271.57092	18.3
272.30997	37.7
273.38623	24.8
274.34210	82.7
275.35297	70.5
276.45227	66.0
277.41028	20.6
278.15472	42.6
279.39032	74.4
280.36240	29.4
281.42120	93.1
282.51407	25.7
283.38055	68.4
284.36487	437.9
285.52640	65.9
286.50613	64.6
287.50018	31.1
288.44702	78.3
289.45349	58.9
290.44492	41.6
291.42444	15.4
292.41187	90.3
293.62527	30.7
294.53223	9.1
295.34192	73.7
296.38879	78.4
297.30939	46.6
298.41272	56.2
299.57056	43.3
300.48785	41.1
301.29108	52.4
302.35321	40.1
303.23154	18.4
304.41415	64.4
305.42194	53.3
306.45822	58.7
307.53375	54.9
308.39392	49.0
309.43854	57.3
310.44855	62.1
311.38324	89.0
312.35675	69.5
313.40323	57.2
314.42291	90.2
315.52710	122.3
316.55475	24.0
317.41455	15.2
318.35080	8.2
319.91034	60.0
321.44336	38.4
322.29645	54.9
323.42926	18.7
324.47018	131.1
325.61926	83.2
326.59515	73.8
327.53760	62.8
328.45544	34.2
329.42065	184.4
330.41827	55.2
331.53522	16.1
332.43738	38.4
333.64166	46.2
334.49896	67.1
335.41400	1559.8
336.45398	329.1
337.41641	124.2
338.53033	121.9
339.45477	128.8
340.49728	36.9
341.44623	135.8
342.47049	84.6
343.49530	70.1
344.63757	61.5
345.66324	80.3
347.42816	1575.5
348.47662	210.8
349.48706	98.5
350.47958	42.2
351.32260	33.3
352.37793	70.0
353.51764	175.4
354.56927	47.0
355.48901	124.0
356.48523	111.6
357.46225	122.3
358.50854	73.5
359.40280	340.1
360.60657	56.2
361.55957	123.0
362.43430	213.1
363.40686	2700.3
364.49539	321.1
365.35645	39.4
366.45508	117.5
367.58173	71.4
368.50662	69.8
369.43896	22.5
370.49402	50.8
371.73950	158.5
372.59116	121.7
373.44400	162.1
374.48712	93.3
375.46313	95.9
376.46606	33.5
377.52652	58.2
378.37613	4.6
379.35629	20.9
380.41129	152.0
381.42111	507.5
382.56323	77.1
383.65051	54.7
384.48813	51.4
385.49304	138.5
386.83392	111.1
387.47162	109.0
388.44342	106.7
389.54205	160.9
390.53925	101.9
391.55280	106.9
392.54126	77.1
393.56027	87.4
394.49255	16.7
395.46432	91.3
396.35608	65.0
397.47000	57.9
398.40750	115.0
399.24707	36.2
400.48041	89.5
401.44006	133.6
402.76221	86.9
403.69934	80.3
404.62088	126.7
405.73434	116.5
406.58798	25.1
407.55719	59.3
408.53992	108.9
409.55646	191.8
410.55414	83.8
411.66895	75.8
412.64844	82.4
413.50262	145.1
414.40662	139.3
415.43527	48.6
416.45560	75.8
417.45905	36.3
418.53040	170.4
419.46957	126.8
420.60608	73.7
421.90558	67.4
422.55649	226.1
423.46881	124.0
424.58405	106.5
425.60516	64.6
426.60590	110.6
427.46356	44.2
428.67633	80.5
429.46161	132.2
430.47186	175.2
432.36688	1878.9
433.37115	507.8
434.35535	97.3
435.44019	143.4
436.47198	120.1
437.44702	140.8
438.55719	176.5
439.47278	82.6
440.68158	113.8
442.36804	118.5
443.56799	123.6
444.45325	119.8
445.67389	133.9
446.54932	300.6
447.54901	50.2
448.57495	71.7
449.69495	86.1
450.43933	392.2
451.52948	207.4
452.55505	111.8
453.50342	61.6
454.57880	175.5
455.55280	248.0
456.62225	80.9
457.57123	95.6
458.38489	201.1
460.42548	4608.2	y (4) (1+), b (5) (1+)-H2O
461.47888	811.4
462.52484	147.0
463.30438	96.4
464.43939	62.1
465.40027	33.7
466.46332	87.2
467.54016	100.6
468.44385	103.0
469.48346	293.5
470.50201	213.0
471.54437	159.9
472.60522	180.2
473.68622	122.7
474.40344	111.7
475.50513	197.5
476.44202	120.2
477.50769	197.2
478.55304	265.1
479.66711	91.4
480.45239	165.9
481.35150	108.3
482.51776	233.7
483.57056	102.8
484.42993	203.5
485.32935	90.7
486.53839	550.5
487.49268	175.8
488.39215	217.6
489.36841	151.3
491.05048	174.5
492.38885	115.1
493.42242	106.2
494.52417	126.1
495.64728	198.3
496.45142	174.4
497.39282	269.4
498.33044	335.3
499.46301	126.9
500.43829	121.7
501.55237	261.1
503.29236	1474.3
504.54633	366.1
505.63239	152.1
506.49561	675.2
507.17871	518.2
508.30090	60.6
509.37305	102.1
510.53082	177.0
511.40887	138.1
512.36841	285.4
513.50726	396.5
514.43958	203.8
515.51910	107.6
516.38690	181.0
517.34668	142.0
518.44800	185.9
519.34662	246.5
520.18182	110.8
521.30353	235.7
522.33295	200.4
523.48755	298.7
524.58124	175.9
525.66565	135.4
526.60449	189.0
527.52136	129.1
528.46014	135.7
529.49048	338.2
531.27356	3927.2	b (6) (1+)-H2O
532.38232	1071.2
533.41309	91.2
534.42627	383.3
535.57013	194.8
536.82953	169.5
537.90509	129.2
538.53760	271.5
539.53107	229.8
540.50317	309.3
541.42053	599.0
542.37140	195.5
543.35718	160.2
544.37939	249.3
545.67078	402.6
546.71155	1073.5
547.50311	299.7
549.27869	1240.2
550.39636	491.0
551.49756	246.0
552.60529	93.6
553.72626	151.1
555.15363	5817.7	y (11) (2+)
556.38568	119.5
557.58691	231.0
558.69165	202.2
559.62500	170.5
560.66058	289.7
561.43341	109.8
562.43726	243.8
563.41638	108.2
564.60760	251.6
565.41028	250.0
566.24261	382.3
567.35999	263.8
568.47345	402.0
569.46454	234.5
570.65161	334.4
571.57104	409.0
572.52057	803.7
573.51617	705.9
574.55829	311.4
575.46204	182.1
576.36401	147.9
577.19293	92.6
577.94397	202.3
578.83936	71.5
579.71704	281.8
580.46326	290.5
581.65131	201.3
582.43884	284.9
583.50787	610.2
584.50732	449.1
585.47931	184.0
586.45862	305.5
587.90765	476.3
588.55200	1113.6
589.57257	363.9
590.75299	1120.0
591.55725	219.9
592.52698	176.2
593.54333	156.8
594.72430	1617.0
595.65393	395.9
596.55670	422.7
597.56335	394.2
598.51599	253.2
600.41345	6882.8
601.44977	2003.0
603.67157	57908.7	y (12) (2+)
604.60315	2074.8
605.70581	249.4
606.54694	171.8
607.63440	238.3
608.59332	208.3
609.70013	240.0
610.56976	489.0
611.44720	242.4
612.62958	80.8
613.54340	459.1
614.48956	252.4
615.58807	274.4
616.66315	891.5
617.73364	490.6
618.44379	3643.4	b (7) (1+)-H2O
619.43933	1054.8
620.56653	82.8
621.72937	188.5
622.79828	314.0
623.69928	365.3
624.59320	87.1
625.68506	231.9
626.66785	187.9
627.62170	130.9
628.55933	223.6
629.42474	326.4
630.17145	462.9
630.99951	606.2
632.09119	1645.4
633.41760	300.4
634.53632	213.7
635.66376	762.4
636.49597	1742.1
637.53595	562.4
638.80243	679.1
639.50977	962.3
640.57831	384.6
641.54822	287.8
642.42798	57.6
643.16010	64.3
643.76227	119.2
644.81567	242.6
645.47052	453.8
646.28851	253.7
647.94867	20974.3
649.21832	291.4
649.83014	107.2
650.61578	348.1
651.48151	377.7
652.62274	766.3
653.71790	619.0
654.71997	306.7
655.57782	184.3
656.75867	469.2
657.63580	319.2
658.74982	478.6
659.56525	749.8
660.65106	596.4
661.55920	844.8
662.48688	576.2
663.38867	352.8
664.44012	387.4
665.34686	342.6
666.32861	247.9
667.32092	198.8
668.45532	838.1
669.74164	1247.4
670.72784	657.6
671.69849	495.6
672.78149	712.7
673.70386	288.6
674.70319	376.4
675.55322	229.2
676.43127	577.0
677.43921	379.4
678.49438	9120.4	[M+2H] (2+)-NH3-H2O
679.19196	8776.0
680.60602	710.1
681.59082	383.2
682.64990	468.1
683.70544	930.9
684.81415	2182.3
685.46802	705.0
686.07220	647.9
687.46625	6438.2	[M+2H] (2+)-H2O, [M+2H] (2+)-NH3
688.18970	5363.4
689.95996	442.6
691.01379	30.8
691.81628	19.6
692.44342	26.5
693.70154	6.7
694.79498	13.3
697.71179	49.4
698.44904	39.3
699.56238	191.3
700.53894	102.2
701.49738	109.9
702.69812	63.8
703.60126	116.3
704.36627	86.8
705.49628	182.3
706.65533	74.1
707.60559	133.0
708.55212	189.0
709.57886	213.0
710.52515	108.7
711.53601	135.9
712.53033	101.0
713.55255	157.3
714.70752	216.7
715.66217	282.7
716.70966	433.7
717.53455	182.1
718.60046	116.0
719.39423	125.2
720.13721	110.2
720.85828	243.3
721.61621	148.4
722.75507	186.0
723.59821	165.9
724.45709	238.8
725.67279	163.2
726.76343	138.9
727.91046	135.2
728.58899	194.2
729.36060	120.4
730.49811	403.3
731.49902	254.9
732.52026	154.6
733.48401	318.8
734.61145	31.2
735.59442	380.0
736.92590	511.0
737.68549	673.2
738.66223	381.0
739.62183	468.4
740.73889	144.5
741.52960	131.8
742.46173	208.4
743.28021	241.4
744.21252	361.1
744.86200	69.4
745.68561	162.2
746.55872	337.1
747.71021	278.9
748.64960	367.7
749.57104	493.7
750.45367	302.1
751.38739	178.4
752.28723	359.5
753.67297	192.1
754.55084	398.5
755.59564	398.9
756.59314	20205.3	y (7) (1+)
757.58453	6660.6
758.57349	374.0
759.47333	350.3
760.79230	652.8
761.77350	194.7
762.79663	231.1
763.72577	191.7
764.71033	298.6
765.61420	511.3
766.52631	414.4
767.67981	427.5
768.48932	330.7
769.30548	236.4
770.25787	217.9
771.24390	105.8
772.50458	152.7
774.23773	1090.4
775.24884	597.4
776.28632	439.9
777.44580	268.4
778.34723	319.4
779.38086	393.8
780.41937	162.3
781.54248	230.3
782.57324	320.3
783.69299	109.2
784.51941	197.3
785.43115	348.0
786.47888	1257.0
787.47357	577.0
788.58984	347.1
789.71301	146.4
791.22711	984.0
792.39624	882.9
793.23114	654.8
793.84216	19.0
794.51300	639.3
795.66498	197.8
796.70935	442.2
797.63373	662.7
798.49164	146.8
799.42285	220.0
800.52594	507.9
801.71295	1478.9
802.66711	555.8
803.47144	188.6
804.35565	384.6
805.22180	294.9
806.44348	475.6
807.61212	395.2
808.75214	283.3
809.72614	279.6
810.72675	242.7
811.76147	319.0
812.82074	93.3
813.74249	257.0
814.83630	461.6
815.68561	118.6
816.70599	328.7
818.09760	856.3
819.13904	274.7
819.76141	725.8
820.67499	377.5
821.38275	312.4
822.18555	69.0
822.81348	217.5
823.76373	550.6
824.81659	308.4
825.58289	494.3
826.53186	344.3
827.68463	338.4
828.36316	88.5
829.58313	290.5
830.50397	164.3
831.60046	578.5
832.49042	439.9
833.41962	513.8
834.56244	185.6
835.52759	429.6
836.45117	281.5
837.32990	149.4
838.25397	250.6
839.41479	746.8
840.70374	356.6
841.87396	211.2
843.56592	11853.0	y (8) (1+)
844.55676	4545.4
845.52222	1328.7
846.77789	478.2
847.68896	231.0
848.43408	322.3
849.43103	624.3
850.42255	147.3
851.26312	381.8
852.33771	166.5
853.53571	382.1
854.32806	265.7
855.48975	403.6
856.62030	288.0
857.82269	1613.6
858.67932	1215.2
859.65094	287.8
860.72229	252.4
861.68671	221.9
862.54822	641.3
863.75024	205.8
864.82086	203.4
865.45178	219.4
866.10254	338.8
866.91235	238.7
867.68951	242.6
868.72711	240.2
869.56708	272.4
870.32574	350.2
871.31458	394.5
872.32349	281.1
873.72198	338.7
874.61603	280.8
875.64960	329.8
876.81110	332.0
877.69946	1047.6
878.69757	294.7
879.76886	229.5
880.69330	333.9
881.67682	741.4
882.57538	348.1
883.73309	225.5
884.56384	75.1
885.63525	280.2
886.70807	524.4
887.64648	248.4
888.67487	146.0
889.42487	132.4
890.27075	165.9
891.65259	317.8
892.42535	91.0
893.52930	403.4
894.50757	164.5
895.55902	364.5
896.52173	403.6
897.48138	402.9
898.37585	112.5
899.60773	680.9
900.72467	187.3
901.81030	237.6
902.80383	437.6
903.67664	339.3
904.57117	834.7
905.57178	533.3
906.51031	228.5
907.30762	266.7
908.53394	352.3
909.64807	147.4
910.65839	218.4
911.67462	192.7
912.66150	160.4
913.78479	1222.8
914.61688	2599.5
915.62720	1720.5
916.64984	352.7
917.59137	113.6
918.52167	71.5
919.57458	288.2
920.60254	256.5
921.67114	551.2
922.75690	3897.1
923.83679	3753.1
924.52484	3393.1
925.51843	133.8
926.81714	112.5
927.48969	94.2
928.43542	251.2
929.52094	144.9
931.21088	1854.0
932.24707	1245.8
933.40375	320.0
934.39996	149.6
935.37946	348.7
936.34900	160.7
937.41968	407.0
938.43048	478.2
939.43536	126.2
940.70013	101.6
941.84204	116.2
942.84717	136.8
943.67603	404.1
944.66339	386.7
945.71985	122.4
946.89349	116.9
947.63220	64.6
948.52234	258.4
949.40332	112.2
950.60529	136.1
951.74951	186.6
952.79260	267.3
953.56970	118.4
954.70435	62.7
955.74744	154.5
956.81866	353.0
957.69464	377.7
958.51672	179.2
959.49615	80.2
960.56433	42.4
961.64362	78.8
962.77167	298.2
963.63367	176.0
964.53168	131.5
965.27063	49.4
965.99878	19.1
966.66229	67.6
968.53296	41.8
970.32214	243.0
971.51190	261.5
972.65594	893.8
973.59351	276.1
974.55444	143.3
975.47522	194.3
976.36603	103.2
977.39130	106.7
978.77612	599.4
979.56915	269.6
980.76959	719.7
981.62000	412.7
982.73920	103.5
983.61371	173.7
984.53717	88.1
985.53558	72.7
986.73639	244.6
987.59991	280.4
988.39343	86.1
989.52472	130.3
990.60712	172.3
991.88739	495.4
992.61505	672.1
993.62689	833.6
994.60419	292.5
995.61133	108.2
996.73383	105.8
997.91455	23.9
998.66327	132.5
999.94647	156.7
1000.72095	221.6
1001.70532	247.9
1002.49634	377.9
1003.65015	243.4
1004.62128	65.8
1005.91229	126.6
1006.58191	134.4
1007.53680	56.4
1008.52618	120.0
1009.57043	245.1
1010.96240	437.2
1011.62494	8693.3	y (10) (1+)
1012.61652	4359.5
1013.60516	240.9
1014.41785	36.3
1015.44733	119.2
1016.47229	80.0
1017.48956	62.4
1018.56683	84.6
1019.47552	150.1
1020.51587	85.9
1021.84125	118.1
1023.39801	122.3
1024.60303	100.2
1025.48047	16.9
1026.59985	75.1
1027.52747	2497.1
1028.53589	1125.5
1029.53979	94.5
1030.55310	46.2
1031.60535	69.7
1032.54126	116.6
1033.48621	822.5
1034.52441	504.9
1035.54529	294.0
1036.69116	285.8
1037.69080	303.4
1038.69312	144.1
1039.47058	49.7
1040.32471	80.9
1041.37378	75.8
1042.53381	115.0
1043.60718	51.8
1044.53796	80.0
1045.58289	719.8
1046.55090	240.2
1047.64038	52.2
1048.75220	753.8
1049.69910	215.5
1050.56628	57.4
1051.59729	122.9
1052.58630	2.6
1053.79248	41.8
1054.70691	41.4
1055.65820	67.8
1056.59460	22.0
1057.54822	16.5
1058.53259	4.4
1059.66199	110.1
1060.71545	87.7
1061.66785	50.7
1062.71313	20.4
1063.59961	108.7
1064.58142	86.4
1065.90186	72.9
1066.71143	27.1
1067.58679	10.8
1068.63428	66.8
1069.66162	106.9
1070.56055	27.5
1071.57861	199.1
1072.57983	37.1
1073.76965	25.2
1074.63818	67.2
1075.60681	72.7
1076.53857	168.3
1077.64246	108.2
1078.57397	120.7
1079.49500	110.1
1080.54614	74.2
1082.07520	79.6
1083.47424	113.6
1084.46375	92.3
1085.69812	52.9
1086.51074	58.4
1087.29736	105.8
1088.90759	54.5
1089.53845	85.0
1090.60376	215.6
1091.72949	384.5
1092.57666	303.4
1093.49280	165.9
1094.46729	100.4
1095.50452	98.0
1096.60791	35.2
1097.71265	103.5
1098.55688	32.2
1099.58484	102.2
1100.57874	122.2
1101.56091	95.1
1102.66223	120.8
1104.34790	337.7
1105.57556	192.9
1106.66980	128.5
1108.62903	5387.7	y (11) (1+)
1109.67358	2718.5
1110.66272	119.6
1112.64661	51.4
1113.82727	15.9
1114.63794	88.1
1115.63196	173.5
1116.56506	138.9
1117.69275	63.1
1118.64966	37.8
1119.50427	44.1
1120.63696	119.0
1121.55957	66.2
1122.57117	175.8
1123.57629	373.4
1124.44641	111.0
1125.69653	55.3
1126.77087	50.4
1127.58936	35.8
1129.64990	98.1
1130.63684	210.6
1131.59155	272.3
1132.55737	1245.6
1133.57849	734.1
1134.60376	305.4
1135.63391	128.1
1136.79272	61.5
1137.85413	28.6
1138.56042	11.1
1140.58838	2493.1
1141.62512	1272.4
1142.66431	176.6
1143.50000	24.8
1144.37793	17.7
1145.49036	39.3
1146.40674	84.2
1147.64197	371.1
1148.63257	1398.6
1149.70081	652.8
1150.71570	142.2
1151.77026	99.8
1153.72217	19.7
1154.67505	27.4
1155.64075	30.5
1157.03918	91.8
1158.58081	1121.9
1159.64612	773.5
1160.76355	42.5
1161.49792	8.3
1163.04797	21.6
1163.74133	39.2
1164.62476	105.4
1165.62280	21.8
1166.71741	31.2
1167.64417	2.3
1168.65637	26.2
1169.72131	15.9
1170.77954	45.0
1171.98389	35.6
1173.46753	53.0
1174.51550	23.5
1176.66492	54.0
1177.58484	38.1
1178.74963	29.3
1180.58984	169.9
1181.60071	78.7
1182.56116	88.3
1183.56360	40.7
1184.58301	15.3
1185.67102	81.5
1186.58899	41.2
1187.43701	18.6
1188.58484	75.5
1189.74792	64.3
1190.79871	108.3
1191.69861	164.1
1192.71252	131.5
1193.57336	69.1
1194.88721	64.5
1195.64294	30.0
1196.80334	125.4
1197.57324	28.4
1198.77271	41.4
1199.51257	60.1
1200.65393	34.5
1201.57666	20.0
1203.73096	34.1
1205.66296	137.5
1206.52051	96.3
1207.66675	29.0
1208.47119	36.7
1209.75464	191.8
1210.60815	119.3
1211.60303	58.2
1212.98157	6.8
1215.33813	24.7
1216.52026	47.1
1217.63098	123.9
1218.61926	126.1
1219.58496	22.6
1222.34827	30.6
1224.43616	40.4
1225.69800	10.8
1226.46692	74.8
1227.63135	662.1
1228.62073	473.6
1229.68469	42.6
1230.73181	18.4
1231.85254	48.4
1232.73145	89.5
1233.72791	10.1
1234.76233	24.2
1235.61816	68.9
1236.69006	29.3
1237.73987	19.0
1239.65063	32.2
1240.92163	11.0
1241.66040	16.5
1242.55798	10.7
1245.58191	572.2
1246.62427	346.4
1247.41516	100.7
1248.54749	5.7
1249.77856	14.1
1250.53528	16.3
1251.45007	7.9
1253.96802	11.5
1254.71533	32.5
1255.69788	27.8
1256.59338	6.8
1259.03064	37.3
1259.83264	84.6
1260.90332	50.4
1261.60461	64.4
1262.60864	78.9
1263.66589	395.1
1264.70251	166.9
1265.65247	42.9
1266.47290	19.0
1267.96973	8.5
1269.57056	5.3
1271.60339	23.9
1273.33960	12.8
1274.54346	4.9
1275.63525	13.1
1277.23962	17.1
1277.91357	5.1
1279.62415	22.5
1282.48389	22.6
1284.79407	7.3
1286.39941	5.4
1288.13904	10.8
1289.61511	18.4
1290.61438	5.1
1293.73804	26.3
1294.66516	4.6
1298.71753	3.5
1302.90283	17.6
1304.77454	15.1
1307.33545	41.0
1308.88000	15.5
1310.50891	13.0
1312.59985	15.2
1313.59644	14.5
1314.51453	12.5
1315.77527	5.4
1317.88367	12.3
1319.72302	17.4
1320.97815	29.3
1321.78760	38.4
1322.79871	15.1
1324.62830	17.4
1329.87012	11.6
1330.57361	9.9
1331.80725	37.0
1332.62781	7.6
1333.72620	15.5
1340.52356	4.8
1341.67065	7.8
1343.84766	5.3
1347.48108	18.3
1348.68140	10.7
1349.57227	8.7
1350.60046	7.9
1353.73267	6.9
1354.93945	11.2
1355.74890	4.9
1356.65784	9.3
1358.72729	8.9
1360.68799	5.9
1367.72473	13.4
1368.72302	4.7
1369.58228	2.3
1370.70972	15.6
1375.84631	24.9
1376.71631	8.2
1377.73413	16.6
1378.55042	2.3
1379.29077	9.2
1383.56128	6.1
1384.68909	6.1
1391.55823	7.8
1394.06287	25.9
1396.73022	22.8
1397.48767	10.0
1399.58423	8.7
1401.91223	12.8
1402.71985	8.2
