# Supplementary material for: Top-Down and Bottom-Up Identification of Proteins by Liquid Extraction Surface Analysis Mass Spectrometry of Healthy and Diseased Human Liver Tissue
Source: J Am Soc Mass Spectrom. 2014 Sep 3;25(11):1953–61. doi: 10.1007/s13361-014-0967-z (PMC4197381; doi:10.1007/s13361-014-0967-z)
Supplement: Supplementary file 4 — (ZIP 7870 kb) [file 13361_2014_967_MOESM4_ESM.zip › data/VATQAVEDVLNIAK_-2_2_99791.txt]

m/z	i	matches
193.33061	19.8
194.69319	19.2
195.60028	9.0
200.22316	11.1
206.35547	5.0
207.52386	17.7
208.35849	5.9
209.30916	28.2
210.43951	22.1
211.40454	74.0
212.37682	200.4
213.31859	134.8
214.25497	56.5
215.41850	53.9
216.30617	205.4
217.36485	91.3
218.36758	1418.6
219.43315	52.5
220.44655	17.8
221.55972	26.6
222.38338	33.7
223.28513	28.0
224.45602	76.6
225.42207	141.9
226.42154	117.6
227.35905	61.1
228.41640	290.4
229.30959	75.4
230.33437	158.6
231.31813	45.4
232.60768	33.2
233.53833	67.7
234.49336	70.0
235.44159	88.1
236.48407	52.1
237.38461	73.4
238.46556	90.3
239.46568	87.3
240.36116	270.3
241.49768	32.4
242.42371	156.8
243.36661	150.4
244.45752	99.6
245.48233	73.1
246.44351	90.5
247.33737	107.8
248.45599	42.7
249.51591	51.8
250.53188	52.7
251.46184	54.9
252.45486	53.3
253.65495	55.9
254.44957	365.0
255.46429	147.8
256.50143	50.1
257.40881	82.4
258.44299	119.7
259.35666	45.6
260.42090	105.1
261.47360	135.8
262.42654	71.2
263.44821	168.4
264.44785	158.0
265.42078	62.5
266.42194	224.4
267.43701	77.4
268.40637	96.7
269.42831	115.8
270.50000	142.8
271.44794	371.5
272.46030	418.1
273.40652	31.5
274.47058	30.1
275.37286	33.8
276.49860	124.2
277.41833	61.8
278.48578	130.4
279.43484	115.1
280.22348	50.7
281.44403	227.7
282.46686	264.0
283.45212	581.9
284.55649	248.4
285.46744	116.1
286.35944	81.1
287.49802	110.1
288.59381	133.5
289.51471	103.5
290.44815	34.5
291.50839	26.5
292.48178	33.9
293.62390	56.7
294.45804	130.7
295.53116	20.0
296.57071	72.5
297.56299	194.1
298.50415	137.8
299.45804	784.8
300.44879	389.2
301.47189	1719.8
302.51309	202.1
303.56134	261.8
304.55310	165.6
305.56094	29.7
306.71271	62.6
307.76141	23.4
308.60913	97.4
309.43671	153.6
310.52292	148.5
311.52545	406.0
312.52151	99.6
313.55023	175.0
314.62042	122.1
315.54559	177.1
316.51837	56.8
317.52728	56.7
318.55261	58.1
319.53729	27.1
320.53033	150.9
321.50076	187.3
322.47449	353.0
323.43884	109.2
324.48297	55.6
325.55722	439.6
326.51648	193.8
327.57697	254.6
328.48810	226.8
329.52716	550.0
330.64352	178.0
331.54608	1936.3	y (3) (1+)
332.52838	355.3
333.56223	66.5
334.49417	63.9
335.74347	50.0
336.56653	114.2
337.57074	175.6
338.52765	232.5
339.52911	304.3
340.43384	185.6
341.47375	380.0
342.52448	322.2
343.51041	548.1
344.57880	329.1
345.49084	107.1
346.49762	102.0
347.52173	80.7
348.54590	90.4
349.62836	96.0
350.54932	162.4
351.43069	97.5
352.50604	108.0
353.56052	630.6
354.50327	347.5
355.53516	248.2
356.53125	256.9
357.52933	444.7
358.52924	194.1
359.47229	186.7
360.48428	523.5
361.51175	103.9
362.61426	109.6
363.66895	93.8
364.69153	82.8
365.59134	285.0
366.56555	41.5
367.52884	64.0
368.56567	43.1
369.64679	68.5
370.53381	124.5
371.66193	329.4
372.52057	1241.8
373.58884	195.1
374.48071	290.8
375.57242	178.5
376.53134	55.6
378.36389	753.8
379.54901	448.3
380.53342	225.7
381.48456	530.5
382.50003	1892.6	b (4) (1+)-NH3, b (4) (1+)-H2O
383.54657	551.8
384.68445	208.5
385.50638	101.2
386.47284	96.2
387.47107	120.1
388.59045	74.6
389.47015	161.5
390.56403	361.0
391.58163	214.6
392.64185	144.9
393.57959	457.7
394.52698	489.4
395.50909	3437.4
396.63629	152.4
397.50146	250.9
398.53589	477.4
399.47281	356.5
400.50604	1427.7
401.54681	200.1
402.83209	50.3
403.60226	174.4
404.47571	51.0
405.75342	152.0
407.41943	501.0
408.48737	341.2
409.70483	345.7
410.66150	273.2
411.71649	270.2
412.49194	532.4
413.54745	351.9
414.49243	136.3
415.51544	198.0
416.59467	167.6
417.46024	144.9
418.52399	213.1
419.57928	90.3
420.64426	72.5
421.57239	110.0
422.44647	303.7
423.45013	415.0
424.54016	732.1
425.55121	440.7
426.50208	592.5
427.58899	382.2
428.55411	1322.6
429.50714	383.0
430.57501	332.3
431.48651	227.5
432.76862	104.1
433.62213	117.1
434.39832	105.6
435.46881	546.1
436.49908	1926.7
437.59235	290.8
438.63116	101.9
439.59018	161.2
440.54303	1370.1
441.58115	253.4
442.55963	555.5
443.55505	853.7
445.53607	12825.9	y (4) (1+)
446.52130	2438.6
447.52966	1136.6
448.51544	140.6
449.50293	415.2
450.45667	592.0
451.61932	391.8
452.49884	400.5
453.51843	2962.4	b (5) (1+)-H2O, b (5) (1+)-NH3
454.55511	1374.9
455.56171	227.4
456.52936	577.0
457.50897	596.0
458.47571	1136.0
459.47791	334.3
460.57275	346.9
461.50391	96.8
462.59277	110.5
463.46851	154.1
464.33313	134.0
465.36401	300.5
466.49323	144.6
467.60193	163.8
468.63318	116.7
469.53583	227.6
470.50543	488.2
471.51080	4319.7	b (5) (1+)
472.48718	685.9
473.47229	1309.6
474.44165	1160.9
475.46570	173.2
476.47784	302.0
477.47058	314.7
478.51819	211.1
479.49829	53.2
480.64465	247.4
481.53766	266.4
482.52728	164.1
483.50684	125.4
484.62958	229.5
485.53583	79.2
486.53229	85.1
487.61157	136.1
488.50745	440.7
489.46362	309.6
490.64594	395.9
491.59692	171.5
492.54724	163.0
493.53522	99.7
494.61444	143.1
495.47021	150.9
496.50336	106.4
497.59338	125.6
498.69971	191.7
499.57294	210.4
500.42603	126.0
501.48053	210.6
502.50446	226.0
503.64917	229.9
504.57574	501.0
505.55402	191.0
506.48846	556.2
507.50403	920.1
508.52277	550.6
509.58459	310.2
510.53998	214.4
511.53827	257.4
512.40552	274.3
513.44171	113.9
514.42377	133.6
515.44769	249.2
516.52448	333.4
517.43829	293.2
518.34888	190.6
519.15546	92.3
520.60071	353.0
521.50165	141.8
522.44550	308.9
523.52386	353.8
524.49194	552.3
525.50281	958.4
526.48035	576.6
527.37750	342.7
528.45496	281.8
529.47064	470.6
530.57959	337.3
531.46442	223.3
532.43384	285.1
533.48761	199.0
534.53229	659.1
535.48346	1388.0
536.55469	348.5
537.43384	281.6
538.44391	182.8
539.50464	176.3
540.69952	306.8
541.54395	473.7
542.55457	766.4
543.46106	754.3
544.56592	226.7
545.46704	238.6
546.42993	150.6
547.44904	72.0
548.51001	205.5
549.45355	335.0
550.67804	292.1
552.44336	4094.2	b (6) (1+)-H2O
553.48328	2337.1	b (6) (1+)-NH3
554.47974	501.9
555.48926	349.7
556.55420	395.2
557.61566	279.4
558.55530	6043.0	y (5) (1+)
559.56134	1463.6
560.49957	649.0
561.41595	234.0
562.36719	348.3
563.41730	340.2
564.51251	331.3
565.49792	270.6
566.44562	535.2
567.53815	156.4
568.72211	148.6
569.92664	1076.5
570.57806	4044.2	b (11) (2+), b (6) (1+)
571.52411	2324.0
572.49939	381.6
573.44293	180.2
574.51379	472.3
575.59576	688.1
577.03143	69.0
577.88635	434.0
578.67358	973.8
579.56232	680.8
580.53125	634.0
581.55682	232.6
582.61200	629.4
583.55853	1599.2
584.52209	793.0
585.52087	201.9
586.37488	299.0
587.49847	645.3
588.50952	538.9
589.44794	325.3
590.49042	176.9
591.73523	2741.3	y (11) (2+)-NH3, y (11) (2+)-H2O
592.75684	131.0
593.50208	252.5
594.58270	147.1
595.65009	179.1
596.88300	259.3
597.48926	156.8
598.35583	271.7
599.60596	314.8
600.75909	2883.3	y (11) (2+)
602.53662	224.5
603.46088	265.9
604.60455	492.8
605.52454	1347.9
606.66949	310.0
607.58270	207.2
608.43738	359.0
609.46564	331.0
610.55371	386.7
611.66901	516.2
612.69397	255.7
613.69019	522.2
614.61639	427.9
615.80054	460.3
616.75299	242.2
617.71204	313.6
618.79932	479.7
619.61407	664.2
620.60138	525.7
621.57367	697.3
622.36127	338.5
623.28925	242.1
624.53625	740.0
625.32379	397.6
626.50391	313.2
627.61658	682.2
628.71069	873.6
629.70270	832.7
630.63977	597.7
631.59680	164.3
632.92511	865.6
633.56934	1642.5
634.31177	940.8
635.46088	552.2
636.57391	1228.7
637.57422	1004.0
638.71478	453.7
639.86554	746.1
640.68079	411.8
642.07666	5292.4	y (12) (2+)-NH3, y (12) (2+)-H2O
642.70740	4613.9
643.70514	878.8
644.60730	399.8
645.40393	169.3
646.29816	300.5
647.61816	475.0
648.86328	1020.0
649.66132	298.8
651.21600	10527.6	y (12) (2+)
652.06976	150.2
652.68384	560.3
653.72888	709.7
654.57062	368.5
655.41699	297.3
656.34131	346.1
657.67517	3993.7	y (6) (1+)
658.66956	1005.8
659.65552	223.5
660.67480	214.3
661.75873	691.0
662.75165	494.5
663.72272	541.9
664.57977	459.0
665.73480	561.8
666.60175	821.3
667.53235	781.2
668.69873	1040.8
669.62152	1162.0
670.66107	965.2
671.69055	1151.0
672.50354	214.1
673.64948	322.0
674.59381	256.2
675.83173	378.9
676.86853	412.7
677.80927	1293.3
678.88770	510.7
679.62689	400.4
680.79968	371.4
681.58032	1321.8
682.59888	1097.7
683.60553	428.9
684.65399	458.1
685.69189	443.0
686.65533	1450.6
687.59442	521.2
688.75525	535.2
689.59851	165.7
690.64789	334.4
691.77881	780.9
692.86523	565.6
693.75305	218.3
694.49225	227.8
695.22766	192.9
696.39423	222.5
697.37341	393.0
698.53925	1537.5
699.56293	2743.5	b (7) (1+)
700.61340	1294.8
701.58966	840.3
702.47388	577.0
703.36664	539.3
704.85718	1187.3
705.62610	676.4
706.41754	237.7
707.39813	492.7
708.43298	591.6
709.45923	1016.6
710.48883	1123.8
711.62726	276.9
712.70508	570.9
713.66833	997.4
714.63074	528.4
715.64703	595.2
716.63684	704.7
717.84558	3518.4
718.70172	9123.9	[M+2H] (2+)-NH3-H2O
719.58838	2571.2
720.86151	365.0
721.88507	282.2
722.63953	642.0
723.88806	1001.1
724.72388	2994.2
727.06091	27274.6	[M+2H] (2+)-H2O, [M+2H] (2+)-NH3
727.68030	10372.2
728.61029	372.3
729.59845	108.5
730.70941	29.0
731.67102	27.4
732.82306	14.3
734.83868	15.0
735.51190	13.9
736.53021	13.6
737.55621	258.6
738.69904	232.1
739.78113	86.5
740.61151	109.6
741.60535	118.4
742.66962	125.6
743.60883	402.2
744.90302	229.3
746.52301	905.6
747.76447	161.2
748.73254	210.7
749.54523	155.3
750.56281	328.9
751.55725	157.6
752.38953	310.5
753.40741	370.6
754.80408	233.5
755.69110	497.4
756.91699	391.7
757.80042	148.6
758.92480	187.9
759.72388	310.8
760.56055	125.5
761.89246	166.2
762.66840	88.9
763.62036	92.8
764.90588	217.5
765.75500	365.2
766.59210	254.1
767.58154	327.3
768.45221	324.5
769.35779	270.8
770.44067	708.2
771.44348	472.6
772.66583	9939.8	y (7) (1+)
773.67627	2587.6
774.70166	219.9
775.62933	243.1
776.74860	168.8
777.76776	237.6
778.62122	524.9
779.52509	162.8
780.56024	277.9
781.57684	164.9
782.70789	450.9
783.63727	1575.0
784.60938	1051.3
785.54346	3085.5
786.53357	1162.5
787.60724	520.8
788.59216	398.6
789.60889	211.2
790.83691	112.3
791.90643	94.4
792.76831	109.2
793.73749	248.5
794.70392	241.5
795.94928	491.7
796.66101	894.8
797.60022	751.3
798.77887	448.8
799.65869	365.9
800.68628	338.6
801.49152	335.1
802.51379	199.9
803.58148	106.6
804.61786	603.4
805.55585	662.6
806.64441	418.1
807.56702	182.9
808.97211	694.8
809.79761	409.6
810.70325	303.3
811.68579	287.3
812.65906	296.8
813.91913	493.5
814.61115	2405.3	b (8) (1+)
815.54755	1041.0
816.51105	516.8
817.60089	730.6
818.82715	240.2
819.74408	244.4
820.70813	311.0
821.89429	2106.5
822.68567	480.8
823.47461	126.1
824.61890	1088.4
825.57794	170.8
826.50244	213.2
827.41040	288.5
828.53406	427.0
829.50336	801.2
830.51495	518.7
831.46826	290.6
832.55841	233.4
833.60535	385.4
834.68842	344.6
835.64142	389.8
836.53772	401.1
837.47101	530.9
838.55878	826.9
839.49097	387.5
840.87012	244.9
841.67548	199.6
842.60364	621.7
843.64154	420.7
844.53235	281.6
845.51117	343.5
846.73639	444.1
847.64789	356.8
849.01947	528.1
849.76410	414.0
850.47278	661.6
851.61127	583.3
852.62268	450.2
853.83441	617.3
854.68884	480.7
855.69531	363.0
856.57800	1059.9
857.42828	702.2
858.58136	324.4
859.75934	367.4
860.61023	263.5
861.81207	393.1
862.92603	313.0
863.63849	406.6
864.77734	255.3
865.80475	262.5
866.87158	696.2
867.85352	671.3
868.78577	595.2
869.72095	567.7
870.68170	634.0
871.90387	921.6
872.64185	422.0
873.65552	267.8
874.60138	503.8
875.73706	432.8
876.91089	137.2
877.77838	302.6
878.58063	420.6
879.40234	269.9
880.46155	696.0
881.27258	1966.6
882.50116	597.7
883.59888	1095.5
884.65430	1082.0
885.71234	752.4
886.85144	402.0
888.40106	929.0
889.54077	499.3
890.85266	969.6
891.66132	636.3
892.63129	570.9
893.66077	1482.5
894.75366	370.2
895.56183	1886.7	b (9) (1+)-H2O
896.59961	1654.1	b (9) (1+)-NH3
897.66846	757.6
898.59479	852.2
899.94464	1211.6
900.57007	6786.2
901.62372	29276.5	y (8) (1+)
902.62805	8592.9
903.70892	564.2
904.97308	381.1
905.77661	289.2
906.79639	220.0
907.75275	949.4
908.61719	763.6
909.61456	1894.6
910.76819	436.4
911.88306	318.3
913.47797	4141.0	b (9) (1+)
914.50732	1494.4
915.53577	190.5
916.34052	78.8
917.46564	223.2
918.22205	292.3
919.03864	349.0
919.96021	160.0
920.76343	134.8
921.66351	270.9
922.68054	315.1
923.74915	204.6
924.69128	400.4
925.80463	375.0
926.74890	660.2
927.65558	1581.6
928.72565	898.7
929.66943	338.2
930.61383	322.3
931.52069	267.7
932.72284	380.0
933.63208	210.1
934.64575	221.6
935.71356	353.2
936.78564	323.8
937.75391	595.6
938.68097	349.9
939.65753	369.5
940.77100	408.9
941.77271	2891.1
942.71753	501.9
943.73407	249.7
944.55737	256.6
945.64154	274.9
946.86688	221.3
947.64148	316.6
948.55511	340.7
949.70673	178.0
950.79022	160.4
951.81750	243.6
952.68640	309.0
953.62939	236.3
954.61816	147.1
955.62000	360.7
956.65210	197.5
957.65765	191.2
958.73889	190.5
959.97498	268.4
961.53235	164.4
962.63446	141.3
963.74347	163.7
964.73462	414.4
965.67358	537.2
966.54932	498.6
967.50629	217.1
968.63708	256.4
969.65125	261.2
970.71741	256.1
971.80359	136.6
972.73822	84.1
973.44751	245.1
974.40131	255.0
975.11768	155.2
975.78473	250.9
976.73236	134.4
977.60498	180.4
978.66534	216.9
979.65387	512.0
980.61768	409.6
981.49286	504.7
982.57874	800.7
983.64380	520.3
984.71136	472.7
985.56531	228.3
986.58917	152.1
987.58612	330.1
988.50061	288.4
989.85895	428.5
990.83258	848.0
991.60815	682.9
992.71484	135.4
993.70416	162.5
994.72369	80.1
995.69183	375.3
996.78461	350.3
997.86188	157.7
998.67889	283.5
1000.63623	21112.6	y (9) (1+)
1001.64783	7354.1
1002.68298	502.0
1003.72070	528.3
1004.72150	155.9
1005.62793	76.1
1006.68109	178.0
1007.76117	356.8
1008.69043	2806.4	b (10) (1+)-H2O
1009.65747	1235.3
1010.63550	492.8
1011.62933	482.0
1013.52594	4989.5
1014.56720	2138.4
1015.69391	463.6
1016.77698	362.9
1017.72577	343.0
1018.65411	303.4
1019.59430	137.1
1020.75018	238.0
1021.73901	252.8
1022.56903	733.3
1023.42505	212.3
1024.59851	170.4
1025.86340	718.5
1026.62915	7893.6	b (10) (1+)
1027.60803	4221.5
1028.64795	302.8
1029.75891	463.7
1030.90845	687.5
1031.64673	278.6
1032.67737	215.4
1033.58154	119.4
1034.58044	180.2
1035.65710	408.2
1036.73462	295.0
1037.72717	124.7
1038.74609	199.4
1039.61438	412.1
1040.57605	328.2
1041.65369	181.3
1042.74854	123.9
1043.57068	65.7
1044.58521	132.5
1045.73071	144.4
1047.33105	704.5
1048.59143	483.9
1049.59973	168.5
1050.44641	92.2
1051.27234	72.1
1052.42383	108.9
1053.62939	442.9
1054.64209	768.9
1055.68652	946.3
1056.71460	213.0
1057.73596	145.0
1058.71558	121.8
1059.74597	121.4
1060.63037	126.0
1061.63452	118.0
1062.77551	86.6
1063.67810	64.9
1064.65771	222.5
1065.60999	477.1
1066.55298	328.5
1067.52649	99.0
1069.64502	149.8
1071.65332	13935.1	y (10) (1+)
1072.66455	5235.2
1073.69971	281.6
1074.53772	198.1
1075.58740	128.6
1076.57507	54.8
1077.66602	122.7
1078.73254	126.1
1079.71863	119.5
1080.52209	38.6
1081.68347	89.5
1082.86548	106.7
1083.62695	471.6
1084.59851	290.0
1085.39771	80.7
1086.74316	27.1
1087.72156	79.6
1088.65369	11.6
1090.22034	108.4
1091.41992	107.7
1092.63574	187.4
1093.64026	240.2
1094.64026	90.6
1095.64050	209.1
1096.65100	151.1
1097.53503	77.1
1098.73071	97.8
1099.66553	71.7
1100.80933	100.3
1101.74329	152.0
1102.74976	31.0
1104.05701	81.8
1104.82654	7.9
1105.62830	101.2
1106.52954	80.7
1107.56396	225.5
1108.66479	190.0
1109.75378	62.8
1110.72241	116.4
1111.67114	81.5
1112.65747	150.6
1113.50000	135.9
1114.20715	15.9
1115.57532	45.9
1116.75537	67.5
1117.76770	82.8
1118.76367	23.4
1119.75488	117.1
1120.65002	52.2
1121.72852	210.7
1122.60645	320.6
1123.64258	522.5
1124.57373	490.9
1125.58984	362.3
1126.71545	226.5
1127.77185	49.1
1128.86548	103.6
1129.66101	237.8
1130.63281	109.1
1131.62756	210.2
1132.66418	132.9
1133.48682	88.7
1134.64294	6.7
1136.04346	76.8
1136.75037	166.6
1137.79285	291.6
1138.76880	173.4
1140.57263	2451.2	b (11) (1+)
1141.62329	1561.1
1142.58020	2819.7
1143.53674	1374.9
1144.49438	73.8
1145.66614	85.4
1147.35852	195.5
1148.66272	168.4
1149.58777	151.4
1150.43213	131.4
1151.70374	115.2
1152.55591	97.0
1153.61206	123.4
1154.66833	639.6
1155.61157	364.3
1156.71008	73.0
1157.64465	29.3
1158.60034	34.1
1159.61157	31.8
1160.81824	43.1
1161.62402	7.9
1162.69739	52.8
1163.66418	104.5
1164.66455	94.6
1165.64197	257.3
1166.57874	190.6
1167.64612	152.7
1168.61731	52.1
1170.82556	120.0
1171.74451	111.3
1172.79761	50.0
1173.68726	18.7
1174.82666	46.5
1175.62610	56.1
1176.83545	45.9
1177.63391	32.1
1178.64209	78.6
1179.63696	83.0
1180.58728	20.2
1181.78442	167.6
1182.68262	462.8
1183.67102	585.1
1184.67065	345.7
1185.74658	61.6
1186.70691	67.7
1187.59045	27.1
1188.71826	11.3
1189.78601	30.9
1190.86682	47.8
1191.82397	50.8
1192.82141	91.7
1193.79663	196.1
1194.63184	197.6
1195.66968	137.4
1196.75769	132.2
1197.71606	89.3
1198.81201	126.5
1199.76001	1982.6	y (11) (1+)
1200.74585	850.2
1201.70007	49.2
1202.72388	22.8
1203.87195	7.5
1204.74719	48.5
1205.74268	63.0
1206.68213	148.1
1207.97266	68.7
1208.69897	75.7
1209.61963	139.2
1211.00647	116.9
1211.83276	298.2
1212.78088	108.6
1213.76599	64.1
1214.82422	101.0
1215.54712	26.5
1216.66602	60.6
1218.02454	83.2
1218.68713	161.2
1219.82141	81.8
1220.76953	62.3
1221.60168	50.4
1222.69495	28.0
1223.77417	146.1
1224.77930	147.8
1225.67700	347.3
1226.68652	408.6
1227.68469	83.6
1228.65649	159.9
1230.03333	116.9
1230.79980	125.1
1232.16455	9.8
1233.48499	54.6
1235.69666	908.9
1236.71228	1236.7
1237.70471	419.5
1238.60986	127.5
1239.75366	37.6
1241.05066	19.2
1241.77795	26.2
1242.74194	67.9
1243.64783	127.8
1244.61682	167.9
1245.53564	39.9
1246.69458	11.6
1247.72913	49.7
1248.83826	8.9
1250.61145	62.2
1251.49414	16.3
1253.70984	5787.7	b (12) (1+)
1254.70361	3388.5
1255.62195	223.8
1256.69385	121.8
1257.99634	66.8
1259.04712	37.2
1259.72144	35.5
1260.66187	66.3
1261.49072	24.3
1262.95923	62.2
1263.71790	16.2
1264.55103	4.6
1265.76563	71.2
1266.65601	55.2
1267.72253	6.1
1268.65283	36.1
1269.71277	11.3
1271.11755	39.8
1271.98328	52.6
1272.68994	27.9
1274.52026	8.3
1275.66431	18.4
1276.81396	29.8
1277.65759	145.4
1278.64246	223.3
1279.68762	157.5
1280.97571	60.4
1281.96277	37.7
1282.79895	45.0
1283.66882	202.0
1284.83374	187.0
1285.84729	165.0
1286.86365	121.8
1287.75354	29.6
1288.59363	21.1
1289.80322	172.7
1290.74512	65.6
1291.74915	33.2
1292.86011	32.5
1294.86035	56.5
1295.84546	262.0
1296.73132	417.8
1297.68372	153.2
1298.72778	17.6
1299.69592	10.5
1300.78052	1074.6
1301.72314	496.8
1302.51501	55.8
1303.63574	22.9
1304.70715	34.8
1305.72266	22.1
1306.78589	669.7
1307.68127	804.3
1308.68750	276.0
1310.31018	26.9
1312.56616	104.5
1313.77405	81.1
1314.68945	123.9
1315.65161	27.3
1316.62939	35.2
1317.68005	20.4
1318.69958	39.9
1319.57434	5.3
1320.79358	4.7
1322.93701	44.9
1324.68518	2475.3	b (13) (1+)
1325.70801	2087.7
1326.71252	174.5
1327.57336	9.8
1329.70374	9.9
1330.68909	33.5
1333.61389	30.6
1335.69812	96.3
1336.58081	43.8
1337.50000	33.1
1338.90320	41.4
1339.89795	25.8
1340.91663	37.0
1342.15662	58.1
1342.89563	68.4
1343.81604	59.1
1345.80078	48.9
1347.94971	19.8
1350.77417	14.3
1351.55029	3.7
1352.72144	6.7
1353.75000	9.0
1354.87024	41.7
1355.75513	10.2
1356.97119	12.5
1357.94421	7.7
1359.65344	7.9
1360.80847	4.6
1363.65930	5.0
1364.81299	3.9
1365.88037	7.3
1366.71753	7.9
1368.72253	17.7
1369.83643	5.1
1370.65991	42.0
1371.73938	79.9
1372.82849	40.9
1373.69128	31.1
1374.76746	38.8
1375.91125	15.6
1376.74756	4.8
1379.60486	9.9
1381.87659	83.9
1382.72473	56.8
1384.64368	2.2
1386.85168	11.6
1387.84082	16.7
1388.87292	15.1
1392.76489	44.3
1394.55713	5.8
1396.73157	8.5
1398.87915	3.2
1400.61133	21.8
1404.12378	27.1
1404.95117	34.5
1416.73267	3.4
1417.53003	6.9
1419.69263	6.7
1426.82556	3.6
1427.77197	13.4
1430.65161	7.7
1435.85901	6.8
1436.87354	4.2
1439.67053	3.5
1443.82800	40.3
1447.90869	18.3
1448.91711	9.7
1455.96631	8.3
1461.78870	40.7
1465.76038	5.9
1466.92786	14.0
1473.02197	9.4
1475.51025	7.0
1479.63782	3.3
1480.80481	3.8
1481.48706	10.2
1483.73230	18.8
1484.82373	11.4
