# Supplementary material for: Top-Down and Bottom-Up Identification of Proteins by Liquid Extraction Surface Analysis Mass Spectrometry of Healthy and Diseased Human Liver Tissue
Source: J Am Soc Mass Spectrom. 2014 Sep 3;25(11):1953–61. doi: 10.1007/s13361-014-0967-z (PMC4197381; doi:10.1007/s13361-014-0967-z)
Supplement: Supplementary file 4 — (ZIP 7870 kb) [file 13361_2014_967_MOESM4_ESM.zip › data/LLGTIYTAAEEIEAVGGK_-2_4_40303.txt]

m/z	i	matches
250.33931	8.7
254.44260	15.5
256.19070	4.7
257.56616	20.7
259.51855	22.1
260.39798	21.9
261.32748	572.0	y (3) (1+)
262.32990	53.1
263.31076	19.0
265.37283	32.0
266.35147	28.8
267.47659	48.8
268.65405	24.1
269.39636	9.4
270.48456	21.0
271.40509	23.7
272.35852	60.7
275.47098	46.3
276.44775	36.2
277.36768	37.6
278.30899	60.0
280.30472	27.3
281.30380	38.4
282.37280	23.0
283.65793	48.0
284.49118	47.2
285.40005	23.5
286.46545	42.9
287.38596	47.4
288.41815	144.1
289.51538	49.7
290.45947	31.2
291.35574	14.6
293.01801	7.0
294.44644	27.5
295.52835	111.6
296.50031	47.7
297.21426	17.5
298.45135	100.3
299.21487	30.4
300.32483	57.6
301.77609	64.4
302.45020	158.5
303.45630	46.8
304.40857	57.9
305.39362	83.8
306.36823	48.4
307.51340	32.2
308.33820	10.5
309.43542	17.8
310.50525	168.9
311.51694	68.9
312.47766	83.3
313.49625	56.6
314.40250	117.7
315.41885	170.1
316.40939	77.9
317.61234	20.2
318.43658	50.5
319.43671	32.2
320.46890	42.1
321.49063	107.5
322.52072	228.1
323.36652	68.4
324.44299	42.5
325.60175	85.8
326.50357	55.1
327.43643	67.7
328.44733	80.2
329.41486	32.6
330.51202	64.5
331.51447	32.1
332.42657	87.1
333.48309	59.8
334.44427	40.7
335.57162	12.6
336.60577	33.4
337.56329	82.6
338.50671	69.3
339.53967	346.5
340.44250	258.9
341.45398	104.1
342.46027	57.9
343.44708	30.1
344.50528	26.8
345.46384	1022.7
346.45062	314.1
347.46094	23.6
348.50824	22.2
349.54031	153.4
350.49435	54.8
351.65900	24.6
352.49011	119.8
353.52826	45.2
354.53949	49.8
355.56223	50.9
356.53214	212.6
357.56946	211.4
358.41202	25.7
359.47723	94.1
360.43729	515.7
361.43283	140.2
362.65100	57.1
363.57956	49.7
364.37933	8.2
365.52087	62.9
367.43170	767.1	b (4) (1+)-H2O
368.50342	97.0
369.43463	70.9
370.45477	48.6
372.38455	837.4	b (7) (2+)-H2O
373.47156	357.6
374.65698	50.6
375.51944	43.9
376.31006	27.6
377.39471	195.7
378.50946	96.1
379.52911	49.1
380.49744	61.1
381.64868	67.7
382.50699	55.2
383.41644	38.7
384.40051	116.9
385.48703	681.2	b (4) (1+)
386.46051	145.0
387.47955	86.6
388.47723	15.6
389.53009	74.0
390.58435	243.6
391.58868	68.0
392.48743	81.4
393.57227	22.8
394.51572	136.3
395.47470	32.4
396.43750	97.9
397.38959	166.9
398.53387	125.0
399.49915	103.7
400.48380	100.7
401.53674	93.9
402.50656	113.9
403.44070	42.6
404.54153	54.5
405.57486	63.2
406.53415	54.2
407.44989	135.7
408.62326	119.5
409.53796	38.3
410.47272	67.0
411.46222	114.0
412.55066	78.6
413.51965	99.6
414.58731	97.6
415.60477	36.8
416.40399	64.5
417.42770	186.0
418.61966	189.7
419.54919	128.1
420.53290	45.3
421.71500	54.8
422.54010	78.7
423.56305	92.9
424.46951	105.1
425.55270	213.7
426.60651	172.0
427.50739	93.7
428.48013	81.8
429.41748	121.4
430.62061	114.0
431.50308	1097.3	y (5) (1+)
432.50287	238.4
433.38931	78.8
434.50543	67.1
435.47205	470.6
436.55133	176.9
437.44171	146.6
438.47388	78.3
439.41721	119.1
440.65826	115.8
441.54413	63.6
442.46310	50.8
443.53732	129.0
444.78308	89.7
445.46045	195.5
446.60211	61.5
447.57196	124.9
448.45700	65.2
449.52179	63.5
450.40726	115.4
451.68512	52.9
452.53760	433.0
453.52774	292.7
454.54529	66.3
455.43768	42.4
456.48615	87.6
457.48553	129.9
458.54242	331.7
459.54181	151.7
460.71356	120.9
461.48007	272.5
462.54144	79.0
463.47559	123.0
464.51749	69.7
465.48029	78.2
466.64551	95.6
467.51520	104.0
468.45676	102.0
469.53790	324.2
470.61923	665.1
471.54846	158.2
472.44470	65.6
473.58127	212.9
474.53040	95.8
475.54620	109.1
476.49127	179.1
477.51044	72.1
478.32236	58.8
479.30341	87.3
480.48740	1559.4	b (5) (1+)-H2O
481.48938	393.5
482.49567	126.7
483.44330	80.7
484.54633	180.0
485.46722	685.9
486.47156	248.6
487.31015	116.8
488.47626	86.3
489.59387	84.0
490.66196	82.7
491.50317	181.0
492.50458	66.5
493.43396	198.3
494.59241	118.1
495.68716	74.3
496.65088	69.9
497.45221	94.7
498.45020	973.3	b (5) (1+)
499.44794	161.5
500.43024	117.2
501.48499	115.5
502.39453	108.0
503.54565	286.7
504.55261	53.2
505.42145	45.6
506.48047	37.9
507.41504	96.7
508.44617	133.9
509.44586	143.3
510.53284	138.5
511.43835	178.1
512.45349	122.3
513.47974	249.2
514.43439	112.6
515.49493	1534.4
516.48883	598.4	b (10) (2+)
517.52899	121.5
518.40424	194.7
519.30121	119.0
520.47144	283.2
521.53290	198.3
522.44214	90.3
523.41901	96.3
524.38593	127.4
525.45813	94.8
526.51697	102.6
527.46313	157.4
528.43597	137.8
529.58997	145.3
530.43866	464.1
531.50616	161.8
532.38391	267.7
533.37286	126.7
534.51892	129.5
535.53552	230.6
536.57544	200.4
537.53790	249.0
538.35852	169.7
539.41711	152.0
540.49030	160.8
541.47241	122.8
542.41382	315.7
543.49353	188.2
544.55402	175.6
545.41278	75.3
546.53644	41.5
547.57892	83.0
548.48499	421.1
549.52252	184.1
550.46814	162.4
551.47333	156.6
552.49323	134.7
553.63751	82.6
554.57251	129.8
555.55951	119.8
556.61127	233.1
557.60931	65.7
558.46100	164.4
559.46027	182.4
560.47180	1777.4	y (6) (1+)
561.44635	467.9
562.50781	165.7
563.50183	281.2
564.50159	168.8
565.48364	122.5
566.43793	65.8
567.48914	159.9
568.40973	416.1
569.44476	110.1
570.59918	71.9
571.84479	237.4
572.55273	3397.5	b (11) (2+)-H2O
573.55109	1699.6
574.59515	490.5
575.57532	124.1
576.44965	92.8
577.48004	159.3
578.31592	25.9
579.44299	131.8
580.74622	71.5
581.54468	181.5
582.45398	145.7
583.56458	115.1
584.60327	46.1
585.57037	75.6
586.56628	162.7
587.63647	160.9
589.47839	741.6
590.52991	375.3
591.56049	87.4
592.59967	86.5
593.54547	107.9
594.79175	140.8
595.56683	86.2
596.45349	98.8
597.47064	140.3
598.53235	249.6
599.53571	193.5
600.81616	141.5
601.52417	55.5
602.67236	87.7
603.51111	312.0
604.42651	160.8
605.42151	73.8
606.65820	183.3
607.61041	227.5
608.60114	227.8
609.50879	140.4
610.68994	73.8
611.49756	69.5
612.57703	146.7
613.74677	374.6
614.61420	197.6
615.50769	410.7
616.45996	319.3
617.80853	204.3
618.63934	165.9
619.65039	162.6
620.58698	153.2
621.44855	118.0
622.46967	326.9
623.58850	253.7
624.56915	380.9
625.52911	479.9
626.55579	420.8
627.55548	236.9
628.45917	103.5
629.45416	148.8
630.49438	202.3
631.58173	437.7
632.75037	332.5
633.55835	739.6
634.59424	411.6
635.47565	210.6
636.54199	151.9
637.50323	171.4
638.48932	75.2
639.51605	315.8
640.55493	92.2
641.55896	346.2
642.56738	511.0
643.60858	1644.2	b (6) (1+)-H2O
644.60779	510.3
645.56122	128.1
646.74481	142.6
647.61292	112.2
648.50891	74.9
649.56696	398.7
650.60632	413.1
651.57959	255.8
652.54651	360.9
653.56860	432.5
654.60309	214.8
655.59637	180.7
656.58270	138.5
657.65680	178.8
658.50928	160.7
659.62158	148.4
660.65497	355.3
661.62408	646.6	b (6) (1+)
662.56616	286.3
663.74921	235.4
664.63171	259.2
665.51276	191.8
666.46399	68.8
667.60345	125.3
668.57910	193.3
669.50214	131.7
670.79449	125.6
671.74799	297.0
672.73608	250.4
673.58569	1676.2	y (7) (1+)
674.58508	723.7
675.67645	217.6
676.63330	222.0
677.47375	189.7
678.77393	390.8
679.74530	210.3
680.89777	174.1
681.73462	198.3
682.69086	151.7
684.01324	225.9
684.66406	238.2
685.64160	2846.1
686.67206	1840.2
687.65417	554.1
688.66705	215.7
689.50568	247.3
690.64520	291.7
691.59387	198.1
692.32153	98.3
692.99249	6.3
693.70721	102.2
694.68256	121.0
695.60291	134.4
696.35229	104.3
697.42676	201.6
698.60150	211.3
699.56165	372.5
700.66534	212.6
701.60400	183.7
702.54834	498.9
703.40729	651.0	b (13) (2+)
704.63043	263.0
705.59583	301.3
706.62866	534.1
707.78479	204.2
708.61047	90.4
709.91449	183.2
710.73755	190.3
711.82587	220.1
712.67432	159.5
713.63818	104.1
714.73853	265.4
715.72333	280.4
716.69019	648.1	y (14) (2+)-NH3, y (14) (2+)-H2O
717.53925	564.7
718.55890	511.7
719.56012	453.1
720.49182	386.8
721.44293	286.6
722.48553	171.0
723.47211	187.2
724.39612	203.2
725.33673	171.3
726.55511	738.9	y (14) (2+)
727.59644	290.6
728.75244	312.0
729.75714	394.6
730.68945	406.3
731.67261	233.4
732.65015	145.4
733.64301	104.7
734.53284	128.4
735.49304	177.1
736.55762	513.2
737.56110	958.0
738.60944	710.5	b (14) (2+)
739.66016	225.3
740.70654	354.1
741.61047	240.6
742.63257	262.9
743.83496	260.6
744.66589	1507.5	b (7) (1+)-H2O
745.72815	570.1
746.94763	1583.1
747.74341	1641.9
748.85065	186.3
750.41010	3029.4
751.30243	1090.6
752.51587	396.8
753.69580	530.3
754.65515	421.3
755.51660	316.3
756.68579	170.6
757.70697	356.3
758.62598	284.9
759.57153	529.3
760.35590	181.9
761.39642	134.9
762.59387	625.4	b (7) (1+)
763.67987	390.7
764.80396	261.7
765.72144	89.5
766.66406	155.1
767.67761	1141.8	y (15) (2+)-H2O, y (15) (2+)-NH3
768.65729	314.6
769.80682	582.9
770.60901	872.9
771.66235	669.9
772.62665	412.0
773.72485	738.4
774.80029	237.1
775.64008	813.6	y (15) (2+)
776.55066	356.8
777.39581	198.1
778.50421	202.8
779.55554	321.1
780.56189	338.3
781.55542	586.4
782.62762	255.7
783.82050	314.4
784.80255	566.2	y (8) (1+)-H2O, y (8) (1+)-NH3
785.83252	496.9
786.73297	437.7
787.63892	775.4	b (15) (2+)
788.61273	542.0
789.59222	521.3
790.57147	300.9
791.60559	587.3
792.76660	284.4
793.80353	124.1
794.69745	374.9
796.00653	1007.5	y (16) (2+)-H2O, y (16) (2+)-NH3
796.72894	883.5
797.68243	886.2
798.75104	1157.9
799.73114	733.6
800.78937	168.1
802.51880	3298.0	y (8) (1+)
803.60779	1277.8
804.72473	1762.6	y (16) (2+)
805.57129	710.9
806.45404	219.5
807.49585	309.8
808.59662	1150.5
809.57642	562.0
810.52698	992.5
811.37628	939.0
812.28149	664.7
813.42865	296.2
814.31921	422.6
815.63861	3881.6	b (16) (2+), b (8) (1+)-H2O
816.65533	1547.1
817.61011	261.2
818.74072	779.4
819.69690	898.8
820.63599	226.6
821.81781	269.2
823.31616	331.7
824.35901	525.9
825.69635	1074.5
826.65027	481.0
827.49658	221.1
828.20258	609.5
829.05072	50.4
829.71881	467.2
830.71863	300.7
831.82092	438.5
832.87323	397.1
833.68195	950.0	b (8) (1+)
834.63751	606.4
835.56921	500.7
836.45001	885.1	b (17) (2+)-H2O
837.44720	493.7
838.73206	1609.7
839.75421	896.8
840.55042	299.7
841.29535	886.9
842.47906	554.7
843.54822	592.6
844.65424	469.2
845.55273	132.5
846.61908	414.0
847.65924	384.2
848.90204	184.3
849.68890	314.0
850.69147	332.8
851.69128	622.9
852.75409	653.9	y (17) (2+)-H2O
853.71210	924.2	y (17) (2+)-NH3
854.60211	395.7
855.51862	379.5
856.71106	611.7
857.47119	2082.9
858.53192	359.2
859.63300	503.3
860.71478	498.7
861.54785	1016.7	y (17) (2+)
862.34930	1260.6
863.31622	757.6
864.17914	459.7
865.21429	505.0
866.48334	1086.4
867.49689	795.2
868.80817	1322.1
869.65887	1217.2
870.87878	334.6
872.09552	869.5
873.24207	764.5
874.44043	510.8
875.75903	574.8
876.82941	196.9
878.33209	4260.9
879.70520	1388.5
880.74072	943.2
881.58710	593.3
882.44366	742.0
883.65912	558.2
884.68903	282.5
886.02765	1619.1
886.66455	3052.1	b (9) (1+)-H2O
887.63580	1042.3
888.57324	255.6
889.76190	912.4
890.67426	823.1
891.59229	875.6
892.54022	1137.0
893.68158	381.2
894.72467	498.9
895.58417	383.5
896.76801	518.1
897.71216	786.8
898.70380	285.3
899.87689	4231.3	[M+2H] (2+)-NH3-H2O
900.65436	4039.2
901.62109	1085.8
902.58875	900.7
903.70142	1330.4
904.78247	1721.8	b (9) (1+)
905.99487	3519.0
906.74780	1898.5
907.66901	414.5
908.98669	2575.0	[M+2H] (2+)-H2O, [M+2H] (2+)-NH3
909.71112	2004.6
910.56030	427.2
911.90063	30.9
912.52063	3.5
914.57172	37.7
917.50641	167.0
918.57532	48.6
919.68866	133.6
920.69647	170.8
921.63428	148.8
922.80817	168.6
923.53741	121.4
924.61005	158.6
925.79114	121.8
926.86835	143.8
927.77185	319.7
928.76758	110.3
930.10461	214.4
931.59125	4780.3	y (9) (1+)
932.64563	1588.4
933.86243	350.3
934.71564	384.8
935.95367	319.7
936.81940	641.5
937.60358	221.8
938.44885	350.8
939.71362	229.9
940.41302	253.1
941.41498	254.4
942.29156	1143.6
943.34778	421.0
944.30286	230.8
945.41473	307.1
946.46820	399.5
947.41998	195.6
948.55957	737.5
949.38049	2177.5
950.28003	489.9
951.38574	305.0
952.43512	608.0
953.43433	204.7
954.65326	432.4
955.76416	442.8
956.72992	419.3
957.82806	687.9
958.72028	522.5
959.64471	414.1
960.66058	466.2
961.73340	856.3
962.85443	720.2
963.81512	786.8
964.65796	597.3
965.68079	329.6
966.50543	534.3
967.54071	477.8
968.82098	1480.1
969.75647	1375.1
970.73682	140.0
971.78033	327.0
972.64990	927.6
973.63745	967.5
975.06299	1270.8
975.81763	1059.6
977.41254	1055.8
978.44891	1068.4
979.56958	717.6
980.62610	620.1
981.69598	514.7
982.74139	343.9
983.65515	522.5
984.68213	516.3
985.73932	384.9
986.75275	523.8
987.58679	371.0
988.59143	699.8
989.76611	484.2
990.77686	304.6
991.79382	296.4
992.60327	284.4
993.78723	1538.9
994.74176	488.4
995.57062	444.6
996.90613	542.8
997.78009	392.4
998.65613	642.4
999.46112	590.9
1000.64111	895.7
1002.60156	9619.4	y (10) (1+)
1003.62213	3637.0
1004.64911	330.4
1005.58209	666.3
1006.68988	543.9
1007.62994	387.5
1008.46783	317.9
1009.46234	652.7
1010.63098	787.4
1011.47809	540.5
1012.62811	452.2
1013.74744	764.7
1014.70294	556.8
1015.72473	1611.8	b (10) (1+)-H2O
1016.62720	1359.7
1017.55438	318.2
1018.65936	1136.8
1019.68347	680.8
1020.84143	745.9
1021.80286	295.1
1022.56378	288.6
1023.63208	409.9
1024.83704	1610.4
1025.80151	1753.6
1026.75110	1856.8
1027.62415	249.0
1028.62170	831.5
1029.64807	2030.7
1030.44934	807.0
1031.52002	527.2
1032.77625	1084.6
1033.86450	2663.3	b (10) (1+)
1034.56128	1877.7
1035.26086	1204.4
1036.13391	292.5
1036.91589	347.3
1037.60132	479.6
1038.50647	460.2
1039.66223	440.2
1040.74487	466.5
1041.80725	491.3
1042.94385	543.1
1043.78113	313.5
1044.72290	439.3
1045.70532	650.4
1046.85742	333.3
1047.80066	249.6
1048.68481	278.7
1049.67554	205.3
1050.64929	673.7
1051.71741	871.7
1052.71753	529.2
1053.82947	575.6
1054.61047	465.9
1055.61340	570.9	y (11) (1+)-H2O
1056.76086	250.1
1057.58875	190.7
1058.41785	105.1
1059.36963	338.6
1060.57935	321.6
1061.67517	360.6
1062.63184	627.9
1063.66187	880.7
1064.59119	392.5
1065.93591	238.9
1067.17224	251.4
1067.88013	2966.9
1068.53357	2027.9
1069.60083	3502.9
1070.53564	695.5
1071.59595	1010.7
1072.62109	1508.3
1073.63550	6427.6	y (11) (1+)
1074.63586	2709.0
1075.54114	368.1
1076.45996	423.0
1077.58167	623.7
1078.64063	329.3
1079.74792	371.0
1080.94287	1120.3
1081.85095	2959.5
1082.67712	1390.2
1083.98047	151.2
1084.87244	292.2
1085.75854	195.3
1086.79980	571.1
1087.78491	347.0
1088.73877	382.7
1089.89722	1209.7
1090.83679	4866.5
1091.67371	1893.0
1092.51099	201.5
1093.76770	318.5
1094.89453	592.5
1095.93469	311.9
1096.76025	846.7
1097.68726	385.5
1098.68311	545.6
1099.57715	736.3
1100.59058	569.3
1101.52881	242.8
1102.39404	412.1
1103.36719	638.5
1104.42468	679.3
1105.79639	5948.2
1106.87183	474.5
1107.79285	477.7
1108.85840	487.5
1109.86218	1108.5
1110.81934	993.1
1111.68335	294.4
1112.52173	305.5
1113.72754	528.4
1114.92334	305.9
1115.76917	938.0
1116.75439	1384.7
1117.71497	735.4
1118.97937	2844.0
1119.77344	3081.7
1120.69629	266.1
1121.89941	155.6
1122.89465	300.2
1123.87610	991.8
1124.62402	388.3
1125.61951	167.2
1126.62683	325.5
1127.69824	169.6
1128.81812	533.3
1129.73083	382.0
1130.71436	403.0
1131.70654	324.5
1133.28589	1095.5
1134.56250	502.6
1135.67236	419.3
1136.49731	261.6
1137.28711	359.3
1137.98694	264.0
1138.76648	1053.3
1139.76453	438.6
1140.71606	161.6
1141.67749	250.6
1142.67896	1753.6
1143.50696	628.4
1144.64246	1085.0	b (11) (1+)-H2O
1145.69788	754.6
1146.67749	506.0
1147.53601	515.4
1148.18762	2298.1
1148.82300	3057.7
1149.97681	394.7
1150.90063	259.1
1152.17603	768.6
1153.32471	501.2
1154.20557	122.4
1155.01013	406.3
1156.00464	338.3
1156.62646	435.6
1157.59265	388.4
1158.50085	170.6
1159.77698	927.4
1160.82861	662.1
1162.08936	2241.0	b (11) (1+)
1162.78357	1820.0
1163.63831	576.9
1164.77930	271.5
1165.86060	319.8
1166.76538	280.4
1167.74683	150.0
1168.64209	352.1
1169.56323	228.1
1170.53955	257.7
1171.61719	186.7
1172.83752	133.7
1173.68433	194.1
1174.66357	7127.6	y (12) (1+)
1175.68823	3973.2
1176.79016	580.2
1177.72729	256.2
1178.55200	334.6
1179.70667	185.8
1180.86304	209.4
1181.70850	227.6
1182.65234	226.5
1183.69568	336.9
1184.68835	343.5
1185.87280	368.6
1186.83777	402.5
1187.62109	243.5
1188.67285	300.2
1189.70557	904.9
1190.76331	658.3
1191.68701	689.0
1192.75916	1414.7
1193.72571	2168.4
1194.86572	1714.6
1195.83777	1315.8
1196.99036	974.5
1197.81079	661.4
1198.85608	292.7
1199.69336	245.0
1200.67236	198.4
1201.78137	194.6
1202.90454	469.9
1204.25122	5374.4
1205.22607	2075.7
1206.67859	140.5
1207.82422	360.9
1208.71436	142.7
1209.48352	136.6
1210.61157	920.7
1211.75476	338.3
1212.84534	256.3
1213.80981	206.7
1214.70557	215.5
1215.84460	250.5
1216.88525	321.0
1217.65332	180.1
1218.57129	185.1
1219.56982	518.6
1220.36426	688.3
1221.59058	361.4
1222.65173	366.7
1223.96692	570.6
1224.81689	234.5
1225.94836	408.8
1226.81909	212.7
1227.69861	143.8
1228.58752	105.1
1229.79944	246.4
1230.78613	277.3
1231.88806	360.9
1232.85657	1619.2
1233.72009	675.4
1234.71191	502.4
1235.60950	361.6
1236.76941	197.9
1237.80493	193.5
1238.93274	514.6
1239.80286	619.8
1240.73438	202.5
1241.61194	113.4
1242.56726	168.1
1243.73303	342.3
1244.70715	170.8
1245.47620	164.9
1246.34924	163.4
1247.31714	263.1
1248.56042	457.1
1249.54785	518.4
1250.52417	239.1
1251.62878	250.3
1252.66321	151.3
1253.97815	2322.1
1254.84473	467.5
1255.69104	147.2
1256.60632	102.1
1257.70496	938.6	b (12) (1+)-H2O
1258.85669	531.0
1259.75464	1239.9
1260.79614	528.7
1261.72107	350.5
1262.65076	353.8
1263.76953	156.1
1264.68286	48.8
1265.58545	97.3
1266.64734	220.3
1267.82593	150.8
1268.73865	475.1
1270.04236	249.3
1270.74792	168.7
1271.60315	208.8
1272.60144	93.5
1273.65942	241.8
1274.66577	174.4
1275.66956	739.1	b (12) (1+)
1276.76746	653.7
1277.80981	269.1
1278.73022	173.0
1279.92603	554.6
1280.91882	472.7
1282.10120	188.6
1282.91211	122.3
1283.81555	162.7
1284.81458	440.0
1285.93811	180.0
1286.81775	42.6
1287.76978	55.2
1288.98938	760.0
1289.92676	1443.9
1290.67822	325.6
1291.69812	202.5
1292.79041	156.3
1293.71008	141.3
1294.92822	164.0
1295.70618	128.6
1296.53040	75.7
1297.50964	129.6
1298.41919	160.2
1299.27673	241.2
1300.69275	324.9
1301.71570	404.2
1302.80188	581.0
1303.80591	738.4
1304.67468	378.7
1305.81580	241.7
1306.76147	661.2
1307.81519	907.1
1308.78027	573.3
1309.86169	154.8
1310.54468	94.9
1311.56946	256.1
1312.73511	164.0
1313.62708	217.6
1314.82007	92.7
1315.54443	91.6
1316.67444	185.2
1317.67407	114.7
1318.83435	165.3
1319.69250	831.3	y (13) (1+)-H2O
1320.72876	682.7	y (13) (1+)-NH3
1321.80994	117.1
1322.74414	161.6
1323.66235	516.3
1324.47937	42.6
1325.11963	4.9
1325.73413	140.1
1326.62720	30.3
1328.09827	162.0
1328.92114	79.1
1329.78125	85.0
1330.67761	248.9
1331.69141	255.7
1332.73083	337.4
1333.72119	205.7
1334.70532	123.6
1335.71912	147.6
1337.68433	10763.3	y (13) (1+)
1338.65991	5785.7
1339.44165	505.5
1340.79871	97.2
1341.99109	82.4
1342.66406	149.6
1343.74329	90.3
1344.73132	191.7
1345.72107	77.8
1347.01892	94.7
1347.75378	197.5
1348.76416	307.8
1349.68872	315.0
1350.68982	391.6
1351.74146	279.7
1352.77759	111.6
1353.66125	89.1
1354.78162	95.5
1355.81982	128.1
1356.79199	70.5
1357.52478	12.8
1358.62012	31.1
1359.79236	84.7
1360.80249	185.9
1361.70813	97.7
1362.68774	114.5
1363.94824	81.9
1364.91187	66.1
1365.80908	48.1
1366.93445	48.2
1367.79053	41.4
1368.68640	58.1
1369.80994	142.2
1370.77271	57.7
1371.64624	18.9
1372.63672	82.4
1373.48230	65.7
1374.83093	17.6
1375.81018	52.5
1376.60193	110.8
1377.20874	12.4
1377.93323	63.5
1378.91406	145.6
1379.73987	60.5
1380.79248	65.7
1381.85706	60.4
1382.62549	41.0
1383.60632	35.7
1384.70337	95.6
1385.83704	181.5
1386.70459	467.0
1387.81628	514.5
1388.74792	131.1
1390.02271	49.7
1390.74402	10.3
1391.39099	4.7
1392.66711	189.2
1393.77161	174.3
1394.70203	109.9
1395.67896	274.8
1396.52014	118.8
1397.51575	92.6
1398.81689	179.6
1399.78284	69.0
1400.83850	77.8
1401.77185	218.5
1402.74695	164.8
1404.58069	810.2	b (13) (1+)
1405.78027	627.5
1406.94214	73.9
1407.75916	38.1
1408.71814	15.7
1409.71973	82.5
1410.73987	66.9
1411.77478	146.8
1412.76819	174.7
1413.67761	122.4
1414.74829	106.5
1415.76147	105.5
1416.81311	178.7
1417.72974	152.8
1418.77039	185.9
1419.74731	160.5
1420.87317	350.9
1421.84692	225.6
1422.79529	244.0
1423.66516	27.4
1424.77637	39.4
1425.76794	142.4
1426.85535	69.6
1427.80701	128.1
1428.71143	153.1
1429.79236	179.3
1430.72876	90.8
1431.74219	113.4
1432.72986	276.8
1433.79675	265.8
1434.76099	158.8
1435.71484	120.5
1436.80090	84.9
1438.23157	95.3
1438.98291	9.5
1439.82837	88.6
1440.95154	61.2
1441.58801	13.9
1442.31458	66.5
1443.17639	71.2
1443.89001	220.9
1444.79590	382.7
1445.82129	568.3
1446.74744	203.3
1447.84351	55.0
1448.77527	73.1
1449.79138	57.4
1450.75806	2043.3	y (14) (1+)
1451.79358	1329.7
1452.85510	108.4
1453.72339	33.0
1454.80139	37.6
1455.79407	75.6
1457.13049	157.1
1457.78088	242.4
1458.65820	299.5
1459.50122	106.2
1460.70642	81.1
1461.76978	324.6
1462.81836	497.7
1463.75891	1237.1
1464.73767	583.4
1465.83923	109.8
1466.59595	42.1
1467.19629	15.5
1467.93726	52.8
1468.94788	51.6
1470.29224	56.9
1470.98108	20.2
1471.75732	5.8
1472.76196	37.9
1473.65295	66.8
1474.71667	109.5
1475.74243	520.6
1476.79810	225.5
1477.55945	131.2
1478.63806	7.2
1479.64148	14.1
1480.97656	41.1
1481.78467	46.0
1482.94568	38.9
1483.61633	25.8
1484.62061	74.3
1485.91370	45.7
1486.80835	94.6
1487.64807	19.8
1488.61145	12.4
1489.72510	51.2
1490.77698	62.8
1491.68298	71.3
1492.68372	407.3
1493.60999	414.8
1494.65381	278.4
1495.96265	81.9
1496.97900	33.9
1497.74829	22.6
1498.77283	166.0
1499.81250	300.0
1500.81445	84.4
1501.75000	78.0
1502.93042	53.4
1503.93250	56.0
1504.81287	36.5
1505.81689	88.0
1506.87878	25.6
1507.71643	121.7
1508.80322	113.2
1509.81030	61.5
1510.71765	87.9
1511.88245	88.9
1512.72351	137.4
1513.78174	55.3
1514.81934	44.3
1515.69275	48.2
1516.80078	133.4
1517.84973	144.1
1518.93945	142.7
1519.96167	90.5
1520.83264	40.0
1521.90625	37.7
1522.83899	46.1
1523.82227	23.1
1524.84778	77.9
1525.97534	14.4
1527.29688	63.9
1527.99548	73.2
1528.81616	206.2
1529.86487	292.1
1530.82227	213.8
1531.78455	177.2
1532.67798	77.1
1533.75928	59.6
1534.84973	102.2
1535.88855	31.4
1536.82166	122.5
1537.81873	5.6
1538.88501	251.1
1539.80029	275.5
1540.86353	119.8
1541.80835	20.0
1542.83801	22.9
1543.83154	66.3
1544.59546	27.1
1545.68872	27.5
1547.07751	69.8
1547.72241	56.2
1548.57361	49.2
1549.85071	22.5
1551.03918	22.4
1551.74561	215.1
1552.74756	91.9
1553.88269	39.1
1554.85229	72.3
1556.80750	1651.6	b (15) (1+)-H2O
1557.80469	1253.3
1558.62402	110.3
1559.81897	52.1
1560.75122	57.8
1562.59167	53.2
1564.12524	47.5
1565.13904	5.7
1565.89978	93.2
1566.74695	68.9
1567.58362	22.3
1568.93274	30.0
1569.82971	30.2
1570.85156	46.6
1571.94238	64.5
1572.87378	48.9
1573.79260	59.0
1574.85999	1340.1	b (15) (1+)
1575.80896	1277.8
1576.73987	127.5
1577.80688	13.2
1579.35974	89.6
1580.71667	4.3
1581.64441	6.8
1582.86108	47.1
1584.00464	37.3
1584.86072	28.7
1586.02441	6.3
1586.96252	20.2
1588.09814	47.2
1588.85840	90.8
1589.69690	59.1
1590.93884	152.7
1591.83911	127.4
1592.92883	41.1
1593.91833	4.6
1594.63330	24.5
1595.88208	60.3
1596.86035	34.9
1597.75073	27.3
1598.77710	11.6
1599.70825	28.9
1600.85669	87.5
1601.92920	90.9
1604.16833	62.5
1605.04053	46.4
1605.68555	45.6
1607.66455	155.2
1608.88330	796.5	y (16) (1+)
1609.79504	700.4
1610.81860	58.3
1611.59265	31.4
1612.55493	47.7
1613.73096	150.4
1614.83630	149.4
1616.04626	70.5
1616.71558	28.5
1617.91125	16.6
1618.80737	69.9
1619.85693	135.7
1620.72607	63.7
1621.92908	35.1
1622.93481	50.6
1623.96936	61.3
1624.79749	72.5
1626.84338	30.3
1627.85889	9.0
1628.77124	18.6
1629.82581	24.4
1631.84949	111.0
1632.79785	225.9
1633.90051	23.3
1634.71448	9.1
1635.74902	38.5
1636.81042	90.7
1637.77698	37.9
1639.20508	8.8
1640.57288	9.1
1641.78589	35.9
1642.88293	126.6
1643.78687	76.1
1644.83545	52.1
1645.88159	59.4
1646.80627	35.1
1647.87830	46.9
1648.68347	5.2
1651.46594	39.0
1652.69360	2.8
1653.92200	25.4
1654.86646	13.6
1655.73486	12.7
1656.83618	17.2
1657.55859	28.8
1658.26733	11.0
1658.96277	6.4
1660.63318	47.2
1661.91089	45.5
1662.69458	93.9
1663.92871	64.3
1665.18054	20.6
1665.84802	44.6
1666.59229	26.7
1667.56384	7.8
1668.74097	12.6
1670.83789	53.9
1671.72339	39.1
1672.79333	35.8
1673.66248	16.3
1674.68030	19.0
1675.66748	7.9
1677.07935	13.3
1678.77917	32.3
1679.83423	56.4
1680.86707	52.2
1681.91394	64.7
1682.89038	36.1
1684.79285	27.4
1685.81543	14.0
1686.84912	7.6
1687.85107	40.9
1688.81885	90.8
1689.84741	63.6
1690.75732	11.9
1692.67395	5.4
1695.65222	19.7
1697.57581	17.1
1698.62549	34.9
1700.42163	31.0
1701.80969	13.2
1702.84814	7.0
1703.75281	30.3
1705.09070	31.1
1705.78284	11.4
1707.56104	49.8
1711.67151	10.6
1712.92261	6.4
1713.60864	27.3
1715.18787	40.1
1716.91345	7.1
1718.87183	22.2
1719.91711	38.3
1720.90137	9.1
1721.81628	31.6
1722.85034	31.9
1723.85938	29.4
1725.61963	25.6
1726.81726	7.2
1729.49829	5.3
1730.75256	2.4
1731.65149	6.6
1732.71143	6.9
1733.72339	13.4
1734.70911	21.4
1735.84961	12.7
1736.94238	100.3
1737.82166	58.9
1738.58325	17.8
1739.70740	26.6
1744.05420	38.7
1744.83923	27.9
1745.68811	26.9
1746.83569	21.4
1747.59229	10.7
1748.87109	35.5
1749.90308	45.6
1751.81738	4.7
1753.86365	22.6
1754.82666	19.8
1755.88684	41.0
1756.96484	19.3
1757.86975	13.7
1758.57190	30.3
1760.19910	33.7
1761.00378	10.1
1762.58606	4.5
1764.75049	7.6
1765.73962	16.5
1767.83618	27.2
1770.95837	22.6
1771.91431	28.6
1772.97302	29.0
1774.89124	24.8
1775.84412	46.4
1777.65259	23.8
1778.89404	49.1
1780.84656	3.2
1782.15967	6.8
1786.75452	13.8
1787.80640	22.6
1788.97693	15.6
1789.80688	10.4
1790.90051	11.5
1791.85242	8.9
1792.79773	15.2
1796.90979	7.8
1797.81433	36.9
1799.86548	8.1
1800.67615	15.0
1802.03088	21.2
1805.73254	24.4
1809.05579	18.1
1812.43457	2.7
1816.77893	17.2
1817.69824	4.4
1818.85864	15.1
1822.70593	3.7
1824.78259	26.1
1825.66687	9.6
1828.75415	4.4
1832.89661	4.5
1833.75085	5.1
1834.81506	22.2
1835.96130	45.4
1837.01306	17.5
1838.92566	16.9
1842.94482	17.2
1844.91479	29.4
1845.84387	6.3
1847.00549	24.9
1847.72351	12.6
1849.39783	40.6
