# Supplementary material for: Top-Down and Bottom-Up Identification of Proteins by Liquid Extraction Surface Analysis Mass Spectrometry of Healthy and Diseased Human Liver Tissue
Source: J Am Soc Mass Spectrom. 2014 Sep 3;25(11):1953–61. doi: 10.1007/s13361-014-0967-z (PMC4197381; doi:10.1007/s13361-014-0967-z)
Supplement: Supplementary file 4 — (ZIP 7870 kb) [file 13361_2014_967_MOESM4_ESM.zip › data/VEGLWNLFLPAVSGLSHVDYALIAEETGK_-2_2_108667.txt]

m/z	i	matches
302.32855	4.1
305.36267	5.9
310.47595	22.7
312.39047	11.6
314.26440	13.4
315.43741	14.1
318.25958	8.7
319.16907	17.8
323.36130	2.6
324.30496	15.7
325.12469	7.3
326.33191	21.5
327.58536	22.7
328.39450	3.9
329.35309	19.0
335.31158	3.4
336.41034	10.5
337.74640	3.6
338.58743	11.8
340.19580	14.3
341.33725	3.1
342.28287	10.1
347.29852	27.2
348.60587	7.8
349.32205	10.6
353.27240	12.1
354.37155	39.6
355.13675	21.5
356.53775	2.9
357.66574	17.2
358.46243	2.7
359.36771	9.1
360.26089	4.4
361.42661	18.8
362.46341	23.8
364.33038	25.2
366.25751	3.7
367.63635	8.9
368.30103	4.2
370.27930	15.2
371.28992	26.9
372.23224	7.9
373.02594	17.9
375.23920	28.9
376.53836	4.9
377.19373	10.0
379.28964	9.1
381.36548	26.8
388.92963	2.7
390.42972	2.2
391.25250	30.3
392.61136	17.0
393.34048	18.5
397.38696	11.8
398.20377	12.5
399.52936	24.3
400.21643	19.5
401.23080	23.3
402.26859	5.7
403.17624	9.4
405.56772	4.0
407.31058	6.3
408.20471	6.6
409.72141	12.7
411.47986	15.5
413.29218	29.7
414.36063	7.0
415.20117	14.4
416.05127	16.4
417.38092	22.4
419.46002	15.4
421.31311	29.4
423.40839	7.8
425.41595	12.1
426.25592	10.9
427.29422	12.3
429.30231	8.6
430.35477	34.4
431.25159	3.7
432.18228	5.9
434.63324	31.0
436.50903	40.0
438.43869	8.3
439.53372	22.3
440.33865	38.9
441.48718	32.8
442.32486	40.7
443.29633	5.8
444.17987	8.8
448.20624	6.4
449.67865	4.8
450.28009	8.5
451.49060	25.5
452.47995	2.0
454.28931	10.0
456.61542	14.9
458.10846	4.5
458.95209	9.1
461.11346	5.4
466.23367	47.4
467.18854	9.7
468.25055	110.3
469.32104	39.3
470.26495	19.1
471.33737	15.1
472.10364	9.9
474.21454	19.6
475.33383	2.8
476.19205	6.9
478.08072	17.2
479.19592	4.5
480.26529	11.7
481.27667	27.7
482.43158	4.0
483.38928	18.8
484.38867	34.7
485.35150	11.5
486.44559	31.9
487.27097	2.5
488.42239	7.8
489.26465	13.1
491.32004	12.6
493.21735	14.4
494.40143	5.5
495.57013	34.7
496.18463	3.9
497.67355	37.5
499.05722	48.0
500.29071	6.6
501.60925	19.4
502.23468	24.0
503.30884	20.8
504.26868	8.3
505.19467	5.5
507.29950	3.8
509.32068	18.0
510.32245	38.4
511.39551	20.6
512.22174	25.6
513.29419	10.5
514.39197	6.9
516.10126	64.7
516.84302	2.6
519.15051	8.1
520.35803	10.9
521.22327	20.8
523.28809	28.1
524.17639	6.9
525.27618	14.6
526.33630	24.3
527.25635	23.8
530.36700	26.3
531.17273	7.3
533.31909	21.6
534.28638	36.6
535.09967	3.5
536.33521	21.2
537.39270	15.8
538.26843	9.9
539.50122	21.9
540.12671	13.8
541.28967	50.0
542.28625	20.2
544.58868	14.1
545.49561	10.3
546.53394	11.8
549.35480	5.4
550.28442	9.7
552.66333	12.9
553.54169	11.9
554.27917	19.8
555.42529	15.6
556.22900	22.6
557.32019	85.0
558.49670	55.2
559.45093	14.4
560.30157	13.6
561.62115	13.8
562.49634	18.0
563.55566	54.9
564.39795	41.1
565.22302	50.2
566.38916	29.9
567.22064	69.4
568.41284	15.1
570.17285	24.8
571.21594	7.6
573.28638	33.3
574.96405	37.3
576.32336	14.2
578.75049	19.9
579.42371	17.8
580.34259	49.5
581.32562	91.1
582.29816	10.5
583.33411	67.2
584.32080	101.4
585.41541	200.0
586.38757	102.4
587.44330	19.4
588.41064	19.4
589.24457	25.9
590.31226	28.4
592.24036	9.6
593.27002	14.6
595.40051	51.7
596.45935	10.1
597.46411	32.0
598.39050	72.2
600.26819	42.9
603.67273	11.0
604.56409	7.0
606.57092	6.6
607.41742	27.5
608.27802	13.8
609.38745	103.2
610.20349	32.6
611.33130	16.4
612.40637	17.6
613.28632	23.1
614.47974	17.8
615.60791	38.2
616.36340	25.3
617.46667	18.8
618.34229	18.3
619.50842	11.3
621.40149	22.0
622.39093	23.0
623.49719	11.1
625.71655	37.4
626.43030	23.6
627.34009	30.1
628.31384	24.8
629.38098	46.6
631.33118	7.6
632.18488	35.8
634.35913	212.7
635.37415	166.4
636.44391	62.2
637.30908	35.6
638.37390	14.4
639.80640	42.8
640.54321	15.5
641.44238	14.5
642.79681	63.7
643.48267	28.7
645.43390	2.4
648.00635	33.4
650.63684	25.6
651.45160	8.2
652.35681	6.2
653.53699	20.8
654.36084	144.7
655.34546	64.8
656.30420	1.8
657.74512	13.7
658.46277	66.4
660.69617	10.1
661.35669	18.1
662.65137	13.3
663.50720	3.4
664.43372	47.3
665.41187	32.1
666.61292	20.6
668.49719	42.1
669.41309	81.3
670.52435	14.9
671.32178	8.6
672.54938	21.9
673.55066	11.5
674.66614	65.6
675.47119	22.8
677.32935	5.6
678.07214	15.1
679.19403	12.0
680.55054	7.5
681.50092	90.1
682.40784	194.7
683.55756	176.3
684.44678	53.4
685.69250	14.9
686.50415	4.3
687.33105	17.5
688.39819	8.7
689.41479	6.3
692.47809	34.2
693.45313	28.8
694.84070	7.0
695.58466	52.5
696.37390	177.5
697.55066	54.4
698.36060	7.7
699.42133	69.6
700.54175	17.9
701.34784	4.0
702.47162	32.9
703.37250	7.7
704.55493	44.6
705.40631	17.9
706.49097	26.5
707.61792	12.4
708.68909	16.8
711.64819	30.7
713.23676	55.9
714.53058	78.6
715.39783	41.2
716.60712	5.9
718.02844	22.6
720.42133	26.7
721.33850	11.7
723.37878	87.0
725.42126	20.0
726.64294	19.0
727.39917	12.5
728.34814	24.2
729.55444	96.9
730.46741	45.3
731.29773	30.7
732.51971	43.5
733.56750	59.4
734.32196	5.3
735.79395	50.3
737.43518	22.4
738.54730	21.0
739.62610	2.6
740.62122	17.1
742.48962	45.6
744.61365	62.0
745.38806	11.0
747.57300	68.9
748.48584	98.0
749.40436	92.6
750.47766	98.4
751.62659	43.4
752.27466	4.9
753.37775	14.4
755.14978	51.0
756.43250	44.8
757.39520	7.6
758.27209	39.7
759.42419	16.4
761.00513	24.3
762.46472	3.7
763.61951	9.4
766.30994	9.7
767.46362	155.8
768.40985	98.4
769.46863	105.4
770.73755	25.4
771.65771	20.1
772.42444	19.9
773.49170	93.0
774.51367	57.0
776.36523	20.0
777.84009	146.2
778.55933	14.7
779.76306	26.7
780.53467	31.8
781.48248	51.0
782.35187	18.2
783.61749	32.1
784.64648	99.8
785.48108	15.2
786.30115	31.3
787.18201	40.1
788.11096	19.4
788.72034	13.4
789.56006	11.0
790.88049	20.2
791.59021	17.0
792.71130	8.5
794.52637	90.6
795.43213	468.1	b (7) (1+)-NH3, b (22) (3+)
796.33923	219.1
797.34985	83.0
798.66919	85.9
799.46362	43.8
800.64148	41.4
801.47620	16.1
803.49341	39.8
805.20850	33.9
806.52563	8.0
807.67493	11.9
810.60559	10.4
812.44360	512.2	b (7) (1+)
813.52686	280.9
814.56921	12.4
815.59851	80.4
816.42310	19.7
817.44055	26.0
818.84534	24.3
819.50330	10.5
820.55334	6.5
822.49255	18.7
823.32007	4.7
824.58459	11.9
825.48743	46.8
826.61780	30.5
827.58118	86.0
828.64343	23.5
829.75330	6.8
830.55042	109.0
831.38257	9.6
832.92578	44.5
833.95325	29.5
834.63318	21.2
835.69788	57.4
837.96094	32.8
839.44580	33.9
841.58496	27.3
842.48669	68.3
843.48157	102.2
844.51428	41.7
845.78577	81.7
846.60217	28.5
847.32507	62.1
848.63831	13.1
849.84570	38.5
851.80542	13.2
852.59131	27.2
853.51392	36.7
854.50781	3.0
855.48511	10.4
856.53699	38.2
858.40979	111.3
859.39136	78.8
860.65308	104.7
861.57520	97.2
862.61499	16.6
863.79456	5.7
864.77148	33.5
866.66589	34.5
867.29797	24.5
868.35474	41.7
869.55872	32.8
870.70776	118.9
871.69275	23.5
872.48401	7.9
873.38708	30.8
874.22742	74.5
875.60400	38.0
877.54773	10.2
878.84131	17.4
879.84058	33.7
880.83521	89.4
881.67151	7.3
882.67700	31.4
883.52490	54.8
885.28467	88.0
886.00305	9.6
886.70374	140.1
887.38757	32.9
888.04163	10.0
888.82898	7.5
889.51379	15.3
891.06738	79.8
891.88171	81.6
892.72803	57.8
893.83850	12.5
895.31055	167.3
896.26563	318.1	a (17) (2+)
897.48132	40.5
898.33752	101.4
899.86426	157.5
900.47583	30.9
901.61511	55.5
902.46692	30.2
903.60046	61.9
904.81299	24.8
905.69104	26.1
906.32813	41.4
906.97156	11.5
908.64087	41.9
909.50452	40.6
910.68176	146.5
911.55103	75.3
912.59192	22.9
914.26050	70.6
915.63330	46.3
916.67871	49.9
917.47363	19.5
918.46570	22.8
919.63342	8.9
921.25000	18.2
922.49011	47.4
923.49475	15.8
924.28149	80.6
925.62366	161.6
926.66443	48.7
927.59802	72.5
928.75745	106.1
929.43994	100.5
930.38440	97.1
931.62134	162.6
932.47900	42.5
933.50500	23.7
934.56531	19.3
935.61621	8.8
936.36157	39.0
937.20728	7.7
937.82678	54.3
938.77441	47.7
939.51233	34.7
940.77405	132.4
942.29773	330.4	b (26) (3+), y (26) (3+)-H2O, b (8) (1+)-NH3, y (26) (3+)-NH3
943.73267	224.5
944.72400	99.2
945.57874	57.2
946.66064	140.3
947.41992	13.8
949.59155	17.3
950.45020	117.6
951.62256	159.1
952.48242	39.3
953.37268	3.6
954.83252	42.8
956.09680	27.8
956.83606	75.9
957.64465	49.4
958.59595	52.7
959.62415	236.8
960.55115	104.3
961.43750	45.3
962.28650	182.7
963.17371	120.5
964.39038	119.1
965.07532	33.9
965.74817	2.7
966.56506	11.6
967.62817	67.2
968.42883	70.0
969.78748	15.4
971.25208	38.0
972.20776	48.0
973.61536	6.7
974.70239	29.6
975.54053	32.0
976.51648	93.2
977.87427	87.0
978.93311	30.1
980.32617	126.3
981.27234	83.7
982.22620	79.3
983.56006	117.4
984.83179	24.0
985.63879	26.7
986.62500	166.7
987.54993	74.5
988.79175	46.7
989.73242	39.1
990.56714	33.2
991.64331	69.9
992.45313	36.2
993.53735	45.9
994.76770	119.9
995.65442	106.7
996.58875	54.3
997.67554	56.4
998.75134	39.1
999.95251	231.4
1000.69604	37.2
1001.63171	92.2
1002.68970	88.5
1003.43164	37.4
1004.48230	62.5
1005.62573	39.7
1006.78040	144.2
1007.47180	72.9
1008.50635	81.3
1009.56653	64.6
1010.96826	250.6
1011.90771	27.9
1012.62195	60.5
1013.49902	115.5
1014.43506	61.5
1015.59827	42.7
1016.46118	76.1
1017.73975	211.4
1018.41956	33.6
1019.92212	72.2
1020.60754	39.5
1021.64294	108.1
1022.39746	81.6
1023.42419	115.2
1024.80444	40.8
1025.74268	294.3
1026.55151	276.4
1027.39038	172.2
1028.35767	123.5
1029.28650	4291.0	y (20) (2+)
1030.11157	1509.1
1030.95581	236.9
1031.91211	544.2	[M+3H] (3+)-NH3-H2O
1032.73535	200.0
1034.71167	393.4
1036.04053	52.9
1038.72363	8.8
1043.55176	11.2
1045.69507	56.4
1047.45776	86.8
1048.82092	38.9
1050.69910	80.6
1051.79529	33.3
1053.06409	25.5
1054.90881	99.1
1055.59460	151.1
1056.59851	42.9
1057.41589	17.2
1058.87146	192.1
1060.19836	36.1
1061.01086	18.4
1061.62915	14.1
1062.59766	51.8
1063.53052	113.1
1064.65576	94.9
1066.20715	151.0
1067.65027	10.0
1068.33606	19.1
1069.96655	68.9
1070.69189	18.5
1072.48242	305.7	b (9) (1+)
1073.43713	255.0
1074.62842	111.0
1075.66125	11.3
1076.98071	101.1
1077.81384	48.1
1079.46716	13.6
1080.43726	5.1
1081.92957	77.5
1082.68604	9.1
1083.87659	72.0
1084.57898	55.4
1085.82813	2592.4	y (21) (2+), a (20) (2+)
1086.69434	1436.6
1087.67029	15.0
1088.90405	39.8
1089.55469	73.0
1090.85217	107.2
1092.10303	48.9
1094.40540	308.4	y (10) (1+)
1095.54700	109.3
1096.73193	208.7
1097.81982	61.5
1100.05090	443.1	b (20) (2+)
1100.90430	16.0
1101.75916	74.8
1102.54150	64.5
1104.07263	15.3
1104.75183	11.5
1105.85449	24.0
1106.87720	55.8
1107.52515	60.2
1108.80420	35.2
1109.89905	85.7
1110.70630	45.9
1111.45886	28.9
1113.15588	237.4
1113.83044	34.1
1114.57642	16.9
1115.65369	22.5
1117.57153	23.8
1118.51001	45.7
1119.32788	6.8
1120.21716	16.4
1121.25830	247.6
1122.72937	77.3
1123.46448	19.9
1124.29785	90.2
1125.63831	50.7
1126.50647	183.4
1127.60010	88.8
1128.70959	201.1
1130.47754	178.4
1131.69458	71.9
1132.47095	45.2
1133.86804	117.9
1135.41113	199.4
1138.05774	54.2
1139.70520	143.9
1140.63599	7.1
1141.42285	69.2
1142.14832	24.1
1143.32971	72.7
1144.64331	21.0
1145.83179	46.0
1146.59204	24.6
1148.15369	10.6
1149.97974	55.7
1150.95056	183.5
1151.82886	144.5
1152.88379	72.8
1154.23303	109.6
1154.98584	41.6
1155.73645	12.8
1156.98767	59.6
1158.25513	132.8
1159.39417	5971.5	y (22) (2+)
1160.27832	3254.4
1161.26196	388.2
1162.21045	11.8
1163.48755	71.9
1165.13049	72.0
1166.62805	19.9
1168.52087	47.8
1169.33289	39.7
1170.69287	122.1
1171.50305	147.4
1172.26733	37.4
1173.34241	58.6
1175.32068	102.3
1176.13171	50.7
1177.54407	193.3
1178.23022	16.8
1179.35156	14.3
1180.54248	94.9
1181.34570	71.9
1182.70459	144.7
1183.70764	125.5
1184.97583	28.5
1186.13550	45.8
1187.06775	15.3
1187.83496	17.3
1188.65393	9.8
1189.66406	33.8
1190.92603	29.7
1191.71643	152.6
1192.75330	95.9
1193.56787	48.2
1194.61011	37.4
1195.28918	36.4
1196.38013	140.8
1197.63928	9.7
1198.49158	108.1
1199.68457	135.0
1200.37854	14.4
1201.40308	48.5
1202.64868	61.1
1204.16333	31.8
1204.96606	21.5
1205.65063	79.6
1206.35608	116.8
1207.50342	20.1
1208.65332	28.9
1209.61023	251.7
1210.70117	165.5
1211.65417	56.5
1213.23608	74.4
1213.97083	43.9
1214.96179	59.9
1215.98792	1445.2	y (23) (2+)
1216.70618	953.4
1217.54224	81.0
1218.49109	90.7
1219.60779	10.7
1220.82068	56.7
1221.59692	57.2
1223.35938	72.6
1224.80566	57.4
1225.63745	40.0
1226.63989	14.4
1227.54480	19.7
1228.98511	101.4
1230.11279	108.4
1230.74634	10.2
1232.18970	110.5
1233.61926	159.7
1234.60571	48.8
1235.71558	44.8
1236.49341	54.3
1237.34387	36.3
1238.63354	70.5
1239.63635	97.3
1240.61670	106.0
1241.34253	50.8
1242.69287	32.7
1243.57104	37.2
1245.13269	74.4
1245.78918	81.8
1246.69727	10.6
1248.56079	84.8
1249.32849	27.0
1250.34753	22.4
1251.47974	9.8
1252.15320	127.3
1253.98767	35.7
1254.74023	13.1
1255.80530	106.5
1258.39514	108.5
1259.54688	40.4
1260.71313	56.1
1261.57776	91.9
1262.72363	44.1
1263.79602	76.9
1264.94128	155.9
1265.70508	38.8
1266.84583	56.7
1267.63953	42.1
1268.53882	123.3
1269.90979	63.2
1270.56226	27.8
1271.48169	55.1
1273.00964	2810.7	y (24) (2+)
1273.79443	1489.1
1274.92993	253.4
1275.89148	156.2
1276.69409	59.3
1278.02563	86.1
1279.20020	290.3
1279.83264	23.9
1280.57520	5.2
1281.79407	157.7
1282.66431	40.1
1284.46802	132.3
1285.24609	61.1
1287.77661	61.7
1288.61340	11.3
1289.41089	46.6
1290.12305	32.3
1291.21277	47.6
1292.37219	35.9
1293.39526	28.8
1294.02551	30.0
1294.88232	50.6
1295.77759	139.3
1297.33606	78.2
1298.48877	125.2
1299.24878	25.3
1300.45593	63.8
1302.02344	112.2
1302.86279	192.6
1303.54102	12.4
1304.84460	37.0
1305.67969	10.9
1306.93274	69.4
1307.80017	193.4
1308.73096	68.6
1309.63879	118.3
1310.51990	102.9
1311.67017	27.2
1312.62341	34.9
1313.50891	23.2
1314.99158	107.2
1315.96423	50.6
1317.42334	68.4
1319.20605	18.2
1319.82202	13.5
1320.98914	5.9
1322.29761	133.3
1323.18054	50.7
1324.73291	14.5
1325.78442	39.6
1326.45776	77.9
1327.19714	69.8
1328.32800	52.0
1330.04248	68.4
1331.41736	23.3
1332.31482	26.4
1335.91467	16.5
1336.76245	127.2
1337.59363	53.2
1338.86304	52.2
1339.86560	141.0
1340.64490	39.8
1341.68677	27.3
1342.68152	133.9
1343.73035	82.7
1344.98425	51.6
1345.84033	55.7
1346.69446	24.3
1347.76392	43.6
1348.89539	25.9
1350.10010	71.2
1351.07690	33.0
1351.87585	49.8
1353.77441	31.5
1354.71301	52.9
1355.50903	33.1
1356.81482	105.0
1357.99609	342.8	y (25) (2+)-NH3
1359.21533	84.2
1360.22571	67.1
1361.42407	48.2
1362.83813	34.6
1363.66211	8.9
1364.32397	28.5
1366.03394	2436.5	y (25) (2+)
1366.81750	1486.7
1367.67688	277.7
1368.44421	8.7
1369.59875	39.6
1370.56982	44.7
1371.79932	56.1
1372.57471	14.5
1373.91125	49.8
1374.75330	11.2
1375.77734	42.0
1377.92529	72.2
1378.74976	20.8
1380.18604	26.7
1380.82336	12.3
1382.76367	64.6
1383.62878	6.8
1385.17737	34.1
1386.19800	36.9
1386.94641	74.8
1387.82288	32.3
1388.98560	10.2
1390.55188	9.8
1391.46277	60.0
1393.45520	32.5
1395.63391	20.4
1396.83276	40.6
1397.57129	15.9
1398.93542	44.5
1399.64819	6.4
1400.42920	47.2
1402.97876	7.3
1404.33142	78.8
1405.46594	15.4
1406.15747	9.0
1407.00073	88.3
1408.63770	18.4
1410.86279	11.8
1412.51416	61.4
1413.28308	99.8
1414.89697	12.3
1415.57458	4.5
1418.10583	25.1
1419.60547	30.5
1421.85474	89.7
1423.06946	96.5
1423.81750	58.9
1424.70276	33.9
1425.81519	42.7
1426.59338	45.5
1427.81360	24.1
1429.78760	35.7
1430.58130	21.4
1431.54919	78.0
1432.51660	34.9
1433.91760	41.4
1434.94690	87.1
1435.65210	28.4
1436.47681	11.9
1438.33252	28.8
1439.45764	11.3
1440.78809	18.5
1441.80042	17.9
1442.99329	88.0
1444.55676	20.2
1445.81335	104.4
1447.11353	52.8
1447.79443	13.3
1448.77161	6.7
1451.16248	430.5	y (27) (2+)
1451.77319	196.5
1452.48486	192.4
1453.13586	1.2
1454.70483	31.0
1457.71606	27.2
1458.78186	47.4
1459.74304	31.9
1460.79907	39.7
1462.44275	34.6
1464.70898	23.6
1465.71655	4.9
1467.86914	14.9
1470.69641	7.9
1471.57239	7.4
1472.87476	90.9
1473.49060	25.6
1475.04663	29.9
1476.58508	8.3
1479.26062	56.7
1484.21545	19.1
1485.58618	49.8
1487.73938	7.1
1488.92090	34.5
1489.86816	39.9
1491.59070	15.9
1492.27649	31.2
1493.47314	15.2
1494.91626	5.9
1496.37134	7.4
1497.58655	29.1
1499.58435	13.8
1501.06519	41.4
1501.96033	41.7
1502.58521	30.2
1503.74841	3.9
1505.87146	19.7
1506.70850	23.1
1507.35669	47.6
1508.48376	96.4
1509.96387	3.0
1512.64319	22.8
1513.67358	32.0
1514.74597	3.2
1516.10278	48.0
1518.92334	30.9
1520.48401	38.6
1521.94250	13.4
1522.59094	49.9
1526.70300	31.3
1527.67407	19.2
1528.75073	22.0
1529.59692	24.3
1531.85510	33.3
1532.88318	84.6
1533.90405	120.6
1534.80627	88.5
1535.73120	41.7
1536.89709	15.9
1538.33643	22.8
1539.05286	17.3
1539.78589	128.7
1541.14905	6.2
1542.65881	3.5
1543.94165	10.0
1544.57861	3.2
1546.23828	9.7
1548.58545	10.6
1550.53723	4.8
1554.12231	38.2
1554.82715	37.2
1555.81702	8.1
1556.88110	20.3
1559.90295	47.1
1561.43542	13.2
1565.83582	39.2
1566.65234	9.6
1567.78357	20.5
1571.21362	42.5
1571.88098	12.6
1574.45630	11.1
1577.71228	9.1
1579.94922	31.7
1580.97717	52.6
1584.77856	11.5
1585.50293	8.6
1586.65442	19.8
1587.33838	25.2
1588.12219	4.9
1590.77490	38.5
1592.78540	4.3
1594.71619	19.6
1595.82544	14.2
1596.83350	7.3
1598.79248	8.0
1599.77625	17.4
1601.37781	14.4
1607.97559	17.3
1610.82556	5.8
1612.20923	59.0
1615.80750	24.3
1617.25061	11.1
1620.70190	14.1
1624.18555	15.1
1625.87048	10.5
1628.99512	23.2
1630.95959	19.8
1639.74573	6.4
1640.51245	28.4
1641.72937	9.5
1645.21582	33.7
1646.40747	21.0
1647.93250	16.7
1649.22327	2.9
1651.89624	10.2
1653.71057	22.4
1657.76721	28.1
1658.90259	29.3
1660.34192	16.4
1666.75928	4.5
1667.76160	19.2
1669.17346	4.2
1678.87695	6.6
1681.16272	21.1
1683.89294	19.4
1685.84216	64.0
1686.79419	25.9
1691.85522	26.0
1693.31494	38.8
1695.92664	39.8
1697.83423	22.3
1702.93030	40.9
1703.93994	8.8
1704.87415	14.3
1707.98865	27.3
1711.91492	7.8
1715.91003	8.3
1722.08997	14.2
1723.16992	7.5
1727.83362	6.5
1728.86816	20.3
1729.81262	26.8
1732.58289	15.0
1735.77625	8.9
1736.91064	13.3
1738.88184	8.1
1739.91406	6.5
1741.61804	25.5
1743.00354	11.8
1746.83923	11.5
1748.32520	7.3
1753.17456	36.3
1755.05383	33.9
1755.92712	38.9
1758.80920	11.9
1765.16016	7.1
1766.69727	29.5
1769.69531	10.8
1774.00415	11.9
1774.80200	18.0
1778.05200	8.4
1780.84473	8.2
1784.61523	19.0
1787.84326	17.3
1790.07849	47.1
1790.89026	43.9
1791.67078	55.0
1792.91064	38.6
1798.16711	6.3
1798.86230	8.1
1800.93054	17.9
1807.32556	22.2
1809.58447	14.7
1823.84045	19.7
1831.98389	7.5
1835.81189	13.8
1836.74976	9.8
1841.66724	18.3
1842.68481	9.8
1852.11731	43.0
1853.93066	14.7
1857.87317	21.8
1864.98938	13.2
1871.33752	12.5
1871.99792	20.1
1873.11743	3.5
1884.96765	8.1
1885.74939	33.8
1887.96692	6.0
1888.95056	35.5
1889.92590	21.7
1890.72400	16.1
1895.91858	13.1
1897.96655	8.7
1911.00098	54.6
1911.96484	39.9
1913.13318	27.8
1914.75854	4.3
1921.00635	9.4
1932.33167	10.9
1941.75537	23.0
1957.86255	12.7
1964.68445	4.8
1968.00916	8.9
1969.41870	12.0
1973.92834	3.1
1982.08777	24.9
1982.84790	25.2
1984.03149	31.1
1985.84131	17.2
1987.23401	6.8
