# Supplementary material for: Top-Down and Bottom-Up Identification of Proteins by Liquid Extraction Surface Analysis Mass Spectrometry of Healthy and Diseased Human Liver Tissue
Source: J Am Soc Mass Spectrom. 2014 Sep 3;25(11):1953–61. doi: 10.1007/s13361-014-0967-z (PMC4197381; doi:10.1007/s13361-014-0967-z)
Supplement: Supplementary file 4 — (ZIP 7870 kb) [file 13361_2014_967_MOESM4_ESM.zip › data/TPALIVYGDQDPMGQTSFEHLK_-2_2_104862.txt]

m/z	i	matches
228.30261	15.5
229.30142	50.1
231.38489	17.1
232.33424	12.2
235.31992	169.5
236.35681	52.6
237.23495	74.7
238.49237	39.9
239.54796	50.3
240.31743	69.5
241.40652	39.1
242.28568	63.6
243.39061	101.2
244.26250	912.5
245.34404	181.8
246.25229	24.6
247.36243	29.2
248.32315	8.3
249.36273	123.6
250.30743	89.4
251.34390	228.5
252.31160	436.0
253.47913	120.4
254.53374	16.3
255.49930	16.6
256.60327	43.4
258.13379	39.3
259.17554	7.4
260.46307	253.7
261.35898	56.7
262.31467	62.3
263.33893	218.1
264.15970	34.8
265.17093	97.0
266.12070	27.3
267.40192	249.5
268.38333	143.3
269.41052	137.5
270.30435	1476.4
271.46631	159.0
272.39252	75.6
273.32513	41.9
274.46973	32.8
275.63306	72.0
276.34256	88.7
277.34769	23.7
278.32095	50.5
279.17682	26.4
280.40979	191.8
281.38782	71.3
282.38797	993.2
283.32373	249.4
284.31799	112.5
285.40277	144.9
286.36053	302.4
287.24567	62.9
288.42825	59.0
289.26569	103.3
290.37500	33.0
291.47476	61.0
292.48798	59.2
293.27417	4.6
294.41489	245.8
295.49008	129.4
296.33765	77.3
297.35168	499.8
298.38528	219.8
299.45264	120.0
300.40707	141.9
301.42365	99.2
302.68558	53.7
303.60858	72.8
304.41916	113.1
305.39618	79.1
306.12183	37.5
307.32443	91.4
308.40805	30.7
309.21887	41.9
310.37347	111.4
311.34686	251.5
312.64600	101.3
313.58405	76.3
314.31049	77.7
315.39383	121.3
316.41083	27.6
317.45712	260.5
318.43695	190.1
319.44055	89.0
320.51434	252.1
321.43427	54.5
322.42468	201.4
323.34070	26.0
324.35950	189.8
325.42429	129.6
326.47446	193.8
327.33612	137.1
328.41562	135.0
329.51068	38.7
330.38879	35.3
331.38254	97.6
332.75006	40.0
333.51703	60.8
334.41254	57.4
335.45172	19.9
336.51047	205.5
337.39905	393.4
338.49872	370.1
339.44263	354.7
340.46506	150.6
341.41269	90.1
342.47070	120.1
343.48846	173.4
344.40836	192.1
345.41095	59.9
346.55698	112.0
347.36368	72.1
348.48157	192.3
349.45746	178.6
350.42535	83.9
351.42743	49.1
352.58557	53.3
353.51859	162.2
354.42245	22.9
355.47278	1112.3
356.45001	322.2
357.49078	276.3
358.52625	190.1
359.34998	192.0
360.57703	93.2
361.45087	260.2
362.48584	568.2
363.41528	264.1
364.43063	168.7
365.39703	1610.2
366.51135	312.4
367.47369	639.6
368.52930	282.3
369.53842	250.9
370.55920	139.3
371.57150	143.1
372.46600	119.9
373.57455	107.1
374.43610	74.7
375.22443	32.4
376.43018	80.2
377.38049	85.1
378.48456	98.0
379.53314	203.7
380.41608	349.9
381.41772	511.6
382.43716	222.1
383.43359	3594.8	b (4) (1+)
384.37131	665.1
385.54926	84.6
386.45776	165.3
387.41562	30.0
388.41797	347.6
389.38266	71.2
390.31943	116.9
390.97153	24.6
391.57993	91.2
392.62128	41.1
393.48401	143.3
394.41077	52.3
395.42200	764.3
396.45886	230.7
397.46912	1367.8
398.41705	291.3
399.43158	515.4
400.34460	138.0
401.40256	119.2
402.45142	133.6
403.44971	64.3
404.58496	75.0
405.56668	95.6
406.54645	39.7
407.50269	201.7
408.48383	125.9
409.55560	145.1
410.56824	113.1
412.17035	332.7
413.61819	220.4
414.40506	537.9
415.36212	359.0
416.30310	516.3
417.51532	276.3
418.41010	75.9
419.51044	108.1
420.43430	86.7
421.45880	64.6
422.39307	180.5
423.71124	102.4
424.55667	159.4
425.56244	47.7
426.48444	111.1
427.53979	141.5
428.52820	147.3
429.48859	139.6
431.33093	904.2
432.37253	413.0
433.45361	407.3
434.37323	301.6
435.48907	528.6
436.32098	168.3
437.42334	242.7
438.53024	295.7
439.54044	69.9
440.56607	197.2
441.63129	75.1
442.48938	380.3
443.51868	33.1
444.56879	123.7
445.47061	258.2
446.45386	351.8
447.29736	220.3
448.41199	280.7
449.48511	188.7
450.48114	676.7
451.48621	514.0
452.48999	280.6
453.40735	98.3
454.45856	110.8
455.48651	162.2
456.40131	198.5
457.50031	172.1
458.53244	89.0
459.49854	115.5
460.43060	373.8
461.40472	461.0
462.42368	263.7
463.44226	306.8
464.48840	726.4
465.51880	248.5
466.52979	347.7
467.62726	335.5
468.50714	1127.0
469.39832	356.0
470.45844	152.4
471.40051	174.2
472.42322	159.9
473.42615	207.4
474.45355	125.9
475.57629	126.1
476.46259	202.5
477.40729	133.5
478.44592	2959.3	b (5) (1+)-H2O
479.42065	728.8
480.46423	174.3
481.44073	228.6
482.42816	831.2
483.44769	277.7
484.39124	199.3
485.48114	252.5
486.80084	467.1
487.51093	287.0
488.49341	180.2
489.48920	199.4
490.46411	148.2
491.53802	155.6
492.79150	140.0
493.47284	359.8
494.41492	1026.3
495.32996	493.6
496.44073	4200.5	b (5) (1+)
497.47369	1374.3
498.44745	133.2
499.46100	283.3
500.35883	228.8
501.40442	229.0
502.29266	294.9
503.39594	88.0
504.40906	62.2
505.70038	74.3
506.66675	281.3
507.58911	142.1
508.39423	506.0
509.27380	344.2
510.31390	136.4
511.49176	190.0
512.30792	221.4
513.41742	172.3
514.76630	219.6
515.40436	288.1
516.26978	462.9
517.36755	157.8
518.37769	222.1
519.41058	324.5
520.32013	226.5
521.26666	227.9
522.19775	144.8
523.99286	1490.6
525.15857	550.1
526.43213	1058.9
527.40033	582.0
528.46716	251.3
529.34070	337.8
530.40155	456.5
531.36530	220.4
532.54010	162.8
533.50775	158.2
534.45416	205.7
535.49066	215.1
536.43408	162.0
537.38623	257.9
538.34760	154.6
539.71039	208.5
540.50342	125.5
541.53174	106.9
542.45691	257.7
543.46448	386.8
544.29736	419.1
545.33618	346.6
546.36206	345.6
547.33636	243.0
548.35101	328.4
549.31848	317.4
550.61115	640.7
551.45782	464.7
552.28882	281.2
553.34705	311.2
554.37732	323.8
555.32654	99.6
556.41187	316.4
557.26007	128.8
558.44501	77.7
559.66998	166.1
560.44946	397.0
561.25433	586.3
562.37268	457.3
563.47070	465.5
564.61011	266.7
565.48010	257.1
566.23834	153.5
567.44720	886.6
568.38074	305.3
569.49872	388.5
570.67340	337.8
571.48627	340.8
572.35297	281.3
573.49756	231.9
574.52374	202.3
575.62555	149.5
577.41925	2705.1	a (17) (3+)-NH3, b (6) (1+)-H2O, a (17) (3+)-H2O
578.52490	1005.2
579.33472	1633.8
580.28571	643.8
581.32062	465.9
582.44556	778.0
583.44214	259.4
584.54144	252.6
585.38647	371.6
586.44861	661.7
587.48090	393.7
588.43585	473.3
589.42773	677.4
590.34424	243.6
591.45483	54.8
592.51459	101.7
593.57751	187.2
595.42816	4595.0	b (6) (1+)
596.45496	1264.1
597.47278	234.8
598.46478	491.1
599.54449	330.6
600.49646	794.7
601.41339	677.2
602.43280	572.1
603.46802	330.0
604.39618	252.6
605.73944	140.5
606.54700	114.9
607.59088	350.9
608.50592	105.2
609.37433	165.4
610.20837	320.0
611.36212	162.6
612.68359	201.4
613.55328	236.2
614.50549	337.8
615.56750	340.0
616.64276	625.7
617.53418	545.4
618.64514	355.8
619.48993	347.1
620.51581	245.1
621.64349	1031.8
622.53375	1185.5
623.26691	357.2
623.91193	200.6
624.65131	235.0
625.38824	390.1
626.37848	200.4
627.20660	328.9
628.39014	423.8
629.23547	3062.7	y (11) (2+)-H2O, y (11) (2+)-NH3
630.29901	955.6
631.35992	313.4
632.33002	377.5
633.43860	380.7
634.52924	471.5
635.81921	1889.5
636.53479	856.7
637.95313	16063.7	y (11) (2+)
638.60175	10526.1
639.56854	297.1
640.44922	137.8
641.57623	255.3
642.50360	177.7
643.79010	241.4
644.58417	253.7
645.44940	456.7
646.52228	187.9
647.49023	66.3
648.39783	484.5
649.36908	311.5
650.44189	293.4
651.39124	333.6
652.49042	494.1
653.55865	103.0
654.65790	101.8
655.65924	378.8
656.39087	738.2
657.39581	642.9
658.65332	796.7
659.47906	864.2
660.38977	738.9
661.46399	303.4
662.50378	148.3
663.31439	114.7
664.27393	125.4
665.54773	169.2
666.48767	131.7
667.41626	311.6
668.37115	177.8
669.54419	196.1
670.44629	418.5
671.33966	300.2
672.50085	215.0
673.76331	19472.6	y (5) (1+)
674.57385	3032.6	a (19) (3+)
675.68085	467.5
676.56323	315.8
677.71063	661.6
678.45135	1621.4
679.48297	642.9
680.53491	376.6
681.39447	185.3
682.52563	140.7
683.44867	264.5
684.69470	500.2
685.49628	628.5
686.43439	393.1
687.19965	777.7
688.55548	1033.3
689.43921	629.9
690.44177	293.8
691.58698	325.8
692.71130	1164.9
693.74640	186.9
694.66974	339.5
695.43817	1226.4
696.23352	1317.5
697.74158	189.6
698.47723	240.4
699.80334	202.1
700.56055	613.6
701.48541	1185.0
702.24817	1705.7
703.63434	417.4
704.49414	280.5
705.46814	321.7
706.30359	198.3
707.20386	1000.9
708.97919	2980.8
709.78552	2950.9
711.37067	180.7
712.40637	185.4
713.37677	464.5
714.45874	721.2
715.69366	2362.7	a (20) (3+)-NH3, a (14) (2+)
716.63892	715.4
717.53998	306.7
718.43201	172.9
719.44458	90.2
720.56567	554.8
721.25134	3068.3	y (19) (3+)-NH3, y (19) (3+)-H2O, b (14) (2+)-NH3, a (20) (3+), b (14) (2+)-H2O
722.23071	1083.3
723.50531	744.8
724.30200	1105.5
725.26251	167.4
726.29541	205.6
727.56055	430.7
728.78674	472.3
729.82507	529.6
730.56976	1016.2
731.63867	577.1
732.57574	857.9
733.61346	1286.8
734.55542	447.4
735.32324	213.9
736.43817	134.8
737.38330	180.3
738.23083	83.5
740.45819	3152.0	b (7) (1+)-H2O
741.60382	1076.4
742.68567	1053.1
743.59705	347.3
744.89270	689.0
745.60065	2095.3
746.49542	2450.4
747.53619	452.4
748.55878	117.4
749.77490	558.7
750.86267	3756.4	y (20) (3+), y (13) (2+)-H2O, y (13) (2+)-NH3
751.73596	2679.0	a (21) (3+)-H2O
753.47974	146.8
754.46942	299.8
755.50543	219.4
756.55975	134.1
757.70551	251.7
758.63678	4735.8	b (7) (1+), a (21) (3+)
759.68787	5144.3	y (13) (2+), y (6) (1+)
760.57538	4323.5
761.52264	1260.8
762.56897	378.7
763.76605	384.8
764.46112	218.1
765.34814	456.7
766.30450	354.6
767.39160	384.1
768.57245	333.7
769.61688	668.6
770.57281	259.3
771.31860	509.1
772.51288	717.8
773.46576	470.5
774.57324	716.9
775.55334	182.4
776.75006	520.8
777.69781	632.7
778.68921	354.9
779.51471	408.5
780.41290	540.1
781.59180	493.9
783.08380	5146.6	y (21) (3+)
784.18207	240.5
784.96002	840.8
785.98700	571.1
786.67737	825.8
787.69702	793.8
788.80243	889.5
789.74292	523.3
790.65808	1019.7
791.55524	1294.2
792.54041	258.6
793.34430	813.4
794.30219	752.9
795.15216	347.6
796.15613	1006.3
797.92798	3589.1	b (8) (1+)-H2O
798.71814	5438.6
799.58026	3011.7
800.60657	523.9
801.55316	456.1
802.26453	935.5
803.33191	317.3
804.55554	1206.2
805.25995	1585.9
807.20898	7452.5	y (14) (2+)-H2O
808.15466	2598.9	y (14) (2+)-NH3
809.08911	119.3
809.74219	84.6
811.57764	17.9
817.34723	186.7
818.04462	38.6
819.72028	49.7
820.93970	90.2
821.68250	60.4
822.47803	65.3
823.27313	159.0
824.54413	295.6
825.50879	262.7
827.47083	241.1
828.41693	371.6
829.61517	1933.0
830.73529	356.4
831.65839	152.3
832.73779	227.5
833.59839	633.3
834.60736	512.2
836.00677	911.3
836.82617	1434.1
837.64368	625.0
838.58807	112.3
840.02350	124.7
840.75842	348.5
841.67694	268.5
842.50201	1240.9
843.60760	873.5
844.75946	1667.5
845.71277	19150.0	y (15) (2+)
846.49011	3297.3
847.48199	1979.7
848.53839	178.4
850.20654	666.6
851.46954	652.0
852.51233	248.3
853.67548	899.7
854.66614	695.1
855.68982	102.7
856.50604	129.1
857.67542	452.3
858.59949	2008.2
859.43170	584.1
860.52258	737.9
861.50378	3911.9	y (7) (1+)
862.53906	1744.1
863.63068	399.3
864.47571	2557.9	a (17) (2+)-H2O
865.49939	265.7
866.70215	100.4
868.43335	508.8
869.44080	682.5
870.31067	242.7
871.44366	334.5
872.85437	507.8
873.80518	283.9
874.62476	308.9
875.59589	226.9
876.63525	381.1
877.76337	384.3
878.58795	557.4
879.60168	481.5
880.50476	155.7
881.68512	259.5
882.62988	212.0
883.48071	135.8
884.58148	98.3
885.53314	208.3
886.47369	441.6
887.30328	1588.0
888.46515	727.8
889.44427	369.7
890.57617	139.3
891.58905	184.2
892.55963	153.9
893.68402	21.0
894.82031	136.4
895.60883	182.2
896.42938	109.6
897.44373	86.7
898.43311	122.4
899.57428	2218.4
900.53296	1976.1
901.52600	711.7
902.67450	225.1
903.68408	474.4
904.78192	544.8
905.65735	375.5
906.64990	428.6
907.54950	283.5
908.58899	1670.8
909.62994	1096.0
910.54309	528.0
911.39526	272.5
912.49634	542.6
913.55328	201.4
914.79120	1129.8
915.55615	524.6
916.33624	293.7
917.93359	1222.1
918.70020	1990.2
919.49194	706.1
920.91406	268.3
921.80707	167.8
922.43713	178.7
923.60480	291.3
924.70935	235.4
925.62585	135.6
927.23419	31227.7	y (16) (2+)
928.04742	6519.9
929.39856	408.1
930.49884	2398.4	b (9) (1+)
931.50531	885.8
932.65619	276.9
933.82477	526.2
934.69489	81.8
936.26721	193.3
937.11768	241.6
937.87225	324.0
938.50989	2.9
939.59711	319.9
940.57489	285.8
941.67859	387.7
942.47137	747.4
943.44739	278.6
944.53540	129.4
945.73322	273.7
946.80670	366.6
947.65845	238.2
948.74280	278.7
949.69104	322.0
950.66180	305.0
951.57635	213.4
952.73389	475.8
954.09113	456.0
955.43451	317.8
956.26654	358.6
957.51923	1064.5
958.54858	378.8
959.27789	418.0
960.34979	1359.6
961.09448	245.7
961.76880	82.7
963.46967	898.6
965.40857	2684.5
966.51624	1880.6
967.78680	3199.5	y (17) (2+)-H2O, y (17) (2+)-NH3
968.65320	1247.0
969.74109	174.7
971.41449	468.0
972.76221	1115.0
973.74792	1582.7
974.66589	460.0
975.55176	810.4
976.73047	43740.0	y (17) (2+)
977.52942	9692.1
978.45538	240.7
979.51630	273.6
980.48303	471.7
981.43164	126.4
982.52136	203.7
983.42877	93.1
984.42749	58.2
985.74060	125.3
986.58740	51.6
987.66791	224.9
988.74249	310.2
989.50616	1527.8
990.48456	764.9
991.35895	250.0
992.33472	720.7
993.32593	499.4
994.31134	332.0
995.64899	513.7
996.51801	189.8
997.47693	168.1
998.63611	176.4
999.58307	323.0
1000.34113	202.5
1001.15546	139.8
1001.82831	212.0
1002.78613	308.0
1003.54205	71.7
1004.48914	141.2
1005.42700	108.7
1006.50604	457.6
1007.26782	433.9
1008.43884	216.7
1009.54791	817.7
1010.61127	1787.9
1011.62158	709.7
1012.65649	1541.9
1013.54230	710.5
1014.69171	423.4
1015.59979	728.5
1016.63208	403.9
1017.50098	377.4
1018.60004	222.9
1019.54700	185.6
1020.94055	140.9
1021.56879	310.7
1022.48450	329.7
1024.11145	2049.6
1025.04163	1159.0
1026.37646	227.7
1027.12268	138.9
1028.47070	782.3
1029.41248	683.4
1030.56824	479.7
1031.52344	583.9
1033.25635	33869.0	y (18) (2+)
1034.08447	9675.5
1035.35706	647.4
1036.54102	173.1
1037.63440	116.5
1038.70972	128.2
1039.72937	172.5
1040.50110	335.8
1041.76367	141.8
1042.66077	178.2
1044.25586	468.5
1045.51904	760.3
1046.54456	3921.2	y (9) (1+)
1047.50635	2148.8
1048.53857	736.0
1049.66443	3556.9
1050.62561	2187.6
1051.62280	936.0
1052.89221	234.4
1053.55737	201.8
1054.76208	140.8
1055.69641	85.0
1056.64648	85.3
1057.73218	271.0
1058.56775	828.0
1059.53992	674.7
1060.61951	334.2
1061.68823	145.4
1062.56909	281.1
1063.58997	234.7
1064.63696	57.7
1065.63843	235.8
1066.53992	1380.2
1067.55713	929.6
1068.69360	442.2
1069.62122	1024.0
1070.60767	1475.7
1071.62024	559.3
1072.45142	433.7
1073.72571	426.6
1074.94141	403.3
1076.51746	525.2
1077.53284	239.8
1078.64746	257.5
1079.80212	317.9
1080.89368	1125.4
1081.82373	467.9
1083.34558	297.6
1084.61414	383.4
1085.63782	866.9
1086.54834	805.7
1087.56006	200.3
1088.59460	360.0
1089.82776	9337.2	y (19) (2+)
1090.59924	2276.0
1091.47229	614.9
1092.45166	253.3
1093.28516	481.7
1094.40015	947.4
1095.16138	723.4
1096.36841	82.5
1096.99255	62.2
1097.66431	41.6
1098.63245	115.4
1099.63928	140.5
1100.63428	382.0
1101.72498	861.8
1102.77356	1560.5
1103.62561	1492.9
1104.57544	452.9
1105.42444	104.7
1106.04053	77.8
1106.70007	84.2
1107.42346	24.6
1108.55383	263.0
1109.76367	324.1
1110.57544	272.6
1111.78845	183.3
1112.56726	29.2
1113.57202	66.3
1114.44568	166.5
1116.33801	416.9
1117.19214	727.5
1118.39111	576.7
1119.37146	190.1
1120.65198	1369.5
1121.70581	1127.2
1122.65527	416.9
1123.54236	236.9
1125.28796	8421.1	y (20) (2+)
1126.08862	3086.1
1127.70532	184.6
1128.63184	660.5
1129.54065	326.7
1130.66223	250.3
1131.53271	209.1
1132.50415	51.7
1133.65674	423.3
1134.55176	35.7
1135.62915	163.4
1136.83545	99.6
1137.60608	296.4
1138.51379	692.5
1139.50513	416.1
1140.58008	109.3
1141.59875	97.9
1142.49316	371.6
1143.46790	284.1
1144.35046	156.0
1145.55676	134.7
1146.58972	895.6
1147.55261	223.9
1148.46460	132.5
1149.49060	32.2
1151.20374	1262.7
1152.22595	783.6
1153.60095	1683.8
1154.57617	1251.5
1155.56531	1133.6
1156.60352	456.0
1157.67297	225.7
1158.69092	180.0
1159.64258	245.5
1160.56775	204.5
1161.59180	125.5
1162.70386	28.9
1164.67041	117.3
1165.55811	168.4
1166.71216	32.1
1167.65271	53.9
1168.59778	90.6
1170.01941	277.6
1170.69788	847.3
1171.68445	1113.3
1172.78809	562.5
1173.58862	7930.7	b (11) (1+), y (21) (2+)
1174.57996	4432.0
1175.57043	996.7
1176.73621	492.5
1177.57434	759.3
1178.61597	401.1
1179.53674	68.4
1180.56885	192.2
1181.72424	75.2
1182.54785	183.7
1183.70032	154.0
1184.61609	107.1
1185.69336	374.1
1186.58350	234.7
1187.66895	542.3
1188.56177	186.0
1189.54346	60.7
1190.81873	108.4
1191.56311	899.1
1192.49780	415.1
1193.50256	140.8
1194.34094	55.4
1195.49756	9.2
1197.33240	136.4
1198.66016	61.0
1199.51135	137.4
1200.62695	339.5
1201.63074	301.8
1202.54822	157.3
1203.66016	38.6
1204.50977	208.1
1205.58435	143.3
1206.68091	70.2
1207.77502	15.6
1208.63013	57.7
1209.56128	66.1
1210.57825	82.0
1211.86926	86.5
1212.71289	42.3
1213.66956	51.5
1214.72632	44.4
1215.59229	73.6
1216.74756	88.0
1217.69727	218.1
1218.45398	135.9
1219.55237	62.6
1220.29297	58.6
1221.08118	50.1
1221.76367	35.0
1222.47766	69.0
1223.65747	37.3
1225.07458	84.7
1226.28027	145.5
1227.54871	103.0
1228.47437	26.7
1229.62878	46.1
1230.78223	24.5
1231.53210	101.3
1232.69714	63.5
1233.56079	70.6
1234.84949	155.8
1235.95728	50.3
1236.66003	77.3
1237.97510	88.9
1238.69397	126.4
1239.50977	76.4
1240.87463	53.6
1241.78308	227.7
1242.74426	597.4
1243.57886	774.4
1244.56995	826.8
1245.57019	349.8
1246.77075	91.9
1247.66968	46.8
1248.71167	160.0
1249.96387	258.2
1250.90918	199.8
1251.88354	280.5
1252.73193	202.5
1253.77893	134.4
1254.53772	91.2
1256.57410	581.6
1257.68115	576.2
1258.60400	175.7
1259.59143	124.5
1260.51172	60.7
1261.47046	45.7
1262.59631	172.7
1263.64819	36.1
1264.56543	65.5
1265.48535	84.8
1267.70081	28.0
1269.60498	237.8
1270.76599	478.9
1271.72314	210.0
1272.60962	252.6
1274.64893	8263.2	y (11) (1+)
1275.63501	5163.5
1276.59985	1269.9
1277.48425	95.7
1278.61633	139.7
1279.56396	74.0
1280.66870	46.1
1281.47546	52.1
1283.32715	73.4
1284.46936	37.6
1285.82922	7.5
1286.55725	35.1
1287.58118	84.4
1288.80896	13.0
1289.60889	24.9
1290.45068	69.9
1291.58301	60.4
1292.55896	180.7
1293.52075	83.3
1294.47925	52.8
1295.57654	38.5
1296.31042	22.6
1297.60144	45.9
1298.91321	91.0
1299.66516	56.8
1300.61743	270.5
1301.77783	69.9
1302.82080	69.4
1304.98450	22.6
1305.68286	211.5
1306.67822	77.4
1307.59338	25.2
1308.77979	75.7
1309.59888	56.7
1310.61292	76.9
1311.55322	52.7
1313.76147	46.9
1314.60657	113.2
1315.64722	72.2
1316.77356	118.1
1317.73523	73.6
1318.86792	64.2
1319.54517	71.9
1320.75073	44.4
1321.62952	28.7
1323.61243	27.8
1324.35364	11.4
1325.43896	37.7
1326.61829	27.6
1327.70935	75.6
1328.64319	60.8
1329.70166	52.7
1330.75537	46.8
1331.77283	15.9
1332.78931	46.8
1333.77502	28.7
1334.74927	52.9
1335.73267	145.2
1336.80762	11.8
1337.73657	40.2
1338.77881	62.1
1339.72949	69.4
1340.66479	54.9
1341.68958	52.3
1342.61633	103.6
1343.69238	130.5
1344.74622	77.7
1345.85938	797.9
1346.83911	955.3
1347.87939	386.3
1348.97668	10.6
1349.77698	35.0
1350.43335	24.2
1352.75208	54.9
1353.90356	50.5
1354.91272	75.5
1355.72009	153.2
1356.74585	170.8
1357.71094	114.4
1358.76453	170.6
1359.78088	82.5
1360.82837	22.1
1361.83020	81.8
1363.12354	13.0
1363.81555	96.7
1364.79358	934.9
1365.81592	258.9
1366.83923	148.5
1367.72864	37.9
1368.93481	38.4
1369.77673	144.4
1370.66394	108.2
1371.65234	186.7
1372.70935	426.9
1373.61633	58.7
1374.61133	95.7
1375.71753	90.4
1378.06763	102.1
1378.78857	29.8
1379.74390	5.6
1380.67517	21.4
1381.47620	18.2
1382.85498	22.8
1383.55371	46.5
1384.54419	80.6
1385.82983	68.1
1386.90381	150.7
1387.77258	3612.5
1388.72864	2830.6
1389.73047	1998.0
1390.62769	678.5
1391.68933	72.5
1392.59985	46.8
1393.72974	44.4
1394.93127	115.1
1395.76770	120.1
1396.64612	111.1
1397.65271	42.0
1398.62219	51.5
1399.69434	40.9
1400.73010	57.5
1401.68640	790.8
1402.75317	657.1
1403.78345	79.3
1404.93237	40.5
1406.82520	18.0
1408.57947	9.7
1409.85132	117.2
1410.70007	55.3
1411.55200	37.8
1413.57031	378.9
1414.64587	412.8
1415.71582	260.5
1416.59424	40.3
1417.72327	50.5
1418.78174	32.5
1419.81653	51.1
1420.49207	17.5
1421.48938	62.4
1422.58667	53.4
1423.52234	21.4
1424.71021	15.5
1426.58679	48.0
1427.81470	203.4
1428.85107	274.9
1429.67456	209.0
1430.67529	141.3
1431.68567	209.4
1432.59644	51.0
1433.51111	16.1
1434.89941	29.1
1436.09985	9.9
1437.84680	17.2
1438.67480	13.2
1439.69055	124.0
1440.74023	141.2
1441.60303	126.7
1442.88757	38.1
1445.85400	12.8
1446.66589	6.3
1447.54822	20.6
1448.24500	49.6
1449.59021	24.3
1450.61902	40.9
1452.01392	18.8
1454.71191	37.7
1455.66150	22.1
1456.67297	284.2
1457.63428	257.3
1458.66711	382.1
1459.67175	230.4
1460.57434	79.0
1461.36462	13.9
1462.64172	41.4
1463.67810	43.5
1466.83386	36.1
1467.73315	65.7
1468.78467	33.7
1469.51331	38.4
1471.13745	10.3
1473.74927	21.9
1474.44861	41.6
1475.74988	36.4
1476.64685	7.4
1477.70996	39.3
1482.56677	23.8
1483.81287	19.0
1484.73462	366.4
1485.70532	370.6
1486.64478	226.1
1487.86853	58.2
1488.62305	20.7
1489.64563	20.5
1490.52344	32.8
1492.08032	25.3
1493.92749	237.0
1494.97412	40.4
1496.11084	8.0
1498.75244	23.7
1499.75842	36.0
1500.78552	175.5
1501.71045	48.7
1502.87256	148.0
1503.83374	48.7
1504.74951	36.9
1505.93140	21.8
1507.71558	17.4
1512.54468	81.9
1516.66797	13.9
1517.66577	183.7
1518.85156	296.5
1519.84473	97.3
1521.57568	21.9
1522.40540	34.1
1523.64648	14.5
1524.77356	21.8
1525.48267	44.7
1527.54272	21.2
1528.66687	9.9
1529.90308	35.9
1535.91199	16.9
1537.72363	5.7
1538.97583	55.1
1539.71423	24.9
1540.69373	66.8
1542.69763	10.7
1543.66052	102.3
1544.72339	66.4
1545.93115	17.4
1548.64331	16.9
1549.59106	43.8
1550.99695	12.4
1553.94873	24.9
1554.87146	13.3
1555.69019	169.1
1556.92554	37.1
1559.80139	8.9
1561.71277	21.4
1562.79126	38.3
1563.64868	7.3
1566.75598	19.5
1568.66614	23.9
1569.86182	33.0
1576.24097	19.8
1579.75220	11.0
1586.75159	161.7
1587.89233	49.4
1588.84680	40.4
1593.16479	29.0
1594.16663	64.5
1594.77429	36.5
1595.73474	53.1
1598.33459	21.0
1601.05664	21.6
1603.97729	10.0
1608.78088	13.4
1612.75635	30.1
1615.71777	26.9
1618.82666	25.8
1621.66760	25.7
1625.93909	22.9
1629.88477	23.2
1632.91870	75.7
1633.84192	52.8
1634.82593	30.4
1635.81726	27.4
1636.85583	7.0
1645.72827	4.5
1650.83252	11.9
1651.71375	69.2
1652.74597	16.6
1657.75146	12.5
1662.89880	36.1
1666.73303	20.0
1668.76733	167.8
1670.63550	76.7
1671.65735	8.7
1673.72314	52.1
1674.68921	22.9
1676.77808	32.4
1677.53040	9.3
1680.02905	10.3
1687.89648	34.9
1688.78430	30.0
1689.78625	72.6
1690.69971	35.6
1691.36206	7.2
1691.99585	18.2
1692.94971	97.8
1693.81152	33.1
1695.65173	23.6
1705.91309	13.9
1706.82166	66.7
1707.61108	14.8
1708.79260	54.5
1713.69861	15.3
1714.56384	13.2
1722.76501	39.7
1724.05554	8.0
1724.82849	29.5
1726.92249	18.4
1738.37048	27.7
1756.84814	25.6
1769.42249	17.1
1771.39648	6.5
1772.16467	22.2
1781.78967	40.8
1784.54883	11.5
1787.69995	21.3
1789.24756	48.5
1805.76990	68.1
1806.87573	175.7
1808.11633	45.1
1821.83655	25.6
1824.00488	13.0
1824.78198	30.9
1837.68433	19.3
1848.87988	14.7
1852.48523	98.6
1854.92090	13.4
1859.00269	28.6
1892.68030	6.6
1918.08777	19.1
1918.91821	31.2
1920.14185	66.2
1921.83826	20.0
1923.53601	58.0
1936.44946	24.7
1952.89929	21.0
