# Supplementary material for: Top-Down and Bottom-Up Identification of Proteins by Liquid Extraction Surface Analysis Mass Spectrometry of Healthy and Diseased Human Liver Tissue
Source: J Am Soc Mass Spectrom. 2014 Sep 3;25(11):1953–61. doi: 10.1007/s13361-014-0967-z (PMC4197381; doi:10.1007/s13361-014-0967-z)
Supplement: Supplementary file 4 — (ZIP 7870 kb) [file 13361_2014_967_MOESM4_ESM.zip › data/MSMPEALAAATINAAYALGK_-2_4_46584.txt]

m/z	i	matches
279.40857	3.5
283.36148	15.4
285.02536	6.0
286.25061	8.5
294.25183	6.3
295.42642	4.0
297.17834	13.4
298.24051	59.3
299.24609	10.7
302.27307	4.1
303.24210	2.1
303.90018	11.0
306.34833	31.6
310.37973	3.7
314.43811	5.9
315.24115	4.6
316.30243	17.6
317.36612	43.1
320.22833	8.9
321.12854	15.5
322.31522	10.1
324.45682	7.4
328.54272	7.6
329.26163	6.6
331.35355	20.3
332.38477	39.3
336.56799	4.2
337.34158	25.6
338.19583	6.4
339.78561	9.8
340.41278	25.8
342.47137	17.3
344.41974	4.9
348.34015	6.5
349.24316	44.2
350.32465	3.0
351.14954	11.4
353.38263	12.8
355.31470	63.0
356.29852	29.1
357.35977	24.9
358.09180	28.9
359.49191	7.1
361.43018	8.7
362.15097	6.8
363.51532	8.9
365.27020	29.0
367.16025	5.3
368.27557	11.2
369.49152	26.9
370.49918	5.8
373.55609	5.9
374.36401	22.7
375.28296	5.2
377.63593	20.3
380.02512	2.7
381.23871	7.0
382.33807	9.5
383.27698	42.6
384.23608	7.3
385.35132	15.1
386.33328	11.6
387.27747	67.3
388.37958	141.7	y (4) (1+)
389.47473	12.8
390.25507	10.1
391.20355	18.1
392.52209	11.9
393.45190	7.7
394.39258	26.5
395.12311	4.3
397.40790	14.0
399.07947	19.4
401.43274	18.3
404.27264	41.0
405.28992	32.7
409.11011	23.9
410.28363	9.1
411.32843	57.7
412.38358	2.7
414.23230	5.1
415.40070	19.2
416.23541	11.2
417.35858	9.8
419.24872	22.0
421.39645	10.6
422.47815	23.4
423.75623	23.1
424.59442	2.6
425.38245	16.1
426.44049	18.8
427.39105	36.0
428.25122	5.3
429.32257	5.0
430.27649	11.9
431.31000	13.7
432.16412	23.0
433.35260	22.5
434.31689	12.6
435.41541	21.0
436.54828	11.3
437.39658	6.8
438.49902	29.1
439.31299	29.8
440.40417	34.9
441.59680	12.5
442.29300	25.1
443.29825	4.7
446.63730	32.1
448.52765	11.4
449.19702	11.1
451.39410	10.1
452.21011	2.0
453.27847	9.8
454.48138	61.1
455.96655	74.4
456.81021	34.0
457.43909	23.8
458.36005	24.2
459.25583	27.5
460.17542	4.7
461.47607	23.8
462.28262	11.7
464.12964	26.3
465.32129	18.5
466.23187	20.0
467.27057	10.2
468.37183	20.8
469.42950	36.8
470.43506	7.8
471.43835	5.3
472.45398	5.5
473.66330	16.0
474.28314	29.3
476.18997	2.5
478.38068	13.3
479.64764	52.3
480.28830	21.0
481.21741	15.2
482.35660	108.2
483.54211	14.5
484.35931	22.7
485.27237	14.9
486.25473	3.7
487.29974	17.2
488.20056	4.2
490.16846	21.8
490.92001	6.1
492.23929	17.4
493.57739	34.7
494.49066	59.6
495.34045	21.3
496.32019	44.3
497.36017	52.9
498.23431	257.6
499.21866	51.8
500.64658	37.3
501.26447	10.6
502.90387	24.1
503.59039	23.9
505.10004	31.8
506.21478	19.0
507.40793	31.8
508.21631	29.3
509.28625	7.1
510.25201	32.0
511.21399	19.2
512.41907	3.4
513.26538	26.7
514.31061	21.3
515.37000	26.4
516.21716	21.5
517.43115	7.9
520.06244	39.9
521.28711	47.4
523.17334	8.2
524.11121	15.7
525.35168	37.4
526.37463	5.4
528.28851	31.6
529.45996	27.0
530.22913	76.7
531.47107	50.0
533.28821	21.7
534.25537	44.5
535.90137	16.8
537.45941	80.1
538.05994	10.8
538.68262	7.9
540.15753	52.0
542.32715	64.0
543.26001	16.9
544.17126	24.7
545.28015	21.1
546.30585	12.1
547.12695	45.3
549.35266	94.6
550.40106	44.6
551.36444	218.3	y (5) (1+)
552.30591	15.1
553.32800	104.9
554.25793	69.0
555.12384	50.4
556.33472	50.5
557.37390	14.0
558.46765	39.4
559.31409	46.6
560.32629	20.9
562.30273	2.3
563.27563	29.4
564.64368	31.8
565.45532	28.1
566.40454	12.8
567.36340	10.2
568.39337	9.7
569.33569	51.7
570.41809	41.8
571.22675	17.4
573.35736	12.7
575.26630	13.1
576.54980	33.9
577.49792	10.6
578.33862	3.8
579.34528	7.6
580.52252	9.9
582.25598	9.7
583.31384	62.4
584.43445	30.2
587.23529	66.5
588.27582	11.3
589.34424	15.7
590.44202	18.3
591.44421	15.2
592.32178	37.4
594.47412	57.9
595.38055	28.4
596.48462	79.4
597.32654	38.3
598.26154	56.0
598.99207	55.9
600.31848	47.1
601.43201	36.4
602.12305	5.9
603.34778	3.8
604.52405	32.6
605.34204	21.5
606.43896	38.5
607.54211	23.9
609.15771	36.8
610.24329	37.0
611.27576	548.1
612.41199	66.5
613.39801	46.1
614.83228	44.8
615.71619	16.4
616.42426	12.4
617.40210	23.9
618.42065	23.4
619.54572	40.7
620.48718	32.1
622.35455	234.9	y (6) (1+)
623.34039	25.4
624.47974	59.7
625.32489	47.0
627.30994	21.9
629.24805	174.9	b (6) (1+)-H2O
630.58386	23.5
631.47522	17.9
632.43201	36.1
634.34418	25.1
635.34192	28.9
636.47681	22.5
637.42480	49.1
638.28625	2.0
639.51758	4.0
640.37366	10.3
641.35565	42.6
642.50781	19.8
643.55188	37.2
645.44244	9.4
646.49280	29.3
647.38684	41.0
648.24316	10.0
649.53125	5.3
650.43042	29.5
651.82837	30.3
652.51154	20.3
653.45056	54.4
655.00513	60.8
655.61389	1.9
656.40857	51.9
657.44861	11.1
658.57959	69.5
660.76068	4.0
661.53137	4.5
662.44910	54.9
664.02740	114.8
665.11340	47.3
666.31464	112.9
667.06860	24.7
667.73267	29.1
668.42651	12.3
670.42078	8.7
671.57776	48.7
672.44073	19.1
673.43408	50.0
674.58734	3.4
675.52637	7.8
676.54211	55.4
677.54736	58.9
678.52795	45.1
679.54785	49.3
680.39349	19.5
682.34558	733.3
683.64478	64.0
684.45905	140.7
685.39319	94.2
686.46912	12.5
687.29065	85.9
689.29431	34.6
690.31738	9.1
691.26581	2.5
692.42731	45.5
693.53003	274.7	y (7) (1+)
694.23682	44.2
695.38904	21.1
696.27002	9.1
697.46460	77.5
698.41650	30.9
699.36420	58.5
700.40210	129.0	y (15) (2+)-H2O
701.37048	16.9
702.37732	39.6
703.58667	31.6
704.44702	19.3
705.54401	17.9
706.41479	47.6
707.41516	47.5
708.52979	22.4
709.46906	43.9
710.66223	26.0
712.17517	29.3
713.38226	75.6
714.37317	40.7
715.43500	23.7
716.50397	2.8
717.46533	5.0
718.50049	24.5
719.36853	57.6
721.15240	533.2
722.06622	189.5	b (15) (2+)
723.14252	18.2
724.49500	33.0
725.41321	54.3
726.91724	103.1
727.87097	28.9
728.58038	22.3
729.63208	55.4
730.51074	40.7
731.36810	92.0
732.22284	22.5
733.60278	57.2
734.49829	12.8
735.43762	54.3
736.49219	66.9
737.58887	93.3
738.50006	110.7
739.74158	122.7
740.96460	45.7
742.31812	187.9	b (7) (1+)-H2O
743.36316	75.6
744.30750	3.6
745.53107	14.9
746.95239	54.7
747.69104	37.2
748.56616	30.3
749.67102	42.1
750.61481	73.4
751.71912	67.5
753.31226	571.3
754.31055	60.4
755.49109	281.3
756.72314	279.5
757.76233	47.1
759.02197	47.2
760.48962	205.2	b (7) (1+)
761.48413	50.4
762.64764	37.3
763.50824	42.1
764.78271	105.4
765.53809	37.7
766.60876	35.5
767.42114	25.0
768.35059	82.6
769.52118	24.3
771.48511	198.9
772.45374	60.6
773.35181	31.8
774.79688	130.9	y (16) (2+)
775.59021	59.5
776.70911	67.8
777.61743	13.4
778.66919	28.3
779.52283	49.3
780.87512	66.7
782.44189	19.2
783.64197	7.2
784.59143	42.5
785.88574	44.4
786.67627	76.5
787.55725	21.9
789.53784	31.3
790.17236	69.5
791.28687	42.5
792.68726	34.0
793.60938	60.5
794.36060	131.2	b (16) (2+)-H2O
795.43127	26.4
796.07959	34.5
796.76697	7.3
797.40393	61.4
798.74622	38.1
799.54358	85.5
800.41711	30.2
801.33154	15.6
801.95898	49.3
802.58069	55.5
803.41528	54.4
804.70850	93.2
806.32422	151.9
807.47034	1191.4	y (8) (1+)
808.46680	159.2
809.64478	22.7
810.43811	24.6
811.45007	129.3
812.83459	77.5
813.71082	492.4	b (8) (1+)-H2O, y (17) (2+)-H2O, y (17) (2+)-NH3
814.55994	154.6
815.53394	33.0
816.48779	15.8
817.52441	13.9
818.80579	97.7
819.59253	33.7
820.60645	114.6
821.28516	22.2
823.00476	1347.2	y (17) (2+)
824.31189	410.7
825.23340	78.4
826.66357	132.4
827.71082	76.3
829.64722	51.7
830.28027	55.0
831.52368	435.7	b (17) (2+)-NH3, b (8) (1+)
832.60449	114.6
833.78625	45.1
834.83191	128.2
835.87061	79.9
836.64111	19.3
837.65820	53.2
838.44836	101.7
839.25134	148.5	b (17) (2+)
840.28577	74.5
841.04578	16.6
842.48755	185.5
843.52405	47.3
844.53601	74.1
845.55371	73.8
846.43298	26.9
847.45227	283.0
848.27063	394.5
849.44873	109.3
850.57764	133.3
851.81189	65.6
853.00720	80.0
853.64856	43.2
854.55078	38.8
856.79211	50.1
858.00781	158.8
859.01599	106.8
860.08154	26.8
861.04138	88.0
861.90967	39.7
863.11230	113.9
864.27905	157.6
865.10889	95.1
866.37805	195.4
867.36145	79.5
868.34338	51.7
869.31482	133.1
870.45251	39.0
871.12708	62.1
871.96582	43.3
872.80383	108.9
873.92761	162.1
874.75122	70.6
875.49463	125.1
876.32349	137.6
877.29749	78.4
878.55725	229.1
879.58142	144.4	y (18) (2+)-H2O, y (18) (2+)-NH3
880.39282	78.5
881.40747	97.9
882.31262	88.5
883.29236	80.3
884.45605	399.9	b (9) (1+)-H2O
885.71912	104.5
886.91479	66.9
887.64697	79.0
888.72888	328.0	y (18) (2+)
889.85742	51.5
890.83557	97.6
891.82361	96.9
892.80811	91.1
893.87805	27.5
894.81592	19.8
895.56653	76.1
896.51733	87.2
897.48450	107.4
898.69763	128.4
899.57520	85.8
900.38110	17.7
901.39709	179.9
902.54810	529.0	b (9) (1+)
903.50867	70.0
905.15149	167.4
906.14685	116.8
906.89697	18.4
907.53772	111.3
908.81702	210.3
909.91760	118.8
910.74524	53.3
911.99731	107.9
913.03394	170.5
914.13855	114.5
914.99182	174.6	b (19) (2+)-H2O
916.05603	99.8
917.31104	168.8
918.98352	177.8
920.45386	1385.3	y (9) (1+)
921.28894	485.7
922.17676	138.8
923.32971	26.3
924.25500	129.1	b (19) (2+), y (19) (2+)-NH3
925.55579	357.6
926.99023	126.8
928.18713	317.2
928.85742	122.6
929.72546	89.0
931.22681	286.3	y (19) (2+)
932.62756	197.2
933.78967	85.3
935.20520	177.9
936.47473	62.3
937.31677	147.9
938.47034	108.1
939.69385	215.4
940.75195	827.5
941.70947	139.2
942.71899	235.9
944.10632	181.4
945.06030	56.5
945.72754	14.1
946.74182	194.7
947.67371	129.2
949.16125	205.5
950.39355	71.6
951.31763	252.3
952.32019	121.4
953.62195	286.5
954.97095	239.8
955.65845	305.5	b (10) (1+)-H2O
956.62183	211.4
957.71497	249.6
958.44763	52.5
959.93872	127.4
960.58240	191.2
962.00562	64.2
963.14685	281.2
963.88440	50.3
965.18103	263.7
966.04944	801.1
967.30603	528.3
968.66821	140.7
969.73230	240.5
970.99963	162.5
972.09521	205.7
973.36719	494.4	b (10) (1+)
974.50183	280.0
975.40405	355.1
976.27539	365.7
977.63538	343.0
978.91638	566.0
979.70166	846.8	[M+2H] (2+)-NH3-H2O
980.50073	161.4
981.59363	126.6
982.67664	191.3
983.65857	514.4
984.82239	328.9
985.91736	446.8
986.95044	100.3
988.58459	339.9	[M+2H] (2+)-H2O, [M+2H] (2+)-NH3
989.40625	11.4
990.12244	25.9
996.73633	11.0
997.72571	13.1
998.78027	39.8
999.94922	132.8
1002.08167	118.8
1002.71191	78.3
1003.99670	135.1	y (10) (1+)-H2O, y (10) (1+)-NH3
1004.98340	51.4
1006.15271	136.2
1006.91846	126.4
1007.78479	136.9
1008.58887	59.5
1009.48120	88.9
1010.70898	131.0
1011.48230	132.7
1012.21802	44.3
1012.95557	89.0
1013.67688	229.1
1014.56274	65.6
1015.41260	201.1
1016.61072	94.8
1017.68079	206.4
1018.36523	15.3
1020.39697	106.4
1021.56018	1945.4	y (10) (1+)
1022.63599	318.5
1023.24548	7.6
1024.18237	176.9
1025.37842	198.1
1026.18286	62.7
1026.87720	152.6
1027.72241	26.7
1028.91553	185.2
1029.57983	30.2
1030.57617	40.4
1031.68701	136.3
1032.60706	115.0
1033.43042	211.3
1034.34326	60.7
1035.47717	387.6
1036.28784	79.4
1037.21899	137.4
1038.52869	138.3
1039.51660	152.7
1040.68225	50.5
1041.74670	56.8
1043.20093	389.9
1044.54224	159.7
1046.10864	282.2
1046.77979	107.7
1047.69348	61.4
1049.05701	454.5
1050.22461	462.3
1051.28882	111.1
1052.22961	242.5
1053.12341	78.6
1053.78711	8.0
1054.64758	588.7
1055.66785	504.2
1056.50537	368.8	b (11) (1+)-H2O
1057.30908	144.4
1058.54688	1453.6
1059.58337	1106.3
1060.67078	682.5
1061.74976	150.0
1062.66895	12.9
1063.88232	350.5
1064.76318	413.3
1066.26990	191.3
1067.38159	167.4
1068.42627	89.9
1069.06897	168.6
1070.02075	83.4
1070.67017	129.7
1071.86768	291.3
1072.80225	300.7
1073.90405	95.0
1074.61438	289.9	b (11) (1+), y (11) (1+)-H2O
1075.55835	359.1	y (11) (1+)-NH3
1076.65161	440.1
1077.41992	102.9
1079.00537	304.9
1080.19690	175.9
1080.96448	10.7
1081.61841	71.9
1083.01160	302.1
1083.97192	83.9
1084.93542	314.3
1085.97925	159.2
1086.64954	139.9
1088.05920	409.6
1089.70105	161.5
1090.45483	229.9
1091.56934	191.7
1092.62720	1854.5	y (11) (1+)
1093.61768	466.4
1094.37000	232.4
1095.98364	83.4
1096.78809	167.2
1097.95203	103.0
1098.63147	71.4
1099.24548	155.7
1100.08167	69.7
1101.15454	83.6
1101.89905	517.7
1102.50500	8.1
1103.26685	95.7
1103.99023	182.7
1104.73376	82.3
1105.57703	101.5
1106.81189	100.9
1108.17163	200.6
1109.09680	50.4
1110.17737	492.7
1111.15637	429.3
1111.94910	164.7
1112.88159	135.7
1114.73901	229.6
1115.67126	40.0
1116.89294	72.1
1117.59448	107.9
1118.65198	263.4
1119.36108	47.3
1120.47168	96.6
1121.40869	101.1
1122.07007	47.3
1122.81274	147.1
1123.91455	48.6
1125.11926	111.2
1126.03906	38.9
1126.68921	134.2
1128.46509	71.2
1129.81421	191.8
1130.73755	272.3
1131.56348	24.6
1132.48901	53.0
1133.63171	270.2
1134.40601	67.6
1135.76624	55.2
1137.20105	88.2
1138.22034	118.8
1138.99536	194.9
1140.19580	356.7
1141.17700	134.1
1143.29272	108.0
1144.23315	110.8
1145.70081	419.5	y (12) (1+)-H2O
1146.95142	167.9	y (12) (1+)-NH3
1147.82019	79.3
1148.69495	25.6
1149.54272	169.5
1150.69531	173.5
1151.56616	171.9
1152.46838	102.7
1153.73425	146.5
1154.64539	102.6
1155.71948	38.6
1157.18188	141.2
1157.98425	379.1
1158.97815	217.3
1159.86182	177.0
1160.52942	314.2
1161.40649	176.7
1163.55835	2445.5	y (12) (1+)
1164.65112	374.5
1165.55237	40.0
1167.18164	84.4
1168.32336	260.4
1169.55615	530.4	b (12) (1+)-H2O
1170.51282	174.4
1171.29749	113.8
1172.76624	89.7
1173.66016	131.2
1174.85754	168.1
1176.35254	47.8
1177.31409	95.3
1178.80908	150.4
1179.83203	65.1
1180.48181	46.1
1181.50635	46.9
1182.95105	357.9
1183.82117	141.6
1184.94800	128.1
1186.20593	86.1
1187.64307	340.5	b (12) (1+)
1188.60120	173.1
1190.02490	164.6
1190.71436	28.1
1191.60217	10.6
1192.73352	116.8
1194.10315	139.2
1195.42615	172.9
1196.35132	330.0
1197.17200	154.2
1197.80493	181.0
1199.45886	121.9
1200.75330	109.4
1201.92981	122.2
1202.55994	13.0
1203.83728	8.7
1204.56799	9.6
1205.22156	13.5
1206.23682	100.3
1207.28052	157.9
1208.54114	116.4
1209.52930	67.5
1210.59241	139.2
1211.46472	46.9
1212.78735	103.4
1213.61340	79.6
1214.72827	89.0
1215.64478	64.3
1216.67578	227.7	y (13) (1+)-H2O
1217.61230	180.1	y (13) (1+)-NH3
1218.40637	48.1
1220.29736	145.9
1221.17334	160.1
1222.58435	198.7
1223.52051	85.0
1224.59204	68.1
1225.59900	57.2
1226.42468	200.3
1227.46680	107.6
1228.60254	138.9
1230.07178	116.1
1231.20129	112.2
1232.63318	31.1
1233.32825	121.4
1234.73853	1916.5	y (13) (1+)
1235.68164	365.4
1236.49536	37.6
1237.29504	168.9
1238.41663	79.5
1239.36108	35.4
1240.68860	25.7
1241.82166	84.9
1242.47974	37.4
1244.28125	131.1
1244.92432	18.2
1246.54272	188.0
1247.54419	271.5
1248.34167	107.8
1248.96008	4.6
1250.09546	136.3
1251.77649	119.5
1252.75195	91.6
1254.23340	77.9
1255.20020	42.9
1256.26514	51.9
1257.11584	36.3
1257.86670	61.9
1259.17004	127.8
1260.37561	213.1
1261.33716	72.2
1262.54260	102.3
1263.56519	79.1
1264.66870	95.3
1265.72681	222.1
1266.42468	98.9
1267.25757	30.3
1268.91333	100.1
1269.81177	116.5
1271.01111	88.9
1271.92224	64.2
1273.07520	79.0
1273.98621	65.7
1274.78918	28.8
1276.45020	108.7
1277.47974	169.1
1278.18018	28.5
1280.37305	232.5
1281.20752	74.4
1282.75378	135.7
1283.86755	57.2
1284.79065	40.3
1285.69812	42.2
1286.65222	122.2
1287.90771	133.3
1288.72644	5.7
1289.70459	4.1
1291.54053	32.2
1292.49670	51.4
1293.54504	129.4
1294.72449	111.8
1295.75842	66.5
1296.42163	48.0
1297.18042	78.7
1297.85938	90.8
1298.63977	69.3
1301.41870	129.9	b (13) (1+)
1302.38806	117.0
1303.43372	109.9
1304.26404	42.7
1305.48950	106.4
1306.45654	90.1
1307.20093	24.3
1308.29651	51.1
1309.14575	59.1
1310.00232	6.2
1310.62085	59.3
1311.41895	64.5
1312.05151	25.3
1312.75818	114.2
1313.66504	18.3
1314.55322	9.2
1315.99060	18.8
1316.82483	64.7
1317.77502	53.5
1319.30029	38.7
1321.31799	66.4
1322.18408	56.9
1323.33545	19.3
1324.82813	23.3
1326.03210	168.8
1327.06348	130.7
1328.38306	20.4
1329.44812	60.5
1330.60388	150.0	y (14) (1+)-NH3
1331.76086	21.3
1332.52612	107.9
1333.56140	20.0
1334.93860	68.2
1336.88293	67.8
1337.98389	56.9
1339.35535	34.1
1340.82202	4.7
1341.76294	22.0
1342.98730	62.5
1344.02661	32.8
1344.77747	95.4
1346.04431	75.5
1347.68384	419.1	y (14) (1+)
1348.68787	104.4
1350.09277	51.4
1350.71204	39.0
1351.56055	35.8
1352.35107	92.3
1354.71936	64.7
1355.57019	47.7
1356.47424	38.8
1357.59583	27.0
1358.58972	15.5
1360.13257	94.0
1361.73340	5.0
1363.88086	77.3
1364.53503	27.0
1365.90686	112.9
1367.46204	47.0
1368.84229	29.1
1369.87158	43.1
1370.85339	29.4
1371.81274	295.8
1372.61877	128.5	b (14) (1+)
1373.68152	108.1
1374.65784	34.7
1375.84656	60.1
1376.81970	39.6
1377.46216	13.8
1378.69214	83.9
1379.68628	74.7
1380.68372	74.9
1381.63391	85.7
1382.36206	54.0
1383.74768	32.1
1384.68835	19.1
1387.46252	22.7
1388.74158	27.9
1390.46106	96.7
1391.27441	87.9
1392.12122	61.6
1392.99207	92.8
1393.78223	9.1
1395.63770	4.6
1396.81543	9.2
1397.60339	15.4
1398.82202	113.4
1399.81689	9.4
1400.83447	96.1
1401.97742	75.7
1403.05847	43.1
1403.86780	78.8
1404.83228	108.3
1406.67761	33.0
1407.90454	115.1
1409.02795	12.6
1409.95996	30.4
1410.88232	37.1
1413.66858	14.7
1414.73242	24.6
1415.87830	23.8
1417.84204	6.8
1418.72949	167.0	y (15) (1+)
1419.83972	66.7
1420.80896	59.5
1421.83887	40.8
1422.61768	97.3
1423.47791	135.7
1425.78040	103.7
1426.63892	35.4
1428.02490	78.4
1428.88538	5.2
1430.23572	53.6
1431.67200	35.0
1432.61145	48.3
1434.37415	92.7
1435.50781	45.2
1436.16260	21.3
1437.92542	10.1
1439.61462	53.7
1440.83447	295.6
1441.72998	465.2
1442.84827	260.3
1443.75391	157.5	b (15) (1+)
1444.79639	110.5
1445.41626	23.8
1446.44690	22.8
1447.67993	88.7
1448.60522	25.4
1449.61755	29.5
1450.76282	6.8
1451.70459	15.1
1452.99756	4.3
1453.82385	6.9
1454.73242	22.4
1455.64502	37.9
1457.44617	38.9
1458.75964	110.6
1459.80017	36.9
1460.69775	56.4
1461.33716	9.8
1462.62939	21.7
1463.58496	31.7
1466.89368	59.6
1468.32715	9.8
1469.92041	6.2
1472.73486	17.3
1473.53223	2.4
1474.67676	16.9
1475.58301	101.2
1476.68909	63.9
1478.15295	38.0
1479.18689	7.3
1480.08350	11.9
1480.91797	41.2
1484.33289	10.0
1486.44055	10.8
1487.66663	8.4
1489.40125	5.6
1490.89685	42.1
1491.82861	64.0
1493.28296	38.5
1494.10706	20.0
1494.77991	26.0
1495.67151	28.4
1497.05786	14.1
1498.83362	34.1
1499.91333	13.1
1501.06091	60.3
1501.79395	26.7
1502.47778	40.3
1503.43140	8.3
1504.58276	22.2
1505.64905	18.4
1508.81677	57.0
1509.57776	13.1
1511.81262	27.2
1512.75830	51.1
1514.19263	121.1
1515.01428	15.7
1515.85449	10.8
1517.50171	2.4
1519.30798	80.1
1520.56860	31.8
1524.88965	50.4
1525.83069	6.6
1527.75171	18.3
1528.61560	6.1
1529.65869	24.3
1530.59033	69.2
1531.48071	121.7
1532.76624	47.9
1534.69946	5.0
1536.90906	30.5
1538.49207	63.5
1540.57056	9.8
1541.55981	12.9
1544.74548	4.1
1545.80322	35.2
1546.69482	51.3
1547.63440	120.0
1548.53491	131.3	y (16) (1+)
1549.50146	95.5
1550.50037	43.6
1551.58765	10.4
1553.78918	6.5
1554.83813	11.4
1557.77161	11.9
1558.76306	10.1
1559.47913	13.6
1564.79407	11.6
1567.35059	38.0
1569.06958	10.9
1571.23145	18.8
1571.92969	48.3
1572.75671	24.2
1573.91663	8.1
1576.08105	8.2
1576.71912	20.9
1577.57959	46.6
1578.81189	8.9
1583.67078	4.5
1584.29187	23.3
1585.75854	40.6
1586.74475	20.8
1588.78601	75.8
1589.76306	117.4
1592.78625	17.6
1596.70264	9.9
1597.63538	8.4
1598.79028	12.4
1599.85205	29.8
1600.94397	62.5
1602.18787	18.5
1603.61755	35.0
1604.82837	7.8
1605.74158	12.3
1606.80518	119.5
1607.67041	54.7
1608.86304	25.5
1609.76514	54.4
1611.74194	29.1
1614.76306	10.3
1615.72900	21.2
1617.95642	12.2
1618.79956	20.7
1621.73608	23.9
1623.77588	24.4
1625.74634	4.5
1627.72449	20.0
1629.04272	45.0
1632.83118	30.0
1635.96472	106.6
1638.95374	26.8
1641.85571	48.7
1642.85107	30.0
1643.80298	11.7
1644.78113	78.2
1646.00439	48.5
1648.92969	14.3
1649.79102	27.3
1651.41064	25.0
1652.98560	40.7
1654.76660	7.4
1658.75745	9.7
1659.77405	74.1
1660.78149	54.0
1661.83020	4.0
1663.08435	16.0
1669.70679	30.7
1670.89124	20.5
1671.95667	5.6
1672.83057	12.9
1673.49951	11.6
1675.76672	13.9
1677.69336	54.9
1678.75769	93.6
1681.72717	21.2
1683.03967	8.7
1685.63916	38.5
1687.67236	6.0
1689.67932	14.8
1691.32581	13.9
1695.60962	5.6
1696.85413	5.4
1698.77588	18.9
1699.75793	19.0
1700.82776	10.4
1701.83521	16.6
1707.99207	17.6
1708.97253	86.3
1709.64172	12.4
1712.80701	2.9
1714.25513	36.6
1716.47156	31.6
1717.66699	27.7
1718.82104	13.5
1720.78320	4.8
1721.73999	22.0
1725.83142	15.5
1727.76563	13.0
1728.92407	3.8
1734.74902	18.5
1736.08032	22.8
1744.66016	14.7
1746.65601	23.2
1747.83289	5.6
1749.99329	8.8
1750.75488	9.6
1752.71899	5.8
1754.87109	21.5
1755.79602	45.8
1764.07983	26.4
1766.03589	27.4
1767.77625	4.2
1772.83875	172.6	b (18) (1+)-H2O
1773.80542	56.1
1774.90759	42.0
1782.86853	53.1
1783.99207	105.4
1784.96265	20.6
1786.17603	10.3
1788.76355	6.4
1790.81958	183.1	b (18) (1+)
1791.86646	117.6
1797.76794	6.2
1798.98840	40.2
1799.77478	17.0
1803.67627	11.4
1804.86060	14.2
1819.00769	24.7
1819.83374	9.5
1820.77405	14.5
1827.97351	19.3
1828.89307	5.7
1831.82227	12.6
1837.02356	6.6
1837.82446	11.8
1838.76221	25.3
1840.70898	21.5
1841.89868	14.1
1844.96619	19.2
1845.58569	9.8
1846.93079	9.5
1847.88660	30.4
1848.91089	29.9
1852.84509	11.7
1855.83350	5.7
1880.67957	10.7
1886.75928	15.7
1891.01428	25.0
1897.62146	6.8
1898.94995	31.4
1899.97510	19.8
1900.95007	5.1
1903.00354	6.9
1913.17371	11.1
1913.80164	39.5
1926.68469	9.9
1930.10852	8.5
1931.00159	29.5
1931.73047	50.4
1932.75354	8.6
1935.00757	24.6
1935.81775	24.3
1937.71509	8.2
1938.80237	20.6
1957.07666	3.7
1964.98218	18.4
1981.18774	29.4
