# Supplementary material for: Top-Down and Bottom-Up Identification of Proteins by Liquid Extraction Surface Analysis Mass Spectrometry of Healthy and Diseased Human Liver Tissue
Source: J Am Soc Mass Spectrom. 2014 Sep 3;25(11):1953–61. doi: 10.1007/s13361-014-0967-z (PMC4197381; doi:10.1007/s13361-014-0967-z)
Supplement: Supplementary file 4 — (ZIP 7870 kb) [file 13361_2014_967_MOESM4_ESM.zip › data/AGWSLEDVDIFEINEAFAAVSAAIVK_-2_2_106392.txt]

m/z	i	matches
260.17004	20.7
261.47635	3.6
270.30121	5.2
271.28778	4.4
272.39313	8.5
278.43536	5.6
279.33179	12.9
285.30627	20.8
289.18658	16.7
290.44220	14.1
293.77002	6.7
297.31802	25.3
300.35541	11.3
303.38147	23.4
307.37482	4.4
309.28137	5.1
311.20667	15.5
313.41312	8.8
315.40887	36.9
316.44214	5.0
317.40631	7.2
323.42773	9.4
324.29721	18.1
325.26031	11.4
326.46051	4.4
327.26328	13.8
329.43350	7.3
330.36432	31.0
333.46753	4.9
338.30878	2.8
339.28278	12.5
340.02295	4.3
341.34421	8.2
343.26102	15.1
344.47369	15.6
345.15833	5.2
345.93433	7.8
347.17026	4.3
353.30624	7.8
354.77597	5.4
355.53564	28.8
357.30237	29.6
359.45145	188.1	y (3) (1+)
360.69543	27.0
361.44220	3.0
365.46729	11.0
366.08832	7.1
369.26550	8.8
370.27185	2.6
371.40497	7.8
373.51620	35.7
374.30377	6.2
376.38129	4.2
377.40662	6.0
380.34900	12.0
384.08698	21.4
388.34323	2.9
389.36176	3.9
390.53040	10.7
392.37460	4.8
393.36267	8.6
397.67188	10.6
399.30304	5.0
400.81891	9.7
402.42542	33.7
403.58429	7.3
406.20557	11.7
409.43106	10.3
413.74985	2.5
414.48938	24.5
415.24582	7.7
416.42746	6.9
417.12268	5.3
418.35260	22.6
420.30133	8.2
421.35275	4.6
424.48199	20.7
425.29498	12.2
426.98965	13.3
428.22189	12.2
429.26599	9.8
430.43225	263.6	y (4) (1+), b (8) (2+), y (13) (3+)
431.42029	19.0
433.16095	32.4
434.45477	11.9
435.26300	17.4
436.16174	8.4
437.50253	6.8
438.42676	10.1
440.75977	4.8
442.53900	19.2
443.38403	7.9
444.32294	7.7
446.47784	14.0
449.36914	32.3
451.15417	3.3
452.42786	55.6
454.36438	11.5
455.35129	3.2
456.40042	16.6
457.37454	19.0
458.39227	7.6
459.37677	4.1
460.38922	2.8
461.35114	23.1
462.27133	2.1
468.31415	35.1
469.38995	5.4
470.40167	22.0
471.31091	21.0
473.44092	11.3
476.16861	31.1
477.24622	12.8
478.40875	20.1
480.47180	10.2
483.14526	26.2
484.83612	13.5
486.30975	73.1	b (13) (3+)-H2O
487.44574	22.7
488.84424	85.0	y (10) (2+)
491.32129	16.2
494.24689	7.0
496.49420	2.6
497.33893	23.6
498.32190	5.0
499.67627	18.1
500.43622	7.1
501.40204	427.3	y (5) (1+)
502.43054	81.5
503.27087	14.2
504.35339	30.4
505.45947	39.8
507.20496	10.6
508.34784	6.8
510.38922	16.5
513.40656	22.2
514.39398	9.6
515.32245	16.0
516.11133	5.1
517.38782	12.9
520.18597	18.2
521.24243	6.2
522.20898	13.9
526.51062	17.5
528.31897	26.2
529.24261	6.7
530.33728	24.2
531.36505	34.1
533.39667	40.9
534.29901	12.5
537.43549	7.0
539.37274	25.6
540.03644	6.6
541.31378	19.9
542.26660	6.5
543.39520	74.5	b (10) (2+)
546.19476	13.3
547.14832	25.7
548.09351	5.6
549.81512	15.6
553.31494	15.1
554.39343	35.0
557.34222	65.5
558.52283	14.8
559.39337	9.6
562.28992	2.4
563.26996	4.8
564.55646	4.4
565.30267	12.2
567.38110	3.1
568.41577	11.6
569.44958	7.8
570.48944	47.9
571.60034	27.0
572.53821	18.3
573.63208	3.5
574.38538	40.4
575.82507	14.1
576.45367	8.3
577.39581	2.4
579.91852	55.6
581.51965	7.3
583.35901	12.5
585.68329	3.7
586.59430	18.3
588.41547	792.2	y (12) (2+), y (6) (1+), a (16) (3+)
589.41974	179.4
590.36719	18.5
591.39941	36.6
592.42389	3.2
593.49481	2.5
594.42517	31.2
595.41577	12.5
597.38910	19.1
598.41327	11.1
599.44696	40.5
602.40118	20.8
603.35394	3.9
604.44934	58.8
605.37000	17.1
606.58472	39.6
609.53430	7.2
610.40576	16.4
612.30176	21.0
613.40863	21.6
614.54559	22.2
615.37128	63.6
616.47467	34.8
617.77209	37.7
618.42035	15.1
619.33398	44.4
619.95221	3.7
621.74109	9.2
622.53552	6.8
623.49799	44.8
624.36957	28.7
626.36194	10.7
627.18292	27.8
628.15851	29.3
629.36249	25.4
632.61975	38.7
633.37256	109.6
634.35254	52.9
635.58240	6.6
637.48230	12.3
638.38348	15.7
639.29681	14.6
640.42407	9.6
641.48773	14.2
642.36896	10.9
644.56238	85.4	b (6) (1+)
645.39038	2.9
646.56946	54.7
648.38171	16.3
650.68939	24.0
651.51703	4.6
652.47827	32.0
654.43585	25.4
656.17804	45.5
657.36456	26.7
658.28162	25.0
659.34979	16.9
660.33502	19.6
661.24792	20.8
663.64587	21.6
667.08960	14.5
668.29083	10.6
669.83453	31.2
670.55121	12.2
671.37952	13.1
672.99969	61.3	b (12) (2+)-H2O
673.65430	14.4
674.42908	21.8
676.40857	79.6
678.09296	25.2
679.55780	11.2
680.62109	42.6
682.02661	41.2
683.39697	21.6
685.45978	33.6
686.47058	106.1
687.48779	833.1	y (7) (1+), b (19) (3+)-NH3, b (19) (3+)-H2O
688.57617	336.2
689.56329	74.6
690.38092	12.7
691.40460	9.2
692.75641	29.0
693.53400	30.6
694.62640	20.7
695.44464	18.7
696.86169	19.1
698.12817	29.1
699.61023	11.8
701.46289	10.3
702.60364	24.6
703.51068	14.6
704.47675	122.1
705.39380	70.4
706.45233	31.0
707.49945	6.4
709.55554	6.5
710.33936	10.0
711.19727	13.8
712.77594	19.7
713.44092	11.9
714.47198	28.4
716.67297	11.0
717.63770	16.9
718.64069	26.8
719.75055	120.8
720.47284	13.3
721.45135	13.9
722.40790	37.2
723.66858	16.9
724.41058	5.1
727.48328	41.5
729.41595	79.9	b (13) (2+)-H2O
730.62915	39.0
731.62415	38.1
732.48944	41.7
733.43396	19.6
734.48663	27.7
735.83105	87.1
736.53241	19.9
737.65582	10.1
738.58832	75.9	b (13) (2+)
739.54022	25.2
740.47559	10.8
741.55640	88.4	b (7) (1+)-H2O, y (8) (1+)-NH3
742.99200	60.0
744.69025	13.0
746.43982	37.3
747.52173	28.2
748.50598	15.2
749.75067	47.7
750.47888	11.4
752.59723	22.9
753.73334	7.8
754.52222	19.7
755.49011	14.6
757.02179	57.1
758.54016	780.2	y (15) (2+)-NH3, y (8) (1+), b (7) (1+), y (15) (2+)-H2O
759.53583	344.4
760.46014	99.9
762.74896	73.2
763.57129	19.1
765.19275	24.5
766.77368	71.5	y (15) (2+)
767.52856	34.8
768.36047	44.4
769.13177	20.4
770.61273	32.6
772.74115	48.0
773.46075	7.3
774.55316	66.9
775.52051	65.9
776.43640	12.4
777.68329	9.0
779.49286	23.2
782.32275	21.8
783.37335	30.6
786.46039	16.1
787.51520	6.3
788.51276	78.3	a (23) (3+)-NH3, a (23) (3+)-H2O, y (22) (3+)
789.59619	23.4
790.63074	131.4
791.49060	27.5
792.42548	32.9
793.52142	30.7
794.46063	30.0
795.66138	62.2	b (14) (2+)
796.45715	68.3	b (23) (3+)-H2O
797.57611	53.2
798.66376	26.0
799.52283	31.5
800.16058	25.8
801.56769	20.7
802.55353	73.0	b (23) (3+)
803.69135	9.4
804.68890	56.4
805.50134	5.4
806.38287	34.8
807.48413	33.6
808.51355	53.5
809.61670	67.6
810.97723	36.8
811.59113	26.2
812.95740	31.9
813.99432	3.1
816.36060	84.8
817.58124	31.6
818.29724	4.3
819.42975	33.1
820.39056	58.5
821.25848	15.3
822.77795	47.9
823.55188	25.4
824.56573	144.5
826.63196	6.1
827.59180	6.0
828.93225	119.8
829.61853	910.1	y (9) (1+), a (8) (1+)
830.62280	234.3	a (24) (3+)
831.50769	87.0	y (16) (2+)-NH3, y (16) (2+)-H2O
832.39862	82.5
833.28833	97.9
834.16302	58.8
835.52765	22.3
836.73346	21.1
838.00006	58.9
838.88904	39.5
839.55072	12.3
840.46716	295.1	b (24) (3+), b (8) (1+)-H2O, y (16) (2+)
841.30658	124.6
842.15704	102.2
843.30017	48.8
844.65948	79.6
845.49347	6.5
846.74164	129.5
847.63495	94.5
848.96948	17.0
849.58698	81.9
850.30389	2.8
851.07605	109.8	b (15) (2+)-NH3, b (15) (2+)-H2O
851.85944	26.1
852.48547	40.8
853.79645	53.4
855.25085	48.9
856.38617	60.7
857.28131	51.3
858.40576	393.0	b (8) (1+), a (25) (3+)-NH3, a (25) (3+)-H2O
859.88208	546.9
860.52130	604.0	b (15) (2+)
861.55121	188.5
862.73688	292.9
863.75439	105.2	a (25) (3+)
864.69305	22.6
866.55286	7.6
867.51575	43.2
868.60468	11.3
869.51611	41.0
870.32837	38.8
871.19281	30.1
872.56305	10.3
874.02197	201.9	y (24) (3+)-NH3, y (24) (3+)-H2O, b (25) (3+)
874.86871	96.3
875.58191	9.4
876.54608	34.1
877.48254	58.9
878.30658	141.0
879.62134	86.0	y (24) (3+)
880.98285	82.4	a (16) (2+)
882.80096	68.0
883.62897	14.8
884.50415	11.9
885.87964	125.5
886.95929	181.4	b (16) (2+)-H2O, b (16) (2+)-NH3
887.58673	77.9
888.46716	105.8	y (17) (2+)-H2O, y (17) (2+)-NH3
889.64819	22.8
891.15338	56.7
892.26184	63.3	y (25) (3+)-H2O
893.12244	35.4
894.89655	102.0
895.70935	688.4	b (16) (2+)
896.53241	108.0	y (17) (2+)
897.47101	43.5
898.35205	134.5	y (25) (3+)
899.27716	46.6
900.14893	78.2
901.14105	29.6
901.77374	33.8
902.74878	55.2
903.55963	19.0
904.58838	230.6
905.47729	341.6
906.79315	117.8
907.44147	43.0
908.72430	113.1
910.69690	221.1	[M+3H] (3+)-NH3-H2O
911.82715	17.2
913.29974	219.3
914.34912	86.4
918.52167	8.2
922.65448	10.2
923.63196	22.6
925.73810	13.5
929.07391	15.3
929.99152	8.1
931.17920	88.8
932.20148	80.8
933.64703	89.0
934.83685	177.9
936.37897	7.4
938.65015	25.0
939.60541	39.2
940.78790	14.2
941.92474	49.6
944.48914	49.1
945.73633	62.2	a (17) (2+)-NH3, y (18) (2+)-NH3, a (17) (2+)-H2O, y (18) (2+)-H2O, a (9) (1+)
946.95123	20.7
948.21948	89.0
949.00702	24.9
949.70227	11.6
950.55817	56.1
951.39063	13.4
952.55054	73.6
954.55969	50.7
955.29456	53.8
956.34717	34.6
957.59320	12.4
958.73480	65.2	y (10) (1+)-H2O
959.45331	23.6
960.29767	145.3	y (10) (1+)-NH3, b (17) (2+)-NH3, b (17) (2+)-H2O
961.36255	99.9
964.39691	95.9
965.60980	44.7
967.55579	22.9
969.24927	608.7	b (17) (2+)
970.12653	81.2
972.47174	18.3
973.30609	271.9	b (9) (1+)
974.21008	169.5
975.52338	95.8
976.54913	692.3	y (10) (1+)
977.65240	351.4
978.82825	84.3
979.75549	26.2
980.80737	17.0
983.27649	20.3
984.24725	329.1
985.42511	137.3
987.54065	70.1
988.77545	89.1
989.53387	70.6
990.30603	121.1	a (18) (2+)
991.03870	8.4
991.65039	9.1
993.49835	123.8
994.55255	92.0	y (19) (2+)-H2O
995.64575	88.7	y (19) (2+)-NH3, b (18) (2+)-H2O
996.57312	101.0	b (18) (2+)-NH3
997.20471	45.6
999.03168	33.9
1000.65912	14.4
1001.62396	93.2
1002.80139	53.8
1004.43390	696.8	y (19) (2+), b (18) (2+)
1005.19446	529.8
1005.99921	18.9
1007.19794	7.8
1008.17957	13.8
1010.36176	26.0
1011.14203	27.5
1011.79834	8.0
1013.44342	75.2
1014.91302	71.3
1016.07642	193.9
1017.43719	2.8
1018.73199	19.6
1019.88983	77.9
1021.70142	25.9
1023.42517	160.8
1024.78784	99.9
1025.99536	18.6
1027.08948	178.2
1028.38794	178.2
1029.50110	97.5	y (11) (1+)-H2O
1030.83813	65.0	y (11) (1+)-NH3
1031.54199	150.3	b (19) (2+)-H2O, b (19) (2+)-NH3
1032.67297	62.4
1033.48853	11.8
1034.22595	15.0
1036.53027	77.1
1037.50696	42.7
1040.21997	1224.8	b (19) (2+), a (10) (1+)-H2O
1041.13440	269.9
1042.69897	62.2
1044.40784	72.3
1045.46558	31.0
1046.73816	89.0
1047.68408	426.4	y (11) (1+)
1048.76477	400.7
1049.64697	27.5
1050.79370	17.8
1051.64258	17.2
1052.60437	29.7
1053.56006	29.0
1054.77051	12.3
1055.53003	6.4
1056.54333	163.2
1057.60474	14.5
1058.71021	151.7	a (10) (1+)
1059.56909	4.5
1061.24121	129.1	y (20) (2+)
1061.98132	10.6
1062.64124	6.1
1063.56287	9.0
1064.28210	30.1
1066.31018	49.8
1066.93579	18.3
1068.54675	176.2	b (10) (1+)-H2O
1069.54712	65.2
1070.81628	115.4
1071.53577	38.0
1072.63171	33.5
1073.75452	94.0
1074.62012	14.4
1075.53223	63.2	a (20) (2+)
1076.60461	14.6
1077.38062	36.3
1078.16199	37.7
1079.08948	120.3
1079.97864	125.0	b (20) (2+)-H2O
1080.87012	61.8
1081.59277	98.0	b (20) (2+)-NH3
1083.10632	21.3
1084.41821	41.1
1085.24170	104.1
1086.48682	818.3	b (10) (1+)
1087.58508	364.6
1088.59729	122.5
1089.80432	1223.8	b (20) (2+)
1090.59290	356.1
1091.90210	49.8
1092.80701	80.2
1093.52991	48.8
1094.32434	60.6
1095.99121	64.1
1096.91931	37.3
1097.86572	321.3
1098.76086	100.7
1099.91101	120.7
1100.67371	17.6
1101.68884	41.7
1103.69727	38.6
1104.67419	7.6
1105.72949	24.5
1106.79248	31.1
1107.65051	54.4
1108.83289	30.1
1110.46533	68.7	a (21) (2+)-NH3, a (21) (2+)-H2O
1111.61182	36.5
1112.72217	44.9
1113.88770	41.6
1116.84363	182.0	y (21) (2+)-NH3, y (21) (2+)-H2O
1117.81274	63.5
1118.56091	43.7
1120.01563	26.4
1123.02136	25.9
1124.15735	185.6	b (21) (2+)-NH3, b (21) (2+)-H2O
1125.12817	60.4
1126.48230	183.3	y (21) (2+)
1127.43494	147.4
1128.51135	100.7
1130.51306	87.5
1131.32495	16.9
1133.36731	674.6	b (21) (2+)
1134.07971	269.7
1134.83508	68.1
1136.03760	44.3
1138.71851	8.2
1139.66846	61.7
1140.84021	7.0
1143.39722	41.7
1146.48657	79.5	a (22) (2+)-NH3
1147.61743	74.2
1148.53674	41.7
1149.89136	49.2
1150.74609	65.8
1151.64392	97.5
1152.70142	34.5
1154.26526	153.1	a (22) (2+)
1155.66260	203.8
1157.00500	55.4
1157.69592	3.8
1159.45447	306.3
1160.21106	435.1	b (22) (2+)-H2O, b (22) (2+)-NH3, y (12) (1+)-NH3
1161.25244	88.9
1162.19202	39.1
1162.97815	3.8
1163.81055	17.1
1164.61707	22.8
1166.78113	25.2
1167.57129	24.8
1168.85754	110.4	b (22) (2+)
1169.55542	12.8
1170.22070	10.6
1172.70386	57.6
1174.49292	11.8
1175.41907	71.4
1176.74280	58.3
1177.98010	56.4
1179.94714	83.6
1180.71167	73.3	a (23) (2+)-H2O
1181.51807	44.1
1182.94067	28.5
1184.44409	30.6
1187.48328	65.3	a (11) (1+)-H2O
1188.91052	76.4
1189.82849	107.7	a (23) (2+)
1190.89246	40.0
1192.36267	76.3
1193.71802	6.8
1194.99121	116.7	b (23) (2+)-NH3, b (23) (2+)-H2O
1195.98889	74.3
1196.60193	9.0
1198.57727	20.5
1200.41711	47.9
1202.56262	4.6
1204.30786	875.4	b (23) (2+)
1205.22925	401.9	a (11) (1+)
1206.36340	14.4
1208.12842	45.7
1208.75317	39.4
1209.50940	8.4
1210.22095	8.0
1210.84229	22.1
1213.41016	15.6
1215.59009	102.7	b (11) (1+)-H2O
1216.56641	23.4
1217.69458	132.2	y (23) (2+)-NH3, y (23) (2+)-H2O
1218.83691	68.6
1219.81470	32.3
1221.57788	104.1
1222.69128	15.1
1223.65466	81.3
1224.38867	56.3
1225.79932	13.0
1226.73596	41.0
1227.92944	37.5
1229.65381	22.1
1231.67615	38.1
1233.49170	457.9	b (11) (1+)
1234.58997	305.4
1235.64783	64.3
1236.54175	16.9
1237.58850	14.9
1239.46057	88.3
1240.49304	16.7
1241.61963	17.5
1244.98047	62.3
1245.72009	6.9
1247.36304	14.3
1248.50464	74.4
1249.23547	28.9
1250.39380	34.7
1252.65771	11.0
1254.70398	23.2
1255.70264	60.2
1257.73401	13.8
1259.59583	43.1
1260.91650	765.5	b (24) (2+)
1261.61084	152.3
1262.32825	61.5
1263.83765	11.1
1269.49915	292.3
1270.37732	273.5
1271.28711	39.8
1272.79358	9.4
1273.80859	31.7
1274.64331	6.0
1275.62341	38.0
1276.75757	11.1
1278.09509	17.2
1279.62109	26.3
1281.64978	7.2
1282.84595	5.4
1285.78564	22.3
1287.01819	7.9
1287.86328	33.1
1288.83484	32.4
1290.69238	83.1	y (13) (1+)
1291.91296	61.2
1292.82776	7.1
1296.57080	64.3	a (25) (2+)
1297.49792	48.9
1301.37793	5.2
1302.59375	28.2
1304.15723	22.1
1305.64026	22.1
1306.60303	2.9
1308.79651	8.2
1310.32959	418.9	b (25) (2+), y (24) (2+)-NH3, y (24) (2+)-H2O
1311.16882	208.1
1312.00854	9.5
1316.03613	51.5
1317.03943	16.0
1319.69690	10.9
1320.66870	40.1
1321.79443	64.7
1322.73425	24.5
1324.02881	3.6
1324.98828	11.7
1325.70496	55.3
1326.80151	5.1
1327.41235	2.2
1328.73633	31.2
1330.67590	19.0
1332.25000	6.4
1334.71094	14.0
1338.32080	12.1
1341.50989	18.1
1343.62097	10.1
1344.70251	78.8	b (12) (1+)-H2O
1345.72998	18.6
1348.62964	4.0
1352.79773	5.9
1353.67761	5.4
1357.57422	23.2
1359.66699	4.2
1361.30212	19.3
1362.54517	220.8	b (12) (1+)
1363.61816	158.3
1364.46228	28.4
1365.62012	7.7
1368.38074	11.4
1369.76233	18.4
1374.74915	18.0
1376.13257	11.0
1378.11084	9.0
1384.82080	4.8
1387.09192	13.8
1388.07129	26.4
1388.94995	44.3
1389.85889	31.0
1390.72632	28.9
1393.40735	4.7
1395.59326	17.5
1396.59448	7.6
1397.76306	8.1
1398.64001	2.7
1401.75562	42.0
1402.89526	18.5
1404.87732	35.9
1405.95667	6.7
1406.63574	8.3
1407.81567	16.8
1408.75854	44.9
1409.80908	26.9
1410.66064	1.7
1416.74207	4.5
1417.67310	1.9
1418.75171	5.5
1419.68933	16.1
1422.71106	5.8
1430.70032	29.2
1432.21533	11.1
1432.89636	3.0
1433.82239	10.0
1434.81201	61.3
1436.09534	4.2
1436.78235	49.1
1437.70361	57.0
1438.68359	6.5
1439.79053	26.8
1440.71008	3.3
1444.16711	85.2
1446.76672	11.4
1449.62878	13.4
1451.29565	8.5
1452.38074	17.2
1455.79126	3.1
1456.88916	4.3
1457.77722	57.6
1458.71277	53.3
1459.79932	8.0
1460.73413	18.6
1462.71143	10.2
1463.82312	20.2
1475.67700	243.8	b (13) (1+)
1476.69116	235.5
1477.78076	75.5
1478.57458	9.8
1484.88818	8.8
1486.72937	4.2
1488.94690	17.3
1493.75806	32.7
1494.80200	39.6
1495.62854	3.7
1496.88562	41.2
1497.93250	13.0
1500.68018	35.3
1502.74243	10.2
1504.92078	7.5
1507.01099	23.2
1507.67065	8.5
1508.78503	21.4
1511.64136	11.6
1515.60278	5.7
1519.01575	7.5
1528.97742	14.2
1533.00610	4.8
1533.96606	21.3
1534.87061	16.5
1542.89539	3.5
1543.82019	4.6
1547.98413	6.3
1549.83850	16.3
1550.82300	35.5
1551.77209	14.9
1552.73108	5.4
1554.93445	5.2
1558.82971	15.0
1559.86096	14.7
1560.65027	7.9
1564.01050	15.9
1564.81787	4.3
1568.37903	19.3
1569.94763	11.4
1572.67139	21.4
1574.43457	5.4
1582.41895	16.7
1585.00781	5.4
1589.92969	29.2
1590.73291	5.3
1591.92029	13.7
1592.75391	4.3
1604.05090	4.6
1604.67310	7.3
1607.81689	11.9
1608.75354	5.5
1613.81738	3.9
1614.49939	5.2
1615.48242	7.0
1618.33667	15.4
1623.76038	15.7
1627.99622	39.7
1646.05139	13.1
1648.10974	10.1
1659.72070	6.7
1661.60413	40.7
1662.86780	9.8
1663.63635	13.8
1669.75159	11.1
1678.83984	10.1
1690.70020	20.2
1693.25916	14.5
1695.00122	5.7
1696.00171	28.0
1699.77014	11.1
1700.97034	27.1
1708.84839	13.5
1718.78552	65.3	b (15) (1+)
1719.81567	85.0
1720.61523	7.1
1722.25793	16.7
1736.91357	19.3
1749.33948	5.9
1750.78821	5.1
1752.82483	3.5
1759.15283	12.3
1761.69885	13.7
1765.47156	21.6
1772.07068	39.4
1772.94348	15.4
1774.04431	48.8
1774.66736	6.3
1776.45068	11.8
1786.92700	9.9
1790.07776	85.0	b (16) (1+)
1791.05957	67.4
1791.76465	43.4
1793.02100	4.1
1797.94324	7.5
1806.12170	11.1
1821.83618	31.4
1822.86157	8.6
1833.01489	8.0
1845.15869	6.4
1848.35278	16.9
1857.82129	8.8
1858.76465	8.3
1861.81555	15.0
1863.93445	25.9
1865.13501	20.7
1886.20630	9.5
1909.89490	3.8
1918.91846	16.6
1936.61938	31.2
1938.02136	65.7
1939.19531	11.4
1943.79468	30.3
1961.07715	5.2
1964.05908	11.6
