# Supplementary material for: Top-Down and Bottom-Up Identification of Proteins by Liquid Extraction Surface Analysis Mass Spectrometry of Healthy and Diseased Human Liver Tissue
Source: J Am Soc Mass Spectrom. 2014 Sep 3;25(11):1953–61. doi: 10.1007/s13361-014-0967-z (PMC4197381; doi:10.1007/s13361-014-0967-z)
Supplement: Supplementary file 4 — (ZIP 7870 kb) [file 13361_2014_967_MOESM4_ESM.zip › data/NVDGVNYASITR_-2_2_98682.txt]

m/z	i	matches
175.13858	4.4
183.37009	6.3
185.27536	40.8
186.18289	442.7
187.00609	32.1
188.30110	2.9
189.18713	15.5
190.33836	5.7
191.13121	7.3
193.11874	6.9
194.27126	7.5
195.09428	47.7
197.14436	211.9
198.09573	12.3
199.20049	33.5
200.37170	52.4
201.22922	57.4
202.43910	4.8
206.08411	19.8
207.22182	41.5
208.12956	63.5
209.20076	38.5
210.18576	18.7
211.25003	69.0
212.30237	104.6
214.16220	1257.5	b (2) (1+)
215.26331	105.7
216.36281	92.9
217.29926	200.0
218.33035	16.1
219.28911	22.0
220.36153	3.5
221.28191	35.5
223.28586	26.4
224.08604	6.3
225.21710	114.1
226.32127	121.6
227.27049	65.9
228.33568	58.8
229.16904	96.5
230.25771	41.3
231.14920	36.9
232.17780	56.8
232.85272	6.2
233.52896	4.5
234.32881	54.4
235.24918	17.2
236.22919	58.9
237.29761	29.2
238.31725	37.1
239.24635	36.7
240.27780	179.7
242.20737	645.6
243.34576	73.5
244.27838	136.3
245.26746	41.2
246.26059	365.0
247.27324	119.8
248.26550	57.0
249.35828	219.0
250.38998	128.8
251.39943	94.5
252.19788	52.4
253.38101	94.0
254.31689	91.8
255.27315	25.5
256.44333	23.9
257.27887	329.4
258.38840	64.9
259.29092	39.1
260.21899	15.6
261.36279	35.2
262.28513	121.7
263.35974	43.6
264.47339	52.8
265.18158	8.4
266.35510	32.5
267.37106	83.5
268.38522	123.9
269.27087	48.0
270.29861	106.0
271.26538	116.9
272.28671	238.5
273.40332	27.1
274.32605	95.3
276.31412	1323.7	y (2) (1+)
277.40048	187.9
278.35068	146.6
279.36206	34.2
280.30518	70.1
281.31342	31.6
282.34027	99.5
283.20514	40.3
284.40497	48.1
285.33240	787.1
286.32889	282.6
287.25879	82.6
288.37833	298.7
289.44473	86.4
290.77441	22.4
291.63080	23.5
292.49194	41.7
293.33401	17.6
294.33536	269.5
295.40436	132.4
296.40552	33.4
297.51685	67.7
298.46744	415.1
299.30566	97.5
300.37128	155.6
301.40039	122.0
302.47137	17.0
303.48813	34.8
304.39185	28.4
305.26590	21.7
306.28894	72.2
307.67731	41.2
308.55511	21.4
309.63885	56.6
310.51294	43.1
311.35101	146.5
312.34503	248.0
313.44482	285.3
314.32312	69.3
315.36798	90.3
316.45642	39.5
317.33429	27.2
318.40527	77.7
319.48822	74.0
320.54382	20.1
321.31674	75.5
322.43488	72.0
323.45581	45.5
324.36841	266.4
325.39661	190.2
326.41354	120.1
327.44501	147.1
328.78229	81.1
329.41956	655.9
330.54999	67.2
331.47610	78.0
332.40118	58.9
333.31641	120.5
334.52637	20.0
335.45038	109.0
336.46027	114.2
337.42313	63.9
338.43512	80.7
339.60168	92.1
340.41159	60.2
341.42511	114.1
342.53421	149.3
343.51999	53.7
344.41412	86.5
345.53094	49.3
346.58627	32.0
347.43173	62.2
348.21716	7.4
349.31708	77.2
350.44955	99.8
351.41382	73.7
352.66333	74.9
353.43457	145.5
354.40402	153.5
355.46820	145.6
356.40302	126.3
357.41989	263.0
358.40894	127.0
359.35120	46.5
360.41153	82.5
361.42264	449.8
362.42383	127.7
363.71283	122.7
364.54797	123.2
365.61255	59.5
366.30167	29.3
367.49399	61.1
368.39825	198.2
369.33801	194.9
370.48166	188.5
371.48352	232.0
372.58972	203.8
373.63910	82.3
374.40570	85.6
375.45294	240.3
376.54565	62.3
377.40668	113.5
378.48151	84.0
379.52740	212.0
380.43323	100.0
381.38892	213.0
382.43231	150.5
383.37347	198.6
384.60718	71.4
385.55469	91.0
386.37115	673.1
387.66837	155.6
388.68506	88.5
389.47552	988.5	y (3) (1+)
390.49533	95.5
391.66516	101.1
392.37161	320.2
393.37274	213.0
394.42065	176.3
395.47186	161.5
396.47452	176.8
397.49628	113.9
398.51556	229.0
399.38031	304.2
400.46979	191.2
401.54529	365.9
402.55856	158.7
403.49088	92.2
404.59680	58.6
405.52780	70.7
406.49567	46.5
407.62344	126.6
408.48035	69.0
409.58838	72.2
410.50049	173.3
411.45483	135.0
412.57928	220.6
413.63190	38.1
414.45337	115.7
415.52802	101.2
416.50699	487.7
417.41025	257.5
418.53394	143.3
419.45822	95.9
420.53784	83.6
421.52902	42.5
422.37988	233.1
423.40405	195.7
424.41928	144.9
425.64197	61.4
426.53589	389.5
427.58282	128.8
428.39606	178.0
429.50385	123.1
430.43768	61.4
431.41284	100.5
432.39514	322.0
433.37561	162.2
434.39075	101.7
435.42938	41.1
436.45563	111.4
437.46790	210.7
438.61859	102.2
439.53455	194.4
440.45172	667.3
441.59088	81.8
442.45154	127.0
443.60883	203.5
444.62872	90.9
445.69812	840.7
446.46191	256.3
447.51514	125.1
448.54285	81.5
449.47052	8.5
450.38190	264.2
451.71399	299.0
452.40625	340.7
453.47235	98.7
454.46649	231.6
455.35608	153.1
456.27509	141.8
457.40063	1020.1	a (5) (1+)
458.50787	122.6
459.55316	92.6
460.47473	176.3
461.50525	110.1
462.32074	165.4
463.20032	58.1
464.32355	180.4
465.72461	149.0
466.48370	138.6
467.38654	292.9
468.31958	987.7	b (5) (1+)-NH3
469.23315	186.0
470.39569	187.5
471.43860	177.5
472.50201	99.9
473.66553	188.1
474.55566	124.8
475.45599	228.8
476.44366	4165.8	y (4) (1+)
477.42932	287.7
478.49219	304.3
479.32593	198.5
480.60614	310.8
481.50793	209.2
482.48743	201.1
483.45032	230.5
484.48352	246.8
485.34656	2484.0	b (5) (1+)
486.25110	278.6
487.54504	655.3
488.38647	139.4
490.13049	362.5
491.45642	157.9
492.45117	166.0
494.17621	303.4
494.88330	659.6
495.52399	1410.2	a (10) (2+)-NH3
496.65906	264.6
497.54187	224.1
498.40649	172.9
499.38019	116.2
500.72961	70.0
501.46478	125.0
502.47925	242.3
503.36102	98.2
504.23480	138.9
505.38434	422.6
506.34161	236.5
507.55243	399.7
508.42346	386.1
509.41785	224.5
510.44476	245.8
511.46906	132.5
512.42639	118.7
513.46613	79.2
514.57562	82.6
515.69733	193.8
516.62708	314.1
517.44354	184.6
518.45233	91.6
519.40698	136.0
520.42682	130.3
521.49182	439.3
522.35333	277.1
523.44373	385.0
524.45874	537.1
525.40912	279.6
526.43298	529.8
527.55493	197.7
528.60376	177.8
529.42084	263.1
530.62018	4140.1	y (5) (1+)-NH3
531.46747	723.6
532.45709	212.4
533.52777	203.0
534.48676	191.5
535.57300	177.7
536.69342	296.9
537.48132	313.1
538.50714	246.4
539.48730	1040.1	y (10) (2+)-NH3, y (10) (2+)-H2O
540.54089	579.5
541.41833	313.3
542.43073	259.7
543.42065	165.5
544.53546	419.6
545.49927	459.7
546.42505	1224.0
547.39105	3589.8	y (5) (1+)
548.37665	943.4	y (10) (2+)
549.41650	343.2
550.61115	91.8
551.50159	136.5
552.33777	122.3
552.97125	79.1
553.63568	393.9
554.65387	717.5
555.45819	162.0
556.58667	396.5
557.44214	587.6
558.55157	255.2
559.54279	381.7
560.58661	145.9
561.34839	133.0
562.20593	256.7
562.92664	134.6
563.76898	225.1
564.51556	280.8
565.77673	1454.6
566.53461	1784.1
567.71448	762.1
568.57043	350.9
569.47540	193.0
570.55878	291.7
571.54846	390.1
572.64764	555.0
573.61816	240.5
574.42877	218.1
575.54633	1166.1
576.95135	1758.1
578.53345	263.2
579.40192	194.0
580.28839	329.8
581.23438	604.9
582.24646	740.2
583.44464	405.4
584.45935	318.6
585.59692	584.1
586.57861	373.0
587.54309	1143.1
588.70160	483.0
589.59125	509.8
590.55426	459.6
591.57300	296.0
592.70105	464.2
593.69116	495.3
594.63782	1160.4
595.42615	616.0
596.65662	682.9
597.50330	478.3
598.14258	1398.3	y (11) (2+)
599.38586	1216.4	b (6) (1+)
600.34747	336.5
601.55548	271.1
602.68439	479.5
603.38599	352.5
604.07611	242.0
605.31580	758.1
606.09131	514.8
607.17499	271.8
608.56647	438.1
609.44818	334.2
610.63525	644.5
611.38568	219.3
612.20917	702.1
613.31213	402.7
614.30579	377.3
615.18884	240.6
616.32343	320.6
617.42798	271.6
618.45538	475.7
619.62433	721.2
620.39465	568.9
621.25922	211.3
622.18640	191.7
623.32489	572.1
623.96509	191.4
624.59875	143.1
625.59125	260.4
626.60162	721.9
627.72455	807.5
628.74933	1135.4
629.59625	321.6
630.49475	267.2
631.58075	594.8
632.66968	1033.3
633.55042	778.5
634.52216	565.0
636.30988	2117.8
637.36096	5300.1	[M+2H] (2+)-NH3-H2O
638.47345	921.0
639.42255	443.4
640.41028	977.1
641.23444	580.1
642.59308	2192.4
643.33899	5390.3
644.62573	440.7
645.78925	16299.7	[M+2H] (2+)-NH3, [M+2H] (2+)-H2O
646.51709	3160.0
647.53198	235.9
648.44019	484.3
649.32501	52.1
650.37030	13.5
651.26160	38.0
653.54669	26.1
655.75403	34.8
657.12219	57.8
658.48199	175.7
660.33789	489.9
661.54388	254.1
662.40106	70.7
663.67041	248.7
664.56653	67.8
665.80139	14.6
666.61224	413.7
667.44836	210.0
668.65784	214.1
669.56598	133.4
670.54968	126.8
671.51489	242.4
672.51660	475.5
673.54352	665.8
674.49908	424.3
675.27527	190.1
676.41388	120.3
677.48822	195.7
678.42664	246.8
679.36682	76.3
680.26776	295.6
681.39850	93.6
682.66412	239.7
683.56342	157.9
684.43951	682.6
685.32251	131.6
686.54047	699.0
687.61493	310.6
688.78375	190.7
689.64978	270.7
690.29352	653.2
691.22583	400.2
692.56921	127.5
693.30408	258.6
694.59790	388.4
695.68304	250.7
696.48859	250.1
697.23749	182.9
698.59076	227.3
699.65747	242.3
700.36133	104.2
701.58301	297.1
702.46387	116.3
703.69214	102.6
704.61682	247.4
705.59656	94.1
706.74799	231.2
707.49414	293.9
708.76031	546.2
709.49951	463.6
710.49316	3075.6	y (6) (1+)
711.66724	635.2
712.59247	455.3
713.51294	227.9
714.47656	179.7
715.64880	463.2
716.54584	528.2
717.51746	266.8
718.60217	381.1
719.50177	379.3
720.57428	164.3
721.73322	179.9
722.51929	316.2
723.52277	210.6
724.37567	123.8
725.49438	127.0
726.52307	114.3
727.32678	478.9
728.46875	521.3
729.47137	350.1
730.16541	252.2
731.04504	129.9
731.76263	102.8
733.01563	681.6
733.66766	784.3
734.42523	348.5
735.46320	964.1
736.33978	230.3
737.30933	177.2
738.19598	146.8
739.27795	346.8
740.19745	354.0
741.40735	524.0
742.42584	274.3
743.56592	351.6
744.50916	362.8
745.42230	1425.7	b (7) (1+)-NH3
746.47412	220.4
747.55725	238.5
748.54364	284.9
749.99591	131.2
750.70782	67.6
751.36646	168.8
752.27863	181.5
753.18372	463.5
753.98224	123.4
754.82379	146.2
755.51849	169.1
756.49341	306.9
757.45428	307.5
758.45886	352.3
759.88965	400.9
760.79401	230.9
761.83490	204.4
762.49384	1467.1	b (7) (1+)
763.73779	250.6
764.63171	316.8
765.62170	494.1
766.57269	774.4
767.62646	300.9
768.66357	213.9
769.72046	270.0
770.57953	366.6
771.59174	230.9
772.68591	202.5
773.86713	470.8
774.56201	941.4
775.52509	779.8
776.51886	1625.6
777.50696	302.1
778.56000	294.4
779.62366	388.8
780.58997	268.9
781.73071	711.4
782.59088	606.7
783.71033	711.4
784.67950	307.3
785.61371	492.0
786.66980	221.0
787.64258	211.1
788.60602	145.7
789.54028	198.7
790.46259	147.6
791.71326	233.6
792.73438	270.8
793.66785	562.4
794.62677	392.9
795.53156	118.9
796.52875	381.8
797.51617	415.1
798.51068	354.2
800.15784	8532.2
801.27124	3019.1
802.33319	1477.5
803.53943	584.0
804.58191	284.7
805.50867	545.2
806.63068	437.1
807.50586	290.4
808.72070	340.0
809.66504	256.4
810.55731	441.5
811.54980	81.7
812.45715	55.0
813.49554	296.1
814.44220	966.6
815.45752	975.1	b (8) (1+)-H2O
816.42822	1877.5	b (8) (1+)-NH3
817.47931	569.7
818.32678	636.9
819.48389	502.8
820.68286	500.0
821.53680	274.2
822.57135	147.9
823.51868	287.7
824.48926	10866.3	y (7) (1+)
825.25714	1020.0
826.45337	249.3
827.58148	198.4
828.60443	197.2
829.57037	585.6
830.61621	490.5
831.47162	3290.5
832.47742	1786.2
833.50226	2605.4	b (8) (1+)
834.67065	276.7
835.74835	92.2
837.30878	405.8
838.47302	476.8
839.68732	370.3
840.46802	155.0
841.30347	361.2
842.69641	353.3
843.58221	396.9
844.53369	237.6
845.45752	326.1
846.54156	229.7
847.52032	45.6
849.08936	413.7
850.27252	653.8
851.79144	1665.6
852.63892	1803.1
853.69116	234.2
854.66638	324.0
855.80737	280.1
856.69037	59.7
857.81555	181.9
858.86761	509.5
859.64575	410.1
860.82837	1318.4
861.53741	1019.7
862.54919	214.9
863.53448	651.1
864.48798	193.7
865.70233	496.2
866.81384	722.0
867.56183	402.3
868.62555	342.0
869.71222	177.6
870.73535	237.2
871.53973	139.3
872.45026	291.5
873.69818	654.5
874.64514	1481.9	a (9) (1+)-H2O, a (9) (1+)-NH3
875.53241	558.7
876.77875	209.5
877.61163	90.0
878.60052	176.6
879.56586	107.6
880.74323	578.3
881.72974	430.2
882.69745	164.9
883.88507	170.3
884.88226	312.5
885.61414	635.1
886.55249	565.1
887.70062	202.1
888.81091	186.3
889.67798	3215.1
890.57123	516.4
891.52820	334.7
892.58997	173.8
894.26959	926.1
895.12158	574.3
896.64844	366.3
897.67645	126.2
898.66742	144.7
899.61914	204.6
900.76031	116.8
901.84192	176.1
902.53101	1271.1	b (9) (1+)-H2O
903.53320	837.4	b (9) (1+)-NH3
904.64935	231.4
905.57031	101.6
906.70190	148.8
908.17755	1026.2
909.38721	1210.8
910.43152	353.0
911.65381	201.9
912.57050	143.0
913.72620	168.4
914.57404	137.9
915.62128	338.9
916.69293	585.1
917.73523	1437.3
918.59650	171.8
919.53290	105.3
920.49194	858.3	b (9) (1+)
921.51031	92.1
922.67780	99.0
923.57288	1123.3	y (8) (1+)
924.68347	332.5
925.66742	81.9
926.64911	110.8
927.56580	97.6
928.69543	505.0
929.53302	255.0
930.57245	194.0
931.63916	140.2
932.52936	252.6
933.42902	134.9
934.50262	601.6
935.60895	247.5
936.54523	549.9
937.52167	407.5
938.52991	247.5
939.56531	94.5
940.28278	66.3
941.56714	69.5
942.72144	159.1
943.44476	121.0
944.49292	218.2
945.35657	30.6
946.63098	96.3
947.66284	102.4
948.49200	122.8
949.69727	64.3
950.80170	58.0
951.56720	141.7
952.64972	76.5
953.61566	51.8
954.59210	65.1
955.55658	108.3
956.61853	217.0
957.49316	237.2
958.60297	96.1
959.57111	62.4
960.49658	179.3
961.62933	88.6
962.60095	67.6
963.61823	218.4
964.72430	49.8
965.52032	14.5
966.59564	63.3
967.60132	40.0
968.61627	115.2
969.55951	54.2
970.55902	132.8
971.69025	129.5
972.59296	91.2
973.56683	601.4
974.52252	376.2
975.68872	79.9
976.60956	119.9
977.55267	174.4
978.78076	216.9
979.59583	236.6
980.55005	3608.8	y (9) (1+)
981.62415	228.6
982.58698	94.7
983.62921	15.3
984.47186	73.3
985.57324	30.6
986.50903	27.8
987.62268	140.3
988.58380	680.4
989.55737	448.8
990.52216	294.8
991.61176	214.1
992.61255	326.3
993.54956	45.4
994.59595	40.5
995.68085	76.8
996.60181	30.9
997.64587	114.1
998.48596	172.3
999.41052	178.3
1000.47937	70.5
1001.55951	52.2
1002.53613	124.6
1003.61853	124.2
1004.84009	20.9
1005.59448	254.5
1006.63129	148.0
1007.55762	103.0
1008.63641	36.2
1009.52130	91.2
1010.58350	45.1
1011.54407	64.3
1012.51215	37.6
1013.33960	159.4
1014.43042	93.5
1015.55872	1313.2	b (10) (1+)-H2O
1016.52509	424.7
1017.64447	89.8
1018.55237	159.5
1019.53754	201.0
1020.64325	286.0
1021.54797	216.2
1022.54175	115.2
1023.55804	2224.9
1024.62964	1046.9
1025.59204	270.4
1026.75195	123.4
1027.67786	54.7
1028.57141	25.8
1029.51428	156.8
1030.53552	642.2
1031.53613	936.2
1032.56775	401.2
1033.51782	854.3	b (10) (1+)
1034.54749	111.0
1035.56641	17.5
1036.62585	67.4
1037.70911	59.1
1038.53760	23.8
1039.61462	18.3
1040.36560	15.8
1041.53967	48.4
1042.67419	165.8
1043.63171	20.9
1044.75415	21.4
1045.94690	88.2
1046.76196	161.6
1047.57544	226.6
1048.61401	149.4
1049.64233	123.1
1050.75403	50.0
1051.98145	84.3
1052.63525	105.7
1053.58289	35.3
1054.56921	30.3
1055.53723	82.1
1056.56018	90.2
1057.63708	94.6
1058.52588	95.5
1059.55469	367.0
1060.56641	460.7
1061.65637	166.1
1062.60400	102.4
1063.59985	68.0
1064.79529	140.2
1065.60144	139.2
1066.49292	155.7
1067.53906	200.2
1068.43323	56.0
1069.56934	7.5
1070.73096	48.6
1071.81238	11.9
1072.55200	97.8
1073.65295	93.1
1074.53516	82.9
1075.66370	41.1
1076.91541	49.5
1077.58069	550.5
1078.58411	606.4
1079.61951	229.6
1080.59937	111.5
1081.58154	39.1
1082.56128	23.2
1083.74646	51.3
1084.43164	14.6
1085.66687	12.1
1086.66357	9.7
1087.77161	23.5
1088.81665	32.9
1089.58240	84.1
1090.53674	205.3
1091.68750	145.1
1092.68921	56.3
1093.61865	64.2
1095.52063	16098.2	y (10) (1+)
1096.23108	1325.5
1097.20264	85.3
1097.88721	8.7
1098.91992	71.8
1099.79053	124.8
1100.61023	57.3
1102.15125	33.9
1103.58997	21.1
1104.50574	30.3
1105.53027	97.3
1106.64807	164.2
1107.62939	110.2
1108.59033	112.0
1109.61926	111.0
1110.51123	12.7
1111.71716	79.0
1112.68018	13.2
1113.82983	41.5
1114.81909	88.4
1115.85730	73.8
1116.62878	195.7
1117.57886	170.8
1118.83276	68.7
1119.59717	3.5
1121.58911	60.5
1122.50964	42.9
1123.54358	42.5
1124.46826	44.0
1125.65845	41.3
1126.72131	37.8
1127.50806	23.4
1128.50134	17.4
1130.04663	25.8
1130.70581	137.1
1131.55725	180.5
1132.60950	218.4
1133.58411	656.5
1134.59839	790.5
1135.62537	33.7
1136.84558	107.2
1137.57068	26.9
1138.73706	25.4
1140.40369	7.5
1141.73438	9.5
1142.85352	14.2
1143.63843	111.1
1144.50586	90.3
1145.35217	24.7
1147.24609	18.6
1149.58960	3.6
1150.65002	34.5
1151.66357	25.8
1152.57568	12.4
1153.49829	32.8
1155.40747	24.5
1156.77478	8.1
1158.62805	31.6
1159.49243	4.2
1160.88489	98.0
1161.59766	331.0
1162.56384	164.2
1163.69727	113.4
1164.70032	10.3
1165.61267	4.6
1166.60547	11.1
1167.91223	18.1
1168.64429	5.9
1170.56726	440.7
1171.65112	339.2
1172.65955	99.6
1174.70532	8.6
1175.65381	16.1
1176.76770	69.8
1177.61145	50.2
1178.86389	81.3
1179.58081	75.5
1180.59839	79.7
1181.75867	74.6
1183.69983	11.9
1186.49109	50.5
1187.64453	153.4
1188.68176	122.8
1189.59021	42.7
1191.52759	17.2
1193.22717	9.1
1194.55701	15.2
1195.53320	4.3
1196.46130	15.5
1199.74243	39.1
1201.51929	18.5
1202.69214	15.5
1204.62512	543.2
1205.71167	92.1
1206.60291	9.5
1207.62659	36.1
1208.55481	26.2
1209.64978	34.8
1210.58936	6.4
1212.24121	28.5
1213.70569	32.5
1214.50781	6.4
1216.63208	77.3
1217.73120	21.8
1218.67578	4.0
1219.52527	31.7
1221.72937	6.6
1223.60181	5.8
1224.69275	10.3
1225.77881	16.2
1229.40295	19.8
1230.54749	12.6
1235.87268	4.0
1236.62378	36.6
1237.65027	4.7
1238.97693	10.4
1241.36560	22.5
1242.83398	28.6
1246.61536	20.6
1247.70166	33.0
1248.86951	4.6
1259.55750	34.2
1263.71240	12.5
1267.72681	8.8
1268.57214	5.8
1269.52991	13.4
1270.46021	13.3
1271.99182	6.4
1272.76050	2.9
1274.39404	16.5
1275.73975	15.5
1276.65979	27.4
1279.85107	54.4
1281.79761	9.0
1284.50610	2.1
1285.46179	8.9
1287.74573	7.1
1288.49622	10.0
1294.98047	7.7
1298.50061	4.4
1301.67407	10.9
1302.50269	8.3
1303.73706	12.5
1305.78210	31.6
1308.99707	27.4
1309.65356	4.5
1313.52234	8.1
1316.37427	8.1
