# Supplementary material for: Top-Down and Bottom-Up Identification of Proteins by Liquid Extraction Surface Analysis Mass Spectrometry of Healthy and Diseased Human Liver Tissue
Source: J Am Soc Mass Spectrom. 2014 Sep 3;25(11):1953–61. doi: 10.1007/s13361-014-0967-z (PMC4197381; doi:10.1007/s13361-014-0967-z)
Supplement: Supplementary file 4 — (ZIP 7870 kb) [file 13361_2014_967_MOESM4_ESM.zip › data/QDLVISLLPYVLHPLVAK_-2_2_102758.txt]

m/z	i	matches
193.17697	6.0
198.16643	22.1
199.22073	17.6
200.26813	47.7
201.21133	25.9
205.08945	9.8
206.94574	4.1
209.11133	31.5
213.22946	17.7
214.48706	49.0
215.33693	4.2
216.25670	8.7
217.16946	19.8
218.24246	35.4
219.45068	12.9
221.19482	13.1
223.43954	7.1
226.25308	144.1
227.28485	112.2
228.43326	24.4
229.20804	67.4
230.25677	8.0
231.34680	25.9
233.31317	126.2
234.48454	24.2
235.20245	4.5
238.29649	16.5
239.24127	8.1
240.43405	8.4
241.17653	2.8
243.19389	72.2
244.22208	228.1
245.19675	36.6
246.27960	5.8
247.24988	19.8
248.38177	6.5
249.22496	5.6
250.11833	4.7
251.31580	45.7
252.25897	24.1
254.33583	3.9
255.22769	25.8
256.23593	9.5
257.16956	10.0
258.35272	5.0
259.34729	21.0
260.04770	5.3
261.25806	96.1
262.39069	18.6
264.18011	7.2
267.47452	9.4
268.38168	19.9
269.33414	50.3
270.27209	35.4
271.50043	2.1
272.36774	56.0
273.72656	7.8
275.41321	13.9
276.21820	10.3
277.23984	26.9
278.33405	3.4
280.32407	3.8
283.30521	34.3
285.45950	6.7
286.22641	2.1
287.28857	52.2
288.29080	39.2
290.49271	32.2
292.32654	82.3
293.26123	12.1
294.38727	129.0
295.46054	54.0
296.41440	85.9
297.57001	20.5
298.20459	20.5
299.40686	8.2
300.42590	97.7
301.58890	14.5
303.42218	24.4
304.46594	31.1
305.47803	19.1
306.18463	2.5
307.30008	4.9
309.44241	21.0
310.72641	135.4
312.28021	157.3
313.51575	5.0
314.42798	130.5
315.37558	10.4
317.47549	117.6
318.35590	30.5
319.70169	73.0
321.42072	14.6
322.39981	25.0
323.36530	7.7
324.23724	3.7
325.61682	15.8
326.41489	7.0
327.54395	39.0
328.43008	85.8
329.25366	35.2
329.89276	4.3
330.60071	11.5
331.44702	38.8
332.55035	149.7
333.35318	66.8
335.41980	9.4
336.37280	18.8
338.35199	13.1
339.41785	179.1
340.35815	378.1
341.44110	60.1
342.37952	41.7
343.64722	23.0
344.38190	11.6
345.54089	30.7
346.22339	11.8
347.72205	16.3
348.39932	20.8
350.48389	37.6
351.59390	52.0
352.43008	16.1
353.61636	15.1
355.48724	28.2
357.38153	846.8	b (3) (1+)
358.37628	113.8
359.52002	49.5
360.47772	163.3
361.42688	44.2
362.52350	10.4
363.47266	6.1
364.65863	40.6
365.47095	5.6
366.41541	15.7
367.43073	229.7
368.36652	52.0
369.46259	45.7
370.47958	64.4
371.59241	69.7
372.41833	37.6
373.64233	6.8
374.50433	127.2
376.31482	149.7
378.46722	13.9
380.19629	37.7
381.52454	26.1
382.45380	65.2
383.43246	3.4
384.42084	15.9
385.39172	97.3
386.36880	113.9
387.61798	55.5
388.42334	33.7
389.55405	180.6
390.44135	10.4
391.57428	6.2
392.38501	24.2
393.34329	184.5
394.47897	31.9
395.46707	126.8
396.42206	57.1
397.50995	39.2
398.31461	2.5
399.50403	59.7
400.52051	32.4
401.46255	56.8
402.50104	82.7
403.49554	15.9
404.51874	25.3
405.47574	32.3
406.41400	6.8
407.34326	100.2
408.37317	24.6
409.68127	63.0
410.58862	316.0
411.51605	915.6	a (4) (1+)-NH3, y (11) (3+)-NH3
412.46048	102.4
413.54828	124.6
414.44257	15.2
415.45480	22.2
416.47382	77.0
417.39929	49.2
418.55066	36.8
419.48248	38.8
420.28143	27.6
421.32159	33.2
422.23236	33.1
424.37354	28.7
425.46716	18.6
426.42316	39.9
427.42456	96.8
428.40588	130.9
429.47247	97.9
430.48001	43.1
431.34949	32.1
432.99097	302.8
434.39911	46.4
435.42291	7.7
436.38354	18.0
437.51343	37.2
438.51337	639.3
439.37537	1586.7	y (8) (2+), b (4) (1+)-NH3
440.46857	243.4
441.72601	110.5
442.46057	62.1
443.35083	6.2
445.36322	73.2
446.48657	7.7
447.33838	14.2
448.43243	15.9
450.09967	26.0
451.95282	45.3
453.33710	8.0
454.31885	44.0
455.59515	132.9
456.40466	582.0
457.37518	99.0
458.53510	41.1
459.24854	69.6
460.69537	36.2
461.49023	31.2
462.48389	6.1
463.37415	33.4
464.50391	36.6
465.49634	4.6
466.50519	32.6
467.46460	2.6
468.37122	76.2
469.41266	41.1
470.54730	64.7
471.40332	56.4
472.37170	69.0
473.53259	154.6
474.41656	42.4
475.41772	33.1
476.26349	11.5
477.42731	48.5
478.25500	47.3
479.43201	42.7
480.77142	43.6
481.45050	368.2
482.35370	158.0
483.40875	39.2
484.52667	104.5
485.53687	91.5
486.38861	15.8
487.43964	144.0
488.43591	49.0
489.52283	29.3
490.46100	49.4
491.66486	47.3
492.47223	21.8
493.36267	21.8
494.44470	22.0
495.63983	14.2
496.28302	32.2
497.37250	72.3
498.40210	28.4
499.38031	309.1
500.49628	118.5
501.34552	21.3
502.38202	40.5
503.68921	71.1
505.28528	359.7
506.22955	237.6
507.37524	69.9
508.48108	132.4
509.52795	93.5
510.34674	34.0
512.42566	85.5
513.47577	24.2
514.34106	89.2
515.45557	28.2
516.31964	120.6
517.46765	70.3
518.41528	54.0
520.57721	108.9
521.90057	97.8
523.23724	50.2
524.41223	332.5
525.45093	112.2
526.48157	202.6
527.45148	1373.6	y (5) (1+)
528.41077	332.3
529.37750	109.2
530.84082	33.4
531.50153	39.9
532.66089	54.6
533.42181	43.1
534.26685	30.3
536.20734	23.1
537.15521	51.7
538.17328	59.6
539.42096	20.7
540.55853	140.2
542.36462	444.3
543.33557	44.6
544.21716	72.8
545.62451	78.8
546.32202	65.4
547.63220	95.8
548.90283	190.4
550.20740	68.1
551.36603	622.8
552.42566	970.4	a (15) (3+)-NH3, b (5) (1+)-NH3, a (15) (3+)-H2O
553.44043	135.0
554.90759	309.9
556.15533	98.7
557.09320	90.2
558.37958	146.9
559.24316	127.4
560.22498	276.1
561.09229	112.0
561.96649	45.1
563.08228	223.8
564.32263	110.4
565.19189	71.6
565.94714	34.3
566.59650	90.9
567.57538	80.4
569.10455	6939.3	b (5) (1+), y (10) (2+)
570.04376	325.1
570.99500	26.2
572.14734	108.9
573.51410	115.9
574.52301	109.3
575.35315	5.8
576.38641	55.0
577.39703	41.2
578.50183	94.6
579.37524	15.4
580.60437	112.3
581.41821	261.5
582.41827	139.0
584.14563	183.1
585.19110	74.6
586.44409	196.5
587.53760	72.9
588.50775	22.5
589.51288	83.3
590.65259	106.4
591.57013	199.0
592.40533	146.9
593.30377	62.4
594.50537	197.2
595.50616	9.1
596.40533	61.7
597.54877	78.4
598.49304	525.8
599.45026	98.5
600.50739	176.4
602.10028	244.5
602.95209	61.2
604.20758	147.8
604.92590	42.4
605.70081	67.7
606.70105	110.6
607.60254	115.8
608.54248	38.0
609.40125	93.7
610.50592	91.1
611.51306	61.7
612.57654	521.5
613.44330	347.8
614.22229	49.2
615.16730	79.7
616.17792	125.0
616.88525	55.2
617.51202	135.1
618.63739	42.1
619.53210	43.8
620.51160	325.1
621.55084	513.6
622.41785	183.0
623.35974	99.3
624.15326	87.5
625.63593	3527.2	y (17) (3+)-NH3, y (11) (2+)
626.67029	99.3
627.39331	119.5
628.54083	160.7
629.44049	132.1
630.26184	103.9
631.10577	83.2
633.36865	80.7
634.47736	553.6
635.49768	256.0
636.45020	191.4
637.77893	195.5
638.48932	369.0
639.41547	294.0
640.82062	273.3
642.04755	194.6
642.91766	73.8
643.61456	31.7
644.75519	102.2
645.56848	259.3
646.51898	202.6
647.62183	88.0
648.45032	23.1
649.68671	36.5
650.75031	128.4
651.64886	42.9
652.52112	68.6
653.39478	97.4
654.45306	95.8
655.43616	901.1	a (12) (2+)-H2O, a (12) (2+)-NH3
656.44128	776.3	b (6) (1+)
657.42169	151.6
658.45972	267.7
659.42944	259.6
660.26276	156.1
661.47882	648.9
662.15216	403.4
663.03937	68.5
664.44263	2805.2	y (6) (1+), a (12) (2+)
665.56268	317.2
666.45996	72.2
667.53455	428.6
668.37469	81.8
669.36646	10.6
672.80664	48.9
673.53162	56.9
674.25134	21.5
678.66992	3.4
680.16229	55.5
681.90472	352.5
682.52777	213.1
683.17468	66.8
684.31323	60.3
685.48224	33.7
686.68140	24.4
687.41071	158.4
688.66315	25.6
689.69049	17.4
690.75366	186.5
692.15057	142.9
693.41705	61.6
694.66345	438.5
695.47833	254.6
696.72900	51.8
697.62231	47.6
698.51520	45.9
699.75653	14.6
700.53735	21.2
701.86853	51.2
702.82703	39.6
703.74152	10.4
704.63062	21.9
706.53748	85.2
707.69733	30.9
708.89362	43.3
709.59521	31.3
710.57990	61.8
711.55865	128.0
712.51160	65.5
713.28802	84.7
713.93127	70.7
714.65497	72.2
715.56140	69.1
716.74475	152.0
717.55835	46.3
718.87140	109.3
719.54456	99.9
720.55133	23.4
721.75037	96.8
722.41132	94.5
723.51929	272.7
724.70636	231.6
725.75098	10451.9	y (13) (2+)
726.54681	668.0
727.47418	10.6
728.67133	166.3
729.65717	169.9
730.67566	72.8
731.52081	76.5
732.72131	177.3
733.55225	632.8
734.52271	689.1
735.54828	223.5
736.75671	218.8
737.71460	1146.5	b (13) (2+)-H2O, b (13) (2+)-NH3
738.54602	105.4
739.81769	34.9
740.76813	44.7
741.74622	66.6
742.82080	114.3
743.58173	39.7
745.11371	141.2
746.37622	91.4
747.41382	997.9
748.53052	455.7
749.52484	166.1
751.51178	1943.8	b (7) (1+)-H2O
752.64545	541.8
753.70917	67.4
754.80334	105.7
755.73511	44.7
756.76099	150.2
757.97192	162.8
758.68469	23.7
759.54382	138.2
760.53430	92.8
761.84839	424.4
762.88788	123.6
763.54907	6.1
764.91516	124.1
765.67633	112.9
766.61957	110.3
767.32153	74.5
768.56866	389.8
769.75177	549.5
770.62170	75.2
772.30316	49.9
773.07446	70.2
773.67859	83.3
774.69855	33.9
775.73187	47.4
777.63647	1329.3	y (7) (1+)
778.59808	234.3
779.79889	27.8
780.75861	106.4
782.29144	14589.1	y (14) (2+)
783.10083	556.2
784.05884	290.3
785.31299	54.3
786.52740	359.7
787.52905	116.4
788.75885	165.8
790.10779	162.4
790.85553	142.4
792.71613	178.3
793.43475	120.3
794.23798	112.6
794.99866	28.6
795.62964	13.8
796.84552	99.7
797.77032	52.6
798.82098	81.3
800.11188	244.1
800.75629	314.7
801.99866	91.2
802.83563	120.8
804.15607	29.9
805.18835	29.5
806.46088	117.4
807.74548	160.0
808.58209	37.3
809.49182	54.7
810.76709	109.4
811.65326	131.6
812.61163	58.8
813.51941	44.2
814.45673	21.9
815.64130	40.4
817.48718	67.0
818.56873	80.4
820.00861	170.6
821.11548	178.3
822.35236	169.0
823.88574	443.1
824.63257	168.2
825.89288	68.2
826.73010	84.1
827.72034	40.1
828.87891	71.9
829.72009	71.7
831.56982	1969.9	y (15) (2+)
832.18127	1584.4
833.23120	68.6
834.74518	68.7
836.72443	149.7
837.76221	118.3
838.92908	316.5
839.90222	207.1
840.77472	413.5
841.59479	135.5
842.81726	382.1
843.55524	152.9
844.37854	65.8
845.23383	109.3
846.49207	788.2
847.58575	506.4
848.60303	241.6
849.54791	320.9
850.57306	84.5
851.67871	94.5
852.58759	85.4
853.81079	23.5
854.71588	37.9
855.94904	64.1
856.64966	117.3
857.82617	98.7
858.91278	103.9
859.63806	68.4
860.71082	75.9
861.60046	9.3
862.41962	11.3
864.53418	2475.8	b (8) (1+)-H2O
865.64874	929.0	b (8) (1+)-NH3
866.73187	127.2
867.80280	21.6
868.90710	63.2
869.57513	64.6
870.43481	82.7
871.16370	136.6
872.06879	125.5
873.81628	38.7
874.69849	32.7
875.53845	26.9
876.62408	482.4
877.69000	252.6
878.87592	204.4
879.84412	153.1
880.56201	18.1
881.56824	133.4
882.62653	331.3
883.65912	218.4
884.66766	18.4
885.86523	167.8
886.69720	133.0
888.40967	3168.6	y (16) (2+)
889.74359	74.0
890.65601	65.8
892.27893	833.2	b (16) (2+)-H2O, b (16) (2+)-NH3
893.33905	142.4
893.96075	13.1
894.96509	110.3
896.35059	135.3
897.10480	130.4
899.67889	78.6
900.63660	26.3
901.72241	43.0
902.80157	333.0
903.67792	103.0
904.89282	418.7
905.51001	195.3
906.39172	78.3
909.97681	140.3
911.81781	28.0
912.74884	64.2
913.34943	23.7
914.57709	12.6
915.83185	69.1
916.72070	16.8
917.93268	30.8
918.75122	76.7
919.62909	127.8
920.54474	57.0
921.83075	63.0
922.75891	121.0
923.65961	87.1
924.78705	81.8
925.61005	25.2
926.74103	47.1
927.90961	541.1
928.78113	130.1
929.95392	26.0
930.89661	86.7
932.06940	19.4
932.80255	29.1
933.54211	15.2
934.88824	75.5
936.52386	263.2
937.24042	106.0
939.40863	46.8
940.64630	57.5
941.41132	59.4
942.08960	107.9
943.75940	63.6
944.63660	84.6
945.87415	435.3
946.75586	16.1
947.69159	104.3
948.87311	78.0
949.68213	36.3
950.72278	6.0
951.46436	100.8
952.60907	18.0
953.76501	66.4
954.95093	6.7
955.59424	3.4
956.65594	22.6
957.53650	18.8
958.63251	23.6
959.59729	381.5
960.68964	427.7
961.78723	289.1
962.96027	166.3
963.64502	9.5
964.46143	14.9
966.08539	40.4
967.11908	104.1
968.02203	16.1
968.77954	38.3
969.81586	19.5
971.03766	91.0
972.13049	33.3
973.36145	4.8
974.61426	82.9
975.57849	39.0
976.63434	12.4
977.67371	19.2
979.45410	129.3
980.33813	40.8
980.94208	26.9
982.58112	18.0
984.52740	29.6
985.55621	23.8
986.46655	37.6
987.69080	5.2
989.19043	52.4
990.55627	76.4
991.64819	78.5
992.65222	38.5
993.57819	27.3
994.51630	12.2
995.69446	13.3
996.86310	44.1
997.60901	4.5
998.84210	37.9
999.67651	35.2
1000.37683	24.4
1001.60669	120.1
1002.48389	22.7
1003.70959	5.3
1004.65533	34.2
1005.41150	65.8
1006.68250	43.6
1007.89453	43.5
1009.66028	33.4
1010.76440	65.7
1011.58728	42.0
1012.47937	26.3
1013.75854	59.0
1014.64801	25.7
1016.82220	22.3
1018.56403	23.4
1019.66058	24.4
1020.76935	20.6
1021.87604	23.8
1023.78735	27.8
1025.67920	3.1
1026.67517	47.1
1028.61414	21.4
1029.61572	10.1
1032.51489	54.1
1033.70813	13.2
1034.64417	99.8
1035.75110	215.1
1036.78894	176.0
1037.62390	41.3
1039.70984	239.9
1040.68042	162.8
1041.95691	74.7
1042.76965	63.6
1043.71753	22.2
1044.60010	18.6
1045.59045	26.0
1047.02051	9.2
1047.83289	42.5
1048.53442	25.0
1051.66528	10.1
1055.77649	9.1
1057.71973	51.8
1058.80212	63.6
1059.73035	31.2
1060.82117	34.4
1061.68250	30.9
1062.59546	30.4
1063.82776	35.1
1064.58752	4.2
1067.75867	15.2
1068.46533	7.2
1069.61462	7.5
1070.52344	11.1
1073.56726	71.6
1074.71741	26.9
1075.78711	17.0
1076.85864	3.3
1079.54053	3.4
1081.66516	33.7
1084.50183	89.6
1085.72522	29.2
1086.67419	38.3
1087.68982	11.8
1089.17786	28.9
1091.15820	42.2
1091.93958	3.3
1092.63196	34.0
1093.77417	8.0
1094.63416	7.8
1095.83240	12.8
1096.59338	26.7
1097.71985	7.8
1098.72632	5.8
1099.54932	3.7
1100.82483	11.5
1102.55066	20.3
1103.64624	17.1
1104.58447	37.8
1105.90198	18.9
1107.65259	9.7
1110.37476	6.2
1116.50818	26.7
1117.59607	33.8
1118.69031	64.0
1119.81299	12.6
1120.66821	28.5
1121.69812	23.0
1124.08704	35.9
1124.74951	288.0
1125.71521	197.6
1126.81409	9.8
1127.65393	29.2
1128.81165	13.6
1130.76855	28.0
1131.67639	47.4
1132.55383	27.8
1133.70117	55.8
1134.62354	54.9
1135.79370	9.7
1136.72400	2362.3	y (10) (1+)
1137.73584	1331.8
1138.89905	60.7
1139.94775	23.0
1142.14929	8.1
1142.84009	45.2
1143.46924	6.5
1144.52551	31.8
1145.73218	24.9
1146.83337	49.7
1152.18335	17.8
1153.72693	31.4
1154.75586	12.9
1156.85071	25.0
1160.69727	5.7
1161.67908	14.2
1162.78821	8.7
1163.98523	6.9
1165.70435	20.8
1166.68433	3.2
1167.78369	2.3
1170.67041	39.7
1171.68091	18.8
1172.62976	25.9
1173.93408	15.7
1174.84570	29.3
1176.51196	12.0
1178.61938	7.2
1180.69556	29.5
1182.70947	12.0
1183.61816	2.7
1185.74023	10.1
1189.86621	4.0
1190.76978	6.1
1194.23376	14.8
1195.81152	17.8
1198.14966	12.5
1198.76208	5.0
1199.57849	16.6
1200.75073	32.8
1201.62585	20.5
1205.72913	12.9
1207.36133	50.3
1211.66174	1.6
1212.75525	16.9
1213.84937	42.7
1214.82117	3.8
1215.97034	3.4
1216.59961	16.1
1218.64661	15.8
1221.77893	16.7
1223.75342	330.6
1224.75122	152.5
1226.39514	8.2
1227.79224	4.3
1231.79822	7.3
1232.85181	74.8
1233.70703	65.5
1234.81897	18.9
1241.96753	20.7
1242.78699	15.3
1245.87170	8.3
1246.72339	15.7
1249.71814	70.6
1250.87830	47.1
1251.61401	13.8
1256.73718	16.6
1257.76746	19.5
1272.83899	5.5
1292.18066	10.3
1304.07043	7.9
1305.36816	17.8
1312.60193	7.3
1315.47327	12.3
1316.65454	14.6
1324.88892	6.3
1325.73401	5.9
1336.87390	162.4
1337.85828	198.9
1338.96863	12.0
1340.38977	3.6
1345.80774	19.1
1347.01807	30.5
1355.89587	31.1
1363.23071	7.8
1370.80798	20.6
1384.73840	7.1
1388.67578	14.1
1400.71497	9.6
1417.31238	10.7
1417.94641	34.9
1423.89832	4.1
1444.94397	21.2
1451.96021	12.1
1468.15576	7.9
1472.00171	10.1
1473.99695	6.7
1474.68652	28.2
1476.75317	8.1
1483.75659	11.2
1500.65308	11.9
1516.96045	17.1
1555.17249	12.2
1558.19751	16.4
1596.85950	18.7
1632.45959	6.4
1791.83350	9.0
1995.76062	6.1
