# Supplementary material for: Top-Down and Bottom-Up Identification of Proteins by Liquid Extraction Surface Analysis Mass Spectrometry of Healthy and Diseased Human Liver Tissue
Source: J Am Soc Mass Spectrom. 2014 Sep 3;25(11):1953–61. doi: 10.1007/s13361-014-0967-z (PMC4197381; doi:10.1007/s13361-014-0967-z)
Supplement: Supplementary file 4 — (ZIP 7870 kb) [file 13361_2014_967_MOESM4_ESM.zip › data/VPGPVQQALQSAEMSLDEIEQVILVGGATR_-2_2_108719.txt]

m/z	i	matches
302.31158	5.5
309.55685	17.0
313.17853	12.4
316.18011	6.8
324.38675	5.5
328.28455	6.0
333.19577	28.1
334.75824	5.1
344.41812	5.8
347.45898	16.8
348.21753	2.2
359.20541	11.3
363.33820	2.9
367.14789	4.6
368.57861	2.1
369.43054	2.3
382.39401	14.6
386.39746	24.2
387.30066	8.1
390.18048	4.2
396.56207	7.7
397.56180	17.0
399.45438	10.8
404.47546	60.3
405.28094	30.7
410.24387	4.7
412.21643	4.6
414.06787	7.2
417.48151	15.7
424.58600	5.7
426.25336	19.5
427.30182	6.2
431.52719	30.1
434.37311	7.7
436.35959	6.5
438.29556	16.9
439.22845	5.0
443.33804	53.8
444.32419	15.3
445.26459	7.6
449.24133	17.6
450.24817	3.2
453.11090	12.8
459.22620	4.1
461.33197	545.9	y (5) (1+)
462.18246	43.0
462.89050	12.3
466.10138	7.4
468.40179	23.0
472.44031	3.7
473.40338	5.7
475.14728	6.4
482.59586	10.2
484.41779	12.6
487.29340	7.7
489.19891	5.4
494.40411	3.9
496.32184	8.2
497.29919	10.4
498.33105	11.4
500.35291	4.9
502.13733	11.6
504.28729	20.8
506.26758	9.3
507.41672	12.4
511.23120	9.5
515.25171	17.9
517.28839	11.6
518.34204	10.4
520.19189	2.3
522.46588	6.0
525.15906	12.2
529.24957	6.4
530.34131	27.8
531.00452	7.1
536.48016	24.1
541.20868	15.7
542.39301	38.8
549.50574	10.7
552.20538	6.9
554.17474	4.5
557.61926	4.8
558.34375	10.7
559.38208	16.8
560.45221	117.3	y (6) (1+)
561.43695	11.6
562.37909	10.5
563.35803	3.0
565.36884	3.5
568.47192	4.5
576.37335	10.5
579.87622	14.1
583.80884	3.2
588.92468	9.0
591.34119	2.1
592.38818	11.8
596.20972	3.5
599.31848	14.4
600.29468	5.7
601.28552	7.1
604.92493	3.3
607.38470	8.9
609.23865	8.2
610.25867	3.5
611.38965	6.6
620.06958	15.7
624.29993	11.0
634.21533	10.5
638.32019	19.2
641.50739	25.0
643.35767	19.4
644.14172	20.4
645.52905	11.1
647.50574	5.2
649.40515	11.4
651.35449	2.1
652.50610	21.5
653.46411	27.0
655.42847	34.4
656.44916	10.8
657.92297	20.6
660.49091	14.5
661.52795	13.8
662.71490	11.3
668.44934	10.4
669.51892	7.0
670.46460	8.4
673.45605	174.0	y (7) (1+)
674.44434	16.2
675.35010	23.3
677.34583	13.5
678.45392	33.6
684.61365	40.1
687.48627	22.8
688.32593	4.9
689.56183	5.7
690.53845	11.8
696.48651	8.0
699.40265	18.1
701.50165	6.4
702.73993	15.2
703.44727	6.2
704.34216	34.0
705.38409	13.1
706.50275	7.6
707.17407	14.0
709.41394	12.2
710.54626	10.9
712.66809	10.9
714.09119	42.4
714.90369	3.6
716.51593	13.2
717.45209	11.0
718.08466	3.3
718.70251	7.8
722.44617	1.7
723.49292	16.2
725.46564	10.5
726.32513	30.6
732.43958	3.0
735.21014	5.3
739.48865	15.9
741.73682	6.4
748.01990	36.0
750.58148	4.3
752.62708	11.6
753.51831	10.9
754.42383	24.2
755.55115	8.5
762.40857	2.2
767.45795	5.7
768.49146	65.9
769.50146	23.2
770.32874	12.2
775.89758	6.9
777.52679	37.1
778.39832	10.1
781.17706	22.7
782.58936	22.8
783.58923	4.9
786.55518	150.4	y (8) (1+), y (22) (3+)
787.55396	56.7
788.69458	8.9
789.49316	3.9
790.44226	23.5
791.58508	5.2
793.18335	8.3
801.25635	12.9
809.76123	57.3
810.74365	49.4
816.56689	4.9
818.57947	13.5
824.90137	26.2
825.55713	15.1
826.84253	11.2
827.55151	35.2
828.48303	11.4
831.16614	2.3
832.45605	19.3
833.74121	10.4
836.40588	16.6
837.60828	12.7
839.45251	7.2
841.07422	35.3
844.18298	28.8
845.27295	8.3
847.44128	28.3
850.83545	3.7
853.49109	14.2
857.12952	23.3
858.12219	38.5
861.51257	4.7
863.38916	11.1
865.68994	20.6
866.45825	11.4
867.58508	15.5
869.15491	17.1
870.76965	5.2
873.43127	13.2
874.46570	10.4
876.97009	74.2
877.76709	14.5
880.12195	28.6
881.73486	14.5
884.76233	13.2
885.37866	43.7
886.29187	29.5
888.28662	5.4
889.49695	9.7
890.62610	55.5
891.71509	7.5
892.87500	25.9
894.01697	10.6
894.63269	16.0
897.64136	10.7
900.51196	3.5
901.62439	14.1
902.79370	11.9
904.51074	6.6
907.08875	37.0
910.05725	36.5
911.35522	38.0
913.52600	5.2
914.56409	15.3
915.30139	37.5
917.48474	21.7
920.50940	13.6
923.79456	37.8
924.76782	18.5
925.92505	107.2
926.53174	74.1
927.45044	20.4
928.69556	9.9
929.39209	57.2
930.50830	8.3
933.58118	5.4
938.57947	11.2
940.91028	32.9
941.74207	33.5
943.48987	3.7
945.23230	18.5
946.01111	48.8
946.61206	14.1
947.37000	18.4
948.97559	42.3
949.60046	5.3
953.66321	27.9
957.96228	49.0
959.60913	10.8
960.52649	7.4
962.50244	4.6
963.35901	21.5
965.60608	72.5
967.62195	9.8
968.99707	15.8
969.76782	16.5
970.66821	43.0
972.50415	56.1
974.00574	40.2
975.09143	20.1
975.74292	38.8
977.56982	12.7
978.79150	25.9
979.83582	45.6
980.81958	5.8
981.77295	58.8
983.94531	11.3
985.83875	30.3
987.47644	29.3
988.54077	13.7
989.53027	7.3
991.30078	26.1
993.18591	11.0
997.38330	132.1	b (19) (2+), y (10) (1+)-NH3
998.45618	11.8
999.17786	14.5
1000.42456	50.8
1001.52893	34.9
1002.40625	77.6
1004.44543	7.2
1005.95386	4.5
1007.45569	7.9
1008.15662	21.5
1009.59888	45.4
1010.73059	31.6
1011.87195	83.1
1013.59448	29.2
1014.63464	19.7
1015.88904	9.1
1016.84546	43.2
1017.58838	9.3
1018.56812	144.0	b (10) (1+)
1019.78210	31.9
1020.57629	10.5
1021.86206	7.8
1023.25354	34.7
1024.57227	6.8
1025.26953	20.7
1026.35156	18.0
1027.58313	87.9
1028.51721	201.2
1029.52698	55.9
1030.16138	13.0
1031.42700	24.4
1032.52454	11.0
1033.95154	28.7
1034.66357	66.3
1036.61426	7.0
1038.36877	8.1
1045.63806	24.1
1046.95776	9.1
1048.64929	3.9
1052.83228	118.9	b (20) (2+)-NH3, b (20) (2+)-H2O
1057.11084	53.8
1062.63672	35.4
1065.02222	21.6
1065.95374	8.9
1066.57593	5.7
1067.63025	26.9
1068.45813	10.3
1069.14038	23.7
1073.57300	5.8
1075.53491	11.3
1076.92188	21.0
1077.82837	8.8
1079.02551	5.9
1080.43555	109.7
1081.52832	20.3
1084.58142	45.1
1087.30176	96.3	b (11) (1+)-H2O
1087.96716	16.7
1088.79272	7.6
1089.47034	22.2
1090.61438	5.7
1097.52832	18.8
1098.96777	24.3
1105.00708	165.5	b (11) (1+)
1106.00635	12.5
1107.55554	104.9
1108.53333	77.5
1111.62805	113.8	a (21) (2+)
1112.77136	9.6
1114.53308	13.7
1116.62170	37.5
1117.23792	56.9
1118.23401	32.5
1119.61157	17.5
1121.52051	10.4
1122.59424	12.0
1123.52039	31.6
1125.98486	140.2	b (21) (2+), y (11) (1+)-NH3
1126.69824	48.2
1130.73267	5.9
1132.99463	23.7
1134.00952	48.7
1136.30115	26.5
1137.44556	19.9
1138.95190	3.1
1140.06946	54.9
1140.74561	17.0
1141.90625	28.7
1142.69165	70.9
1143.69043	15.1
1148.35876	34.9
1149.41650	25.0
1150.57483	65.6
1153.11536	16.7
1153.73059	11.0
1154.49585	20.1
1156.23206	35.5
1158.48840	21.5
1160.57458	41.3
1161.61182	24.1
1164.24280	23.2
1166.67883	153.5	b (22) (2+)-NH3, b (22) (2+)-H2O
1167.55579	46.6
1168.75354	79.8
1169.70154	20.8
1173.55164	17.0
1174.92017	87.8
1175.92883	991.5	b (22) (2+), b (12) (1+)
1176.61194	324.1
1177.67761	26.3
1179.32886	99.4	y (22) (2+)
1180.60474	8.0
1182.53296	36.9
1185.54932	39.5
1187.66431	9.9
1189.99829	96.3
1191.37573	6.7
1192.42542	51.4
1193.39758	89.0
1194.97314	134.5
1195.60913	87.0
1196.48035	9.2
1197.52563	15.9
1199.75757	25.5
1200.70068	4.3
1201.68188	27.7
1203.30310	73.3
1205.33423	38.2
1206.62048	23.9
1207.70703	17.8
1208.63513	11.0
1211.00635	18.2
1213.08435	10.6
1215.22998	51.9
1215.84399	24.3
1216.46619	9.0
1217.64709	19.3
1218.64294	42.5
1223.55994	99.0	b (23) (2+)-NH3, b (23) (2+)-H2O
1224.49731	57.1
1225.65881	15.9
1228.34680	19.0
1232.14795	326.9
1232.90088	703.3	b (23) (2+)
1234.90198	23.1
1237.57373	6.6
1238.94141	58.1
1239.93140	139.2
1241.16113	21.0
1242.05164	34.5
1243.16113	34.8
1245.72144	9.2
1247.64819	41.5
1251.30273	61.8
1252.98633	68.8
1255.34363	35.0
1256.48828	18.3
1258.29602	9.8
1259.93506	34.8
1260.92810	54.9
1261.67651	16.8
1263.30969	20.0
1268.56641	12.9
1270.67004	92.9	y (24) (2+)-NH3, y (24) (2+)-H2O
1272.39514	34.5
1274.71545	37.3
1275.62610	3.0
1279.47144	77.1	b (24) (2+)-H2O, b (24) (2+)-NH3, y (24) (2+)
1280.57190	32.9
1282.35742	4.3
1283.14832	22.1
1287.95850	22.2
1288.58240	298.9
1289.18958	572.5	b (13) (1+)-NH3, b (24) (2+)
1289.86255	131.3
1291.25708	162.7
1292.25305	27.6
1293.53271	25.1
1296.21436	46.2
1296.86804	9.5
1297.90063	13.0
1299.46875	50.8
1301.19812	45.3
1301.82617	49.2
1304.11719	76.5
1305.68262	46.8
1306.90210	64.1
1307.89148	24.0
1309.27246	41.9
1310.14099	26.4
1311.06042	15.7
1312.82996	118.2
1315.12952	36.5
1317.24866	181.4
1318.04907	53.6
1320.62585	9.6
1321.97400	70.4
1322.63647	32.9
1323.86365	71.3
1325.84863	7.0
1326.92297	31.2
1328.05212	45.8
1329.34900	58.8
1333.00122	34.7
1334.15356	14.4
1338.42346	1542.8	b (25) (2+)
1339.23767	585.9
1340.14246	16.3
1344.89722	6.9
1346.29163	25.7
1347.73438	13.0
1349.41602	15.7
1352.54590	44.4
1353.76477	41.9
1355.51599	31.8
1357.03662	30.5
1359.02942	43.7
1359.82800	16.9
1361.17383	15.5
1362.82385	10.0
1367.44507	346.3	b (26) (2+), y (13) (1+)-NH3, y (13) (1+)-H2O
1368.40784	24.7
1369.09460	43.5
1370.89587	33.8
1372.81201	25.2
1373.68115	20.3
1374.71960	11.3
1375.46912	16.2
1380.54834	7.6
1382.40393	29.6
1383.95703	41.2
1384.72986	16.9
1386.68774	30.4
1387.38074	53.1
1388.73621	13.7
1389.70923	23.8
1391.22205	13.4
1391.96741	11.7
1393.05725	7.0
1393.82446	26.6
1394.73120	5.4
1395.61829	38.3
1396.72986	32.6
1398.46472	6.2
1400.66333	16.0
1401.69482	13.7
1405.17432	17.3
1406.33972	11.7
1407.05627	2.5
1408.03809	24.4
1408.75403	23.1
1410.88159	5.2
1411.87427	20.3
1413.55627	2.1
1415.09314	8.2
1416.69971	6.0
1418.41394	13.4
1419.35327	7.4
1421.40344	12.6
1424.84412	8.8
1431.43518	165.8	b (28) (2+)
1432.14624	22.4
1436.65588	148.6	b (14) (1+)
1437.79175	27.8
1440.81201	32.9
1445.74817	11.1
1446.98901	18.0
1452.31104	14.0
1453.31238	8.3
1458.76721	11.0
1461.30627	2.6
1462.79297	13.9
1463.91406	21.9
1466.70618	22.6
1469.80518	2.6
1478.64648	67.8
1480.76160	31.4
1481.92517	56.1
1483.14343	22.6
1486.38855	31.1
1490.79639	22.0
1499.87549	37.9
1501.06567	23.7
1502.08398	2.3
1504.56519	11.6
1505.66724	18.1
1506.89331	9.5
1523.63403	7.8
1525.88513	5.1
1531.80249	10.6
1532.68884	2.4
1534.88831	18.7
1536.72363	10.8
1542.64575	7.9
1545.02795	13.4
1547.84607	2.4
1553.74731	12.1
1572.97400	20.9
1574.04224	4.5
1574.82104	8.5
1575.64478	10.3
1578.92651	27.1
1580.35510	10.1
1588.74756	4.7
1593.13293	21.2
1594.90234	12.9
1598.98669	8.1
1609.80188	21.6
1610.72290	9.6
1611.77759	14.2
1614.81335	12.4
1616.31226	22.1
1620.66357	5.0
1621.82703	3.6
1636.99377	13.1
1637.97437	6.7
1639.74365	11.0
1640.89722	8.2
1652.49402	10.0
1657.63330	25.2
1662.96753	7.4
1667.99744	10.2
1668.91370	12.1
1682.05200	17.0
1687.64758	4.9
1691.93433	10.6
1696.09656	31.2
1701.02588	2.6
1705.73938	5.3
1735.71350	15.0
1737.08167	9.5
1744.95544	12.1
1757.77234	5.2
1758.70752	3.1
1769.42310	40.8
1778.01111	19.8
1778.91577	3.2
1779.90991	4.4
1782.99854	13.2
1784.76892	13.6
1785.83240	12.9
1788.07275	13.3
1797.55127	16.0
1811.61316	15.9
1821.65869	13.6
1830.68628	7.3
1839.07214	6.6
1846.42395	14.7
1857.26111	11.0
1864.08838	2.3
1866.04211	9.0
1866.96533	4.6
1869.34985	9.3
1880.67090	12.6
1882.00305	24.4
1882.73279	29.7
1885.39392	25.3
1886.08081	18.1
1887.87451	5.9
1935.12231	10.6
1974.92249	3.8
1978.75610	8.5
1994.01697	19.4
1994.96326	19.9
1996.90625	7.9
