# Supplementary material for: Top-Down and Bottom-Up Identification of Proteins by Liquid Extraction Surface Analysis Mass Spectrometry of Healthy and Diseased Human Liver Tissue
Source: J Am Soc Mass Spectrom. 2014 Sep 3;25(11):1953–61. doi: 10.1007/s13361-014-0967-z (PMC4197381; doi:10.1007/s13361-014-0967-z)
Supplement: Supplementary file 4 — (ZIP 7870 kb) [file 13361_2014_967_MOESM4_ESM.zip › data/IVKPNGEKPDEFESGISQALLELEMNSDLK_-2_4_39728.txt]

m/z	i	matches
235.27043	52.3
237.18156	5.3
239.11179	14.7
240.32343	22.4
241.08328	4.4
242.21120	18.0
243.28145	103.8
244.27702	19.3
245.14778	26.6
246.50267	19.1
248.17473	23.0
249.37477	17.9
252.14217	28.8
253.27451	3.2
254.20459	17.3
255.25845	18.7
256.38623	11.4
257.34344	22.6
258.25650	38.5
259.08588	20.7
260.37549	208.2
261.57611	30.1
262.30701	43.2
263.78784	62.4
264.48911	8.3
266.17639	3.2
267.33698	92.0
268.53690	10.7
270.35480	11.3
271.31366	8.6
272.34528	126.5
273.10556	5.0
274.26501	8.9
275.33160	5.7
276.31662	32.5
277.39679	4.6
278.38177	8.1
279.56174	4.4
280.25305	14.2
281.23752	19.1
282.40002	10.7
285.63489	47.3
286.27365	87.5
287.30206	60.1
288.42041	49.5
289.41519	2.1
290.24374	34.0
291.36539	4.7
292.28705	13.5
293.32938	19.0
294.27567	55.4
295.32974	175.5
296.32550	25.7
297.35004	27.3
298.53775	39.2
299.43747	36.2
300.31561	24.0
301.30603	18.6
302.41489	68.4
303.44110	14.4
304.38812	42.3
305.60980	39.1
307.45584	7.3
308.36942	13.5
309.33881	25.2
310.27594	8.5
311.43036	27.9
312.37656	103.6
313.41162	37.4
314.52936	36.0
315.34781	38.7
316.46298	22.5
317.85944	26.3
318.49695	30.4
319.43225	3.3
320.25873	7.7
321.49939	15.6
322.39429	19.2
323.25586	26.6
324.19623	10.2
325.43979	16.7
326.40143	53.3
327.34973	14.6
328.61810	57.1
329.41122	12.3
330.32556	15.5
331.44122	26.6
332.46655	35.2
333.38986	20.0
335.71582	91.2
336.39716	33.0
337.48495	34.4
338.49188	33.5
339.42282	49.4
340.34094	12.9
341.38876	85.0
342.39688	39.7
343.39990	45.3
344.45840	26.6
345.43161	28.1
347.32410	94.1
348.46289	46.7
349.48114	60.7
350.11536	23.6
351.39703	32.7
352.27612	16.6
353.39270	28.8
354.46979	37.7
355.35941	87.0
356.40179	180.2
357.37546	153.9
358.48010	27.4
359.43280	101.7
360.35101	42.5
361.40924	120.3
362.40811	42.1
363.57623	18.6
364.45239	40.6
365.41660	11.2
367.31461	72.1
368.52216	54.5
369.42316	67.7
370.49408	54.0
371.42453	44.1
372.39294	89.7
373.49307	44.6
374.47614	80.9
375.39642	447.9	y (3) (1+)
376.37073	88.1
377.50354	20.0
378.16751	13.2
379.26132	26.3
380.56543	11.8
381.41568	80.6
382.43158	93.6
383.27029	30.5
384.40906	75.4
385.41058	104.6
386.41010	62.1
387.51096	67.0
388.33185	32.3
389.33936	30.5
390.56573	20.2
391.44525	22.7
392.29828	36.0
393.50653	38.1
394.51431	118.7
395.52838	75.1
396.54987	74.5
397.46185	28.8
398.38098	72.4
399.42926	127.6
400.40079	130.8
401.43100	86.0
402.47592	32.3
403.42554	30.3
404.40820	39.4
405.44257	20.2
406.44037	38.5
407.51764	37.2
408.46426	22.5
409.69803	91.7
410.56793	74.6
411.42725	73.4
412.32468	27.2
413.37677	47.5
414.59686	27.9
415.45691	54.3
416.40399	38.8
417.95670	18.9
419.03589	28.4
419.65796	23.9
420.57556	4.1
421.30853	26.2
422.49969	48.4
423.47656	45.2
424.43079	58.7
425.46765	51.8
426.38965	86.8
427.39636	99.9
428.30505	66.3
429.47577	47.1
430.49670	123.2
431.33264	35.1
432.43948	66.5
433.71484	63.7
434.34320	5.5
435.40442	7.9
436.36053	58.2
437.48578	63.1
438.32135	55.3
439.18060	14.9
440.46326	51.0
441.47162	41.5
442.55762	66.7
443.51276	49.5
444.39246	209.3
445.52728	116.0
446.38904	91.9
447.47516	50.7
448.30249	159.0
449.66006	10.0
450.42731	32.3
451.50330	58.2
452.45050	33.3
453.41455	45.2
454.42834	114.9
455.47009	104.1
456.34692	54.9
457.55899	96.1
458.24603	34.3
459.46765	89.1
460.47778	85.6
461.58655	51.8
462.36783	455.0	y (4) (1+), y (17) (4+)
463.42853	187.9
464.31738	81.1
465.51752	34.6
466.55157	144.0
467.50958	67.8
468.55530	130.5
469.56659	87.6
470.47531	79.6
471.41962	94.5
472.49982	62.6
473.43817	64.0
474.30743	33.7
475.50867	99.6
476.40283	61.1
477.60992	20.0
478.38940	35.4
479.39557	60.6
480.26849	103.6
481.60962	64.2
482.61688	71.6
483.45892	54.6
484.48645	29.4
485.40680	86.9
486.45233	85.2
487.59027	70.1
488.38904	119.2
489.13934	23.8
490.59137	63.3
491.43243	174.0
492.25153	16.0
493.33386	103.8
494.60852	119.4
495.55804	39.5
496.43463	93.0
497.43347	77.9
498.41559	144.0
499.48096	144.6
500.41028	89.8
501.52631	23.6
502.50146	82.6
503.35413	13.9
504.40741	54.7
505.37097	51.5
506.45776	80.3
507.46576	26.2
508.40997	131.1
509.39221	113.3
510.35144	34.5
511.50177	98.5
512.29285	76.4
513.52844	158.9
514.42224	71.6
515.34998	51.4
516.32489	37.0
517.37482	48.3
518.34906	126.1
519.36902	22.9
520.37689	75.5
521.59973	31.1
522.39160	350.7
523.39838	127.9
524.40295	84.4
525.33533	37.7
526.35382	104.3
527.41119	182.0
528.29565	51.3
528.90765	28.7
529.60541	7.1
530.42450	78.3
531.52405	117.8
532.73187	66.3
533.41400	151.9
534.23602	100.4
535.49615	69.5
536.52051	122.8
537.59155	90.1
538.65790	87.5
539.58478	202.5
540.43060	134.4
541.40680	164.9
542.47778	74.4
543.40710	186.0
544.46466	106.3
545.46039	106.9
546.55975	64.2
547.76221	48.2
548.55408	98.8
549.47992	86.1
550.61548	56.1
551.39935	59.4
552.20563	76.5
553.36414	75.1
554.42035	108.0
555.46216	82.8
556.29559	144.8
557.32562	158.7
558.32855	225.2
559.37317	784.5	y (20) (4+)-NH3, b (21) (4+)-H2O, b (21) (4+)-NH3, y (5) (1+)-NH3, y (20) (4+)-H2O
560.45129	219.7
561.44922	179.6
562.31482	115.2
563.43488	33.6
564.73566	176.5
565.43353	184.0
566.32788	225.8
567.38947	57.9
568.33472	58.6
569.13715	27.5
570.20728	119.3
571.38159	83.4
572.51685	82.2
573.67810	87.5
574.59308	124.8
575.54486	262.4
576.40186	1420.3	y (5) (1+)
577.47266	361.4
578.38702	65.4
579.34387	131.7
580.43176	119.6
581.35931	265.6
582.39313	133.8
583.51343	110.8
584.43201	83.2
585.65045	42.8
586.54706	111.5
587.56628	350.0	y (21) (4+)-H2O, y (10) (2+)-H2O, y (16) (3+), y (10) (2+)-NH3
588.50378	131.0
589.56390	238.0
590.49634	130.5
591.45062	102.9
592.72791	101.0
593.58997	131.1
594.54663	197.9
595.50427	124.6
596.52679	370.1	b (11) (2+)-NH3, y (10) (2+), b (22) (4+)
597.43616	270.5
598.38159	181.0
599.54047	156.1
600.49384	67.8
601.66412	160.6
602.51221	134.2
603.47504	177.9
604.48419	265.2
605.38031	172.6
606.67596	108.4
607.60352	87.4
608.54431	119.5
609.49609	90.7
610.48962	261.2
611.42767	240.6
612.38263	161.7
613.22308	130.2
613.84204	75.3
614.66602	72.9
615.61658	54.9
616.66443	42.5
617.46552	130.8
618.48682	76.9
619.71283	132.9
620.58423	46.1
621.51825	173.0
622.88287	82.3
624.15289	91.9
625.21790	201.4
625.95801	125.7
626.61853	32.0
627.50830	128.9
628.53961	56.0
629.46283	134.0
630.31433	142.1
631.23590	95.2
632.22406	220.9
633.81903	309.9
634.57300	457.4
635.60138	171.4
636.61078	166.1
637.61975	89.0
638.40540	334.4
639.28180	504.2
640.19159	251.0
641.47797	145.8
642.42975	152.3
643.63062	237.1
644.36334	122.6
645.34222	72.5
646.24878	111.8
647.10974	114.8
647.76398	87.6
648.72546	214.4
649.58295	86.6
650.50928	89.6
651.47235	70.8
652.84979	236.7
653.47003	112.6
654.13440	241.3
655.40613	515.1
656.52124	218.6
657.55334	316.8	b (24) (4+)
658.54309	77.5
659.55139	139.8
660.71680	72.1
661.58575	173.7
662.64502	146.9
663.37744	57.3
664.48541	307.9
665.44336	165.9
666.45392	191.8
667.52954	234.0
668.46045	161.0
669.39447	191.1
670.69397	595.9	b (19) (3+)-NH3, b (19) (3+)-H2O
671.82458	149.3
672.76031	1767.7
673.56482	850.8
674.64368	128.6
675.47479	85.3
676.70135	2094.2	b (19) (3+), y (24) (4+)-NH3, y (24) (4+)-H2O
677.54681	310.1	b (12) (2+)
678.57062	290.5	y (12) (2+)-H2O
679.61121	286.8	y (12) (2+)-NH3
680.42383	110.3
681.61401	270.4
682.40863	103.5
683.34460	60.4
684.55463	176.7
685.46869	104.2
686.96967	473.4
687.96368	192.8
688.59467	359.7	y (6) (1+)-H2O, y (12) (2+)
689.42487	297.4	b (25) (4+)
690.60004	1196.6	y (25) (4+)-NH3, y (6) (1+)-NH3, y (25) (4+)-H2O
691.58545	282.5
692.55426	374.2
693.62677	424.8
694.54755	137.6
695.59302	491.5	y (25) (4+)
696.50812	146.5
697.46161	286.0
698.35754	226.4
699.16559	160.1
700.11981	147.8
701.03796	183.4
701.73468	245.3
702.41919	569.1	y (19) (3+)-NH3, y (19) (3+)-H2O
703.34479	260.4
704.32495	169.4
705.25647	337.4
706.53906	230.7
707.48535	2249.2	b (20) (3+)-H2O, y (6) (1+)
708.51410	948.6	b (20) (3+)-NH3, y (19) (3+)
709.51550	423.6
710.53851	403.2
711.57037	212.1
712.60480	227.7
713.54022	148.9
714.50092	1917.7	b (20) (3+), b (26) (4+)-NH3
715.57129	177.1
716.70013	174.4
717.81940	62.7
718.84314	333.6	b (26) (4+)
719.55072	372.8	y (26) (4+)-NH3, y (26) (4+)-H2O
720.53522	281.1	b (7) (1+)-H2O
721.47577	257.0
723.20862	181.6
723.92035	83.1
724.72034	413.2	y (26) (4+)
725.64630	283.2
726.69354	145.2
727.74548	211.7
728.56830	253.1
729.76910	647.9
730.70728	760.3
731.54541	205.0
732.45300	226.1
733.49573	118.0
734.67224	314.3
735.52710	488.3	b (27) (4+)-NH3, b (27) (4+)-H2O
736.45074	213.0
737.51245	562.4
738.45441	459.3	b (7) (1+)
739.65973	295.5	b (27) (4+)
740.74255	423.4
741.67249	227.6
742.49420	334.0	b (13) (2+)
743.21906	324.8	y (13) (2+)-NH3, y (27) (4+)-H2O, y (13) (2+)-H2O
744.39606	279.0	y (27) (4+)-NH3
745.92273	651.8	b (21) (3+)-H2O, y (20) (3+)-NH3, b (21) (3+)-NH3, y (20) (3+)-H2O
746.66669	226.1
747.69592	288.1	y (27) (4+)
748.61499	253.0
749.66968	315.1
751.32245	956.9
752.23248	2857.4	y (13) (2+), y (20) (3+), b (21) (3+)
753.48212	377.2
754.51215	487.8
755.51819	505.3
756.58289	200.5
757.39368	220.5
758.05359	437.6
758.79065	267.2
759.96924	415.9
761.31281	196.1
762.27240	408.2
763.58984	222.0
764.25647	149.7
765.41962	384.3
766.49268	292.8
767.63837	142.3
768.70105	180.3
769.64252	287.0
770.87665	135.6
771.91479	104.8
772.80017	178.3
773.69000	117.1
775.32123	298.4
776.50452	860.0	y (28) (4+)-H2O, b (14) (2+)-H2O, y (28) (4+)-NH3
777.58142	196.3
778.41248	132.6
779.15295	138.9
779.78729	219.2
780.43207	205.8
781.69788	122.1
782.58319	167.4
783.65924	600.7	y (21) (3+)-H2O, y (21) (3+)-NH3
784.86255	382.0
785.75012	523.6	b (14) (2+)
786.49823	481.5
787.25409	517.2	y (14) (2+)-NH3, y (14) (2+)-H2O
788.53796	268.4
789.42694	1047.8	b (22) (3+)-NH3, b (22) (3+)-H2O, y (21) (3+)
790.54443	546.5
791.60608	126.2
792.34161	73.8
793.21362	271.7
793.97675	1610.8
795.04272	3053.5	b (22) (3+)
795.73950	1265.6	y (14) (2+)
796.71783	380.7
797.54321	583.0	b (29) (4+)
798.35138	201.7
799.25250	319.6
800.35828	521.2	y (29) (4+)-H2O, y (29) (4+)-NH3
801.00287	87.2
801.66431	282.1
802.55811	204.7
803.59186	325.1
804.39709	260.2
805.47095	411.6	b (15) (2+)-H2O, y (29) (4+)
806.42090	589.8	b (15) (2+)-NH3
807.41675	291.6
808.50140	408.9
809.47382	232.6
810.68890	258.3
811.46155	326.6
812.71570	198.0
813.60303	215.3
814.68280	649.7	b (15) (2+)
815.59894	1610.7	y (22) (3+)-H2O
816.53833	587.0
817.36517	650.4	y (22) (3+)-NH3
818.44916	1251.2	y (7) (1+)-H2O
819.46716	1352.5	y (7) (1+)-NH3
820.60999	2055.9
821.82111	1381.9
822.79462	5459.2	y (22) (3+)
823.71948	3035.0
824.83075	2600.9	[M+4H] (4+)-NH3-H2O
825.98199	51.1
826.76849	86.9
827.53851	10.2
828.32782	30.1
832.40125	48.4
833.48895	51.1
834.59985	46.9
835.83081	135.4
836.49915	469.9	y (7) (1+)
837.66382	400.7
838.44574	250.7
839.50226	119.7
840.75018	131.7
841.64343	45.9
842.75812	136.4
843.76978	326.4	y (15) (2+)-NH3, y (15) (2+)-H2O
844.39795	213.2
845.02594	416.8
845.81342	303.0
846.72186	520.0
847.64343	324.9
848.79773	187.9
849.61975	136.1
850.85950	322.1
851.85065	185.4
852.88269	248.3
853.55652	329.2
854.43164	442.1
855.42712	284.3
856.32855	454.5
857.28070	201.1
858.20422	69.1
859.38745	470.1	y (23) (3+)-NH3, y (23) (3+)-H2O
860.46368	289.5
861.30634	299.8	b (16) (2+)-H2O
862.58234	248.9
863.51886	1018.8
864.60455	318.5	y (23) (3+)
865.69147	172.1
866.71448	794.3	b (8) (1+)
867.68787	199.2
868.51984	69.5
869.83557	424.6	b (24) (3+)-H2O, b (24) (3+)-NH3
871.20575	1688.8	b (16) (2+)
872.31128	3889.5	y (16) (2+)-H2O, y (16) (2+)-NH3
873.15875	1761.4
874.34448	201.1
875.87799	3949.9	b (24) (3+)
877.45190	223.3
878.35895	325.1
879.37482	627.1
880.61377	124.8
881.71588	807.7	y (16) (2+)
882.53058	271.9
883.83228	138.9
884.72253	399.7
886.37354	1561.0
887.50940	290.2
888.63879	964.8
889.65930	164.2
890.32751	184.1
891.15277	280.5
892.07794	129.0
892.80237	94.4
893.44104	255.9
894.41449	695.0
895.45526	588.2
896.38934	1210.4
897.60651	232.4
898.43915	504.9
899.56580	173.2
900.29742	245.5
901.26093	325.5
902.21112	147.2
903.29156	160.3
904.75305	184.5
905.78101	269.6
906.75427	534.9
908.16077	361.7	y (24) (3+)
909.13470	439.7
910.35797	442.0
911.60913	328.1
912.40454	212.0
913.55817	1138.9	b (25) (3+)-H2O, b (25) (3+)-NH3
914.29535	661.8	b (17) (2+)
915.24036	339.5	y (17) (2+)-H2O, y (17) (2+)-NH3
916.32361	258.4
917.24152	110.9
918.18005	329.7
919.55530	1792.1	b (25) (3+)
920.69135	711.8
921.79944	3440.0	y (25) (3+)-H2O, y (25) (3+)-NH3
922.69214	1664.8
924.04242	463.8	y (17) (2+)
925.28345	267.1
926.56586	243.8
927.52820	255.9
928.77673	291.4
929.69647	263.0
930.63550	468.6
931.55341	495.3	y (8) (1+)-H2O
932.54999	597.3	y (8) (1+)-NH3
933.48993	429.1
934.49457	455.1
935.52826	411.6
936.57300	416.1
937.64514	460.0
938.54205	195.8
939.44653	327.3
940.61090	789.9
941.55109	381.2
942.80859	600.3
943.95026	397.6
944.79437	202.3
945.77826	705.3	b (9) (1+)-H2O, b (9) (1+)-NH3
946.55872	458.3
947.21301	669.6
948.28442	498.1
949.47510	1944.2	y (8) (1+)
950.51782	838.2
951.74213	855.9	b (26) (3+)-H2O, b (26) (3+)-NH3
952.75006	431.9
953.71161	105.2
954.35077	845.8
955.02649	269.4
955.75903	285.9
956.99121	746.5
957.72266	1915.6	b (26) (3+)
958.75244	392.8	y (26) (3+)-NH3, y (26) (3+)-H2O
959.82874	139.8
961.05579	609.9
961.91040	107.7
962.74615	415.5
963.65942	342.8	b (9) (1+)
964.72601	444.4	y (26) (3+)
965.68073	257.2
966.64221	65.6
967.75623	351.6
968.61481	153.3
969.65668	220.1
970.79358	413.9
971.53748	821.0
973.01074	162.4
973.85382	304.9
974.68512	415.0
975.74353	422.5
976.81134	279.9
977.94995	568.1
978.57617	782.0	b (18) (2+)
979.29669	651.9
980.58630	834.4	y (18) (2+)-NH3, y (18) (2+)-H2O, b (27) (3+)-H2O, b (27) (3+)-NH3
981.89722	835.2
982.69562	203.1
983.41534	177.5
984.78235	214.6
985.91211	576.4
986.65283	2255.4	b (27) (3+)
987.70282	1163.6
988.73102	405.1	y (18) (2+)
989.77777	248.4
990.77600	409.0
992.04535	944.5	y (27) (3+)-H2O, y (27) (3+)-NH3
993.59601	145.2
994.82855	947.6
995.76135	1311.5
996.70880	896.8	y (27) (3+)
997.73663	416.7
998.52625	145.7
999.29388	381.4
1000.51019	128.2
1001.47498	158.0
1002.60455	73.8
1003.72137	120.9
1004.94977	385.5	b (19) (2+)-NH3, b (19) (2+)-H2O
1005.69360	232.2
1006.55267	310.0
1007.65088	216.7
1008.54810	124.7
1009.36377	161.3
1010.51355	179.0
1011.44171	295.6
1012.68103	304.1
1014.28979	3717.6	b (19) (2+)
1015.19897	1072.5
1016.63281	374.8
1017.62738	386.3
1018.63489	760.4	b (28) (3+)-H2O
1019.32385	820.1	b (28) (3+)-NH3
1020.15106	365.5
1021.41614	1156.9
1022.19440	1003.6
1023.06372	270.1
1023.89514	279.5
1025.05469	3007.0	b (28) (3+)
1026.58289	448.9
1027.81262	321.1
1028.78711	52.3
1029.78735	418.1
1030.80615	707.1
1031.69922	617.9
1032.68799	205.0
1034.12891	122.3
1034.94971	384.7	y (28) (3+)-H2O, y (28) (3+)-NH3
1035.86255	455.4
1036.64624	161.7
1037.88184	112.2
1038.49939	178.4
1039.74902	448.3	y (28) (3+)
1040.61218	313.4
1041.64685	174.0
1042.64893	224.4
1043.71765	480.6
1044.59460	190.1
1045.55591	124.6
1046.62036	136.9
1047.51025	363.5
1048.75098	286.2
1049.86560	393.9
1050.66077	141.2
1051.84216	662.3
1052.76245	1686.2	y (19) (2+)-H2O
1053.75171	780.8	y (19) (2+)-NH3
1054.63098	426.3
1056.34753	614.0	b (29) (3+)-H2O
1057.05042	644.9	b (29) (3+)-NH3
1058.09290	249.2
1059.33594	146.5
1060.58313	422.5	b (10) (1+)-H2O, y (9) (1+)-H2O
1061.90515	1498.0	b (20) (2+)-H2O, b (10) (1+)-NH3, y (9) (1+)-NH3
1062.75708	2564.3	b (29) (3+), b (20) (2+)-NH3, y (19) (2+)
1063.60425	226.7
1064.65869	95.7
1065.65930	202.4
1066.74609	514.0	y (29) (3+)-H2O, y (29) (3+)-NH3
1067.81873	244.8
1068.88660	174.0
1069.80078	279.7
1070.88965	4708.6	b (20) (2+)
1071.61169	1403.9
1072.71545	271.7
1073.54309	107.3
1074.80432	113.6
1075.73804	85.5
1076.63794	185.6
1077.91357	414.7
1078.59814	1842.8	b (10) (1+), y (9) (1+)
1079.64575	786.7
1080.68689	223.2
1081.92065	133.1
1082.61536	122.1
1083.70264	118.1
1084.69080	319.2
1085.69543	440.6
1086.79321	470.0
1087.72693	497.1
1088.56018	102.6
1089.40186	74.6
1090.65442	184.5
1091.84021	275.3
1092.82263	252.6
1093.61084	100.2
1094.33069	162.2
1095.76343	136.4
1096.73108	165.0
1097.56555	78.1
1098.43225	203.0
1099.64246	152.2
1100.52026	61.3
1101.78210	774.0
1102.69299	336.3
1103.65991	110.7
1104.88660	118.0
1105.86096	151.8
1107.00769	229.6
1108.21875	141.0
1109.61194	263.7
1110.69446	151.8
1111.68506	233.1
1113.07532	124.4
1113.82178	88.2
1114.75842	118.7
1115.62988	34.7
1116.75342	130.5
1118.27112	650.9	b (21) (2+)-NH3, y (20) (2+)-H2O, b (21) (2+)-H2O, y (20) (2+)-NH3
1119.25916	420.1
1120.22876	74.2
1120.92786	137.0
1122.05310	61.3
1122.81006	61.5
1123.68188	101.8
1124.65161	160.9
1125.80737	264.1
1126.95068	1046.6
1127.73706	1660.3	b (21) (2+), y (20) (2+)
1128.64502	228.4
1129.48010	41.6
1130.67712	250.4
1131.63538	98.3
1132.76184	167.2
1133.58960	115.8
1134.48767	122.3
1135.44080	1299.9
1136.29431	998.9
1137.17212	161.3
1138.44604	99.5
1139.51990	97.1
1140.33899	149.0
1142.04688	260.9
1143.16370	463.0
1144.56299	465.1
1145.72876	230.2
1146.61072	62.8
1147.44360	56.6
1148.24585	239.4
1149.54138	114.5
1150.31262	180.3
1151.47009	177.1
1152.50928	46.7
1153.56055	191.3
1154.71912	180.4
1155.60706	89.8
1156.81042	199.8
1157.63098	165.7
1158.85132	135.0
1159.68384	76.2
1160.58057	55.5
1161.79028	110.3
1162.78027	160.7
1163.71533	47.8
1164.79370	74.3
1165.93433	78.4
1166.97681	109.0
1167.84216	157.0
1168.89563	84.5
1169.76904	151.0
1170.91675	139.3
1172.04785	63.0
1172.95105	45.3
1173.83264	207.5
1174.77405	373.0	y (10) (1+)-NH3
1175.78235	411.4	y (21) (2+)-H2O, y (21) (2+)-NH3
1176.79077	195.4
1177.73242	73.6
1178.77136	114.8
1179.54858	77.0
1180.37305	71.6
1181.27429	117.2
1182.47913	269.1
1183.25293	131.2
1184.41174	847.7	y (21) (2+)
1185.20618	322.0
1186.68738	104.8
1187.62817	205.6
1188.53345	52.8
1189.57129	73.5
1190.48096	113.7
1191.89209	3860.6	y (10) (1+), b (22) (2+)
1192.65125	1336.5
1193.61731	127.2
1194.63477	429.8
1195.59851	198.2
1196.28137	94.8
1197.19922	23.9
1197.83533	63.6
1198.97693	225.5
1199.70166	193.0
1200.65601	161.5
1201.85767	194.4
1202.92700	70.3
1203.74719	85.0
1204.79456	42.6
1205.67676	96.8
1206.48804	128.5
1207.84595	133.3
1208.92505	95.3
1209.94714	41.4
1210.56982	98.6
1211.97314	19.0
1212.74792	106.4
1213.62537	40.0
1214.62866	195.6
1215.82166	63.6
1216.58276	121.4
1217.55188	33.0
1219.07019	104.5
1219.88757	17.9
1220.86023	56.5
1221.53967	50.6
1222.62915	54.8
1223.57361	44.8
1224.60291	96.6
1225.68262	22.5
1227.81799	60.4
1228.81824	196.2
1230.17676	135.5
1231.50916	48.0
1232.12512	20.7
1233.05713	44.5
1234.01855	30.7
1235.00940	78.6
1236.02661	124.3
1237.00391	92.0
1237.93457	138.7
1238.87476	130.9
1239.87781	129.7
1240.97083	116.0
1241.75232	46.5
1242.51282	43.0
1243.45898	56.2
1244.77771	89.9
1246.03137	56.7
1247.05444	30.9
1248.43079	495.5	b (23) (2+)
1249.33179	731.4
1250.56128	238.2
1251.57642	71.8
1252.65198	29.6
1253.54285	56.0
1254.67859	14.6
1256.42200	546.8
1257.22974	394.2
1258.32727	35.2
1259.66956	23.5
1260.62842	63.7
1261.46570	10.8
1262.64734	22.8
1263.63245	23.3
1264.37756	140.7
1265.49280	185.5
1266.64502	624.6
1267.76794	762.3
1268.73218	228.8
1269.59277	50.2
1270.97510	78.3
1271.76343	71.2
1272.76111	146.9
1273.82056	86.6
1274.78674	52.4
1275.67004	25.2
1276.67542	378.8
1277.72339	223.4
1278.56848	75.7
1279.44495	126.1
1280.67896	51.8
1281.58264	45.5
1282.44775	52.5
1283.41321	37.8
1284.53638	15.8
1285.58960	112.2
1286.79553	88.9
1287.79443	113.8
1288.78186	133.6
1289.83142	88.3
1290.88477	75.1
1291.96472	72.0
1292.76941	93.9
1293.82166	79.1
1294.86560	111.1
1295.65161	40.6
1297.22180	43.3
1298.71301	17.3
1299.40356	19.3
1300.98352	54.1
1301.70886	40.2
1302.58984	24.6
1304.08484	59.1
1304.77344	294.6	y (11) (1+), b (24) (2+)-NH3
1305.81372	135.6
1306.84290	263.3
1307.86365	235.1
1308.82019	108.6
1309.64111	31.7
1311.64441	47.4
1312.90430	452.4	b (24) (2+)
1313.85742	204.0
1314.87817	320.0
1316.05688	57.5
1316.76538	40.8
1317.81543	6.5
1318.59497	18.4
1319.22607	8.8
1319.94983	7.2
1321.91138	304.1
1322.86145	42.3
1323.76782	10.2
1324.78503	24.0
1325.69031	64.0
1327.03687	25.9
1327.91553	18.7
1329.61426	83.4
1330.75964	51.0
1331.60583	58.2
1332.77649	53.4
1333.71228	16.9
1335.09314	28.8
1336.11597	80.6
1336.79395	6.1
1337.56067	5.1
1338.51367	2.7
1339.90588	36.9
1340.77771	38.9
1341.85583	9.2
1342.86292	53.3
1343.71338	133.9
1344.67273	296.6
1345.61743	69.8
1347.90271	53.1
1348.89331	22.8
1349.98975	48.3
1351.02380	43.8
1351.94263	59.0
1352.68542	9.5
1354.17249	17.7
1355.09424	19.2
1355.75818	16.1
1357.05896	69.3
1358.05408	76.3
1358.75830	14.8
1360.11353	30.4
1360.74060	3.0
1363.05286	62.7
1363.80872	26.6
1364.89832	68.6
1365.67603	49.7
1366.59241	30.9
1367.63757	26.6
1369.58545	57.5
1370.91089	41.3
1371.90332	207.6
1372.95483	73.4
1373.69690	29.4
1374.78430	113.4
1375.68909	79.7
1376.76685	89.8
1377.80237	65.9
1379.17114	240.1
1379.86829	51.9
1380.80530	75.3
1381.90771	7.1
1382.75256	26.1
1384.61609	23.0
1385.31018	32.1
1386.24304	47.4
1386.89172	2.6
1387.98853	80.6
1389.33484	67.0
1390.71680	84.5
1392.01709	72.2
1393.60059	35.4
1394.59583	92.3
1395.67859	22.7
1396.90759	10.9
1399.89307	78.5
1400.64539	89.5
1401.80029	343.2
1402.75574	428.1
1403.89038	168.1
1404.77014	101.4
1405.72375	99.6
1406.73328	69.5
1407.86108	37.3
1409.79297	53.0
1410.93994	20.7
1411.84460	79.7
1412.48145	5.2
1413.57214	58.1
1415.35266	326.6
1416.08789	9.7
1416.82312	12.5
1417.90723	39.8
1418.81360	24.5
1419.82532	48.2
1420.83032	90.1
1421.87634	131.0
1422.99695	177.8
1423.99878	21.3
1424.77795	120.8
1425.71497	31.4
1427.56384	18.3
1430.29944	37.7
1431.28748	31.7
1432.18042	18.2
1432.89453	2.9
1433.65051	12.5
1434.50317	4.5
1435.94690	13.6
1436.64795	26.7
1437.75623	35.0
1438.63562	23.6
1440.66162	41.2
1441.49353	18.4
1442.62402	20.2
1443.55334	12.4
1445.03796	27.1
1445.97498	22.6
1447.04211	9.8
1448.73328	57.5
1449.54480	14.3
1450.56970	9.4
1451.98145	3.1
1452.88232	3.0
1453.95410	8.4
1455.80750	13.1
1456.78967	40.7
1457.77820	4.3
1458.73242	25.7
1459.68311	11.9
1460.69177	6.4
1461.74133	6.1
1463.07532	49.5
1463.90015	88.9
1464.77917	44.7
1468.82397	27.2
1469.92236	34.0
1470.71973	38.0
1471.69385	30.2
1472.47205	41.2
1473.32690	37.0
1473.98828	34.0
1475.53040	23.2
1476.22974	17.9
1476.85669	23.7
1478.53992	11.9
1480.04211	206.0
1480.96094	23.4
1481.94800	39.7
1483.67957	128.7
1484.93103	57.2
1485.70386	9.0
1486.87170	17.4
1487.89746	33.1
1488.75928	15.3
1490.58643	9.0
1491.55750	30.6
1492.78491	7.4
1493.65930	15.4
1495.96973	12.8
1496.81799	6.8
1499.75610	22.7
1500.72339	72.1
1501.81958	74.6
1502.81689	46.9
1504.07800	17.2
1504.89966	3.6
1507.56885	3.2
1508.17615	9.1
1508.81897	18.1
1509.67358	6.9
1510.75818	34.9
1511.79065	27.5
1512.39453	15.0
1514.65747	14.9
1515.87207	30.3
1516.76086	11.2
1517.65979	44.2
1519.49976	137.6
1520.51343	163.2
1521.15503	24.7
1521.97742	8.1
1525.54773	13.4
1529.13647	299.3
1529.98962	117.2
1530.75293	16.5
1531.96545	10.1
1532.61340	8.2
1533.83472	19.4
1536.01282	68.5
1536.97412	386.7	b (28) (2+)
1537.62903	16.6
1538.89954	20.7
1540.01880	5.6
1543.81970	15.2
1548.80762	52.2
1549.77759	3.2
1550.84058	13.8
1552.96130	2.5
1553.91260	8.5
1554.57166	10.6
1555.68799	8.3
1557.60364	13.5
1558.55579	12.3
1559.85181	5.8
1561.90100	2.7
1562.93384	11.7
1566.87952	32.5
1568.65967	4.6
1569.74670	6.3
1571.36133	14.2
1573.89063	23.8
1575.68140	23.6
1576.94995	21.8
1578.70630	26.2
1579.72534	15.8
1580.85535	10.9
1586.80884	16.1
1587.99438	12.6
1588.89404	27.6
1591.87000	32.3
1597.66528	14.4
1598.91333	8.2
1599.99182	7.4
1602.68774	3.7
1605.02490	22.0
1605.74011	13.2
1606.69116	5.1
1608.99768	7.8
1609.75757	39.3
1610.84607	25.7
1612.78357	29.3
1616.83313	20.3
1617.74805	14.0
1621.95703	8.9
1622.64453	50.1
1626.70959	2.6
1628.96375	33.3
1629.98743	14.8
1638.91748	11.5
1639.62280	10.5
1640.99280	4.6
1643.75012	15.9
1648.82092	13.0
1650.56824	6.9
1656.98315	13.3
1657.79675	21.7
1661.70056	1.9
1664.09729	9.0
1669.44104	8.0
1670.86377	21.7
1679.62573	9.3
1681.72388	6.5
1686.83411	17.5
1687.78284	27.3
1690.76575	2.4
1701.83118	7.8
1702.84399	17.2
1712.66345	11.4
1714.92017	6.6
1718.74548	3.6
1728.74512	24.8
1730.68567	26.8
1740.84387	4.1
1742.85864	5.1
1747.85364	5.1
1756.66089	11.3
1757.86597	7.8
1759.99109	21.7
1762.83484	14.5
1765.91711	10.0
1770.66455	4.1
1772.87549	18.1
1779.91614	14.5
1783.83728	16.5
1785.06177	7.5
1785.83813	2.8
1786.83472	5.9
1791.70984	14.2
1797.26135	2.2
1799.75403	24.4
1800.80896	25.1
1801.58630	3.8
1803.59082	8.0
1809.91077	3.2
1824.82947	7.9
1827.08020	17.8
1828.84021	7.5
1832.78455	16.0
1836.92151	21.0
1842.28381	8.1
1842.89221	26.9
1843.92957	13.2
1852.77795	17.4
1854.95837	25.3
1862.61755	6.4
1865.23462	9.6
1872.02881	3.5
1873.91028	8.4
1875.89075	2.8
1879.90295	21.5
1880.81885	7.8
1882.86340	22.8
1885.73572	7.8
1914.83057	16.3
1927.90674	3.7
1933.26733	5.4
1944.06201	18.6
1948.85925	48.4
1967.99866	9.9
1977.92871	9.1
1985.42505	12.6
1991.73938	9.6
1994.78516	16.1
1999.02087	4.1
