# Supplementary material for: Top-Down and Bottom-Up Identification of Proteins by Liquid Extraction Surface Analysis Mass Spectrometry of Healthy and Diseased Human Liver Tissue
Source: J Am Soc Mass Spectrom. 2014 Sep 3;25(11):1953–61. doi: 10.1007/s13361-014-0967-z (PMC4197381; doi:10.1007/s13361-014-0967-z)
Supplement: Supplementary file 4 — (ZIP 7870 kb) [file 13361_2014_967_MOESM4_ESM.zip › data/VGLPPLEK_-2_4_4225.txt]

m/z	i	matches
120.53152	26.1
122.11905	12.4
123.21144	4.4
124.38911	3.5
125.52626	15.6
126.75508	76.9
127.43412	750.8
128.53159	72.0
129.27730	163.7
130.57899	45.3
131.44708	33.5
132.29628	108.1
133.48532	17.3
134.56000	7.0
135.28445	10.1
136.33464	1347.3
137.37975	151.0
138.35962	284.6
139.42645	44.0
140.39676	48.7
141.47403	45.1
142.34081	24.0
143.36940	78.9
144.44878	27.6
145.36343	573.8
146.38254	190.0
147.38969	917.9
148.41885	55.8
149.51746	25.4
151.45650	33.9
152.42206	60.6
153.35425	98.6
154.25439	50.1
155.35641	1947.2
156.35150	36.8
157.36691	673.1
158.38449	89.6
159.33226	348.8
160.35236	108.4
161.37912	65.6
162.47675	148.9
163.39308	13.5
164.27499	37.9
165.52718	44.5
166.35391	89.5
167.42496	121.7
168.46634	39.1
169.38643	196.7
170.29086	84.7
171.52783	82.0
172.73413	266.8
173.35361	4269.7
174.30534	603.3
175.35197	409.8
176.37366	235.3
177.44334	74.3
178.31908	21.6
179.64392	11.4
180.39346	34.3
181.37596	49.0
182.49167	42.7
183.41473	352.5
184.36234	140.8
185.39212	454.9
186.33093	267.6
187.39868	365.8
188.42892	69.2
189.35643	78.9
190.34743	36.0
191.43234	132.3
192.59119	139.7
193.45016	109.9
194.62387	28.5
195.30620	175.9
196.68814	141.1
197.43071	785.7
198.34309	118.3
199.43486	634.8
200.47072	670.5
201.38239	1101.4
202.41174	224.5
203.35463	559.9
204.50168	173.8
205.43443	282.3
207.35434	3093.9
208.46709	301.9
209.40956	129.4
211.28178	523.5
212.33902	387.6
213.46176	289.2
214.54584	84.7
215.44838	467.5
216.38174	215.7
217.46790	161.4
218.51675	227.2
219.47430	188.2
220.52271	98.9
221.46063	120.8
222.44977	122.4
223.43158	254.8
224.43462	508.6
225.45093	6040.0
226.38394	361.9
227.49133	818.3
228.45000	721.8
229.50237	287.8
230.52676	195.7
231.48593	468.3
232.46545	718.8
233.46365	832.1
234.69174	469.3
235.45245	2763.9
236.36847	387.3
237.40863	129.0
238.42426	85.1
239.40509	260.4
240.45663	4294.2
241.51886	658.8
242.46445	889.6
243.43210	723.7
244.82767	556.4
245.57968	340.0
246.53793	242.5
247.56070	127.5
249.29248	271.6
250.46652	354.7
251.47803	233.1
252.52585	250.3
254.07971	1594.5
255.40472	641.6
256.52670	431.5
257.44507	173.3
258.47916	978.4
259.35822	411.9
260.41537	731.2
261.43082	481.7
262.53159	284.0
263.57172	314.0
264.66068	120.9
265.59195	162.5
266.50085	98.5
268.43573	8062.5
270.47272	15153.4	b (3) (1+)
271.50705	216.2
272.48270	495.3
273.51077	118.2
274.57645	171.0
275.50339	285.0
276.47644	337.4
277.45255	410.9
278.61633	282.2
279.50418	132.4
280.43246	227.8
281.52750	66.6
282.60062	172.8
283.57947	265.6
284.45746	795.6
285.51291	139.6
286.49438	850.7
287.73752	449.3
288.57800	401.7
289.59451	136.7
290.42987	129.9
291.28595	133.9
292.55896	1780.7
293.63538	392.8
294.53192	180.2
295.46277	371.0
296.41296	511.0
297.59616	356.4
298.48331	273.2
299.48260	274.5
300.53534	547.9
301.56613	674.6
302.28619	844.2
303.52911	283.4
304.60403	241.6
305.75677	234.3
306.97327	464.9
307.70892	238.6
308.60596	232.2
309.95352	374.2
310.75052	3239.5
311.71609	448.0
312.52652	707.0
313.48663	922.5
314.76093	467.6
316.00919	3536.7
316.74487	911.7
317.96194	317.5
318.62213	493.5
319.50748	150.0
320.40491	121.8
321.20126	267.7
322.38300	321.5
323.24982	301.8
324.52359	2777.4
325.27240	1009.3
326.40350	335.2
327.25870	528.2
328.63483	254.0
329.54800	598.1
330.47150	234.8
331.26114	201.6
332.20630	635.1
333.43152	233.9
334.21939	218.3
335.36081	298.7
336.20111	687.7
337.50494	237.9
338.33282	74.9
339.76407	744.5
340.91425	1911.2
341.54855	2846.2
342.88809	2157.4
344.49002	598.3
345.30527	624.8
346.08530	120.1
346.79453	171.0
348.47729	1267.6
349.10419	9122.7	y (6) (2+)
350.29285	4038.9
351.29828	411.6
352.42636	685.3
353.37732	654.3
354.57840	309.5
355.50101	508.4
356.59747	479.2
357.85483	423.5
358.61172	536.2
359.41434	1110.2
360.56830	181.5
361.50116	411.6
362.64664	361.1
363.75043	615.2
364.60202	412.2
365.44763	308.2
366.31458	869.2
367.12399	5034.1
368.05966	151.5
368.78766	319.0
369.70480	260.9
370.65970	771.2
371.62177	560.3
372.69412	2301.3
373.66696	919.0
374.60358	341.9
375.59619	899.8
376.91617	456.4
377.61404	665.5
378.56998	481.4
379.52005	1670.1
380.86279	4410.0
381.63617	1731.6
382.51663	565.9
383.59808	1017.1
384.66895	414.5
385.41556	377.1
386.23651	509.2
387.58063	557.6
388.57733	3516.9
389.51300	3045.8
390.58829	427.5
391.66962	981.1
392.58206	340.1
393.59439	520.7
394.95651	284.7
395.74594	494.0
396.75235	566.0
397.52942	973.8
398.56351	1866.4
399.59741	446.8
400.51187	639.9
401.51990	704.3
402.73502	836.0
403.60806	1683.6
404.53479	824.5
405.67194	792.1
406.67276	3986.8
407.86609	373.8
408.72220	2807.7
409.54657	2408.2
410.49466	720.4
411.64954	1404.9
412.43109	5812.7
413.42676	129.2
414.53619	1000.0
415.48260	12431.7
417.86212	34560.1	[M+2H] (2+)-NH3, [M+2H] (2+)-H2O
418.53406	10970.6
420.20264	1083.3
420.93884	3985.9
421.84830	1.1
422.88904	13.7
423.61969	15.6
425.43710	16.4
426.38177	12.2
427.42654	37.2
428.14655	81.6
429.42911	43.1
430.41180	61.4
431.64789	975.5
432.44916	291.3
433.55661	173.6
434.55695	125.5
435.49271	288.8
436.65125	1250.3
437.56805	912.0
438.54535	212.3
439.55829	307.2
440.72525	133.0
441.58072	111.0
442.49863	160.5
443.38516	163.8
444.34369	453.2
445.62720	1799.0
446.69025	405.9
447.54517	129.2
448.46820	511.8
449.59418	631.2
450.46692	1377.8
451.47595	830.4
452.52493	443.5
453.51669	162.7
454.37271	578.8
455.42691	438.3
456.45102	1326.8
457.29648	325.9
458.52914	347.5
459.62723	195.9
460.69095	242.9
461.50317	296.3
462.50891	433.0
463.50101	188.7
464.61093	377.1
465.50024	167.0
466.19183	108.5
467.24725	243.9
468.15671	193.9
469.41818	440.0
470.47650	215.3
472.26062	2394.1
473.49356	617.1
474.49823	540.5
475.29102	120.3
475.89362	249.2
476.50012	503.4
477.36365	361.6
478.63483	287.8
479.76105	185.8
480.65189	116.7
481.72769	433.4
482.68069	403.9
483.39160	183.5
484.17612	209.4
485.27319	383.7
486.44586	1416.8
487.73267	599.8
488.47537	1059.2
489.56195	757.1
490.56415	243.5
491.46387	448.5
492.33380	558.1
493.32373	640.7
494.60190	626.0
495.56378	489.7
496.41266	189.8
497.20065	296.9
498.10986	362.1
499.49084	894.2
500.53775	1056.5
501.39713	694.1
502.15036	1290.8
503.42575	460.8
504.54855	1096.0
505.48782	957.7
506.42291	450.5
507.63504	306.5
508.67090	1164.2
509.57031	745.8
510.65533	1755.8
511.52136	1014.0
512.53693	527.6
513.65820	1836.6
514.66101	183.7
515.70392	398.8
516.56207	1426.0
517.44360	8886.0
518.47736	2865.3
519.42004	1426.3
520.51703	555.6
521.52979	817.9
522.64624	27395.4
524.69739	558.4
525.60150	600.8
526.52264	510.1
527.68683	250.6
528.75720	142.9
529.64105	504.1
530.62408	743.2
531.62958	362.8
532.52429	226.6
533.68939	2396.7
534.43140	4903.4
535.45190	1537.0
536.37256	349.8
537.65918	1557.6
538.78625	1815.2
539.63739	1719.0
540.52844	212.7
541.56744	101.8
542.42389	75.9
543.50171	169.6
544.59613	591.7
546.14063	1734.7
547.13458	1061.5
548.92468	4059.4
549.54749	2134.7
550.69043	558.6
551.47986	783.1
552.67609	700.1
553.53278	1625.2
554.51031	933.0
555.34332	347.9
556.32684	851.2
557.81818	4111.6
558.50140	2574.9
559.65826	605.8
560.53564	192.8
561.43964	608.3
562.33368	214.7
563.23828	190.5
564.65234	748.8
565.41760	5653.7
566.46039	4349.8
567.43988	1089.6
568.62250	1639.5
569.51617	73.6
570.42902	69.9
571.44360	174.4
572.77551	970.7
573.69769	2712.7
574.63922	837.9
575.60162	561.8
576.54193	270.2
577.44641	580.9
578.69354	309.6
579.66125	178.6
580.43036	340.2
581.75671	1054.8
583.56720	113363.0	y (5) (1+)
584.52271	2187.1
585.47314	43939.1
586.57349	1745.4
587.83521	317.8
588.54486	365.0
589.47766	741.4
590.46942	1646.1
591.38263	1155.2
592.38831	598.0
593.43036	852.7
594.49548	444.3
595.38062	240.9
596.50415	162.7
597.45856	94.5
599.20709	242.0
600.45081	599.3
601.55719	327.7
602.47540	964.6
603.62415	615.9
604.38654	472.6
605.41809	181.7
606.42822	134.9
607.42657	328.3
609.08350	1524.9
610.37701	313.2
611.52167	125.8
612.51007	308.7
613.42651	280.3
614.50366	147.3
615.70697	113.0
616.47839	207.7
617.42584	191.5
618.42529	688.1
619.45142	1568.1
620.43359	1939.7
621.49548	840.3
622.48090	452.1
623.40784	374.2
624.46057	2438.8
625.45416	1484.9
626.42218	638.4
627.47986	441.9
628.52783	216.5
629.50714	845.2
630.49609	6481.3
631.50806	2465.2
632.45813	772.0
633.43793	231.2
634.49011	219.3
635.44269	268.0
636.52411	236.0
637.56512	230.3
638.46918	177.4
639.40753	98.8
640.49542	471.4
641.39319	268.2
642.51147	416.0
643.43927	180.9
644.45947	109.6
645.53052	142.3
646.45734	228.1
647.50537	5333.5
648.48157	2198.6
649.49139	462.4
650.46643	863.4
651.47296	2423.5
652.46960	2100.1
653.32257	218.2
654.29248	48.3
655.42041	234.2
656.49237	261.2
657.64941	61.9
658.77264	84.9
659.68231	53.7
660.46277	199.7
661.46246	129.9
662.44812	528.7
663.35321	5701.0
664.42096	313.4
665.59253	37.1
666.47644	437.0
667.45142	991.8
668.52411	316.2
669.51611	115.6
670.40186	161.7
671.45935	99.8
672.75574	36.2
673.50989	36.1
674.38885	34.1
675.34778	97.7
676.52045	282.0
677.65167	332.9
678.46533	5032.5
679.46075	3694.6
680.43091	4145.5
681.43921	293.3
682.43469	267.1
683.48358	135.3
684.58759	72.3
685.48462	54.7
686.55835	152.5
687.42609	371.1
688.38806	279.5
689.50354	131.0
690.63947	58.9
692.57367	90.6
694.38562	139.7
696.49365	4058.7
697.53168	334.1
698.54553	4203.2
699.48102	951.1
700.31213	70.2
701.51428	112.5
702.57037	123.5
703.57629	309.7
704.52002	455.0
705.45795	373.5
706.50116	2128.1
707.50195	171.8
708.45154	93.0
709.44196	21.4
711.22626	33.7
712.45917	72.4
713.64606	65.5
714.47363	30.4
715.56909	116.0
716.44940	55.5
717.53235	27.6
718.62238	41.9
719.61450	263.0
720.55176	160.1
721.55682	319.3
722.39105	59.7
723.51874	52.6
724.43970	214.5
725.61847	216.5
726.54828	70.1
727.58862	87.6
728.43640	21.1
729.62933	48.3
730.39081	47.8
731.46759	28.1
732.57764	163.7
733.45490	51.3
734.49982	74.6
735.53076	147.5
736.50024	101.3
737.44830	498.3
738.48834	376.3
739.50958	157.6
740.41382	142.2
741.58374	8.2
742.53412	95.8
743.52332	1447.7
744.55316	823.7
745.58282	213.8
746.59888	60.1
747.58521	195.4
748.54059	101.5
749.60944	200.2
750.59937	77.1
751.82056	31.4
753.51428	5532.9
754.57184	224.2
755.46393	190.5
756.46924	621.9
757.70453	41.0
758.54596	206.9
759.52466	112.6
760.56384	765.6
761.60791	307.3
762.56531	56.0
763.50037	31.0
764.38550	93.5
765.40613	44.9
766.50500	18.8
768.43909	63.8
769.51514	32.0
770.59393	149.8
771.52759	80.5
772.37512	40.0
773.43689	21.3
774.53357	39.7
776.49597	507.1
777.49164	161.3
778.60065	47.8
779.49023	38.6
780.61615	28.0
781.49945	74.7
782.56293	70.6
783.76721	62.4
784.54596	51.6
788.68451	11.6
789.53937	7.9
790.60748	12.5
791.62598	26.5
792.53284	17.4
793.78271	15.1
795.54309	13.5
797.51385	11.8
798.59558	51.4
799.56219	62.8
800.48993	29.7
801.55249	21.6
804.39313	18.8
806.65192	4.9
807.66388	16.0
809.15375	14.7
810.47876	16.7
812.44366	28.5
814.50592	13.1
815.32526	17.2
816.80389	7.1
817.67133	58.3
818.48328	12.6
820.70544	1.8
822.71844	10.4
823.59357	40.4
825.66467	10.4
826.59576	18.3
827.27155	11.2
828.16101	30.1
829.61920	354.2
830.68884	53.2
831.85626	19.1
835.39154	290.8
836.30219	7.5
840.55664	5.5
842.64850	33.4
843.66406	25.5
844.57587	21.2
845.56720	16.9
846.54370	27.0
848.71228	5.0
849.69299	13.2
850.47565	31.4
852.89954	4.9
854.52472	5.6
855.56763	39.4
856.48499	2.0
857.54279	17.8
860.62335	20.6
861.60516	8.3
862.55896	47.3
863.44568	7.1
864.83063	12.3
