# Supplementary material for: Top-Down and Bottom-Up Identification of Proteins by Liquid Extraction Surface Analysis Mass Spectrometry of Healthy and Diseased Human Liver Tissue
Source: J Am Soc Mass Spectrom. 2014 Sep 3;25(11):1953–61. doi: 10.1007/s13361-014-0967-z (PMC4197381; doi:10.1007/s13361-014-0967-z)
Supplement: Supplementary file 4 — (ZIP 7870 kb) [file 13361_2014_967_MOESM4_ESM.zip › data/KGGISNILEELVVQPLLVSVSALTLATETVR_-2_4_76306.txt]

m/z	i	matches
319.30716	10.4
342.21802	4.3
344.20074	6.1
346.40582	4.5
356.26700	7.8
357.91797	15.1	y (3) (1+)-H2O, y (3) (1+)-NH3
360.34009	2.3
366.00522	10.8
372.27808	13.0
373.23376	4.3
375.31760	21.8	y (3) (1+)
392.29169	4.3
393.41464	13.0
396.00308	11.2
397.48419	11.2
405.35733	10.8
411.31726	6.7
413.21735	4.1
415.15594	11.1
423.36560	18.3
425.29538	9.4
429.37775	6.4
437.36362	11.8
442.35187	15.3
443.48688	6.7
444.48950	15.4	y (13) (3+)-H2O, y (13) (3+)-NH3
445.11053	4.6
453.06277	5.9
454.91010	9.9
461.33795	16.3
462.59103	2.2
464.27692	4.7
466.33868	24.9
468.38556	2.5
472.75012	16.1
474.18695	3.4
478.25671	6.3
481.16589	5.6
487.28299	3.0
489.50037	3.1
492.28470	11.1
497.59515	7.8
504.40424	27.7	y (4) (1+)
505.31897	5.6
506.43744	3.6
509.21167	2.3
512.16132	3.2
516.33228	2.9
522.58752	6.2
524.10901	4.9
525.33588	8.3
526.26416	20.8	b (15) (3+)
527.32806	4.7
528.27380	3.5
532.31055	3.2
534.30908	6.0
535.39709	57.3
538.40881	7.0
541.21643	14.6
542.46570	19.9
545.51514	2.2
547.23431	4.3
548.15173	2.6
549.22540	7.6
553.27466	11.6
554.22913	9.6
558.18921	11.6
559.59363	14.3
561.48590	35.7
562.39917	3.6
571.56543	3.8
575.36224	7.0
576.45190	11.4
580.88123	5.4
582.30164	10.1
584.41687	2.1
587.41058	17.4	y (5) (1+)-H2O
588.18164	14.4	y (5) (1+)-NH3
591.40759	6.6
592.36517	7.8
594.29211	8.8
601.30066	13.8	b (17) (3+)
603.58789	8.6
605.30139	74.0	y (5) (1+)
606.44104	17.8
607.25464	13.0
612.37427	5.4
619.34253	6.3
620.35767	26.7
621.51245	8.8
622.81873	6.7
624.03900	10.7
626.51398	8.7
630.26843	17.5
631.49945	21.5	y (12) (2+)
632.51917	13.3
633.33716	5.9
635.24347	7.4
637.28180	11.1
638.19373	4.8
640.88281	13.0
649.04016	9.2
651.35034	5.1
653.40601	12.1
654.38953	42.3
657.35785	12.0
658.42029	93.3	b (19) (3+)-NH3, y (6) (1+)-H2O, b (19) (3+)-H2O
659.47302	32.5	y (6) (1+)-NH3
661.24402	6.4
664.34296	10.7
666.50525	10.0
667.56677	6.1
670.28119	17.4	b (7) (1+)
671.48975	3.0
672.91504	19.1
676.50659	98.8	b (13) (2+), y (6) (1+)
677.32098	15.8
681.45850	10.0
683.50989	5.4
685.35498	13.8
688.33698	5.9
690.36658	27.5	b (20) (3+)-H2O
692.90753	14.5	y (20) (3+)-H2O
694.40881	4.0
696.56250	41.8	b (20) (3+)
697.36517	17.4
698.39575	2.6
702.23560	3.8
704.41675	4.6
705.61664	26.9
706.40332	10.3
713.44727	7.0
715.42932	11.1
716.44543	10.1
717.24915	6.6
719.07001	5.6
722.08972	25.9
726.36267	6.1
727.34753	2.5
730.57458	20.1	y (21) (3+)-H2O
732.92719	40.9	b (14) (2+)-NH3
735.71594	10.7
736.44604	5.1
739.58569	26.1
740.79065	4.5
741.91138	16.8
742.78015	31.8
744.47156	16.4	b (22) (3+)-H2O, b (22) (3+)-NH3
749.62415	32.4	b (22) (3+)
750.43201	12.2
751.10400	7.1
752.57080	12.3
753.51172	24.5
755.66455	13.1
756.57831	4.2
759.59338	2.8
761.56262	7.7
762.50574	10.6
764.24902	32.9
767.53186	33.2
768.21301	34.4
769.59253	5.7
770.52148	10.4
771.46472	40.2	y (15) (2+)-H2O, y (7) (1+)-H2O, y (15) (2+)-NH3
772.69128	21.6	y (7) (1+)-NH3
773.83569	22.6	y (22) (3+)-NH3, y (22) (3+)-H2O
776.57190	7.4
779.38867	15.5	y (22) (3+)
785.26477	35.2
787.20337	48.0	b (23) (3+)
789.37842	73.9	y (7) (1+), b (15) (2+)
790.42072	10.8
791.70709	3.8
793.04236	4.1
795.46899	59.3
796.51636	27.3
799.51257	6.6
802.76489	15.2
804.49597	41.0
806.54712	15.8
808.04053	37.2
809.72510	29.1
810.90540	37.3
811.53833	17.4
812.38965	10.5
814.42188	2.8
819.44189	16.6
820.66992	32.6	b (24) (3+)
822.75732	3.5
824.10718	20.3
826.57715	37.4
827.48914	5.4
829.47742	28.4
830.42737	39.2
832.54956	7.7
837.15259	12.7
838.46338	4.7
839.09314	7.1
840.32788	19.7
842.64417	15.8
843.47424	30.1
844.40979	51.8
847.20740	21.6
848.64307	13.0
849.92944	3.8
851.44202	2.3
853.44519	6.2
854.51953	9.9
857.65381	5.7
858.37000	7.3
860.02808	21.8
862.47717	42.7
863.76892	6.8
864.62952	12.6
865.73804	51.2
866.47778	68.5
871.46436	7.4
872.45386	51.2	y (8) (1+)-H2O
873.48694	6.2
874.45105	37.3
876.42200	3.7
877.47729	11.0
878.58472	2.9
880.47595	14.7
881.43250	66.0
883.10437	10.2
884.36572	17.5
885.43994	3.2
889.31360	56.7
890.55737	96.7	y (8) (1+)
891.61499	13.5
892.60608	37.2	y (25) (3+)-NH3, y (25) (3+)-H2O
893.72876	10.4
894.42712	6.2
895.62268	29.7	b (9) (1+)-NH3
896.58630	3.6
897.75879	5.6
898.91650	9.2
900.04797	27.8
901.54443	19.6
902.58667	89.7	b (17) (2+)
903.24670	45.7
905.27380	16.5
906.37793	6.8
907.59192	11.1
908.20862	19.9
915.66064	13.3	b (27) (3+)
916.33630	6.6
917.95874	6.8
918.66919	10.7
919.82043	23.9
921.80872	77.0
922.64124	43.3
923.26904	7.7
926.30078	10.5
927.62427	7.0
928.53735	10.1
929.36218	35.2
931.51196	25.8	y (26) (3+)-NH3
933.51270	97.6
934.34497	13.2
935.86987	11.8
936.63306	7.1
937.51404	7.2
940.09534	52.0	y (18) (2+)-H2O
940.70667	20.8	y (18) (2+)-NH3
942.08142	28.4
944.29614	31.2	b (18) (2+)-NH3
944.96948	18.7
945.77234	4.6
947.33484	22.1
948.99023	14.8	y (18) (2+)
950.29504	4.0
951.14856	9.0
952.41260	85.1	b (18) (2+)
953.22278	65.4	b (28) (3+)-H2O, b (28) (3+)-NH3
954.31958	65.0
955.78455	54.8
956.63965	8.1
958.56628	4.7
959.72168	19.9	b (28) (3+), y (27) (3+)-H2O
960.58252	21.7	y (27) (3+)-NH3
961.34436	14.6
962.52844	13.8
964.65027	32.9
965.28015	8.1
966.33740	37.9	y (27) (3+)
967.55774	57.2
968.49744	31.7
969.49829	6.6
971.23291	23.7
972.36609	32.2
973.47900	19.0
975.59143	18.4
976.72595	23.3
977.57971	3.5
978.85999	37.0
979.55005	5.0
981.87903	43.0
982.69824	7.4
983.89819	28.0
985.70325	45.3	y (9) (1+)-H2O
986.91211	80.0	b (19) (2+)-H2O, b (19) (2+)-NH3, y (9) (1+)-NH3, b (29) (3+)-NH3, b (29) (3+)-H2O
987.62659	18.9
988.45789	31.1
990.16553	39.1	y (19) (2+)-H2O, y (19) (2+)-NH3
990.80750	30.1
992.30994	56.4	b (29) (3+)
993.21277	36.4
995.49707	13.6	b (19) (2+)
996.62012	20.5
997.66394	33.2	y (28) (3+)-NH3, y (28) (3+)-H2O
1000.85095	71.5
1002.28235	5.3
1003.47180	34.4	y (9) (1+), y (28) (3+)
1004.47461	24.0
1005.54407	82.6
1006.88257	2.9
1008.54797	40.6
1010.52747	17.1
1011.39319	8.2
1014.68970	17.0
1018.03540	53.4
1018.77917	15.6
1019.69873	3.4
1022.72253	50.6	y (29) (3+)
1023.66870	52.9	b (10) (1+)-H2O
1026.34668	51.1	b (30) (3+)
1027.17188	23.3
1028.46436	20.3
1030.58923	16.1
1031.51709	2.4
1033.05188	113.4
1036.56030	30.8	b (20) (2+)-NH3, b (20) (2+)-H2O
1037.65967	56.3
1039.65283	8.8
1040.62354	86.9	y (30) (3+), y (20) (2+)-NH3
1041.58948	16.3	b (10) (1+)
1042.61169	99.7
1043.67737	48.3
1044.65881	21.4	b (20) (2+)
1045.70862	16.5
1047.55481	57.2
1048.27197	28.8	y (20) (2+)
1049.71948	6.2
1050.57654	10.2
1051.70923	10.8
1053.59155	24.8
1054.97522	11.8
1055.77991	45.3
1056.53870	9.3
1057.96912	9.3
1058.78271	9.6
1060.72034	112.6
1061.32861	34.7
1062.75769	79.2
1063.41174	75.2
1064.48669	37.1
1065.97083	91.5
1066.95483	141.9
1067.80518	180.8
1068.65027	35.4
1070.87634	23.4
1072.40442	187.4	[M+3H] (3+)-NH3-H2O
1073.68555	147.6
1074.71130	11.9
1075.93030	64.1
1076.57092	13.0
1084.66382	31.7	[M+3H] (3+)+H, [M+3H] (3+)
1085.83923	4.6
1091.56055	61.4
1092.26831	2.4
1093.83484	6.8
1095.08972	24.4
1095.73352	12.3
1097.60632	4.0
1100.81152	43.6
1103.69458	13.4
1104.39978	12.9
1105.19885	20.8	y (21) (2+)
1106.54395	23.8
1107.69812	9.9
1109.24365	15.5
1109.93848	10.3
1111.49060	53.3
1113.61487	6.9
1115.02393	8.8
1115.99292	47.9	b (22) (2+)-NH3
1117.16150	21.2
1118.15234	15.2
1119.95776	173.7
1124.07043	45.2
1124.88123	118.5	b (22) (2+)
1125.72913	10.4
1127.94275	35.6
1129.51001	111.6
1130.67212	69.6
1131.67651	11.8
1133.32568	67.0
1134.61475	35.4
1137.60034	45.7	b (11) (1+)-NH3
1138.95813	18.6
1140.65210	33.8
1143.67786	24.1	y (11) (1+)-H2O
1144.64026	48.4	y (11) (1+)-NH3
1145.59338	6.6
1146.69153	29.6
1148.77344	87.6
1149.83752	89.5
1150.97937	55.6
1152.18127	34.8
1153.82837	48.7
1155.94128	54.1
1156.81714	5.8
1158.51917	25.4
1159.44958	7.0
1160.96362	53.4	y (22) (2+)-H2O
1161.83447	83.8	y (22) (2+)-NH3, y (11) (1+)
1162.67383	30.1
1163.58862	16.6
1164.41296	87.3
1166.32507	30.0
1167.68274	36.5
1168.94397	145.7	y (22) (2+)
1169.56018	12.9
1170.84570	19.3
1173.02405	58.4
1173.68457	26.8
1174.83105	53.9
1178.59558	18.1
1179.22473	26.1
1181.07361	93.1	b (23) (2+)
1182.03491	58.7
1182.96973	4.5
1184.10852	33.7
1184.81177	21.1
1185.57288	8.6
1186.75549	27.0
1187.47021	45.5
1190.90417	37.8
1194.61072	7.4
1195.40442	33.9
1198.31702	67.0
1199.47815	72.8
1200.63281	95.0
1201.59778	50.7
1202.51465	27.2
1203.65845	10.2
1208.71326	53.9
1210.45325	66.4
1213.49536	4.7
1214.15649	14.1
1215.11011	27.2
1216.15088	24.5
1217.09998	24.9
1218.25146	24.0
1219.81958	18.0
1221.32129	49.8
1222.61023	80.9	b (24) (2+)-NH3, b (24) (2+)-H2O
1223.23755	35.7
1224.74548	85.5	y (23) (2+)-H2O
1226.97595	10.4
1229.88464	57.7
1231.83252	150.8	b (24) (2+)
1232.76721	81.1
1234.74512	9.4
1235.77747	26.2	b (12) (1+)-H2O
1236.62195	14.1	b (12) (1+)-NH3
1238.12817	26.1
1239.41528	19.8
1241.17944	110.2
1242.60706	18.5	y (12) (1+)-H2O
1243.71692	18.1	y (12) (1+)-NH3
1244.61072	2.5
1246.45801	17.9
1250.64038	18.8
1251.63733	59.2
1252.98120	61.3	b (12) (1+)
1254.11450	38.6
1254.86328	5.1
1255.89478	49.0
1256.66650	27.8
1258.66931	2.8
1259.73193	49.6
1260.55005	18.9	y (12) (1+)
1261.16589	10.9
1261.76733	40.9
1263.64539	70.3
1266.72949	34.3
1267.72974	25.9
1268.96997	17.7
1269.72888	27.7
1270.59021	150.4
1272.46057	9.3
1274.42200	32.4
1276.28589	48.0
1279.09204	173.0	b (25) (2+)-NH3, b (25) (2+)-H2O
1280.11609	99.1
1282.04797	33.1	y (24) (2+)-NH3, y (24) (2+)-H2O
1283.11536	46.8
1284.95227	12.9
1285.75183	10.2
1286.74976	15.8
1287.94348	203.7	b (25) (2+)
1288.81848	96.5
1289.64819	28.4
1291.47156	70.3	y (24) (2+)
1292.19434	22.4
1293.22400	33.1
1296.55408	9.1
1298.03564	61.2
1299.58801	8.3
1301.64111	8.0
1302.88135	38.2
1305.53491	31.4
1307.15051	12.4
1308.15637	44.1
1309.17664	10.2
1313.14526	40.4
1313.95190	15.9	b (26) (2+)-H2O
1314.77576	3.4
1315.64258	14.3
1317.73596	18.6
1319.65308	3.0
1321.41650	90.0
1323.67029	177.9	b (26) (2+)
1324.46326	262.5
1325.45593	17.2
1326.74170	49.9
1329.67957	33.9	y (13) (1+)-H2O
1330.90137	30.4	y (13) (1+)-NH3
1331.97388	15.8
1332.86255	12.6
1333.61926	11.3
1336.71277	21.9
1338.72363	10.7
1339.65076	16.8
1342.77234	31.4
1343.74683	27.6
1344.66553	26.5
1348.32898	46.8	y (13) (1+)
1351.06274	71.7
1353.10120	24.6	b (13) (1+)
1354.21252	49.0
1355.02441	4.1
1355.79077	5.8
1357.66772	11.1
1360.18652	32.6
1363.71765	3.1
1365.41736	56.0	b (27) (2+)-NH3, b (27) (2+)-H2O
1366.41333	36.1
1367.10547	6.0
1368.03162	36.3
1368.83289	9.8
1371.64868	7.5
1372.62634	9.0
1373.50586	37.4
1374.47314	111.5	b (27) (2+)
1375.50989	110.4
1376.48865	150.8
1377.54663	3.8
1378.75330	8.7
1382.99622	42.4
1386.85938	121.6
1388.05334	3.8
1388.88892	5.8
1390.89160	28.0
1393.22375	69.6
1395.78577	17.0	y (26) (2+)-H2O, y (26) (2+)-NH3
1400.73523	31.6
1401.60449	48.8
1403.80164	21.0	y (26) (2+)
1405.93738	9.5
1411.73291	48.9
1412.55151	12.6
1417.70374	11.7
1419.46411	9.8
1425.01160	10.6
1425.80261	4.1
1428.92664	5.5
1429.70361	13.0
1432.63684	19.4
1435.71594	9.8
1436.76416	26.4
1437.57800	10.1
1438.98474	201.6	b (28) (2+), y (27) (2+)-NH3, y (27) (2+)-H2O
1440.03040	75.2
1440.78101	22.9
1442.71082	7.0
1445.92383	29.2
1449.87964	19.9
1451.09070	46.5
1453.68079	6.1
1454.89111	7.0
1456.23145	12.2
1458.99927	7.9
1459.79578	7.5
1462.05481	20.2	b (14) (1+)-H2O
1464.45593	7.9
1468.13660	6.6
1469.25525	23.0
1470.78064	3.0
1471.76392	26.9
1472.73022	10.5
1473.90723	7.6
1477.07349	21.8
1478.93689	5.2
1480.88196	49.7	b (14) (1+), b (29) (2+)-NH3
1481.76697	42.0
1482.89624	29.4
1483.98059	4.4
1489.30750	2.7
1489.97412	43.8
1491.13867	26.5
1492.69275	5.4
1493.96289	5.6
1496.01343	24.6	y (28) (2+)-NH3, y (28) (2+)-H2O
1502.77209	27.0
1505.44067	40.2
1507.85278	27.2
1509.83740	6.4
1511.06494	48.7
1511.88416	85.6
1513.47412	24.6
1518.44238	2.3
1521.02124	20.1
1525.56836	34.3
1527.45691	62.8
1529.73169	40.2	b (30) (2+)-NH3, b (30) (2+)-H2O
1530.71692	40.0
1534.48462	21.3
1539.60242	117.2
1541.98767	14.0	y (15) (1+)-H2O
1544.98572	12.6
1547.90930	28.2
1549.99048	10.8
1550.76990	9.8
1551.70337	5.5
1552.98425	24.4	y (30) (2+)-NH3, y (30) (2+)-H2O
1554.86682	30.4
1557.55786	9.3
1561.06567	9.4
1564.84521	12.4
1566.81360	13.9
1568.79395	22.9
1571.65723	24.3
1572.72595	6.0
1578.68640	42.3	b (15) (1+)
1580.06128	3.8
1581.81189	24.3
1582.89746	10.9
1594.02844	16.4
1598.96838	13.2
1601.00122	8.8
1607.79468	31.7
1614.65784	10.1
1616.72412	12.8
1622.94141	7.8
1624.11047	24.9
1625.27283	21.1
1628.92224	3.8
1634.60645	18.8
1638.80762	10.1
1640.06921	7.1
1645.86255	13.5
1646.65601	13.0
1650.83228	18.1
1652.90222	13.0
1658.60352	18.9
1660.88013	9.9
1663.84033	5.4
1665.69324	10.4
1672.96814	11.0
1678.90601	21.3
1682.17358	10.5
1682.89648	14.1
1684.07092	7.9
1685.99463	8.0
1686.90723	16.6
1689.77502	10.1
1694.98022	19.6
1695.78174	12.3
1696.90930	5.3
1698.91687	7.9
1700.02893	5.6
1714.46741	3.1
1716.53638	15.0
1752.13489	6.1
1753.27637	8.2
1754.74512	20.8
1756.91174	6.5
1761.00623	8.9
1780.92346	10.0
1784.83215	11.1
1791.09644	17.7
1797.74658	11.8
1798.83618	16.9
1801.91162	5.7
1805.03345	16.4
1810.55798	14.1
1840.75989	14.4
1842.24658	12.8
1842.98047	14.2
1859.16748	9.6
1860.87317	24.8
1863.81848	16.0
1872.06909	3.4
1874.38538	13.6
1877.99976	14.8
1892.12598	2.8
1892.88269	7.5
1899.76294	13.4
1924.78479	11.2
1925.83301	8.9
1935.83154	4.4
1971.94617	7.7
1976.28223	15.7
1987.99500	21.5
1994.08752	4.7
