# Supplementary material for: Top-Down and Bottom-Up Identification of Proteins by Liquid Extraction Surface Analysis Mass Spectrometry of Healthy and Diseased Human Liver Tissue
Source: J Am Soc Mass Spectrom. 2014 Sep 3;25(11):1953–61. doi: 10.1007/s13361-014-0967-z (PMC4197381; doi:10.1007/s13361-014-0967-z)
Supplement: Supplementary file 4 — (ZIP 7870 kb) [file 13361_2014_967_MOESM4_ESM.zip › data/LLGSDGSPLMDMLQLAEEPVPQAGQELR_-2_4_48871.txt]

m/z	i	matches
281.39969	1.8
284.32797	6.1
288.45499	10.9
290.30405	16.7
292.08505	7.1
295.28339	2.7
297.12051	6.2
298.23672	28.5
299.40146	9.6
300.33127	2.6
301.27158	4.0
303.27557	7.9
305.30756	55.9
310.27884	10.8
310.92810	11.2
315.33707	9.7
318.25729	10.2
320.83362	3.2
322.31628	13.8
324.24915	1.9
327.51102	8.4
329.46564	65.6
330.21704	35.6
332.59970	14.7
333.38342	17.8
334.23074	33.8
338.39966	8.7
339.13589	6.2
340.29346	18.5
341.41537	26.9
342.25037	6.7
343.07089	13.0
344.29807	9.7
347.41602	8.4
350.40320	38.5
351.43280	11.0
352.28326	4.5
353.46542	48.2
354.35339	34.8
357.31406	11.1
359.41766	11.7
360.31824	9.8
361.66663	9.5
362.31747	10.9
365.20892	24.3
367.26074	3.8
369.22253	19.1
370.76401	3.2
372.50528	2.7
373.31769	5.8
374.40308	28.8
375.57733	7.0
378.33609	5.2
380.41763	6.9
381.35071	6.2
383.42120	2.9
384.30179	20.0
385.16757	2.7
386.63742	4.2
387.64963	7.6
395.32465	33.5
397.28757	6.1
399.58078	12.8
401.78192	6.9
402.52130	15.3
403.28333	14.3
404.41565	33.9
405.44287	15.8
406.35608	12.6
408.06525	13.6
409.50079	6.8
410.32416	6.4
411.51337	5.2
412.53046	20.1
413.26263	12.9
414.43091	12.6
416.35657	7.2
417.48145	30.6
418.49255	18.1
419.42484	11.2
420.37982	23.4
422.35510	85.5
423.26718	7.0
424.33160	20.3
425.82843	23.2
426.92493	34.7
428.29730	13.7
429.30746	14.7
430.39020	12.9
431.50900	16.9
433.62695	4.5
434.56152	7.8
435.26953	15.5
436.29211	123.0
437.45264	7.7
438.21106	18.9
439.21848	21.8
440.40823	5.3
442.08585	45.9
443.43512	20.0
444.34320	12.0
445.28613	23.2
446.40796	23.7
447.30923	64.0
448.39786	22.1
450.06985	432.1	y (8) (2+)
453.49274	13.4
454.32068	13.8
456.33160	14.0
457.33817	39.1
458.43774	27.8
460.11804	33.7
461.37097	27.2
462.10571	2.4
463.32544	65.9
464.42413	16.1
465.22235	3.8
466.20068	8.1
467.40750	22.9
470.40121	18.8
471.34235	14.3
473.38556	16.8
474.27676	20.0
475.69141	54.5
476.36240	20.4
477.50122	24.7
478.29340	39.1
479.32587	25.7
480.52216	24.5
481.38278	11.6
482.34070	19.0
483.48462	5.9
484.37781	27.7
485.41266	21.2
486.19022	25.6
487.41382	11.3
488.39163	14.6
490.49835	39.8
491.37415	13.7
492.51611	26.2
493.36639	2.3
494.21277	36.0
495.76511	3.2
496.47693	25.4
497.34244	6.0
498.39218	38.0
499.40710	3.8
500.32098	19.3
502.59235	34.1
504.28308	11.1
506.54767	26.9
507.29639	71.4
508.28864	35.3
509.96906	22.2
511.40710	18.7
512.41217	11.7
513.32300	9.9
514.40112	56.8
515.26099	28.0
516.27350	18.2
517.26990	17.1
518.33026	41.8
519.49280	30.2
520.27808	45.1
521.32526	19.4
522.27637	10.4
523.31372	55.0
524.44330	35.8
525.37280	7.5
526.31818	40.1
528.43329	22.2
529.45587	92.8
531.49121	35.4
532.17566	22.1
533.38519	23.8
534.20764	7.6
535.61212	78.5
536.32458	26.7
537.37482	35.4
538.43872	10.1
539.51025	62.9
540.23407	34.9
541.42987	16.9
542.31970	18.0
543.32471	12.9
545.31299	86.0
546.32788	46.7
547.68341	145.0	b (16) (3+), y (10) (2+)
548.33636	80.8
549.37854	12.5
551.36407	42.4
552.36975	12.6
553.40857	10.4
554.32642	5.0
555.33917	25.0
556.35767	25.2
557.33295	37.1
558.23956	35.2
559.36743	6.5
560.34119	58.6
561.78662	37.0
563.80164	50.9
564.40173	229.7
565.35132	47.2
566.74542	41.1
567.68127	31.1
569.20813	24.8
570.40155	16.5
571.30127	89.5
572.14697	6.0
573.27075	13.2
574.15491	6.0
575.41119	7.0
577.66272	14.3
578.39648	48.7
579.42401	34.5
581.72339	43.3
584.16821	27.9
585.33423	13.5
586.06958	10.9
588.38776	51.3
589.49463	44.3
590.38770	36.5
591.48175	73.5
592.42456	67.9
593.34027	14.1
595.56555	11.1
596.24329	3.5
597.66748	20.2
598.39795	14.1
599.49414	6.8
600.32611	16.1
601.66193	6.1
602.39795	56.8
603.32080	48.9
604.37512	12.6
605.37988	14.0
606.57312	35.6
607.44873	30.0
608.58960	21.2
609.52563	9.5
610.45081	16.7
611.38733	32.8
612.50073	89.0
613.43469	39.0
614.42261	17.5
615.58398	7.8
617.17969	89.9
618.44031	43.0
619.72662	6.4
620.54388	7.7
621.69104	9.6
622.93500	57.6
624.51031	3.9
625.33203	7.5
626.70569	7.7
629.14758	76.4
630.40216	29.9
631.17346	15.4
633.09106	30.2
634.34357	39.1
635.40729	277.9
636.45984	65.3
637.53979	16.0
638.22565	58.9
639.35352	35.5
640.42297	8.1
641.42731	34.3
642.36554	18.6
643.63300	15.4
644.37866	18.0
645.98767	29.4
647.43994	5.6
648.65576	14.1
649.32031	24.5
650.16211	35.1
651.06848	37.9
652.28503	8.2
653.10779	33.2
653.88306	27.5
654.97168	32.1
655.63885	26.6
656.64844	15.7
658.14215	51.8
659.28479	46.1
660.53186	19.3
662.38727	65.1
663.55328	22.5
664.50543	38.8
665.70282	119.6	b (13) (2+)
666.41199	80.0
667.41064	23.8
668.46680	40.9
669.60327	65.5
670.49225	53.5
671.38721	23.9
673.51758	184.4	y (6) (1+)
674.43225	37.2
675.70203	59.7
676.69897	25.4
677.57483	21.0
678.71240	31.6
679.36646	29.4
680.32513	4.6
681.54376	83.7
682.41632	13.3
683.46057	99.6
684.36310	26.6
685.76514	21.9
686.44275	28.3
687.44543	57.7
688.40363	101.8
689.44952	11.8
690.32056	23.6
691.59912	21.8
692.35657	28.0
693.62622	22.3
694.33276	5.5
695.37329	38.4
696.65375	28.4
697.35522	59.6
698.70117	22.2
699.65668	65.4
700.59369	6.6
701.55566	35.2
702.55182	83.7
703.81616	32.9
705.07074	75.5
706.12311	48.0
707.43201	15.1
708.50574	6.3
709.50757	32.9
710.82996	8.3
711.60229	60.5
712.52332	15.0
713.47534	94.0
715.50574	29.6
716.49731	19.3
718.42639	12.0
720.06201	61.6
721.28833	72.8
722.43835	46.8
723.51587	14.2
724.49731	21.9
725.52905	15.7
726.53027	43.5
727.56580	22.1
728.39490	34.2
729.76074	53.8
730.70862	70.5
731.38208	11.0
732.49011	35.1
733.34229	24.0
734.66187	249.2
735.61163	26.8
736.64117	24.6
737.85339	55.6
738.61548	40.8
739.54333	25.6
740.81543	35.2
741.62537	62.5
742.51978	60.0
743.39758	22.6
744.44067	30.2
745.55627	57.8
746.36353	29.0
747.38550	19.7
749.36157	59.7
750.37329	74.5
751.34216	57.6
752.15594	24.0
753.80139	39.3
754.44580	8.4
755.39124	10.5
756.84106	12.2
757.47571	8.8
758.42279	11.3
759.44507	66.0
760.06116	57.0
760.98352	20.2
762.17358	12.9
763.73218	29.7
764.83850	29.4
766.11530	38.4
767.17761	44.9
768.12341	89.4
769.50696	211.8	b (22) (3+)-NH3, b (22) (3+)-H2O, y (14) (2+)
770.36780	92.1
771.51294	49.5
772.84473	92.5
773.67969	73.4
774.48792	64.1
775.73730	38.2
776.54205	47.1
777.59119	131.3	b (15) (2+)-NH3, b (15) (2+)-H2O
778.60315	28.8
779.38757	18.4
780.45215	71.0
782.15442	114.3
783.19434	67.7
784.58215	22.3
785.59253	23.8
786.87585	403.2	b (15) (2+)
787.57532	265.6
788.62683	45.3
789.45813	17.8
790.60120	17.1
791.30066	82.7
792.93982	64.8
793.58557	27.2
795.19006	59.1
797.60217	9.5
798.96301	27.9
800.34912	101.4
801.55798	88.9
802.62769	55.4
803.48975	67.4
804.34839	80.8
805.53845	79.3
806.24268	47.8
808.61450	10.8
809.70129	31.3
810.98633	197.1
811.67822	266.8	b (24) (3+)-H2O, b (24) (3+)-NH3, y (22) (3+)-H2O, y (22) (3+)-NH3
812.79065	42.7
813.44885	36.5
814.27747	57.6
815.45337	98.7
816.46436	18.6
817.40723	224.7	y (22) (3+), b (24) (3+)
818.45886	95.2
819.41577	57.1
820.03674	20.8
821.33154	81.9
822.39307	490.5	b (16) (2+), b (9) (1+)-H2O
823.65063	38.2
824.46362	47.9
825.61353	57.1
826.62683	60.6
827.30042	5.3
828.50415	4.8
829.58337	127.8
830.46094	111.8
831.78601	150.3	y (23) (3+)-H2O, y (23) (3+)-NH3
833.16223	140.4	y (15) (2+)
834.08057	76.7
835.07776	41.6
836.50061	30.9
837.52734	16.5
838.47522	31.7
839.63269	82.3
840.48438	232.1	b (9) (1+)
841.51135	106.0
842.11987	28.5
842.80432	47.5
843.76501	48.8
844.71460	77.6
846.10522	102.2
846.84387	22.1
847.71216	15.7
849.18542	199.0
850.48767	168.0
851.50647	72.7
852.45642	83.6
853.46826	18.6
854.36865	60.8
855.68115	52.3
856.68384	24.6
857.45313	67.5
858.55933	417.7
859.60913	186.1	b (25) (3+)
860.59875	54.0
861.59570	84.5
862.63147	18.1
863.60522	11.6
864.58203	156.9
865.39355	24.0
866.51758	63.5
867.17603	127.5
868.48950	99.0
869.69714	93.2
870.50256	54.4
871.37097	34.0
873.07764	72.3
873.74585	19.1
875.22083	49.4
876.06067	57.2
877.25610	195.8	b (17) (2+)-NH3, b (17) (2+)-H2O
878.18970	104.6
878.81360	29.0
879.96863	65.5
880.95032	86.4
881.68164	29.8
883.18787	179.7
884.39050	159.6
885.22229	272.9
886.50891	308.6	b (17) (2+)
887.33154	111.5
888.75757	54.3
890.13293	139.3	y (16) (2+)
890.89221	142.7
891.57642	73.7
893.25732	40.5
894.56140	39.7
895.69153	16.1
896.95215	56.9
898.49219	978.7	y (25) (3+)-H2O, y (8) (1+), y (25) (3+)-NH3
899.50647	520.9
900.47839	153.0
901.46716	62.9
902.69141	104.3	b (26) (3+)
903.43591	11.4
904.56970	18.5
906.54675	150.1
907.72900	98.8
908.99194	161.0
911.12732	117.1
911.94165	114.1
912.98645	128.0
913.92969	131.9
914.87720	92.9
915.69043	30.7
916.53308	39.4
918.53711	71.9
919.55615	105.2
920.77820	93.1
922.09277	213.7
923.33826	91.7
924.71741	34.6
925.75781	47.4
926.58789	155.0
927.59448	21.0
928.61902	82.9
929.54651	39.8
930.62952	346.9
931.59802	402.1
933.06909	27.6
933.73889	364.8
934.57813	122.2	b (27) (3+)-NH3, b (27) (3+)-H2O
935.59534	72.0
936.64551	75.9
937.73718	179.8
938.74402	19.7
939.61377	42.7
940.60510	124.3	b (27) (3+)
941.73608	70.4
942.50928	139.7	b (18) (2+)-H2O
943.17163	300.4	b (18) (2+)-NH3
943.97095	21.9
944.64392	29.6
946.00769	45.1
946.82520	54.4
947.65894	43.5
948.65845	82.2
949.30811	33.2
951.16443	278.6	b (18) (2+)
952.05591	119.7
953.51428	166.8	b (10) (1+)-H2O
954.53784	70.6
955.33167	261.8	y (17) (2+), y (27) (3+)-H2O, y (27) (3+)-NH3
956.50928	293.4
957.58862	119.2
958.36108	153.6
959.08081	168.2
960.84082	249.2
961.81213	271.3	y (27) (3+)
963.29883	181.6
964.35217	175.5
965.37097	158.4
966.63696	312.1
967.58447	386.3
968.46936	137.2
969.13391	134.8
970.82385	121.1
971.62854	201.2	b (10) (1+)
972.47766	199.0
973.87378	128.1
974.78748	594.1
975.78442	112.5
976.84180	392.1
977.85974	38.7
978.53247	38.0
979.44763	127.4	y (9) (1+)-H2O
981.32446	787.6
982.40601	246.3
983.32739	214.5
984.95801	302.2
985.92419	101.0
986.74243	196.4
987.66382	361.4	[M+3H] (3+)-NH3-H2O
988.80530	98.5
990.09497	148.2	b (19) (2+)-H2O
990.88477	90.3
992.46973	2.2
998.61938	35.8
999.57019	26.7
1001.80371	87.7
1002.46375	22.7
1003.50244	20.6
1005.43201	39.9
1006.14075	83.8
1007.25317	250.4
1008.27380	6.3
1009.08069	3.8
1009.70166	2.5
1010.56287	12.0
1011.33215	131.7
1012.79004	53.2
1013.58862	202.3
1015.02173	134.1
1016.09387	27.2
1017.28442	65.9
1018.28491	373.3
1019.33789	194.7
1020.30688	16.7
1021.38477	307.2
1022.37720	110.9
1023.72546	165.7
1025.12244	201.3
1025.86658	98.8
1026.69336	128.9
1027.87073	255.1
1028.69580	94.3
1029.54346	75.1
1030.66199	255.4
1031.37659	71.5
1032.31567	129.8
1033.16296	75.5
1034.79004	231.5
1035.68518	27.4
1036.77295	40.3
1037.57422	23.8
1038.39478	19.3
1039.27759	79.0
1040.04272	198.2	b (20) (2+)-NH3, b (20) (2+)-H2O
1040.93152	74.1
1042.13818	233.7
1043.37012	313.0
1044.60144	87.1
1045.37354	45.3
1046.33447	161.2
1048.54761	811.3	b (20) (2+)
1049.64258	787.5
1050.75256	284.2
1052.03613	103.7
1052.69592	91.7
1053.60645	11.5
1054.79211	262.2
1055.81116	304.4
1056.85205	146.1
1057.45264	197.2
1059.25098	154.8
1060.57813	460.3
1061.65137	206.1
1062.57300	246.4
1063.95813	76.9
1064.73999	159.1
1065.53003	51.4
1066.78992	119.2
1067.79968	70.5
1068.84302	414.8	b (11) (1+)-H2O
1069.80811	881.4	y (19) (2+)-H2O, y (19) (2+)-NH3
1070.76111	98.3
1071.81152	179.9
1073.38354	154.6
1074.43494	112.9
1075.42920	64.6
1076.34766	171.0
1077.21362	203.7	y (10) (1+)-NH3, y (10) (1+)-H2O
1078.20288	181.7	y (19) (2+)
1078.86938	176.8
1079.53650	149.4
1080.64636	247.0
1081.53491	265.2
1082.94458	374.4
1084.34619	296.4
1085.45007	44.8
1086.34668	164.8	b (11) (1+)
1087.34619	83.3
1088.82983	159.3	b (21) (2+)-NH3, b (21) (2+)-H2O
1089.53076	36.4
1090.56384	195.2
1091.73218	70.6
1092.88159	154.1
1093.65027	26.9
1094.61292	1072.2	y (10) (1+)
1095.60815	738.1
1096.54553	293.7
1097.70837	247.8	b (21) (2+)
1098.82336	185.0
1100.46680	316.3
1101.58179	195.0
1102.46582	73.8
1103.10034	230.4
1104.09546	89.1
1105.29077	790.3
1106.17090	85.5
1106.98291	166.8
1108.05261	106.0
1109.49500	51.0
1110.55664	153.0
1111.40161	219.2
1112.28503	159.2
1113.78052	263.3
1114.89343	271.6
1115.68665	8.5
1116.56140	68.6
1117.30371	170.8
1118.65894	38.2
1119.44202	4.5
1120.62769	24.1
1121.33911	6.3
1123.01917	260.4
1124.61279	121.7
1126.02039	187.3	y (20) (2+)-H2O, y (20) (2+)-NH3
1126.85083	58.0
1127.70422	48.4
1128.92456	117.7
1129.97620	159.2
1130.86182	230.7
1131.59644	232.4
1132.20227	163.0
1133.12927	208.9
1134.00464	49.7
1135.11230	153.7	y (20) (2+)
1135.94458	112.7
1137.24353	350.2
1138.32556	100.1
1139.14038	29.8
1139.77039	29.7
1140.56055	73.2
1141.22205	76.0
1142.34692	75.7
1143.73022	164.1
1144.87903	195.5
1146.09973	154.2
1147.37183	214.0
1148.48096	185.5
1149.11072	407.4
1149.71643	287.7
1150.66382	156.9
1151.50574	109.4
1152.62195	136.2	b (22) (2+)-H2O
1153.67505	302.2	b (22) (2+)-NH3
1154.83740	264.2
1155.90186	341.0
1157.09790	67.9
1157.73499	123.4
1158.78406	89.9
1159.79736	29.5
1160.50696	110.3
1161.76318	1106.6	b (22) (2+)
1162.70422	229.6
1163.61792	78.2
1164.43811	303.9
1165.04810	9.1
1166.13501	280.1
1166.97705	106.9
1167.86584	158.8
1168.90100	73.5
1170.21118	151.7
1171.16174	159.2
1172.58545	378.7
1173.57410	141.5	y (21) (2+)-H2O
1175.08594	88.2
1175.83374	42.8
1177.71619	858.9
1178.62378	78.3
1179.65845	207.6
1180.90308	444.5
1181.82947	296.6
1183.50256	241.5	y (21) (2+)
1184.48987	243.2
1185.27319	125.3
1186.25293	114.8
1187.48523	147.6	b (23) (2+)-H2O
1188.69373	6.5
1190.07971	246.8
1191.26355	209.6
1192.15515	164.0
1193.06018	87.5
1194.16089	61.0
1196.44922	149.4
1197.34717	159.6	b (23) (2+)
1198.14050	160.9
1199.00513	74.1
1199.76917	115.3	b (12) (1+)-H2O
1200.66272	60.6
1202.02271	57.1
1202.62549	60.4
1203.52100	21.9
1204.92297	159.4
1205.99146	184.5	y (11) (1+)-NH3, y (11) (1+)-H2O
1206.74915	64.5
1208.23169	103.7
1209.22156	48.8
1210.39807	155.8
1211.55908	135.6
1212.59888	71.5
1213.85962	105.9
1215.38245	375.0
1216.55823	282.3
1217.26733	544.0	b (12) (1+), b (24) (2+)-H2O, b (24) (2+)-NH3, y (22) (2+)-H2O
1218.39807	362.9	y (22) (2+)-NH3
1219.11768	324.9
1220.44299	93.1
1221.31946	184.9
1222.80737	57.9
1223.64514	168.1	y (11) (1+)
1224.58997	233.9
1225.96960	169.8	y (22) (2+), b (24) (2+)
1227.09607	121.9
1227.84631	59.0
1228.69885	13.1
1229.57996	89.7
1230.29822	98.6
1231.49231	106.8
1232.40356	114.3
1233.82166	11.8
1234.63098	48.3
1236.12268	289.3
1237.10742	44.0
1237.99109	34.9
1238.76245	43.3
1240.13123	56.4
1241.15723	62.2
1242.36182	49.5
1243.65955	88.9
1244.80457	302.0
1245.62708	352.3	y (23) (2+)-H2O
1246.86304	208.4	y (23) (2+)-NH3
1247.97095	357.0
1249.02478	265.0
1249.82825	70.4
1251.02136	274.4
1253.24805	1990.5
1254.09509	614.9
1255.29590	108.6	y (23) (2+)
1256.46533	39.8
1257.66040	42.4
1258.64087	39.1
1259.75134	106.5
1260.47925	5.0
1261.81177	294.9
1262.88342	496.8
1263.80505	162.2
1264.73853	70.1
1266.76746	29.3
1267.67566	50.3
1268.74390	18.3
1269.81274	55.1
1270.79700	87.9
1271.86890	237.1
1272.70703	231.6
1273.75244	101.8
1274.61292	93.3
1275.41541	135.8
1276.14539	68.6
1276.97949	89.1
1277.98816	17.5
1279.24255	222.1
1280.56299	425.5
1281.22302	650.5	b (25) (2+)-NH3, b (25) (2+)-H2O
1282.14001	26.3
1283.18347	30.9
1284.00977	27.6
1284.88611	87.9
1285.85132	127.9
1287.47754	92.8
1288.33167	131.0
1289.75574	105.8	b (25) (2+)
1290.83105	150.3
1291.66443	36.4
1292.72913	18.1
1293.73706	112.0
1294.93567	108.4
1295.81982	378.4
1296.85034	226.0
1298.04114	167.4
1298.94470	110.2
1299.71399	62.7
1300.83374	31.2
1301.72803	91.5
1303.15979	150.5	y (24) (2+)-H2O
1303.94751	67.9
1305.19873	55.4
1306.42188	160.9
1307.73096	99.7
1308.77551	36.4
1309.82959	26.5
1310.82776	68.6
1311.59290	41.0
1313.22449	108.9	y (24) (2+), b (13) (1+)-H2O
1314.17981	71.5
1314.93726	192.7
1315.81616	123.5
1316.84277	30.0
1318.99426	24.9
1319.73987	3.0
1320.82715	54.0
1322.56726	34.6
1323.46021	32.6
1326.65015	97.3
1327.43665	103.7
1329.33325	89.8
1330.35559	174.1	b (13) (1+)
1331.54150	142.5
1332.51038	114.9
1333.13867	21.0
1333.74683	51.0
1334.73083	55.6
1335.70398	70.8
1336.49670	61.0
1337.33887	39.3
1338.40247	22.8
1339.73560	26.1
1340.74805	113.0
1341.68884	34.5
1342.59509	25.9
1344.43860	33.7
1346.05444	353.7	b (26) (2+)-NH3
1346.79456	529.3	y (25) (2+)-H2O
1347.78455	3.1
1349.19287	159.7
1350.22827	35.8
1351.74048	53.5
1352.82996	98.8
1353.87134	115.1	b (26) (2+)
1354.80322	72.5
1355.60999	32.0
1356.82520	74.9
1358.84351	62.6
1360.04712	42.5
1360.85730	34.6
1361.67004	105.1
1362.45459	49.9
1363.57068	52.7
1364.84497	58.2
1366.20801	29.0
1367.95313	67.4
1368.90820	61.1
1369.50940	22.8
1370.82581	19.4
1371.67444	4.7
1372.56885	41.3
1373.76172	32.9
1375.06482	76.3
1375.91772	44.5
1377.18689	42.8
1378.43848	64.1
1379.60229	23.9
1380.64343	48.8
1381.92566	589.3
1383.34326	224.3
1384.32874	22.7
1385.39148	56.7
1386.41809	47.8
1387.86768	105.3
1388.80310	108.6
1389.91333	65.9
1390.84509	43.1
1391.90076	21.3
1393.07434	20.9
1393.79724	96.8
1394.57056	25.6
1396.17334	25.5
1396.88147	60.5
1397.68652	3.6
1398.96436	11.4
1399.86365	21.4
1400.91138	15.4
1402.43445	56.6
1403.03955	28.3
1404.58923	124.8
1405.81238	220.5	y (13) (1+)-H2O
1406.81042	102.8	y (13) (1+)-NH3
1407.80872	15.0
1408.74695	32.7
1410.75012	215.7	b (27) (2+)
1411.74438	89.2
1412.87024	121.2
1413.77173	47.8
1414.76709	60.5
1416.80347	30.3
1417.55945	9.3
1418.89917	10.3
1419.77478	42.0
1420.73730	36.2
1421.64844	20.7
1422.72241	79.4
1423.65173	34.2
1425.00623	89.9
1425.60730	193.0
1426.34741	61.1
1427.10291	42.8
1427.96216	27.0
1429.61243	16.5
1430.72986	6.1
1431.57251	20.5
1433.59473	7.9
1434.80615	8.7
1436.29492	28.2
1439.94409	35.9
1441.00085	50.2
1441.72388	91.2
1442.82458	49.5
1443.83081	29.7
1444.60278	15.4
1445.73169	83.6
1446.87610	52.0
1447.69739	9.7
1448.80322	21.6
1450.71448	21.2
1451.68640	2.3
1453.84290	6.3
1454.70300	44.1
1455.81812	9.1
1457.71399	18.3
1458.71973	89.4
1459.71826	114.0
1460.81360	59.4
1462.64832	81.5
1463.87976	5.7
1464.58862	5.8
1465.73413	20.5
1466.68945	16.5
1467.90869	7.5
1470.78125	12.8
1473.59863	26.1
1475.53589	37.0
1476.81921	30.5
1477.70276	37.0
1480.83838	5.7
1481.98743	19.0
1482.84351	11.0
1483.79163	9.0
1485.73425	25.7
1486.81262	39.3
1487.52563	42.0
1493.18005	16.8
1493.91272	9.3
1494.55530	26.9
1495.73828	18.6
1496.79248	3.1
1498.05701	40.7
1498.78943	13.3
1499.75256	31.7
1500.85229	9.9
1501.81458	20.5
1502.82593	74.2
1503.93433	115.3
1504.77014	52.1
1505.82605	6.7
1506.98645	21.3
1508.07080	8.8
1510.09033	21.7
1510.89014	2.5
1512.73450	15.4
1513.60498	21.8
1514.77856	34.2
1515.73474	17.4
1517.89331	46.3
1518.72083	54.3
1519.84814	9.7
1520.81946	121.9
1521.83130	29.1
1525.68787	11.5
1526.78589	16.3
1527.73413	39.9
1530.74634	68.9
1531.75354	22.6
1532.80469	12.2
1534.62366	20.2
1536.67261	17.3
1537.76355	8.3
1538.83643	9.1
1539.57739	4.7
1541.02869	16.7
1541.89429	41.3
1542.84656	22.3
1544.99951	17.0
1545.78015	32.0
1546.87866	22.4
1547.97241	16.2
1550.76086	12.6
1551.74805	61.2
1553.83582	49.9
1554.53821	47.1
1555.89795	59.7
1556.79407	15.8
1558.12720	55.2
1559.98645	15.7
1561.87537	14.9
1562.80579	25.3
1563.74646	28.0
1564.83142	30.1
1565.81226	29.3
1566.82153	13.8
1568.61536	36.6
1570.83398	18.0
1571.76697	138.9	b (15) (1+)
1572.71484	197.7
1573.79089	61.8
1574.88989	52.2
1575.80786	82.1
1576.76184	56.2
1578.05933	22.4
1578.83130	7.7
1580.17175	16.7
1580.87598	11.9
1582.85876	59.7
1585.86938	14.8
1593.84448	15.8
1594.64380	18.8
1597.75549	3.5
1601.54761	11.0
1602.43274	20.7
1603.41125	7.6
1604.84607	7.7
1605.94702	11.2
1606.84497	8.7
1608.87549	19.7
1611.49927	7.2
1612.90454	9.0
1613.56860	12.0
1614.68555	5.6
1616.10010	20.4
1616.94275	4.1
1619.88794	20.4
1621.32935	9.3
1624.82166	20.4
1625.86829	17.6
1626.71143	14.0
1628.64636	20.4
1631.72375	18.9
1632.95776	34.5
1635.57324	4.7
1637.90491	7.4
1638.72034	20.6
1640.91052	2.7
1641.82593	32.4
1642.74353	82.2
1643.80420	97.6
1644.88245	41.4
1645.68396	16.1
1646.89990	33.9
1648.01245	33.6
1653.33484	11.9
1655.81860	21.5
1656.92786	10.0
1661.32153	36.1
1664.10437	10.3
1664.76794	10.6
1665.72021	15.7
1667.00317	11.1
1668.80737	6.1
1670.77942	28.0
1673.02539	19.0
1674.08484	25.8
1674.74219	5.1
1675.65942	6.6
1681.72241	27.9
1682.96826	29.8
1683.87244	23.6
1684.98279	27.1
1686.75598	5.7
1688.03430	7.0
1690.02087	10.5
1690.83887	5.0
1691.82471	6.1
1692.85193	17.0
1694.66064	4.6
1698.00452	6.1
1699.83569	5.7
1700.96375	19.3
1702.76392	42.6
1703.73938	68.1
1704.84485	9.7
1707.92334	19.2
1708.78137	18.5
1709.64868	17.9
1715.45618	35.3
1721.76611	29.2
1724.75818	17.2
1725.91077	73.6
1726.81946	27.8
1727.98474	24.3
1730.40845	17.4
1734.89624	4.8
1736.51440	21.6
1737.84277	7.7
1739.04688	8.5
1739.85901	47.9
1740.89185	32.8
1745.17419	16.7
1746.01245	15.7
1746.83093	8.1
1747.72888	17.2
1749.87024	19.8
1751.01367	5.1
1752.01196	5.3
1753.62024	18.5
1755.01086	12.7
1758.01807	9.7
1765.51221	26.0
1767.01721	10.9
1769.83765	15.0
1771.74377	136.9	b (17) (1+)
1772.90027	113.0
1773.97217	83.9
1774.60254	8.8
1780.59216	16.9
1786.09558	3.4
1786.87964	4.6
1788.01575	37.0
1788.63843	7.7
1790.70947	12.9
1794.00781	4.5
1796.80505	8.5
1798.83020	7.6
1801.58337	5.2
1802.83362	9.5
1809.81250	6.7
1816.89795	10.8
1821.79321	15.2
1825.19885	12.3
1828.20374	7.2
1833.78455	38.9
1835.53943	35.0
1838.83850	12.0
1843.24719	3.1
1850.75500	7.4
1852.94604	30.8
1853.98499	25.0
1856.03760	5.4
1860.57678	17.1
1863.01074	10.6
1871.56018	4.9
1873.27100	10.1
1874.07068	11.7
1877.25012	4.0
1877.93201	10.0
1882.88147	19.6
1884.04211	20.6
1884.66528	4.9
1886.42664	10.9
1887.80872	17.6
1888.77429	13.7
1890.16797	9.0
1891.07629	9.0
1895.70190	3.5
1897.19324	7.8
1900.87085	168.1	b (18) (1+)
1901.89343	128.2
1903.00232	98.1
1904.13599	11.4
1904.94031	23.2
1905.76575	20.9
1912.25378	5.6
1915.06323	16.0
1917.16492	5.2
1930.79163	4.5
1933.74231	3.4
1939.42529	2.9
1943.92542	10.3
1946.84888	6.6
1947.97876	45.4
1949.08240	16.0
1949.79749	5.1
1963.00024	3.8
1977.74719	28.8
1981.33789	7.5
1984.99878	10.1
1985.98364	18.0
1987.32874	4.8
1989.74487	7.0
1991.68884	4.8
1998.68909	2.4
1999.71912	6.6
