# Supplementary material for: Top-Down and Bottom-Up Identification of Proteins by Liquid Extraction Surface Analysis Mass Spectrometry of Healthy and Diseased Human Liver Tissue
Source: J Am Soc Mass Spectrom. 2014 Sep 3;25(11):1953–61. doi: 10.1007/s13361-014-0967-z (PMC4197381; doi:10.1007/s13361-014-0967-z)
Supplement: Supplementary file 4 — (ZIP 7870 kb) [file 13361_2014_967_MOESM4_ESM.zip › data/TPAHTVTMACISANQAMTTGVG_-2_4_76172.txt]

m/z	i	matches
313.31284	15.8
335.17505	9.5
336.27991	4.6
342.28644	8.3
348.23227	4.3
354.32925	6.7
358.96973	12.6
359.82309	12.2
376.38916	9.0
377.21045	15.2
378.19617	9.5
379.41217	30.0
380.50760	10.7
385.20520	9.0
388.52017	17.4
395.28998	15.7
411.00577	7.7
416.16632	11.1
434.33084	4.5
436.31366	11.9
444.40833	4.4
447.24506	9.2
448.22150	4.9
449.38721	5.9
451.74103	3.9
461.19989	4.2
465.36029	11.2
470.37128	16.8
475.47308	7.1
479.24344	6.7
480.10284	5.4
484.44818	10.2
487.26019	8.5
489.33420	8.5
496.33630	19.1
501.30219	5.7
502.24548	5.3
503.46829	15.9
504.23279	2.8
505.10535	6.1
507.86017	39.4
509.27734	9.5
510.27649	8.5
515.46320	2.4
517.18469	15.6
524.27710	6.5
526.35028	6.4
529.19562	12.8
530.41333	14.6
532.32617	2.2
533.01837	6.8
534.29645	17.9
538.26758	3.4
540.31390	2.0
542.45569	4.5
544.45154	18.2
551.20911	18.0
553.42255	7.1
557.35120	12.7
561.22705	4.7
564.40277	8.3
576.24915	4.5
580.30890	4.5
582.26019	3.0
585.33142	4.6
588.31976	3.4
594.16479	7.3
602.35315	4.5
603.29175	20.2
605.38513	18.4
608.32959	25.8
611.31140	46.9
612.11469	7.8
615.74097	21.6
617.23779	5.3
619.05310	7.2
620.30487	68.0
621.35156	16.1
625.58514	3.2
632.29016	3.8
637.31805	10.1
643.23834	10.6
646.31348	9.4
647.40002	2.2
655.99365	2.0
658.36890	7.6
664.60797	3.1
666.42981	13.3
667.33838	8.7
672.38440	10.7
674.77734	7.9
675.43408	5.3
680.34198	11.1
681.44824	11.7
682.53577	7.4
684.57495	3.1
685.36536	11.8
689.55859	16.0
690.41504	42.4
691.37354	6.5
695.58655	4.6
697.39941	3.8
698.49670	8.3
699.42456	9.6
704.59351	6.1
705.51526	4.6
707.29266	4.7
708.36328	889.4	b (7) (1+), b (14) (2+)
709.38849	423.3
710.22528	10.4
710.94702	10.5
713.59363	21.2
714.32910	21.7
717.33563	3.0
725.39130	12.9
726.25421	8.9
731.68408	5.6
733.19873	8.9
735.56531	3.7
739.52136	17.1
741.58923	12.6
742.39514	5.4
743.33215	16.0
744.56018	14.0
746.35095	10.2
748.55212	9.3
749.24915	8.0
756.12048	30.1
759.99512	49.9
767.14362	5.9
771.24603	3.2
777.67480	3.3
778.40430	18.8
781.84473	21.2
783.50299	13.3
786.46936	10.0
788.45728	17.0
789.29480	24.3
795.24683	9.0
796.15527	9.5
806.35095	106.1
807.41919	86.6	b (16) (2+)
808.30286	8.5
812.38086	4.3
813.67297	11.0
815.94519	13.0
819.53638	5.2
820.14148	36.1
820.90515	22.1
823.34851	6.2
829.43091	15.4
831.45532	15.5
834.56360	5.2
836.02771	17.5
837.32764	9.3
838.08044	7.4
839.56653	24.5
842.37939	3.7
845.16882	8.2
846.93958	27.5
850.52136	6.2
852.18811	7.0
855.41309	984.4	b (8) (1+)
856.45996	462.8
857.48779	70.8
858.11621	6.6
861.51123	3.6
862.38281	6.5
863.62781	14.4
868.56836	26.5
869.58081	6.1
870.52661	5.0
873.57263	22.7
875.28552	10.1
878.54224	9.5
879.54333	26.8
884.05933	49.7
888.42896	11.9
890.01489	3.6
891.70398	20.1
893.66650	6.3
896.78760	16.7
898.44360	5.1
900.60657	5.7
903.37122	13.1
906.42761	7.8
910.44592	25.4
912.48254	5.8
918.05054	7.2
923.55396	39.0
925.50293	20.1
926.57874	337.0	b (9) (1+)
927.50964	134.5
928.61963	22.0
929.58362	8.4
930.35889	4.1
935.33850	26.6
936.52820	5.2
937.45886	11.2
939.36133	8.3
941.52136	36.0
942.52563	50.0
943.49695	45.2
946.36926	6.8
952.68677	19.9
953.50757	140.1
954.56055	159.0	y (19) (2+)
955.47803	16.6
956.45642	7.7
957.57703	67.6
959.52441	18.2
960.61084	12.3
961.45886	10.9
962.45020	12.4
965.16235	13.4
971.29053	27.9
972.46692	28.2
973.33374	5.8
974.51086	37.7
976.54797	4.2
978.13879	7.6
983.10791	14.2
983.91077	55.4
984.76306	55.6
990.57080	4.5
993.72754	3.6
996.69690	17.3
1003.62842	4.0
1004.40405	25.1
1005.94226	20.7
1006.62036	16.9
1009.62720	20.3
1013.39099	10.4
1014.27893	3.7
1015.49780	11.1
1017.09558	44.9
1017.89917	7.2
1018.53271	9.5
1019.55310	4.4
1020.62878	9.0
1023.41003	3.5
1027.73303	5.8
1028.76733	13.4
1030.60364	26.0
1031.54260	41.4
1032.42334	15.2
1037.52136	26.4
1040.35156	69.9
1043.20874	15.4
1044.20935	21.3
1045.49683	9.9
1046.66821	62.1
1047.44702	14.8
1052.26062	178.7	b (21) (2+)
1053.93726	5.5
1054.56262	29.9
1055.60974	3.4
1058.72839	3.9
1061.24390	25.2
1062.90759	30.2
1064.49011	10.7
1065.47461	37.9
1066.86401	16.9
1067.62878	6.4
1071.65417	94.0	[M+2H] (2+)-NH3-H2O
1072.50928	38.6
1073.60010	15.6
1075.00220	8.5
1077.56995	117.6
1078.86462	30.3
1079.64600	26.6
1080.74988	9.8
1081.37183	26.3
1082.57190	19.9
1089.59326	26.9
1090.72119	62.7	[M+2H] (2+)+H
1092.20935	16.3
1096.62756	54.3
1097.64978	22.8
1098.50610	7.4
1102.38074	7.9
1105.71643	6.9
1108.55408	1.8
1113.66260	5.9
1120.32813	43.7
1121.58899	7.7
1127.70410	9.9
1128.58093	25.6
1134.48560	5.4
1138.13538	24.0
1139.55090	74.8
1140.50684	86.4
1141.49976	38.6
1142.55774	14.9
1146.65540	10.7
1150.63965	9.2
1151.57605	2.5
1160.07776	4.6
1165.15076	52.8
1166.09607	53.4
1169.45532	13.0
1171.22083	49.2
1172.04846	11.1
1182.96448	9.4
1187.83374	85.3
1189.89502	18.4
1193.62317	8.6
1200.24756	52.1
1205.16101	16.2
1209.66858	9.9
1218.75671	19.3
1220.44983	32.1
1223.43298	13.3
1225.41748	156.0
1227.03699	52.2
1227.67920	13.1
1229.71570	45.0
1232.79456	12.9
1234.59656	5.7
1235.40991	2.1
1239.67090	12.9
1243.33594	37.1
1244.95874	3.7
1247.94678	44.5
1248.96716	13.4
1249.69775	15.6
1250.87048	32.0
1252.51770	413.0	y (13) (1+)
1253.67090	368.7
1254.52820	122.8
1256.67444	23.6
1257.56970	34.8
1259.65320	35.7
1262.76184	7.7
1272.09009	16.1
1277.04932	42.1
1277.67053	5.3
1280.45105	53.2
1285.23962	132.7
1287.05286	36.3
1288.72998	48.6
1293.69885	13.4
1297.50037	51.0
1298.22900	9.1
1301.40210	31.3
1302.66602	40.3
1303.37329	23.0
1304.87610	9.3
1305.80225	24.4
1313.29578	13.4
1316.07239	11.5
1318.16162	68.7
1322.48853	62.4
1323.55994	664.9	y (14) (1+)
1324.53394	603.9
1325.61096	152.4
1326.23169	1.1
1326.83398	20.9
1328.32727	48.8
1331.31470	16.8
1340.58081	4.4
1341.93738	12.6
1342.95605	11.2
1348.36755	21.1
1350.08972	18.7
1350.74524	50.2
1352.87732	18.1
1355.37390	41.0
1359.51172	42.2
1362.25305	22.1
1363.62341	6.9
1372.57532	164.2
1373.49622	112.4
1374.62537	15.9
1375.32117	71.5
1378.70557	58.9
1380.52356	25.2
1386.45020	27.0
1389.03918	19.0
1393.79932	22.2
1395.97070	22.4
1397.47644	55.6	b (14) (1+)-NH3
1406.88452	3.6
1409.09106	28.1
1410.81458	12.5
1416.18628	12.9
1426.37915	6.2
1428.44763	6.4
1435.75879	6.5
1437.82825	50.0
1438.78821	23.6
1452.56726	17.3
1453.72046	15.6
1459.22937	34.8
1462.15002	19.9
1465.47498	13.2
1470.66821	576.0	y (15) (1+)
1471.64978	456.8
1472.87708	127.1
1480.91589	2.4
1484.87219	7.3
1511.72522	19.4
1519.13245	24.1
1519.86316	4.7
1520.70691	6.0
1531.11011	8.6
1532.40784	25.7
1547.73901	4.9
1550.77905	17.2
1558.69812	43.0
1559.80811	17.8
1573.77515	9.6
1593.99023	7.2
1604.72156	91.3
1617.76453	8.2
1636.67798	14.5
1637.56519	11.9
1638.54785	34.3
1639.84607	5.0
1648.28711	21.0
1654.91125	6.4
1660.83008	16.2
1663.86841	2.4
1670.71777	9.2
1697.07983	12.3
1703.78455	7.7
1709.89111	18.1
1727.84106	7.1
1732.82837	7.1
1740.91858	7.1
1742.84766	4.6
1751.89417	6.8
1755.60229	6.1
1764.82385	22.8
1770.74500	8.9
1782.43921	26.3
1783.46277	20.5
1799.63123	15.7
1800.62415	42.6
1801.79004	40.6
1806.00757	6.5
1807.59180	13.1
1818.97327	13.4
1829.03101	9.1
1830.98694	13.3
1832.78992	16.5
1856.45911	32.9
1987.79419	6.8
