# Supplementary material for: Top-Down and Bottom-Up Identification of Proteins by Liquid Extraction Surface Analysis Mass Spectrometry of Healthy and Diseased Human Liver Tissue
Source: J Am Soc Mass Spectrom. 2014 Sep 3;25(11):1953–61. doi: 10.1007/s13361-014-0967-z (PMC4197381; doi:10.1007/s13361-014-0967-z)
Supplement: Supplementary file 4 — (ZIP 7870 kb) [file 13361_2014_967_MOESM4_ESM.zip › data/IIIEELPK_-2_4_9442.txt]

m/z	i	matches
130.16806	3.8
134.34529	2.9
135.29184	6.1
136.30475	10.0
138.26999	34.2
139.19214	5.6
140.42188	19.3
141.33206	67.7
142.23528	15.6
143.22508	36.6
144.22284	32.0
145.15703	10.6
147.10313	191.0
148.09612	12.8
149.56821	8.8
152.23325	32.8
153.36560	22.7
154.12659	5.0
155.18954	35.3
156.32422	81.5
157.25668	157.3
158.32515	84.3
159.25200	160.8
160.30396	27.7
161.26933	9.1
162.26122	13.2
164.34793	16.4
165.09627	6.4
166.20340	154.2
167.03342	10.2
169.29549	129.2
170.28976	129.1
171.34534	150.7
172.25491	68.4
173.28201	116.7
174.43954	24.9
175.35684	255.7
176.25603	33.9
177.35593	73.5
178.24399	35.3
179.23711	5.1
180.31267	5.3
181.27501	96.6
182.14331	3.4
183.28909	336.7
184.28720	98.4
185.25919	239.9
186.35068	58.4
187.25494	142.5
188.42206	63.2
189.40103	60.3
190.30109	29.8
191.31757	88.0
192.38562	56.7
193.30341	102.8
194.32584	38.2
195.34607	40.9
196.33142	92.6
197.22784	211.6
199.33189	14953.9
200.32758	646.2
201.27272	1918.7
202.33047	53.0
203.18733	40.6
204.31409	56.2
205.34555	136.3
206.21994	371.0
207.28467	115.5
208.31256	21.3
209.27292	110.3
210.30023	76.5
211.30096	159.7
212.32907	178.8
213.34558	102.9
214.37338	48.5
215.30600	862.5
216.44458	74.7
217.36223	108.6
218.31029	43.1
219.32733	200.2
220.35033	36.5
221.14116	75.0
222.29462	38.9
223.40866	106.8
224.39215	133.4
225.30042	128.9
227.34319	29246.1	b (2) (1+), y (2) (1+)-NH3
228.31577	1748.0
229.25879	1338.5
230.50534	78.6
231.38333	71.9
232.39955	255.5
233.36417	337.3
234.28973	246.8
235.35513	186.5
236.21263	95.3
237.25621	83.2
238.39578	63.4
239.47392	35.4
240.50787	25.3
241.41302	63.4
242.36813	81.2
243.30426	1079.8
244.40976	159.2
245.31331	116.8
246.43179	68.7
247.39848	225.7
248.39148	69.0
249.37790	401.1
250.34744	148.4
251.34653	2115.1
252.39526	162.3
253.43207	73.2
254.39392	28.6
255.45648	61.3
256.64532	43.4
257.47714	74.3
258.33801	89.9
259.26932	158.6
260.42719	170.0
261.36938	315.0
262.40436	350.4
263.28189	109.0
264.61554	56.4
266.18634	333.2
267.36377	2782.1
268.45081	99.0
269.35876	51.7
270.38794	92.4
271.48953	26.8
272.46869	48.4
273.47427	56.2
274.41220	47.0
275.51193	77.1
276.38638	330.2
277.47409	84.8
279.26440	1346.8
280.24728	106.7
281.36542	82.4
282.43896	32.2
283.28058	129.0
284.59241	75.1
285.41583	90.5
286.45154	64.0
287.54669	74.8
288.46161	298.5
289.58649	69.0
290.49597	67.1
291.29144	25.0
292.27637	119.4
293.29837	72.2
295.35440	4674.5
296.41946	650.4
297.38278	83.6
298.43448	288.2
299.53207	40.6
300.43820	26.3
301.67294	104.7
302.35184	277.3
303.18448	366.0
304.29822	198.9
305.36807	119.4
306.54733	68.5
307.83783	192.7
308.50839	205.4
309.41037	9.2
310.40231	72.1
311.46024	71.6
312.40604	234.3
313.42053	129.4
314.41583	149.6
315.35919	300.7
316.38348	93.5
317.36685	178.1
318.33249	51.8
319.42599	50.9
320.38397	66.7
321.54959	120.6
322.40646	126.0
323.32416	81.2
324.52374	204.1
325.97305	129.6
326.66782	55.5
327.52979	40.3
328.62869	200.8
329.56000	102.8
330.56876	317.1
331.48224	487.1
332.75632	271.2
333.42368	78.5
334.36777	138.2
335.61276	159.8
336.53247	211.9
337.54489	73.3
338.48056	110.8
339.78711	700.8
340.52612	7067.3	y (3) (1+)-NH3, b (3) (1+)
341.55444	1802.4
342.61276	110.5
343.53766	78.6
344.67468	121.1
345.41788	311.2
346.38348	393.1
347.39392	192.2
348.31241	239.5
349.39896	401.2
350.47305	151.8
351.27841	111.0
352.46689	118.4
353.43701	24.7
354.43988	91.6
355.67575	164.4
356.69101	113.8
357.51584	81.5
358.54099	158.4
359.49493	154.6
360.52731	92.1
361.44009	245.9
362.41476	307.6
364.61307	22713.2
365.24155	79434.6	y (6) (2+)
366.27606	312.2
367.40237	141.6
368.61093	114.8
369.51840	109.6
370.29391	84.3
371.38354	169.4
372.36349	360.1
373.38608	157.2
374.51215	119.1
375.52066	209.8
376.39117	582.5
377.45566	310.3
378.39264	383.6
379.35074	198.1
380.45941	312.7
381.47510	147.6
382.51419	196.3
383.33301	233.6
384.39523	118.9
385.50189	430.9
386.53137	313.7
387.50861	128.6
388.43747	258.7
389.46790	381.7
390.56531	313.8
391.54962	450.1
392.44086	324.2
393.45737	269.2
394.45490	759.7
395.49814	111.4
396.77457	74.3
397.47763	321.1
398.38794	212.9
399.74539	192.9
400.67493	534.9
401.55389	179.6
402.49951	199.8
403.70450	320.5
404.51437	346.1
405.68820	298.7
406.52042	534.4
407.43542	187.9
408.48526	111.4
409.52762	277.4
410.16708	113.3
411.43475	385.5
412.37012	320.5
413.31793	194.2
414.38171	424.5
415.30359	388.0
416.41132	287.8
417.47513	478.4
418.53522	318.2
419.53781	181.7
420.93835	736.0
421.60287	1020.1
422.65433	74.4
423.57346	346.8
424.59256	248.3
425.51575	292.9
427.29785	1415.2
428.26669	857.7
429.45300	349.6
430.54459	133.4
431.47043	396.8
432.45453	579.3
433.48837	740.7
434.80905	632.0
435.67245	90.5
437.40894	452.9
438.50482	249.3
439.43048	211.0
440.45139	253.7
441.30835	342.3
442.47104	571.0
443.44553	242.4
444.46268	272.2
445.28781	249.1
446.14227	78.7
447.41556	687.9
448.60513	511.4
449.47650	1416.4
450.54099	729.9
451.73376	418.1
452.72568	243.9
453.74976	579.5
454.80524	165.9
455.46994	323.9
456.41519	538.5
457.26819	482.3
458.24683	350.0
459.37726	2088.4
460.38315	3521.3
461.18356	1679.0
462.33517	1485.2
463.21002	541.6
464.11121	405.8
465.67392	2904.9
466.75809	497.6
468.23056	4569.9
469.01556	6243.1
470.39825	705.8
471.30472	1164.6
472.14523	911.6
472.98599	27.3
477.36725	8248.2	[M+2H] (2+), [M+2H] (2+)-H
478.38153	1440.6
479.55231	66.1
480.28369	13.1
481.50748	42.0
482.32196	39.6
482.93973	65.6
484.27698	52.8
485.37750	311.1
486.48819	150.8
487.67902	58.8
488.56384	393.3
489.61212	70.1
490.49341	148.9
491.40421	66.5
492.49988	129.0
493.34753	247.7
494.47678	229.3
495.38504	175.3
496.75232	31.3
497.49240	149.8
498.67026	240.8
499.41589	162.5
500.57706	62.1
501.43988	129.4
502.41202	397.2
503.12814	168.5
504.44598	451.9
505.34366	251.3
506.57825	244.8
507.67871	352.6
508.37775	685.9
509.59036	98.1
510.50226	153.4
511.24243	93.3
512.18713	268.1
513.45575	233.2
514.47998	166.9
515.42670	106.8
516.32971	160.0
517.41443	554.0
518.38251	444.5
519.51147	155.1
520.45154	157.8
521.24176	199.2
522.31146	253.6
523.40570	322.0
524.47424	237.2
526.11151	305.7
527.18689	286.1
528.22552	323.4
529.21118	324.3
530.28021	176.7
531.27612	165.8
532.37048	654.9
533.50330	488.6
534.49426	205.1
535.44458	188.0
536.36176	187.5
537.23657	131.2
538.22046	127.6
539.45532	527.0
540.41888	247.3
541.54987	288.6
542.43195	81.5
543.58752	266.3
544.69318	214.3
545.43494	159.9
546.30054	245.2
547.17938	245.6
548.13892	412.8
549.31891	221.1
550.40674	278.7
551.42139	186.5
552.57379	224.2
553.61658	182.4
554.30493	104.8
555.37866	293.5
556.44183	130.8
557.52582	218.0
558.49713	227.5
559.34015	272.5
560.27814	349.1
561.40283	3265.4
562.44672	164.5
563.46631	440.9
564.50073	566.9
565.59717	283.0
566.61078	389.0
568.14508	730.0
569.21112	745.2
570.12073	402.8
571.45709	263.9
572.75037	273.6
574.21130	457.7
575.15863	204.5
575.89868	257.1
577.14319	181.6
578.25671	355.1
579.35675	967.0
580.48401	89.8
581.68744	200.1
582.60437	266.6
583.53217	591.5
584.51068	327.5
585.48633	231.6
586.51501	1280.6
587.43390	232.5
588.27612	232.7
589.49109	304.8
590.39520	100.4
591.49615	652.8
592.50665	493.9
593.43396	635.2
594.50323	214.9
595.61395	653.8
596.68732	505.0
597.69653	183.3
598.75592	314.2
599.66614	382.9
600.68823	814.8
601.69684	967.2
602.40936	1146.5
603.01038	3102.0
604.43829	467.1
605.37909	303.3
606.60913	423.5
607.60046	246.4
608.80365	418.6
609.79718	695.8
611.05170	73.3
612.43353	138.4
614.44519	24951.8
615.46838	9670.9	y (5) (1+)
616.67303	352.0
617.59186	125.9
618.37317	48.2
619.55310	182.9
620.44739	247.4
622.29395	1078.2
623.10266	1640.5
624.50806	735.3
625.43201	250.8
626.60840	53.5
627.47302	235.2
628.52643	124.7
629.43152	313.5
630.55841	204.3
631.50897	928.3
633.26337	1133.7
634.11566	679.8
635.24701	96.8
635.84717	38.6
636.47363	138.2
637.39667	213.4
638.38440	333.2
639.61951	62.1
640.52063	789.3
641.75403	250.9
642.62183	399.5
643.47131	405.4
644.43439	122.3
645.48718	40.4
646.34045	80.2
647.42743	60.7
648.62793	86.4
649.68170	167.9
650.76746	633.9
651.46167	351.9
652.45398	196.8
653.60114	129.7
654.41028	78.2
655.60077	235.6
656.65118	322.3
657.63751	230.6
658.70313	631.1
660.37433	7723.3
661.47723	462.3
662.52911	120.0
663.51447	111.0
664.67706	564.4
665.60358	277.3
666.69476	456.5
667.61389	115.4
668.61517	112.7
669.54742	75.8
670.64551	127.4
671.87604	308.0
672.71985	346.8
673.73822	266.1
674.54321	146.3
675.80756	496.1
676.49731	5644.2
677.42340	411.8
678.50366	25.6
679.66473	475.2
680.46698	145.7
681.68097	76.1
682.46088	53.2
683.44940	87.4
684.69086	180.8
685.68292	178.5
686.52551	122.2
687.51666	87.6
688.61731	208.2
689.47131	64.4
690.78113	64.1
691.53680	158.5
692.47064	518.7
693.43311	349.6
694.51392	386.9
695.47455	132.5
696.50104	89.3
697.86237	169.8
698.78552	42.5
699.47784	120.1
700.40710	184.7
701.39874	87.7
702.62018	102.3
703.53479	165.5
704.63477	1013.1
705.65485	98.9
706.48663	156.9
707.77594	416.8
708.48181	273.6
709.45380	177.2
710.58160	278.7
711.92871	364.5
712.58673	4007.1
713.67633	98.1
714.57251	54.0
715.51465	68.0
716.55658	101.1
717.59039	45.0
718.58209	276.7
719.61206	118.4
720.60651	113.8
721.67059	117.4
722.62305	80.5
723.52850	100.2
724.42413	70.4
726.45984	7336.5
727.58661	20538.3
728.74103	127151.0	y (6) (1+)
729.46777	1031.1
730.29175	138.5
731.35669	129.8
732.43439	65.5
733.44690	37.7
734.45526	56.2
735.44513	102.8
736.55640	284.7
737.58258	368.9
738.45966	228.0
739.47632	207.2
740.53619	303.8
741.42291	131.0
742.51617	269.5
743.49799	85.9
744.60168	114.1
745.60699	23.3
746.41296	14.3
747.60083	96.9
748.44348	444.6
749.53375	229.5
750.46045	121.2
751.48267	132.3
753.27856	556.4
754.51074	177.9
755.54742	157.7
756.59393	254.2
757.66449	54.9
758.85748	33.0
759.75171	55.6
761.31647	74.0
762.30573	219.0
763.51886	38.6
764.56219	92.8
765.50208	233.2
766.42523	212.1
767.67401	36.8
768.50201	587.1
769.47809	881.6
770.36578	258.2
771.61115	43.8
772.46484	38.8
773.42053	14.7
774.47687	5.2
775.63605	28.1
776.73035	77.9
777.62787	63.5
778.46960	112.3
779.53333	59.2
780.51233	130.3
781.39520	113.2
782.58698	181.7
783.50940	112.4
784.41718	90.4
785.43829	29.7
786.39752	26.8
787.49194	50.1
788.64484	114.4
789.52631	168.9
790.47363	261.3
791.34430	37.8
792.44012	34.8
793.56860	104.4
794.78650	47.1
795.67419	20.6
796.64386	37.4
797.49500	25.5
798.47485	45.6
799.51599	163.8
800.40118	121.7
801.37799	6.6
802.27228	27.2
803.64618	2.5
804.64392	70.2
805.50830	68.6
806.46893	195.2
807.55383	584.9
808.53333	1112.6
809.45007	65.7
810.40491	65.3
811.51410	65.6
812.51941	52.2
813.72485	20.8
814.47369	56.0
815.57281	77.0
816.56995	29.0
817.55963	60.7
818.61420	6.7
819.51563	3.8
821.17029	130.6
822.51440	273.8
823.49048	2090.4
824.64539	198.4
825.54681	34.4
826.59271	99.6
827.38312	33.9
828.60742	109.1
829.67731	57.6
831.52460	21.9
832.38116	28.1
833.61841	48.3
834.77222	23.2
835.54669	12.5
836.55396	18.1
837.60193	3.5
838.51318	36.7
839.63336	212.9
840.56915	446.2
841.55139	795.0
842.48755	38.4
843.51752	3.4
844.50128	7.7
845.52808	9.1
846.48859	20.6
847.51361	31.6
849.50647	78.9
850.65668	42.7
851.54865	53.5
852.61682	105.9
853.59833	126.8
854.57263	51.8
855.63086	69.8
856.55396	49.4
858.54883	7.7
859.73431	17.9
861.43457	21.5
862.50946	59.0
863.66321	41.0
864.51715	30.4
865.62415	7.5
866.62732	7.4
867.46582	8.6
868.63513	28.1
869.54340	11.1
870.47388	5.9
872.00623	15.8
874.60187	8.6
878.50171	67.8
879.57526	79.8
880.51996	21.9
881.63983	4.7
882.51654	2.6
883.43555	45.0
884.72736	13.3
886.53302	8.7
887.33002	11.7
888.53180	14.7
889.57483	17.8
890.43097	19.9
894.45386	3.4
896.47192	7.8
897.46039	14.1
898.41913	39.0
899.52765	23.8
901.41492	137.6
902.49054	18.5
903.34766	8.3
906.83698	10.0
908.68042	6.0
909.37097	5.1
910.47229	9.7
911.55127	3.7
912.42859	7.9
913.57623	16.9
914.49377	10.6
916.68042	13.7
918.45300	19.4
919.40869	6.5
921.56030	15.9
922.55322	5.7
923.67902	9.4
924.60211	3.0
925.61829	17.3
926.85425	35.2
927.48370	15.9
931.47107	4.0
932.46265	5.2
933.59369	17.4
935.46338	9.3
937.31464	37.2
940.55670	6.9
941.69336	10.4
943.95654	14.4
951.57709	7.8
954.14984	18.0
957.42047	5.4
959.46417	2.7
960.53473	12.6
962.48224	9.5
965.50098	5.0
969.01959	3.1
969.63702	3.8
