# Supplementary material for: Top-Down and Bottom-Up Identification of Proteins by Liquid Extraction Surface Analysis Mass Spectrometry of Healthy and Diseased Human Liver Tissue
Source: J Am Soc Mass Spectrom. 2014 Sep 3;25(11):1953–61. doi: 10.1007/s13361-014-0967-z (PMC4197381; doi:10.1007/s13361-014-0967-z)
Supplement: Supplementary file 4 — (ZIP 7870 kb) [file 13361_2014_967_MOESM4_ESM.zip › data/QLWDELGALWVCVVLSPHCKPEER_-2_4_78151.txt]

m/z	i	matches
271.39624	9.9
272.06192	4.0
284.16895	17.9
288.27429	14.0
294.26703	11.6
311.52078	7.4
312.24319	10.9
320.49194	10.5
321.14331	4.6
325.16251	3.3
328.09326	5.6
329.31693	7.6
330.33618	11.9
344.31119	5.8
347.34549	84.0
348.50739	8.3
349.29877	3.9
351.36099	10.8
353.24588	11.8
355.51691	12.8
359.38498	14.5
361.28479	6.5
369.08392	6.5
376.49109	5.2
378.56204	4.5
381.37872	9.0
389.50900	11.5
391.42419	5.9
399.50629	5.4
400.18600	27.4
405.33148	7.1
410.33133	9.9
414.32959	41.2
415.35358	10.6
417.36237	12.3
423.46851	17.6
427.24237	14.2
428.47400	3.5
429.30917	45.0
432.35352	11.9
439.25546	7.5
440.33496	7.4
442.43222	18.4
443.43875	32.3
449.42517	15.1
451.51999	19.0
456.22137	7.1
457.89520	17.0
459.16016	14.3
460.37888	88.9
461.65036	39.1
463.43921	3.0
465.75262	5.2
468.47089	24.2
469.42035	20.3
471.93530	5.3
475.17166	44.5
479.27603	14.4
486.37604	5.9
487.25439	16.4
489.13068	5.7
490.33023	3.4
491.15741	3.0
497.19690	20.1
503.83423	10.5
505.13922	11.7
508.30695	59.7
510.46478	19.8
511.40497	13.5
513.01947	5.4
514.47974	34.1	b (9) (2+)
515.60669	2.3
517.95020	11.7
522.63824	6.2
523.33319	23.6
526.31512	5.2
527.26862	7.3
529.25610	5.5
530.45520	11.1
531.11053	6.7
534.13330	16.9
540.26624	2.6
543.45471	43.9	b (4) (1+)
544.35059	2.0
549.28253	18.4
550.34399	3.6
551.01959	5.6
552.35620	30.5
555.47266	20.4
557.41534	64.7
558.36328	9.8
561.32233	4.0
564.36865	46.8
570.33765	4.5
572.43854	7.5
573.43591	52.5
574.45514	39.2
578.29285	6.6
581.27039	8.1
583.25201	24.8
584.50586	38.6
585.27454	14.9
586.35901	10.6
587.65454	4.1
590.35083	16.2
591.15491	6.4
592.45367	8.4
593.19733	5.4
595.43018	5.9
598.24493	6.2
599.12433	11.0
600.36621	5.1
601.42273	15.7
602.30188	3.3
606.23090	20.2	b (10) (2+)
607.18622	11.1
609.35608	7.3
613.44922	5.7
627.42987	13.1
628.56177	16.8
629.45844	7.0
631.53473	12.7
632.28284	12.0
634.17212	8.0
635.23615	2.9
636.40863	9.6
638.41266	51.6	y (11) (2+)-H2O
639.36670	7.8
640.38348	21.5	y (5) (1+)-H2O
644.22626	10.8
645.29852	11.6
648.22607	15.1
649.56616	17.6	y (17) (3+)-H2O, y (17) (3+)-NH3
653.68982	6.0
654.33624	7.9
654.98907	25.0	b (5) (1+)-NH3, b (5) (1+)-H2O
655.89429	7.0
656.67914	66.1	y (17) (3+), b (11) (2+)
657.56335	14.2
658.47296	5.7
659.24677	8.1
663.46045	15.8
664.44989	12.8
665.66187	8.4
667.53772	10.8
669.48834	32.9	y (18) (3+)-NH3, y (18) (3+)-H2O
670.41510	10.4
671.38745	15.7
673.85052	16.5
674.53497	206.9	y (18) (3+)
675.58624	51.0
676.54584	7.2
681.31293	36.0
692.22870	22.9
695.53864	14.4
697.10907	83.6	y (12) (2+)
698.41608	8.4
699.82257	17.0
702.52771	3.0
703.68109	22.6
704.89429	36.6
706.11438	20.2	y (19) (3+)-H2O
708.12292	55.2	b (12) (2+)
710.40613	4.1
711.57239	8.7
712.87268	8.5
716.45319	33.0
720.66321	2.2
721.52356	4.6
724.54285	10.0
725.43933	11.4
727.67395	30.9
728.68854	32.5
731.55566	7.5
733.31091	9.9
734.81354	66.6
736.43829	35.2
737.46643	11.0
738.35577	8.7
739.69141	26.2	y (13) (2+)-H2O, y (13) (2+)-NH3
740.36090	3.7
741.44543	23.8
742.42560	119.4
743.32043	63.9	y (6) (1+)-H2O
745.56659	242.2
746.51013	147.0
747.63904	21.1	b (13) (2+)-H2O
752.49756	26.9
753.49640	28.8	b (20) (3+)-H2O
758.25195	5.0
759.42896	24.3
760.42126	120.6	b (20) (3+)
761.58160	32.0	y (6) (1+)
762.57355	133.1
763.32935	16.1
764.51404	8.8
765.21564	14.6
767.38007	6.3
770.34314	26.3
771.95453	12.1
773.36700	7.7
775.21570	26.8
776.71442	12.5
777.39703	5.6
779.13214	14.6
782.06860	56.8
782.96429	10.0
784.60529	29.2	b (6) (1+)
785.26965	19.8
786.25287	27.3	b (21) (3+)-H2O
787.48267	84.4	b (21) (3+)-NH3
788.59149	120.6	y (21) (3+)-NH3, y (21) (3+)-H2O
789.38129	27.3	y (14) (2+)-H2O
790.31927	30.3	y (14) (2+)-NH3
793.55548	6.6
794.95728	22.8
796.44495	18.5
798.19958	302.8	y (14) (2+), b (14) (2+)-NH3, b (14) (2+)-H2O
799.03723	77.4
800.16388	7.8
801.44604	21.1
802.34790	27.2
803.38843	13.8
804.21771	20.3
805.40417	17.7
807.11853	7.7
808.54327	51.8
809.61511	3.0
812.61145	33.1
813.27521	34.3
815.16705	10.7
816.53595	11.7
818.44281	7.9
820.27063	25.3
821.24219	61.7
821.91901	37.6
823.66296	39.0	b (7) (1+)-H2O
824.37231	15.2
825.38348	9.3
826.53302	17.9
827.74579	28.5
828.76508	40.8	b (22) (3+)-H2O
829.65552	10.0
831.06268	15.1
832.19775	20.7
834.47650	27.6
835.48169	88.7	b (22) (3+)
836.27832	10.4
838.87421	37.6
839.99835	8.6
840.99658	23.7
842.17297	27.1	b (7) (1+)
842.81525	12.5
843.44916	3.4
844.56726	7.4
855.60046	12.5
856.54407	13.2
857.61792	63.8
858.46173	41.2
859.36310	26.1
860.45251	24.4
862.31323	48.3
865.24933	14.2
867.59167	18.0
868.58008	47.7
869.56024	11.3
871.57776	188.2
872.66010	60.3	b (23) (3+)-NH3, b (23) (3+)-H2O
873.26953	3.0
874.54584	55.6
875.29181	85.2
878.34076	51.9	b (23) (3+)
880.27258	13.5
881.74835	53.8	y (15) (2+)-H2O, y (7) (1+)-NH3
883.41211	16.7
884.56262	13.1
887.85992	13.5
888.55682	19.0	y (23) (3+)-NH3, y (23) (3+)-H2O
889.53784	33.4
891.47491	11.5
892.65399	144.8
893.45776	8.4
896.31714	22.4	b (8) (1+)-NH3
899.48322	16.2
900.48206	34.9
901.52203	72.3
902.61401	85.3
904.11572	154.5
905.36444	49.8
906.82446	152.1	b (16) (2+)
907.63153	134.3
908.51965	288.2
909.57104	106.5
910.54376	9.7
915.09320	23.2
918.51154	140.0
919.61493	193.8
920.74780	7.3
921.75354	37.6
922.99677	14.4
924.53131	90.6	[M+3H] (3+)-NH3-H2O
925.31274	19.8
926.06274	77.3
928.21552	11.2
937.39886	7.7
938.55518	5.3
939.31927	4.2
940.39917	3.6
941.40607	14.9
942.26361	34.0
945.58734	7.8
946.91321	61.2	b (17) (2+)-H2O, b (17) (2+)-NH3
948.39624	6.3
949.53815	8.1
950.77124	20.2
951.55859	55.9
954.04901	15.5
955.41608	11.7
956.46130	9.2
962.72321	3.8
964.17041	23.1
965.06213	3.4
965.95844	12.6
968.49298	8.0
969.31836	28.2
970.44702	16.8
971.25006	25.9
971.99249	96.7
972.60815	5.2
973.29712	22.0
974.49963	7.1
975.75311	26.2	y (17) (2+)-NH3
983.92719	63.0	y (17) (2+)
985.95325	26.9
990.82086	28.9
992.43384	8.8
993.27826	14.3
995.65967	265.7	y (8) (1+)
996.62952	74.2
997.53082	25.1
999.05658	27.9
999.78839	7.4
1001.12341	51.5
1002.36456	40.3	y (18) (2+)-H2O
1003.69128	30.2	y (18) (2+)-NH3
1004.55487	6.9
1005.16553	27.6
1008.71576	4.7
1009.82037	65.9	b (9) (1+)-NH3
1011.20734	6.6
1012.67706	16.4
1013.70813	4.4
1015.62274	17.2
1017.37207	16.3
1018.62909	52.4
1023.11542	324.0
1023.97113	144.1	b (18) (2+)
1024.94727	15.0
1027.25366	57.0	b (9) (1+)
1030.60291	4.9
1031.59619	24.8
1033.41602	23.2
1036.63391	34.9
1038.28088	134.5
1039.63135	32.6
1041.09204	93.5
1043.00977	34.0
1043.78284	39.9
1045.19678	79.9
1046.42932	34.2
1048.66272	35.6
1049.53845	4.5
1051.61084	3.3
1052.89819	13.7
1055.07104	87.9
1059.54968	28.3	y (19) (2+)-H2O, y (19) (2+)-NH3
1063.63989	11.8
1064.98486	9.3
1066.63965	99.3	b (19) (2+)-NH3, b (19) (2+)-H2O
1067.91931	301.6	y (19) (2+)
1068.79749	145.4
1069.97302	33.5
1071.61951	9.7
1072.45166	26.7
1076.67004	91.0
1077.52393	121.8
1078.15967	44.4
1081.41516	8.2
1082.46204	22.2	y (9) (1+)
1084.15015	70.7
1085.25647	15.9
1086.62561	60.7
1087.54871	7.4
1088.85718	4.9
1089.61914	21.5
1090.60095	8.3
1092.23792	34.0
1093.30408	14.9
1095.12720	25.2
1096.21240	39.5
1097.68372	5.5
1100.18921	24.3
1104.17493	31.9
1105.20581	26.4
1105.98267	43.1
1106.80554	61.8
1107.41492	5.0
1109.52954	34.7
1112.58008	4.1
1114.48914	4.0
1115.64294	30.6
1117.71814	80.2
1118.76880	62.9
1119.49194	31.8
1122.71777	44.3
1125.47058	19.1
1127.47424	18.9
1128.51672	38.4
1129.57239	54.5
1130.35779	16.2
1131.23779	8.1
1134.22693	22.1
1135.64771	10.6
1136.42102	14.0
1139.98816	48.3	b (20) (2+)
1142.22791	27.6
1143.67725	8.4
1146.52686	5.6
1147.96875	48.0
1148.60364	8.6
1149.48511	11.3
1150.74207	32.1
1152.51135	3.5
1154.65979	5.3
1157.70386	26.1
1159.53845	3.7
1160.55261	20.9
1162.01477	29.3
1165.53796	350.3
1166.33386	289.9
1167.21179	53.0
1171.34668	33.0
1172.31079	29.4
1173.05957	34.4
1174.51526	33.6
1175.28564	29.9
1176.72388	4.5
1179.18079	50.5	y (10) (1+)-NH3, b (21) (2+)-NH3, b (21) (2+)-H2O
1181.34521	22.9	y (21) (2+)-NH3, y (21) (2+)-H2O
1183.67212	25.5
1191.47070	36.0
1193.68542	20.2
1195.81641	14.4
1196.97559	44.3
1197.85461	21.0
1199.76514	66.7
1200.39880	35.6
1201.92798	30.8
1203.80627	21.3
1207.59546	9.2
1208.73645	12.6
1210.48193	8.2
1212.77063	39.2	b (10) (1+)
1213.67688	106.7
1214.67773	48.2
1215.91187	38.3
1216.68262	7.4
1217.56262	19.5
1219.65063	16.1
1220.72339	35.7
1222.81409	56.5
1223.78870	9.9
1225.96777	5.9
1226.98071	10.5
1227.60815	12.8
1228.65686	28.6
1231.37195	290.1
1232.17444	185.8
1233.54639	62.2
1236.04150	62.2
1239.30981	46.7
1240.97876	8.9
1241.65625	9.9
1243.95581	22.8	b (22) (2+)-H2O, b (22) (2+)-NH3
1244.66223	16.8
1245.60876	148.2
1246.58215	107.5
1247.82373	51.5
1252.52344	29.3	b (22) (2+)
1256.66504	30.9
1257.47632	15.3
1258.50330	12.5
1259.68005	21.3
1262.51685	3.6
1266.61377	7.8
1268.56616	6.1
1272.76086	4.3
1274.28564	32.5	y (22) (2+)-H2O
1277.90796	34.3	y (11) (1+)-NH3
1281.14282	12.9
1283.06250	9.2
1284.85339	17.0
1285.96948	36.3
1287.04358	33.0
1288.17468	220.1
1289.36145	31.1
1291.67993	26.1
1293.71924	24.7	b (11) (1+)-H2O
1294.87805	36.2	b (11) (1+)-NH3, y (11) (1+)
1297.71692	18.0
1301.97546	32.5
1306.49573	4.3
1308.65967	16.7
1313.69238	36.8
1315.91174	36.9
1316.91382	46.9	b (23) (2+)
1319.60962	24.4
1323.63086	18.9
1328.44116	5.7
1329.69299	6.6
1330.72253	7.1
1331.82031	39.7	y (23) (2+)-H2O, y (23) (2+)-NH3
1333.66443	11.8
1336.68555	2.6
1338.93872	5.9
1340.56653	22.1	y (23) (2+)
1342.22620	26.3
1344.11169	18.2
1347.64136	26.9
1349.37781	20.0
1354.89807	14.1
1366.93164	11.5
1373.63330	9.2
1374.82227	15.6
1376.43909	6.2
1380.52051	11.4
1384.56238	10.3
1386.72900	26.6
1391.20068	22.1
1392.57556	48.5
1393.58582	57.7	y (12) (1+)
1395.65686	14.7
1397.56616	11.0
1398.84412	7.0
1400.69067	13.4
1402.95935	17.6
1415.86975	17.0
1417.70007	19.3
1421.66663	8.1
1422.29626	14.8
1424.72510	3.3
1428.90833	9.7
1431.71973	16.9
1432.73840	8.3
1433.72205	15.9
1434.82849	13.8
1436.65796	15.4
1444.65540	9.0
1445.53967	7.0
1454.57739	8.4
1465.58472	2.8
1471.30786	11.8
1472.68689	20.4
1477.36304	7.6
1478.66577	16.0
1479.64380	9.6
1482.22180	41.1
1487.02979	6.4
1490.14709	26.0
1496.70068	6.8
1500.70691	9.7
1505.66431	30.6
1521.71240	22.7
1523.60913	40.7
1524.82251	9.5
1525.68347	11.4
1540.57263	10.0
1542.16272	30.7
1543.89294	22.0
1544.92981	23.8
1545.60950	3.1
1559.41504	27.3
1563.50256	16.4
1566.35559	13.0
1567.82642	8.5
1569.63171	9.5
1571.90845	8.3
1575.22913	17.4
1576.67664	9.9
1577.74451	8.0
1578.73035	7.8
1584.83862	5.5
1593.42932	14.5
1594.73425	64.5	b (14) (1+)-H2O
1595.74548	66.9	y (14) (1+), b (14) (1+)-NH3
1596.76611	13.2
1597.81995	20.2
1613.58801	4.1
1629.84680	10.5
1637.71802	15.2
1640.93018	5.2
1641.90979	19.5
1649.66846	5.7
1656.77881	9.4
1671.57666	25.2
1674.74109	10.1
1675.82092	13.7
1677.81433	16.6
1693.84509	7.3
1704.58179	14.3
1724.84814	3.7
1729.56396	12.2
1741.86816	33.6
1742.60034	4.9
1743.82239	9.9
1777.86169	31.8
1798.75134	9.3
1815.80530	11.5
1883.83008	6.2
1913.08740	3.3
1919.75854	19.3
