# Supplementary material for: Top-Down and Bottom-Up Identification of Proteins by Liquid Extraction Surface Analysis Mass Spectrometry of Healthy and Diseased Human Liver Tissue
Source: J Am Soc Mass Spectrom. 2014 Sep 3;25(11):1953–61. doi: 10.1007/s13361-014-0967-z (PMC4197381; doi:10.1007/s13361-014-0967-z)
Supplement: Supplementary file 4 — (ZIP 7870 kb) [file 13361_2014_967_MOESM4_ESM.zip › data/LPLFDAIRPLIPLKHQVEYDQLTPR_-2_4_76108.txt]

m/z	i	matches
281.13538	2.9
285.24765	5.1
296.26199	3.2
298.70465	3.8
300.37732	5.6
302.43622	8.6
304.31158	5.6
307.35974	9.8
308.48532	18.5
309.41483	9.6
324.23828	2.9
340.41324	5.0
341.24591	3.0
342.24850	16.8
344.14966	8.9
355.10843	5.9
358.34976	8.8
359.28754	5.3
364.31973	15.4
369.25781	10.5
370.38538	5.0
372.31183	22.8
373.59900	2.3
376.08881	10.7
377.28735	12.1
380.09094	7.8
382.09100	9.7
383.12589	4.2
385.49573	8.0
386.29651	3.6
387.26944	7.1
392.65491	18.4
394.59296	6.0
396.36945	17.6
397.02023	6.7
399.45282	15.6
402.61966	6.7
403.49600	8.0
405.10938	13.6
407.40753	14.2
408.38828	12.0
412.62305	11.9
415.28760	6.2
417.50861	17.2
419.25107	9.2
427.33899	5.8
434.49344	5.3
436.61362	4.5
437.50745	4.2
440.35895	2.6
443.50940	6.9
444.47150	11.3
446.36679	7.0
453.37817	18.5
455.08752	2.0
456.09357	10.0
459.45068	16.2
464.14185	10.2
466.59509	19.3
468.28979	19.3
470.45288	293.0
471.30988	66.9	b (4) (1+)
472.42258	10.1
475.36975	12.0
480.35703	21.5
481.39102	18.3
484.37622	11.6
486.24103	31.9
487.54398	15.2
488.26318	13.9
490.19977	9.6
491.42606	8.3
495.30896	2.4
496.33099	2.6
500.34274	2.8
504.33868	13.9
506.48712	5.3
510.37988	34.2
512.34143	4.6
514.25116	10.2
519.41235	4.6
524.31763	5.0
525.25305	4.1
527.78796	11.1
532.09692	3.3
533.25964	13.8
534.24677	10.5
536.30359	4.0
538.24658	11.4
539.22986	10.1
540.34137	12.8
541.28259	12.2
543.35468	9.0
547.99854	17.8
551.43665	95.1	y (9) (2+)-H2O
554.39832	40.1
556.45020	4.7
558.45520	17.6
561.61420	9.4
562.31055	6.3
567.42261	7.9
568.39758	12.5
569.29535	38.0	y (14) (3+)-H2O, b (15) (3+)-H2O, b (10) (2+), y (14) (3+)-NH3, b (15) (3+)-NH3
571.35645	9.2
574.35681	8.5
577.36096	29.4
579.86426	11.8
581.47168	44.5
582.30835	30.4
585.36975	14.2
588.26709	9.9
589.39331	24.3
590.38226	43.1
593.28137	18.5
594.31238	15.7
595.51831	9.0
596.36389	11.7
597.42480	7.2
599.43652	151.9
600.47809	47.2
601.23572	6.5
602.32178	3.7
608.13013	8.9
610.75269	11.0
613.20410	8.3
615.29596	7.6
617.34875	4.4
619.61072	10.0
620.34406	11.0
623.59259	5.4
625.37482	11.6
627.19043	12.3
629.53864	10.9
630.55615	26.4
632.70215	35.7
635.47180	11.2
636.47284	8.2
637.38281	5.9
638.64209	5.3
640.54126	16.1
646.08405	23.2
647.37646	17.5
653.52698	2.1
654.51471	5.8
655.53381	7.0
657.45142	3.6
658.51410	5.3
662.60284	4.3
664.45081	51.2	b (12) (2+)-H2O
665.65942	28.1
667.53485	19.3
669.28735	4.1
671.46570	10.9
673.97040	18.8
675.52466	15.0
677.40332	13.8
678.49121	13.8
680.49078	6.0
681.48529	8.8
682.37122	38.6
683.26324	90.0	y (17) (3+)
684.60797	6.5
689.69196	8.4
690.45667	13.5
691.56940	7.2
695.43298	12.5
696.41614	20.6
697.58203	13.0
698.60724	5.2
699.54675	7.2
702.40479	48.2
703.48541	30.8
704.51831	13.8
705.76013	11.8
707.51538	17.8
708.52234	4.5
710.64337	19.9
711.45508	26.4
712.83521	19.6
714.44299	271.4
715.49194	126.0
716.42932	64.5
717.43219	5.4
719.43347	6.4
720.27759	7.1
721.39490	39.7	b (13) (2+)-NH3, b (13) (2+)-H2O
722.60327	22.2
726.15491	11.0
727.58398	5.6
729.40454	27.4
730.55756	15.0
731.50775	13.0
732.78436	16.2
735.25342	40.0	y (18) (3+)
740.60632	9.8
741.42072	35.5
745.27612	16.6
746.43042	12.0
752.53284	24.1
753.49432	7.8
756.17664	11.8
756.85046	8.7
758.46191	9.3
760.01819	16.3
760.64490	41.8
764.45496	3.2
765.56982	41.6
766.37695	13.6
767.80402	36.9	y (19) (3+)-NH3
768.43909	2.6
769.44299	10.5
770.46930	40.2	b (7) (1+)
771.53076	8.9
774.59436	15.1
775.46631	12.4
776.41565	35.6
777.69409	4.6
778.99463	8.8
779.60889	6.5
782.41919	56.3
784.61389	33.2
785.68494	3.7
787.70752	9.8
789.17261	47.6
790.39868	46.4	y (20) (3+)-H2O, y (20) (3+)-NH3
792.09058	27.2
792.90430	3.7
793.69421	20.3
795.40015	70.0
796.61548	28.9
798.04785	11.1
799.57251	9.6
802.71472	50.4
805.30225	9.6
807.52075	23.5
808.55957	57.3
811.05530	52.7
812.08838	20.4
813.50061	351.1	y (13) (2+)
814.51855	219.9
815.54761	49.9
817.64636	9.8
819.52502	55.8
820.48132	9.6
821.50122	23.9
823.75964	40.2	b (21) (3+)-NH3, b (21) (3+)-H2O
825.22729	9.4
826.44482	6.2
828.10535	33.7
829.15161	39.5	y (21) (3+)-NH3, y (21) (3+)-H2O, b (21) (3+)
832.59326	39.1
833.53003	19.5
834.67407	10.0
836.09656	12.6
837.23181	14.6
837.83569	45.9
838.94824	14.2
842.42798	3.2
845.53369	5.5
846.43311	30.8
847.35828	11.6
848.54065	19.5
851.77893	19.8
854.48804	27.7
855.93152	2.5
856.62378	27.2
857.64294	3.2
859.63623	49.5
860.93835	193.8	b (22) (3+)-H2O
861.81372	126.0	b (22) (3+)-NH3, y (14) (2+)
863.02966	68.9	b (15) (2+)
866.03125	9.6
869.40198	20.1
871.42102	24.8
873.81152	12.4
874.44360	17.7
876.67981	15.7
877.59045	21.1
878.52283	90.2	y (22) (3+)-H2O, y (22) (3+)-NH3
879.68689	25.3
880.71692	25.3
882.58093	28.5
883.76331	13.8
884.74146	31.4
885.61548	41.0
886.72876	21.8
889.86169	31.9
890.64197	42.8
892.06677	30.3
893.31860	63.9
897.53674	15.0
898.52869	10.5
899.87610	26.5
901.72839	57.5	b (23) (3+)
902.68958	51.4
903.55823	45.5
904.50745	45.3
906.45532	40.3
908.63440	126.4	b (8) (1+)-H2O
909.72937	109.7	y (15) (2+)-NH3, b (8) (1+)-NH3, y (15) (2+)-H2O
910.74353	31.3
911.44019	14.2
912.56909	16.1
913.69080	3.1
914.52844	7.2
917.05994	21.9
918.34143	9.5
919.31287	74.1	y (15) (2+), b (16) (2+)-NH3
920.27625	29.4
921.00525	70.1	y (23) (3+)
922.40271	46.5
923.65710	25.7
924.88171	41.4
925.86060	8.3
926.76245	429.1	b (24) (3+)-H2O, b (8) (1+), b (16) (2+)
927.68860	71.4	b (24) (3+)-NH3
928.87903	41.2
929.55847	16.9
930.88855	81.9
931.61450	15.1
933.18506	35.5	b (24) (3+)
934.38782	110.5
935.59790	28.0
938.67029	42.4
939.54028	7.6
941.86609	13.2
942.61047	23.5
943.60791	50.1
945.56152	69.8
946.55676	37.5
947.62805	51.4	y (24) (3+)-H2O, y (24) (3+)-NH3
948.57617	33.2
949.59351	35.2
952.52173	45.2
954.41797	17.6
956.29248	57.2
958.31592	295.9
959.09766	83.0
959.72974	44.0
960.53320	29.4
961.22168	13.9
962.28564	26.4
963.70496	38.2
964.68274	25.6
965.52649	15.2
967.62598	57.7	y (16) (2+)-NH3, b (17) (2+)-NH3, b (17) (2+)-H2O
968.37549	18.9
972.04895	39.5
973.41626	213.2
974.79993	114.4
975.49133	135.8	y (16) (2+)
976.29932	54.0
976.90771	118.6	b (17) (2+)
979.40234	91.2
980.26538	92.6	[M+3H] (3+)-NH3-H2O
982.14380	41.8
982.85767	92.6
983.47913	8.2
991.73254	12.0
992.67004	16.7
994.56531	3.5
995.46777	6.9
1004.59131	8.3
1005.94482	85.2	b (9) (1+)-NH3, b (9) (1+)-H2O
1007.51599	84.8
1008.58887	105.2
1009.64075	4.8
1012.02856	177.1
1012.64844	13.7
1014.73413	36.1
1015.52832	45.1	y (17) (2+)-H2O, y (17) (2+)-NH3
1016.38855	22.4
1018.67822	27.8
1021.52466	22.0
1022.64661	9.3
1023.91113	387.3	y (17) (2+), b (9) (1+)
1024.59607	121.7
1025.54480	61.1
1026.66748	49.4
1027.46448	11.3
1028.67212	67.8
1029.79578	121.5
1031.46045	42.2
1032.07874	50.1	b (18) (2+)-H2O, b (18) (2+)-NH3
1033.99561	105.9
1034.66357	9.0
1035.54846	29.2
1036.62732	79.7
1038.43811	33.5
1039.73315	214.7
1040.68091	139.2	b (18) (2+)
1042.10498	108.6
1043.07568	52.3
1044.31360	36.1
1045.70435	4.4
1047.86841	127.2
1048.92444	173.2
1049.79175	6.0
1052.21570	39.4
1053.64490	4.8
1055.25806	75.0
1056.61328	27.8
1057.61572	3.0
1061.42566	118.3
1062.51025	30.3
1063.39185	24.5
1064.23975	38.4
1065.55835	56.7
1067.33862	15.7
1069.20667	68.3
1071.52209	8.0
1074.12415	32.2
1075.64709	7.5
1076.59912	14.3
1077.86914	30.5
1080.41248	355.2
1081.19421	227.4
1082.40137	109.4
1083.59827	12.5
1084.65808	56.0
1085.69080	213.1
1086.48291	27.0
1088.02783	7.1
1089.91943	20.6
1090.74121	82.5
1094.58630	8.5
1095.50586	15.0
1097.62512	19.7
1100.09314	26.4
1100.82690	34.1
1101.68115	27.4
1102.99548	199.6	y (9) (1+)-H2O
1104.16711	202.4	y (9) (1+)-NH3
1105.50635	7.1
1106.21533	20.6
1107.71301	5.8
1110.62878	19.3
1111.71729	3.4
1113.78491	17.8
1115.54004	9.0
1117.51953	6.3
1119.17664	19.0
1120.51477	235.6	y (9) (1+)
1121.64783	206.0
1122.59167	87.8	b (19) (2+)
1123.47729	77.5
1124.51855	44.1
1125.68555	34.0
1127.03503	62.5
1127.86047	76.5
1128.85083	30.3
1129.96277	287.3
1130.90662	150.9
1132.93713	161.3
1133.54895	3.4
1134.67590	14.6
1136.27942	153.9	b (10) (1+)
1138.76257	79.0
1139.91467	7.7
1143.31641	5.7
1144.32898	59.3
1145.61694	20.8
1149.54871	11.8
1150.37134	47.6	y (19) (2+)-NH3, y (19) (2+)-H2O
1151.00977	30.6
1152.82629	73.8
1153.65015	105.6
1154.84192	17.3
1155.90039	6.2
1160.56921	19.1
1162.84509	11.8
1164.39526	101.9
1165.46094	17.7
1166.88904	36.0
1167.54395	10.6
1168.60413	25.3
1169.66223	32.5
1170.38220	107.4	b (20) (2+)-H2O
1171.47925	8.4
1172.46704	120.1
1173.60547	26.7
1176.04761	12.5
1177.60388	13.5
1178.49890	8.3
1181.45142	298.8
1182.28845	141.7
1183.50867	37.1
1184.59216	52.2	y (20) (2+)-H2O
1185.71252	23.8
1187.23059	63.6
1188.56982	32.0
1189.49243	57.9
1192.02783	101.7
1192.76038	75.7
1193.48010	99.7	y (20) (2+)
1196.62512	21.0
1203.96338	15.3
1206.67371	35.9
1207.67102	28.2
1208.76514	14.9
1210.16565	25.6
1212.33264	43.5
1213.79456	99.2
1214.69141	46.5
1215.84009	12.6
1216.58435	17.6
1218.17932	14.1
1218.92542	8.8
1221.58289	25.9
1223.52734	41.8
1224.73987	15.7
1229.78308	24.2
1231.73511	50.8	b (11) (1+)-H2O, y (10) (1+)-NH3
1232.61926	40.9	b (11) (1+)-NH3
1233.58203	89.3
1234.64746	61.8	b (21) (2+)-H2O
1235.66968	42.4	b (21) (2+)-NH3
1236.62427	48.5
1237.88611	17.3
1239.64929	8.0
1240.54822	9.9
1243.13293	17.6
1244.93970	151.0	b (21) (2+)
1250.15405	5.7
1250.77527	12.7
1251.73584	641.5	y (21) (2+)
1252.72058	417.4
1253.66724	142.5
1254.79065	109.5
1255.92041	12.1
1257.24182	19.7
1257.91052	70.4
1258.59058	22.9
1260.72571	11.5
1263.61755	14.2
1264.62268	41.2
1266.33191	44.3
1267.23840	186.0
1268.09583	7.7
1268.91272	6.2
1269.67004	19.9
1273.24365	25.6
1279.87366	24.3
1281.57874	81.5
1282.80591	31.3
1283.57251	9.9
1289.24475	20.0
1290.70605	19.8
1292.22693	20.5
1294.68164	50.7
1295.64075	11.5
1298.82336	3.7
1306.62634	13.5
1307.75854	15.5
1308.73047	124.0
1309.54065	8.5
1311.03857	16.9
1312.65930	9.1
1313.77026	43.4
1316.82361	41.1	y (22) (2+)-NH3, y (22) (2+)-H2O
1319.65747	8.2
1320.75342	18.4
1322.65210	24.5
1323.63745	30.3
1327.84985	7.1
1329.82556	15.1
1331.42395	16.2
1332.65442	5.7
1333.38013	44.8
1339.31262	12.4
1344.98035	42.1
1346.25525	20.7
1348.53333	71.7
1349.63818	21.7
1350.73596	30.9
1354.70459	10.2
1357.34326	90.4
1359.76282	25.8
1360.58154	7.4
1364.40625	29.4
1367.09058	14.2
1367.81018	13.3
1375.67004	21.0
1382.65271	21.6
1383.96985	40.1
1384.83142	51.9
1387.82642	34.9
1389.19446	43.8
1389.84473	11.7
1393.80273	20.9
1395.65930	8.6
1398.83545	7.7
1399.63586	8.0
1405.14368	32.4
1407.81104	6.0
1408.80164	13.4
1411.82556	17.4
1413.99365	197.4
1414.80029	60.1
1417.72583	17.0
1419.79089	4.2
1422.47302	22.4
1425.11987	14.5
1426.86230	32.5
1427.95105	5.0
1429.84155	11.9
1434.48352	8.6
1435.10474	8.6
1437.00024	9.2
1438.64160	49.6
1447.98853	7.6
1449.15601	7.9
1451.45544	3.5
1454.00439	9.7
1454.99316	2.7
1457.66150	5.9
1463.22974	5.2
1466.60352	10.4
1467.87964	7.6
1469.53723	16.2
1472.73438	17.8
1476.57996	17.9
1478.97327	14.2
1479.64966	5.3
1485.90710	4.7
1494.63745	12.5
1496.80786	15.3
1497.93677	20.2
1507.74756	10.8
1508.78540	32.0
1509.71191	16.7
1511.89514	20.7
1512.94458	34.0
1513.66138	3.8
1518.83472	119.4
1519.88330	53.2
1520.75269	27.0
1523.78894	15.3
1524.85242	3.4
1532.12354	3.1
1535.00659	7.3
1535.81921	8.0
1536.79260	4.4
1538.99963	3.1
1540.76294	15.6
1545.12708	11.9
1548.87012	6.3
1552.08215	5.6
1559.67444	4.5
1564.76685	12.1
1574.86304	70.9
1575.98572	44.7
1577.48926	4.7
1578.24011	19.7
1601.08630	27.3
1602.73450	5.0
1604.88550	20.9
1605.90369	23.3
1607.84546	20.1
1609.66199	17.7
1610.98376	31.3
1611.82678	15.9
1612.75061	15.8
1618.12109	7.1
1620.33508	18.4
1622.94556	9.2
1623.78662	6.6
1625.85120	21.9
1630.34692	10.1
1637.77271	6.1
1656.24597	17.8
1662.15723	26.0
1667.62451	16.8
1675.16040	13.6
1678.92322	2.5
1680.80542	8.1
1683.04395	9.0
1688.07715	6.5
1689.88867	45.7
1696.90894	24.1
1701.96130	13.2
1705.96838	14.5
1707.99243	21.0
1708.75854	26.1
1709.82690	5.0
1717.93933	15.7
1720.94641	6.8
1722.04309	28.1
1723.09521	39.4
1723.99585	8.5
1724.91541	14.8
1727.19507	78.6
1732.79126	3.7
1734.30981	27.5
1752.77612	19.2
1764.94678	13.3
1784.12354	41.0
1800.58887	5.6
1802.12878	4.2
1807.21826	28.8
1815.93188	12.8
1818.91833	18.3
1820.86328	29.7
1835.14941	31.2
1835.77869	11.7
1837.23438	27.5
1854.11731	8.7
1861.01038	9.2
1918.84106	19.3
1919.90076	4.6
1921.25940	21.9
1934.52332	6.0
1949.13232	32.4
1956.40625	10.1
