# Supplementary material for: Top-Down and Bottom-Up Identification of Proteins by Liquid Extraction Surface Analysis Mass Spectrometry of Healthy and Diseased Human Liver Tissue
Source: J Am Soc Mass Spectrom. 2014 Sep 3;25(11):1953–61. doi: 10.1007/s13361-014-0967-z (PMC4197381; doi:10.1007/s13361-014-0967-z)
Supplement: Supplementary file 4 — (ZIP 7870 kb) [file 13361_2014_967_MOESM4_ESM.zip › data/VTFDPTSSYTLEDLKPDTLYR_-2_4_61723.txt]

m/z	i	matches
363.36020	35.6
365.27185	11.6
367.37573	25.3
370.55557	11.2
371.31226	2.6
377.47046	4.2
378.26254	9.5
379.20193	5.9
385.32684	9.4
395.26678	3.9
396.46356	9.3
398.04160	5.5
399.38058	18.2
400.42984	8.7
409.38007	5.7
414.18076	4.9
422.19943	6.4
429.34097	8.9
434.40506	27.5	y (3) (1+)-NH3
438.28018	9.5
440.66489	20.6
441.36905	7.6
445.33401	11.0
447.19812	14.2
449.87573	10.7
454.35046	12.1
460.30426	1.4
464.35693	14.1
465.00412	27.0
467.51056	3.7
469.18359	6.7
470.28384	2.9
473.36426	5.3
478.04886	4.3
481.33865	26.6
485.46790	4.6
487.78076	20.2
491.27374	7.7
492.37195	2.5
498.18481	3.5
499.17612	30.0	b (9) (2+)
505.25201	7.0
506.14090	11.6
508.25217	2.4
509.42633	38.4
512.19849	19.3
517.36816	8.0
518.32184	10.5
520.15393	3.0
521.34259	10.4
522.34351	3.1
526.26453	4.8
527.37628	12.1
529.16852	16.8
532.44830	7.8
538.36682	14.8
539.42566	3.6
540.36938	4.7
541.42224	3.1
543.19287	18.9
545.21997	7.0
547.03040	9.0
547.68317	9.8
548.51184	4.9
555.46869	19.0
556.08124	3.7
558.47400	10.6
559.38666	4.1
562.42725	21.8
563.33582	6.7
565.36792	16.0
566.36194	23.5
567.47015	5.5
570.61133	8.4
572.27130	6.3
573.36011	15.5
574.43231	1.6
577.18829	7.1
578.19751	9.3
581.48071	10.1
584.45605	9.3
586.38928	3.9
589.30603	36.0
592.29480	20.7
594.35474	37.2
597.38916	24.6	b (11) (2+)-H2O
598.19824	2.9
598.85413	33.3
606.35986	6.2
607.44385	19.3	b (11) (2+)
608.44873	7.4
611.50092	71.3
613.26678	9.2
615.60168	9.8
618.37500	8.2
619.46246	14.2
620.30530	22.3
621.49390	9.0
623.33350	2.6
624.34052	15.0
625.34521	7.3
626.36755	10.0
628.30298	32.3
630.39734	4.3
633.43799	45.2
634.37317	33.5
639.34814	29.2
641.55511	6.6
642.46545	9.2
643.56421	11.3
646.35876	7.1
647.42896	4.3
648.57043	5.8
653.55896	7.3
654.98193	7.9
656.44031	10.2
659.39380	10.0
660.48151	10.3
661.44952	7.6
666.41827	28.1
668.07208	17.2
668.67908	11.1
670.23328	3.5
672.21704	21.7	y (11) (2+)-H2O
674.34692	16.8
675.43237	6.2
679.38910	5.4
680.95087	22.7
681.90332	10.1
682.71960	5.2
683.33154	2.3
684.51910	15.2
687.45209	18.0
688.32397	19.5
689.32043	4.0
697.34851	41.9
700.46533	12.5
705.35303	3.5
708.46777	17.8
709.43652	6.6
710.46851	23.9
712.45532	25.9
713.52924	9.5
716.54810	8.6
719.50952	23.9
720.34753	25.8	b (13) (2+)-H2O
722.42468	10.5
724.70642	10.7
727.14911	28.0
728.48358	8.5
730.45013	13.5
731.54004	3.9
732.68787	5.4
737.44995	30.7
738.53424	15.8
739.85608	3.6
740.55957	7.1
741.47498	6.7
743.28107	2.7
744.77527	10.1
746.28967	33.2	y (6) (1+)-H2O
749.38129	5.8
750.11084	15.4
751.53265	4.9
752.52704	7.4
754.27295	5.4
758.43896	41.2
759.33081	5.2
763.35883	12.8
764.89667	58.4	y (6) (1+)
769.23907	9.1
771.22607	18.4
775.36267	14.3
777.41144	3.0
780.48663	103.0
783.56689	14.3
786.55005	7.4
787.48383	10.2
788.51294	7.3
789.39246	4.7
790.75745	29.3
791.84656	11.2
792.65955	8.6
794.03229	15.3
795.63116	29.7
797.32458	7.5
798.46466	18.2
799.57849	4.4
802.65576	44.6
803.41614	48.7
806.56665	19.2
807.44836	16.6
808.63263	15.5
810.39319	22.6
813.60919	18.5	y (13) (2+)
815.35010	7.0
816.46545	9.1
817.46362	17.5
819.38708	20.2
820.82642	21.2
822.34058	4.0
823.49023	8.6
824.55524	13.6
825.37036	27.1
827.57874	16.6
829.61926	24.4
830.49219	18.7
832.33289	7.7
833.72101	12.4
835.34143	19.7	b (8) (1+)
836.43750	49.9
837.56409	18.9
838.32861	9.8
840.78723	9.7
842.31567	23.0
843.32043	7.3
844.35510	8.8
845.60608	2.9
846.56750	22.8
847.56116	18.1
848.51477	54.0	y (14) (2+)-NH3, y (14) (2+)-H2O
849.25342	10.5
850.66699	18.0
852.46814	8.4
853.57166	33.2
854.41431	24.0
855.78625	15.3
858.45422	5.9
859.11694	10.5
860.51904	18.3
861.27466	5.8
862.40259	18.0
866.54431	28.2
871.60583	7.3
874.31372	28.3	y (7) (1+)-H2O
876.03357	44.9	y (7) (1+)-NH3
878.70618	5.2
879.37878	5.1
880.47705	42.6
881.57056	26.8
882.67529	14.9
884.12134	15.3
886.55908	2.3
890.19531	37.2	b (16) (2+)-NH3
891.35535	23.4
892.47241	48.2	y (15) (2+)-NH3, y (7) (1+), y (15) (2+)-H2O
893.60266	43.7
900.42566	5.4
901.45166	10.3
903.50293	6.5
905.69055	41.2
906.58203	24.9
907.33167	7.3
908.39404	40.3
909.49817	58.1
910.50977	39.4
911.35986	25.8
912.69055	12.3
913.63623	11.8
914.69434	2.9
915.50964	11.8
918.62341	12.4
919.58936	9.7
920.51953	11.4
921.63245	32.1
922.54297	30.4
924.00854	11.0
925.72388	58.5
927.61450	4.5
928.74280	32.9
931.42480	5.2
932.47668	21.6
935.71521	16.8
936.50623	10.6
937.45056	3.1
940.98206	3.9
944.61243	24.9
945.53101	19.1
946.27600	14.3
947.46375	19.9	b (17) (2+)-NH3
948.45325	67.5
949.58069	60.4
950.54089	49.6
952.75110	9.7
953.41528	2.7
954.45593	8.8
959.24243	1.7
960.47473	11.3
961.56226	32.3
963.56555	2.8
964.59387	5.4
966.43579	40.1
967.93286	21.1
970.39001	6.4
971.50916	5.3
973.11658	14.6
973.89221	8.6
977.49829	8.5
979.49585	26.6
981.57837	37.1
982.52393	3.7
983.70728	2.3
987.43494	79.2	y (8) (1+)-H2O
988.56458	57.3	y (8) (1+)-NH3
989.81299	31.4
990.44019	11.0
992.78223	29.1
994.45239	21.2
995.08008	6.7
999.48267	2.9
1000.56323	14.9
1002.99048	31.4
1004.82153	73.4	y (8) (1+)
1005.59900	67.6	b (18) (2+)
1006.63501	33.9
1007.51648	42.4
1008.92871	45.8
1009.61804	11.1
1012.05090	51.4
1014.48987	2.7
1017.36926	11.1
1020.43237	15.5
1022.62378	5.9
1023.64563	32.8
1024.46631	7.4
1025.69067	16.7
1027.81519	13.3
1029.31824	24.7
1030.81104	32.7
1033.21436	21.7
1033.92432	17.0
1034.53577	13.3
1035.44751	4.4
1037.38867	22.3
1038.44519	78.9
1039.48120	42.5
1041.57349	89.4
1042.47632	44.8
1043.88672	42.1
1044.81165	6.5
1046.97852	73.3
1048.35852	16.5
1050.04980	31.1
1052.38354	69.7
1053.66565	7.0
1055.37915	10.0
1058.86523	25.0
1059.94812	28.1
1060.58325	4.2
1061.72302	43.1	b (19) (2+)
1062.65161	8.7
1066.50049	36.7
1068.96655	57.0
1069.68848	29.1
1072.08459	24.3
1072.79211	16.8
1076.06653	4.6
1076.77124	9.8
1077.68005	19.5
1078.63708	38.5
1081.08923	26.4	b (10) (1+)-H2O
1083.25098	41.3
1084.41907	32.5
1085.69263	46.5
1087.11951	28.5
1088.13391	38.1
1089.66968	12.2
1090.49597	20.6
1094.58203	96.1
1095.45959	44.5
1096.48889	3.9
1098.60364	28.7
1099.52930	32.0	b (10) (1+)
1101.83508	110.0	y (9) (1+)-H2O
1102.66235	31.6
1103.66125	11.1
1104.59656	7.9
1105.57324	14.1
1106.56360	4.9
1107.72559	50.9
1108.53711	96.4
1109.52808	132.3
1110.56982	41.4
1111.31006	39.2
1112.59338	30.2
1113.48926	77.1
1117.56995	12.8
1118.55652	16.6
1120.49072	47.7	y (9) (1+)
1121.09509	5.5
1122.66394	15.5
1123.77979	11.4
1124.64331	17.0
1125.93359	41.6
1127.79443	12.1
1128.92371	44.7
1129.72852	7.4
1131.72119	5.3
1132.50708	24.1
1133.48193	18.2
1134.74414	6.0
1135.60059	13.6
1136.90686	42.9
1137.54834	35.6
1139.47742	7.3
1140.48083	51.4
1141.71362	25.6
1143.53113	16.2
1144.75024	10.0
1145.55286	18.8
1146.46948	19.8
1147.61853	38.2
1148.37488	7.2
1149.27893	16.5
1150.58435	28.3
1151.52698	71.3
1152.73999	49.6
1153.87793	64.2
1155.57092	10.4
1156.85986	7.5
1157.60913	42.9
1158.76404	30.2
1159.98352	88.0
1161.15955	110.8
1162.82996	16.5
1165.09583	66.4
1165.76208	13.3
1166.50098	5.8
1169.06189	50.5
1170.35388	41.9
1171.26929	35.6
1172.87439	50.5	y (20) (2+)-H2O, y (20) (2+)-NH3
1174.21411	52.4
1176.49927	90.5
1178.16785	91.2
1179.48230	10.6
1180.13965	6.7
1181.90857	12.4
1182.64551	21.4
1183.29883	10.1
1184.25085	51.1
1186.69971	27.4
1187.73682	15.6
1188.67419	42.6
1189.37488	15.4
1191.32739	16.1
1195.52478	51.1
1196.19165	38.8
1197.91321	22.9
1198.63318	59.6
1199.48950	9.9
1200.53345	24.9
1201.58264	16.6
1202.59900	34.8
1203.65808	13.4
1204.57520	43.8
1205.53333	11.3
1206.56482	163.1
1208.14087	26.5
1208.83008	72.1
1209.92200	41.1
1212.61926	60.9	b (11) (1+)
1213.77698	42.2	[M+2H] (2+)-NH3-H2O
1214.47449	41.1
1215.43628	166.9
1216.11365	11.9
1217.58533	5.0
1218.56689	46.0
1220.55945	29.0
1231.85181	36.6	[M+2H] (2+)+H, y (10) (1+)-NH3, [M+2H] (2+), y (10) (1+)-H2O
1236.80334	29.3
1237.97729	37.2
1238.92908	50.0
1239.61035	60.6
1242.40564	13.8
1244.72351	3.0
1249.00037	8.6
1252.71167	21.3
1254.01282	30.1
1257.82300	4.7
1258.78418	40.5
1259.88098	88.0
1260.79297	30.3
1263.62598	9.9
1264.52893	76.0
1266.21289	22.7
1267.68518	47.6
1269.82874	5.4
1273.16541	40.2
1274.30139	26.6
1274.90796	118.3
1275.60474	17.4
1276.40234	41.4
1277.45190	32.3
1278.09973	180.6
1279.09033	40.6
1281.50708	7.3
1285.36304	112.0
1287.30359	6.9
1288.54932	32.6
1289.78748	33.3
1290.92554	24.6
1292.65808	18.8
1293.80347	17.0
1294.69617	33.1
1295.63416	97.7
1296.65796	51.1
1297.85962	25.6
1299.52490	20.7
1301.57178	9.1
1302.69580	25.9
1303.90283	58.3
1304.67896	68.1
1305.59790	6.5
1307.02856	27.5
1307.77356	18.9
1309.90662	77.8
1310.83569	27.7
1311.66260	42.0
1315.08936	202.5
1316.42432	72.1
1317.33337	27.4
1318.75757	5.5
1320.09241	281.2
1320.98193	36.7
1321.77417	18.5
1323.69702	30.6	b (12) (1+)-H2O
1325.01929	36.4
1325.66003	4.3
1326.38867	11.3
1327.28931	86.4
1328.07532	35.8
1330.10266	16.2
1330.72974	9.5
1331.67896	9.7
1332.75708	94.6
1334.07385	91.7
1334.99756	55.5
1335.92615	24.4
1337.42383	57.4
1338.44812	53.6
1339.24915	17.6
1341.81494	300.6	b (12) (1+)
1342.75293	80.6
1343.57483	3.8
1345.73059	12.0
1347.14270	146.7
1347.84363	118.4
1348.46973	9.7
1349.62756	63.9
1350.48865	10.9
1351.66467	2.7
1352.35437	48.9
1353.46875	270.0
1354.82397	43.7
1355.63611	10.3
1357.16174	4.3
1358.72070	12.9
1360.50989	14.9
1361.46509	247.4
1363.33252	114.2	y (11) (1+)
1365.21350	144.3
1366.04822	12.5
1366.74304	153.8
1367.89270	64.0
1372.44995	5.2
1373.97864	81.6
1374.65234	62.3
1375.73450	13.8
1376.36255	5.6
1377.46753	62.4
1381.23328	77.3
1383.73914	39.9
1384.86011	13.8
1385.82666	24.2
1387.98645	17.1
1388.79651	18.9
1389.76782	4.3
1391.79395	115.4
1393.38013	41.1
1395.38452	19.2
1400.90039	12.1
1401.89026	37.5
1405.60315	35.5
1406.94031	64.5
1407.57275	57.2
1409.64941	83.2
1410.80396	12.0
1411.89746	38.5
1414.27612	39.0
1416.68567	17.1
1418.19250	113.6
1419.73950	20.3
1420.56067	55.3
1421.86084	72.0
1423.71692	15.8
1424.62427	47.1
1427.36133	23.9
1428.89124	24.9
1431.77209	2.7
1433.33960	11.7
1434.84314	112.5
1436.00244	78.8
1437.61450	58.3
1438.63428	108.9	b (13) (1+)-H2O
1439.53601	17.9
1441.29761	89.4
1442.32690	18.3
1443.24890	7.2
1444.64038	22.0
1445.77942	25.9	y (12) (1+)-H2O
1447.72339	12.5
1448.98022	35.0
1449.71680	54.5
1451.06287	32.6
1452.81665	16.4
1453.98645	96.0
1454.83423	169.2
1455.91699	277.7
1456.98938	361.2	b (13) (1+)
1458.06873	76.5
1459.16833	16.5
1459.84485	35.0
1460.92944	66.6
1461.57800	23.9
1464.77502	6.7
1472.92419	28.5
1474.20117	28.6
1477.25623	78.2
1477.87622	14.1
1478.79041	44.4
1479.97388	5.3
1480.83484	6.5
1481.70178	42.1
1485.17371	27.1
1486.58081	37.0
1487.85950	79.4
1488.77063	52.2
1489.40686	120.6
1492.10242	32.7
1492.83752	19.1
1493.72107	12.7
1495.27197	55.3
1495.90540	187.8
1496.81433	42.4
1502.78503	22.4
1504.69434	75.0
1505.51550	34.7
1507.67578	37.7
1508.93628	11.3
1511.06042	7.3
1512.25037	58.2
1513.67773	21.5
1514.32019	8.5
1515.93823	59.3
1516.72681	14.5
1517.68384	69.2
1518.70129	6.2
1520.32520	39.8
1524.44800	10.0
1528.82556	22.8
1530.68579	23.5
1532.77319	19.5
1533.98108	19.5
1534.66077	15.6
1536.14038	44.2
1536.76526	10.4
1540.97595	51.5
1546.74255	10.2
1548.56506	11.4
1551.22156	12.4
1552.70386	58.5
1553.95691	29.8
1554.72559	5.0
1556.83997	23.0
1558.90100	2.7
1559.90540	69.0
1562.24744	30.9
1563.72888	11.5
1565.98267	17.1
1566.82910	10.2
1567.45703	21.9
1568.05835	4.1
1569.08008	20.9	b (14) (1+)
1569.91040	18.6
1570.54004	8.3
1571.78979	8.9
1572.57300	3.6
1573.81519	11.8
1577.32593	13.8
1578.09900	8.3
1579.25403	53.1
1580.92480	16.1
1581.67004	36.3
1582.73083	31.8
1584.49524	8.8
1587.23218	34.4
1588.25513	38.7
1589.99194	18.9
1590.93384	37.4
1593.00000	18.6
1593.89990	32.4
1595.67126	31.0
1598.17590	22.4
1599.89172	44.9
1601.14124	166.4
1602.06799	131.4
1604.77637	14.9
1606.77234	49.8
1607.84631	54.0
1608.76306	95.3	y (13) (1+)-H2O
1609.71094	42.6	y (13) (1+)-NH3
1610.51367	20.8
1620.28479	46.2
1621.02002	3.9
1622.68933	13.8
1623.65698	9.6
1625.05603	13.1
1626.87939	15.3
1628.73694	11.7
1632.24756	38.9
1633.73938	5.6
1634.78931	14.8
1636.77710	10.1
1638.81958	16.0
1640.19165	48.0
1643.66760	40.2
1644.75598	8.5
1645.90869	62.8
1648.67505	10.8
1649.76819	18.7
1650.86951	5.3
1651.76233	41.6
1652.84631	36.6
1654.73450	8.2
1655.61707	19.5
1659.19250	29.7
1664.18774	26.7
1665.05298	22.2
1665.77661	3.8
1667.00293	13.1
1672.86768	14.3
1673.83228	6.8
1674.97424	35.1
1679.18750	50.2	b (15) (1+)-H2O
1682.08325	47.8
1682.86475	47.9
1684.95142	78.4
1685.63660	8.5
1688.49817	4.7
1702.20520	24.6
1702.84070	10.7
1705.92883	31.3
1706.88379	43.8
1708.85339	14.8
1712.26746	23.7
1712.95825	19.0
1713.91333	19.8	y (14) (1+)
1714.74683	49.4
1715.94727	66.4
1719.91736	11.3
1721.88049	25.2
1725.81421	13.0
1729.77124	20.8
1731.04712	19.0
1733.38281	16.7
1734.85242	5.1
1737.82520	10.4
1740.25671	31.2
1744.04285	38.6
1748.66760	11.3
1757.22803	45.6
1759.70752	40.0
1760.74475	16.9
1763.77966	10.1
1765.08508	4.9
1769.01086	19.4
1771.93250	25.7
1772.63342	45.8
1774.93005	11.5
1776.80103	11.9
1777.42810	60.4	b (16) (1+)-NH3, b (16) (1+)-H2O
1778.66101	24.7
1780.60669	8.9
1783.05811	21.8	y (15) (1+)-H2O
1783.74585	6.7
1784.83716	20.7
1786.78857	18.1
1788.82458	16.2
1790.01111	15.3
1795.32007	45.9	b (16) (1+)
1798.85742	16.0
1799.89856	6.1
1800.86035	38.5	y (15) (1+)
1801.88660	54.4
1802.86938	51.5
1803.93628	16.8
1804.85754	45.2
1806.05164	32.9
1810.83093	35.1
1812.12256	34.5
1813.66089	8.6
1819.15710	40.8
1819.87378	16.5
1820.87854	12.2
1826.26526	16.0
1828.86816	53.2
1829.83167	17.0
1831.58765	19.0
1836.86731	55.9
1837.95374	17.6
1848.04688	3.6
1852.59045	43.0
1859.09521	31.0
1864.77002	11.9
1868.63452	5.8
1882.06848	36.2
1884.01794	33.4	y (16) (1+)-H2O
1885.79114	43.1
1887.91895	20.3
1889.93933	2.3
1891.84009	7.4
1893.11682	21.5	b (17) (1+)-NH3
1894.26331	12.9
1895.05933	16.8
1896.03699	27.1
1900.09424	50.2
1900.95386	64.6
1903.75366	6.6
1907.35120	31.3
1908.68469	36.1
1911.04468	8.7
1917.35205	14.6
1921.94861	7.4
1923.33862	36.2
1932.75745	16.4
1936.92700	16.1
1942.70813	12.5
1944.10144	14.1
1944.77905	6.2
1946.88293	15.7
1950.10303	11.3
1954.00427	20.0
1970.09387	3.2
1970.83984	5.8
1972.05908	53.6
1972.98083	37.8
1973.91956	20.6
1974.97803	13.1
1976.61536	5.6
1977.92859	4.4
1981.99951	17.2
1982.79675	9.3
1987.15039	16.7
1989.49451	11.2
1993.59216	6.2
1997.00610	65.8
1997.93677	15.8
1998.83728	20.6	y (17) (1+)
