# Supplementary material for: Top-Down and Bottom-Up Identification of Proteins by Liquid Extraction Surface Analysis Mass Spectrometry of Healthy and Diseased Human Liver Tissue
Source: J Am Soc Mass Spectrom. 2014 Sep 3;25(11):1953–61. doi: 10.1007/s13361-014-0967-z (PMC4197381; doi:10.1007/s13361-014-0967-z)
Supplement: Supplementary file 4 — (ZIP 7870 kb) [file 13361_2014_967_MOESM4_ESM.zip › data/AVSLVTDSTSTFLSQTTYALIEAITEYTK_-2_4_66723.txt]

       m/z	          i	matches
 337.33392	       8.5
 348.32419	       6.6
 353.42480	      33.7	b (4) (1+)-H2O
 355.41522	       8.5
 363.45453	      16.4
 368.25851	       6.0
 374.17728	       6.4
 376.25629	      13.1
 380.22217	       8.6
 386.29611	       6.9
 387.60422	      10.0
 390.17892	       2.3
 393.39465	       5.8
 411.36349	      27.6	y (3) (1+), y (11) (3+)-H2O
 412.29041	       7.4
 419.30350	      36.4
 426.22217	      14.3
 427.22382	       6.2
 428.13943	       3.0
 436.08600	      12.2	b (13) (3+)-H2O
 437.15405	       3.7
 440.24402	       3.4
 446.22995	      16.1
 465.41791	       7.2
 467.42273	       9.1
 469.36066	       2.5
 475.19598	      13.2
 488.29138	       8.3
 491.30075	      11.0
 492.34259	      12.4
 495.27744	       1.9
 496.64044	       7.3
 497.67358	       4.4
 506.25928	       4.9
 507.31171	      20.5	b (15) (3+)-NH3, b (15) (3+)-H2O
 509.39200	       4.4
 514.43451	       5.9
 518.18823	       2.4
 519.24365	       7.4
 521.15540	       3.4
 522.15112	       5.1
 527.50293	       4.7
 528.24078	      14.7
 529.25928	       7.0
 533.43799	       5.2
 534.49512	      11.6	y (14) (3+)-NH3, y (9) (2+)
 539.97418	      18.2	y (4) (1+), y (14) (3+)
 541.27100	      25.8	b (16) (3+)-NH3, b (16) (3+)-H2O
 542.26099	       9.6
 544.17883	      12.1
 546.18274	       2.0
 553.21338	      18.1	b (6) (1+)-H2O
 554.38025	      11.7
 560.46997	      22.9
 562.57220	       2.2
 570.46143	       8.1
 578.36334	       8.1
 579.38208	       7.4
 580.26697	      12.0	b (17) (3+)
 582.35034	       5.6
 583.32947	       5.7
 585.42285	      12.5
 589.23010	       4.6
 591.06958	       3.5
 593.15076	       1.9
 599.97797	       5.2
 603.55127	      30.7
 607.44604	       7.5
 611.40771	      11.6	y (16) (3+)
 617.46948	      24.3	y (11) (2+)-NH3, y (11) (2+)-H2O
 621.66333	       4.9
 623.43298	      12.8	y (5) (1+)-H2O
 624.43787	       3.0
 626.47375	       7.0
 635.39478	      20.3	b (18) (3+)
 636.51953	       4.4
 641.44196	      52.4	y (5) (1+)
 646.38928	       7.5
 647.26617	       4.4
 651.45923	       5.8
 653.36572	       4.6
 655.34937	       8.7
 659.47717	       9.5
 668.73962	      33.9	b (7) (1+)-H2O
 670.63660	      13.9
 671.38818	       6.5
 672.54303	       6.6
 675.16302	      26.3
 676.28864	       1.8
 677.56903	       9.5
 683.23676	      18.6
 687.01544	      88.6	b (7) (1+)
 688.29211	      19.2
 702.87891	      18.5
 703.70178	       7.5
 704.43445	      33.9
 708.49756	      19.6	y (12) (2+)
 710.48120	      12.9
 713.39648	       8.4
 718.46899	      17.7
 720.34534	       4.5
 721.43945	      12.9
 725.34424	      15.3	y (19) (3+)-NH3, y (19) (3+)-H2O
 726.41113	       4.0
 727.64618	      22.8	b (21) (3+)-H2O, b (21) (3+)-NH3
 732.71844	       9.5
 733.63843	       9.3
 736.29150	       2.5
 739.55463	       6.3
 740.42175	      17.9
 746.96106	      40.5
 748.35236	       4.0
 750.52734	       2.3
 751.60046	      14.2
 754.47571	      79.4	y (20) (3+)-H2O, y (6) (1+), y (20) (3+)-NH3
 755.42609	      45.4	b (8) (1+)-H2O
 760.35187	      17.9	b (15) (2+)-H2O, y (20) (3+), b (15) (2+)-NH3
 761.87677	      12.5
 765.41406	      16.9
 771.46912	      47.6	b (22) (3+)-H2O, b (22) (3+)-NH3
 772.28040	       7.7
 773.42383	      25.7	b (8) (1+)
 774.27130	      13.8
 776.45752	       9.0
 778.18988	      24.2
 780.45972	      13.8
 783.54523	       9.7
 784.43768	       3.6
 785.42773	       5.4
 786.53552	      21.8
 787.42102	       8.2
 789.52820	       5.1
 793.35925	      12.3
 794.29529	      12.9	b (23) (3+)-NH3, y (21) (3+), b (23) (3+)-H2O
 796.61926	      11.3
 798.75134	      26.0
 803.72180	      47.1
 805.55896	       8.8
 807.02246	      24.3	y (7) (1+)-H2O
 807.73938	       3.4
 809.68201	      19.9	y (14) (2+)
 810.50073	       9.5
 813.99329	      42.0
 819.51477	       6.2
 820.71802	       7.1
 822.28735	      16.6
 823.59863	       8.8
 825.53931	     125.9	y (7) (1+)
 834.15906	       6.3
 834.99084	       7.4
 836.03967	      11.9
 837.75818	       3.4
 841.45056	       7.7
 846.49658	       2.4
 847.82324	       5.7
 851.54675	      14.2
 853.59888	      27.6
 854.53137	       3.0
 855.90173	      13.8	b (9) (1+)-H2O, y (23) (3+)-H2O, y (23) (3+)-NH3
 856.56091	      11.6
 860.54309	       5.3
 861.46619	      14.1	b (17) (2+)-H2O, b (17) (2+)-NH3, y (23) (3+)
 864.62378	      23.5	y (15) (2+)-NH3, y (15) (2+)-H2O
 871.64380	       1.4
 874.53247	       5.0
 875.38977	      26.6
 877.56567	      17.4
 878.72437	      12.2
 879.72388	      18.2
 882.43567	      24.8
 883.27258	      11.4
 884.49402	       5.8
 886.49231	      16.9
 887.49756	      30.2
 890.68921	      28.5
 894.17566	      41.4
 895.68628	       9.9
 897.55066	      43.5
 898.62378	       4.0
 900.11243	       8.0
 900.97009	      23.5
 902.39526	      11.5
 905.58801	       2.3
 906.90674	       7.4
 907.58447	       8.6
 910.87537	       3.8
 911.52722	       2.8
 912.36829	      33.1
 913.54517	       7.2
 915.53015	      14.4	b (26) (3+)
 916.62952	      53.8	y (16) (2+)
 917.71838	      16.4
 918.44604	      57.4
 919.36646	      19.6
 921.30420	      12.5
 923.57935	      17.1	y (25) (3+)-NH3
 925.61609	       7.6
 927.52441	      41.8
 929.01282	      28.2	y (25) (3+)
 932.78821	      20.0
 933.68665	      18.4
 934.51538	      17.0
 935.82886	       8.5
 936.44580	      38.6	y (8) (1+)-H2O
 938.37781	       9.5
 939.68750	      21.8
 940.44690	       3.3
 943.25391	      37.2	b (18) (2+)-NH3, b (10) (1+)-H2O, b (18) (2+)-H2O
 945.00671	      21.5
 946.57385	       9.2
 950.11609	       5.0
 951.60571	      10.8
 952.31494	      18.9	b (18) (2+)
 954.50110	      61.3	y (8) (1+)
 955.42322	      18.1
 958.84753	      14.9
 961.61755	      22.8	b (10) (1+)
 962.68237	       3.4
 963.81738	       8.5
 966.16638	      12.6	y (26) (3+)
 967.58936	      39.4
 972.06616	      55.8
 974.53882	      31.1
 975.52234	      10.8
 978.42261	       4.9
 982.95068	      13.0
 986.33337	      44.3
 987.60046	      46.6	b (19) (2+)
 988.54211	      13.5	y (27) (3+)-H2O
 990.51575	      43.8
 992.91748	      37.8
 997.69836	      24.9	b (28) (3+)-H2O, b (28) (3+)-NH3
 998.90417	      36.6
 999.53333	      15.0
1002.32922	       8.0
1003.50208	      20.2	b (28) (3+)
1004.69263	      33.1
1005.87903	      10.2
1007.94775	      17.2
1008.59497	      49.9
1012.50989	       4.4
1013.49683	      14.0
1014.56885	      31.0
1015.39111	       5.8
1016.83228	      29.5
1017.61304	      11.4
1019.60999	       7.3
1020.28943	      18.0
1021.49231	      14.3
1022.53613	      29.1	y (28) (3+)-H2O, y (28) (3+)-NH3
1024.48547	      44.3
1026.15149	      62.8
1027.84033	      79.2	y (28) (3+)
1028.78088	      24.2
1030.37866	      10.4
1031.68494	      35.7
1033.44873	      37.6
1034.18298	      66.3
1035.23425	      41.4	b (20) (2+)-H2O, b (20) (2+)-NH3
1036.03516	      18.8
1037.96094	      56.2	y (18) (2+)-NH3, y (18) (2+)-H2O
1039.92517	      83.9	[M+3H] (3+)-NH3-H2O
1042.59412	      26.5
1043.40161	      11.1
1044.56372	      15.0	b (20) (2+), b (11) (1+)-H2O
1047.51135	       2.5
1052.62781	       7.3
1057.16370	      24.6
1058.47693	       4.3
1060.54395	       2.0
1062.11292	      17.3	b (11) (1+)
1067.60852	     204.2	y (9) (1+)
1068.43689	      57.3
1069.53247	       7.6
1073.09875	      16.2
1075.53894	      11.2
1077.57544	       7.3
1078.52612	      52.0
1082.93103	       6.1
1084.47449	       6.1
1085.39404	      49.3
1087.50500	      15.3	y (19) (2+)-H2O
1088.69531	      11.1	y (19) (2+)-NH3
1089.80676	      11.2
1092.54871	       4.2
1093.80054	      15.7
1094.59692	       3.7
1097.25854	      64.6	y (19) (2+)
1098.18762	      35.1
1099.42798	      13.3
1100.71997	      24.9	b (21) (2+)
1103.62390	      27.5
1104.88599	       9.0
1105.70850	       2.9
1108.91040	      15.4
1111.81287	      24.6
1112.61218	     150.5
1115.87549	       3.5
1116.72742	      10.5
1118.05750	       2.6
1120.52612	      14.3
1121.97888	      19.4
1125.49097	      20.5
1127.86829	      10.5
1132.18103	      16.1	y (20) (2+)-NH3, y (20) (2+)-H2O
1134.74438	      17.0
1135.63391	      33.4
1137.95337	      18.7
1139.68396	       9.1
1140.99170	      30.7	y (20) (2+)
1143.88989	       6.6
1146.97803	      38.4
1147.66724	       7.8
1148.51062	      61.6
1151.56726	      16.1
1154.68359	      22.2
1155.66638	      13.7	b (22) (2+)-H2O
1156.92029	       6.4
1158.57336	       3.6
1165.60547	      74.8	b (22) (2+)
1167.68555	       6.0
1168.38806	       4.7
1170.74744	      15.8
1171.55933	       5.1
1173.32776	      31.7
1174.34741	      40.1
1177.68237	      73.3
1178.56885	       8.0
1179.47217	      47.6
1180.47070	      56.6	y (10) (1+)
1183.50208	       4.5
1186.51501	      36.3
1187.52808	      12.5
1188.54517	      56.8
1190.67078	      18.9
1191.76904	      61.7	y (21) (2+), b (12) (1+)-H2O
1192.40320	      64.1	b (23) (2+)-NH3, b (23) (2+)-H2O
1195.06689	      49.6
1195.75110	      13.6
1198.67236	      48.4
1200.48767	       7.0
1201.65259	       6.3
1202.68628	       7.1
1209.69666	      26.1	b (12) (1+)
1210.48694	     202.1
1213.89990	       5.8
1214.98132	       7.1
1215.67529	      16.3
1217.54822	       5.9
1218.20154	      23.5
1220.71228	      15.6
1222.30164	      15.4
1223.25793	      14.2
1224.12549	      30.5
1224.75439	       6.3
1230.69531	      56.7
1231.66870	       2.7
1232.74170	       8.9
1234.61475	      45.5	y (11) (1+)-NH3, y (22) (2+)
1235.42358	      14.4
1239.43433	      29.5
1241.72205	       7.9
1242.82886	      23.4
1244.59863	      34.8
1245.50232	     144.0
1246.51367	      29.2
1247.68555	      62.4
1248.77417	      72.2	b (24) (2+)-NH3, b (24) (2+)-H2O
1249.69421	       5.3
1251.75024	      39.9	y (11) (1+)
1252.72961	      24.9
1253.77795	      39.5
1257.53052	     106.8	b (24) (2+)
1259.78113	      16.3
1260.74084	      10.7
1261.59558	      58.8
1262.64771	      11.6
1266.29700	      23.8
1267.60400	      23.5
1268.94141	      64.7
1269.75183	      67.4
1271.56506	      13.1
1273.04236	      40.3
1274.56580	      56.2
1275.97668	      36.8
1276.61182	      15.1
1277.65869	      23.0
1280.42126	      11.8
1281.22485	      18.3
1282.99255	       7.0
1283.97363	      89.5	y (23) (2+)-NH3
1286.36121	      15.9
1288.64856	      12.7
1289.34216	      29.9
1292.58972	       4.3
1295.41919	      28.4
1296.24097	       4.3
1297.58130	      47.8
1298.89282	      26.4	b (25) (2+)-NH3, b (25) (2+)-H2O
1302.79956	       3.3
1305.26868	      38.3	b (13) (1+)-H2O
1307.54907	     187.5	b (25) (2+)
1308.27527	      52.3
1310.58386	       5.1
1312.38623	     117.2
1317.83008	       3.6
1319.39380	      18.8
1320.15186	       8.3
1321.65222	       2.3
1322.55200	      56.7	b (13) (1+)
1323.47363	      32.1
1324.92175	      13.6
1325.69702	       3.8
1326.63928	      44.9
1327.87805	      13.4
1328.69238	       3.5
1331.65210	       9.9
1333.75488	      29.4	y (24) (2+)-NH3, y (24) (2+)-H2O
1334.38489	      16.6
1335.53076	      76.8
1339.08679	      73.0
1340.21765	      15.3
1344.87207	      31.8
1348.82751	      11.8
1351.15637	      14.8
1357.48450	       6.8
1359.85181	      70.7
1361.22412	      27.2
1362.94763	      70.1
1363.82129	      97.0	b (26) (2+)-NH3, b (26) (2+)-H2O
1366.24011	      45.7
1368.69507	       5.9
1372.14795	      32.8	b (26) (2+)
1373.18665	      26.4
1374.49438	      53.6
1379.73975	       5.2
1380.44116	      20.2
1382.13269	       9.6
1383.71411	      58.9	y (25) (2+)-NH3, y (25) (2+)-H2O
1384.45691	      11.5
1386.24207	      21.9
1390.24475	      11.0
1391.82031	      10.4	b (14) (1+)-H2O, y (25) (2+)
1393.78162	      15.8
1394.84521	      51.1
1398.88062	      16.1
1403.57166	       5.6
1404.53235	      10.7
1409.78943	      38.2	b (14) (1+)
1410.88977	       6.5
1413.08923	      22.9
1414.77332	      27.6	y (12) (1+)
1415.88367	     139.1
1416.93274	      94.5
1417.85486	      28.8
1419.07043	       4.9
1420.76868	      13.8
1422.83386	      14.8
1425.06189	       9.7
1426.74744	      17.2
1427.60913	       5.8
1430.82837	       4.0
1433.72449	      28.4
1435.72192	      58.4
1437.45081	       5.3
1439.12842	      21.9	y (26) (2+)-H2O
1440.97656	       2.6
1441.67017	      26.0
1445.14844	      10.0
1447.11316	      39.3
1449.41455	       5.7
1450.09888	      13.0
1453.81531	      13.3	b (27) (2+)
1455.81958	       4.3
1458.69653	      10.7
1460.51978	      16.6
1467.98352	       5.5
1470.97827	      48.5
1471.81519	      12.3
1478.41296	      23.3
1481.67041	      19.6
1483.52625	      52.5	y (27) (2+)-H2O, y (27) (2+)-NH3
1484.93494	      30.7
1490.35364	      16.0
1492.86963	      13.3	y (27) (2+)
1495.41541	      21.4	b (28) (2+)-H2O, b (28) (2+)-NH3
1496.69238	       9.1
1498.82300	       2.7
1502.82605	      20.1
1504.65161	      91.4	b (28) (2+)
1505.37695	      16.2
1515.21924	      10.8
1515.90320	      11.4	y (13) (1+)
1519.95313	      24.3	b (15) (1+)-NH3, b (15) (1+)-H2O
1520.99390	       9.1
1525.55542	      10.0
1526.88708	       3.8
1527.80444	      21.4
1539.16101	       7.3
1542.82971	       7.4
1551.74036	       4.8
1553.70264	      22.5
1557.81506	      33.8
1563.06897	      16.0
1564.93420	       7.4
1569.43665	      13.5
1570.55579	      65.4
1572.72864	      43.1
1575.43445	      13.4
1585.08337	       6.3
1585.77759	       4.3
1588.33179	       5.2
1589.57813	       7.2
1595.58569	       9.2
1601.08789	      15.7
1601.83643	      41.2
1606.80896	      33.0
1612.99194	      16.2
1615.94922	       5.6
1623.19727	       8.4
1630.92395	      12.9
1634.54443	      75.8
1638.79187	       6.3
1650.91492	       7.8
1653.99658	       6.4
1657.58972	       6.4
1683.04980	      15.9
1687.85156	       8.6
1693.84558	       4.9
1695.40723	       4.1
1713.91235	       6.1
1715.92676	       2.5
1718.81335	      14.7
1728.01111	      11.1	y (15) (1+)-NH3
1731.87952	      23.6
1734.94226	      13.7
1739.79724	      13.7	b (17) (1+)
1740.74866	      21.2
1751.60242	       6.4
1772.90552	      14.1
1794.01257	       3.1
1843.93518	      11.1
1865.88831	       8.4
1869.24463	      23.8
1904.16223	      19.0
1911.03638	      17.7
1929.85767	      20.6
1936.00854	       6.7
1955.82605	      29.6	b (19) (1+)-H2O
1969.90063	       2.6
1975.77136	      10.0
