# Supplementary material for: Top-Down and Bottom-Up Identification of Proteins by Liquid Extraction Surface Analysis Mass Spectrometry of Healthy and Diseased Human Liver Tissue
Source: J Am Soc Mass Spectrom. 2014 Sep 3;25(11):1953–61. doi: 10.1007/s13361-014-0967-z (PMC4197381; doi:10.1007/s13361-014-0967-z)
Supplement: Supplementary file 4 — (ZIP 7870 kb) [file 13361_2014_967_MOESM4_ESM.zip › data/ATLPVFDKEELLECIQQLVK_-2_4_65074.txt]

m/z	i	matches
223.16824	8.7
226.27122	8.2
227.20515	4.3
228.57118	12.7
229.19553	3.3
230.16663	3.8
234.32140	37.5
238.20975	21.9
239.36911	18.6
240.25536	16.5
241.23972	18.7
242.67128	8.1
243.60869	39.5
244.34717	26.7
246.25928	19.3
253.46782	7.6
256.31058	24.7
258.10583	22.2
259.48395	15.1
260.65549	8.0
262.23563	5.7
263.16669	4.2
267.20798	9.1
269.46759	16.5
270.24951	15.8
272.40164	35.9
273.42667	59.4
274.31198	27.6
275.37689	18.3
277.24554	6.9
281.27521	15.6
282.36295	7.7
283.14056	11.2
284.42035	31.8
285.28186	40.6
286.32904	63.9
288.27399	112.5
289.33014	27.3
290.20987	20.9
298.23944	3.2
299.83081	9.3
301.14108	6.0
302.29260	27.6
303.50589	45.0
304.52966	13.8
305.35944	6.3
306.55341	9.3
308.24570	11.9
309.35223	10.0
310.44131	39.1
311.23334	30.1
314.57574	28.9
315.25876	15.0
321.31250	87.5
322.34747	23.9
323.29578	26.8
326.21277	16.5
327.28268	7.1
328.73529	28.9
329.36658	33.5
330.33716	23.6
332.20190	3.7
333.41040	25.0
334.34869	12.8
336.33469	13.4
337.35132	18.1
339.39722	67.1
340.31439	36.9
341.43747	42.4
342.35538	13.1
344.29443	42.6
345.48358	11.4
346.44739	26.8
347.47034	74.9
348.16718	43.6
349.23407	3.0
350.26984	7.0
351.53070	17.3
353.41690	30.9
355.32861	61.3
356.30597	14.7
357.38416	19.8
359.29916	17.5
363.53595	15.0
364.39655	15.2
365.45538	13.7
366.40652	17.5
368.45486	22.2
369.36597	35.9
370.68512	29.0
371.54321	73.3
372.44296	16.4
373.39151	36.6
379.42484	15.2
380.11328	15.5
381.05371	4.1
382.34943	13.2
383.37305	108.3
384.57758	27.1
385.50775	32.4
386.74084	16.0
387.50806	50.7
388.36884	155.6
389.40906	66.7
390.42871	16.9
391.48984	57.9
392.52823	4.8
393.57361	33.6
397.41125	6.2
398.44324	11.3
399.77628	19.8
400.62177	25.3
401.31189	98.8
402.38055	48.4
403.47260	22.9
404.55426	43.6
406.51697	19.9
407.39990	12.8
408.41260	16.9
409.24536	48.3
410.47269	56.1
411.50989	5.3
412.31726	4.1
413.39932	43.2
414.40466	29.6
415.37094	39.7
416.45013	50.8
417.42963	34.9
418.26910	6.0
419.38574	31.6
420.23929	12.5
421.75104	47.0
422.50134	15.1
423.73041	4.2
424.50372	13.0
425.20792	10.6
426.42297	62.9
428.47827	31.0
429.35114	27.6
430.21313	8.7
431.53741	27.2
432.30859	9.1
433.71912	29.3
434.43842	21.4
435.54880	33.6
436.38177	38.6
437.54871	41.4
438.46326	62.2
439.34070	7.8
440.27844	27.5
441.43292	30.7
442.40656	39.5
443.32632	38.0
444.37396	77.7
445.39935	34.9
446.37863	32.0
447.33850	39.7
448.20468	4.2
450.42719	4.2
451.22330	11.6
452.24200	6.7
454.33896	194.5
455.49768	30.4
456.54395	23.6
457.40021	41.5
458.46460	33.0
459.65094	42.4
460.39014	42.0
461.37640	66.9
462.39063	37.9
464.56195	13.1
465.42670	30.4
466.30444	5.5
467.34125	3.4
468.37042	14.0
469.20825	18.9
470.36743	30.8
471.38446	33.2
472.38409	255.2	y (8) (2+)-NH3, y (8) (2+)-H2O
474.36804	15.9
475.43231	34.6
477.34637	34.3
478.14874	40.5
479.13397	21.1
480.41339	3.0
482.15918	27.6
483.42590	40.2
484.38690	50.5
485.53241	34.7
486.37042	68.3
487.37909	49.1
488.41144	16.1
489.35120	73.9
491.72162	43.2
492.56476	36.6
493.38452	44.1
494.32562	37.7
495.30481	18.6
496.29095	17.8
497.33850	43.7
498.32660	36.3
499.81244	25.0
500.46576	20.2
501.31055	17.2
502.43677	191.2
503.46576	53.0
505.19135	19.1
506.18530	16.8
507.98444	62.5
509.20026	73.8
510.37866	15.9
511.35834	16.3
512.02423	7.6
513.47375	61.1
514.41089	31.3
515.43048	27.9
516.32880	41.3
517.29877	20.4
518.50122	29.9
519.41046	67.9
520.57758	125.0
521.27197	20.5
522.24078	15.6
525.28693	224.1	b (14) (3+)-NH3, y (13) (3+)
526.39594	49.1
527.68024	32.6
528.40625	6.8
529.33069	34.0
530.03522	52.9
531.57196	38.2
532.32800	30.8
533.31256	4.5
534.37561	57.9
535.40448	214.5
536.33508	80.3
537.35199	76.2
539.37476	6.1
540.44543	6.8
541.06958	9.0
543.25977	283.1
544.29236	51.9
545.45038	49.3
546.54761	69.1
547.34027	25.5
548.31232	5.4
549.19452	10.6
550.68250	33.7
551.72839	15.0
552.53845	99.7
553.43506	170.0
554.52356	73.0
555.41650	44.6
556.37726	57.1
557.27808	26.8
558.36761	28.7
560.21161	92.6
561.53009	96.1
563.17645	145.8
563.84265	10.8
564.46509	16.3
565.89246	118.1
566.68164	42.8
567.65887	70.2
568.45459	9.5
569.38293	64.7
570.40790	111.3
571.35785	43.3
572.53912	35.1
573.37042	31.2
574.26917	23.3
575.18066	45.9
576.36310	73.2
577.57245	17.2
578.50781	50.1
579.52576	79.0
580.56647	8.2
581.47394	35.1
582.54254	16.1
584.47363	97.1
585.41980	75.8
586.58514	7.8
587.40631	86.1
588.34772	28.9
589.61414	89.5
591.39874	94.6
592.35016	413.2
593.38623	471.0	y (10) (2+)
594.53754	89.7
595.45624	31.6
596.45978	57.5
597.68152	49.0
598.64172	159.3
599.45831	123.0
601.56781	47.0
602.58350	37.6
603.42920	51.9
604.34607	4.9
606.01550	17.6
607.51624	112.0
608.35413	36.8
609.57379	15.0
610.72540	46.1
611.59894	10.8
612.35455	5.2
613.58630	50.5
614.51105	55.7
615.40741	51.1
616.44635	692.2
617.57898	174.7
618.50018	24.0
619.69147	7.8
621.17169	132.5
622.34705	47.5
624.36584	561.7
625.54150	126.7
627.24023	98.4
628.55530	68.0
629.53082	51.6
630.35181	45.6
631.32416	59.6
632.42535	28.0
633.43420	18.9
634.46179	178.5
635.52753	25.1
636.48816	44.3
637.70233	104.3
638.70178	147.3
639.46692	53.1
640.30365	84.6
641.29022	52.0
642.43774	789.1
643.36578	126.5
644.22314	20.9
645.28705	83.6
646.39417	47.0
647.66949	75.3
648.50305	15.8
649.89783	120.1
651.31244	63.5
652.24969	26.2
653.58978	29.4
654.74567	59.5
655.54517	64.1
656.53436	32.5
657.21295	29.2
659.08759	202.7	y (11) (2+)
660.30322	97.7
661.52081	19.7
663.62714	46.0
664.37933	40.1
666.53381	320.0
667.67657	119.0
668.60864	90.3
669.60144	30.7
670.34418	84.5
671.39038	252.1	y (17) (3+)-NH3, y (17) (3+)-H2O
672.58783	88.4
673.61377	90.8
674.55731	123.1
675.75653	23.3
676.69208	92.1
677.55121	31.8
678.42340	33.0
679.37317	15.9
680.72968	34.3
681.67743	53.5
682.55023	51.3
683.72668	129.3
684.56860	80.7
685.44012	78.4
686.14771	54.9
687.85870	537.4
688.71667	282.2
689.68073	97.8
690.64496	73.1
691.66541	84.4
692.46570	77.8
693.24158	32.9
694.35400	112.9
695.58423	75.0
696.71442	82.9
698.06824	261.7
699.19092	299.8
700.50751	144.5
701.88678	89.3
702.83350	41.2
703.48596	173.0
704.45990	11.6
705.63715	332.7
706.32538	26.6
707.32434	85.1
708.20392	102.1
709.19415	43.5
710.81274	102.7
711.60394	120.2
712.58478	137.5
713.61475	65.0
714.43268	142.7
715.53992	131.9
716.24335	92.3
717.39172	100.1
718.29242	68.3
719.02167	96.0
720.32062	313.4
721.42108	597.1
722.53302	84.4
723.53546	170.9
724.52875	13.0
725.34381	53.0
726.67261	47.6
727.76361	51.9
729.56268	1443.1
730.57117	417.2
731.55066	56.1
733.51001	37.8
734.73767	96.1
735.57483	113.9
737.37860	327.2
738.31012	279.6
739.46649	847.9
740.51123	32.2
741.35760	69.5
742.46808	63.2
743.58557	46.5
744.78809	46.7
745.40979	93.5
746.47577	84.3
747.61218	209.3
748.53162	85.4
749.57123	43.2
750.63611	201.8
751.74878	204.9
752.80164	61.0
753.42889	74.4
754.89380	260.4
755.70728	346.9
756.64020	807.7
757.56537	1005.6
758.58807	143.7
759.56787	231.5
760.46381	116.9
762.06293	1196.2
763.22961	90.4
764.22314	268.0
765.25934	157.4
766.09839	42.3
773.30939	9.2
774.61969	4.6
775.50177	17.7
776.45703	3.5
778.42383	66.9
780.02802	14.5
780.85150	19.6
781.72919	92.1
782.58160	113.5
783.44055	10.7
784.40686	59.1
785.68036	136.1
786.94324	518.1	b (14) (2+)-NH3, y (13) (2+)
787.61633	332.6
788.52777	109.1
789.59338	262.7
790.76770	123.7
791.48627	335.7
792.51953	314.4
793.92273	585.1
794.64258	174.4
795.94708	325.0
796.58704	171.3
798.30896	115.8
798.97070	27.8
799.83893	137.2
801.31274	147.4
802.53027	57.1
803.71893	66.3
804.52942	6.3
805.95337	27.0
806.77246	30.7
807.74927	168.8
808.59454	64.7
809.72266	60.5
810.39728	131.6
811.55316	37.4
812.22980	41.9
813.51642	15.2
814.49237	37.6
815.68561	59.1
816.66498	111.1
817.81873	85.1
818.50922	179.6
819.63440	116.9
821.91309	69.9
822.79810	165.1
823.75696	94.8
824.62976	187.9
825.69861	146.2
826.60822	66.3
827.60266	105.5
828.86902	87.2
830.78680	1097.6	y (7) (1+)
831.63776	151.5
832.64740	31.3
833.69287	64.1
834.77032	86.3
836.56488	174.2
837.64337	79.3
838.62256	17.4
839.69318	3497.8
840.57770	54.8
841.71552	80.8
842.71619	526.1	b (15) (2+)-NH3, b (15) (2+)-H2O
843.62872	213.5
844.81305	89.4
845.65112	143.7
847.62982	62.2
848.50879	85.4
849.46252	158.8
850.73926	596.2	b (15) (2+)
851.63153	8.2
852.77643	473.9
853.73114	150.8
854.46655	5.3
855.52112	6.8
856.77380	97.7
857.60132	55.6
858.66583	105.9
859.66638	85.0
860.53674	41.0
861.58380	55.8
862.47345	9.0
863.80304	254.1
864.66815	19.0
865.64264	40.9
866.78473	83.3
867.57538	26.2
868.61414	83.8
869.56171	22.1
870.88544	79.4
872.16766	141.5
872.80249	36.0
873.70544	86.0
874.51428	36.9
875.54102	67.1
876.96497	83.8
877.77386	45.8
879.18842	188.5
880.15979	875.5
881.05212	143.3
881.85779	65.6
882.53003	94.0
883.54987	160.6
884.56946	16.7
885.66046	87.7
886.88403	59.1
887.94989	116.8
889.22394	452.8
890.27679	61.2
891.15991	39.2
892.35248	177.6
893.04779	134.0
893.68042	16.7
894.85150	73.5
896.08038	86.4
896.75525	22.4
897.56738	22.4
898.57697	6.7
899.25909	32.0
900.30560	4.8
901.17047	31.8
902.02350	65.3
903.03363	40.7
903.96893	16.9
904.66290	68.4
905.65936	101.9
906.95599	330.1	b (16) (2+)-NH3, b (16) (2+)-H2O
907.78400	167.1
908.64185	47.9
909.62805	168.3
910.95270	85.8
911.87714	49.1
912.61554	68.9
913.83405	41.6
914.68164	49.3
915.83740	1343.8	b (16) (2+)
916.82318	268.5
918.13739	150.5
919.44977	91.3
920.48737	36.2
921.42957	129.4
922.50525	55.6
923.35492	83.5
924.75195	755.2
925.91492	55.1
927.42896	54.1
928.93488	96.3
929.81250	147.0
930.48169	146.0
931.28955	62.1
932.44708	50.4
933.48389	147.0
934.29309	20.9
935.71991	310.7
936.72546	188.1
937.76929	223.0
938.78778	110.4
939.91083	144.8
940.86084	153.6
941.66473	146.4
942.99762	144.8
943.69275	364.0	y (8) (1+)-NH3
944.75781	96.0
945.71790	57.5
946.67676	126.7
947.46912	85.2
948.74506	623.7
949.56793	132.3
950.94098	242.2
951.67236	101.0
952.28253	57.2
953.93744	80.7
954.85876	92.9
955.65045	76.8
957.73047	405.6	y (16) (2+)-H2O
958.46753	9.1
960.18268	526.9	y (8) (1+)
961.16016	52.1
962.94263	21.0
964.16888	33.7
965.50562	344.8
966.68823	102.2
967.74261	103.6
968.72607	52.4
969.63495	67.1
970.24799	53.1
971.31183	85.0
972.53387	168.9
973.50256	196.5
974.58234	392.9
975.95551	220.8
976.88342	28.6
977.79266	70.8
979.27222	42.4
980.05316	26.9
981.06024	73.5
981.86725	90.5
982.88574	52.8
983.65814	33.6
984.69122	12.1
986.32751	304.5
987.24298	123.9
988.42596	140.7
989.30664	65.2
990.33777	91.8
991.01660	55.6
991.77441	13.1
992.55182	13.9
993.58105	53.1
994.62476	46.5
995.75031	66.1
996.73120	41.5
998.43011	96.5
999.80273	272.9
1000.72028	113.4
1001.78522	29.3
1002.80237	175.1
1003.72809	96.0
1004.80341	21.3
1005.59607	56.2
1006.67841	79.3
1007.75861	588.6	y (17) (2+)-NH3, y (17) (2+)-H2O
1008.73572	155.8
1010.02881	109.7
1010.86945	24.8
1011.66986	53.5
1012.90094	63.8
1013.56055	37.2
1014.46527	24.7
1015.66827	152.2
1016.86395	479.1
1017.71936	269.0
1019.57715	20.8
1020.60486	30.9
1021.69476	131.2
1022.37842	29.0
1023.15033	208.6
1024.75220	210.5
1025.71362	178.5
1026.56299	71.2
1027.54675	27.4
1028.34814	36.0
1030.30933	697.4
1031.57947	63.5
1032.34973	17.6
1033.30029	79.1
1033.98206	33.8
1034.99646	126.1
1036.06506	31.0
1036.81726	138.9
1037.76526	149.8
1039.20996	942.8
1040.48743	116.9
1041.60742	59.5
1042.56531	138.5
1043.61987	603.8
1044.71094	404.7
1045.84192	119.7
1046.88147	102.4
1047.69495	19.2
1049.14758	12.8
1050.75928	162.8
1051.95337	127.7
1053.22083	314.8
1054.37952	92.2
1055.04285	16.7
1056.31604	61.6
1057.84851	255.7
1058.81104	125.8
1059.94397	33.2
1060.99341	44.0
1061.76355	21.1
1062.67847	149.2
1063.80725	184.1	y (18) (2+)-NH3, y (18) (2+)-H2O
1064.73914	41.4
1065.83838	39.3
1066.66919	16.6
1067.81604	48.7
1068.56763	44.6
1069.23193	13.1
1070.62378	24.7
1071.63696	4.1
1072.92896	385.9	y (18) (2+)
1073.59094	404.2	y (9) (1+)
1074.50220	43.5
1075.14819	6.1
1077.02100	29.7
1077.82520	41.0
1078.61804	60.1
1079.56299	18.2
1081.44775	9.4
1082.37866	38.4
1083.21802	13.1
1086.35608	104.4
1087.48547	68.6
1088.27783	32.3
1089.89246	39.7
1090.63428	3.2
1092.59570	32.3
1093.50562	32.9
1094.68115	45.5
1096.09253	16.9
1096.84363	25.2
1097.62231	8.8
1098.74976	23.5
1099.70679	27.9
1100.85657	21.0
1101.91187	98.7
1102.87354	148.6
1103.64502	50.6
1104.50085	63.5
1105.71082	16.4
1106.66614	16.7
1110.04993	60.1
1111.05737	78.5
1112.09998	48.5
1113.55493	14.3
1116.79248	7.4
1117.47693	20.8
1118.72217	6.2
1119.63501	69.4
1120.94641	38.6
1121.62109	43.5
1122.83093	23.5
1123.92444	52.0
1125.07129	89.4
1126.13281	5.8
1127.30847	28.6
1130.68958	31.7
1131.58655	39.7
1132.33057	54.1
1134.52820	84.2
1135.77673	40.8
1136.55420	5.8
1138.61060	20.4
1139.67407	49.2
1140.81567	20.1
1144.87793	38.9
1145.89795	6.0
1147.58533	19.7
1148.63306	16.2
1150.69006	23.0
1153.15796	5.8
1154.20459	57.9
1155.08862	33.2
1155.90967	100.9
1156.70667	147.4
1157.67151	127.5
1158.70007	71.4
1159.84253	24.4
1160.64453	4.4
1161.55005	23.8
1162.31348	22.1
1164.63611	7.3
1165.69043	4.6
1167.80273	44.0
1168.69507	33.0
1169.78650	15.1
1171.63538	7.2
1173.08447	10.7
1174.52100	4.7
1175.56494	33.9
1176.52759	29.7
1177.55750	17.9
1181.30505	42.4
1182.04053	9.1
1183.62695	31.9
1185.69153	46.1
1186.86182	62.8
1187.82129	21.3
1189.56641	12.7
1190.70361	25.5
1191.56970	9.8
1193.80347	3.4
1194.60559	20.4
1195.41870	4.3
1196.69873	8.0
1198.80591	4.7
1199.64148	20.7
1200.59802	6.3
1201.64551	11.0
1202.80286	4.4
1204.79565	16.1
1206.74158	18.9
1207.52930	8.9
1212.22375	34.4
1212.89746	13.9
1213.64465	61.5
1214.46252	85.3
1215.72876	35.3
1217.02454	27.1
1217.91016	2.1
1220.74170	4.0
1223.48193	11.0
1224.74573	22.4
1225.64111	71.7
1226.54895	36.0
1230.57910	13.4
1232.66443	80.7
1233.71069	28.8
1234.80908	6.0
1237.72498	20.3
1238.82361	31.4
1241.40991	48.5
1242.64502	21.1
1243.70789	44.3
1244.85144	24.3
1245.61218	49.6
1246.87769	21.6
1247.73535	38.6
1251.96094	49.5
1253.88257	4.4
1256.43079	23.8
1257.72009	19.9
1258.66028	7.8
1259.82507	15.2
1261.26392	41.9
1262.66736	114.9
1263.67212	43.4
1265.96838	15.6
1266.63208	4.2
1267.63208	20.2
1268.63342	19.9
1269.55542	18.7
1270.80481	27.8
1271.65906	3.5
1274.67932	17.1
1276.73914	14.0
1277.68201	74.0
1278.82813	21.1
1280.86304	15.4
1281.64368	51.1
1282.73083	65.7
1283.79858	61.0
1284.71765	29.3
1285.70679	16.2
1287.70642	28.2
1288.64844	9.3
1290.72400	8.7
1295.47205	3.7
1296.67810	8.9
1297.91199	12.6
1298.96326	38.5
1299.68567	30.5
1300.68188	10.3
1301.75586	10.9
1302.58398	44.7
1304.57898	14.2
1305.79199	18.6
1306.80139	4.9
1311.83838	4.3
1312.76257	19.6
1313.71143	9.3
1315.03711	24.6
1316.77466	22.7
1319.24988	12.8
1321.79297	18.3
1323.58374	15.9
1324.90430	10.5
1325.59644	5.0
1327.83960	3.8
1328.90527	12.5
1329.80261	29.5
1330.47412	5.7
1331.92664	44.6
1332.57263	13.5
1333.58350	4.4
1335.80090	3.4
1338.60388	7.3
1339.66040	5.1
1340.62317	20.2
1342.63049	8.6
1344.66809	3.9
1347.58765	18.3
1350.06140	10.0
1350.77002	31.8
1351.91565	11.9
1353.73145	11.5
1354.37146	5.1
1355.71362	11.5
1356.75378	24.7
1357.65845	9.4
1358.83936	4.9
1359.58167	6.4
1360.75854	5.0
1363.73462	11.5
1370.70264	31.1
1372.70520	44.3
1374.72290	16.3
1376.01514	5.9
1377.03406	32.3
1377.97791	4.9
1378.59570	22.6
1380.96924	17.3
1383.73132	9.6
1384.73621	8.5
1387.57410	20.1
1390.91772	20.6
1394.81775	44.4
1395.91663	70.3
1396.75586	73.2
1397.82263	8.0
1398.72217	14.3
1400.56409	25.6
1401.66113	9.3
1410.06970	4.2
1410.82227	5.7
1412.77393	33.9
1413.81018	37.4
1415.09973	29.3
1416.05688	7.4
1417.29919	6.6
1428.77905	10.8
1430.53174	15.2
1431.15344	6.3
1434.00684	7.5
1435.58362	9.7
1436.76965	6.2
1439.82678	4.7
1441.75745	18.2
1445.87097	28.1
1447.38818	36.2
1448.74121	8.1
1449.75549	13.1
1451.97949	5.2
1457.79858	25.9
1459.73010	48.8
1460.82739	61.1
1463.88062	17.8
1471.92944	4.0
1472.80408	4.9
1477.05566	11.5
1477.66187	95.4
1478.84045	42.2
1479.94604	12.3
1483.67578	13.4
1484.95361	27.3
1485.99512	19.1
1486.88123	33.1
1487.74915	38.1
1489.66223	23.1
1490.93237	19.3
1503.80164	87.3
1506.86829	6.9
1509.93469	29.5
1516.79431	20.6
1518.80957	12.4
1520.57214	14.6
1523.92712	11.8
1524.76929	9.6
1525.73157	29.0
1527.50452	59.9
1529.35962	32.0
1533.65662	15.4
1539.84143	6.7
1542.28723	2.7
1542.97998	26.9
1543.92444	6.1
1558.16724	9.4
1558.89905	7.2
1560.89331	45.8
1561.79871	43.4
1572.83276	28.4
1573.81543	32.2
1578.08264	23.0
1579.07446	16.3
1579.70557	8.2
1586.01563	15.3
1589.16882	20.4
1590.78247	45.7
1592.05908	63.5
1597.84900	18.8
1598.86938	30.7
1599.90051	12.9
1602.90833	9.5
1603.82410	13.5
1604.83496	11.6
1605.75183	5.3
1630.29065	13.2
1634.41748	20.6
1640.99805	9.1
1655.64954	13.1
1657.82568	22.0
1659.08093	19.2
1670.72559	7.2
1673.84155	13.7
1674.83557	13.3
1675.74255	12.1
1683.92444	21.0
1685.76221	5.4
1689.70862	7.0
1700.84924	4.3
1704.08923	74.6
1725.01563	19.9
1725.91443	52.5
1727.02307	2.9
1728.12280	7.5
1759.84338	12.9
1778.64404	9.9
1784.82947	14.6
1815.85278	5.4
1817.92224	3.2
1821.83594	14.8
1830.03857	12.7
1917.08862	5.6
1930.91785	10.8
