# Supplementary material for: Top-Down and Bottom-Up Identification of Proteins by Liquid Extraction Surface Analysis Mass Spectrometry of Healthy and Diseased Human Liver Tissue
Source: J Am Soc Mass Spectrom. 2014 Sep 3;25(11):1953–61. doi: 10.1007/s13361-014-0967-z (PMC4197381; doi:10.1007/s13361-014-0967-z)
Supplement: Supplementary file 4 — (ZIP 7870 kb) [file 13361_2014_967_MOESM4_ESM.zip › data/IGAFVSITMQNIGAMSSYLFIIK_-2_4_77954.txt]

m/z	i	matches
258.17618	2.7
260.32077	6.5
262.15079	5.2
277.11731	4.4
280.34344	2.5
284.44006	4.7
288.34882	5.0
294.22681	2.4
300.38394	7.5
305.40454	8.7
308.46713	23.7	y (5) (2+)-NH3
311.36819	5.1
312.24304	12.6
318.51764	3.4
324.23215	13.5
330.44373	3.1
331.33954	11.8
334.50070	5.4
337.50381	5.1
338.39200	5.0
339.39688	34.6
340.43961	14.9
341.44254	5.9
343.35977	26.8
345.36481	7.9
346.33163	3.5
349.55978	8.3
351.46887	3.3
352.21649	3.6
353.23444	2.2
357.28613	6.0
361.35565	7.1
362.53876	11.9
366.49152	11.0
369.30865	10.8
370.46161	4.8
371.42261	6.9
373.49139	3.3
374.42795	41.8
375.25409	20.8
379.45215	6.5
380.73004	4.0
381.42258	8.4
382.46515	4.3
383.50204	10.5
385.31476	13.5
387.59436	17.2
390.39337	7.5
395.49728	11.2
397.36230	7.7
398.51984	14.5
405.35474	3.3
408.29459	16.8
410.48407	2.2
414.35657	9.4
415.36304	10.0
419.51410	36.4
425.36105	4.6
427.26923	6.8
428.62299	20.3
442.93051	3.3
445.39172	180.5
446.35938	44.3
447.32504	14.9
450.47290	4.2
451.36728	2.9
453.09528	6.7
455.41486	14.9
457.25385	2.5
463.38223	10.6
465.28870	2.8
469.29108	16.5
474.09579	16.0
475.30060	3.3
476.47260	7.3
477.44861	13.0
479.43085	3.2
480.48651	2.8
485.73145	12.0
486.44861	10.2
487.92419	3.3
489.88293	8.3
492.32892	4.9
497.31323	16.1
499.29199	16.4
500.42621	8.3
501.22351	9.9
502.35083	5.0
506.42102	11.4
510.43872	12.8
512.23590	4.2
513.43848	14.2
514.32568	12.1
519.32977	11.7
520.34497	18.6	y (4) (1+)
521.29669	11.1
524.38324	17.1
525.51685	7.6
527.41101	8.5
528.31311	2.8
533.83197	6.2
534.50372	6.6
535.33954	4.3
537.03802	10.2
538.16187	6.7
545.41632	6.5
548.42889	16.1
551.41040	9.3
552.57928	21.2
553.59949	9.7
554.27100	4.1
555.49060	17.0
557.72906	38.6	b (6) (1+)-H2O
558.45551	68.8
559.45874	40.9
563.35815	12.5
564.33893	9.5
570.18719	3.5
574.13318	11.6
575.58710	5.5
576.21619	7.8
578.60864	11.1
579.45538	5.4
581.17157	1.9
582.38519	28.0
584.56201	24.2
587.23999	12.8
588.38116	7.6
590.47925	9.4
591.41895	7.6
593.55829	2.5
595.47687	25.8
597.49738	4.4
598.45947	37.6
600.44171	8.7
601.59210	7.0
603.61414	8.0
605.29620	4.5
609.22797	15.0
610.48175	7.0
612.56421	9.6
613.43225	3.6
615.86926	43.3	y (5) (1+)-NH3, y (11) (2+)
618.52972	17.7
621.43384	23.9
624.40363	3.4
625.34924	4.8
629.34442	9.7
631.08057	33.5
632.65143	3.2
636.50513	6.2
637.49982	6.3
638.54077	18.8	b (12) (2+)-NH3
642.00995	18.7
643.45386	26.9	y (17) (3+)-H2O, y (17) (3+)-NH3
644.67230	28.5
646.02478	6.6
647.27301	5.5
648.49036	5.2
649.41687	27.3	y (17) (3+)
650.44751	21.6
652.45782	50.8
653.23181	12.3
654.13123	29.6
655.41571	3.4
656.70013	65.8
657.57568	193.1
658.57990	77.4
659.57428	9.7
660.51312	9.6
661.55896	3.5
662.67957	13.9
663.49078	2.9
668.92590	58.2
670.28790	8.9
673.46344	59.6	y (18) (3+)-NH3
675.38855	17.5
676.79797	17.3
677.50446	29.8
678.84290	21.6	y (18) (3+)
680.50385	5.9
682.06378	34.6
682.71204	12.9
683.51331	29.4
686.64868	26.2
688.44550	33.8	b (7) (1+)
689.74182	25.9
691.58795	8.8
692.53326	22.3
694.47644	13.5
698.61218	19.5
700.12457	23.3
702.55780	2.6
704.96094	11.6
709.25531	52.3
711.43854	9.5
715.28998	39.2
716.55890	35.6	b (20) (3+)
717.63263	4.8
719.37567	4.6
720.55975	32.1	y (13) (2+)-NH3, y (13) (2+)-H2O
722.70129	15.2
724.59283	5.6
725.84064	67.6
726.45300	7.0
727.56555	23.0
728.42200	10.0
730.27533	35.4
731.58698	5.9
733.32367	35.1
734.50452	46.7
735.13715	11.6
736.66284	39.5
739.49072	10.3
741.55865	13.0
742.50311	16.7
743.20416	17.2
744.29633	27.7
746.29224	52.0
747.94403	26.6	b (21) (3+)-NH3, b (21) (3+)-H2O
749.65698	16.3
750.46411	3.7
752.24957	43.4
753.22986	42.3
756.61542	238.5
757.57269	89.7
759.12329	32.7
760.19324	38.9	y (20) (3+)
761.63696	39.1
762.78302	73.0
763.62097	16.9
766.58331	26.8	b (15) (2+)-H2O, b (15) (2+)-NH3
767.47375	21.4
768.59210	23.4
769.89929	58.3
770.70868	14.8
773.79303	31.6
775.54907	6.1
776.73108	9.1
777.51373	83.7	y (21) (3+)-H2O
778.83191	24.3	y (6) (1+)-NH3, y (21) (3+)-NH3
780.04517	4.4
781.24469	15.3
782.29071	116.1
783.57184	23.6
784.26459	38.7	y (21) (3+), y (14) (2+)-H2O, y (14) (2+)-NH3
785.74524	8.7
788.65302	4.3
789.51764	19.2	b (8) (1+)
791.87952	50.1	b (22) (3+)
792.92352	40.6	y (14) (2+)
793.64624	24.6
794.46881	17.8
795.54694	8.0
796.72516	105.3	y (6) (1+)
797.43494	120.9	y (22) (3+)-H2O, y (22) (3+)-NH3
799.31409	52.5
800.00079	18.9
803.60394	4.4
805.38123	97.7
806.19446	19.7
808.25995	42.5
809.12915	35.1
810.97815	15.5
811.61597	19.9	b (16) (2+)-NH3
812.43304	3.8
813.95178	46.5
814.61194	14.5
816.73590	94.0
817.62280	38.4
818.90173	56.4	b (16) (2+)
819.56537	35.4
820.91235	49.3
822.63733	267.9
823.65991	149.8
824.48297	60.5
825.30322	52.3
826.45569	55.6
828.93225	72.1	[M+3H] (3+)-NH3-H2O
829.63788	17.4
830.58575	21.3
831.64984	91.6
833.20331	32.7
834.61237	16.8
840.18585	5.6
841.58832	15.3
843.29602	14.6
844.30182	37.2
845.87787	19.9
846.60541	4.2
851.47443	49.1
855.51550	9.8
857.91937	69.6	y (15) (2+)-H2O, y (15) (2+)-NH3
859.08429	57.4
860.57172	21.4
861.27289	35.5
866.99310	58.3	y (15) (2+), y (7) (1+)-NH3
868.47791	90.1
869.48456	67.1
870.76654	47.9
872.55841	7.5
873.87646	46.1
874.59857	105.4
875.88037	37.8
876.50073	6.3
877.58594	8.0
880.51007	7.9
882.23114	128.6
883.40564	104.5	y (7) (1+)
884.52734	81.1
886.35901	17.9
888.48077	2.2
889.54926	13.4
890.53638	11.4
891.65356	3.8
894.13971	98.7
897.06458	7.8
898.83643	40.3
899.75177	12.4
900.42706	8.2
901.61255	47.9
903.52148	9.6
906.67523	27.4
909.05200	6.1
909.69965	14.7
913.25824	7.4
915.22064	16.8
915.92413	65.0
916.96069	36.6	y (16) (2+)
917.71448	8.1
919.79462	106.7
922.51898	10.4
923.94855	58.2
925.16339	46.9
926.33289	86.5
928.70569	24.6
929.69885	31.9
932.18195	119.8
933.11487	64.1
934.36102	13.5
935.78809	33.1	b (9) (1+), b (18) (2+)-NH3, b (18) (2+)-H2O
937.67761	7.6
939.16144	65.7
939.79150	4.3
941.77600	34.9
943.33362	12.9
944.50940	6.4
945.18573	40.6	b (18) (2+)
946.07379	27.5
946.81470	4.4
949.53076	5.2
950.80341	20.5
955.84644	20.2
956.83881	66.8
957.76648	43.6
958.37292	52.4
959.18518	18.4
959.98676	10.8
961.01794	9.1
962.02197	25.1
966.78802	139.4
967.84741	20.9
969.78668	37.5	y (8) (1+)
970.82581	23.5
973.19281	123.5	y (17) (2+)
974.41943	66.6
975.16302	19.4
975.86353	12.5
976.67963	11.7
981.51294	230.4
982.36066	52.2
984.18793	32.0
985.13660	20.8
986.73047	4.9
987.70593	12.3
988.88794	66.2
989.76331	17.3
990.50494	29.9
991.14600	4.1
991.90283	13.1
992.55505	5.8
994.06885	26.7
995.19843	22.0
996.85974	5.2
999.43213	6.8
1000.48248	16.9
1002.09570	36.0
1004.71985	19.4
1005.49542	3.9
1006.54022	27.9
1007.98615	49.7	y (18) (2+)-H2O, y (18) (2+)-NH3
1008.96143	20.2
1009.75531	5.3
1011.49640	12.4
1014.35443	12.2
1015.97223	106.7
1016.57855	18.0
1017.53113	93.7	y (18) (2+)
1018.58557	29.3
1022.48065	4.6
1023.69397	52.8
1024.70862	71.3
1026.76624	7.5
1028.05200	39.6
1029.37683	113.7
1030.19214	43.9
1031.32349	35.6
1032.05957	39.9
1033.65710	21.6
1034.51965	3.2
1035.16589	10.7
1036.27734	25.2
1038.27136	358.2
1039.12183	189.3
1039.93933	28.5
1040.58569	16.0
1042.42969	45.5
1043.63953	14.5
1044.23999	17.6
1045.77258	19.4	b (10) (1+)-H2O
1048.88196	54.3
1051.68420	10.7
1054.39734	11.8
1056.04712	36.7
1057.04041	55.3
1058.34155	62.2	y (19) (2+)-NH3, y (19) (2+)-H2O
1059.51160	20.1
1060.44202	62.8
1061.78271	2.8
1062.63159	11.9
1065.28210	111.9	b (20) (2+)-NH3, b (20) (2+)-H2O, b (10) (1+)
1066.19373	41.3	y (19) (2+)
1067.50806	21.6
1068.19592	4.9
1069.64441	17.7
1070.65027	10.9
1073.51001	288.4
1074.38965	335.6	b (20) (2+)
1075.18359	15.5
1080.26221	37.6
1081.57617	9.1
1083.46729	1.9
1084.68347	13.8
1086.29846	12.2
1087.12622	29.6
1089.20862	27.0
1090.05603	29.5
1092.12073	7.4
1093.31506	34.0
1094.95911	17.3
1096.37476	29.3
1097.02197	3.7
1100.80493	5.2
1101.66809	26.4	y (9) (1+)
1102.67773	35.0
1103.71667	44.2
1104.74500	23.0
1105.69690	18.9
1106.83752	8.7
1107.57141	6.5
1108.58716	30.4
1111.11719	18.5
1112.86389	4.2
1113.77490	23.4
1115.87146	9.9
1121.53491	2.3
1122.66931	15.9
1126.96863	7.2
1129.86035	58.3
1130.82727	121.2	b (21) (2+), y (20) (2+)-NH3, y (20) (2+)-H2O
1131.68066	26.1
1134.35974	9.3
1135.25134	20.8
1138.22754	17.1
1139.65271	13.7
1142.64099	60.3
1143.89526	24.9
1145.57520	43.9
1146.70483	18.5
1147.75916	32.3
1155.66052	44.1	y (10) (1+)-NH3
1157.46362	5.5
1158.92078	7.5
1160.73291	28.9	b (11) (1+)-H2O
1161.99207	2.2
1162.89172	20.4
1167.93335	13.0
1170.07446	28.5
1173.78442	26.8
1174.83569	19.1
1175.75208	26.5	y (21) (2+)
1176.69897	48.1
1178.56555	15.4
1179.46936	5.3
1182.76440	9.6
1183.88171	32.5
1184.65417	3.5
1185.95886	13.9
1187.92676	173.1	b (22) (2+)
1190.26917	34.3
1190.87524	4.2
1191.83154	20.1
1195.04333	26.0	y (22) (2+)-H2O, y (22) (2+)-NH3
1196.89001	8.8
1200.79395	2.7
1203.73889	8.2
1204.56091	6.0
1205.49658	18.5
1206.69128	14.1
1207.60449	9.4
1208.69312	7.1
1209.63965	43.0
1210.56030	17.2
1212.46497	7.5
1215.69946	9.0
1216.56616	36.3
1217.90247	46.5
1218.77917	3.1
1219.71350	11.5
1220.90686	15.5
1222.48425	13.1
1230.70239	7.0
1234.83740	2.6
1240.71033	5.4
1241.81531	9.2
1242.58679	40.9
1248.17700	33.7
1251.56506	12.8
1252.67957	23.7
1253.58984	5.0
1261.39514	10.5
1263.82910	26.4
1264.93677	28.1
1267.87231	13.8
1268.78503	5.1
1274.78931	22.5	b (12) (1+)-NH3
1275.89294	5.9
1276.87756	15.4
1278.56238	9.0
1279.74500	11.7
1281.67896	7.7
1284.72974	8.0
1289.00781	4.7
1292.20081	20.0	b (12) (1+)
1293.99353	5.3
1301.72351	6.0
1302.66309	14.0
1303.81348	2.4
1305.04749	4.8
1306.66040	20.4
1307.59241	22.7
1320.65540	17.7
1332.48987	11.9
1334.82178	28.1
1335.63220	13.5
1338.63696	18.6
1340.27197	2.1
1342.81177	15.2
1343.71204	12.0
1345.72766	40.9
1349.34888	8.5
1359.58533	8.2
1361.25256	12.2
1363.90771	5.9
1364.80078	2.7
1368.87781	11.4
1369.87939	4.9
1370.64661	3.0
1375.70886	3.7
1379.05969	14.4
1393.59253	10.0
1403.93958	17.0
1406.11877	24.0
1411.45532	11.3
1412.73145	5.7
1416.86133	15.1
1418.97314	9.9
1426.88293	12.8
1431.67957	24.7
1435.57825	27.2
1437.72522	2.8
1443.01709	21.0
1445.84814	4.0
1447.67627	4.2
1448.74060	11.9
1449.88916	22.5
1450.92578	11.2
1451.71936	11.7
1454.52649	11.7
1458.90771	26.6
1464.77588	8.2
1484.61853	3.2
1488.40930	14.8
1490.74463	2.4
1494.80505	14.6
1501.94214	14.4
1516.97498	9.4
1519.14746	26.4
1523.80566	5.6
1533.99622	25.2	b (15) (1+)-NH3
1535.77710	12.4
1546.81848	9.0
1558.19373	14.1
1559.80713	3.4
1566.38586	7.8
1572.66321	2.1
1589.73450	19.5
1590.91638	23.7
1596.74170	9.7
1635.66919	8.9
1636.76624	5.8
1637.58618	4.9
1641.16602	16.6
1660.08301	8.8
1678.91235	5.5
1700.91589	5.9
1708.73572	6.5
1714.00549	5.2
1717.90161	14.6
1719.90308	10.2
1733.90295	13.5
1734.91736	17.1
1773.99829	6.8
1776.77795	16.1
1833.85669	13.0
1914.99670	4.3
1937.77039	5.4
