# Supplementary material for: Top-Down and Bottom-Up Identification of Proteins by Liquid Extraction Surface Analysis Mass Spectrometry of Healthy and Diseased Human Liver Tissue
Source: J Am Soc Mass Spectrom. 2014 Sep 3;25(11):1953–61. doi: 10.1007/s13361-014-0967-z (PMC4197381; doi:10.1007/s13361-014-0967-z)
Supplement: Supplementary file 4 — (ZIP 7870 kb) [file 13361_2014_967_MOESM4_ESM.zip › data/MAPGQLALFSVSDK_-2_4_91262.txt]

m/z	i	matches
211.01799	4.3
214.27524	2.4
217.21429	9.0
218.09435	3.2
224.10670	10.9
226.75943	4.7
230.69785	3.7
232.31570	7.4
235.21854	2.7
240.11186	7.1
243.15266	7.2
245.47810	3.0
249.30643	10.3
255.18942	127.6
256.08292	37.8
257.34082	18.9
258.55423	24.5
259.48523	11.6
260.45230	7.8
261.41589	7.0
263.33929	4.3
265.26923	4.3
267.46301	6.7
272.31445	261.7
273.30536	73.5
276.32773	31.1
277.15063	8.5
283.22440	46.1
284.12799	4.3
286.37079	3.2
298.26428	4.2
299.61038	35.1
300.41376	318.7	b (3) (1+), b (6) (2+)
301.36618	34.8
310.29724	10.2
313.43024	6.9
314.68982	4.0
316.38361	3.9
320.45453	5.0
323.18939	5.5
323.99506	2.1
326.44757	6.2
328.41458	4.5
329.56323	20.2
337.22382	5.6
338.37857	9.1
339.24268	8.3
340.51074	8.1
341.26703	6.4
343.19803	5.4
345.24689	1.8
347.36725	8.2
349.29828	17.2
353.47229	9.5
359.33087	37.0
361.45392	12.0
362.36603	22.2
367.07635	3.8
368.31573	22.6
369.34918	42.7
371.48633	30.8
373.39813	5.9
374.41040	5.3
378.29352	8.0
381.41016	14.9
382.46381	8.5
383.18304	11.2
387.44131	35.7
388.58942	6.0
390.36255	3.5
397.23285	28.9
398.33328	10.1
399.01691	24.4
400.46579	3.0
405.35541	30.6
406.24704	6.3
407.50980	10.6
408.36005	5.4
409.35339	8.0
410.97784	10.2
412.33902	5.1
413.44055	102.5
414.37698	87.8
415.46686	19.8
416.41510	21.8
418.20081	5.4
420.51831	2.9
424.38931	12.2
425.33667	31.4
427.44254	4.4
433.24185	17.6
436.26123	5.9
437.10101	19.8
438.85266	13.0
439.53625	4.2
440.46881	39.8
441.32474	7.1
442.42450	94.7
444.05328	22.9
444.77618	10.0
445.38977	13.2
451.28461	11.6
453.37573	16.0
456.42145	36.5
457.57312	12.4
458.45270	20.2
461.92804	18.6
464.52472	9.2
465.19263	3.3
467.27777	17.3
468.34314	23.3
469.29767	13.9
471.05957	20.3
473.25238	12.4
476.31067	2.7
478.39832	10.4
480.95361	20.4
481.81635	20.9
482.53564	17.9
483.48779	38.9
484.41437	104.3
485.43683	58.7	b (5) (1+)
486.67871	45.9
490.28174	11.3
495.09265	13.5
496.34546	6.9
497.49591	8.4
499.26154	2.1
501.28302	3.0
502.51025	23.3
503.21613	2.5
504.46014	18.0
509.45270	7.4
510.39038	69.6
511.37006	6.9
512.57471	34.2
513.47687	41.2
514.37170	26.0
515.23145	6.5
516.35065	5.2
519.00543	12.1
520.34967	14.2
521.46765	6.6
522.27997	9.9
525.24762	9.6
527.41034	102.2
528.34961	19.6
529.41016	44.9
530.42804	21.2
531.30847	7.3
532.21436	8.1
533.43286	26.2
534.38116	7.6
535.34216	6.8
537.35541	19.9
538.40448	27.6
540.28442	5.8
541.34015	13.9
544.95593	12.2
546.38208	13.6
548.54956	17.1
550.27008	16.0
551.15540	33.6
552.39447	219.9
553.39203	38.0
554.28577	12.0
555.33740	448.2
556.35211	73.9
557.53131	77.3	b (11) (2+)
558.56726	44.2
559.81458	28.4
560.88892	27.9
562.33478	5.5
563.24054	7.0
564.49542	44.0
566.42816	7.9
567.31122	35.4
568.29065	8.8
568.89899	3.3
569.69714	9.2
570.35297	11.0
571.32825	15.3
572.06238	19.1
574.52606	44.0
575.35577	5.5
577.27368	11.9
578.41113	8.1
580.33423	9.2
581.32324	100.5	b (6) (1+)-NH3
582.35022	203.9	y (11) (2+)
583.23962	40.8
583.92151	16.8
587.54211	20.9
588.41095	24.9
591.67755	39.2
592.50165	16.7
593.40131	43.8
595.62048	44.2
596.53876	14.2
598.48035	74.7	b (6) (1+)
599.47809	34.9
600.46198	21.7
601.34705	17.1
602.45264	18.0
603.37433	15.8
604.40851	38.4
605.39429	22.3
606.41565	7.3
608.42084	24.3
609.55035	11.3
610.18030	39.0
610.78101	11.5
611.39099	24.9
612.56860	58.1
613.60699	54.6
615.32520	13.3
617.53027	12.6
619.09924	26.9
620.39600	65.1
621.23193	29.8
622.97266	8.3
624.41943	16.3
626.33008	625.1
627.49792	240.9
628.87769	23.9
629.49988	47.9
634.11554	26.2
635.09589	28.3
636.13818	53.4
638.87677	31.3
639.47748	23.6
640.44690	42.6
642.65027	30.7
643.33899	12.2
644.20074	31.3
645.81702	43.8
647.38702	12.0
648.63666	32.3
650.15570	59.8	b (13) (2+)-H2O
651.26685	86.8	b (13) (2+)-NH3
653.00085	79.9	b (7) (1+)-NH3
653.88477	5.5
654.54810	8.4
655.56079	15.6
656.90002	16.8
657.74335	51.3	y (13) (2+)-H2O, y (13) (2+)-NH3
658.36499	25.1
659.56573	23.0
660.33148	26.4
661.02136	58.6
662.62366	25.0
663.47778	6.2
664.61176	25.9
665.40326	30.1
666.02551	85.8	y (6) (1+)-NH3
666.68671	6.1
667.37683	27.1
667.98517	53.6
669.15515	116.6	b (7) (1+)
670.29358	91.7
671.04199	56.7
671.97614	36.2
673.03430	28.7
673.76837	22.2
674.51721	44.3
675.84619	85.7
677.06104	47.0
678.44336	13.7
680.49243	7.7
681.44067	301.5
682.41833	104.0	y (6) (1+)
683.50830	198.0
684.45898	146.2
685.61328	15.7
686.59711	30.1
687.44043	68.5
688.52667	46.2
689.39178	14.0
690.60150	5.9
691.49017	23.5
692.41272	14.6
693.54639	19.0
694.39410	9.2
695.41272	8.4
697.00366	147.4
697.78247	7.6
698.41602	17.5
700.41528	18.4
701.76758	30.4
703.45221	71.3
705.11761	151.4
705.92255	7.5
706.54913	1.5
709.25861	69.3
710.54944	178.5
711.77124	182.1
713.01257	25.0
714.57159	269.0	[M+2H] (2+)-NH3-H2O
715.60779	188.9
716.55188	40.3
718.20001	102.2
719.49194	94.7
720.22217	104.1
721.14337	138.9
723.20190	661.7	[M+2H] (2+)-NH3, [M+2H] (2+)-H2O
724.15326	373.6
725.03760	32.4
725.85492	22.7
731.62762	21.2
732.56244	16.6
733.35693	47.6
742.44696	1.9
744.51697	5.3
746.37830	7.8
747.72650	14.9
750.53070	37.0
751.43311	33.3
752.37256	28.8
753.34222	8.8
754.60205	50.1
755.61230	7.8
756.30103	5.2
757.88623	20.6
758.65131	20.1
760.49054	43.8
761.48169	29.3
763.47870	51.9
764.49768	37.4
765.57874	74.7	b (8) (1+)-NH3
766.90717	37.4
769.58087	19.1
771.05927	58.2
772.52863	5.0
774.62610	18.0
775.86407	41.0
776.59247	229.2
777.45825	73.6	y (7) (1+)-H2O
778.19135	21.9
780.42828	240.5
781.47290	159.3
782.54053	207.2	b (8) (1+)
783.55560	76.0
784.61157	20.4
786.69080	19.7
788.46759	27.4
790.92645	88.3
792.13580	4.5
795.08130	15.9
796.18341	87.3	y (7) (1+)
797.27783	11.5
799.45959	26.0
802.58545	79.8
804.95081	34.3
806.71643	25.0
809.51373	11.9
810.50043	28.9
811.61115	12.6
812.45490	12.4
813.10266	21.3
814.29730	8.8
815.44391	7.9
816.68628	5.3
819.75037	20.5
821.17963	8.1
821.98926	17.6
823.47852	6.7
825.28925	11.2
825.90369	24.7
826.85657	41.7
827.58826	34.1
828.47223	2.3
829.22992	3.9
829.99030	7.9
831.48499	16.7
832.62488	79.7
833.74701	55.0
834.53497	12.4
836.09662	41.4
837.40845	981.3
838.39001	504.6
839.31329	225.3
840.55627	45.2
842.41052	23.3
843.56281	28.0
844.48224	21.3
845.50092	39.7
847.56421	29.6
848.36176	12.7
849.99445	21.8
850.75134	19.3
853.52118	50.9
855.18713	33.7
856.37915	62.9
858.08661	41.9
859.68414	3.8
860.91241	104.5
861.51660	22.4
862.80536	128.6
865.73340	61.1	y (8) (1+)
866.66138	24.6
868.73773	29.6
872.10516	56.8
872.71240	29.0
873.37769	10.6
874.56848	21.6
876.41620	7.3
877.98053	53.3
879.23590	43.9
880.16760	24.4
881.95972	9.1
882.84528	37.1
883.60229	54.1
885.84662	56.8
886.49200	7.6
887.50421	12.4
888.55603	33.6
889.52295	262.2
890.62225	68.4
891.56726	33.1
892.42834	19.4
893.91565	40.9
894.75153	7.0
895.54840	8.9
896.89398	53.1
898.36566	76.7
901.13037	29.6
904.31250	25.2
905.74622	124.1
906.91998	32.0
908.46765	724.3
909.46259	519.3
910.41638	120.7
911.60968	167.3
912.78210	65.4	b (9) (1+)-NH3
913.71100	57.5
914.59723	15.0
915.63275	72.0
916.38446	32.9
917.32300	22.7
918.41229	33.9
919.33752	21.6
922.12921	15.2
923.59857	59.5
924.56647	3.2
925.51050	20.9
926.84540	34.7
927.52014	91.0
928.43146	41.2
930.81964	1.7
931.47656	3.4
932.55280	14.1
933.62708	8.3
935.23926	42.5
936.64099	13.1
939.80853	21.5
940.88898	40.0
943.46179	16.1
947.51099	15.8
949.15363	25.8
952.62622	6.8
953.41797	4.5
955.00159	19.2
957.56995	31.7
959.57739	9.1
960.48590	25.0
961.62958	52.8	y (9) (1+)-H2O
963.51459	43.4
964.12280	6.8
965.20233	13.6
966.70050	70.5
968.22577	72.1
968.85699	51.1
969.48199	5.5
970.84491	19.7
971.72205	20.2
974.66199	81.0
975.52881	83.3
976.96472	48.6
978.20435	45.0
979.55554	509.6	y (9) (1+)
980.59802	440.4
981.61487	89.5
982.59711	35.0
983.78436	36.5
984.83954	37.4
985.63684	17.4
986.52936	10.4
988.55164	22.2
989.94012	31.6
990.99792	47.5
991.63971	19.3
993.20398	12.9
996.91272	46.9
998.27124	186.8	b (10) (1+)-H2O
999.55530	15.8
1001.30469	49.6
1003.11407	124.6
1004.00586	118.0
1004.61444	11.5
1008.55328	18.1
1010.50812	20.9
1012.52972	12.2
1013.54816	9.0
1014.60699	10.3
1015.72009	6.8
1016.77588	56.3	b (10) (1+)
1017.63837	17.3
1026.97339	13.6
1027.84241	4.1
1028.75232	40.0
1029.69568	13.2
1031.60950	8.3
1033.50928	57.0
1034.51208	16.9
1038.33411	17.1
1039.27600	6.3
1040.73987	49.7
1042.06128	27.5
1043.03418	30.4
1044.60913	16.9
1046.58337	4.3
1048.13672	18.9
1049.28601	57.5
1050.51306	613.8
1051.55762	443.7
1052.49316	94.3
1053.20703	25.4
1056.38440	18.1
1057.46741	4.2
1058.53027	64.3
1059.61475	50.8
1060.80652	25.2
1064.10864	20.9
1067.95801	12.9
1073.63318	22.4
1074.70325	14.3
1075.75220	9.2
1084.34045	34.6
1085.49414	25.1
1086.65710	7.6
1089.62256	7.1
1091.07202	41.0
1094.44946	12.2
1097.66699	4.1
1106.56079	10.0
1107.51550	12.6
1112.57874	27.0
1113.68591	18.8
1114.67554	19.6
1117.20752	15.5
1124.85132	45.2
1130.21606	36.7
1131.04126	8.5
1133.54224	8.4
1134.76819	3.2
1146.03638	25.1
1148.04443	8.8
1149.60327	15.7
1159.86243	19.5
1163.51294	594.8
1164.52100	434.6	y (11) (1+)
1165.85181	152.2
1169.15393	8.5
1170.35132	3.4
1171.86426	8.0
1175.62964	4.0
1177.67371	27.2
1183.17017	27.8
1187.66138	114.7
1188.74756	58.6
1189.63647	47.3
1190.94617	3.4
1194.26697	33.8
1195.84888	9.5
1199.87183	17.6
1212.24756	26.6
1213.80566	31.8
1214.81030	6.0
1218.60962	3.0
1220.52332	20.6
1236.26038	11.1
1244.73938	9.1
1247.72156	7.5
1261.72095	8.1
1264.72144	11.8
1273.41711	5.2
1276.76709	21.0
1277.95605	28.4
1278.74927	12.4
1287.83496	12.1
1289.82019	30.9
1292.57361	3.8
1294.80896	10.9
1298.52185	17.5
1299.49426	20.9
1314.89026	13.9
1316.72168	93.7
1317.63818	44.4
1318.49646	12.8
1331.80396	2.4
1335.89734	9.5
1337.33643	26.8
1394.54858	10.5
1426.64124	3.4
1445.64917	16.7
