# Supplementary material for: Top-Down and Bottom-Up Identification of Proteins by Liquid Extraction Surface Analysis Mass Spectrometry of Healthy and Diseased Human Liver Tissue
Source: J Am Soc Mass Spectrom. 2014 Sep 3;25(11):1953–61. doi: 10.1007/s13361-014-0967-z (PMC4197381; doi:10.1007/s13361-014-0967-z)
Supplement: Supplementary file 4 — (ZIP 7870 kb) [file 13361_2014_967_MOESM4_ESM.zip › data/EISFDTMQQELQIGADDVEAFVIDAVR_-2_4_75242.txt]

m/z	i	matches
298.23874	6.9
299.20514	6.4
308.16058	7.4
310.35025	12.6
311.53766	18.5
318.40842	8.1
323.27469	5.1
329.26270	10.5
332.16547	13.4
338.31848	10.4
341.45889	20.6
342.14902	4.0
345.41568	9.5
346.47861	9.6
348.14249	30.9
349.41443	4.2
353.33951	5.7
358.26883	17.0
363.17987	11.7
365.18045	7.6
371.41608	5.7
381.39182	25.9
382.24527	14.7
383.43561	23.7
389.28723	18.2
390.35715	6.5
391.15573	21.4
399.04666	23.7
402.49658	3.9
406.41699	10.3
408.19788	17.5
409.56152	15.5
410.59155	10.4
411.30310	36.7
412.45905	20.4
415.34869	6.9
426.47852	13.7
427.24628	2.5
429.33408	10.9
430.18451	5.4
440.40964	3.9
441.25446	2.2
445.14923	7.3
447.22571	13.6
450.60718	3.8
453.36145	2.9
454.19366	13.5
457.16760	10.8
458.41806	5.4
459.65369	23.9
460.43665	60.1	y (4) (1+)
461.52258	14.8
462.25293	15.0
469.16708	3.0
471.90173	7.2
473.25513	4.1
475.36374	16.8
476.37436	7.4
477.29144	8.2
478.17163	6.1
480.04144	5.3
483.28680	22.8
485.35638	7.3
486.38110	25.0
487.09784	6.9
491.18094	6.8
496.18469	5.6
498.91962	13.7
503.26923	17.8
504.46918	14.0
509.40100	4.4
510.54498	34.7
511.33533	33.4
513.31281	73.0
515.22522	17.1
518.33881	3.6
524.17133	65.7	y (15) (3+)-H2O, y (15) (3+)-NH3
525.38623	2.3
527.28137	2.1
529.49670	5.2
534.44104	11.8
536.53351	19.8
537.33575	19.7
545.34399	27.3
546.42023	2.4
549.25867	3.3
552.41577	56.4
553.49915	23.0
554.30798	6.3
556.71619	27.5
557.46521	49.8
558.42236	28.9
559.42181	26.8
561.51617	2.2
562.14856	3.7
563.36823	6.5
564.15436	4.5
572.21185	33.4
573.31671	85.1	y (16) (3+), y (5) (1+)
574.34070	28.3
575.80750	14.1
576.78320	12.5
577.40472	20.1
583.43335	7.8
585.31598	4.2
587.32611	4.3
588.21814	6.5
590.39429	34.5
593.21448	17.7
595.53357	6.6
597.41632	16.8
599.31189	11.7
600.51331	10.1
602.70557	20.4
604.87659	12.5
608.44299	19.5
609.38367	11.1
613.58514	3.7
617.31049	7.6
622.37433	3.8
626.34473	41.6
627.42834	42.1
631.43677	8.1
634.00873	10.2
636.85193	9.1
637.75452	11.3
638.55402	23.5
640.34534	13.9
641.27710	11.8
644.55310	22.6
648.61859	28.6
649.40955	6.1
651.35260	10.3
653.62256	21.2
654.40845	19.3
655.39056	3.2
657.72369	9.4
658.39587	32.0
659.45416	27.5
660.48730	13.6
662.45642	8.3
665.50232	69.2	y (12) (2+)-H2O
668.53900	11.1
669.51318	6.1
671.33276	29.3
672.48499	144.6	y (6) (1+)
674.52502	7.3
676.63110	39.5
678.40094	7.1
682.34351	5.2
686.52301	10.4
688.36151	3.4
691.42914	16.0
692.35767	6.4
693.41528	18.6
695.40857	4.3
696.56299	15.0
700.22583	30.0
701.26086	9.2
702.45093	5.5
705.51123	25.5
708.28467	21.2
709.43738	11.4
711.61676	12.5
714.39465	20.2
715.49457	1.9
717.11700	5.8
719.30981	20.1
720.29462	35.0
721.36493	12.7
722.53857	9.2
725.20319	42.0
726.65247	13.0
727.65088	5.2
728.43909	12.5
730.50427	7.8
731.47479	7.2
732.94635	4.2
733.63550	14.9
734.44922	3.3
736.45648	12.7
739.01892	27.6
741.39636	9.5
742.43958	5.5
745.34644	5.4
748.30994	16.4
749.30786	4.1
751.42822	43.9
752.53186	58.5
753.46533	25.0
755.27478	8.3
756.63098	19.2
757.51929	25.8
758.57227	10.8
759.35217	6.9
763.85291	20.1
766.62756	66.8
768.66241	6.7
769.37183	15.0
770.42969	11.2
771.34033	22.1
772.47150	2.0
773.65173	21.6
774.55945	2.7
777.39307	19.5
778.58838	63.0
779.60168	14.2
782.59741	67.0	y (21) (3+), b (13) (2+)
783.47485	10.9
788.60193	20.4
790.39880	7.8
791.49377	2.4
794.49878	17.5
795.98340	29.6
797.38318	20.8
799.18726	25.4
801.02625	4.8
801.77722	11.8
802.48706	52.4
803.46667	25.7
804.49121	13.0
805.39880	38.0
806.36353	75.4	b (7) (1+)-H2O
807.57629	42.3
808.45618	10.8
809.24097	5.5
810.54297	24.0
811.55481	22.3
812.45630	10.1
813.48645	18.6
815.29175	6.9
817.62268	57.2
819.57324	138.2	y (7) (1+)
820.60376	56.0
821.85327	12.5
825.46545	12.5
826.65186	49.2
828.25403	26.5
829.06482	5.5
829.67871	14.9
831.53503	25.0
832.45740	38.6
833.77087	29.7
834.79175	5.9
836.58228	31.3
837.23950	11.1
838.85278	9.7
842.50159	39.9
844.37146	32.4
845.45837	26.3
846.92712	79.4	b (15) (2+)
848.43555	56.2
849.28259	4.4
850.52747	7.1
851.34253	14.6
853.44238	93.9
854.53809	9.2
855.27600	12.4
856.36230	35.7
858.23303	31.1
859.43616	16.7
860.06604	31.9
861.14587	51.0
861.93359	15.0
862.66577	9.8
863.94116	16.3
864.70728	16.0
868.41235	24.4
870.28772	4.8
871.32849	66.9
872.43225	37.6
873.51526	73.8	y (8) (1+)-NH3
874.46973	72.9
875.21338	37.6
876.33240	8.1
877.55029	27.3
879.30127	32.3
881.27881	14.7
882.53125	8.7
883.50867	19.8
887.49109	13.2
888.78113	15.5
889.84595	96.1	y (8) (1+)
890.71509	69.0
891.63135	84.9
892.72668	15.5
895.67883	91.4	b (16) (2+)-NH3, b (16) (2+)-H2O
896.34167	7.8
898.83838	27.6
899.55737	58.7
900.29065	14.4
904.32153	14.0
906.48645	28.2
908.63147	8.0
909.94995	49.7
912.45056	27.6
913.47485	4.3
914.53003	6.1
916.71509	17.5
917.48462	18.9
918.29846	41.6
919.76025	27.9
920.45825	47.7
921.56519	42.8
922.54651	12.3
924.43811	22.6
925.59192	26.4
927.28418	65.3	y (25) (3+)-NH3, y (25) (3+)-H2O
928.48267	8.4
930.54150	23.7
931.40820	14.6
933.14575	127.0
933.76843	180.0	b (8) (1+)-H2O, y (25) (3+)
935.32446	29.7
937.49365	12.4
940.73926	18.5
941.88696	66.0
942.61597	14.6
943.47571	46.5
944.49951	44.6
945.56555	4.5
946.55017	6.0
947.58521	57.6
948.33472	16.8
949.53442	10.8
950.75269	8.1
951.45813	9.8
952.43811	18.5
953.32227	41.1
954.57471	40.4
955.94849	25.2
956.70166	23.1
957.81238	13.6
958.53674	11.4
959.14099	26.3
960.32446	14.5
961.61938	16.7
962.68286	47.7
963.85303	47.0
964.52649	5.9
966.76172	32.0
968.53418	34.4
969.94226	34.4
970.75000	82.3	y (26) (3+), y (18) (2+)-H2O
972.12244	12.7
973.56360	26.6
974.61096	276.5
975.55334	70.0
976.27148	23.1
977.22742	29.1
978.64563	12.5
979.57983	60.8
980.67859	43.8
982.11877	208.5
984.15027	42.3
985.28491	31.6
986.44397	81.9
987.62109	39.4
988.74744	53.3
989.59827	12.3
990.34106	26.1
992.41553	45.1
993.66040	17.9
996.54150	220.5
997.62207	87.0
999.19189	67.6
1000.01013	21.9
1001.90796	273.0	b (18) (2+)-NH3, y (9) (1+)-NH3, [M+3H] (3+)-NH3-H2O, y (9) (1+)-H2O, b (18) (2+)-H2O
1002.85461	49.1
1003.52832	10.0
1004.37354	24.7
1005.32166	64.1
1006.19263	57.8
1013.64929	12.2
1015.50073	27.5
1017.45081	6.7
1019.75671	41.5
1020.61841	11.0
1022.63318	30.4
1023.34753	67.2
1024.48120	5.0
1025.71655	8.8
1027.11975	26.6
1027.97473	7.5
1029.17285	88.6
1031.32080	146.8
1032.14819	100.3
1033.24182	76.5
1034.55029	37.4
1036.08350	18.7
1037.04590	11.6
1038.28430	2.6
1038.90515	9.8
1040.45886	28.9
1045.08765	26.5
1045.93604	12.8
1047.41956	10.5
1049.01453	28.1
1051.60681	28.6
1052.56531	24.3
1053.35571	35.2
1055.63025	12.4
1060.88672	52.7
1061.91333	17.5
1062.83362	63.5	b (9) (1+)-H2O, b (9) (1+)-NH3
1063.62732	27.9
1065.13696	14.1
1065.89978	49.4
1066.54871	72.5	b (19) (2+)-H2O, b (19) (2+)-NH3
1067.64111	10.5
1069.40979	23.2
1070.39917	12.2
1071.88574	8.9
1072.53918	16.0
1074.36121	165.6
1075.22522	189.0	b (19) (2+)
1075.97888	82.1
1077.38708	16.6
1078.46716	29.5
1079.90698	46.4
1080.63318	43.4
1081.49011	23.0
1083.37439	9.6
1084.76404	44.1
1085.53003	3.4
1086.34619	62.6
1087.78699	3.1
1088.64978	41.1
1093.45862	9.2
1098.80701	35.6
1099.65479	52.5
1100.75916	31.7
1101.40454	7.4
1102.34949	24.2
1105.96606	17.6
1107.39441	9.2
1109.97192	16.5
1111.40625	26.1
1112.16846	115.9
1113.63660	24.1
1117.88403	139.9
1118.59900	360.7	y (10) (1+)
1119.28552	300.3
1120.37500	62.5
1122.36584	33.2
1123.27979	28.7
1126.06775	26.6
1127.06421	75.8
1128.96826	47.4
1130.63696	7.7
1132.69153	67.9
1133.48877	56.9
1134.67383	10.5
1136.45801	54.9
1137.63391	28.6
1138.62561	15.0
1140.36707	200.4
1141.80347	10.9
1144.72522	7.7
1147.07678	29.7
1148.77771	44.2
1149.64661	10.7
1151.06128	6.7
1152.51086	7.4
1153.37000	17.4
1154.37988	57.9
1155.71204	93.4
1158.20227	50.2
1159.71631	62.7
1160.93640	42.0
1162.45886	17.1
1163.91736	20.4
1167.59033	99.9
1170.47107	32.5
1174.83008	22.9
1175.87610	1202.0	b (21) (2+)-NH3, b (21) (2+)-H2O
1176.74158	587.9
1178.07581	95.6
1179.63611	5.4
1180.68127	26.5
1181.93201	168.2
1183.56226	14.5
1184.74829	193.7	b (21) (2+)
1186.02393	62.2
1190.44873	27.4
1192.78162	7.6
1193.57019	7.4
1194.74097	23.5
1195.47656	25.1
1196.59888	2.6
1197.58618	28.2
1200.21814	39.5
1203.27100	59.9
1204.62695	21.6
1205.68494	18.1
1207.25305	20.3
1208.65576	20.2
1209.57373	7.9
1211.21143	106.9
1211.94067	37.8
1212.71814	41.3
1213.60303	36.4
1216.57654	27.1
1218.56775	8.3
1220.64099	77.4
1223.34998	41.8
1224.11743	51.7
1225.91760	327.6	b (22) (2+)-NH3
1226.87427	25.1
1227.75928	9.7
1228.72546	68.5
1229.89966	13.6
1230.93628	65.9
1231.76074	9.9
1233.94482	55.0
1234.85779	278.9	b (22) (2+)
1235.72083	80.7
1236.46802	71.7
1241.78442	12.2
1245.59875	17.0
1246.79187	2.8
1248.23108	11.0
1249.45471	45.7
1250.53418	55.0
1251.70862	13.9
1253.10522	12.3
1254.23279	101.9
1255.51953	50.3
1256.39380	17.9
1258.64880	11.5
1260.35730	71.9
1261.04370	49.3
1261.71179	26.2
1262.79626	34.9
1265.16089	40.2
1266.66748	3.8
1267.88708	65.8
1269.01147	502.2
1269.81030	452.6
1270.64221	66.3
1271.86401	46.9
1273.15369	10.1
1274.54150	45.4
1277.13013	34.1
1277.77429	11.6
1279.16260	67.2
1280.04919	17.3
1280.68896	47.8
1281.35461	13.9
1282.83508	62.1	y (23) (2+), b (23) (2+)-NH3
1283.63855	24.8
1285.53015	24.8
1286.90857	28.2
1289.95837	59.5
1291.28296	233.6	b (23) (2+)
1292.05969	90.3
1292.84924	39.3
1296.98621	7.8
1297.76208	18.1
1300.52271	12.1
1301.56177	33.2
1302.60315	49.2
1303.49353	79.4
1304.24683	53.7
1305.75842	34.9
1306.97791	3.9
1308.52356	23.8
1310.73010	7.8
1312.36353	92.9
1313.28040	36.3
1313.96033	3.4
1316.60962	22.9
1319.01843	36.1
1321.64197	38.3
1322.66443	65.1	b (11) (1+)
1323.67053	24.5
1324.60278	17.0
1326.54517	33.5
1327.86499	23.7
1329.16956	30.6
1330.97668	12.9
1331.69678	5.0
1333.77063	77.5
1334.82642	18.8
1337.21411	20.6
1339.04114	41.3
1339.70703	11.0
1342.88916	421.5
1343.91760	76.5
1344.60559	34.9
1345.80054	36.2
1346.90552	17.9
1348.82922	53.7
1349.86877	57.9
1350.73035	3.4
1351.90332	8.1
1353.54272	8.7
1354.16772	4.8
1358.84241	19.9
1361.07874	15.1
1362.94995	42.8
1363.72571	18.2
1364.84888	15.2
1366.31152	33.0
1367.98560	32.5
1370.66077	11.2
1371.80273	11.0
1374.28040	6.6
1376.90601	40.6
1378.61682	32.5
1379.72107	70.2
1380.67346	17.1
1382.16504	51.4
1383.26257	46.4
1384.30273	96.2	b (25) (2+)
1385.01758	75.0
1387.76465	11.8
1389.97278	35.7
1390.58423	22.1
1395.23523	29.9
1396.09631	4.2
1396.99158	13.5
1397.66016	5.7
1399.43042	110.1	y (25) (2+)
1400.10510	60.3
1401.82092	3.6
1405.03699	57.3
1406.11938	53.3
1407.59167	13.1
1408.81384	10.4
1410.91223	3.2
1412.04541	25.6
1414.48755	12.1
1416.48621	4.8
1418.01978	48.8
1418.76379	37.7
1421.18298	38.5
1425.64612	10.1
1427.57068	27.1
1428.66431	21.2
1432.39160	7.2
1433.82239	197.9	b (26) (2+), b (12) (1+)-NH3
1434.67676	176.4
1435.87878	22.6
1437.73279	9.3
1439.83936	30.4
1443.22791	19.6
1445.14624	14.5
1448.12427	3.2
1448.90820	9.8
1450.61316	45.8
1451.75647	21.6
1452.52344	19.1
1457.64294	8.6
1458.73926	36.9
1460.86206	15.9
1462.18481	14.3
1464.29187	11.7
1470.22388	37.8
1471.01770	23.2
1472.17395	29.4
1473.63538	9.5
1475.78442	50.9
1477.01318	70.5	y (14) (1+)
1477.95020	74.0
1478.75195	16.0
1484.08252	3.6
1484.82166	18.1
1486.77612	5.1
1490.77563	21.2
1491.91028	51.8
1500.87781	26.8
1506.29443	10.7
1507.82556	11.9
1509.58105	14.6
1510.69348	4.0
1512.89221	2.5
1513.65747	4.8
1523.74231	7.6
1527.67395	7.3
1533.62524	4.4
1535.54773	69.2
1538.98877	14.5
1542.86218	23.7
1547.71362	25.2
1549.78613	11.3
1551.75549	26.7
1552.76587	7.3
1553.91101	11.9
1556.60913	11.2
1559.04053	17.1
1561.78015	13.8
1563.08386	15.4
1563.83569	57.2
1564.71094	70.5
1565.59680	23.5
1566.84912	5.1
1568.90405	7.3
1572.83972	18.2
1574.94421	13.0
1576.95667	32.2
1589.91284	6.5
1590.86621	36.4
1591.90796	8.5
1595.08325	15.0
1595.86133	10.2
1598.98865	23.9
1604.82629	5.1
1618.66919	4.8
1619.83350	10.8
1621.93103	23.1
1622.73376	8.1
1627.35229	3.7
1632.82422	16.2
1640.89697	18.9
1647.74097	27.6
1656.03223	3.8
1659.94604	16.2
1663.08838	9.6
1664.10889	26.0
1672.73401	27.3
1673.93201	5.7
1675.74402	10.6
1679.98584	5.8
1680.97620	28.9
1683.74524	12.2
1689.87048	8.1
1694.65479	8.1
1706.17883	8.5
1707.04480	14.6
1711.75110	13.5
1718.97998	7.2
1722.92786	18.4
1734.48047	43.3
1735.83325	22.9
1740.58423	2.9
1745.67664	4.9
1749.13892	6.0
1750.87988	5.1
1752.85291	24.5
1764.99744	7.5
1768.15869	13.0
1770.58325	18.4
1771.91187	10.5
1789.91162	12.0
1792.74255	3.5
1795.96667	19.3
1807.77380	28.3
1809.94849	11.9
1817.74927	18.7
1852.96362	37.9
1853.79053	18.4
1855.05652	18.2
1865.07251	17.1
1883.91956	5.0
1885.13013	21.3
1925.17297	8.4
1925.94104	6.7
1930.67407	22.7
1942.11633	9.2
1951.50366	12.8
