# Supplementary material for: Top-Down and Bottom-Up Identification of Proteins by Liquid Extraction Surface Analysis Mass Spectrometry of Healthy and Diseased Human Liver Tissue
Source: J Am Soc Mass Spectrom. 2014 Sep 3;25(11):1953–61. doi: 10.1007/s13361-014-0967-z (PMC4197381; doi:10.1007/s13361-014-0967-z)
Supplement: Supplementary file 4 — (ZIP 7870 kb) [file 13361_2014_967_MOESM4_ESM.zip › data/TAVSDILKMSLMEAQIDTNVEHMIVDPPK_-2_4_75360.txt]

m/z	i	matches
234.30591	9.9
235.57442	6.3
236.99287	6.3
243.22473	3.4
245.20038	8.2
246.28482	32.0
247.20273	2.6
256.41388	4.9
263.31268	6.7
265.34256	3.6
267.37677	45.3
268.35306	16.1
272.27872	7.5
273.32352	17.5
274.38931	33.6
275.27435	5.4
277.25983	11.3
278.21164	6.9
280.20880	7.7
281.15521	18.0
282.34851	12.2
283.14288	11.9
285.75372	16.2
287.34497	5.3
289.34271	8.6
290.39142	11.0
292.37036	2.1
293.17926	3.8
298.34622	3.8
299.22598	38.2
300.39676	29.1
301.28052	12.3
304.25800	8.5
305.17886	4.4
306.59888	7.3
308.23019	9.2
314.24008	4.1
315.29456	18.2
316.24329	8.2
317.41394	18.0
318.37390	10.3
320.33447	3.4
322.29150	5.6
323.46948	17.3
325.34232	18.0
326.38104	28.8
329.18643	16.9
330.13651	10.7
331.57162	55.6	b (12) (4+)
332.32501	9.0
336.31555	2.7
337.43082	8.7
339.27423	7.5
340.60785	15.7
341.35309	6.6
342.90778	29.8
345.43524	19.6
347.17273	19.0
348.27167	4.6
350.43567	2.6
351.42529	69.1	b (7) (2+)
352.35898	4.9
355.18713	24.2
356.27420	4.1
357.44083	31.2
358.33423	7.5
360.35718	109.4
361.49457	30.6
362.27686	14.3
363.31284	3.4
364.28033	8.0
365.08478	9.9
366.47992	6.6
367.31958	5.9
371.46045	21.4
372.40051	4.1
373.40387	13.1
375.38562	8.8
379.38373	21.4
380.23676	5.0
382.22571	7.4
383.30899	20.9
387.43042	6.9
388.75793	24.9
394.27222	6.6
395.26019	9.2
396.37482	2.3
397.41260	21.0
399.06128	7.2
401.54199	15.3
403.39716	5.9
404.40363	13.0
405.26044	13.6
407.65201	7.3
408.33649	9.3
409.44727	3.8
410.31226	7.2
413.35419	10.1
414.44022	17.7
415.32782	21.8
416.47314	12.0
418.44656	4.2
421.50485	36.0
422.44403	18.4
423.31439	4.8
424.26855	19.3
425.09473	9.9
426.70184	11.2
427.42871	23.6
430.36703	17.8
431.34479	70.2
432.43469	18.6
433.44263	15.9
434.20264	13.5
440.43500	18.1
441.47101	22.4
442.37323	37.8
444.10562	8.5
445.29456	11.2
446.40457	16.7
447.42770	13.0
450.31375	76.2
451.37079	5.6
454.16162	2.1
456.02087	6.1
457.28723	2.8
458.52414	3.6
459.42917	411.6	y (8) (2+)-H2O
460.42438	68.9	y (8) (2+)-NH3, y (12) (3+)
464.34027	2.6
466.34357	4.3
469.78876	17.2
470.63043	15.1
471.55859	29.7
472.46283	39.9
473.99475	47.9
475.12500	25.5
477.23230	3.3
478.29413	23.8
479.50110	12.8
480.29779	4.0
483.15826	8.5
484.31720	22.6
487.38599	39.1
488.24994	10.6
489.25647	12.2
491.47882	40.2
495.46307	4.7
496.40540	24.8
497.26855	4.1
498.50775	29.0
500.94757	7.4
503.27679	15.2
504.95978	8.3
506.54749	18.4
508.17188	2.1
508.99042	10.4
510.31622	12.5
513.25397	13.3
514.30951	8.9
515.32593	15.5
517.35901	23.3
519.26093	39.6
520.41492	28.9
521.44995	8.8
522.28009	3.7
523.71051	2.4
524.50238	25.1
526.39587	14.5
527.41779	9.3
528.36865	45.3
529.34753	12.3
530.33466	48.7
531.28577	5.1
532.25134	25.7
533.40936	30.1
534.33655	2.8
536.71375	14.2
537.35352	4.9
538.84741	33.0
541.44794	15.3
542.27643	3.7
543.46881	11.7
545.23193	7.4
546.17999	21.9
547.34570	72.5
548.37787	4.3
549.49316	18.0
551.27625	2.1
552.45465	8.7
553.42523	4.5
554.29010	2.9
555.25592	7.9
556.07275	28.7
557.42175	17.2
558.26886	37.3
559.35516	45.7
561.31909	9.7
562.51172	4.3
563.50897	13.3
564.47607	26.1
565.44623	46.5
566.47504	42.5
567.43164	15.5
568.61182	7.0
569.63928	23.7
570.47906	12.2
571.41852	39.1
572.29913	35.4
573.41034	23.1
574.34070	39.9
575.02484	6.9
575.66113	5.4
576.52472	9.2
577.54230	30.4
579.38806	9.6
580.31415	17.2
581.30127	26.3
582.87665	21.0
584.45435	17.3
585.42603	6.1
586.38873	7.1
588.34778	688.6	b (16) (3+), b (11) (2+)
589.35681	248.9
590.30396	52.1
592.48151	20.7
593.50171	14.9
594.40497	19.9
596.21826	40.2
597.68054	9.0
600.61432	26.2
601.34521	52.5
602.42181	78.7	y (16) (3+)
603.39038	27.3
604.60223	10.6
605.63190	28.7
606.46790	7.6
608.48242	37.1
609.50769	50.5
610.45276	10.0
613.59338	2.3
614.44434	18.9
615.43726	36.8
616.70386	31.0
617.31079	25.0
618.34100	7.7
619.55829	10.3
620.86426	11.4
621.67511	5.8
622.44965	17.1
623.87927	10.2
625.11334	8.2
626.50323	11.1
627.47931	30.5
628.41833	2.5
629.07611	10.3
630.40094	94.4	y (11) (2+)-H2O
632.65186	47.0
633.66821	32.4
634.54822	86.3
635.34808	5.9
636.54150	46.8
637.24518	15.4
638.45813	2.3
640.43353	13.5
641.44055	16.2
642.60065	16.5
643.52966	26.4
644.59430	14.5
645.72406	31.4
646.40942	8.9
647.32977	19.5
648.33820	49.0
649.63831	42.5
651.18463	63.0	y (6) (1+)-H2O, y (6) (1+)-NH3
652.99280	38.4
654.82098	29.4
656.47021	20.6
657.58142	58.1
658.40460	17.8
660.26190	31.2
661.68378	41.0
662.59247	14.8
664.41943	10.8
666.16296	24.8
667.08411	44.2
667.80725	3.0
668.51697	9.0
670.19360	22.6
671.39148	63.6	b (24) (4+)-H2O
672.18646	60.1	b (24) (4+)-NH3
674.44293	31.4
675.64392	10.9
677.76721	13.8
678.37292	59.3
679.52966	6.9
680.56812	24.2
682.56256	17.8
683.53925	112.4
684.75415	43.3
685.38531	24.7
686.54340	35.0
687.39374	31.7
688.47607	96.2	y (18) (3+)-H2O
689.60229	48.8
690.54028	40.8
691.96899	231.3	y (24) (4+)-NH3, y (24) (4+)-H2O, b (19) (3+)-H2O
693.03156	27.3
694.43866	20.9
695.71783	27.3
696.39380	24.8
698.33942	8.0
699.71783	54.9	b (7) (1+)
700.60944	36.0
701.52411	806.9	b (25) (4+)
702.56897	314.6
703.49634	77.9
704.52765	20.3
705.36652	60.1
706.49078	48.6
709.22015	36.7
711.50391	19.5
713.22406	49.1
716.57294	77.0	b (13) (2+)-H2O
717.75238	32.6
720.10413	75.6
721.01825	58.2	y (25) (4+)-H2O, y (25) (4+)-NH3
722.15778	27.8
723.14258	29.3
724.55115	23.7
725.45807	5.6
726.84546	29.8
727.50116	28.7
728.56879	13.8
729.75830	77.9	b (26) (4+)
730.60217	41.0
731.45660	75.7	b (20) (3+)
733.19135	29.9
735.52148	20.3
736.39099	35.4
737.56702	28.1
738.37634	33.3
739.78809	68.9	y (13) (2+)-NH3
740.57849	60.3
741.70428	47.2
742.69580	76.6	y (26) (4+)-H2O
743.83850	146.9	y (26) (4+)-NH3
744.70178	61.4
745.51532	200.8
746.51855	194.7
747.53802	125.7	y (26) (4+)
748.55609	216.6	y (13) (2+)
749.54132	41.3
750.66553	24.1
751.79791	22.1
752.48999	22.3
753.45325	52.5	b (14) (2+)-H2O, b (14) (2+)-NH3
754.49323	5.6
756.65820	7.0
758.13660	72.8
759.52448	41.0
760.18738	37.0
762.54218	49.5
763.33679	76.6
764.79901	26.6
765.50397	39.0
766.19250	35.2
767.05298	46.9
769.54803	96.3	b (21) (3+)-NH3
770.39850	39.1
771.65991	53.3
772.82849	100.2	y (27) (4+)
773.48883	12.7
775.43103	113.4	b (21) (3+)
776.47162	19.0
777.93311	84.9	b (28) (4+)
778.72046	6.3
780.67328	140.9
781.56482	191.0	y (7) (1+)-H2O
782.49414	154.1	y (7) (1+)-NH3
783.50787	74.3
784.78314	19.3
786.27014	32.0
787.64563	75.8
788.67175	182.6
789.69189	93.5	y (28) (4+)
790.47125	5.2
791.85358	72.0
792.78363	18.6
794.81128	109.1	y (14) (2+)-H2O
796.37067	51.3
797.64423	446.1
798.43170	359.6
799.54620	135.1	y (7) (1+)
800.76440	133.8
801.98206	25.9
803.58429	19.2
804.43835	64.3	y (21) (3+)-H2O, y (21) (3+)-NH3, y (14) (2+)
806.27338	310.8
807.11920	509.3	[M+4H] (4+)-NH3-H2O
808.00226	25.4
809.54187	22.8
811.34937	11.9
815.57379	3.7
816.53558	19.1
818.75769	14.0
821.41290	6.8
823.50946	2.4
824.61859	13.5
826.52618	17.3
828.36481	58.6	b (8) (1+)
829.78876	32.6
830.59888	25.3
832.38440	40.5
833.46210	63.1
835.55835	9.7
836.28741	24.5
837.55353	34.0
838.57788	22.0
839.54108	30.7
840.71362	42.4
841.76062	106.8
842.68671	128.9
843.87897	34.0
844.56061	232.1
845.99969	69.5
847.25214	64.6	y (22) (3+)-NH3, y (22) (3+)-H2O
848.69586	54.8
849.47308	4.0
850.60510	47.7
851.46802	3.2
853.38745	920.7	y (22) (3+)
854.17700	154.9
854.90125	8.5
855.60626	25.6
857.41748	58.1	b (23) (3+)-H2O
858.88269	234.6	y (15) (2+)-H2O, b (23) (3+)-NH3
859.68500	50.2
860.72308	107.1	y (15) (2+)-NH3
862.06836	47.3
862.93146	47.2
863.66766	10.7
864.67511	70.5	b (23) (3+)
865.51050	12.0
867.01318	24.6
868.36078	104.4	y (15) (2+)
869.62878	24.4
871.56592	7.4
872.96362	83.1	b (16) (2+)-H2O
874.17218	29.8
875.56775	66.1
876.54852	18.5
877.64233	45.2
878.85565	58.2
881.11749	98.1
881.97534	56.2
882.64325	102.9	b (16) (2+)
883.60547	217.9
884.77789	239.0	y (23) (3+)-H2O, y (23) (3+)-NH3
885.79181	85.1
886.85590	75.2
887.69861	23.4
888.77649	15.9
889.44739	24.4
891.03094	969.1	y (23) (3+)
891.83301	412.2
892.85333	58.3
894.43134	30.4
895.79370	61.2	b (24) (3+)-NH3, y (16) (2+)-NH3, b (24) (3+)-H2O
897.19104	131.5
898.14594	19.0
899.48175	75.8
900.41589	6.1
901.88867	86.7	b (24) (3+)
902.59558	12.5
904.66278	21.4
905.41290	3.0
906.74921	33.1
907.43616	9.6
908.58643	125.9
909.48016	34.5
910.47089	53.1
911.55042	19.0
912.95227	21.5
914.28156	82.1
916.12579	97.2
917.77179	113.4	y (8) (1+)-H2O
918.73749	21.1
919.56787	16.2
921.25995	36.5
922.12604	7.1
923.78125	57.0	y (24) (3+)-NH3
924.56232	17.6
925.62091	60.4
926.96088	83.6
928.27496	67.8	y (24) (3+), b (25) (3+)-H2O
930.16516	48.3
931.68481	50.8
932.61841	6.4
933.85406	370.6
934.74042	410.3	b (25) (3+)
936.12213	90.3	y (8) (1+)
937.42438	24.9
939.57806	32.0
940.51904	75.8	b (17) (2+)
941.68201	67.1
942.89624	16.0
943.57465	28.0
944.91833	53.2
946.11859	17.7
947.22595	71.9
948.59912	13.6
949.54132	33.3
950.73248	64.2
951.58459	41.7
954.27313	61.9
955.14899	44.6
955.96106	20.5
956.91589	23.4
957.82806	33.3
958.72449	83.0	b (9) (1+)-NH3
959.71375	155.3	y (17) (2+)-NH3, y (17) (2+)-H2O
960.75165	103.5	y (25) (3+)-NH3, y (25) (3+)-H2O
961.57532	7.9
962.43616	91.4
963.99078	58.2
965.64209	313.7
966.58844	160.3
967.22070	315.0	b (26) (3+)-NH3, b (26) (3+)-H2O, y (25) (3+)
968.09290	181.3	y (17) (2+)
969.53284	20.0
970.85400	17.9
972.95770	2.4
975.14819	11.0
978.58148	46.3
979.79877	23.2
980.72937	48.7
982.02313	41.8
982.73328	49.7
983.77124	8.4
985.63538	31.1
986.39563	9.1
987.46570	47.1
988.91528	44.5
989.55243	7.0
991.82385	4.7
992.90576	25.5
994.29681	49.3
995.39008	90.6
996.75720	92.1	y (26) (3+)
997.67700	44.3
998.29932	10.2
999.69623	6.6
1001.56580	50.7
1003.40985	97.0
1004.39740	72.6
1005.54590	92.3	b (27) (3+)
1006.30078	28.6
1007.88458	66.6
1009.83276	114.9
1012.68207	13.8
1014.11066	22.8
1014.84473	20.5
1015.95844	97.6
1016.55890	53.2
1017.65643	33.1
1019.08606	25.5
1022.50659	15.6
1025.43347	235.8
1026.39807	68.6
1027.64148	38.7
1029.21936	336.6	y (27) (3+)
1030.06799	62.4
1031.33643	33.3
1032.63977	33.4
1035.09167	54.6
1036.42664	30.0
1037.33276	78.3	b (28) (3+)
1038.44324	76.1	b (19) (2+)-NH3, b (19) (2+)-H2O
1039.76636	23.9
1042.65454	32.3
1043.92542	140.4	b (10) (1+)-H2O
1044.97046	57.7	b (10) (1+)-NH3
1047.00757	28.8
1047.93164	77.8	y (28) (3+)-NH3, b (19) (2+), y (9) (1+)-NH3, y (9) (1+)-H2O
1048.59290	10.9
1049.59888	9.2
1051.27661	17.4
1052.28748	43.1
1053.88330	42.4
1054.66235	26.0
1057.41223	19.5
1059.71680	39.0
1060.54822	35.8
1062.57007	57.1	b (10) (1+)
1065.78479	32.9
1066.65588	228.4
1067.68481	64.3
1069.23853	40.6
1071.12476	11.1
1072.54968	26.6
1074.59412	11.3
1076.22363	36.4
1077.56860	29.0
1080.24756	28.4
1081.59985	68.7
1083.24353	52.9
1084.10400	25.0
1084.80396	7.1
1086.68970	27.7
1087.64380	24.7
1089.85022	596.6	y (19) (2+)-NH3, y (19) (2+)-H2O
1090.71558	418.4
1091.79541	10.0
1092.71277	16.9
1093.82288	40.7
1096.76208	4.7
1098.55493	37.7
1099.18396	29.3
1100.51782	27.6
1101.54248	10.8
1102.66565	61.4
1103.45776	46.5
1104.65588	30.4
1105.90942	3.5
1108.81909	27.3
1110.38855	64.6
1111.19397	59.8
1112.16187	22.2
1113.90857	3.7
1114.67444	7.4
1115.73645	14.9
1116.89661	23.4
1117.85889	42.5
1118.72571	28.4
1119.50549	18.3
1120.62390	8.2
1121.66833	10.6
1122.32507	52.1
1124.75525	17.9
1125.42834	14.4
1126.52026	36.7
1127.61780	14.1
1128.73291	6.7
1129.70496	8.7
1130.81702	27.1
1133.37097	22.3
1135.94226	43.1
1136.80322	41.2
1138.17627	15.8
1139.30054	8.5
1140.57690	27.9
1141.65918	25.9
1142.66663	48.9
1143.61621	4.0
1145.33521	15.2
1147.47632	17.9
1149.14758	38.0
1150.42688	34.0
1151.88904	18.1
1153.67761	299.1	b (21) (2+)-NH3
1154.69434	158.2
1155.96777	23.0
1158.02954	24.5
1158.62964	34.1
1160.94519	12.3
1164.70349	30.7
1166.39221	39.6
1167.69897	26.0
1168.62231	4.8
1169.59473	19.1
1171.39856	257.3
1172.24890	200.8
1173.07031	32.1
1175.65381	13.5
1177.00696	21.5
1178.71985	5.5
1181.65784	36.1
1182.63123	43.2
1183.65088	9.4
1184.28052	29.0
1187.62646	13.3
1190.31030	6.0
1194.23035	8.1
1195.72778	3.6
1196.85266	10.0
1197.81128	25.5
1198.61743	8.4
1199.79260	35.0
1200.95801	110.6
1201.86877	25.7
1202.91919	16.3
1205.60083	162.6
1206.93481	104.0	y (21) (2+)-NH3, y (21) (2+)-H2O
1208.51416	9.3
1210.56921	29.4
1211.71838	22.9
1212.47290	8.6
1214.37036	72.7
1215.18188	18.7
1216.07788	21.7
1216.70398	8.9
1217.83594	22.0
1218.64539	48.6
1222.90198	1041.3
1223.73816	862.7
1224.72083	43.2
1228.69531	26.9
1229.72473	42.2
1232.51318	4.3
1237.50537	6.6
1238.79663	10.1
1240.82397	6.8
1246.85254	2.5
1248.75525	15.8
1250.72693	9.6
1251.58044	7.6
1253.84363	7.5
1255.45703	4.8
1257.78760	12.1
1258.61475	21.7
1259.80945	2.1
1260.82141	7.6
1262.19202	17.9
1265.71155	7.5
1266.64795	7.4
1270.13306	36.5
1270.76501	27.8
1274.18311	8.3
1279.45557	624.4	y (22) (2+)
1280.34570	591.3
1281.39429	67.2
1283.81287	14.2
1284.47559	7.1
1286.71985	63.4	b (23) (2+)-H2O, b (23) (2+)-NH3
1289.95483	14.5
1291.79541	17.9
1293.26587	10.5
1295.87549	4.6
1296.71021	4.8
1298.01538	3.9
1301.08557	30.0
1301.71289	5.4
1306.85339	11.4
1314.67981	28.3
1316.79712	10.1
1317.47852	5.0
1327.14758	19.9
1327.97241	23.0
1331.37219	3.5
1332.64063	5.1
1335.15002	24.3
1336.44958	60.7	y (23) (2+)
1338.77856	5.7
1342.67102	18.4
1344.14026	41.4
1346.70166	9.0
1348.70813	17.6
1350.01514	37.4
1351.65454	17.2
1354.62341	23.0
1356.68250	11.3
1357.81384	30.0
1358.71826	9.9
1362.64709	6.1
1368.62561	13.6
1369.61169	14.8
1376.82886	2.1
1378.64417	13.4
1381.05139	2.8
1382.64453	9.4
1383.73035	18.0
1390.53906	12.3
1395.77148	12.4
1396.65369	29.7
1397.57813	34.9
1400.56262	29.0
1401.48523	27.0
1406.72168	3.8
1408.56165	7.6
1413.58411	75.8
1414.75183	34.8
1415.67944	14.3
1417.91565	20.0
1420.88293	14.5
1438.97815	10.4
1445.18628	14.6
1450.27502	13.7
1454.76233	26.8
1455.87756	22.7
1457.05225	56.8
1465.82617	5.3
1466.85120	19.3
1467.93506	12.5
1472.17859	5.4
1483.82947	5.5
1484.70557	10.1
1485.82178	42.4
1495.39807	5.4
1497.91040	5.2
1498.73572	17.5
1500.88794	4.1
1503.82458	9.9
1515.74927	13.5
1522.65540	17.8
1524.85901	17.2
1530.57458	3.9
1539.08118	36.7
1558.81531	2.7
1575.24573	9.1
1582.80615	15.0
1605.69519	7.3
1639.87073	8.8
1648.01062	7.2
1697.91614	10.9
1765.66357	21.4
1846.75354	16.7
1928.84802	12.1
