# Supplementary material for: Top-Down and Bottom-Up Identification of Proteins by Liquid Extraction Surface Analysis Mass Spectrometry of Healthy and Diseased Human Liver Tissue
Source: J Am Soc Mass Spectrom. 2014 Sep 3;25(11):1953–61. doi: 10.1007/s13361-014-0967-z (PMC4197381; doi:10.1007/s13361-014-0967-z)
Supplement: Supplementary file 4 — (ZIP 7870 kb) [file 13361_2014_967_MOESM4_ESM.zip › data/VKAHHTGSTASSEITPAQSCPPMTVQK_-2_4_76792.txt]

       m/z	          i	matches
 447.30527	       6.1
 617.53729	      17.8
 629.39734	       6.1
 675.36987	       8.5
 752.60596	       8.9
 784.48340	       6.8
 871.50909	      10.0
 886.56750	       8.2
 938.71313	       5.0
 963.89490	       5.8
 967.60327	       2.6
 976.69800	      18.7
 999.02686	      14.9
1004.54980	      15.8
1007.63281	       5.5
1068.74304	      39.3	y (21) (2+)
1070.54321	       3.8
1078.42957	      23.6
1150.64575	       4.4
1182.73438	       9.8
1233.43115	      33.0
1256.95117	      12.0
1275.23083	      19.3	b (13) (1+)-H2O
1292.77051	       3.4
1304.40015	      13.6
1307.63232	       4.9
1318.05530	       7.5
1327.81445	      17.6
1370.76074	       8.5
1388.12097	       6.3	b (14) (1+)-H2O, [M+2H] (2+)-NH3-H2O
1389.78198	       4.3	b (14) (1+)-NH3
1393.39905	      56.4
1405.82153	      47.8	[M+2H] (2+)+H, [M+2H] (2+)
1448.68054	       9.0
1472.22522	       5.6
1474.86536	      13.4
1508.29395	      11.6	b (15) (1+)
1517.40686	      63.6	y (14) (1+)
1522.16919	      21.8
1576.68567	      16.4
1605.81482	      37.5
1609.61609	      42.2
1635.63745	      10.4
1670.11133	      24.6
1670.93445	       6.3
1675.22400	      17.4	b (17) (1+)
1694.90820	      24.6
1715.33423	       5.1	y (16) (1+)-H2O, y (16) (1+)-NH3
1754.57739	      22.6
1781.56445	      22.2
1791.42175	       3.4
1799.90393	      15.7
1804.56689	      26.0	b (18) (1+)
1893.16907	      18.6
1902.01489	      13.1
1953.81665	      15.8
1992.76941	      32.6
