# Supplementary material for: Top-Down and Bottom-Up Identification of Proteins by Liquid Extraction Surface Analysis Mass Spectrometry of Healthy and Diseased Human Liver Tissue
Source: J Am Soc Mass Spectrom. 2014 Sep 3;25(11):1953–61. doi: 10.1007/s13361-014-0967-z (PMC4197381; doi:10.1007/s13361-014-0967-z)
Supplement: Supplementary file 4 — (ZIP 7870 kb) [file 13361_2014_967_MOESM4_ESM.zip › data/MDFWLWPLYFLPEYEPSWEEQPMPETPK_-2_4_64266.txt]

m/z	i	matches
345.38879	21.2	y (3) (1+)
346.45224	9.8
350.28806	4.2
379.13730	5.2
394.40475	6.1
399.49463	26.5	y (7) (2+)-NH3, y (7) (2+)-H2O
400.54926	12.5
401.18842	4.1
402.22784	5.3
403.22180	2.8
411.36340	4.5
413.20657	14.8
418.17325	3.0
448.49731	14.0
455.25891	2.2
456.40521	14.9
458.39948	6.5
461.35657	5.9
477.33386	3.5
478.42340	8.1
482.33609	6.1
489.32477	25.3	b (7) (2+)
490.23541	13.8
504.18835	4.8
516.54248	16.1
522.29675	9.9
523.05365	9.6
525.39294	10.1
527.40277	14.8
528.45697	11.5
532.35040	2.6
539.24945	7.7
540.22058	5.3
545.30884	47.3	b (8) (2+)
555.11414	9.6
560.08228	6.1
568.42212	10.4
569.32068	2.2
570.17896	4.3
574.14862	10.6
575.22815	9.1
577.49683	4.0
583.36725	5.0
585.19910	2.8
585.81958	10.0
586.50684	14.5
587.20471	2.7
588.24377	8.1
589.26038	32.1
590.57117	3.8
598.09296	4.2
600.22534	18.9
614.35724	4.6
617.38477	16.6
618.11853	5.6
623.41638	6.6
628.19531	7.4
629.41980	13.6
633.47668	22.6
635.40942	14.1
636.51721	17.4
639.25623	13.2
644.33740	16.9
649.38147	11.5
650.15564	4.1
664.29047	5.2
674.67053	3.0
684.67053	2.6
688.45612	7.6
689.23737	5.4
690.56555	5.5
692.41980	62.9	y (17) (3+)-NH3
693.56140	4.7
694.37659	6.8
695.45081	5.0
696.41376	9.0
700.09210	9.7
701.23486	3.7
704.29968	6.0
705.30273	6.3
707.15784	4.7
708.59973	3.4
712.50452	13.6
718.11365	23.2	y (6) (1+)
723.15210	2.5
728.53052	12.4
730.68835	6.6
734.75128	5.5
750.47461	4.9
760.42493	11.9
762.47260	2.9
763.71045	19.3
764.47412	2.0
766.51605	134.0
769.53296	4.8
774.54260	7.4
787.37054	3.9
789.02026	14.7
791.44855	7.7
797.36816	21.9	y (7) (1+)-H2O
800.69617	18.4	b (18) (3+)
803.51904	13.9
805.58875	13.3
809.50220	3.8
813.53821	10.9
814.41321	5.9
815.39514	3.7
820.39783	4.5
823.54675	8.7
827.65027	6.1
828.40771	4.7
834.82031	18.3
837.19055	8.5
851.43640	6.8
854.38672	3.3
855.54260	19.4
857.34900	12.3
860.57275	12.3
861.93140	50.4	b (6) (1+)-H2O
862.57947	57.0
863.56311	39.8
865.41663	29.3
868.67529	30.0
873.44873	14.7
881.54602	4.2
887.52759	52.0	b (20) (3+)
888.56189	20.2
889.56689	5.4
890.27405	11.6
893.55530	37.0
896.24207	11.3
898.41663	19.3
906.36389	32.4
908.37830	3.7
914.17554	5.2
917.15405	6.4
919.56458	7.1
922.71094	19.8	y (15) (2+)-H2O
927.62354	6.3
929.33435	50.4	b (21) (3+)
930.45605	41.4
931.54736	31.6
932.35803	7.3
933.27563	18.5
939.51611	9.5
943.54810	20.1	y (8) (1+)
944.55688	15.7
945.28271	11.5
948.58997	12.4
949.33691	3.6
950.67603	28.0	b (14) (2+)
952.50244	13.1
954.84766	12.4
955.96082	18.3	b (22) (3+)-H2O, b (22) (3+)-NH3
957.45251	92.0
958.24353	105.9	b (7) (1+)-H2O
959.65369	12.7
960.33887	6.4
964.43311	9.5
965.88135	9.7
970.63428	44.2	y (23) (3+)
973.89111	23.8
974.63965	2.6
975.76819	20.2	b (7) (1+)
986.50696	9.0
989.00916	36.0	y (16) (2+)-NH3
991.53003	16.4
993.53430	10.4
994.84180	18.6
996.54968	18.6
997.22522	30.5	y (16) (2+)
998.95898	10.5
999.74072	4.2
1015.91248	57.9	b (15) (2+)
1019.83960	13.7
1021.37708	10.9
1022.03845	15.7
1033.38147	6.4
1037.97302	13.9
1039.87280	55.4
1040.56934	8.1
1042.54553	27.2
1044.64929	19.0
1048.53052	8.7
1050.03918	12.3
1050.68701	8.7
1053.59985	6.8
1055.27722	18.8	y (9) (1+)-H2O
1056.07385	20.5	y (9) (1+)-NH3, b (16) (2+)-H2O
1056.72766	15.7
1057.39954	2.0
1060.12659	8.1
1062.30957	80.4
1063.75281	51.7	y (25) (3+)-H2O, y (25) (3+)-NH3, b (16) (2+)
1064.37463	27.6
1065.02661	37.3
1067.41199	56.6
1068.93860	12.4
1070.28076	20.3	y (25) (3+)
1071.04260	7.2
1072.47302	27.1	y (9) (1+)
1073.31580	149.9
1074.19006	42.3
1076.45251	15.6
1078.56836	4.2
1080.70898	8.9
1081.92700	109.1
1082.71985	101.5
1084.90295	11.7
1087.64124	7.5
1088.45789	11.0
1090.48535	20.6
1095.40698	85.6
1097.69312	10.0
1098.89246	49.2	b (17) (2+)-H2O
1099.64917	15.8
1101.99548	61.3	y (18) (2+)
1104.61023	34.2
1106.57935	21.4
1107.52344	3.4
1110.19641	90.8
1112.78235	34.6	y (26) (3+)-NH3, y (26) (3+)-H2O
1113.61365	18.2	b (26) (3+)-H2O
1116.29944	31.5
1121.57458	76.1
1122.79492	33.1
1123.54602	29.0
1126.10498	69.8
1127.15417	26.2
1130.99976	51.2
1134.74280	46.8
1136.56250	32.1
1138.04773	31.8
1138.99500	52.2
1140.06165	55.0
1142.10034	4.6
1142.95422	101.4
1146.59668	49.8	b (27) (3+)-H2O
1147.63867	145.3	b (27) (3+)-NH3
1148.48279	47.0
1150.13745	5.0
1152.68103	35.1	b (27) (3+)
1153.48450	3.7
1157.10083	26.4	y (27) (3+)
1157.76306	15.3
1158.58606	18.9
1162.35193	61.9
1163.13135	8.0
1165.61780	15.7
1166.82129	23.2	y (19) (2+)-NH3, y (19) (2+)-H2O
1167.49072	2.6
1170.54944	23.6
1172.06299	69.3
1173.59509	84.1
1175.29028	18.8	y (19) (2+)
1177.73584	35.6
1179.27747	27.5
1180.40637	41.0
1181.72351	47.5
1183.60498	187.0	y (10) (1+)-H2O
1184.59167	35.9	y (10) (1+)-NH3
1185.63354	5.3
1186.81091	40.4
1188.03552	60.0
1188.87805	27.9	[M+3H] (3+)-NH3-H2O
1189.72510	21.0
1192.90613	36.2
1201.88806	7.3
1202.98499	13.3
1205.74390	7.3
1209.80505	15.6
1210.84155	15.5
1214.48523	30.6
1218.64893	9.1
1219.71240	42.0
1220.77100	63.0
1221.56885	13.0
1226.62000	16.4
1227.62439	28.8
1228.54993	11.7
1230.38452	51.0
1237.21960	32.5
1238.94946	22.8
1240.82629	32.2
1241.75110	237.0
1242.88757	72.1
1243.54492	17.0
1246.58252	15.6
1251.04297	57.5
1252.81494	47.9	b (9) (1+)
1257.22498	45.0	y (20) (2+), b (19) (2+)-H2O
1258.20593	28.4
1260.77295	39.6
1261.63025	60.2
1263.56055	15.4
1266.55884	43.6
1272.06641	5.0
1274.77319	9.3
1276.93262	130.5
1279.00647	32.8
1281.61987	14.9
1282.62439	6.5
1285.21594	154.0
1285.94189	120.4
1287.55945	2.1
1290.81909	109.5
1291.75781	47.2
1292.49622	30.0
1293.43384	26.0
1295.20276	13.5
1296.07324	33.7
1296.70422	77.0
1297.97095	8.0
1299.43652	74.3
1300.13354	22.2
1300.73596	15.3
1302.64429	9.8
1304.01416	31.5	y (21) (2+)-H2O
1306.87317	27.1
1307.71863	18.9
1308.72510	16.9
1310.65601	25.2
1314.22070	32.8	y (21) (2+)
1316.22083	63.0
1316.90637	97.8
1317.67358	32.8
1318.78711	6.5
1320.23010	28.8
1323.44507	339.0
1326.11340	53.1
1326.86450	52.7
1327.79028	41.3
1329.71082	3.5
1330.68640	33.3	b (20) (2+)
1333.75696	6.9
1334.73474	18.6
1335.97473	27.6
1336.91980	10.1
1337.61743	80.2
1339.72083	36.5
1341.12817	13.0
1342.66565	12.3
1344.65515	29.3
1346.00781	77.1
1347.67017	56.6
1353.46289	62.4	y (22) (2+)-H2O, y (22) (2+)-NH3
1354.37866	53.0
1357.67517	78.8
1358.55896	17.2
1360.75549	65.8
1361.44409	81.6	y (22) (2+)
1364.54724	8.1
1368.73303	107.9
1370.01685	16.2
1371.25769	9.3
1372.31982	105.2
1378.18555	32.6
1379.61145	220.0
1380.24719	26.0
1385.65100	43.3	b (21) (2+)-NH3, b (21) (2+)-H2O
1386.50806	19.8
1394.66833	23.2	b (21) (2+)
1398.35376	28.1
1399.52905	66.3	b (10) (1+)
1400.40210	29.0
1402.45361	19.9
1403.79663	133.6
1404.56226	57.0
1405.67151	82.2
1406.39648	84.7
1407.73450	27.9
1409.06494	6.6
1410.89661	12.0
1411.76233	25.2
1414.06628	8.1
1414.86658	29.6
1417.80786	30.9
1419.67432	38.8
1420.38733	51.0
1421.45959	163.4
1422.67542	13.9
1423.88110	57.8
1425.02563	26.9
1426.79138	3.1
1429.22607	19.4
1437.56335	213.4
1438.75806	124.0
1439.67773	70.3
1440.71460	62.5
1441.72180	24.6
1446.97058	20.7	y (23) (2+)-NH3
1452.25977	86.3
1455.82813	72.0	y (23) (2+)
1456.53516	8.7
1462.81628	8.3
1466.73401	10.0
1468.95569	187.0
1471.51953	37.1
1472.56982	88.0
1473.30127	52.3
1475.30188	3.2
1476.03528	14.6
1477.90259	5.9
1479.32056	22.2
1484.23926	9.6
1485.28979	206.3
1487.32043	48.2
1491.13892	66.4
1492.78723	37.9
1498.65076	5.6
1499.53381	20.0
1501.50061	59.5
1504.61707	55.6
1505.90442	32.9
1506.82507	57.4	b (23) (2+)-H2O
1507.79236	48.1	b (23) (2+)-NH3
1509.45728	36.9
1511.25830	57.9
1512.08301	363.4	b (11) (1+), y (24) (2+)
1512.71448	164.3
1513.94714	39.8
1515.23230	29.7
1520.46826	30.4
1521.10730	15.0
1522.20288	21.0
1523.29199	121.9
1524.09924	41.1
1525.73853	9.9
1528.13123	78.2
1528.73291	80.1
1529.62952	91.3
1531.26892	28.3
1532.68347	7.7
1535.81348	3.1
1542.79419	40.5
1545.23083	41.2
1546.89929	93.4
1552.43982	72.7
1553.08984	10.1
1562.37036	15.2
1563.31836	10.3
1564.41882	6.2
1566.26379	6.8
1568.71533	11.0
1570.72205	21.2
1572.60242	10.1
1573.90088	14.4
1577.49243	10.3
1583.21680	19.0
1583.93115	5.7
1584.99524	6.7
1587.91675	16.6
1588.83545	4.6
1590.39795	29.1
1591.06665	4.9
1591.68140	7.1
1592.71875	15.0
1594.07336	28.0
1598.92419	6.8
1599.73816	14.8
1602.34106	17.3
1605.18140	31.3	y (25) (2+)
1606.33997	26.7
1607.89502	11.2
1610.53418	2.4
1611.34668	21.1
1613.03088	34.7
1613.75793	1.7
1615.61499	12.6
1620.16479	63.0	b (25) (2+)-NH3, b (25) (2+)-H2O
1621.15698	42.8
1621.80566	9.0
1623.82532	3.5
1625.39905	54.3
1626.32373	3.3
1626.93909	2.3
1628.59875	55.2	b (25) (2+)
1629.36340	42.8
1630.64624	24.6
1631.26501	24.0
1631.88513	44.6
1635.08960	10.0
1635.83862	8.3
1636.82263	4.3
1637.79956	14.2
1639.08679	19.7
1639.82141	4.8
1650.21338	40.4
1653.67395	44.9
1655.12769	30.7
1655.94983	11.6
1656.79529	3.3
1659.17004	7.1
1660.84619	28.5
1662.07019	20.7
1669.90833	38.9	y (26) (2+)-NH3, y (26) (2+)-H2O
1670.75720	23.6	b (26) (2+)-H2O, b (26) (2+)-NH3
1672.03357	16.3
1673.48218	18.1
1674.56396	12.4
1679.03308	249.3	y (26) (2+), b (26) (2+)
1679.86487	55.7
1682.40808	4.0
1686.78003	4.6
1694.71082	19.3
1697.66125	9.9
1699.84326	5.2
1702.85864	5.9
1709.86743	19.7
1714.43384	94.1
1715.28369	35.1
1716.11938	17.1
1717.90381	6.8
1723.58435	5.5
1735.90405	13.8
1739.91992	8.8
1740.93408	37.4
1741.60950	2.5
1748.58765	27.7
1756.70154	17.0
1758.51477	12.2
1765.19043	10.4
1770.88147	10.8
1772.82910	20.0
1773.75867	15.6
1775.16443	3.2
1775.93774	6.7
1777.55420	42.9
1778.96716	10.8
1787.82642	5.4
1791.33813	7.1
1797.53540	35.2
1798.67480	14.1
1800.67566	2.9
1813.72729	17.4
1817.91138	9.4
1818.80847	14.8
1820.38208	20.6
1828.44531	6.5
1831.23914	4.0
1834.78259	35.0
1835.43347	11.9
1840.59033	7.9
1871.13831	28.3
1885.67017	8.0
1886.50818	3.9
1888.15393	16.0
1897.51233	13.8
1906.79346	2.3
1908.05688	5.0
1912.00513	19.1
1932.92920	4.6
1938.00061	11.0
1947.06824	11.5
1958.40723	11.6
1959.94153	11.2
1976.99744	11.9
1989.70642	8.2
1990.76086	14.7
1991.89380	5.5
1993.00208	4.2
