# Supplementary material for: Top-Down and Bottom-Up Identification of Proteins by Liquid Extraction Surface Analysis Mass Spectrometry of Healthy and Diseased Human Liver Tissue
Source: J Am Soc Mass Spectrom. 2014 Sep 3;25(11):1953–61. doi: 10.1007/s13361-014-0967-z (PMC4197381; doi:10.1007/s13361-014-0967-z)
Supplement: Supplementary file 4 — (ZIP 7870 kb) [file 13361_2014_967_MOESM4_ESM.zip › data/MADEAVCVGPAPTSK_-2_4_2317.txt]

m/z	i	matches
194.86696	5.0
199.43782	9.6
206.24564	11.5
209.21391	39.0
210.11525	8.1
211.16844	41.6
212.35925	14.6
213.15125	12.6
214.35587	35.0
215.46747	24.1
216.29768	66.1
217.27081	19.0
219.15877	58.7
221.30759	31.1
222.22084	64.3
223.27621	46.2
224.29254	57.6
225.19260	18.8
226.31390	27.8
227.57263	102.8
228.22299	396.7
229.20676	52.4
230.07994	3.2
230.89975	16.9
232.65257	16.8
233.25429	57.6
234.23303	253.3
235.23294	94.4
236.62900	22.9
237.33258	20.4
238.50356	35.0
239.27406	38.9
240.23065	223.5
241.29781	178.0
242.31430	103.5
243.22565	41.3
244.29008	68.1
245.31508	215.0
246.37032	144.1
247.31355	61.9
248.29750	9.0
249.32329	57.8
250.34578	10.7
251.29962	151.6
252.39380	116.1
253.37167	27.4
254.22630	44.7
255.27538	62.0
256.27789	266.6
257.30951	140.2
258.40143	222.1
259.36102	62.0
260.33542	20.9
261.18823	111.9
262.41281	39.7
263.23077	25.1
264.25983	21.3
265.43362	32.6
266.40802	58.9
267.28705	77.1
268.26212	49.4
269.38745	9.8
270.37045	59.1
271.29410	55.6
273.26587	2169.4
274.28784	339.0
275.36365	333.7
276.30350	227.1
277.34052	136.8
278.31033	25.7
279.47443	81.2
280.30411	18.0
281.37814	13.7
282.41342	25.2
283.33142	66.5
284.36316	362.8
285.29456	51.5
286.42526	21.2
287.41864	50.7
288.41318	100.0
289.36450	53.6
290.42050	50.8
291.63147	16.6
292.34247	31.0
293.23459	10.4
294.32037	97.4
295.24988	107.3
296.38074	38.0
297.34210	85.7
298.37265	151.2
299.34308	82.4
301.30426	7399.9	y (6) (2+)
302.32971	992.1
303.40930	95.3
304.26379	72.9
305.24106	37.8
306.63745	16.2
307.29974	32.2
308.60333	10.8
309.42456	17.0
310.38052	47.8
311.36932	89.2
312.38409	183.3
313.41248	135.4
314.38147	69.8
316.27484	553.8
317.27997	206.5
318.39667	208.8
319.47046	93.6
320.46240	12.6
321.44513	78.2
322.40802	45.2
323.51773	52.3
324.42825	52.3
325.45276	79.6
326.44312	78.3
327.41766	121.8
328.38293	53.6
329.44791	22.1
330.37308	101.1
331.52991	35.0
332.33264	77.7
333.40204	36.2
334.60712	29.9
335.46777	39.5
336.33533	44.5
337.48877	112.0
338.48694	65.6
339.36377	64.3
340.34323	2749.9
341.35117	666.7
342.33405	192.4
343.41507	55.9
344.39667	81.2
345.46381	178.7
346.54401	48.5
347.53625	154.5
348.39362	111.0
349.45862	24.1
350.45218	46.3
351.51288	74.7
352.78827	57.4
353.52411	102.8
354.40771	198.1
355.38092	93.8
356.45685	98.0
357.47308	144.3
358.36523	805.7
359.41846	185.8
360.44739	51.3
361.36752	14.4
362.39081	115.0
363.34372	137.9
364.41669	90.5
365.35468	60.3
366.38684	49.0
367.60779	74.2
368.37390	369.9
369.41669	240.8
370.49838	231.0
371.47403	139.9
372.39435	342.3
373.39502	71.8
374.39722	87.5
375.33365	116.9
376.38385	147.0
377.32397	29.1
378.25671	9.5
379.32574	64.7
380.46353	49.9
381.51999	51.8
382.43683	79.0
383.48224	58.0
384.73816	86.9
385.39563	195.8
386.42853	73.2
387.38306	186.5
388.42017	81.1
389.39960	698.2
390.36447	335.8
391.43005	86.4
392.44156	83.6
393.36658	95.0
394.40790	39.4
395.53485	58.3
396.49673	36.2
397.42044	66.0
398.36237	118.6
399.41180	266.2
400.52783	123.4
401.39633	135.3
402.40051	120.1
403.70764	33.4
404.39130	64.4
405.47455	204.5
406.50854	54.9
407.31268	50.0
408.42679	113.5
409.62198	28.5
410.37411	101.2
411.48071	57.7
412.59998	153.3
413.50574	113.9
414.44894	194.8
415.39899	78.7
416.40991	123.8
417.42395	88.5
418.43375	71.7
419.34808	66.4
420.53751	110.0
421.48648	53.2
422.39832	102.0
423.41852	934.8
424.52032	214.1
425.36731	146.0
426.43246	153.3
427.35300	193.1
428.49829	140.1
429.47437	73.4
430.52707	97.7
431.32764	66.8
432.42535	1247.8
433.48785	180.4
434.39294	76.9
435.38251	486.4
436.52966	122.3
437.41678	92.9
438.54773	102.5
439.49725	36.3
440.49750	146.4
441.74237	174.0
442.46899	208.5
443.48013	328.7
444.47955	314.5
445.35904	501.2
446.62006	68.9
447.47723	236.3
448.76318	38.3
449.55688	93.1
450.43073	167.4
451.52057	84.5
452.49121	174.8
453.40692	283.2
454.50537	199.0
455.46021	128.2
456.36169	105.0
457.33044	132.3
458.37048	151.6
459.33539	127.9
460.42804	1079.5
461.44342	420.2
462.42072	247.5
463.35773	511.0
464.45929	123.2
465.37109	148.8
466.51581	112.7
467.44641	204.1
468.39587	261.9
469.47522	153.0
470.55835	93.2
471.51050	77.1
472.47095	181.2
473.42407	152.4
474.37793	305.4
475.40485	166.6
476.39539	141.0
477.51025	118.2
478.50995	164.9
479.46387	85.2
480.42035	161.7
481.31372	569.9
482.31689	385.4
483.46136	80.0
484.45905	100.1
485.38147	164.4
486.41028	208.3
487.33246	47.9
488.24304	106.5
489.55438	127.1
490.52850	165.0
491.35400	33.2
492.39307	99.2
493.49152	148.4
494.47125	915.4
495.38464	294.9
496.50623	143.6
497.28992	128.2
498.31116	120.8
499.30334	228.2
500.26385	197.4
501.24066	84.2
502.35016	159.7
503.45612	900.8
504.41504	260.1
505.33130	132.1
506.56097	156.5
507.39600	198.1
508.35345	53.2
509.14551	169.2
510.36951	128.5
511.40405	223.2
512.31323	568.9
513.45837	268.8
514.38422	119.2
515.30713	89.6
516.31628	95.8
517.45319	195.1
518.36676	440.5
519.55396	69.8
520.49237	173.8
521.48987	188.9
522.61951	154.3
523.30072	136.6
524.38855	164.0
525.33014	151.4
526.40070	163.5
527.62384	74.1
528.25836	117.4
529.58295	166.2
530.47931	202.0
531.31909	142.0
532.32227	269.0
533.31219	452.4
534.44073	197.3
535.51440	96.1
536.54773	85.9
537.50311	119.4
538.64508	100.2
539.53815	215.0
540.49652	89.3
541.18243	128.0
542.40564	159.9
543.52979	356.4
544.54584	84.0
545.50055	152.3
546.41711	248.1
547.52386	163.2
548.47028	332.6
549.40131	505.8
550.58472	444.1
551.46338	205.3
552.42572	147.9
553.63483	56.0
554.44489	115.0
555.37866	108.3
556.56866	243.9
557.47467	160.1
559.50177	3019.2
560.51270	295.9
561.36121	716.2
562.47729	240.3
563.53082	248.9
564.44757	496.8
565.52649	107.0
566.56372	121.2
567.57599	65.4
568.47650	153.4
569.62256	112.1
570.58148	184.0
571.36908	133.1
572.51831	274.7
573.39020	223.5
574.40070	443.7
575.57208	211.6
576.70984	89.0
577.48718	138.7
579.23694	719.3
580.34637	934.9
581.44611	678.4
582.52850	319.8
583.98553	352.2
585.14954	159.2
586.28595	100.4
588.28253	1737.8
589.44464	396.9
590.74506	328.3
591.49072	1623.8
592.41235	1700.0
593.54572	205.4
594.49585	170.8
595.24982	84.9
596.01733	137.6
596.99579	128.7
597.78827	95.9
598.65234	384.8
599.57343	826.0
600.48676	2170.6	y (6) (1+)
601.48175	215.7
602.49854	154.5
603.72900	42.9
604.68134	144.1
605.38220	82.1
606.53094	314.9
608.12378	2441.8
609.23572	432.6
610.40265	1370.2
611.53766	225.7
612.75110	222.3
613.46857	285.8
614.39777	131.0
615.34619	297.1
616.26178	229.7
617.39642	1922.2	b (6) (1+)
619.16290	321.1
620.24640	179.5
620.91455	113.1
621.56256	236.4
622.40662	176.2
623.61450	422.0
624.54456	375.4
625.51880	249.6
626.53809	140.0
627.70081	336.9
628.53394	281.1
629.72443	301.4
630.71265	245.7
631.54456	1507.9
632.60992	794.4
633.58783	245.3
634.48804	170.7
635.47809	545.6
636.65167	1117.6
637.64990	250.4
638.61255	177.8
639.53516	318.8
640.72357	318.3
641.64319	224.3
642.45612	299.2
643.42468	359.9
644.50952	358.0
645.60883	278.5
646.70178	342.8
647.79565	206.2
648.61133	157.0
649.37439	132.0
650.56036	197.0
651.52490	227.6
652.41907	391.1
653.38495	286.9
654.50720	661.8
655.72137	370.5
657.40918	4606.5	y (7) (1+)
658.42456	220.1
659.32446	239.5
660.52881	1184.9
661.46649	719.6
662.42749	837.7
663.52832	135.5
664.66162	320.2
665.54602	362.7
666.72186	179.0
667.57104	339.3
669.63495	6084.1
670.54523	1185.3
671.40662	336.6
672.27301	322.0
673.29834	441.8
674.21606	1079.4
675.32886	512.3
676.38000	377.3
677.83026	539.4
678.48694	3923.1
679.49725	1574.8
680.51093	706.1
681.58081	1246.8
682.60034	304.2
683.56836	130.4
684.55310	282.9
685.55719	398.0
686.43146	412.0
687.58832	332.4
688.42584	265.0
689.25549	447.9
690.36224	470.9
691.29205	216.6
692.27185	302.7
693.56610	605.0
694.52545	417.9
695.44427	587.1
696.60986	78.3
697.58453	332.4
698.46399	2262.3
699.50800	1269.6
700.41602	346.6
701.78436	201.9
702.59039	722.6
703.56708	352.9
704.54688	299.4
705.74866	409.7
706.68787	1017.5
707.71851	447.0
708.82776	302.5
709.50372	186.0
710.35553	409.8
711.26587	1141.2
712.23712	754.7
713.27551	249.8
714.56500	265.5
715.54657	297.6
716.32556	252.2
717.13708	407.8
718.24622	264.7
720.34369	10617.8	b (7) (1+), [M+2H] (2+)-NH3-H2O
721.20148	4263.2
722.66925	282.9
723.69287	422.6
724.75525	283.9
725.65839	699.4
726.34753	1702.2
727.41095	237.4
729.21808	29030.6	[M+2H] (2+)-NH3, [M+2H] (2+)-H2O
730.03278	4639.0
731.18719	301.9
731.96051	127.2
733.24408	30.8
734.90558	17.4
736.13367	5.3
736.90204	27.2
738.82239	52.5
739.56549	11.5
740.59088	4.7
741.59717	35.4
742.50018	82.8
743.60022	193.5
744.60858	65.5
745.52710	158.5
746.57019	268.6
747.36279	145.7
748.28821	205.7
749.04230	59.6
749.65674	19.1
750.54877	51.3
751.48700	256.8
752.45111	146.5
753.60626	122.0
754.46918	84.6
755.51611	125.4
756.56830	1214.8
757.47595	169.6
759.19238	165.3
760.53796	188.4
761.53119	103.1
763.49695	630.7
764.48267	584.4
765.57330	184.0
766.66351	111.6
767.49738	112.2
768.54938	1956.0
769.54718	957.3
770.53723	230.8
771.56152	52.2
772.36810	144.6
772.97766	87.1
773.75604	239.3
774.51410	186.2
775.49988	109.3
777.48755	4545.0
778.50879	1383.3
779.52258	599.8
780.49347	257.7
781.38953	159.9
782.71857	219.5
783.63745	182.9
784.45337	174.6
785.55554	155.5
786.60223	148.7
787.63129	125.9
788.68994	260.2
789.75537	192.5
790.77045	207.4
791.57104	281.4
792.47772	216.9
793.54730	243.2
794.47052	165.7
795.47314	204.6
797.40302	2896.1
798.47150	1015.1
799.52905	729.9
800.53937	836.3
801.44818	729.9
802.40637	193.1
803.49219	273.7
804.69354	194.1
805.60870	160.8
806.48730	825.1
807.40314	247.9
808.47614	129.3
809.53729	91.3
810.66888	133.8
811.78613	103.3
812.50397	54.7
813.78497	58.5
814.82892	132.7
816.37085	361.9
817.50696	182.4
819.34052	2789.7	b (8) (1+)
820.59119	119.8
821.78638	148.6
822.66168	269.3
823.50189	133.1
824.91791	343.3
826.16656	259.2
827.31171	262.7
828.57129	204.3
829.47516	118.9
830.71014	298.6
831.65051	442.9
832.65540	732.5
833.69745	211.4
834.77869	69.3
835.62103	191.5
836.62671	164.7
837.67969	110.9
838.77698	186.3
839.57825	1619.5
840.53479	684.1
841.59033	213.2
842.58575	128.9
843.46851	63.2
844.44574	622.1
845.55267	322.6
846.83221	164.2
848.16577	234.4
849.29883	326.5
850.43768	189.1
851.43927	209.7
852.74207	297.1
853.91394	73.3
855.00037	225.6
855.95190	135.0
856.61566	125.8
857.43164	163.1
858.44452	330.9
859.53351	3262.1	y (9) (1+)
860.73096	182.4
861.51868	250.2
862.61102	58.0
863.67413	79.3
864.50543	29.6
865.76245	178.2
866.57990	341.2
867.49579	193.3
868.51025	321.8
869.27008	56.9
870.66534	283.7
871.60083	158.3
872.57123	77.0
873.76971	692.1
874.63690	286.5
875.48950	191.4
876.50800	2624.2	b (9) (1+)
877.57745	1246.1
878.56256	384.7
879.47772	170.1
880.47736	183.7
881.70892	81.9
882.70477	394.0
883.52588	249.4
884.43530	723.9
885.29932	464.9
886.38623	250.5
887.38824	211.9
888.50275	73.1
889.83075	72.6
890.55902	39.2
891.57312	177.0
892.51239	126.7
893.35718	103.8
894.43353	197.7
895.64874	300.9
896.55396	293.8
897.56653	217.0
898.51715	311.6
899.65466	250.8
900.54907	286.0
901.54291	174.5
902.34534	85.7
903.48096	264.1
904.57629	204.1
905.71960	217.2
906.86517	248.3
907.72418	126.9
908.53149	183.9
909.58832	285.3
910.72650	434.3
911.47662	208.8
912.41315	250.7
913.32074	215.3
914.50952	292.5
915.56171	159.0
916.86499	1575.6
917.64459	426.1
918.73602	142.5
919.65411	393.5
920.58759	304.6
921.56598	118.2
922.86060	104.0
923.55542	313.2
924.50989	161.7
925.44836	140.1
926.59229	232.7
927.62628	419.5
928.66034	282.8
929.49060	243.4
930.44617	184.7
931.54840	285.7
932.53674	327.6
933.65875	190.2
934.80859	215.1
935.66327	117.9
936.61914	121.4
937.61121	133.7
938.74054	175.1
939.75336	354.4
940.89801	278.2
941.69287	200.1
942.92499	137.8
943.80603	117.2
944.82031	256.3
945.72864	115.6
946.54773	73.4
947.92743	2153.5
948.70166	1527.8
949.51740	221.8
950.49695	260.8
951.32654	235.8
952.24579	196.5
953.33649	234.1
954.41431	558.8
955.40338	343.2
956.37823	304.5
957.42938	158.4
958.60822	1558.6	y (10) (1+)
959.50476	233.5
960.58124	223.3
961.47345	114.1
962.42603	133.1
963.50140	1101.3
964.55981	675.5
965.53284	170.2
966.76917	154.6
967.61115	82.2
968.40546	199.2
969.38342	210.3
970.68616	217.5
971.58942	387.4
972.55505	704.7
973.61908	422.7
974.42596	300.7
975.57568	785.8
976.63562	956.2
977.61755	386.5
978.50055	100.9
979.63660	135.8
980.58453	156.4
981.46210	56.6
982.36249	192.0
983.34692	576.4
984.33893	441.8
985.44940	253.3
986.57672	532.6
987.65497	380.6
988.54474	135.9
989.39203	161.8
990.48480	788.1
991.47327	536.4
992.62305	372.4
993.63879	106.9
994.40125	70.2
995.41351	78.0
996.26935	83.3
997.52911	291.3
998.63000	209.4
999.62830	212.5
1000.72455	92.3
1001.72668	128.2
1002.55286	53.9
1003.43750	58.5
1004.51135	158.7
1005.60938	110.8
1006.52679	116.3
1007.38959	96.0
1008.28497	37.6
1008.92603	33.6
1009.76459	40.2
1010.57434	142.3
1011.57147	128.8
1012.58276	204.2
1013.68262	154.2
1014.68280	233.5
1015.52509	1209.5
1016.59717	865.5
1017.50439	157.2
1018.47253	236.6
1019.44568	209.7
1020.51794	797.3
1021.57379	444.0
1022.64233	144.9
1023.50385	76.7
1024.48401	74.1
1025.48303	125.2
1026.52551	337.8
1027.62048	168.0
1028.65527	184.0
1029.59534	568.4
1030.61230	100.9
1031.66650	86.6
1032.78601	341.9
1033.69446	218.7
1034.48584	183.1
1035.62415	74.6
1036.60791	53.2
1037.55322	36.0
1038.86182	68.6
1039.54285	36.1
1040.71460	210.1
1041.61145	131.3
1042.52820	180.6
1043.67786	509.1
1044.50000	1371.2
1045.59302	195.0
1046.61035	228.0
1047.64880	100.1
1048.62097	133.1
1049.64880	56.3
1050.63550	122.7
1051.50000	107.2
1052.54602	88.3
1053.67102	150.5
1054.61218	136.6
1055.57202	94.6
1056.57703	39.8
1057.54651	40.8
1058.45557	200.1
1059.55078	259.4
1060.65601	305.2
1061.63281	114.6
1062.67249	109.8
1063.57385	73.0
1064.58911	96.2
1065.73523	49.2
1066.62720	73.8
1067.65576	146.9
1068.59033	204.7
1069.60327	210.9
1070.53845	55.3
1071.57727	182.1
1072.65662	31.8
1073.75977	39.2
1074.61267	64.3
1075.58496	37.4
1076.48877	36.4
1077.52380	64.2
1078.58203	91.4
1079.85925	56.3
1080.61548	50.9
1081.58105	41.6
1082.47766	170.8
1083.56885	187.2
1084.57410	151.0
1086.49048	1547.1
1087.48035	1016.9
1088.60254	267.4
1089.65515	230.3
1090.68201	30.4
1091.57959	5.2
1092.59863	96.7
1093.50574	19.2
1094.47583	49.6
1095.44006	52.9
1096.36658	29.6
1097.56567	32.8
1098.72437	23.9
1099.62622	147.4
1100.62366	304.7
1101.49695	268.9
1102.57568	108.7
1103.61438	159.5
1104.57922	81.3
1105.54810	536.6
1106.58569	76.3
1107.66882	35.7
1109.11157	94.4
1109.76086	40.6
1110.55310	157.6
1111.48108	63.3
1112.49377	115.0
1113.67322	89.1
1114.57507	116.1
1115.61560	19.7
1117.56152	5908.7
1118.57092	3034.8
1119.65479	751.9
1120.80872	28.5
1121.61450	23.6
1123.26172	49.6
1124.61951	39.0
1125.56628	27.3
1126.60413	24.2
1127.82434	76.9
1128.69812	105.7
1129.54358	34.9
1130.57922	152.1
1131.70361	65.0
1132.65613	35.4
1133.72046	32.7
1134.59021	205.0
1135.59058	128.1
1136.45313	20.0
1137.49792	41.1
1138.59485	43.6
1139.67102	133.6
1140.57800	295.1
1141.61157	146.5
1142.55591	37.9
1143.60315	52.0
1144.68640	20.3
1145.52087	91.2
1146.43567	69.8
1147.68250	32.0
1148.72693	72.2
1149.70984	82.2
1150.64661	15.3
1151.69690	55.1
1152.64832	33.0
1153.67004	49.8
1154.57312	65.1
1155.82227	43.0
1156.56677	617.4
1157.58923	650.4
1158.65405	497.2
1159.76465	77.3
1160.88281	72.2
1161.83569	113.1
1162.72058	119.4
1163.58801	67.6
1164.52808	52.5
1165.71741	109.7
1166.63464	70.6
1167.55103	23.7
1168.46960	5.7
1169.64758	27.1
1170.58252	25.8
1172.70178	63.3
1174.57153	20183.1
1175.57031	11526.9
1176.58264	2272.4
1177.54980	166.3
1179.16553	41.8
1179.83130	5.8
1180.62305	58.5
1181.68469	68.9
1182.63782	630.2
1183.65381	214.5
1184.62671	116.0
1185.51807	83.2
1186.76367	28.6
1187.74597	77.1
1188.63037	44.8
1189.55542	32.9
1190.73901	62.3
1191.60925	93.0
1192.65186	34.9
1194.63940	49.1
1195.63281	33.1
1196.65955	68.3
1197.57227	121.3
1198.51929	93.1
1199.63330	100.6
1200.52173	1260.8
1201.54956	677.1
1202.55542	256.4
1203.68250	42.0
1205.50598	39.9
1206.52307	78.9
1207.58997	16.6
1208.26526	3.5
1209.41406	29.3
1210.63171	43.0
1211.67139	140.5
1212.63416	144.8
1214.06079	118.0
1214.72058	462.1
1215.66504	294.8
1216.78625	229.9
1217.72388	227.3
1218.60742	80.9
1219.74182	31.2
1220.60095	4.2
1221.86719	39.1
1222.61450	60.9
1223.57861	471.9
1224.63196	533.4
1225.69580	205.2
1226.75232	15.9
1227.81580	51.0
1229.46484	384.1
1230.60632	139.6
1231.64307	128.8
1232.62769	92.1
1233.66626	185.8
1234.62964	64.5
1235.66699	27.6
1236.56360	97.0
1237.65137	32.0
1238.51440	33.8
1239.84473	68.7
1240.75488	182.4
1241.65564	229.7
1242.54639	325.9
1243.28613	65.1
1243.92029	12.9
1244.69946	20.7
1245.57861	36.8
1247.42102	375.7
1248.48621	156.2
1249.65955	66.7
1250.64417	16.2
1251.57825	24.8
1252.72693	11.7
1253.63037	174.8
1254.62085	195.5
1255.64661	71.3
1256.31335	48.5
1257.51563	17.4
1258.58472	7.3
1259.79541	70.9
1260.69360	10.1
1261.47961	48.3
1262.58081	72.0
1263.68408	49.1
1264.50647	20.0
1265.62646	95.2
1266.68384	204.3
1267.66150	109.0
1268.56836	27.9
1269.82410	6.3
1271.57092	1535.4
1272.55994	1070.1
1273.57300	381.8
1274.61682	90.7
1275.56421	36.6
1276.75732	18.3
1277.71448	14.7
1278.66382	10.9
1279.87976	28.8
1280.77698	37.0
1281.62964	38.5
1282.78394	74.2
1283.80701	67.1
1284.80078	56.3
1285.83997	35.3
1286.73694	8.0
1287.57690	27.6
1288.52783	28.4
1289.72998	29.3
1290.67529	12.8
1291.72681	43.2
1292.74792	16.6
1293.77588	111.3
1294.61072	74.7
1295.71179	25.7
1296.42090	9.7
1297.78516	11.2
1298.63745	33.2
1299.66235	92.7
1300.59241	302.0
1301.60815	214.6
1302.56360	172.7
1303.74634	42.0
1305.98901	13.4
1307.66577	6.9
1309.68518	30.6
1310.59167	196.7
1311.56006	304.5
1312.55225	83.6
1314.73035	8.9
1317.67773	78.9
1318.99695	72.4
1319.69299	71.8
1320.62268	192.5
1321.70532	47.0
1322.72400	3.5
1325.65112	29.8
1326.79968	16.1
1327.59680	72.5
1328.58911	1015.9
1329.56677	1100.8
1330.56470	305.5
1331.46765	59.5
1332.72070	16.9
1333.48938	3.9
1334.58191	9.9
1337.58728	2435.1
1338.60046	1497.0
1339.59009	539.7
1341.49329	29.0
1342.60596	16.2
1344.59045	70.5
1345.62280	97.3
1346.56921	457.8
1347.58765	516.6
1348.63928	356.9
1349.69482	83.3
1350.65112	14.5
1351.75928	7.7
1355.61218	18.4
1356.66162	17.4
1357.72937	11.3
1359.06506	22.9
1361.96057	16.6
1362.78552	41.0
1363.62402	4.5
1365.72961	11.3
1367.79761	10.7
1369.75269	18.5
1375.77283	21.3
1376.67200	9.3
1379.62842	7.1
1381.83301	15.7
1387.44568	5.3
1396.91028	5.3
1407.31897	10.2
1411.81689	12.5
1414.62549	5.1
1415.61560	29.4
1417.81348	10.9
1427.40979	7.0
1438.72534	28.1
1446.17786	11.2
1448.51526	12.0
1449.63074	2.5
1450.54553	15.1
1456.67908	4.5
1460.61646	6.9
1461.40308	4.7
1463.92163	11.4
1468.81873	14.1
1471.93481	13.9
1476.63916	9.1
1482.66296	19.4
1483.61267	6.8
