# Supplementary material for: Top-Down and Bottom-Up Identification of Proteins by Liquid Extraction Surface Analysis Mass Spectrometry of Healthy and Diseased Human Liver Tissue
Source: J Am Soc Mass Spectrom. 2014 Sep 3;25(11):1953–61. doi: 10.1007/s13361-014-0967-z (PMC4197381; doi:10.1007/s13361-014-0967-z)
Supplement: Supplementary file 4 — (ZIP 7870 kb) [file 13361_2014_967_MOESM4_ESM.zip › data/EFLWQEGHSAFATMEEAAEEVLQILDLYAQVYEELLAIPVVK_-2_4_81723.txt]

m/z	i	matches
354.92328	3.7
360.26065	9.0
362.21274	3.1
375.42813	2.7
389.54358	11.4
409.69208	18.2
410.48486	6.6
425.18265	1.9
442.65546	68.3	b (15) (4+), y (4) (1+)
443.40741	7.7
448.31470	16.5
459.25598	2.6
467.19568	8.8
470.18802	14.5
491.10364	11.7
510.27515	8.8
515.13843	4.0
525.38434	4.2
532.34351	24.6
549.15247	4.1
555.51270	4.8
565.44397	5.7
581.28772	4.4
585.26550	4.8
599.32312	6.3
605.17896	7.6
606.60596	6.0
615.30444	1.5
616.43243	2.7
626.48621	55.0	b (16) (3+)-H2O, b (16) (3+)-NH3, y (6) (1+)
627.58124	2.1
628.49890	2.4
630.38452	14.5
631.34961	7.6
639.61182	6.2
642.63177	9.8
645.39636	2.7
652.12524	16.7
655.32941	6.5
670.31775	9.4
684.32446	6.9
695.43365	10.6
703.52905	6.0
708.26801	22.8
720.19928	11.8
726.78571	4.5
734.29773	5.9
739.73962	43.6	b (26) (4+)-NH3, y (7) (1+), b (26) (4+)-H2O
740.46960	5.0
743.52222	13.2
750.62097	5.8
767.40698	8.4
768.49860	7.7
775.62439	12.0
781.36829	7.0
783.45392	7.1
787.77063	4.9
793.97571	8.4
800.14111	8.6
804.69421	7.3
811.61365	5.0
815.56641	4.3
833.52185	7.0
834.56738	23.9
844.48035	4.6
852.71582	27.9	y (8) (1+)
859.39771	16.8
861.38574	6.2
867.55225	7.5
877.36426	33.6
883.55994	8.5
885.45935	20.1
891.36987	19.1
904.61987	3.9
907.90710	8.8
909.37976	36.2
919.38782	30.9
929.49255	7.3
930.55884	6.4
933.46069	6.8
935.55078	24.2
941.36682	23.3
944.73730	46.3	y (34) (4+)-H2O, y (34) (4+)-NH3
946.47583	10.9
947.89075	6.8
951.49622	22.9
961.00366	7.1
963.82141	18.7	y (9) (1+)-H2O
964.59387	28.8	y (9) (1+)-NH3
971.31323	19.4	y (26) (3+)-NH3, y (26) (3+)-H2O
972.28369	13.0
973.72864	45.6	b (17) (2+)-H2O, b (17) (2+)-NH3, y (17) (2+)-H2O, y (17) (2+)-NH3
977.54724	10.4
978.46118	17.7
982.08850	33.3	y (9) (1+), y (17) (2+)
983.87793	13.8
993.80151	11.3
1003.44409	18.1
1004.72083	14.1
1009.76318	13.9
1011.21301	18.0
1013.41882	6.1
1014.54041	17.6
1015.57690	5.2
1017.21460	28.9	b (35) (4+)-H2O, b (35) (4+)-NH3
1019.55261	23.4	y (27) (3+)
1036.58740	7.1
1049.55042	8.5
1052.41394	10.3
1058.54980	18.4
1059.94556	32.7
1064.06030	20.7	b (37) (4+)-H2O, b (37) (4+)-NH3
1075.20239	45.7	b (19) (2+)-NH3
1080.58496	2.9
1084.10791	13.1
1086.45813	42.9	y (19) (2+)-NH3, y (19) (2+)-H2O
1095.24280	22.0	b (38) (4+), y (19) (2+)
1096.47534	7.7
1110.79700	25.5	y (10) (1+)
1111.69409	52.4
1113.38489	12.4
1114.80762	3.4
1115.62952	31.1	b (39) (4+)-NH3, b (39) (4+)-H2O
1117.60046	12.2
1125.63916	63.9
1127.74866	6.8
1130.65198	46.1
1132.29456	68.5	y (40) (4+)-NH3, y (40) (4+)-H2O
1133.13660	23.6
1136.69446	10.6
1140.13452	42.4	y (30) (3+), b (40) (4+)-NH3, b (40) (4+)-H2O
1145.44031	18.7	b (40) (4+), b (30) (3+)-NH3, b (30) (3+)-H2O
1148.49573	50.0
1157.69153	7.3
1160.41589	14.8
1166.09070	20.7	b (41) (4+)-H2O, b (41) (4+)-NH3
1176.36096	7.1
1177.82007	5.3
1180.31091	19.9
1182.47815	5.4
1183.95459	83.4	b (31) (3+)
1184.57507	1.3
1185.53320	54.9	b (10) (1+)
1188.96484	46.6	b (21) (2+)-NH3
1189.70349	20.1
1196.49402	27.1	b (21) (2+)
1197.74890	24.9	[M+4H] (4+)-NH3-H2O
1212.54553	6.9
1223.54602	3.8
1224.72595	10.2
1226.90698	38.0
1236.21704	21.2	y (33) (3+)
1241.67371	33.3
1251.42786	4.4
1253.79041	75.6	b (22) (2+)
1254.53491	97.1
1255.78479	36.0	y (11) (1+)-H2O, y (22) (2+)-H2O
1265.67419	23.6	y (22) (2+), y (34) (3+)
1267.36353	23.6
1274.88916	32.4	b (33) (3+)-H2O, b (33) (3+)-NH3
1278.73816	3.0
1283.47974	4.5
1288.17114	12.9
1291.61633	15.5
1293.10632	18.2
1294.78210	19.6
1305.93591	43.3	y (35) (3+)-NH3, y (35) (3+)-H2O
1311.33337	79.8	y (35) (3+)
1314.55261	67.3	b (11) (1+)-H2O
1315.96313	58.9	b (11) (1+)-NH3
1317.71313	68.5	b (23) (2+), b (34) (3+)-H2O
1318.64209	50.7	b (34) (3+)-NH3
1319.31531	40.7
1321.89148	11.5
1325.57056	31.2	y (36) (3+)-NH3
1331.49060	18.0
1332.53467	19.3	b (11) (1+)
1336.65051	25.2
1337.80591	24.9
1338.80347	14.4
1340.07153	10.6
1345.87561	6.5
1350.58081	24.0
1351.65271	10.2
1354.98718	27.8	y (12) (1+)-NH3, y (12) (1+)-H2O
1357.85828	35.8
1361.23840	61.0	b (35) (3+)
1361.89795	11.7
1363.32996	53.9
1366.01160	34.7	b (24) (2+)-NH3
1370.78198	6.1
1372.75000	48.1	y (12) (1+)
1374.31348	78.6	b (24) (2+), y (37) (3+)
1375.22180	113.8
1375.91528	22.3
1379.49609	55.0
1381.84033	19.0
1385.51807	59.1	y (24) (2+)-H2O, b (12) (1+)-H2O, y (24) (2+)-NH3
1386.52222	6.1
1390.74231	14.1
1392.45215	66.2
1394.34290	24.4	y (24) (2+), b (36) (3+)-H2O, b (36) (3+)-NH3
1400.30566	87.6	b (36) (3+)
1401.23804	66.4
1402.23035	33.3
1407.74377	13.6
1408.97900	36.7
1409.65588	17.5
1411.81665	3.7
1413.89197	17.3
1418.67395	4.8
1419.51563	30.7
1420.17834	15.6
1422.12634	21.3	b (25) (2+)-NH3, b (25) (2+)-H2O
1423.76343	155.5	b (37) (3+)
1424.44299	221.9
1425.75586	11.8
1426.41638	19.3
1430.47449	25.8	b (25) (2+), y (25) (2+)
1431.60547	211.6
1432.31702	29.5
1445.06836	20.8
1453.53906	28.3
1456.82544	9.6
1458.92090	11.2
1461.60083	371.6	b (38) (3+)
1462.39905	226.2
1463.58313	16.0
1464.58838	67.9	y (26) (2+)
1465.90613	8.2
1466.67969	15.9
1475.49561	46.3
1476.57959	46.0
1485.08643	15.3
1488.75452	23.5	b (26) (2+)
1489.95789	28.7
1493.78076	11.8
1497.92505	20.6
1500.91821	9.9
1502.72852	8.8
1521.69751	20.2	y (27) (2+)-NH3
1522.62085	20.4
1524.03210	36.5
1525.00769	7.5
1527.28894	70.5
1532.63074	15.4
1536.75366	11.0
1545.09155	54.2	b (27) (2+)
1545.97559	88.9
1546.73828	20.1
1548.31555	17.1
1552.76648	19.5
1553.37732	50.3	b (41) (3+)-H2O, b (41) (3+)-NH3, y (14) (1+)-H2O
1556.53845	9.0
1559.69006	25.9	y (41) (3+)-NH3, b (41) (3+), y (41) (3+)-H2O
1560.47168	58.7
1561.28174	27.4
1566.74475	21.4
1569.23792	31.8
1571.90503	7.5
1573.02539	20.8
1573.82788	14.7
1579.98706	17.6
1582.91663	13.0
1589.98938	4.0
1591.68616	10.5
1607.69592	19.2
1611.78845	8.0
1618.03210	56.2	b (14) (1+)-H2O, b (28) (2+)-H2O, b (28) (2+)-NH3, b (14) (1+)-NH3
1619.32788	14.8
1625.77136	4.9
1626.77588	55.1	b (28) (2+)
1627.42712	28.6
1628.16187	11.5
1629.36157	14.2
1636.04663	10.4
1636.88342	17.7
1640.85754	5.3
1653.89294	22.1	b (29) (2+)-NH3
1655.08545	19.7
1658.25537	7.1
1662.24414	5.3
1663.08789	50.2
1675.91638	8.8
1687.98193	23.1
1710.17627	8.9
1719.76013	8.3
1726.50684	26.6	b (30) (2+)
1728.27161	5.2
1734.03613	48.5
1734.71631	9.5
1735.99133	6.4
1737.01733	22.4	y (31) (2+)-H2O, y (31) (2+)-NH3
1747.17993	21.5	b (15) (1+)-H2O, b (15) (1+)-NH3
1748.59912	4.7
1762.80273	30.5
1767.98865	19.6
1776.25684	103.0
1783.99915	10.6
1784.70093	41.0
1787.83472	13.5
1793.08569	6.0
1796.68298	3.7
1799.85095	27.1
1811.77686	7.8
1820.90332	4.4
1822.66418	17.2
1826.19348	19.7
1836.95264	14.7
1839.22986	15.6
1846.49915	12.6
1857.81860	11.0
1909.01709	11.8
1922.31824	8.8
1940.93689	28.9
1963.15491	5.7
1964.94092	26.8	b (17) (1+)
1966.30371	5.3
1969.83838	6.2
1977.31982	23.9	b (34) (2+)-NH3, b (34) (2+)-H2O
1986.84644	5.8
1987.75037	21.0	y (36) (2+)-NH3
1992.17444	13.0
