# Supplementary material for: Top-Down and Bottom-Up Identification of Proteins by Liquid Extraction Surface Analysis Mass Spectrometry of Healthy and Diseased Human Liver Tissue
Source: J Am Soc Mass Spectrom. 2014 Sep 3;25(11):1953–61. doi: 10.1007/s13361-014-0967-z (PMC4197381; doi:10.1007/s13361-014-0967-z)
Supplement: Supplementary file 4 — (ZIP 7870 kb) [file 13361_2014_967_MOESM4_ESM.zip › data/MNLEVIYGDTDSIMINTNSTNLEEVFK_-2_4_65064.txt]

m/z	i	matches
311.34891	4.6
314.33508	4.0
323.38486	1.8
325.15961	4.1
332.27612	3.1
339.35425	2.3
340.44812	9.3
342.31979	5.3
343.26920	5.7
345.36768	12.7
346.24966	7.5
357.39252	3.6
358.31854	21.6
359.28705	11.5
362.19980	4.1
363.16791	9.0
365.31976	9.0
369.42789	2.2
372.54892	9.5
373.48099	40.5
374.44464	29.5
375.49103	3.8
378.37079	8.9
381.42529	7.6
382.41812	3.9
383.57983	7.2
384.33908	13.2
387.34222	20.1
391.34528	24.3
395.30170	7.8
397.65442	16.0
399.36633	12.9
402.29233	7.8
405.25208	7.1
406.67047	4.6
414.30920	4.7
415.26758	6.1
416.30817	5.5
421.51642	13.9
423.35449	21.3
426.29263	11.1
427.62500	18.4
428.38812	7.8
429.29529	8.5
432.72922	23.7
435.17236	13.0
437.29041	6.3
438.42999	6.0
439.33722	18.2
440.37891	19.0
441.37146	2.6
442.65826	2.2
443.47513	25.5
444.51428	70.0
445.33618	46.2
452.19006	6.1
453.29999	20.1
454.25824	7.4
456.23254	20.0
458.51349	19.6
459.18915	9.6
460.17334	28.1
462.18137	6.7
464.31995	8.8
465.45630	8.2
466.43683	26.2
472.34637	6.2
473.40366	3.5
474.27356	15.8
475.33850	7.1
476.37933	13.8
483.24820	10.5
489.44214	9.9
490.50958	9.8
494.43652	16.6
495.26544	12.0
496.14398	21.4
497.32104	9.0
498.31036	12.7
499.31970	16.2
500.12616	7.5
501.37042	6.3
502.46887	10.2
503.40063	2.6
504.25305	6.2
507.20712	5.0
508.26605	8.8
512.28906	26.5
513.43640	24.0
514.28351	13.7
515.34241	13.7
519.63000	6.9
521.36578	14.7
522.29498	28.9
523.22601	12.7
525.01074	8.6
527.38916	35.7
530.35864	9.7
532.43396	13.5
536.39368	4.7
540.26733	20.0
541.26788	23.3
542.26465	17.4
543.13977	33.2
544.49402	8.3
545.32050	87.4
546.43164	88.3	y (14) (3+)-NH3, y (14) (3+)-H2O
551.46252	15.6
553.23822	10.1
554.09546	11.7
555.36011	16.4
556.35718	14.7
559.13727	7.4
561.04504	7.5
562.23877	18.7
566.42627	22.6
567.31006	31.7
569.26831	16.4
570.42120	8.8
571.27686	38.0
572.33868	12.0
574.33203	3.9
574.94592	17.8
576.42078	14.6
577.29449	20.7
579.22632	5.1
582.51971	5.5
583.37286	35.7
585.30029	10.6
588.54773	9.9
590.33771	21.6
591.31335	5.3
592.30463	17.9
594.28943	32.9
595.42944	12.3
597.65466	36.9
599.33850	17.2
600.20648	29.4
601.22388	2.9
604.12769	13.6
605.13751	13.9
606.45111	10.4
609.41748	14.7
610.41272	21.2
611.60394	6.8
612.27905	21.0
613.35364	6.2
615.46429	6.0
618.46399	8.5
619.35437	22.2
622.34869	18.4
623.36224	23.8
624.33154	11.1
630.37726	17.0
633.36267	9.5
634.41675	28.5
635.60828	17.2
637.46088	15.0
638.40125	3.1
639.64600	30.6
641.43256	3.5
643.94788	6.4
645.30530	16.2
647.45551	3.9
652.27747	28.0
655.11719	18.2
657.45801	8.3
658.44177	207.5	y (17) (3+)
659.51935	188.9
660.71307	48.9
661.48975	7.3
662.78955	19.3
665.67383	4.5
666.51404	13.8
667.36145	3.6
669.18329	24.8
670.39825	35.5
671.73511	15.0
672.53094	69.5
673.40808	20.9
674.60596	19.2
675.56909	5.9
676.51135	12.2
680.37561	13.8
681.43677	11.3
682.60443	5.0
683.70581	5.0
684.59790	21.3
685.42273	15.4
686.19342	29.8
687.35724	21.4
688.28931	28.4
690.31110	62.9	y (12) (2+)-NH3
691.46350	8.0
692.85516	13.2
695.21301	7.4
698.50629	9.8
699.43579	8.4
700.25098	26.8
702.52850	3.2
704.55054	18.8
706.02881	53.6
707.36694	21.2
708.44727	5.4
712.30005	9.9
716.52051	19.6
717.72864	10.8
721.52051	3.0
723.76318	12.0
726.43488	31.0
728.51489	19.7
729.40784	9.3
732.41455	10.0
734.60809	10.9
736.43652	11.7
737.49390	6.3
738.34851	23.8
739.73877	15.0
740.35120	2.4
744.47668	29.6
747.66223	23.1
748.63635	17.2
749.61450	6.3
751.42419	23.1
754.30212	4.1
755.44214	8.1
757.44519	21.9
761.88318	7.0
763.15753	33.1
764.38135	23.1
766.30835	29.8
767.39490	15.8
768.45703	23.8
771.40942	2.5
772.78162	12.5
773.52649	12.2
776.47034	7.0
777.55463	11.4
779.19910	59.6
780.61633	27.4
781.48633	18.9
782.80640	10.3
783.92804	12.0
784.56775	21.6
785.44098	67.7
786.65100	27.4
788.54626	5.5
790.52454	9.1
791.87231	18.7
793.05066	8.8
794.30164	9.5
795.05127	9.0
796.82898	22.2
797.57605	10.7
798.89331	25.3
800.28137	13.5
801.41125	11.7
802.93628	42.1
803.72229	6.0
804.70483	17.6
805.38208	6.2
807.04626	14.4
807.70142	24.9
809.29248	3.0
810.61914	23.8
811.44739	3.9
812.41125	25.2
813.44592	14.8
814.35535	29.3
815.63672	12.7
817.14880	16.3
818.13501	7.6
819.17493	58.9	b (22) (3+)-NH3, b (22) (3+)-H2O, y (14) (2+)-NH3, y (14) (2+)-H2O
820.59265	37.1
821.61389	351.9
822.53870	245.7
823.54932	62.3
824.58679	41.2
825.38159	6.3
826.41809	19.4
828.01111	31.3
830.24426	55.5
830.92456	13.7
831.76404	5.7
833.54712	12.0
834.41199	18.3
836.73242	19.8
838.46313	15.7
839.48853	39.2
843.54419	46.9
846.32214	79.4
847.30969	3.0
848.70837	62.9
849.73364	58.4
850.45557	8.0
851.51941	19.4
852.96948	39.1
854.28528	57.3
856.95398	19.5
860.26697	10.5
861.22693	58.1	y (7) (1+)-H2O, b (23) (3+)-H2O, y (7) (1+)-NH3, b (7) (1+)-H2O
862.66162	59.6	b (23) (3+)-NH3, b (7) (1+)-NH3
863.42297	10.3
864.63818	41.8
865.59448	17.9
866.57263	13.9
869.29724	35.9
871.32617	23.4
872.31360	20.7
873.52893	17.8
874.24219	7.4
877.45557	26.0
879.11731	48.5	y (7) (1+), b (7) (1+)
879.85193	15.0
880.48730	10.0
881.52722	22.2
882.85596	7.4
883.81750	29.9
884.60999	28.6
885.51941	74.5	y (15) (2+)
886.60876	19.9
887.39685	70.0
889.70996	84.6
890.78308	44.8
892.92322	35.3
893.87146	8.3
894.63354	38.3
896.00500	69.0
896.94043	24.0
898.42224	9.4
900.55713	90.9
901.43127	70.1
902.31055	47.5
903.27319	43.3
904.60962	53.2	b (24) (3+)-H2O, b (24) (3+)-NH3
905.99060	11.3
906.69800	71.6
908.53821	586.2
909.67053	344.6
910.60327	238.1	y (24) (3+)-NH3, y (24) (3+)-H2O, b (24) (3+)
911.54663	143.2
912.31787	66.8	b (16) (2+)-H2O, b (16) (2+)-NH3
913.34155	54.2
914.70020	37.1
915.40344	31.1
916.26978	49.2
917.44263	51.9	y (24) (3+)
918.69055	42.2
919.45215	55.9	y (16) (2+)-H2O, b (8) (1+)-NH3
920.51147	111.0	y (16) (2+)-NH3
921.36951	18.3
922.45654	19.8
924.25586	106.3
925.20117	62.3
926.60938	36.3
927.82751	47.3
928.56152	163.1	y (16) (2+)
929.83069	148.7
931.86365	40.6
933.38208	2.9
934.54871	20.9
935.54724	17.0
936.29639	150.0	b (8) (1+)
938.24292	32.2
939.55139	13.7
940.84106	72.7
941.52966	8.9
942.63049	31.2
944.03833	13.9
945.23376	35.5
946.99756	26.1
948.04944	22.7
949.14758	100.0	y (25) (3+)-H2O, y (25) (3+)-NH3
950.38782	29.7
951.53369	76.0
952.74304	42.1
953.53308	30.4
954.37549	112.9	y (25) (3+)
955.59778	39.1
956.38770	25.5
957.68677	21.4
958.58643	84.9
959.25854	30.1
960.18469	79.1
960.86438	58.4	y (8) (1+)-H2O
962.31860	9.7
963.58972	19.7
964.23767	55.4
965.62097	66.9
967.03271	41.9
970.24780	142.7
971.39795	17.2
972.33203	7.4
973.58191	23.2
975.27295	197.6
975.95752	133.6
976.59631	39.9
977.47241	51.9	y (17) (2+)-NH3, y (17) (2+)-H2O
978.54077	85.9
979.44373	27.2
980.46509	25.8
981.58105	3.6
982.59143	55.6
983.49353	60.4
984.82922	102.6
986.02246	145.6	y (26) (3+)-H2O, b (26) (3+)-H2O, y (17) (2+), y (26) (3+)-NH3
986.84937	51.2	b (26) (3+)-NH3
988.23572	46.7
989.16248	36.3
990.53333	23.9
991.57751	2.3
993.03674	116.7	y (26) (3+), b (26) (3+)
994.27002	86.5
995.51123	127.1
996.70813	91.8
997.91235	111.8
998.70386	9.5
999.45276	13.6
1001.55078	62.5
1002.67517	101.7
1003.80554	42.5
1004.49573	5.7
1005.13367	64.0
1006.26807	44.6
1007.55847	23.1
1008.78540	38.1
1009.44702	15.6
1010.62366	22.6
1011.62207	47.0
1012.65515	120.2
1013.78247	152.5
1014.90149	137.6
1016.04797	151.0
1017.97534	42.4
1019.29504	136.0	b (18) (2+)-H2O
1019.93384	22.1
1021.32886	562.7
1022.22888	103.2
1022.94800	297.4
1023.89270	384.6
1024.73950	560.1
1025.50623	87.4
1026.81360	222.0	y (18) (2+)-H2O
1028.08704	148.2	y (18) (2+)-NH3
1029.90674	966.7	[M+3H] (3+)-NH3-H2O
1030.80432	229.2
1031.50378	31.2
1032.49390	7.7
1033.74817	58.7	b (9) (1+)-H2O, b (9) (1+)-NH3
1034.42444	19.6
1035.70569	8.5
1042.33337	17.7
1043.17468	31.6
1044.58716	14.7
1046.85864	62.1
1050.54333	13.9
1051.70569	94.8	b (9) (1+)
1052.51563	16.9
1053.43677	35.0
1054.58472	98.6
1055.54126	40.6
1056.88513	32.0
1059.25623	41.0
1064.02026	61.2	b (19) (2+)-NH3, b (19) (2+)-H2O
1065.38611	13.8
1067.80969	59.1
1069.09277	42.3
1070.13147	65.1
1071.57727	27.4
1072.84021	42.6
1074.00610	13.2
1076.76611	52.0
1077.65674	320.4
1078.48376	48.4
1080.47424	44.4
1081.91980	71.1
1083.26721	33.8
1084.23108	39.1
1085.79236	52.9	y (19) (2+)-H2O, y (19) (2+)-NH3
1086.84741	139.4
1087.54297	49.7
1088.67432	55.3
1089.87683	55.7
1090.90979	243.1
1091.93726	76.2
1092.80176	59.2
1093.91052	43.8
1094.55933	12.6
1095.95020	112.6
1097.09351	56.2
1097.83679	16.2
1099.41919	138.5
1100.10742	290.6
1101.29309	89.6
1102.14771	19.3
1102.80493	15.0
1103.75183	20.1
1105.70679	74.8
1107.68347	107.5
1108.57983	202.3
1109.57996	18.0
1110.64307	85.9
1113.83960	19.0
1114.64160	4.1
1115.65161	10.7
1116.46240	35.9
1117.71301	9.6
1118.61670	56.2
1119.67883	7.9
1120.48352	82.8
1121.53589	17.2
1122.78284	63.6	b (20) (2+), y (20) (2+)
1123.69690	20.2
1124.39478	62.0
1125.72107	285.5
1126.50525	36.4
1127.62195	26.5
1128.59351	35.4
1129.70435	22.4
1133.70032	270.9
1134.72327	220.2	b (10) (1+)-NH3, b (10) (1+)-H2O
1135.69861	20.7
1136.63477	212.9
1137.89514	290.4
1138.87964	134.4
1139.84912	17.6
1140.56079	27.0
1141.61084	109.2
1142.82922	161.6
1143.51563	156.5
1144.25659	96.4
1145.43152	16.0
1147.68164	27.1
1148.84485	37.0
1149.94409	81.9
1151.14050	70.3
1152.28491	163.9	b (10) (1+)
1153.18079	46.8
1153.81775	31.9
1154.74988	13.0
1155.71472	122.0
1157.87964	33.9
1159.00684	36.3
1160.05042	68.2
1160.68506	16.2
1161.53845	32.2
1162.14880	51.2	y (10) (1+)-H2O
1162.75610	34.8
1163.65515	98.4	y (10) (1+)-NH3
1164.57190	8.7
1166.09546	25.7
1166.91040	130.8
1168.09595	66.9
1169.46936	52.3
1170.60535	51.9
1171.58228	72.2	b (21) (2+)-H2O, b (21) (2+)-NH3
1172.45166	25.5
1174.62219	42.5
1175.22546	12.9
1176.86133	30.9
1178.36536	32.0
1179.12390	41.2
1180.72156	63.5	y (10) (1+), b (21) (2+)
1181.99036	14.3
1182.72388	13.1
1183.55383	9.6
1184.51001	29.8
1185.64709	25.1
1186.49036	34.8
1188.16895	42.3
1188.81714	80.6
1189.63342	17.5
1190.51599	21.2
1192.36084	37.7
1195.03540	141.8	y (21) (2+)-H2O, y (21) (2+)-NH3
1196.09338	45.0
1196.79187	30.8
1197.62634	21.3
1198.75476	37.7
1200.44836	109.2
1201.09070	85.9
1202.70703	72.9
1203.51501	33.5
1205.66260	4.4
1206.87390	75.8
1207.73022	99.3
1208.59705	12.1
1209.69531	114.1
1210.54211	41.2
1211.64380	37.8
1212.55286	2.8
1213.79358	13.4
1214.96411	102.9
1216.06519	257.6
1216.86377	70.4
1218.01599	106.7
1219.75500	44.3
1220.63318	7.8
1221.58899	15.9
1222.19373	23.4
1223.15967	40.6
1224.26074	159.8
1225.05591	149.1
1226.75366	97.3
1228.33582	27.4
1230.50427	6.9
1233.64954	75.1
1234.68384	13.3
1235.72473	7.5
1236.56482	31.5
1237.55981	15.0
1238.68933	21.2
1240.68811	18.6
1242.43982	111.3
1243.47559	53.7
1245.48584	48.2
1246.29749	38.2
1247.62988	10.1
1248.47461	12.3
1249.64990	51.8	b (11) (1+)-H2O
1251.63086	79.9	y (22) (2+)-H2O, y (22) (2+)-NH3
1252.87366	20.1
1253.81384	42.1
1255.63464	54.5
1256.42114	47.6
1257.45740	125.6
1258.07849	43.5
1259.72070	27.0
1260.47644	19.8
1261.20142	26.6
1263.52075	29.9
1264.98389	221.0	y (11) (1+)-NH3
1265.87585	75.3
1266.73022	138.5
1267.83313	157.4	b (11) (1+)
1268.84521	233.6
1269.95459	38.1
1271.61487	25.9
1272.58350	62.7
1273.78552	83.7
1274.57544	26.6
1275.59021	53.7
1279.87451	40.8
1280.49585	150.8
1281.76392	40.3
1282.92419	23.6
1283.63220	36.6
1284.60449	3.6
1285.75891	57.9
1287.08484	26.5
1287.75085	10.6
1288.54138	47.8
1289.40625	76.2
1290.26111	191.8
1291.25208	50.8
1292.90479	36.1
1293.69385	34.5
1294.94385	39.9
1296.08545	33.3
1297.10583	57.0
1297.84167	24.7
1298.71252	40.4
1299.66736	65.3
1300.92737	42.1
1301.56775	17.8
1302.85864	22.1
1304.71655	33.8
1306.14893	23.2
1307.58374	62.8
1308.59839	63.2
1310.04114	64.1	y (23) (2+)
1310.93823	41.5
1311.72375	38.6
1312.61438	69.4
1314.43933	50.2
1316.84229	71.6
1318.00635	154.7
1318.94080	15.2
1320.47363	47.7
1322.44263	70.1
1323.32690	57.5
1324.65466	100.1
1325.31921	11.5
1326.82593	33.8
1328.68091	4.2
1329.73401	51.6
1331.58594	119.9
1332.26697	60.4
1333.56982	9.7
1334.24524	21.5
1336.16553	21.9
1338.06628	56.8	b (12) (1+)-NH3
1340.22485	310.3
1341.08118	124.2
1341.79883	34.9
1342.62524	56.9
1343.52380	6.5
1345.46960	6.8
1346.52454	98.5
1349.31262	74.1
1350.21729	15.7
1352.61548	26.1
1353.64697	31.6
1354.56006	40.5
1355.51025	17.0
1356.64551	65.5	b (24) (2+)-H2O
1357.85254	132.4	b (24) (2+)-NH3
1358.61597	144.9
1360.95776	11.6
1363.38354	28.9
1364.06543	39.7
1365.44666	35.7
1366.51514	142.8	y (24) (2+)-NH3
1367.39954	264.9
1368.70044	23.5
1369.50916	13.2
1370.66553	57.2
1371.82446	13.9
1373.51257	76.4
1374.92847	108.5	y (24) (2+)
1375.77441	101.1
1377.15234	72.6	y (12) (1+)-H2O
1378.66809	30.9
1379.60510	23.7
1380.94263	59.0
1381.59314	120.2
1382.28149	21.2
1383.52075	68.2
1384.83130	58.4
1386.24390	34.4
1387.71912	40.8
1389.98022	14.6
1391.06921	51.2
1392.45862	45.5
1394.65027	10.4
1396.22815	223.0	y (12) (1+)
1396.88770	15.8
1397.63708	36.6
1399.01550	34.3
1402.76074	10.0
1404.32996	39.6
1405.79712	45.1
1406.60950	4.3
1407.65710	14.4
1409.96838	33.3
1410.61926	12.6
1411.23828	14.2
1412.93494	29.5
1414.71106	65.1	b (25) (2+)
1415.88855	50.6
1419.16650	13.7
1420.45447	3.7
1421.90503	7.2
1422.99011	52.7	y (25) (2+)-NH3
1423.62390	13.9
1424.39893	72.0
1426.09766	12.9
1427.06763	18.5
1428.51892	23.7
1429.77844	36.8
1430.58130	24.8
1431.95154	130.0	y (25) (2+)
1432.95532	316.6
1433.96912	51.0
1434.58203	26.1
1436.07483	14.4
1438.05469	26.7
1439.40247	50.3
1440.57678	85.7
1441.57739	59.2
1443.03723	13.1
1447.06543	39.8
1449.08301	20.9
1449.74097	17.9
1452.17896	20.1
1452.80884	26.4
1454.05725	18.0
1454.85693	31.7
1455.75659	18.7
1456.75269	9.8
1457.61389	16.1
1458.23376	12.4
1460.10632	30.4
1462.04504	15.2
1462.67432	24.1
1465.53674	8.5
1467.33594	31.3
1468.81995	5.7
1471.13245	62.3
1471.78125	20.5
1473.49060	82.0
1474.65820	18.2
1475.57019	3.6
1476.67395	8.0
1477.57422	12.3
1479.31482	17.1
1480.44238	116.4	b (26) (2+)-H2O, b (26) (2+)-NH3, y (26) (2+)-NH3
1481.17639	34.1
1483.81567	12.9
1485.40808	40.2
1487.28259	13.9
1488.51953	114.7	y (26) (2+), b (26) (2+)
1489.46631	111.4
1490.37988	96.3	y (13) (1+)-H2O
1491.73767	8.9
1492.64380	5.0
1494.67493	11.0
1495.39221	38.4
1497.12622	43.7
1497.90906	3.6
1499.79480	36.0
1504.18665	15.6
1505.64746	16.3
1506.72742	8.5
1507.93018	49.4
1509.05286	45.5
1510.77881	20.6
1512.85046	8.7
1513.65540	22.7
1517.78442	8.5
1519.93396	50.1
1522.75146	16.8
1524.71326	14.5
1525.72937	37.4
1526.58032	7.4
1534.27820	30.2
1537.80591	14.4
1538.66382	10.8
1544.32751	39.3
1549.65527	10.3
1550.93262	16.0
1551.89819	9.8
1554.92358	14.4
1555.74548	5.9
1556.99780	14.3
1561.73059	11.6
1563.73950	12.2
1565.81653	3.2
1571.74451	15.0
1572.65833	6.9
1573.69946	22.1
1576.56982	7.0
1578.50317	5.5
1579.57263	5.9
1583.90271	18.2
1588.57495	10.0
1594.59216	6.9
1598.72363	37.5
1599.54504	12.2
1600.85596	14.6
1603.77136	15.7
1604.67310	8.0
1608.62146	18.0
1609.84253	6.6
1610.88220	18.3
1611.98730	5.6
1613.87439	17.4
1615.58020	5.1
1616.74719	41.4
1618.52905	28.3
1619.91772	7.5
1624.12708	2.1
1625.44153	12.3
1626.93506	27.8
1630.57874	7.6
1631.53833	21.1
1637.49219	6.8
1638.83606	34.2
1640.76111	7.6
1642.08582	19.0
1645.49829	6.0
1646.90833	14.6
1654.66370	5.0
1664.76392	15.3
1668.83191	12.5
1670.70178	11.1
1672.60779	3.1
1674.01880	22.4
1677.81445	5.7
1678.91187	8.8
1690.07263	18.9
1691.72522	21.2
1697.82971	3.1
1704.91882	11.5
1707.67456	3.0
1708.87256	48.8
1711.59375	5.5
1713.00708	4.5
1717.59412	20.5
1721.49463	3.6
1724.07922	12.6
1726.08752	25.9
1728.09570	3.5
1728.76367	30.0
1733.73450	16.2
1734.82520	26.8
1735.90930	3.3
1740.57898	20.9
1744.70178	13.7
1752.55774	6.0
1753.57385	11.6
1754.84521	7.1
1755.98181	30.3
1757.60828	4.1
1764.74805	20.8
1766.87732	17.2
1776.80176	2.6
1778.70740	14.5
1781.50732	8.1
1786.78711	20.5
1788.87512	9.1
1794.74341	13.7
1800.17529	5.8
1802.85156	20.3
1805.61804	24.4
1808.08960	14.1
1808.77454	13.9
1811.28003	17.2
1812.83704	13.3
1813.75012	7.2
1819.75317	17.6
1820.83545	15.6
1821.98206	5.7
1822.83130	3.8
1823.76685	33.8
1825.86304	41.3
1827.44543	6.6
1835.96130	10.6
1836.76868	54.5
1838.33020	46.8
1839.70496	18.2
1842.68848	30.6
1852.90747	8.7
1854.82166	17.2
1856.03003	33.3
1857.05054	21.3
1859.78467	28.5
1873.70520	9.6
1884.60815	5.1
1887.94336	12.7
1895.59045	25.5
1904.66833	42.6
1908.67676	9.5
1910.76587	4.8
1913.08423	9.0
1935.68188	19.4
1945.91760	14.8
1947.58606	3.4
1954.00354	8.7
1971.58472	11.6
1973.36157	28.9
1985.90686	8.5
1987.68079	14.3
1989.01160	32.7
