# Supplementary material for: Top-Down and Bottom-Up Identification of Proteins by Liquid Extraction Surface Analysis Mass Spectrometry of Healthy and Diseased Human Liver Tissue
Source: J Am Soc Mass Spectrom. 2014 Sep 3;25(11):1953–61. doi: 10.1007/s13361-014-0967-z (PMC4197381; doi:10.1007/s13361-014-0967-z)
Supplement: Supplementary file 4 — (ZIP 7870 kb) [file 13361_2014_967_MOESM4_ESM.zip › data/DRPVEPLDLAVFWVEFVMR_-2_4_66086.txt]

m/z	i	matches
216.20683	9.2
225.27275	6.7
226.30014	28.9
227.28496	14.2
228.20941	4.8
229.32121	24.7
233.20688	19.8
234.31757	15.2
236.25322	3.6
237.30484	6.1
240.19556	19.6
241.56506	3.5
244.26373	68.8
245.46548	33.4
255.36685	6.4
256.25449	19.8
257.39832	3.5
260.33475	4.5
261.21542	6.6
262.50137	6.7
263.44131	6.9
264.08203	14.8
265.27356	7.7
268.17410	3.5
269.15887	12.5
270.33481	5.8
271.38559	11.5
272.31293	8.3
273.31061	29.1
274.28082	16.7
278.21390	10.2
281.30011	413.4
282.17151	3.2
284.20932	5.5
286.45694	12.1
287.27573	13.9
288.43362	37.8
289.21188	35.9
291.97995	30.3
292.59827	3.3
294.42795	8.1
295.92657	18.0
297.38806	5.7
299.32886	213.9	b (5) (2+)
302.37698	3.3
303.29129	25.0
305.19543	4.2
306.34918	91.3	y (2) (1+)
307.39941	17.7
308.47363	28.5
309.53482	14.5
310.36816	14.7
311.33704	4.9
312.34738	18.3
316.27588	4.1
317.33682	17.0
318.32080	21.6
319.45724	11.7
320.40781	14.0
321.29437	28.6
324.37579	6.3
325.40729	57.7
326.35718	29.5
327.42123	21.7
328.30261	4.8
329.16974	5.4
330.46240	19.3
331.34766	3.6
332.13647	5.6
333.59967	3.4
335.28650	22.9
339.30267	3.5
341.16949	25.4
343.31320	17.0
344.46240	18.2
346.32346	11.7
347.30872	64.8
349.37601	36.8
351.34906	12.6
353.68671	25.2
354.30743	16.9
355.37140	14.1
356.26636	4.6
358.30447	12.0
359.45441	6.3
361.26886	4.6
362.59033	2.3
364.28101	11.1
365.36267	4.9
368.26294	9.0
369.38644	25.9
371.44476	60.5
373.35559	30.0
374.41235	20.0
378.43225	6.3
380.11945	17.0
381.53967	11.3
383.37628	2.4
384.40952	16.9
385.36029	17.5
387.32831	61.7
388.43054	8.2
389.33389	15.5
390.33258	11.2
391.54242	11.1
393.20276	34.7
394.14911	10.4
395.24512	7.9
396.66211	15.8
397.33374	8.9
398.63977	17.1
399.55313	23.3
400.44720	6.8
401.34534	7.5
402.47769	18.8
403.42798	4.3
404.33411	10.4
405.44080	120.6	y (9) (3+), y (3) (1+)
406.46051	30.1
407.40997	36.4
408.41827	3.0
409.41702	16.5
411.41403	11.5
413.37469	66.0
415.30621	4.0
416.39017	8.1
417.59433	12.1
418.68054	40.9
419.56091	24.0
420.39417	11.8
421.49698	41.7
423.39655	8.6
426.46146	24.3
427.33600	8.6
429.37222	14.0
430.37189	10.1
431.32275	14.1
432.46545	28.6
433.38849	31.7
434.60352	6.4
435.53204	31.1
436.33594	7.1
437.38000	14.5
438.54340	9.9
439.28467	10.1
442.42279	20.2
443.43127	7.8
444.33771	5.0
445.42511	19.6
446.44934	6.1
447.37460	13.5
448.34467	4.5
452.50305	5.4
453.36209	7.7
454.43860	7.0
455.48984	46.4
456.63855	9.8
457.54755	45.2
458.36169	22.4
459.59644	15.6
460.39429	43.9
461.68134	44.0
462.37836	18.9
464.76379	20.3
466.58655	2.4
467.49316	6.6
469.53192	2.4
470.32971	19.2
471.35907	4.4
472.25458	82.8
473.51874	5.8
475.42273	80.1
476.37689	31.3
477.52917	6.7
478.45660	18.7
479.33246	41.9
479.93811	28.7
481.52795	13.7
482.57611	12.6
483.50543	41.7
484.57898	10.4
485.31799	9.7
487.74219	43.7
488.46228	92.1
490.48737	20.8
492.44397	3.9
493.31720	4.9
494.52643	16.1
495.30377	2.4
496.49878	6.4
497.38275	19.9
498.95020	32.1
500.32202	92.1
501.40985	43.1
502.50220	54.8
503.42017	91.6
504.35748	25.6
505.41296	2.7
506.05646	43.8
508.34674	65.7
509.24957	52.9
510.40820	24.0
511.34229	42.3
512.66766	12.6
514.38049	19.0
516.47925	24.7
517.75830	34.4
518.55743	87.2	b (9) (2+)
519.36383	68.7
520.37842	17.2
521.44434	35.2
523.52362	54.7
525.15051	37.0
526.37390	7.4
528.52661	21.5
529.49493	53.4
531.27716	15.2
533.43530	14.5
534.35236	27.1
535.48413	43.7
536.18225	24.1
538.07208	18.7
539.17163	9.5
540.30774	9.7
541.77069	27.4
542.52753	51.9
543.46558	73.3
544.40594	19.5
545.54382	34.3
546.40179	67.0
548.15265	37.4
549.21332	71.3
550.27075	16.8
552.36432	337.5	y (4) (1+)
553.39258	224.2	b (10) (2+)
554.52631	221.1
555.53857	71.7
556.38513	38.9
557.32111	55.6
558.09802	88.7
559.25061	10.8
560.36127	46.8
561.44958	26.1
562.36719	39.1
563.40521	64.4
564.42090	37.8
565.79340	59.7
566.47522	62.3
568.43701	2.1
569.27618	5.3
570.42596	17.8
571.55884	21.2
572.54047	34.8
573.46393	46.7
574.30469	95.6	y (14) (3+)
575.33624	24.6
579.33759	12.6
580.37836	7.0
581.50842	18.5
582.33923	14.7
583.35944	15.5
584.45050	21.1
585.16669	12.2
586.33856	20.0
587.56763	38.5
588.32281	10.9
589.66644	32.6
590.65381	17.8
592.58099	50.2
593.42322	9.9
594.61279	27.1
596.51978	36.4
597.46381	29.5
598.42780	55.3
599.35529	29.2
600.80786	6.2
601.75861	36.6
603.71924	358.1	b (11) (2+)
604.48260	240.7
605.49805	65.4
606.31891	19.6
607.50787	145.2	y (9) (2+)
608.66583	18.8
609.41992	34.5
610.63000	35.2
611.89587	53.6
612.68433	14.2
614.05280	27.7
614.68170	27.1
616.32574	165.1
617.41504	99.8	y (15) (3+)
618.47314	30.9
619.73755	9.4
621.70416	20.3
622.56616	23.3
623.34979	2.4
624.35455	133.4
625.52686	106.8
626.34192	16.7
627.34003	9.7
628.47333	57.4
629.43347	15.9
630.42542	68.7
631.52142	16.2
632.41144	7.8
633.48083	75.3
634.44574	34.2
635.57489	44.6
636.50049	31.6
637.81793	20.3
639.80957	122.6
641.18896	7.4
642.31085	131.0	y (10) (2+)
643.45544	143.9
644.57410	11.3
645.41742	23.5
646.41998	14.7
647.53894	9.1
648.59845	22.2
649.57281	13.8
650.58289	4.0
651.57556	93.9
652.53375	45.7
653.47443	60.6
654.59985	18.9
655.81836	20.6
656.46747	13.7
657.71472	21.1
659.21735	60.0
661.00159	60.0
661.94562	55.5
663.02924	29.0
664.41760	11.4
665.40015	15.7
666.94763	133.5
668.17780	48.8
669.47491	37.0
670.55676	52.0
671.33514	9.8
671.95007	22.9
672.81262	52.2
673.73273	91.2
674.58325	35.5
675.40729	18.9
676.23712	112.3	b (6) (1+)-H2O
677.60358	633.0	y (17) (3+)-H2O, b (6) (1+)-NH3, b (12) (2+), y (17) (3+)-NH3
678.55939	67.5
679.57666	39.9
681.46185	279.5	y (5) (1+)
682.48822	139.8	y (17) (3+)
683.39227	82.6
684.34222	30.8
685.54962	72.4
686.59851	34.5
687.79510	347.5
688.55823	335.5
689.41992	40.0
690.49243	61.0
692.53986	9.3
693.73816	50.8
694.41315	11.2
695.60193	130.6
696.44720	32.7
697.50299	2.4
698.57257	8.7
699.55872	40.6
700.80109	66.0
701.63354	54.2
702.58862	25.1
703.52264	10.7
704.75177	70.2
705.47076	60.0
706.53040	27.0
707.48236	37.0
708.09937	55.2
709.05188	24.2
709.86206	23.1
710.63324	2.1
711.76654	33.7
712.49426	49.1
713.96643	51.9
714.78546	56.4
716.09503	60.5
716.78790	27.5
718.01733	37.7
718.64154	40.9
720.57880	88.4
721.48712	153.7
722.30408	57.7
723.43109	77.6
724.40594	83.4
725.66724	37.1
726.61090	35.8
728.52753	101.7
729.62366	272.5	y (18) (3+)-H2O, y (18) (3+)-NH3
730.57935	172.0
731.53571	154.7
732.64111	48.0
733.67554	4.3
734.52618	69.2
735.71344	13.6
736.67120	23.2
737.76385	133.8
739.44403	1653.2
740.74506	52.4
741.81219	41.3
743.42902	13.6
744.32849	64.6
745.86633	99.3
746.70117	143.4	y (12) (2+)-H2O
747.78931	78.1
748.61224	45.8
749.45868	24.8
750.80621	18.5
751.89258	150.3
752.67175	85.6
753.89374	43.6
755.26599	70.2
756.55042	242.2	y (12) (2+)
757.50269	703.0
758.64410	50.8
759.95056	75.5
760.73877	87.9	b (13) (2+)-H2O, b (13) (2+)-NH3
762.51978	240.0	y (6) (1+)-H2O, [M+3H] (3+)-NH3-H2O
763.55615	142.5	y (6) (1+)-NH3
765.05817	329.0
766.16315	105.8
767.02679	52.0
768.21448	22.8
769.10181	13.1
773.57849	3.9
775.56799	10.6
776.69958	23.1
779.24078	21.5
780.58411	137.8	y (6) (1+)
781.55786	155.7
782.59137	30.6
783.59863	40.9
784.38428	36.8
785.72913	45.6
786.65045	145.0
787.70166	105.4
788.49298	17.5
789.47864	35.6
790.34070	8.4
791.57428	23.7
792.48053	43.6
794.13904	494.6
795.20941	166.4
796.39868	48.5
797.00317	10.2
798.37329	2.4
799.18158	46.9
800.63672	7.8
801.42780	73.2
802.36127	2.0
803.71008	6.3
804.37830	50.5
806.60431	11.6
807.78424	138.5	b (7) (1+)
808.43213	45.2
809.59106	46.4
810.73083	118.2	b (14) (2+)-NH3, b (14) (2+)-H2O
811.69055	14.7
812.80194	64.8
813.44006	29.8
814.67468	111.2
816.07898	223.5
817.00677	30.3
818.07886	34.4
819.87225	365.4	b (14) (2+)
820.73718	191.1
821.88208	62.6
822.61444	49.5
823.22412	15.6
824.86304	102.0
825.69073	54.6
826.59058	47.3
827.52563	18.5
828.57495	48.4
829.59894	11.9
830.81464	153.1
831.66736	42.7
832.68677	4.3
833.73853	27.6
835.57813	69.2
836.79547	102.1
837.81458	65.2
839.84015	628.3
840.61450	350.0
841.46387	25.8
842.54413	88.7
843.56232	119.2
844.47913	130.1
845.14111	31.5
845.78638	18.3
846.48657	35.3
847.52466	79.5
848.47888	71.4
849.37561	9.8
850.88782	360.1
851.73267	179.0	y (14) (2+)-H2O
853.08203	73.7
853.71448	15.9
854.62903	16.6
855.91211	39.4
856.62225	18.6
857.42944	28.6
859.69580	5.2
860.91852	50.0
861.54749	34.9
862.71710	25.2
863.69897	34.3
864.43573	3.7
866.00085	38.9
867.17804	49.8
867.82886	15.0
868.85162	2.9
870.10022	17.0
871.07227	10.8
871.88214	59.4
873.75684	138.1
874.65192	204.5	b (15) (2+)-H2O, b (15) (2+)-NH3
875.58600	95.5
876.60522	29.5
877.61334	29.1
878.84387	57.3
880.20178	234.1
881.11377	135.0
881.84686	73.8
883.79639	121.5	b (15) (2+)
884.77008	872.6
885.75635	326.1
886.50421	28.1
887.43152	16.4
888.86298	46.8
889.82758	89.9
890.69476	23.1
891.68048	50.2
892.55151	24.7
893.97217	77.7
895.09900	35.0
896.59698	18.1
897.76868	35.6
898.66095	37.4
899.60925	5.4
900.84711	44.3
901.54089	4.4
903.52832	80.0
904.36261	39.9
905.52173	15.1
906.25110	30.2
907.25012	289.8
908.24780	80.5
909.75153	191.9
910.69080	108.2
911.60303	81.5
912.67200	83.2
914.20087	61.9
915.96490	122.9
916.72308	275.5	y (15) (2+)-H2O, y (15) (2+)-NH3
917.63055	51.7
919.17792	35.3
921.69733	26.9
922.69739	37.9
923.83679	65.8
925.36096	188.8	y (15) (2+)
926.03699	22.2
927.02545	14.9
927.90619	58.5
929.76770	120.5
930.73651	60.5
931.56256	17.5
932.56628	52.5
934.45026	176.0
935.61780	223.0
936.73694	143.6
937.56677	150.5
938.79688	122.3
939.90247	83.2
941.22003	31.8
942.08984	115.7
943.43555	53.6
944.28937	86.1
945.49457	40.5
946.62256	191.7
947.66138	50.2
948.86023	682.8	b (16) (2+)-NH3, y (7) (1+)-NH3, y (7) (1+)-H2O, b (16) (2+)-H2O
949.72394	221.9
950.74945	72.6
951.95667	20.2
953.63397	21.1
954.34454	62.5
957.50299	203.0	b (16) (2+)
958.49207	453.0
959.29718	145.7
960.29529	77.4
961.43579	94.6
962.56726	8.9
963.67010	20.8
964.46991	9.8
965.43683	76.0
966.41412	223.3	y (16) (2+)-H2O, y (16) (2+)-NH3, y (7) (1+)
967.55121	163.5
968.62390	117.6
969.64880	24.4
970.44427	8.0
972.67200	17.6
974.39740	195.9
975.36145	96.0
976.25159	140.0	y (16) (2+)
979.65820	2.4
980.67212	12.2
981.27356	16.7
982.98712	110.7
983.89502	39.3
984.96149	38.7
985.83295	17.8
986.60614	18.8
987.86792	178.4
988.76813	26.4
989.67670	42.3
990.53076	26.3
991.53766	26.6
992.70905	11.4
993.74829	60.5
994.61816	6.6
995.61487	10.8
996.68384	70.5
997.49292	19.8
998.71606	45.8
1000.28534	162.7
1001.28674	35.0
1001.96069	13.5
1003.24188	82.6
1004.12781	76.9
1004.79999	43.4
1005.78711	23.3
1007.39746	615.3	b (17) (2+)
1008.26093	865.9
1009.17590	199.5
1010.12683	44.2
1011.13544	37.4
1012.46295	12.4
1013.92664	28.8
1015.78033	47.0
1017.14227	189.5	b (9) (1+)-H2O
1017.98645	56.4
1018.98480	78.3
1019.65259	28.2
1020.63336	25.3
1021.86914	43.3
1022.70911	73.7
1024.33862	104.8	y (17) (2+)
1025.27393	115.6
1026.41443	63.7
1027.50549	32.0
1028.62109	12.8
1030.42407	505.4
1031.27844	230.9
1032.23779	75.8
1033.46436	99.2
1034.26477	16.1
1037.42273	32.3
1038.05115	2.7
1039.27295	1194.4
1040.21240	872.6
1041.39417	14.6
1042.63147	14.5
1043.90051	55.5
1044.75867	138.1
1045.61682	18.8
1046.53918	27.5
1047.62329	2.6
1048.72290	7.0
1049.79163	2.0
1050.60132	21.4
1051.71631	7.7
1052.60620	23.2
1053.78149	22.4
1054.84094	94.2
1056.22131	18.0
1057.02820	24.4
1057.81641	29.1
1058.59497	50.2
1059.55042	11.6
1060.63379	37.0
1061.71399	44.9
1062.63599	38.3
1063.68359	16.9
1064.99585	27.5
1065.62415	15.6
1066.26147	25.4
1067.17407	16.2
1068.65540	19.6
1070.06982	29.0
1071.70557	10.6
1073.43909	519.4
1074.43457	406.3
1078.63611	26.4
1079.67603	26.8
1081.22986	13.7
1082.38037	32.5
1085.81372	23.8
1087.20898	31.5
1087.97107	83.5	b (10) (1+)-H2O
1089.62146	13.8
1090.68262	3.1
1091.74707	8.5
1092.96729	12.2
1094.65564	77.3
1095.65393	69.9
1096.73657	178.3	y (8) (1+)-NH3
1097.60828	33.5
1100.71790	34.5
1102.02124	85.5	y (18) (2+)
1103.10706	82.4
1104.09985	28.4
1104.76221	16.2
1106.61169	33.8
1107.63184	39.6
1108.83020	31.7
1109.70544	42.2
1110.53748	10.7
1112.63904	33.9
1113.68042	100.6	y (8) (1+)
1114.66809	257.3
1115.63379	71.5
1116.63074	56.7
1117.57129	32.1
1118.50269	9.0
1119.73364	25.6
1121.52258	5.6
1122.70544	11.0
1124.88208	40.4
1125.52478	29.4
1126.84143	8.8
1127.73889	21.9
1129.63757	8.3
1130.80591	7.4
1131.63318	43.9
1133.68616	44.5
1134.52942	21.0
1135.64905	20.1
1136.77100	15.2
1137.63989	7.4
1138.45581	12.1
1139.73254	11.8
1141.55847	10.1
1142.45532	46.3
1144.63672	24.7
1145.78491	41.5
1146.66284	16.2
1149.48584	13.2
1153.47485	16.1
1154.57202	23.5
1156.71619	12.1
1157.39136	12.0
1161.62756	7.4
1162.59888	28.0
1164.79822	4.7
1165.45825	14.9
1167.63232	12.4
1168.73047	8.3
1169.70618	5.3
1170.69849	4.9
1172.48010	1.7
1173.63586	17.5
1174.44629	11.5
1178.66492	2.8
1179.66602	7.4
1181.87939	51.9
1183.94385	26.0
1186.78027	46.6
1188.62585	2.8
1190.79663	4.4
1191.78003	64.8
1192.93481	18.9
1193.70947	18.4
1194.79285	9.6
1195.94287	10.3
1200.65808	13.0
1201.44165	8.7
1202.70056	22.9
1203.78418	7.4
1205.82825	87.3	b (11) (1+)
1206.68188	91.4
1207.77808	59.7
1208.84802	7.7
1211.80798	6.7
1212.71057	10.1
1213.83606	28.9
1214.79358	26.9
1215.81079	38.9
1218.10864	6.4
1218.73450	17.9
1220.64685	3.1
1224.78369	33.8
1225.55603	3.2
1227.88440	2.2
1229.84583	30.0
1230.74756	7.6
1231.74768	14.2
1232.83826	23.2
1233.95190	13.6
1234.58740	4.5
1235.73877	14.2
1236.87695	11.5
1238.55042	5.3
1239.75244	5.4
1242.30762	11.4
1243.79114	16.2
1244.68970	30.1
1245.65369	12.8
1247.66382	21.3
1251.62732	3.1
1258.76526	2.1
1263.94482	14.8
1265.77942	15.7
1267.05750	35.0
1268.37805	36.3
1269.79712	8.1
1270.56799	9.3
1274.87061	9.2
1277.73193	7.9
1285.46716	3.4
1287.37573	10.4
1289.08325	40.8
1290.00452	6.7
1294.64734	2.0
1295.83606	5.8
1299.68054	12.4
1305.82544	28.1
1307.38867	7.6
1308.78430	3.0
1311.76990	4.3
1315.72693	4.6
1316.83582	15.6
1318.81812	5.1
1328.76392	7.8
1329.75244	27.7
1330.84448	20.5
1333.03955	4.5
1337.69177	35.1
1338.42737	8.8
1339.40845	10.1
1343.94824	5.8
1344.79333	5.0
1345.71765	3.0
1347.81238	6.7
1353.76440	65.5
1354.55408	32.4
1355.99365	24.7
1356.91956	20.0
1358.68225	18.3
1362.48389	9.4
1363.90771	6.4
1368.76819	20.3
1371.99927	10.7
1372.85840	30.2
1374.62048	22.2
1375.97644	12.0
1382.17883	12.0
1383.69958	4.3
1387.73743	5.7
1388.80408	3.1
1391.69629	5.3
1396.80981	2.8
1397.99475	8.6
1398.70483	8.3
1399.71533	13.3
1402.56262	9.5
1407.30725	17.1
1407.97803	13.1
1414.92517	22.0
1418.96436	14.7
1427.65271	9.8
1429.85938	13.1
1434.89124	16.1
1438.81445	5.3
1439.75452	10.8
1442.90613	24.1
1443.92383	11.1
1445.73450	4.1
1446.70435	14.3
1448.88538	4.1
1454.92603	21.2
1460.15601	9.8
1462.90125	9.4
1465.49341	9.9
1468.66895	2.4
1471.83496	12.2
1473.14868	10.2
1474.55420	14.7
1478.81873	3.9
1497.72522	27.6
1504.02917	18.5
1504.72559	3.1
1520.83545	2.8
1526.04004	3.0
1527.85754	7.4
1529.02075	26.8
1533.92908	8.6
1535.99109	3.4
1536.84058	3.8
1539.02661	11.2
1539.80127	12.3
1545.16052	7.5
1558.58008	14.5
1567.96240	21.0
1588.86951	6.8
1589.61658	12.9
1593.99768	8.5
1602.08948	3.4
1615.93494	14.8
1617.95129	13.2
1628.66028	11.1
1641.09973	10.2
1652.05029	11.5
1654.14771	16.0
1664.17627	14.0
1674.92517	10.6
1687.92908	3.6
1688.70239	10.8
1689.92041	27.0
1701.24768	4.1
1702.00781	8.3
1706.91858	11.0
1708.01257	4.1
1743.92651	5.5
1771.95142	14.1
1793.96643	19.4
1798.92859	3.8
1811.07678	13.9
1817.99658	6.9
1821.08289	2.5
1823.17285	9.7
1826.09583	6.5
1938.34790	5.8
