# Supplementary material for: Top-Down and Bottom-Up Identification of Proteins by Liquid Extraction Surface Analysis Mass Spectrometry of Healthy and Diseased Human Liver Tissue
Source: J Am Soc Mass Spectrom. 2014 Sep 3;25(11):1953–61. doi: 10.1007/s13361-014-0967-z (PMC4197381; doi:10.1007/s13361-014-0967-z)
Supplement: Supplementary file 4 — (ZIP 7870 kb) [file 13361_2014_967_MOESM4_ESM.zip › data/NLQPNLYVVAELFTGSEDLDNVFVTR_-2_4_61148.txt]

m/z	i	matches
276.20605	5.3
285.37573	11.0
295.33725	2.3
296.13635	11.6
299.13031	5.5
300.35175	9.1
310.36227	17.3
311.23859	6.7
312.29944	2.7
315.21741	10.6
322.18857	7.1
323.27792	13.3
326.18939	2.3
327.39639	6.3
329.99469	12.3
331.39835	8.3
333.16299	19.8
338.39624	12.6
339.39709	24.5
340.12823	5.0
341.25858	2.9
342.47702	7.8
344.29184	29.9
346.37277	15.8
352.38351	3.2
355.30096	9.5
356.26700	32.8
357.27322	15.1
358.33130	7.2
359.57880	7.2
361.10727	2.8
362.50171	4.5
364.19733	9.0
367.37756	2.5
368.21674	4.1
369.21078	7.8
371.41821	17.2
372.22095	3.2
373.19678	22.3
375.39474	91.8	y (3) (1+)
376.43692	22.4
381.40744	8.9
382.31088	8.2
383.31204	48.2
384.26111	16.5
387.45834	7.0
390.20264	9.5
391.73962	6.0
395.49854	9.6
396.32870	18.4
397.45819	3.3
400.19797	24.3
401.24030	5.0
403.41119	13.4
410.35687	8.7
411.63684	6.3
413.11224	2.1
414.52203	16.6
420.10782	4.1
424.69476	23.9
425.56656	10.0
426.31287	8.6
428.33963	31.0
430.42639	11.5
431.26254	8.0
436.09967	4.7
437.83099	3.2
441.16351	7.9
442.29819	8.7
444.34418	5.2
445.33542	17.2
446.27686	3.2
447.26099	12.6
449.37903	10.6
451.35873	11.7
452.49048	17.9
456.38098	28.9
461.26437	2.1
467.41415	13.5
469.15216	14.1
471.34116	14.9
472.19473	30.0
473.37561	11.5
474.53534	19.3
475.28839	14.4
475.93976	4.3
478.22577	17.1
480.27899	4.6
481.31799	4.9
484.21002	18.5
485.24896	9.1
487.49796	49.9
489.13959	53.4
493.40210	5.6
494.36774	12.1
495.20264	31.1
498.80280	2.8
500.22510	27.5
501.12527	8.1
504.31750	15.0
506.25146	11.0
509.25903	17.3
510.35233	8.8
511.06689	13.9
512.28778	27.2
513.55780	8.1
514.24390	3.6
515.31506	9.3
518.35999	3.6
520.13074	2.5
522.26294	231.4	y (4) (1+)
523.48230	11.3
525.39490	50.3
526.20227	10.2
527.16870	6.7
529.44922	5.3
530.28271	25.9
533.25519	17.1
534.27521	4.0
536.28546	8.1
537.36102	24.7
538.26379	7.6
540.43762	10.1
541.20154	8.5
542.26208	12.0
543.30627	11.3
544.39008	17.0
545.22974	32.6
547.15820	24.4
551.37231	9.7
552.35291	17.7
553.43787	20.3
555.49695	4.0
556.52246	10.6
557.30066	2.9
559.41528	3.0
563.39868	12.3
565.26587	13.0
567.45386	14.0
568.36481	6.8
570.23920	22.9
571.31519	8.1
573.36511	19.1
574.25024	8.4
576.48303	23.7
577.30487	12.7
578.17029	12.7
582.10181	51.9
582.85779	11.3
586.02893	13.8
588.25098	12.4
589.74536	5.4
590.45984	14.5
593.04657	5.9
599.30933	31.0
600.37103	42.3
601.42957	22.3
603.24573	15.4
609.48999	3.5
612.45801	28.9
613.36401	3.5
615.54578	6.2
618.43750	2.5
619.48328	8.6
621.41248	94.9	y (5) (1+), b (11) (2+)
623.24194	19.6
625.40466	16.6
626.30762	29.9
627.51782	23.9
628.62305	9.1
629.28699	2.3
630.50275	14.6
631.28442	14.8
633.88525	29.1
636.41553	9.7
637.41382	16.4
638.49463	49.2
640.42902	5.4
641.60413	18.9
642.52704	17.7
643.57544	25.1
644.42499	7.2
645.48914	3.5
648.22156	7.2
649.41492	25.7
650.56323	10.7
651.26892	8.4
653.00879	21.9
653.63824	42.3
654.36108	9.8
655.57288	8.9
656.42120	8.1
657.54285	18.8
658.39673	47.2
659.37927	26.9
661.83398	37.0
663.20996	32.4
664.28333	16.5
665.96423	29.3
666.64935	24.4
667.39453	16.5
668.61121	34.1
669.41138	23.2
670.53369	90.3
671.40173	20.8
672.47058	30.9
673.43365	10.8
675.29962	21.2
676.35913	16.4
677.77698	27.5
678.43359	14.8
679.63586	40.7
680.43030	67.5	b (6) (1+)
681.28455	28.3
683.40662	11.3
686.43365	17.9
689.31299	12.7
692.48541	15.8
694.20056	9.1
695.40045	2.5
696.41907	7.4
698.45105	7.2
699.62433	70.5
700.43616	36.7
701.35626	39.1
702.16315	7.9
704.45953	21.5
705.18695	13.1
706.43677	3.3
707.27734	15.9
708.51318	8.9
709.32965	17.8
710.37659	2.7
711.43750	45.5
712.45056	13.1
713.53491	61.7
714.52832	46.4
715.44904	63.5
717.14990	8.0
718.82263	70.7	y (13) (2+)-NH3, y (6) (1+)-NH3
720.76013	11.0
721.52826	25.4
723.09546	60.6
724.42297	11.5
725.27063	9.9
725.88678	7.1
727.06665	107.7	y (13) (2+)
727.91272	15.7
728.64862	13.4
729.38184	25.8
730.43005	9.8
731.52747	4.0
732.48535	84.4
734.17053	23.6
735.49951	92.2	y (6) (1+)
736.54480	25.4
738.08765	21.0
739.50183	44.2
740.50824	14.9
741.69415	15.1
742.51465	18.5
743.41553	17.0
744.27069	30.4
745.00513	27.3
745.77081	12.8
746.62610	11.1
748.44263	3.2
749.05713	5.7
750.31970	57.7
751.45752	27.4
753.81860	20.5
755.75964	99.7
756.54089	176.8
757.68079	19.8
758.50165	45.4
759.49335	55.7	y (20) (3+)
761.72943	28.4
762.47156	20.5
763.91144	27.6
764.54004	25.6
766.33136	4.6
767.32092	21.5
768.51038	35.0
769.59778	17.2
770.80963	33.0
772.32507	30.4
773.37476	13.1
775.56335	40.7
777.42371	17.0
779.54895	30.7
780.35901	11.4
781.64856	22.9
782.54919	45.5
783.39648	27.1
784.44067	64.9
785.44995	2.1
786.52515	26.4
787.49084	22.4
788.15820	2.7
788.98132	56.5
789.71155	2.9
790.81970	31.7
791.47949	30.2
792.32837	8.2
793.16370	41.4
794.11621	18.0
795.39905	35.8
797.43042	25.0
798.75635	30.4
799.51636	35.3
801.54822	48.2
802.35791	28.2
803.36169	4.6
804.76270	18.9
805.90149	89.4	b (22) (3+)-H2O, b (22) (3+)-NH3
807.53540	16.2
808.52966	10.8
810.23157	21.8
812.05896	45.1
813.38867	54.6
814.36792	20.9
815.74377	22.1
816.49878	2.4
817.81213	18.1
818.86169	18.1
820.02490	42.1
822.38940	61.1	b (15) (2+)-NH3
824.20300	34.5
825.87463	37.4
826.57666	34.5
827.81128	70.7	y (22) (3+)-H2O
828.47131	5.3
829.46057	40.0
830.40906	24.2
831.61047	14.4
832.69739	11.6
833.58948	13.4
836.03491	73.4
836.92383	42.6
837.78601	27.0
838.47778	26.5
839.63184	27.0
842.19031	6.2
843.45374	354.7	b (7) (1+)
844.48962	45.3
845.73315	4.3
846.34937	7.8
847.11328	17.7
848.17627	74.0	y (15) (2+)-H2O, y (15) (2+)-NH3
849.47534	27.4
850.61450	134.6	y (7) (1+)
851.56396	47.8
853.04614	23.0
854.47009	26.0
855.60547	6.7
856.52234	18.0
857.50549	45.2
858.39221	4.7
859.49109	39.8
860.71155	14.1
861.56079	25.6
862.56750	40.2
863.51721	34.7
864.39441	32.4
865.33521	9.3
866.26672	48.8
868.48645	82.6
869.50488	28.5
870.60535	48.2
871.36011	3.1
872.45190	11.1
873.31335	11.1
874.10876	31.0
875.30859	51.1
876.67688	36.9
877.49402	32.4
878.57129	9.6
880.23840	68.0
881.29993	74.0
882.15198	65.9
883.70190	69.3
885.79810	124.1
886.46423	23.8
887.47974	11.1
888.27612	52.3	b (24) (3+)-NH3
889.37512	66.0
890.82715	51.9
893.35962	3.6
894.15796	36.1
895.87146	69.8
897.72681	194.8
899.06384	37.3
899.79968	80.3
900.59399	41.0
902.49414	48.0
903.61646	38.5
905.34399	121.6
906.51367	16.8
908.62158	30.0
910.23047	35.3
911.31042	52.6
912.55273	62.7	y (16) (2+)-NH3, y (16) (2+)-H2O
914.28735	34.0
914.89807	11.4
915.71179	62.8
916.59277	49.7
917.97437	57.3
918.86877	40.9
919.84326	49.0
920.51575	43.8
921.91138	178.5	b (25) (3+)-NH3, y (16) (2+), b (25) (3+)-H2O
923.61304	81.1
924.62134	44.4
925.59436	38.8
926.85144	58.8
927.59961	79.7	b (25) (3+)
929.62439	99.6	b (17) (2+)-NH3, b (17) (2+)-H2O
930.49951	40.0
931.83997	98.4
932.60144	28.8
933.66907	91.7
934.50366	7.4
935.35571	7.0
936.06299	7.9
937.35828	62.5
938.52246	4.4
939.52600	89.5
940.81836	31.8
941.48083	52.8	y (25) (3+)-NH3, y (25) (3+)-H2O
942.32959	105.7	b (8) (1+)
943.64380	14.4
944.58838	47.3
945.52258	43.7
948.02051	84.5	y (17) (2+)-H2O, y (17) (2+)-NH3
948.69324	6.2
949.71179	40.5
950.45154	148.5
951.78125	72.0
953.35754	53.2
954.40991	136.0
955.39807	45.3
956.77258	7.3
957.48315	17.3
958.83582	75.4
959.62036	28.9
960.31030	62.5
961.54431	29.3
962.49438	21.1
963.43958	34.5
964.52161	126.6
965.38159	29.1
966.07996	20.9
967.34192	377.7
968.26318	157.7
969.35718	65.9
971.35657	115.4
973.46313	106.3	[M+3H] (3+)-NH3-H2O
974.18164	83.7
975.91431	119.3
976.99194	76.0
977.81897	11.5
982.31348	5.3
983.59009	4.6
986.81250	6.3
987.51807	13.1
993.24658	24.9
996.39832	162.7	b (18) (2+)
997.13452	12.1
997.98181	17.0
998.76941	5.5
999.68604	60.7
1003.51978	109.1
1004.29761	3.9
1006.64832	33.5
1007.79187	31.4
1010.54150	99.7
1012.39355	19.0
1013.58240	11.3
1014.61230	16.0
1015.66113	81.6
1016.89063	21.3
1019.21106	177.5
1019.90588	91.7
1021.22473	32.6
1022.52002	15.8
1024.37170	231.9	b (9) (1+)-NH3
1025.21521	198.0
1025.93921	61.3
1027.01636	80.2
1027.77002	75.9
1028.52600	91.0
1029.69629	71.2
1030.68127	70.2
1032.15088	31.3
1033.42871	180.6
1034.62646	34.1
1035.89624	43.0
1036.60291	6.7
1038.08020	89.4
1039.02148	128.9
1039.73401	76.6
1041.30969	75.0	b (9) (1+)
1042.90015	41.0
1043.72461	4.7
1044.80090	81.7	b (19) (2+)-NH3
1045.66064	77.6
1046.39929	16.8
1047.05249	13.9
1047.77856	35.9
1048.76794	17.3
1049.95349	31.8
1052.45874	20.8
1053.54321	43.8
1055.57922	28.1
1056.37476	5.9
1058.51697	14.5
1059.31836	16.9
1060.38586	43.5
1061.47583	49.2
1062.26123	66.2	y (9) (1+)-NH3
1063.51013	28.3
1064.65662	36.6
1065.65344	125.0
1066.76611	22.8
1067.66797	125.8
1069.95654	227.1
1070.87695	90.2
1071.72546	175.9
1072.41589	12.2
1074.03491	136.9
1075.12708	92.8
1076.67822	47.1
1077.96326	170.4	y (9) (1+)
1078.61987	155.9
1079.58875	147.2
1080.39001	45.2
1081.40686	74.7
1082.34033	85.9
1083.53503	55.6
1084.64282	5.4
1085.67639	259.0
1086.88940	92.2
1087.55383	8.9
1088.99817	36.6
1089.72656	2.6
1090.96997	16.4
1093.25037	64.9
1094.34009	103.2
1095.52466	11.5
1096.66418	32.3
1097.87207	57.2
1099.44116	143.3
1101.03613	44.6
1101.78821	42.7
1103.00146	60.9
1103.62219	25.2
1104.66394	148.2
1105.77307	70.7
1107.55640	15.6
1110.22815	51.1	b (20) (2+)
1111.38550	64.6
1112.46033	111.7	b (10) (1+)
1113.47485	185.7
1114.40430	67.1
1115.15137	80.7
1116.61609	35.6
1117.62854	43.3
1119.01624	61.6
1120.15649	53.2
1121.57971	77.3
1122.19495	23.7
1122.83618	15.5
1123.76123	96.8
1124.46729	122.9
1125.61914	67.9
1127.58618	23.4
1129.15454	30.1
1130.79480	151.7
1131.94153	27.4
1132.56897	70.3
1133.56091	109.3
1134.61816	8.4
1136.21204	100.2
1136.89038	29.4
1137.52026	28.9
1138.87256	38.7
1140.12231	28.9
1141.71155	24.1
1142.57239	32.6
1143.50684	60.6
1144.39099	8.5
1145.50562	24.2
1146.71973	139.8
1147.84705	6.8
1150.31836	29.1
1151.96375	28.9
1152.91333	13.6
1154.89978	236.4
1155.81653	107.1
1156.61890	36.3
1157.71643	56.1
1158.83789	136.7	b (21) (2+)-NH3, b (21) (2+)-H2O
1159.64453	73.0
1161.17957	342.5
1162.54004	226.2
1163.49109	28.9
1164.15759	51.4
1167.09082	108.5	b (21) (2+)
1168.00354	82.0
1168.91882	106.2
1169.84375	28.7
1172.03503	76.6
1173.80029	7.5
1174.58740	62.8
1175.76343	74.0
1176.36780	73.8
1177.14856	174.0
1178.02515	107.8
1179.19397	94.0
1179.89929	42.5
1180.93250	156.3
1181.76013	56.6
1183.16443	61.7
1183.79272	28.9
1184.72510	15.6
1185.73059	44.9
1186.69739	56.9
1187.78308	77.6
1188.64905	30.0
1189.57581	64.2	y (10) (1+)-H2O
1190.45337	37.2
1191.65100	3.0
1192.55273	3.3
1193.53772	9.8
1194.96289	128.6
1195.66553	24.8
1196.85767	95.8
1198.13611	95.9
1199.24841	113.6
1200.04065	16.0
1200.84338	70.8
1201.93176	23.9
1202.63074	26.8
1203.26270	21.2
1204.29028	25.0
1205.80652	45.5
1206.54138	46.6
1207.56787	119.9	y (10) (1+), b (22) (2+)-H2O
1208.49072	145.4	b (22) (2+)-NH3
1209.66943	16.7
1211.19873	171.6
1212.12524	22.4
1213.81409	9.7
1216.46960	538.9
1217.27393	1009.7	b (22) (2+)
1218.57910	36.6
1219.85449	38.3
1221.47974	28.4
1222.53174	105.8
1223.70569	63.9	b (11) (1+)-H2O
1224.62268	52.7
1225.30737	195.2	b (11) (1+)-NH3
1226.39453	46.8
1227.03674	67.1
1227.68591	63.2
1228.36353	13.1
1230.51111	8.4
1231.71265	12.8
1232.63794	58.7
1233.54565	62.2
1234.19800	9.6
1235.80493	10.7
1237.20654	33.7
1237.82190	26.5
1238.71985	14.8
1239.83984	75.2
1240.68896	68.0
1241.87646	157.6	y (22) (2+)-NH3, b (11) (1+), y (22) (2+)-H2O
1242.74841	35.9
1243.76917	45.1
1245.01953	88.5
1245.72400	46.9
1246.77686	93.7
1247.73279	31.0
1249.50208	71.5
1250.81494	22.7
1253.72046	102.6
1254.54480	70.6
1255.78479	59.7
1257.18689	10.7
1258.18079	49.2
1258.99365	15.6
1259.66345	55.0
1260.76477	57.7
1261.64941	9.5
1262.67651	54.8
1264.42786	313.3
1265.12122	93.1
1265.83398	41.8
1266.80603	14.3
1268.54993	29.5
1269.60034	2.3
1271.34265	82.1
1272.58691	30.7
1274.67249	16.4
1275.95642	27.3
1276.59546	33.8
1277.70679	15.4
1279.80554	24.2
1280.71948	9.7
1282.39246	139.7	b (23) (2+)-NH3
1283.41772	71.0
1284.30042	17.4
1285.79700	41.5
1286.73438	15.6
1287.76917	12.7
1288.71094	3.7
1290.54126	609.7	y (23) (2+)-NH3, y (23) (2+)-H2O, b (23) (2+)
1291.36792	416.3
1292.53394	21.4
1293.37402	17.4
1294.66919	52.5	y (11) (1+)
1296.01074	92.2
1296.79224	129.1
1297.80847	29.4
1298.73059	44.6
1299.85120	421.3	y (23) (2+)
1300.84131	164.0
1301.60315	53.6
1302.78455	31.2
1303.83813	15.9
1305.69275	36.4
1306.73901	37.9
1307.79590	22.3
1308.65747	18.8
1310.64270	38.2
1311.84998	8.8
1312.64465	12.3
1313.83386	35.4
1315.48511	4.4
1316.68738	16.3
1317.79016	18.4
1319.00537	49.4
1319.65698	11.1
1320.70935	13.1
1321.80151	16.5
1323.74036	24.2
1324.65552	98.3
1325.79187	55.1
1326.83643	38.4
1327.98389	5.7
1328.70056	22.2
1329.87024	25.0
1330.73303	76.3	b (24) (2+)-H2O, b (24) (2+)-NH3
1331.38806	46.3
1332.78357	3.9
1333.85767	62.4	y (12) (1+)-H2O, y (12) (1+)-NH3
1335.59546	50.3
1336.71790	42.4
1337.76501	73.0	b (12) (1+)-NH3
1338.56311	15.7
1339.63342	108.3
1340.40540	304.2	b (24) (2+)
1342.78674	31.0
1343.74438	27.1
1344.66003	10.7
1345.52185	34.0
1346.74146	40.8
1347.58105	37.8
1348.18115	33.4
1348.89514	4.6
1351.71277	72.8	y (12) (1+)
1352.77625	28.4
1353.55298	21.4
1354.77124	245.3	y (24) (2+)-H2O, y (24) (2+)-NH3, b (12) (1+)
1355.93103	150.3
1357.10632	67.2
1358.57446	36.8
1360.67834	51.5
1362.05713	4.5
1363.66052	102.7	y (24) (2+)
1364.57312	112.3
1367.74927	3.6
1369.20288	17.6
1370.78528	22.0
1371.87354	48.2
1372.70691	19.0
1373.72217	3.2
1374.67871	33.8
1375.60205	3.6
1377.04517	21.2
1378.13391	20.3
1381.33313	58.4	b (25) (2+)-H2O, b (25) (2+)-NH3
1382.19128	34.5
1383.28247	7.7
1389.24963	22.9
1390.58728	232.6	b (25) (2+)
1391.59790	61.1
1393.18469	28.2
1394.35254	113.3
1395.68604	4.6
1399.66577	2.2
1401.78833	2.3
1403.14587	17.2
1404.26428	71.8
1405.14038	12.2
1408.08667	38.6
1408.94519	17.8
1412.48352	19.0
1414.12415	30.4
1416.07178	31.8
1416.68042	11.9
1419.74451	10.8
1421.76270	26.1
1423.08813	29.2
1424.78455	18.5
1425.90942	57.1
1426.76282	32.0
1427.50366	4.7
1428.83533	14.5
1429.81470	69.9
1431.03198	6.9
1431.66858	27.1
1432.59790	26.6
1434.60364	18.1
1435.73511	15.0
1436.76013	16.6
1442.83948	50.0
1443.81213	28.1
1444.93921	89.1
1447.37439	39.7
1448.09082	70.3
1449.82043	4.8
1450.78101	42.7
1451.41125	18.3
1452.65894	6.2
1453.65991	20.2
1454.49353	8.0
1457.74792	7.6
1459.33472	24.6
1460.64978	5.9
1462.08899	20.6
1462.79541	30.7
1463.88464	13.2
1464.83240	5.0
1465.68713	18.0
1466.87073	8.0
1469.08044	7.5
1469.69324	17.7
1471.91479	5.4
1473.19568	20.0
1477.52759	55.2
1481.78259	17.5
1483.80212	64.3	b (13) (1+)-H2O
1484.88159	4.0
1486.39294	19.1
1487.22986	12.1
1488.30054	28.7
1490.73059	11.8
1491.80432	27.0
1496.43933	19.1
1497.42664	54.7
1500.75793	29.0
1501.74805	40.2
1502.81299	92.5
1503.95703	37.6
1504.71094	17.1
1506.69495	4.6
1510.91064	28.1
1511.77319	37.8
1512.79419	8.2
1513.71069	16.7
1516.55762	13.5
1520.62537	32.5
1521.96411	25.3
1522.90393	2.7
1523.77637	33.0
1524.82178	28.3
1528.94763	8.1
1529.79932	10.2
1531.75281	4.9
1532.71277	11.6
1533.94458	5.2
1537.41785	30.9
1538.28882	16.3
1539.72473	28.4
1540.70557	3.2
1542.17578	36.0
1542.85437	21.5
1545.96704	9.0
1546.73010	9.1
1548.93665	6.9
1553.78308	12.6
1555.87634	13.1
1557.83459	7.6
1561.76306	9.2
1562.84143	7.4
1567.69006	5.8
1568.79700	8.1
1571.65137	4.8
1576.75488	35.0
1582.01929	8.3
1584.90833	5.1
1585.82959	8.6
1591.83777	6.2
1594.97217	32.1
1595.73926	7.9
1598.87561	12.9
1599.68408	31.2
1602.75232	55.4	b (14) (1+)
1603.82751	26.9
1604.81799	17.3
1608.87512	8.6
1611.07166	3.9
1612.10266	9.4
1612.91187	8.9
1618.73706	23.6
1619.93164	11.6
1621.59351	14.4
1627.73621	7.5
1628.72400	32.3
1629.75964	71.5
1630.81921	20.4
1632.86292	11.0
1633.51428	12.1
1635.02075	16.4
1637.71582	16.1
1638.88904	13.4
1642.88379	17.1
1647.07898	10.1
1652.84241	4.3
1653.73987	18.7
1654.82617	4.0
1657.99695	4.4
1659.92480	10.8
1661.73816	5.7
1662.61316	23.4
1673.67993	14.2
1675.83630	6.4
1679.64453	14.2
1681.74475	19.6
1682.92249	2.6
1689.08594	2.3
1693.77368	3.4
1695.10925	33.2
1699.83215	18.8
1701.08789	15.4
1709.50647	29.7
1714.12085	6.2
1718.81104	9.0
1720.10278	18.4
1720.75684	11.0
1722.97180	11.6
1725.41821	17.6
1726.73828	6.6
1736.03162	17.3
1746.04285	3.8
1746.86731	6.2
1748.90308	9.4
1749.69434	8.1
1752.82349	15.9
1754.48596	30.7
1755.64795	15.4
1759.11060	5.8
1773.17310	10.1
1780.62366	13.1
1790.00269	4.9
1790.87378	7.6
1791.86511	17.8
1792.84033	21.9
1793.60669	7.1
1796.88098	21.3
1805.61487	19.0
1815.91919	34.5
1817.95105	3.4
1822.85071	19.3
1825.72717	6.1
1851.25818	3.7
1857.08630	13.8
1865.69238	9.3
1869.12085	7.9
1893.95569	14.9
1894.86035	18.0
1902.17078	9.4
1918.74475	25.3
1920.00916	4.3
1931.24512	7.9
1949.84045	6.1
1951.18250	21.3
1957.00098	11.4
1977.91809	18.8
1981.74426	19.3
1990.75232	12.7
1991.63928	6.2
