# Supplementary material for: Top-Down and Bottom-Up Identification of Proteins by Liquid Extraction Surface Analysis Mass Spectrometry of Healthy and Diseased Human Liver Tissue
Source: J Am Soc Mass Spectrom. 2014 Sep 3;25(11):1953–61. doi: 10.1007/s13361-014-0967-z (PMC4197381; doi:10.1007/s13361-014-0967-z)
Supplement: Supplementary file 4 — (ZIP 7870 kb) [file 13361_2014_967_MOESM4_ESM.zip › data/SWEMFEEMITTAEEFYQSLGIPYHIVNIVSGSLNHAASK_-2_4_66699.txt]

m/z	i	matches
327.75198	5.5
331.56113	17.9
333.18469	8.7
340.34021	13.0
347.64893	3.8
360.28632	17.6
363.15692	2.9
364.13324	5.8
374.24991	18.8
379.27405	21.2
380.22687	20.7
388.18658	9.8
390.28802	7.9
398.44379	20.7
399.16675	5.3
400.86774	3.4
402.42725	4.5
403.26010	25.5
404.24994	12.3
408.17444	4.1
409.34979	21.1
410.31635	4.3
414.16919	2.1
428.51254	3.9
430.95490	6.8
432.27991	3.3
433.29340	6.8
435.52661	5.6
442.14218	50.8
445.28467	6.9
453.23590	3.1
454.57477	17.7
460.28717	3.8
470.97198	12.1
473.34848	7.7
474.16171	17.8
476.27466	3.0
488.35260	27.9
489.05768	7.0
491.33081	4.7
493.32162	15.1
496.03687	24.5
501.53839	9.4
502.42999	9.8
511.34164	3.8
513.45721	40.8
514.33618	12.2
517.33044	14.3
519.33319	13.2
520.38574	28.8
521.33307	8.9
524.41577	2.7
531.80756	19.8
533.14886	7.5
534.37616	8.1
535.22229	4.7
536.98853	47.9
539.45239	12.2
541.51520	7.7
543.41895	7.4
546.21008	3.4
549.31268	31.5
550.35498	6.1
555.07678	6.1
556.38928	4.8
558.32471	3.6
563.22791	6.6
564.68762	8.4
568.27258	6.4
576.19727	10.9
577.26453	2.7
578.21069	3.4
580.19299	4.0
582.72485	9.3
584.53308	6.6
590.31964	30.8
593.45551	23.3
596.85083	27.6
600.48096	13.8
602.86304	3.8
603.78235	4.7
607.03809	15.1
608.15540	5.7
611.59009	12.0
612.42676	10.5
613.25201	1.8
617.41394	4.2
620.38770	8.7
621.46667	29.3
622.35852	12.4
625.47546	6.5
627.48901	36.0
628.47888	69.6
630.37750	16.9
633.70337	5.8
636.28186	3.2
637.32666	11.2
638.43652	4.4
639.31970	8.7
641.40961	3.8
643.96130	14.0
644.99927	29.5
650.40723	19.3
651.39856	5.7
652.32745	11.0
663.33051	26.7
664.26465	18.1
665.13220	31.7
668.60986	8.7
669.35144	18.4
670.36847	4.3
674.35474	12.1
681.48956	30.6
683.30615	2.7
688.20679	7.4
689.41785	16.9
691.50586	13.4
692.33917	10.1
695.25366	20.5
696.36627	17.4
699.33209	5.9
701.08374	5.8
702.25391	2.7
704.81512	7.9
705.82874	27.5
706.87634	39.8
708.41797	37.9
709.43359	15.1
710.32153	6.4
712.45435	20.2
713.23718	5.6
714.98743	47.8
715.59424	13.3
716.38098	11.3
718.18372	23.5
720.52002	43.0
721.48853	4.0
722.28802	12.3
723.37195	4.0
724.57874	2.8
726.05139	6.0
732.39014	8.1
736.47888	18.9
737.51141	10.1
738.30969	9.1
741.35474	5.1
742.45361	6.6
743.42493	12.0
745.37573	13.4
746.38318	5.2
752.44421	30.2
753.77576	19.4
758.11560	11.0
760.42114	5.5
761.33521	14.9
762.26611	22.9
763.50806	8.7
767.21558	12.6
769.35120	4.0
770.30029	10.0
771.57703	14.8
773.40576	4.5
774.44299	6.8
775.28607	4.9
776.46802	27.8
777.92883	29.9
779.32983	20.6
782.42517	10.4
785.73529	11.3
786.45996	11.1
787.81757	27.4
790.30206	3.4
791.49268	63.5
792.26733	45.6
793.43115	18.1
796.34436	15.0
797.73999	16.9
799.23889	22.0
800.75549	11.2
802.61560	12.2
803.41907	6.6
804.22003	3.4
806.47314	9.7
808.29529	13.2
809.43567	13.4
810.20300	34.3
811.45044	19.2
812.23059	2.8
813.34424	5.8
814.53271	15.9
815.41602	23.8
816.34021	13.7
817.49585	7.7
818.50208	20.4
820.51111	48.5
824.40515	21.8
826.56165	30.9
827.44714	53.1
828.78491	8.7
830.41003	3.2
831.49268	14.0
832.99121	87.5
833.68811	29.6
834.55542	15.8
837.44812	13.9
838.62061	30.7
841.23303	12.4
842.41504	32.8
843.94226	10.3
845.61658	19.1
849.91602	28.4
853.41260	3.8
855.63196	26.6
856.64648	54.6	y (24) (3+)
857.26428	12.5
859.65234	5.4
861.28101	48.3
861.95850	15.5
863.59265	10.7
864.29993	6.1
866.62280	13.1
867.43457	21.1
868.25537	6.0
869.62292	8.6
876.75574	45.5
877.39233	22.6
880.25403	6.5
881.66907	16.7
882.48755	58.0	b (30) (4+)-H2O, b (30) (4+)-NH3
883.14978	25.4
884.52112	41.9
885.56177	6.2
887.15894	43.6
889.49097	8.7
890.62183	10.2
892.71790	15.1
893.53357	21.7
894.52246	4.3
896.97961	13.3
898.57227	57.0
900.09448	22.3
902.08960	54.1	y (33) (4+)-NH3, b (31) (4+)
904.45813	18.3
905.48022	29.3
906.38635	103.6	y (33) (4+), y (25) (3+)
907.28674	177.7
908.09717	35.9
909.55493	4.0
911.38696	97.4
913.33398	80.5
915.74731	29.4
919.93396	62.0
920.77344	86.8	b (7) (1+)-H2O
921.82312	53.1
922.65625	30.8
923.31128	13.3
924.33948	8.8
925.51782	55.6
926.57349	68.3
927.80469	23.1
929.13904	368.9	b (23) (3+)
930.02039	90.6
931.63232	40.2
933.32361	29.3
934.59778	59.2
936.13525	26.1
938.32129	51.8
939.71631	118.2	b (7) (1+)
940.55286	31.1
942.86853	13.8
943.47070	13.2
944.43591	30.3
945.22986	34.2
946.40735	29.2
947.26697	40.5
948.08130	15.9
948.71692	3.8
949.46777	8.5
952.27222	6.5
953.09753	67.4	y (10) (1+)-H2O
954.28040	593.6	y (10) (1+)-NH3, y (18) (2+)
955.08875	99.4
956.36609	116.1
957.12463	43.1
958.04321	22.7
959.48218	13.6
960.45142	12.1
961.71484	19.8
963.54163	24.6
964.58264	260.8
965.37659	73.4
966.08386	22.3
968.06726	55.5	b (24) (3+)-H2O, b (24) (3+)-NH3
969.30066	75.8
970.60046	78.9	y (35) (4+)-H2O, y (35) (4+)-NH3
971.57764	72.7	y (10) (1+)
972.53076	44.3
973.39258	17.7
974.50708	7.1
976.51086	22.1
977.66565	206.1
978.57800	9.1
982.09277	19.6
983.63159	48.2
985.16980	19.7
986.35254	143.7	y (27) (3+)-H2O, y (27) (3+)-NH3
987.00366	293.0
987.64893	17.6
990.61536	86.2
992.20605	517.6	y (27) (3+)
993.25757	68.5
995.25391	22.5
996.27014	7.6
996.98499	13.2
997.96899	36.1
999.66711	14.6
1000.84961	33.1
1002.15955	137.9	y (19) (2+)-H2O, y (19) (2+)-NH3
1002.93701	34.9
1005.57825	127.2	b (25) (3+)-H2O, b (25) (3+)-NH3
1007.19299	27.5
1008.70227	48.1
1010.39124	64.1	y (28) (3+)-NH3, b (35) (4+)-NH3, b (35) (4+)-H2O
1011.10754	72.8	b (25) (3+), y (19) (2+)
1012.55225	43.8
1016.04187	423.4	y (28) (3+)
1016.88110	81.1
1017.60913	13.2
1019.75269	76.1
1020.54626	29.6
1021.45374	5.1
1022.40002	6.2
1023.77002	5.7
1024.54675	24.1
1025.67810	14.4
1027.38611	18.3
1028.62366	112.5
1029.51599	34.3
1030.86011	105.7	y (20) (2+)-NH3
1031.60620	18.8
1032.36084	14.4
1033.60706	45.1
1034.45251	6.0
1035.43835	18.0
1036.64917	31.2
1037.29785	18.3
1038.90271	146.8	b (26) (3+)-H2O
1039.70642	448.1	y (37) (4+), b (26) (3+)-NH3, y (20) (2+)
1040.52014	119.2
1041.52283	14.1
1042.38208	3.6
1043.57751	46.9
1047.69800	120.1
1048.48193	7.3
1049.34729	356.1	b (37) (4+), y (29) (3+)
1050.02563	132.2
1050.80432	82.4
1051.47839	11.9
1052.44031	105.9	b (8) (1+)-H2O, y (11) (1+)-H2O
1053.39722	55.9	y (11) (1+)-NH3
1054.48157	90.9
1055.28723	39.7
1056.33191	94.9
1057.26733	53.6
1058.53589	15.2
1059.72937	136.8
1060.60876	35.2
1061.25964	74.2
1062.72754	76.6
1063.68689	7.6
1064.57898	25.5
1065.78345	49.6
1066.49597	19.2
1067.65332	85.2	b (38) (4+)-NH3, b (38) (4+)-H2O
1068.70496	146.0	b (17) (2+)-NH3, b (17) (2+)-H2O
1069.65503	251.5	b (8) (1+)
1070.72046	193.9	y (11) (1+), b (38) (4+)
1071.70996	20.5
1072.75537	62.1
1073.53662	74.7
1074.66248	21.4
1075.85779	12.3
1076.86865	113.6	b (27) (3+)-H2O
1077.64490	492.1	y (30) (3+)-NH3, b (27) (3+)-NH3, y (30) (3+)-H2O, b (17) (2+)
1078.57153	407.7
1079.90881	94.1
1080.73938	17.6
1081.84412	68.4	y (38) (4+)-NH3, y (38) (4+)-H2O
1083.27161	1077.0	b (27) (3+), y (30) (3+)
1084.53149	71.2
1086.37585	375.2	y (38) (4+)
1087.19214	895.4	y (21) (2+)-NH3, y (21) (2+)-H2O
1088.31653	131.2
1089.68042	239.2
1090.86218	478.8
1091.51123	266.9
1092.11768	91.8
1093.26538	68.4
1094.38904	26.8
1095.83215	115.9	y (21) (2+)
1096.68982	231.6
1097.66431	138.9
1098.77515	108.6
1099.68689	487.4	[M+4H] (4+)-NH3-H2O
1100.49487	33.8
1109.63904	20.6
1111.44678	20.8
1113.63062	18.6
1115.12622	16.5
1115.97485	4.7
1117.02258	9.6
1118.05432	33.2
1118.70081	31.2
1120.01086	56.1	y (31) (3+), b (18) (2+), b (28) (3+)
1120.91870	24.0
1121.54773	163.4
1122.61499	5.8
1123.95410	14.6
1125.56030	12.6
1128.06079	99.7
1128.96985	14.0
1129.80762	20.6
1130.97998	96.5	y (22) (2+)-NH3
1131.63782	15.8
1136.17078	18.4
1137.02344	13.5
1138.46655	4.3
1139.39001	119.4	y (22) (2+)
1140.17175	64.3
1140.97864	80.6
1142.23462	13.4
1145.67505	25.0
1146.46460	17.8
1148.29199	26.4
1149.11938	5.5
1152.40686	11.5
1153.60449	45.8
1154.54773	64.8
1155.27112	46.9
1156.40198	47.7
1157.82129	20.4
1159.26038	101.5	y (32) (3+)-NH3
1160.81531	43.2
1162.57141	9.1
1163.37109	81.4
1164.77930	650.3	b (9) (1+)-H2O, y (32) (3+)
1165.77112	72.3	y (12) (1+)-H2O
1166.48584	97.2	y (12) (1+)-NH3
1167.34631	4.7
1167.98389	41.4
1168.62976	7.7
1170.33447	39.3
1171.39209	58.9
1176.25244	15.2
1178.65454	100.0
1180.09387	79.9
1182.32153	40.0
1183.27612	164.8	y (12) (1+), b (30) (3+), b (9) (1+)
1184.23010	32.9
1185.41565	132.9
1186.78406	17.9
1187.76770	18.9
1188.64563	26.1
1189.74768	100.1
1192.13843	14.8
1193.54810	44.1
1195.61926	58.9	b (31) (3+)-NH3, b (31) (3+)-H2O
1196.61279	7.5
1197.58728	37.6
1198.67749	14.0
1199.40759	25.6
1201.74426	136.7	y (33) (3+)-H2O, b (31) (3+), y (33) (3+)-NH3
1202.40796	9.5
1203.47351	31.0
1204.23279	70.6
1204.94690	9.4
1205.55029	7.0
1207.77856	626.7	y (33) (3+)
1208.72205	48.8
1210.21338	41.9
1211.63062	31.9
1212.58337	10.0
1216.91162	56.3
1217.56323	7.8
1218.64526	28.8
1219.58313	27.4
1220.62476	9.4
1222.30078	8.7
1225.72717	34.9
1227.61597	62.6
1228.63025	6.6
1229.71411	18.1
1230.80908	10.0
1231.74438	8.1
1233.75232	39.2
1235.32764	59.9
1236.18860	114.6
1237.64539	49.2
1238.57263	47.4
1239.70935	88.6
1240.76624	13.4
1241.82874	46.5
1243.06750	20.1
1245.14490	109.3	y (34) (3+)-NH3
1246.58667	140.2
1247.62659	20.6
1248.70740	18.2
1250.64099	589.5	y (34) (3+)
1251.48267	269.3
1252.55493	24.9
1254.58472	22.4
1255.79932	15.6
1257.08459	56.8
1258.18811	77.6
1259.39514	7.6
1262.21350	76.1	b (21) (2+), b (33) (3+)-H2O, b (33) (3+)-NH3
1263.62341	16.8
1265.03857	27.5
1266.54639	29.0
1267.28430	47.2
1268.54785	9.7
1271.36768	29.5
1272.53870	32.0
1276.34436	19.0
1278.66174	168.1
1280.04675	5.6
1281.87646	4.3
1284.94421	355.0	b (10) (1+), y (24) (2+)
1285.78979	73.0
1286.48303	101.5
1287.13977	38.0
1288.72217	10.9
1289.69202	20.0
1290.41687	35.3
1291.58337	25.0
1292.40967	22.4
1293.64893	10.6
1295.11414	40.6
1297.79956	44.8
1299.62378	710.7	b (34) (3+)-H2O, y (35) (3+)
1300.45178	277.3	b (34) (3+)-NH3
1301.64453	38.3
1302.50806	2.8
1304.72974	4.9
1305.62878	29.0
1307.27576	18.6
1308.70605	184.6
1309.64893	151.3
1311.61853	7.3
1312.40662	14.2
1313.58496	4.1
1314.75354	9.8
1316.13477	49.3
1317.07788	6.3
1317.88440	24.6
1319.82251	33.1
1320.71680	15.0
1321.69971	9.0
1323.12244	97.3
1325.54565	37.4
1326.90393	74.4
1327.60010	13.1
1328.59753	31.5
1330.42126	10.2
1331.61243	3.1
1332.74658	20.6
1333.53857	11.6
1334.65613	16.1
1336.91699	23.8
1338.24329	68.0
1340.62854	12.4
1341.48486	11.4
1342.15662	66.1
1343.65601	596.6	y (36) (3+)
1344.49487	121.7
1345.23242	27.4
1348.25574	16.4
1349.59314	28.5
1350.46460	12.1
1351.44971	40.0
1352.26453	29.9
1353.29260	60.8
1355.07336	29.2
1356.87622	4.1
1359.03320	37.4
1360.06067	27.2
1360.86243	3.7
1361.65918	25.1
1362.99585	54.0
1363.62805	10.7
1364.68005	3.7
1366.70813	34.0
1367.46948	12.7
1368.51782	8.7
1369.66382	33.5
1370.60034	8.2
1372.46729	22.5
1373.57104	14.4
1374.63879	5.0
1376.04980	22.2
1376.79541	1.4
1377.55603	20.4
1380.68152	4.4
1381.40088	26.9
1382.69629	57.7
1383.59424	105.7	b (23) (2+)-H2O, b (23) (2+)-NH3
1384.70178	12.0
1386.62256	459.2	y (37) (3+)
1387.45691	127.1
1388.71582	14.3
1390.24268	31.2
1391.84009	18.2
1393.44763	8.0
1394.49780	75.5
1395.68262	22.2
1397.01331	21.0
1397.80054	8.3
1398.73132	3.5
1400.79285	10.8
1402.04834	48.3
1403.45703	16.9
1404.45483	10.3
1405.25977	33.6
1406.63867	4.6
1407.57288	32.5
1408.80664	4.1
1411.72803	20.6
1412.41028	44.8
1413.71472	32.1
1415.52466	49.6
1416.24390	26.8
1419.30225	25.9
1420.94397	26.5
1422.73853	8.0
1423.36255	87.8	y (26) (2+), b (38) (3+)-NH3
1423.97681	38.4
1424.67432	16.4
1425.72888	3.6
1426.90967	12.3
1427.79126	4.5
1429.34851	52.0
1435.76843	9.0
1436.65137	8.1
1438.40320	37.1
1439.80603	72.1
1440.70984	14.4
1441.77307	3.4
1444.62512	14.2
1445.97156	8.0
1446.87476	5.7
1449.72583	12.3
1450.79944	3.6
1451.73376	6.8
1455.61316	15.8
1456.21997	33.6
1457.56116	3.2
1459.40308	30.4
1460.14001	13.9
1470.56482	105.3
1472.51318	15.9
1474.40308	37.5
1477.20520	37.0
1479.56116	4.1
1482.72009	16.9
1484.70374	5.9
1485.57080	37.6
1488.08423	57.2
1490.70862	18.8
1491.66260	18.1
1495.19092	13.8
1497.14001	30.7
1497.83301	7.6
1502.94067	31.7
1509.46326	87.2	b (25) (2+)-NH3, y (15) (1+)
1511.46631	4.1
1514.82495	13.8
1515.63806	5.2
1520.87585	9.9
1523.33386	35.9
1524.40112	46.9
1527.01733	7.8
1528.68201	30.2
1536.47961	15.4
1538.89075	13.3
1544.82947	11.5
1548.83435	6.1
1550.33105	18.1
1551.82410	10.1
1553.01025	19.0
1556.81799	12.8
1559.61609	54.8
1560.60339	3.3
1567.95032	17.7
1569.72510	53.9
1570.62964	36.6
1571.65039	30.2
1574.52490	21.0
1575.98596	27.7
1579.64673	11.5
1584.65930	6.4
1586.65588	4.9
1587.69690	20.2
1588.88232	22.7
1589.52515	4.1
1590.15149	4.0
1594.55200	7.5
1598.48035	22.8
1599.89844	17.8
1602.73181	14.6
1604.59778	30.1
1606.76526	11.1
1615.42371	30.8
1616.78125	16.1
1621.56458	4.1
1622.54211	3.7
1623.89673	74.2	y (30) (2+), b (27) (2+)
1624.89111	66.2
1626.87500	17.6
1628.33386	14.9
1629.64734	8.4
1636.71887	16.5
1639.94055	13.3
1640.76050	16.4
1643.91724	7.6
1652.80579	13.9
1654.90552	4.7
1655.87195	7.9
1672.67261	16.0
1678.35779	29.6
1679.98950	12.8
1680.75330	29.4
1681.50525	18.1
1682.59961	11.4
1683.30017	39.3
1684.79175	3.9
1689.03833	2.9
1689.76306	10.4
1694.24072	14.4
1695.01099	2.8
1696.81250	12.0
1702.23303	7.8
1710.18921	10.4
1711.85266	7.6
1714.06396	6.0
1715.71033	17.6
1719.63818	6.1
1729.79553	23.6
1730.89392	10.6
1732.86157	8.1
1742.43750	6.7
1743.05554	3.4
1750.69885	14.5
1755.59387	4.4
1759.74780	10.4
1761.55994	9.9
1772.51111	7.1
1777.99878	7.7
1781.58447	7.9
1786.86377	8.6
1788.98767	13.5
1802.82800	25.4
1803.54785	12.7
1805.92444	14.0
1806.75537	16.3
1807.77393	3.8
1810.99683	4.9
1819.25867	29.9
1819.93115	15.0
1820.96667	23.1
1826.49146	5.4
1830.98633	15.3
1833.87195	4.2
1834.86353	17.2
1837.61890	4.7
1843.87720	9.1
1845.11633	11.1
1849.76086	2.5
1855.91077	5.4
1863.72900	14.0
1864.83276	5.6
1867.79541	3.3
1869.67432	13.1
1875.56531	12.1
1908.13623	21.3
1908.91309	6.5
1924.17322	16.6
1927.84778	5.8
1934.05176	48.9
1934.98767	23.1
1935.84412	3.3
1942.27075	5.9
1942.96265	6.4
1947.01123	10.0
1950.13293	11.3
1952.50635	22.0
1954.77112	3.6
1962.00256	19.6
1962.99768	18.3
1964.84888	4.5
1973.08862	6.8
1975.26404	12.4
1979.25696	10.0
1980.67419	5.9
1992.02271	11.9
