# Supplementary material for: Top-Down and Bottom-Up Identification of Proteins by Liquid Extraction Surface Analysis Mass Spectrometry of Healthy and Diseased Human Liver Tissue
Source: J Am Soc Mass Spectrom. 2014 Sep 3;25(11):1953–61. doi: 10.1007/s13361-014-0967-z (PMC4197381; doi:10.1007/s13361-014-0967-z)
Supplement: Supplementary file 4 — (ZIP 7870 kb) [file 13361_2014_967_MOESM4_ESM.zip › data/VVYGEPIAASLGTDGTHYWNK_-2_4_20245.txt]

m/z	i	matches
197.20119	8.8
213.30316	30.4
214.20699	19.7
215.41292	9.6
216.36952	24.1
217.25766	73.5
218.40932	25.4
219.36171	31.7
220.26530	27.6
221.25049	513.0
222.40570	166.2
223.35986	65.4
224.28137	29.7
225.29477	24.4
226.30527	43.8
227.34717	147.6
228.33389	72.0
229.33282	119.7
230.33214	43.9
231.32062	117.3
232.21027	33.7
233.26180	49.7
234.35222	191.5
235.30173	193.0
237.47368	42.0
238.39429	127.9
239.43636	64.0
240.30447	131.0
241.32959	50.9
242.40073	106.7
243.29610	85.3
244.33859	124.0
245.40100	125.0
246.36839	121.5
247.43797	204.3
248.48286	152.2
249.31685	801.7
250.29942	367.4
251.32010	117.5
252.47311	194.5
253.49327	99.7
254.38248	317.9
255.51425	157.9
256.33530	183.0
257.42657	41.7
258.45300	78.1
259.37122	83.6
260.45685	52.4
261.36209	128.7
262.41223	49.5
263.39410	203.4
264.42383	39.3
265.53967	72.8
266.41736	238.7
267.52512	117.2
268.48175	98.4
269.44797	142.1
270.50168	128.7
271.49896	62.8
272.49030	82.4
273.58664	88.2
274.44067	136.6
275.36832	133.9
276.40891	188.1
277.34436	907.7
278.36325	295.3
279.29816	60.9
280.38892	100.3
281.47559	107.8
282.50903	169.0
283.40942	170.3
284.40097	869.1
285.46085	491.8
286.35547	309.3
287.37030	180.7
288.47736	151.7
289.52429	204.9
290.41736	63.0
291.46494	131.1
292.74265	91.0
293.40179	595.5
294.42236	587.7
295.72144	202.0
296.50674	170.4
297.33447	137.7
298.55908	161.8
299.40039	162.1
300.49319	220.5
301.50278	111.6
302.39990	286.7
303.52341	489.2
304.57355	153.8
305.53778	50.1
306.49405	105.9
307.40402	41.5
308.56027	42.4
309.46222	435.5
310.74011	187.9
311.43030	457.3
312.49176	396.2
313.48697	239.1
314.43707	509.5
315.52432	216.3
316.51340	290.2
317.48151	808.7
318.54181	387.6
319.58395	46.9
320.44800	213.3
321.49011	99.5
322.43488	206.9
323.47388	167.5
324.43848	235.4
325.51563	143.3
326.44458	90.4
327.47430	575.7
328.52466	208.3
329.46765	74.1
330.53143	92.5
331.46179	162.2
332.40079	67.1
333.51428	297.5
334.70575	91.9
335.89172	63.2
337.28046	354.5
338.52667	92.9
339.47852	84.9
340.50836	134.3
341.49878	183.1
342.45361	178.4
343.47510	94.0
344.56421	181.2
345.57568	303.6
346.62457	112.6
347.55103	312.0
348.44049	168.9
349.70673	220.8
350.42560	1342.0
351.40436	496.5
352.43762	149.1
353.53503	96.1
355.38770	1271.4
356.59711	170.9
357.48532	337.7
358.54755	230.6
359.44977	209.1
360.48022	610.0
361.50800	291.7
362.50562	1041.8
363.51801	461.1
364.53815	183.1
365.39960	27.9
366.45361	126.3
367.52264	206.4
368.46027	196.7
369.50363	235.3
370.48767	273.1
371.52869	94.7
372.41010	108.6
373.52222	306.2
374.51031	239.8
375.55780	191.0
376.48148	148.7
377.50626	198.6
378.46033	1355.0
379.45364	972.3
380.54599	148.1
381.43860	506.3
382.48895	222.4
383.55206	302.3
384.44498	164.0
385.50021	429.9
386.53745	445.2
387.53699	224.6
388.54138	1354.4
389.60330	93.5
390.75574	153.3
391.56506	150.3
392.47049	545.0
393.45233	167.0
394.48737	136.5
395.47733	334.3
396.61353	282.0
397.59772	297.4
398.51825	176.7
399.50146	194.4
400.71460	126.9
401.51605	135.7
402.49329	125.1
403.47470	383.2
404.49176	811.4
405.51398	340.5
406.44791	237.5
407.54742	143.8
408.64853	160.7
409.60107	86.7
410.42773	461.9
411.56775	314.6
412.54382	286.1
413.47845	720.7
414.53918	507.1
415.51834	265.0
416.49115	149.0
417.50812	196.3
418.45984	158.5
419.57892	402.9
420.47449	903.5
421.34164	600.8
422.40375	314.6
423.46863	108.0
424.42072	257.1
425.35278	283.8
426.51553	202.2
427.34692	198.9
428.55743	592.9
429.52631	204.0
430.51654	338.2
431.47113	2320.1
432.51349	2124.2
433.57745	146.6
434.41162	86.9
435.55280	213.3
436.67426	45.4
437.49292	94.2
438.62659	286.8
439.52747	230.3
440.41980	380.0
441.55786	335.7
442.58209	318.4
443.44955	413.0
444.52051	436.5
445.39850	264.2
446.43741	237.7
447.49103	404.5
448.50339	158.8
449.46027	1480.8
450.53540	994.4
451.59937	98.8
452.41638	291.6
453.53607	383.4
454.53131	180.6
455.83624	150.9
456.80579	205.2
457.76959	224.7
458.44208	634.0
459.49127	1506.0
460.50684	311.0
461.54083	1011.3
462.48920	1766.2
463.32190	417.8
464.27942	360.3
465.37024	141.2
466.47314	132.4
467.51331	100.9
468.51434	275.2
469.60522	192.1
470.99664	13012.4	b (15) (3+)-H2O
471.66840	6990.5
472.55762	849.3
473.62292	298.1
474.51367	342.2
475.52606	234.0
476.49817	162.7
477.69781	494.5
478.47687	318.5
479.51062	628.8
480.44202	663.1
481.42896	333.1
482.50323	428.9
483.33643	156.2
484.52148	228.7
485.91455	798.9
486.53717	1432.3
487.54297	215.0
488.61664	199.4
489.53369	258.2
490.53558	335.5
491.69019	424.0
492.56360	753.4
493.64703	321.6
494.84021	334.0
495.47729	916.2
496.62421	438.4
497.53339	591.2
498.46228	360.6
499.48615	555.5
500.59698	158.3
501.82892	225.0
502.64355	267.1
503.54016	551.7
504.52545	463.2
505.77899	199.4
506.55713	113.8
507.55920	222.0
508.37030	257.0
509.34753	366.1
510.45184	854.8
511.41687	323.9
512.36487	171.7
513.63324	306.7
514.48999	265.6
515.37665	415.0
516.42023	438.2
517.41016	384.5
518.51385	194.9
519.70703	333.3
520.48010	740.1
521.40186	503.3
522.54529	141.7
523.42627	209.6
524.48059	359.9
525.43774	371.4
526.31714	337.0
527.37793	1105.9
528.50537	419.4
529.61560	261.4
530.44922	738.1
531.41315	349.9
532.42114	506.0
533.49744	464.1
534.47223	271.6
535.45685	298.6
536.43085	120.0
537.46570	73.6
538.38440	146.6
539.47162	683.5
540.45007	210.1
541.50208	775.3
542.40350	1532.4
543.40240	2327.1
544.41858	388.6
545.53748	282.5
546.24591	104.3
547.41107	316.7
548.44598	2987.8
549.44885	839.7
550.39734	616.8
551.56317	1122.3
552.64404	146.3
553.55652	207.2
554.42358	144.8
555.44519	392.1
556.38953	79.9
557.45990	259.1
558.74097	680.0
559.43665	1480.0
560.41949	6597.6
561.44489	7980.9	y (9) (2+)
562.52740	605.6
563.48468	287.8
564.46106	231.4
565.56720	432.2
566.52612	409.4
567.38556	263.1
568.52893	309.6
569.56964	285.6
570.57709	155.8
571.61914	305.7
572.64960	277.3
573.58636	117.0
574.45337	319.5
575.70209	347.8
576.69489	144.6
578.25909	4102.6
579.41101	6074.2
580.35028	410.3
581.40875	705.5
582.40179	510.9
583.66010	239.9
584.51758	402.9
585.56195	351.3
586.55670	259.0
587.59503	239.6
588.37878	217.4
589.26843	295.9
590.18469	456.8
591.52197	419.3
592.52679	304.4
593.70679	403.4
594.53607	1693.3
595.47180	695.4
596.60846	170.0
597.46649	351.1
598.49982	614.5
599.47113	1586.8
600.44189	452.2
601.54559	273.6
602.33716	443.3
603.59479	296.0
604.55432	221.1
605.39178	162.0
606.54480	221.5
607.50842	370.8
608.49725	795.6
609.47119	988.6
610.55859	557.9
611.34442	251.4
612.33771	360.1
613.44580	572.1
614.49158	467.5
615.47491	309.2
616.50555	232.9
617.53467	327.9
618.54529	393.5
619.54742	1013.1
620.76166	377.9
621.48761	150.0
622.60400	544.8
623.80756	788.4
624.89667	804.1
625.54437	624.6
626.50317	1096.9
627.52344	1345.2
628.62695	506.6
629.81177	589.1
630.55273	263.7
631.44116	312.3
632.63977	513.8
633.65240	510.0
634.59546	571.2
635.57202	319.6
636.53888	453.7
637.46155	977.3
638.45142	260.9
639.59235	428.6
640.52179	473.1
641.51202	411.8
642.61548	241.2
643.60657	381.0
644.64362	427.6
645.58136	448.8
646.64093	456.0
647.51196	224.8
648.30933	246.3
649.01929	157.0
649.95752	120.1
650.72076	118.0
651.62872	206.1
652.39215	305.1
653.04419	1111.2
653.65497	1481.6
654.65625	792.1
655.52692	1198.0
656.65948	574.6
657.50720	416.5
658.52606	440.6
659.72473	350.1
660.63159	400.7
661.68860	368.0
662.61481	485.9
663.45819	134.5
664.40790	213.1
665.47980	209.1
666.48627	705.9
667.48535	682.8
668.49731	453.0
669.61090	290.6
670.48218	132.6
671.70215	284.1
672.63629	314.7
673.67133	390.2
674.59888	375.3
675.44659	723.2
676.55298	2826.8
677.48419	811.0
678.51672	542.8
679.74463	1999.3
680.67578	1043.9
681.71167	492.8
682.42578	811.5
683.13165	701.6
683.78699	352.0
684.49341	648.4
685.68420	495.8
686.51306	1000.7
687.65411	1849.4
688.71954	1420.0
689.86017	1005.2
690.63269	502.2
691.64728	243.0
692.51801	664.3
693.76965	2782.3
694.54956	23790.2	y (19) (3+)
695.72699	1095.1
696.71246	477.4
697.58728	490.1
698.62000	187.1
699.46039	373.1
700.54449	484.7
701.69220	946.9
702.75787	866.6
703.47003	387.7
704.11017	136.4
704.85065	335.5
705.49359	462.5
706.49384	1035.7
707.74420	233.1
708.89063	172.9
710.51440	4017.9
711.22571	2991.9
712.56744	1173.0
713.41315	502.1
714.56665	370.7
715.62311	564.5
716.64075	607.0
717.79279	566.6
718.77570	527.8
719.82172	827.1
720.80200	497.2
721.47949	455.6
723.20013	6289.4
724.46948	2083.4
725.69922	1465.9
726.76361	669.4
727.56940	2402.4
728.33398	575.0
729.47064	607.7
730.60004	1029.6
731.85956	2180.1
732.53998	945.5
733.41046	646.4
734.33606	460.0
735.18848	320.6
736.29120	482.5
737.39227	936.9
738.36133	500.9
739.54492	1149.7
740.84430	1144.8
741.57654	1945.0
742.46753	6757.9
743.19781	1413.5
743.81744	1161.3
744.73853	331.6
745.57843	1254.6
746.59174	1202.8
747.69159	1164.7
748.69537	1702.7
749.53522	670.7
750.92480	4771.3
751.71619	2922.4
752.57306	519.3
753.87494	8.5
759.91919	12.6
761.29779	202.0
762.51367	123.2
763.67566	188.9
764.75439	98.0
765.76880	152.8
766.58026	311.8
767.57941	329.3
768.77209	156.1
769.87866	233.9
770.77148	179.5
771.71014	165.9
772.51959	360.2
773.40320	370.1
774.65216	341.3
775.61530	2969.2
776.61853	553.9
777.49799	256.6
778.69489	234.7
780.50757	4754.9
781.54987	1649.1
782.68451	620.0
783.69189	153.1
784.86591	139.6
785.65631	177.7
786.45728	250.3
787.24432	260.2
788.07904	136.4
789.37500	496.9
790.47827	368.9
791.45209	609.4
792.53369	419.5
793.42615	343.1
794.61859	907.3
795.52899	1066.0
796.66309	351.0
797.78918	162.0
798.59344	262.7
799.66827	353.4
800.87280	288.4
801.93829	204.0
802.93304	96.0
803.86896	202.9
804.78369	118.9
805.64819	222.5
806.55084	187.7
807.43207	235.8
808.55792	402.2
809.55505	376.1
810.61578	228.8
811.44775	301.1
812.52478	634.4
813.90631	495.7
814.76825	634.7
815.86542	423.2
816.84082	186.7
817.76630	694.2
818.72827	202.5
819.60406	80.8
820.62518	102.1
821.77362	148.8
822.74451	272.3
823.86316	327.2
825.33276	485.2
826.50757	1792.5
827.67798	933.2
828.69501	585.1
829.76703	370.8
830.85364	570.2
831.79187	577.3
832.69006	30.5
833.77301	130.9
834.81982	720.5
835.51807	2569.5
836.79706	477.4
837.64233	321.3
838.59033	381.5
839.65698	1612.2
840.68054	509.9
841.52142	245.7
842.50751	170.6
843.44318	435.0
844.56042	724.9
845.66022	453.2
846.58844	304.8
847.33716	429.0
848.33594	293.2
849.35565	482.7
850.53229	298.9
851.75525	288.0
852.67969	289.1
853.66925	227.6
854.62421	193.7
855.46429	83.6
856.40778	307.7
857.30872	1726.5
858.01801	447.6
859.02509	454.2
860.02191	82.9
860.86218	429.5
861.66632	188.9
862.63647	343.0
863.58130	465.9
864.54547	232.4
866.28198	39425.7	y (16) (2+)
867.12500	7519.7
868.43115	350.3
869.48138	523.4
870.78192	479.3
871.67120	215.6
872.76288	353.5
873.45978	634.9
874.55768	842.6
875.58710	1255.2
876.60938	512.5
877.62732	128.7
878.86182	922.1
879.72937	299.2
880.71912	764.2
881.54572	518.1
882.85382	442.2
884.04352	384.3
884.79309	571.5
885.62091	688.5
886.65448	1391.1
887.62512	647.2
888.56915	179.5
889.71320	220.5
890.58771	291.5
891.64856	433.3
892.59955	210.3
893.64996	5002.7
894.64832	2399.8
895.65100	963.2
896.68768	487.6
897.86139	350.3
898.73694	416.6
899.88037	864.3
900.68188	654.5
901.69519	477.7
903.06128	2596.9
903.70551	7602.6
904.69733	1030.7
905.60413	949.3
906.69092	451.5
907.43347	566.2
908.69745	436.5
909.64954	313.4
910.74109	232.6
911.88525	125.8
912.59924	258.7
913.56311	602.6
914.50464	222.8
915.55865	508.9
916.48859	4133.6
917.48212	528.5
918.53210	553.1
919.49860	157.6
920.63586	265.7
921.67664	1533.8
922.65991	585.5
923.61884	159.5
924.67529	402.5
925.58893	828.2
926.71667	829.5
927.60046	184.5
928.66156	247.4
930.85156	6751.2
931.79431	1462.0
932.95197	367.3
933.61548	210.0
934.44128	614.3
935.35242	394.0
936.67554	602.9
937.62885	698.1
938.67029	210.5
939.82446	657.3
940.56824	1069.1
941.56958	1144.8
942.87158	1265.2
943.70233	1066.1
944.61298	662.5
945.90320	303.7
946.69360	130.1
947.66187	274.5
949.12775	850.2
949.75171	562.1
950.69672	666.0
951.79865	694.3
952.72314	693.8
953.74487	423.9
954.49280	613.5
955.40198	421.1
956.72211	177.5
957.57849	281.0
959.29785	27050.1	y (18) (2+)
960.12805	6526.0
961.34259	734.2
961.99768	101.4
962.63538	402.8
963.68396	175.5
964.62396	510.1
965.66937	167.7
966.54150	414.2
967.58643	401.1
968.54327	257.3
969.96747	808.1
970.83606	293.1
971.68274	171.1
972.51935	132.2
973.75482	254.3
975.28473	1162.1
976.26923	1010.2
977.17212	438.9
977.87213	303.8
978.91034	286.0
979.95612	228.2
981.46350	674.0
982.49939	1964.3
983.46027	450.8
984.66461	445.6
985.61804	398.4
986.63159	653.2
987.70782	6338.8
988.60309	392.8
989.77307	250.8
990.87140	288.5
991.97052	1280.8
992.67310	3141.5
993.57080	1648.8
994.50049	644.6
995.79547	278.3
996.51959	197.0
997.61554	129.7
998.73547	183.4
999.57324	290.9
1000.72546	385.3
1001.56384	243.5
1002.66461	1127.2
1003.60266	1436.3
1004.64722	943.4
1005.55566	358.8
1006.50452	199.6
1007.41174	206.5
1008.45392	327.6
1009.61267	453.4
1010.72925	235.6
1011.72992	179.9
1012.49127	595.4
1013.63239	390.8
1014.76489	236.0
1016.60175	4416.1
1017.68591	1135.3
1018.79987	1261.5
1019.54742	695.9
1020.49945	374.2
1021.76941	415.6
1022.71887	479.9
1023.55969	274.1
1024.65247	809.4
1025.74976	775.1
1026.56726	316.9
1027.36633	236.2
1028.63074	73.0
1029.66028	182.4
1030.55396	153.6
1031.82117	2916.6
1032.78516	1946.0
1033.79504	790.2
1034.74890	377.2
1036.26050	185.2
1037.38354	141.5
1038.52856	117.6
1040.72888	147274.2	y (19) (2+)
1041.39404	83048.6
1042.18970	2435.2
1042.97107	639.9
1043.81885	109.8
1044.44714	389.1
1045.39905	345.2
1046.43811	199.3
1047.61987	359.7
1048.76208	16244.8
1049.62292	11108.6
1050.52930	1304.9
1051.36719	471.0
1052.47583	516.2
1053.40979	366.3
1054.44507	443.2
1055.48145	202.8
1056.51990	194.3
1058.30701	1543.1
1058.94812	194.3
1059.62927	755.3
1060.60254	484.3
1061.59277	346.4
1062.46179	568.8
1063.58862	285.7
1064.54004	187.9
1065.65637	213.1
1066.85876	649.3
1067.57971	202.2
1068.61328	113.5
1069.61902	131.7
1070.61255	162.0
1071.71411	142.3
1072.84644	381.0
1073.59924	175.7
1074.59778	240.9
1075.65869	149.1
1076.73450	165.4
1077.77783	119.2
1078.77466	112.8
1079.60486	27.1
1080.52954	86.6
1081.61792	366.8
1082.65063	244.5
1083.71265	179.4
1084.55811	44.9
1085.46252	127.6
1086.76697	143.3
1088.17456	509.1
1089.83997	1216.8
1090.65356	2493.3
1091.55872	280.1
1092.77136	172.8
1093.60901	158.6
1094.68970	143.1
1095.62000	244.0
1096.61536	157.8
1097.47498	123.0
1098.73792	116.3
1099.55322	157.6
1100.60315	143.3
1101.73596	345.6
1102.59692	620.1
1103.52454	737.1
1104.56128	251.0
1105.39966	177.6
1106.51855	1379.9
1107.55103	682.8
1108.67212	349.0
1110.03760	133.2
1111.67651	177.1
1112.60046	24.5
1113.65198	72.2
1114.59985	398.4
1115.48645	706.1
1116.70935	95.9
1117.51624	54.4
1118.55200	45.1
1119.38940	54.4
1120.55090	97.5
1121.49561	331.6
1122.34119	91.1
1123.34827	62.4
1124.49902	85.5
1125.84607	27.1
1126.60022	98.4
1127.64087	140.1
1128.60803	104.3
1129.53552	723.8
1130.58582	309.8
1131.44238	113.1
1132.46680	202.2
1133.39331	1173.8
1134.73401	75.3
1135.62305	65.4
1136.54761	34.1
1137.53149	1064.5
1138.55981	1152.7
1139.56580	396.6
1140.56750	139.2
1141.85938	63.6
1142.75293	22.4
1143.72656	68.5
1144.50208	84.2
1145.52515	131.8
1146.60718	163.7
1147.55896	2466.9
1148.61548	597.7
1149.54980	85.7
1150.65942	60.5
1151.54993	216.9
1152.57666	106.3
1153.55908	76.7
1154.54761	101.8
1155.56335	85.5
1156.62073	27.2
1157.65234	107.8
1158.81018	159.6
1159.65051	134.9
1160.63440	333.7
1161.59607	533.7
1162.64124	394.3
1163.69971	155.4
1164.45129	28.2
1165.70483	73.4
1166.61609	58.9
1167.42676	43.4
1168.50806	44.0
1169.53491	56.6
1170.56104	57.8
1171.59692	92.4
1172.83459	60.8
1173.58740	244.7
1174.58948	126.7
1175.64124	567.7
1176.66455	398.2
1177.48450	75.6
1178.44580	467.4
1179.52417	293.2
1180.49670	238.4
1181.86267	111.9
1182.67810	34.9
1183.51709	79.2
1184.65710	96.0
1185.74524	37.2
1186.96350	78.5
1187.75122	126.4
1188.76062	150.3
1189.69312	108.4
1190.53125	94.3
1191.62488	104.6
1192.75232	59.3
1193.55640	79.3
1194.73230	143.2
1195.51599	58.0
1196.68823	189.9
1197.58386	179.3
1198.67651	108.3
1199.53967	43.5
1200.73315	81.7
1201.61829	108.4
1202.53296	155.5
1203.64233	320.5
1204.68848	316.7
1205.64734	74.9
1206.59558	90.8
1207.86731	136.1
1208.82141	170.7
1209.55554	145.4
1210.63855	44.9
1211.55139	53.4
1212.54688	39.1
1213.51575	41.8
1214.59607	106.7
1215.56970	124.3
1216.61182	284.4
1217.51941	195.0
1218.59839	279.7
1219.63721	211.2
1220.59717	63.8
1221.58423	64.9
1222.52173	13.3
1223.47949	14.4
1224.46741	40.1
1225.77930	116.1
1226.81812	81.6
1227.66467	28.5
1228.62085	46.5
1229.53162	72.5
1230.53870	59.0
1231.55298	32.7
1232.48035	69.7
1233.59033	83.7
1234.59033	90.4
1235.66345	415.5
1236.68457	216.3
1237.63928	211.9
1238.59485	50.0
1239.59705	125.6
1240.72925	87.2
1241.81836	65.6
1242.71985	19.4
1243.47046	30.4
1244.56995	73.9
1245.55505	26.8
1246.76831	302.7
1247.65283	82.6
1248.55176	372.5
1249.50122	141.7
1250.51514	12.6
1251.37378	65.0
1252.73608	56.2
1253.75830	48.5
1254.68945	103.3
1255.60071	68.8
1256.59692	138.8
1257.49768	77.8
1258.65063	300.9
1259.55200	86.9
1260.53748	123.4
1261.67029	40.8
1262.78857	39.4
1263.63293	92.7
1264.62378	74.1
1265.69678	222.3
1266.65417	628.7
1267.70117	299.4
1268.59448	73.6
1269.60791	95.3
1270.54102	69.2
1271.47473	112.1
1272.60303	180.5
1273.66003	130.5
1274.55383	220.8
1275.56116	106.9
1276.67664	111.1
1277.68176	308.8
1278.62573	54.5
1279.61462	78.8
1280.50623	27.0
1281.88574	17.6
1282.69446	8.1
1283.65259	39.8
1284.63428	185.3
1285.61609	126.6
1286.73767	151.1
1287.60535	53.4
1288.84119	29.1
1289.74561	108.4
1290.53259	158.6
1291.65271	222.5
1292.58618	213.5
1293.59436	96.3
1294.52344	29.4
1295.64844	39.1
1296.72644	14.0
1299.29846	83.7
1300.66675	50.1
1301.59534	22.6
1302.65540	75.9
1303.65918	97.8
1304.71252	251.1
1305.76404	156.6
1306.74121	118.2
1307.58667	137.9
1308.78015	66.8
1309.85095	76.9
1311.19238	52.7
1312.74634	48.9
1313.68518	42.0
1315.63977	59.2
1316.73340	50.3
1317.78101	128.2
1318.78723	30.9
1319.60742	38.5
1320.46155	34.2
1321.64905	33.0
1322.58167	1392.5
1323.71997	898.4
1324.61975	601.6
1325.54773	147.1
1326.38831	83.8
1327.65540	24.9
1328.61792	42.7
1329.58679	108.5
1330.57727	94.1
1331.58032	11.0
1332.68274	135.2
1333.77173	166.8
1334.75159	63.8
1335.69043	50.9
1336.88708	52.4
1337.64539	225.6
1338.56848	21.8
1339.39722	26.9
1340.61670	13.7
1341.62085	53.6
1342.92883	27.6
1343.83594	32.7
1344.74084	108.6
1345.72839	112.0
1346.69006	50.6
1347.67688	44.0
1348.87024	60.2
1349.78564	155.4
1350.55396	19.4
1351.58252	37.7
1352.61743	59.9
1353.70471	142.5
1354.60510	145.7
1355.64343	260.6
1356.58167	227.1
1357.70642	28.1
1358.74951	12.5
1359.50793	2.6
1360.57214	25.5
1361.72681	40.4
1362.75525	2.6
1363.65039	44.6
1364.77686	32.4
1366.01794	16.0
1366.78882	40.2
1368.17004	90.5
1369.65198	12.7
1370.76013	95.8
1371.55627	212.0
1372.69250	517.3
1373.70532	525.9
1374.53198	429.6
1375.67493	131.2
1376.67957	47.8
1378.61230	254.9
1379.52625	103.5
1380.65186	180.6
1381.64282	197.2
1382.71045	97.1
1383.92798	58.6
1385.57434	3.9
1386.61182	17.4
1387.34631	5.4
1388.92358	3.3
1389.79333	15.9
1390.72058	119.5
1391.68762	87.8
1392.81970	62.9
1393.86646	38.4
1396.58582	19.9
1398.69006	4.6
1400.65796	16.5
1402.83887	14.0
1409.93811	111.5
1410.74023	11.3
1411.66223	23.7
1412.56250	19.4
1413.90723	4.0
1414.60645	15.0
1415.52600	31.6
1416.53687	29.3
1417.54712	37.4
1418.59253	7.5
1419.69897	132.6
1420.58264	59.6
1421.54895	26.3
1422.57141	12.5
1424.75317	11.6
1426.08105	11.2
1426.76965	47.9
1427.67676	6.4
1429.71436	30.8
1431.64612	59.3
1432.77466	31.5
1433.59253	8.6
1436.57971	6.5
1437.87573	7.9
1438.65442	16.9
1442.66760	113.0
1443.71130	122.2
1444.68457	21.7
1445.48157	18.0
1449.63843	99.1
1450.62219	96.3
1452.73157	51.9
1455.62573	8.5
1459.07825	12.6
1460.14661	27.3
1460.86987	10.4
1461.62793	15.8
1462.94861	7.7
1467.53674	3.7
1470.58484	136.2
1471.62646	177.1
1472.71082	25.4
1473.59924	15.7
1476.66113	10.6
1479.68408	18.9
1480.73877	115.1
1482.91772	6.7
1484.67786	9.5
1485.57202	5.8
1487.63586	9.5
1492.51770	3.2
1496.98889	19.0
1498.20691	42.7
1498.90820	22.3
1500.69324	5.1
1512.80774	106.2
1513.72290	142.7
1514.74475	99.2
1515.60486	31.8
1516.82300	94.3
1517.47717	4.5
1520.63171	96.6
1521.59753	12.1
1522.88074	10.4
1528.44556	24.8
1529.84143	5.9
1531.77063	22.9
1540.16272	6.4
1541.87244	19.5
1542.81458	32.0
1543.42749	11.8
1544.69556	14.3
1555.86438	8.3
1556.94226	68.4
1573.91675	18.1
1576.65222	12.8
1579.69019	6.2
1582.49414	12.1
1584.88208	20.8
1585.60852	29.9
1588.85852	39.1
1594.80969	5.2
1597.93127	11.3
1598.70337	13.3
1601.79700	22.3
1610.75586	11.3
1612.58765	22.4
1616.98071	11.4
1617.59009	3.4
1618.70288	35.5
1626.79492	141.1
1627.93103	204.6
1628.90930	70.8
1629.82043	48.9
1630.84680	14.6
1631.99731	47.5
1633.64758	171.5
1634.67822	143.7
1635.57227	55.1
1637.96753	6.2
1642.66174	7.2
1645.01550	4.3
1650.00476	14.3
1652.75134	26.3
1657.22949	14.3
1657.91589	10.5
1662.83740	11.2
1663.91370	20.3
1672.57739	27.4
1696.91992	16.7
1698.78015	13.9
1709.78845	23.2
1715.45007	6.2
1716.41919	8.2
1720.67041	11.7
1733.66272	13.8
1739.92688	51.0
1740.88367	17.2
1754.75476	19.7
1757.03906	18.3
1758.05310	25.7
1775.09631	13.1
1802.04138	7.0
1812.67981	13.7
1819.88867	140.1
1820.75525	6.8
1821.51428	43.3
1832.17114	46.2
1837.96326	19.3
1843.17004	14.7
1849.76196	27.2
1875.75916	6.5
1885.74988	22.5
1886.85205	49.2
1887.93958	16.4
1896.17285	60.0
1902.82544	10.7
1925.71875	13.3
1983.84619	39.9
