# Supplementary material for: Top-Down and Bottom-Up Identification of Proteins by Liquid Extraction Surface Analysis Mass Spectrometry of Healthy and Diseased Human Liver Tissue
Source: J Am Soc Mass Spectrom. 2014 Sep 3;25(11):1953–61. doi: 10.1007/s13361-014-0967-z (PMC4197381; doi:10.1007/s13361-014-0967-z)
Supplement: Supplementary file 4 — (ZIP 7870 kb) [file 13361_2014_967_MOESM4_ESM.zip › data/GLWEDVAPTLPDGHFDGILYDTYPLSEETWHTHQFNFIK_-2_4_42210.txt]

m/z	i	matches
258.29477	27.5
260.25198	10.2
261.19821	4.7
263.24237	16.2
265.65805	23.8
266.38455	20.0
267.27972	13.6
268.16046	25.2
270.30469	11.2
271.19763	8.3
272.38748	36.0
273.31491	31.2
274.34250	4.5
275.29510	12.6
276.56436	30.4
277.29535	18.1
278.26089	11.4
279.33167	7.4
280.28577	14.7
281.24371	17.4
283.25970	83.6
284.36459	33.2
285.33868	31.4
286.30109	117.1
287.29340	22.9
288.36423	43.6
290.34705	30.3
291.16150	7.2
292.47333	17.6
293.32153	12.1
294.20551	61.6
294.84406	29.2
296.10388	40.3
296.87967	2.9
298.24222	10.8
299.20276	108.4
300.35583	94.7
301.40714	56.8
302.34482	51.7
303.59872	25.5
304.38492	32.5
305.45789	23.1
306.37476	50.0
307.45663	18.4
308.46213	17.7
309.39944	25.2
310.36053	49.3
311.36124	30.9
312.42804	178.5
313.41794	57.7
314.40851	21.8
315.40167	33.1
316.37988	243.2
317.32025	71.3
318.35669	36.2
319.47464	41.1
320.41022	53.6
321.50031	29.9
322.41971	43.7
323.38058	49.7
324.49603	39.6
325.41046	76.2
326.37479	80.1
327.38422	69.9
328.22485	39.1
329.31088	122.6
330.35840	84.2
331.41995	14.5
332.41205	31.0
333.29068	50.8
334.28741	27.0
335.57962	16.3
336.38437	22.0
337.45676	97.4
338.40005	75.3
339.29962	42.1
340.43484	38.7
341.36230	138.2
342.44025	26.5
343.42755	42.0
344.39038	62.0
345.38416	53.2
346.42325	129.5
347.21259	19.8
348.38980	101.2
349.34018	97.3
350.22986	7.5
351.35440	65.4
352.36938	59.5
353.44791	93.6
354.42310	62.6
355.37115	133.5
356.38074	98.4
357.38263	292.2
358.39148	122.3
359.35208	102.2
360.43604	105.0
361.51718	103.1
362.41290	57.4
363.37415	94.1
365.44174	52.9
366.25543	38.8
367.48816	43.2
368.34674	31.2
369.33429	84.2
370.42175	66.3
371.34174	101.7
372.40955	165.3
373.57135	109.9
374.37256	45.8
375.36511	126.1
376.38763	28.2
377.47620	52.8
379.39651	61.3
380.37918	119.6
381.39563	15.2
382.46844	52.6
383.39471	269.3
384.33960	105.1
385.39639	116.8
386.50433	110.6
387.42386	29.3
388.47778	66.4
389.37225	104.7
390.35614	10.3
391.39447	94.5
392.29602	48.1
393.36044	55.3
394.39154	90.0
395.41623	50.1
396.38477	65.8
397.35916	109.3
398.45142	100.6
399.60443	60.1
400.46228	5.3
401.29803	75.4
402.43359	147.3
403.52863	68.2
404.34396	45.3
405.43536	44.6
406.45743	21.9
407.52634	51.9
408.52206	70.1
409.47571	191.3
410.34882	17.8
411.46716	85.5
412.51727	100.9
413.37122	126.4
414.38007	194.1
415.32651	93.3
416.29333	150.2
417.40851	148.2
418.52090	60.4
419.43628	116.9
420.39557	34.9
421.38263	199.7
422.44751	93.6
423.42569	161.7
424.45605	20.4
425.47101	46.7
426.45544	41.7
427.45135	82.6
428.44141	85.8
429.34198	118.2
430.35242	182.9
431.38153	506.4
432.48376	122.9
433.51151	152.5
434.44159	222.8
435.45013	80.1
436.47314	125.2
437.64331	92.0
438.58276	98.4
439.36542	26.0
440.49652	50.5
441.37430	103.1
442.36624	40.5
443.46533	91.7
444.49545	32.3
445.43726	259.8
446.44174	57.4
447.47821	383.5
448.40381	220.5
449.39453	39.7
450.35916	110.0
451.38293	117.3
452.34607	51.5
453.68591	65.9
454.33423	143.6
455.31821	105.9
456.42822	149.8
457.43777	190.5
458.49414	129.2
459.54816	63.7
460.44830	92.0
461.45529	58.3
462.49176	23.7
463.38452	27.4
464.39429	87.2
465.49609	40.8
466.35266	68.7
467.38086	33.5
468.35712	160.0
469.52328	51.6
470.26862	95.2
471.49075	87.9
472.39508	80.5
473.47699	74.1
474.46912	111.5
475.48590	61.6
476.42194	88.2
477.47656	21.1
478.38019	43.2
479.22339	51.2
480.23428	71.5
481.45148	59.0
482.41644	139.1
483.38190	97.2
484.49750	121.9
485.39490	91.9
486.38928	367.1
487.40359	195.6
488.36420	102.1
489.54425	60.9
490.34012	72.3
491.49026	57.1
492.46149	61.0
493.31079	14.4
494.53235	25.5
496.21503	186.9
497.29523	93.8
498.44037	64.2
499.36267	69.3
500.48932	44.6
501.37848	167.1
502.30792	133.3
503.38464	74.0
504.41083	54.3
505.35846	48.8
506.39703	47.0
507.44312	48.3
508.33014	77.3
509.39142	52.9
510.42596	95.1
511.36536	181.9
512.41541	116.9
513.30756	117.1
514.30438	73.2
515.32556	127.1
516.72766	68.8
517.63593	56.6
518.31512	75.8
519.40491	222.2
520.37091	156.1
521.26752	120.4
522.15717	80.6
522.90228	44.8
523.56531	52.0
524.30682	239.2
525.34912	148.7
526.45697	101.6
527.35645	96.2
528.30920	109.4
529.55670	150.9
530.44733	195.7
531.48846	94.4
532.35553	73.5
533.33228	73.2
534.48492	72.7
535.44727	18.4
536.33868	66.3
537.36377	59.3
538.28101	126.6
539.46558	143.6
540.50024	188.6
541.36566	64.2
542.44397	146.1
543.47571	155.8
544.49219	118.1
545.38910	169.3
546.53381	163.7
547.53186	67.0
548.32745	106.1
549.31610	747.7
550.37793	281.8
551.45966	135.2
552.60553	75.9
553.42023	150.4
554.35138	69.8
555.42609	168.0
556.48224	99.4
557.57458	177.6
558.66229	45.7
559.41626	177.7
560.26514	109.3
561.19885	156.4
562.25781	335.0
563.38544	187.9
564.32275	55.1
565.40332	151.2
566.60510	300.9
567.43646	299.3
568.25751	107.5
569.20007	105.2
570.45459	145.5
571.48395	108.2
572.48865	188.7
573.41101	114.2
574.51752	229.4
575.60883	275.7
576.38403	204.4
577.09058	37.2
577.69373	22.2
578.52185	150.4
579.41223	91.5
580.47144	86.0
581.48419	100.7
582.62213	168.5
583.41718	386.7
584.42279	205.2
585.55402	139.7
586.57214	226.7
587.62024	87.8
589.28949	239.1
590.42218	205.2
591.32715	105.0
592.34802	145.9
593.46252	49.4
594.39343	127.3
595.34821	130.0
596.36163	151.6
597.57001	199.2
598.49591	133.7
599.54803	109.0
600.69312	196.0
601.40723	684.5
602.55688	395.3
603.55585	60.6
604.35095	107.4
605.62988	44.4
606.29510	82.0
607.42365	105.7
608.54919	47.0
609.72559	131.2
610.64685	186.6
611.43646	335.1
612.54895	212.7
613.33551	181.3
614.39288	130.2
615.51385	289.9
616.49213	40.0
617.66748	92.2
618.51147	201.6
619.56360	173.8
620.55334	228.2
621.57367	76.6
622.42834	152.0
623.54199	279.3
624.62140	175.2
625.48944	41.9
626.45764	115.1
627.62280	120.8
628.68073	183.1
629.56793	68.0
630.40063	227.0
631.40375	128.1
632.63385	449.6
633.63702	210.4
634.48267	233.0
635.41833	128.1
636.41010	208.0
637.41919	154.0
638.55328	184.1
639.37067	127.5
640.55096	208.8
641.59503	107.8
642.59326	217.6
643.49573	146.6
644.51099	197.7
645.54297	112.2
646.63312	179.3
647.38336	66.4
648.76550	142.9
649.68127	119.2
650.48199	29.7
651.10535	146.6
652.55042	174.7
653.72742	293.2
654.61078	642.7
655.47205	447.1
656.50378	492.2
657.65045	254.5
658.59015	343.9
659.36487	220.3
660.33179	118.4
661.40131	269.6
662.47546	922.6
663.50146	494.5
664.49335	202.7
665.59497	152.9
666.62030	177.3
667.47418	207.2
668.21838	379.8
669.38434	272.5
670.47485	57.3
671.77411	322.6
672.41492	1919.2	y (16) (3+), b (19) (3+)-H2O
673.25385	414.9
674.04504	59.8
674.70319	39.0
676.35608	309.3
677.31323	136.0
678.93494	150.0
679.82538	187.1
680.56213	221.6
681.60858	245.3
682.47662	705.7
683.44519	282.3
684.34198	423.3
685.46704	449.7
686.61487	378.2
687.54755	50.2
688.57397	141.4
689.52448	144.8
690.47961	248.5
691.41382	219.6
692.37872	94.9
693.41449	235.7
694.55237	34.9
695.45300	619.0
696.24017	544.7
697.26697	197.9
698.10413	116.2
699.50519	158.9
700.44110	2329.9	b (6) (1+)
701.40088	945.1
702.37311	315.8
703.24487	209.9
704.29590	268.7
705.27161	244.4
706.25452	220.0
707.92346	159.2
709.12262	282.4
710.54590	256.5
711.59064	129.9
712.56824	234.8
713.66748	301.1
714.49457	560.1
715.36151	436.4
716.56519	215.4
717.68066	158.9
718.54449	323.8
719.54547	213.4
720.55988	126.0
721.65491	160.0
722.48297	77.6
723.57227	138.9
724.77930	145.9
725.59357	169.3
726.65857	873.5
727.52979	210.0
729.03156	417.7
730.33398	343.6
731.28265	177.4
732.44904	281.1
733.48444	1144.7
734.63751	345.1
735.54938	361.0
736.58453	157.1
737.40131	232.1
738.69708	256.2
739.70703	173.5
740.62000	250.1
741.52960	374.2
742.59589	164.3
743.46649	412.9
744.63867	250.7
745.51685	134.1
746.51105	148.9
747.42175	397.7
748.59558	421.4
749.68713	531.4
750.60510	274.4
751.90271	428.7
752.63861	629.2
753.48669	1297.5
754.53003	508.2
755.63757	169.8
756.64801	139.5
757.50073	119.2
758.22455	590.0
759.40448	366.0
760.33136	412.7
761.38251	334.4
762.53912	724.8
763.67767	255.2
764.66339	173.2
765.47021	163.6
766.34186	495.9
767.25964	261.8
768.03308	130.0
768.99091	288.5
769.84863	291.6
771.45361	3355.0	y (25) (4+)-H2O, y (25) (4+)-NH3, b (21) (3+), b (7) (1+)
772.47107	1516.8
773.59460	449.3
774.87891	485.6
775.92920	4224.8	y (33) (5+)-NH3, y (33) (5+)-H2O
776.59436	5759.9	y (25) (4+)
777.58282	504.2
778.51129	247.2
779.71063	583.8
780.88470	327.0
781.61749	198.0
782.48004	221.0
783.44482	204.4
784.56354	267.1
785.64105	708.7
786.62952	509.9
787.71075	412.8
788.68158	348.3
789.59650	566.8
790.52808	309.3
791.55090	539.4
792.63177	321.4
793.49115	251.6
794.55206	416.1
795.64801	168.3
796.48578	104.3
797.54590	795.9
798.54022	371.7
799.45416	719.9
800.59985	248.1
801.71899	122.5
802.54651	305.1
803.52301	334.0
804.46130	491.9
805.54370	320.7
806.41962	473.4
807.53326	530.9
808.50574	320.6
809.33087	295.5
810.35687	232.2
811.48059	434.8
812.55872	397.1
813.38141	601.9
814.55975	421.6
815.40424	200.9
816.58875	326.2
817.58466	157.3
818.83698	438.1
819.66095	307.2
820.78369	337.5
821.91046	649.3
822.58173	439.1
823.53851	464.2
824.65076	520.7
825.29877	425.2
826.28925	706.7
827.31799	458.6
828.46429	244.0
829.44641	262.4
830.38232	381.3
831.46539	418.5
832.16992	502.1
833.26404	382.6
834.46307	1444.9
835.55511	682.9
836.67609	393.3
837.69415	263.6
838.75830	398.3
839.47461	390.6
840.18481	426.3
841.17279	113.3
842.22772	469.3
843.18787	221.6
844.37781	424.6
845.37769	365.8
846.00989	114.3
847.38684	2879.5	y (20) (3+)-H2O, y (36) (5+), y (20) (3+)-NH3
848.43701	2287.0	y (28) (4+)-NH3, y (28) (4+)-H2O
849.67896	645.6
850.72894	306.3
851.47321	272.1
852.09753	189.7
853.11487	1299.4
854.40442	1043.5
855.51813	238.6
856.61487	445.1
857.58820	775.2
858.56689	581.6
859.33246	473.6
860.14996	267.4
861.29901	370.6
862.52905	425.3
863.63727	222.5
864.67584	168.5
865.66180	704.6
866.62537	538.7
867.47540	159.9
868.71460	513.7
869.78925	568.5
870.68286	504.2
871.71063	954.8
872.48877	696.6
873.11334	2013.4	y (29) (4+)-NH3, y (29) (4+)-H2O
873.87946	290.4
874.78345	791.0
875.92371	3058.3
876.55884	14314.3	b (16) (2+)
878.13849	3192.5	y (29) (4+)
878.95428	652.6
879.68616	257.5
880.59949	418.0
881.67010	2745.7	y (37) (5+)-H2O, y (37) (5+)-NH3
882.96484	430.2
883.81799	601.7
885.11993	12352.8	y (21) (3+)-NH3, b (31) (4+)-H2O, b (24) (3+)-H2O, b (38) (5+)-H2O, y (37) (5+), y (21) (3+)-H2O
886.19971	1005.1
887.56189	559.6
888.46161	869.8
889.60394	720.5
890.60223	1048.1
891.22369	660.9
891.85370	184.2
892.49408	213.1
893.15417	89.3
894.17792	678.8
894.95245	841.1
895.57703	488.4
896.30151	354.3
897.35242	1730.7
898.29590	1076.7
899.09027	820.4
899.85529	1045.8
900.56311	1023.2
901.45752	1297.5
902.67737	1340.1
903.68591	1147.7
904.64288	844.4
905.56836	749.4
906.61047	1099.3
907.61554	882.7
908.89124	331.9
909.73969	1369.9
910.63641	181.4
911.98792	6.1
912.95331	19.1
918.64197	231.4
919.73511	263.6
921.52289	199.2
922.55963	177.0
923.59839	239.5
924.63733	317.9
925.63501	287.7
926.89862	359.2
927.58014	86.8
928.30695	32.4
928.92212	547.6
930.21002	618.4
931.32635	875.8
932.40192	273.9
933.35718	556.3
934.72058	730.6
935.76392	218.1
936.74731	332.7
937.82709	412.4
939.25519	737.5
940.21167	870.6
941.29443	422.5
942.45044	254.2
943.36700	200.3
944.47632	389.6
945.38281	257.5
946.34680	383.4
947.36865	832.3
948.51385	435.3
949.55426	467.8
950.84753	218.4
951.51038	3958.9	y (32) (4+)-H2O, b (18) (2+)-H2O, y (32) (4+)-NH3, b (9) (1+)-H2O
952.58997	861.0
953.86835	1049.0
954.99908	1310.5
955.99683	33264.8	y (32) (4+)
957.75812	490.3
958.68774	588.4
959.78003	881.3
960.56891	3104.8	b (18) (2+)
961.56561	1667.0
962.54639	598.5
963.71423	385.9
964.61670	647.3
965.43054	195.6
966.25012	74.9
967.38959	234.7
968.69891	684.4
969.30865	3495.8	b (9) (1+), y (33) (4+)-H2O, y (33) (4+)-NH3
970.71014	114.7
971.38605	134.0
973.18964	4921.5
973.87506	18820.7	y (33) (4+)
975.23981	550.4
976.42834	1128.3
977.34894	808.2
978.58728	425.7
979.66321	412.1
980.73712	804.3
981.67639	310.0
982.62592	191.1
983.37646	178.1
984.59955	357.5
985.73022	638.9
986.72290	454.9
987.60852	454.2
988.86145	738.3
989.73083	1371.4
990.86884	1026.0
991.77679	515.3
992.50378	148.0
993.65521	523.3
994.46008	376.7
995.38666	466.7
996.35095	283.8
997.22412	200.2
997.91852	77.0
998.59637	3935.6	y (16) (2+)-NH3, y (34) (4+), y (16) (2+)-H2O
999.66003	525.1
1000.68213	242.9
1001.57489	307.8
1002.52905	553.0
1003.68640	1837.9
1004.62640	692.6
1005.53711	479.9
1007.72858	12895.6	b (19) (2+)-H2O, y (16) (2+)
1008.65057	4019.7
1009.73602	533.1
1010.62756	245.8
1011.44916	188.5
1012.40906	1474.7
1013.53009	2611.6	b (35) (4+)-NH3, b (35) (4+)-H2O
1014.52997	824.7
1015.50427	501.6
1016.39722	216.8
1017.82666	844.5
1018.54431	528.6
1019.55072	665.9
1020.71741	283.1
1021.78107	308.7
1022.60352	762.7
1023.96429	301.3
1024.57825	300.6
1025.71289	352.4
1026.59656	379.4
1027.27039	5028.7	y (35) (4+)
1028.64966	390.0
1029.62891	365.7
1030.74060	156.5
1031.59692	142.5
1032.71863	433.2
1034.74109	718.3
1035.77368	272.5
1036.52490	345.8
1037.38843	681.5
1038.68616	549.0
1039.77100	646.2
1040.80945	344.8
1041.63599	572.0
1042.44128	357.6
1043.31165	548.5
1044.09070	80.7
1045.03699	656.3
1045.83728	850.5
1046.81201	770.7
1047.78809	1584.3
1048.70789	784.3
1049.63293	261.1
1050.53613	518.9
1051.66663	542.6
1052.72949	442.2
1053.84521	495.1
1054.56226	135.3
1055.22791	1660.3
1057.18054	366.3
1058.20349	211.4
1058.97717	679.2
1059.63403	5485.8	y (36) (4+)
1060.48193	826.2
1061.64600	474.0
1062.53149	189.1
1063.44055	251.9
1064.56592	232.5
1065.59119	225.9
1066.74634	423.4
1067.77686	431.9
1068.64063	206.3
1069.50879	360.2
1070.77039	591.2
1071.83179	395.1
1072.74475	504.3
1073.57446	410.2
1074.53101	308.8
1075.75818	424.9
1076.73560	325.4
1077.53455	240.9
1078.45105	684.8
1079.35010	312.8
1080.16992	374.4
1081.08850	341.8
1081.94714	275.8
1082.62048	471.9
1083.82751	589.9
1084.74316	383.6
1085.62390	504.6
1086.73267	662.0
1087.77490	328.8
1088.94800	1141.3
1089.87610	2444.0	b (20) (2+)-H2O
1090.98767	1455.8
1092.21375	226.4
1092.95984	210.8
1093.73804	422.6
1094.83704	5497.4
1095.52710	6781.0
1096.82129	606.0
1097.65417	557.3
1098.69458	254.5
1099.89502	765.6
1100.71912	348.1
1101.52039	342.2
1102.49451	189.7
1103.86206	1671.6
1104.82898	1479.6
1106.05298	3236.9	y (37) (4+)
1107.00317	394.7
1107.74976	386.7
1108.76843	245.2
1109.71667	180.0
1110.60071	385.8
1111.59619	347.9
1112.72449	362.6
1113.67444	568.5
1114.70654	231.5
1115.84143	245.9
1117.47681	437.1
1118.75793	306.6
1119.95496	508.0
1120.80969	305.2
1121.66809	515.0
1122.55811	358.8
1123.49402	424.5
1124.31714	275.5
1125.70459	606.1
1126.57874	634.5
1127.74475	456.0
1128.79492	636.2
1129.77527	487.5
1130.69849	756.8
1131.68213	332.3
1132.50330	304.3
1133.32190	428.6
1134.00513	85.9
1134.92639	122.0
1135.76086	246.2
1136.99915	360.0
1138.55884	407.1
1139.70618	2922.1	y (18) (2+), b (30) (3+)
1140.64771	1136.0
1141.89880	390.0
1142.92859	245.6
1143.66089	205.3
1144.61169	367.0
1145.68713	229.2
1146.77722	316.7
1147.85645	400.7
1148.84521	874.2
1149.68335	356.0
1150.57837	413.2
1151.69397	207.8
1152.81128	302.4
1153.76990	411.6
1154.83911	463.4
1155.70874	406.1
1156.63306	513.3
1157.55676	361.2
1158.53674	233.5
1159.84949	300.8
1160.84839	306.9
1161.56189	416.9
1162.50305	280.2
1163.40735	426.6
1164.05664	567.4
1164.70850	403.7
1165.71301	136.5
1166.48499	182.6
1167.30994	200.3
1168.46387	180.3
1169.20679	175.9
1170.19141	3457.5	y (29) (3+)
1170.90552	1480.0
1171.78552	162.9
1173.04419	420.5
1174.67578	536.7
1175.57080	523.6
1176.72986	290.2
1177.88135	175.7
1178.65161	312.8
1179.61267	110.4
1180.86487	371.6
1181.63135	438.7
1182.65405	164.2
1184.20215	363.7
1185.61243	127.6
1186.50000	163.1
1187.71985	509.3
1188.84216	661.3
1189.52588	387.1
1190.31213	524.5
1191.32190	253.7
1192.10144	125.1
1192.80139	188.9
1193.91003	231.0
1194.83081	276.0
1195.68616	294.7
1197.28577	3682.1	y (19) (2+), b (22) (2+)-H2O
1198.21265	2465.7
1199.25891	1183.1
1200.28918	244.1
1201.77173	197.7
1202.54346	146.3
1203.95593	773.8
1204.83093	1007.5
1205.83423	719.8
1206.78540	1066.4
1207.61511	611.9
1208.34851	890.1
1209.27979	129.0
1210.98535	206.8
1211.86267	295.6
1212.89502	154.3
1213.76440	33.7
1214.78296	134.7
1215.51331	71.0
1216.42871	118.3
1217.46631	112.5
1218.66003	172.0
1219.51465	108.9
1220.44116	194.1
1221.72351	266.7
1222.63892	110.8
1223.55249	44.6
1224.40051	123.0
1225.56238	284.2
1226.62915	45.2
1227.62976	134.9
1228.84583	66.1
1229.53650	188.4
1230.58740	444.7
1231.57898	184.5
1232.48206	86.1
1233.54077	187.4
1234.52112	114.8
1235.40393	205.3
1236.18542	144.6
1237.98254	210.5
1238.92419	216.4
1239.86597	390.5
1240.80164	53.0
1241.60486	831.5
1242.62390	241.9
1243.65601	66.8
1244.78186	262.8
1245.70618	245.0
1247.02771	418.4
1248.00793	404.7
1249.48718	335.5
1250.78906	97.0
1252.41736	325.7
1253.93262	1355.8
1254.83459	1862.1
1255.94128	189.2
1256.79968	92.3
1257.82153	154.9
1258.78870	61.6
1259.53101	160.1
1260.60364	118.9
1261.88416	184.0
1262.99597	403.5
1263.64050	311.8
1264.66553	360.6
1265.57935	178.0
1266.85254	87.4
1267.87854	433.3
1268.60962	1570.9
1269.77466	1172.8
1270.80347	490.4
1271.70911	205.4
1272.87476	287.5
1274.01025	4901.5	y (32) (3+)
1274.72986	1874.5
1275.48364	291.0
1276.15356	74.9
1276.94727	103.8
1277.78870	149.6
1278.79980	3448.8	b (23) (2+)-H2O, y (20) (2+)
1279.70081	1738.4
1280.56616	189.1
1281.51697	194.9
1283.14917	51.0
1283.90015	62.9
1284.74854	135.2
1286.63330	309.8
1287.66431	474.0
1288.79578	780.9
1289.59045	395.0
1290.69739	305.4
1291.42358	125.5
1292.51086	250.5
1293.76904	264.5
1294.65564	146.4
1296.14941	237.4
1297.69690	1447.0
1298.38647	527.1
1299.22241	76.3
1300.10034	65.0
1300.89148	94.3
1301.65161	49.2
1302.94141	107.7
1303.88245	531.7
1304.73535	554.4
1305.93250	182.6
1306.81116	245.5
1307.69727	253.5
1308.84778	55.9
1309.90625	128.4
1310.82129	57.0
1311.93152	122.4
1312.72192	95.3
1313.74280	130.4
1314.58521	67.8
1315.57458	30.5
1316.69324	769.8
1317.69531	391.7
1318.67542	298.4
1319.77612	37.5
1320.74231	108.8
1321.58179	51.7
1322.78552	89.7
1323.63245	94.0
1325.31995	128.1
1326.53809	167.5
1327.85876	83.8
1328.68579	147.0
1330.54773	284.4
1331.67627	442.0
1332.69116	85.9
1333.77356	87.9
1335.03809	784.9
1335.85144	1383.4
1336.67883	250.6
1337.66064	243.0
1338.67590	116.4
1339.71985	56.7
1340.75720	70.2
1341.40820	8.7
1342.88171	49.0
1343.60730	40.6
1344.90698	79.6
1345.84326	238.8
1346.68372	218.7
1347.66516	131.4
1348.75146	51.8
1349.66760	63.0
1350.93201	124.3
1351.72351	147.4
1352.68677	84.1
1353.74536	18.8
1354.59070	42.6
1355.50037	13.8
1356.87012	117.6
1357.84424	188.3
1358.77942	182.1
1359.69055	91.8
1360.91467	92.9
1361.63000	6.8
1362.76208	123.6
1363.73938	78.8
1364.70422	24.7
1365.93762	53.2
1366.68909	45.0
1367.52258	82.2
1368.47107	70.4
1369.39368	145.0
1370.25745	116.0
1371.07251	60.6
1372.16187	69.6
1372.86536	51.6
1373.49683	22.7
1374.65112	19.7
1375.61804	119.6
1376.68335	116.6
1377.65906	85.4
1378.77563	74.6
1379.66382	88.1
1380.65906	23.8
1381.42358	15.4
1382.46948	69.4
1383.85522	9.4
1384.64941	38.5
1385.88782	95.9
1386.76208	14.0
1387.95459	68.7
1388.73755	97.3
1389.76501	2389.2	b (36) (3+)-NH3, b (36) (3+)-H2O
1390.71875	1615.0
1391.72327	730.2
1392.98828	211.2
1393.96716	23.1
1394.82410	24.5
1395.62952	33.0
1396.60828	40.5
1397.52405	53.9
1398.46033	50.0
1399.60571	129.7
1400.68738	99.5
1401.82300	115.8
1402.90198	79.4
1403.59021	50.2
1404.75916	28.4
1405.64734	57.5
1406.68225	76.4
1407.85730	55.3
1408.96985	87.3
1409.73206	13.2
1410.71143	116.1
1411.66199	52.0
1412.69604	106.3
1414.15759	37.0
1415.37512	143.1
1416.64832	62.3
1417.97485	87.1
1418.91772	68.6
1419.52795	41.5
1420.50000	229.5
1421.58801	147.9
1422.85156	40.5
1423.67920	25.3
1424.58887	32.1
1426.57275	120.7
1427.76721	68.2
1428.76050	143.4
1429.73242	55.4
1430.70276	47.9
1431.62036	36.9
1432.51880	109.8
1433.82825	39.8
1434.75940	26.1
1435.66614	131.2
1436.98303	91.7
1438.11621	44.0
1438.90820	9.9
1439.72473	72.8
1441.20166	26.3
1441.92126	31.7
1443.79138	53.3
1444.79114	151.4
1445.81567	105.2
1446.79089	127.8
1447.84607	49.8
1448.74084	226.8
1449.81018	228.2
1450.67786	79.3
1451.74414	117.6
1452.79407	49.4
1453.72485	68.3
1454.59204	13.9
1455.64063	42.2
1456.68042	24.2
1457.58325	46.4
1458.80554	86.6
1459.90576	37.4
1461.04858	74.2
1461.94104	42.6
1462.70898	26.9
1463.76697	134.0
1464.69165	129.2
1465.78137	80.6
1466.71484	43.6
1468.18323	112.6
1468.93811	15.5
1469.78491	62.0
1471.04639	34.7
1471.76379	8.0
1472.53674	37.9
1473.77686	51.7
1475.06152	33.4
1475.77539	198.2
1476.71436	110.0
1477.38110	3.4
1478.44543	93.0
1480.06995	146.7
1480.71985	13.8
1481.63684	63.0
1482.47192	20.8
1483.52161	40.6
1485.87097	38.9
1486.70544	47.9
1488.32275	38.7
1489.00000	53.9
1489.79138	24.6
1490.89636	19.2
1491.93933	45.4
1492.81873	27.6
1493.71313	50.4
1494.72595	73.4
1495.87427	63.8
1496.70740	31.9
1497.70496	60.0
1499.80298	74.7
1500.83789	138.8
1501.94580	56.4
1502.85413	152.0
1503.78455	104.0
1504.48267	6.1
1505.13477	37.2
1505.81323	15.0
1506.88159	16.8
1507.95984	10.3
1508.98816	29.5
1509.94751	19.1
1511.00952	44.4
1511.86316	6.7
1512.69177	68.8
1513.54016	83.7
1514.67053	70.0
1515.77344	8.7
1516.81848	6.1
1517.69885	11.2
1518.92578	239.0
1519.81067	160.6
1520.87976	16.2
1522.62561	4.8
1523.82642	31.5
1524.66406	28.5
1525.69238	24.6
1526.72351	59.8
1527.73352	55.0
1529.69373	35.2
1530.67712	61.3
1531.66479	74.2
1532.78271	121.2
1533.69800	18.8
1534.82886	50.6
1535.75842	26.7
1537.43628	12.6
1540.44922	21.9
1541.82935	183.8
1542.72388	153.4
1543.77417	51.5
1544.80225	65.3
1545.77405	56.8
1546.73511	65.5
1547.68762	34.1
1548.71643	61.0
1549.54041	37.4
1550.81421	305.8
1551.75122	291.1
1552.78149	67.7
1554.11157	37.0
1555.70020	28.6
1556.95422	15.5
1558.85095	60.4
1559.55957	13.3
1560.93420	45.4
1561.57922	37.1
1562.82324	64.5
1563.83752	31.6
1564.92371	69.9
1565.78125	46.7
1566.84412	73.3
1567.96509	24.9
1568.66162	10.1
1570.66382	14.8
1574.37073	12.8
1575.02478	37.8
1575.97949	74.9
1576.72754	134.2
1577.80627	117.2
1578.71973	80.5
1579.72498	21.9
1581.13208	19.1
1582.85364	20.8
1583.84460	4.9
1584.51196	4.5
1585.84631	14.9
1588.05835	10.2
1588.82983	21.5
1590.88940	32.9
1591.98328	52.0
1592.94519	144.0
1593.83289	28.4
1594.94006	34.8
1595.71558	44.9
1596.65869	24.5
1597.98853	38.7
1598.98792	86.8
1601.90076	65.3
1602.78467	34.0
1603.92883	19.1
1606.65649	6.6
1609.75146	52.9
1610.85095	18.9
1611.73633	24.7
1612.58716	7.5
1613.86487	36.5
1615.03357	104.2
1615.76050	8.3
1617.08508	70.8
1617.98145	29.3
1618.82556	10.3
1622.93616	23.5
1623.98999	40.4
1624.68445	62.5
1625.88794	16.5
1628.14685	35.3
1628.82336	14.4
1630.49573	6.8
1631.85181	33.5
1632.94739	6.3
1635.09338	18.5
1635.86438	9.3
1637.24243	56.5
1638.07397	10.1
1639.95264	28.6
1641.87439	20.5
1642.84692	35.5
1643.81335	19.9
1644.63220	56.8
1645.48242	24.3
1646.87756	67.2
1648.86609	86.6
1651.74170	7.4
1652.81091	25.0
1655.02222	14.6
1657.81775	8.7
1659.74927	16.4
1660.81995	49.2
1661.72168	191.1
1662.66113	133.3
1663.64075	44.1
1664.97888	39.0
1666.20239	35.6
1666.84351	23.3
1670.14734	7.1
1671.00964	20.8
1672.68579	15.3
1673.76038	8.4
1674.94617	40.3
1676.50513	14.3
1678.48511	4.3
1680.04724	9.0
1680.73425	20.8
1682.18884	33.3
1683.33313	27.1
1685.31604	27.3
1686.99927	21.7
1687.91479	42.1
1688.84778	50.1
1689.75513	117.2
1690.95117	105.3
1692.05896	18.5
1693.02954	5.4
1694.03735	46.7
1694.94690	77.9
1695.79163	21.1
1697.50146	24.2
1701.46021	50.4
1703.61133	13.9
1704.25854	8.5
1705.80286	27.3
1706.53516	2.9
1707.91541	15.5
1709.10596	49.3
1710.98816	22.3
1713.21277	48.0
1713.87195	38.1
1714.68884	26.8
1715.66272	13.5
1716.85425	31.5
1717.83203	7.3
1719.86865	48.1
1721.50378	11.0
1723.81226	25.2
1725.00110	47.2
1726.99487	15.6
1727.92651	25.6
1728.76660	14.8
1729.85791	17.9
1733.96350	13.7
1735.12439	2.6
1741.12842	52.5
1741.76599	24.4
1743.73413	37.9
1748.82898	12.0
1750.01929	31.5
1750.76978	18.7
1755.34167	44.2
1758.83398	9.4
1759.91199	9.3
1760.82886	20.3
1761.70483	12.3
1763.63074	10.7
1764.86621	50.1
1773.68176	19.5
1777.79968	14.3
1780.02832	50.4
1787.86047	25.6
1789.18860	15.6
1790.80371	15.2
1791.67773	14.2
1792.95435	56.1
1793.95251	29.8
1794.95044	36.7
1795.75903	12.4
1796.96106	33.1
1797.92371	18.3
1799.10071	9.2
1801.68506	22.1
1805.88159	48.5
1806.84277	20.4
1807.73096	59.0
1808.99316	28.1
1809.78882	27.2
1816.17651	24.5
1819.83447	7.4
1822.97180	9.1
1826.99976	10.8
1831.90576	14.7
1836.92627	27.4
1840.90527	67.5
1843.82935	12.2
1846.88831	9.1
1849.90320	11.7
1850.51563	19.7
1853.89392	9.6
1854.78601	29.1
1856.91956	14.0
1858.90259	53.0
1859.58813	13.2
1864.93591	15.2
1866.29993	30.2
1869.69116	19.8
1872.23816	3.2
1876.85730	24.5
1877.86060	39.4
1878.86731	15.5
1885.71545	13.4
1887.97083	3.9
1889.91626	22.8
1907.93408	16.8
1910.75598	30.3
1921.92712	15.4
1924.12732	43.4
1925.92603	16.9
1926.73425	61.1
1937.63074	34.5
1941.76855	7.7
1952.78357	22.7
1963.85840	11.8
1975.97742	14.6
1977.21216	24.8
1977.98804	9.3
1989.96265	4.4
1993.24451	14.0
