# Supplementary material for: Top-Down and Bottom-Up Identification of Proteins by Liquid Extraction Surface Analysis Mass Spectrometry of Healthy and Diseased Human Liver Tissue
Source: J Am Soc Mass Spectrom. 2014 Sep 3;25(11):1953–61. doi: 10.1007/s13361-014-0967-z (PMC4197381; doi:10.1007/s13361-014-0967-z)
Supplement: Supplementary file 4 — (ZIP 7870 kb) [file 13361_2014_967_MOESM4_ESM.zip › data/GTEWVDPEDPTVIAENELLGAAAAIEAAAK_-2_4_62819.txt]

m/z	i	matches
286.11871	12.8
294.23071	8.2
299.27991	8.7
301.33243	15.5
303.35474	8.4
308.32632	4.9
316.31219	13.3
318.61450	3.8
320.23544	6.7
325.42999	11.6
326.35709	5.4
327.32135	5.2
334.26001	18.8
339.28622	9.6
341.06229	3.6
342.36905	13.0
343.48080	11.2
344.28973	8.2
345.26770	17.8
346.24252	6.5
348.34564	5.8
355.42349	8.9
357.23264	19.6
358.19659	13.0
360.05133	32.9
361.35620	3.2
362.27173	12.2
364.07913	5.6
365.24298	4.3
366.19812	13.8
370.29083	4.0
371.29761	14.0
374.28455	2.9
377.34180	13.2
384.31000	10.7
385.28827	28.4
388.39783	9.8
390.27234	2.3
394.00211	4.2
395.11191	4.9
396.47021	18.6
397.32977	23.6
398.52203	10.2
399.38513	5.6
400.55038	8.9
401.48138	8.5
402.43579	18.4
403.73273	11.7
406.22226	6.3
408.45544	24.8
409.42642	2.2
411.33133	3.8
412.36203	7.2
415.44434	15.7
417.69019	9.2
418.40976	49.7
419.32404	12.7
420.48126	25.9
421.18903	22.7
424.42023	7.3
425.46991	30.7
427.19489	7.9
428.12354	3.0
429.16870	16.5
430.34357	2.5
431.55423	6.1
435.18604	19.5
436.31451	23.5
437.27530	13.1
438.60675	4.2
442.42773	6.3
443.38260	12.1
444.20544	5.5
449.97043	27.2
451.74344	21.7
455.46259	37.5	b (4) (1+)-H2O
456.32385	9.0
457.24765	25.0
458.28119	11.7
459.36523	7.0
460.47418	5.1
461.26910	14.4
462.38892	9.4
464.74188	17.6
465.34747	44.2	y (15) (3+)-NH3, y (15) (3+)-H2O
466.28586	23.9
471.32278	51.7	y (15) (3+), y (5) (1+)-H2O
473.15314	13.3
474.33337	7.9
475.21716	8.2
476.09634	5.3
477.23529	2.5
479.32761	15.9
480.21344	5.1
481.45050	6.6
482.05103	24.9
483.42068	5.0
484.36096	10.9
485.19873	4.4
489.31561	15.7
492.34229	5.6
493.33929	24.4
495.12500	5.6
497.28540	12.7
500.58392	6.7
502.28201	12.4
503.44788	10.7
506.15143	4.4
507.35608	37.2
508.33368	32.3
510.28790	18.3
511.83917	11.7
514.41132	6.9
515.32330	24.0
516.36615	11.1
519.30017	37.0	y (12) (2+)-H2O
520.39319	34.7	y (12) (2+)-NH3
521.18323	13.8
522.37622	8.9
523.13531	10.3
524.40332	8.0
525.42047	18.8
526.29938	6.4
528.27734	3.5
529.57153	19.9
530.28650	6.9
532.20929	31.9
536.29846	14.8
537.43048	34.9
539.50964	28.2
542.36407	7.7
543.31097	33.9
544.21814	20.7
545.43884	34.4
546.31396	7.4
548.51062	42.7
549.22626	45.8
550.29358	50.6
551.24164	4.8
552.30798	23.2
555.43909	35.5	b (10) (2+)-H2O, b (5) (1+)-H2O
556.22119	4.9
557.98083	53.6
559.20923	8.9
560.39368	14.1
561.19592	10.0
565.31226	13.8
566.41852	13.9
567.37329	3.8
569.22778	5.8
570.32031	4.6
571.44244	33.1
572.18237	12.8
573.23535	95.4	b (5) (1+)
574.37061	41.2
575.33173	35.6	y (18) (3+)
576.33984	7.2
577.36823	19.0
578.33826	64.8
579.30957	29.1
580.61523	11.2
581.34406	27.0
582.29272	34.8
583.37677	24.7
584.16223	10.2
585.52747	11.1
586.28076	8.2
589.36969	17.8
590.51685	34.8
591.17017	7.4
592.40271	46.1
593.44373	10.6
594.66577	23.5
595.75537	13.1
596.57056	4.2
597.42969	7.3
598.30298	23.2
600.32849	7.3
602.40747	129.3	y (19) (3+)-H2O, y (6) (1+)
603.31372	44.1	y (19) (3+)-NH3
605.82452	64.3	b (11) (2+)-H2O
606.44379	191.9
607.30890	40.2
608.48572	2.1
609.51245	59.9	y (19) (3+)
610.54651	45.4
611.32739	11.0
612.53308	18.2
613.28601	5.1
614.55933	26.8
615.42816	11.2
616.49524	11.7
617.40112	11.5
619.40955	12.1
621.77856	59.7	b (17) (3+)-H2O
622.42291	5.9
623.40918	4.7
624.18018	22.6
626.44897	16.0
627.40076	11.0
628.46252	23.5
629.46484	54.2
630.33130	22.5
631.62964	6.0
632.37476	1.4
634.95807	10.2
641.26715	2.4
642.48737	36.7	y (20) (3+)
643.48975	22.7
645.19775	48.1
646.52393	6.0
647.52295	6.8
648.41711	26.4
649.48859	34.0
650.35138	15.1
651.45972	29.3
652.62061	17.5
653.40979	16.9
654.44525	20.6
655.46643	7.2
656.75989	13.6
659.04224	6.1
659.89471	44.7	b (18) (3+)-NH3, b (18) (3+)-H2O
661.47162	3.5
663.51709	18.2
665.62756	8.5
666.34326	11.4
667.66895	8.9
668.47522	14.4
669.77875	81.8	y (21) (3+)-NH3, b (6) (1+)-H2O, y (21) (3+)-H2O
670.70227	19.0
671.44659	15.6
672.26526	33.1
673.45215	176.7	y (7) (1+)
674.51514	75.3	y (21) (3+)
675.73785	13.9
676.71484	7.8
679.29468	29.6
680.41211	5.8
681.69031	34.9
682.53467	15.8
684.82275	3.8
685.44482	10.8
686.48157	16.7
687.46796	32.3
688.47498	82.7	b (6) (1+)
689.41858	67.9
692.49146	55.3
693.63098	31.6
696.02148	15.9
697.64758	14.2
698.51428	23.2
699.37427	19.0
700.37262	14.0
701.22388	5.4
702.17590	30.9
703.60083	65.7	b (19) (3+)
704.48810	25.3
705.75525	7.3
707.79797	17.1
708.42181	4.4
709.53284	45.2
711.64478	24.5
713.52588	11.9
714.45569	52.3
715.58966	14.9
717.24536	40.4	b (20) (3+)-NH3, b (20) (3+)-H2O
718.39990	2.4
719.36774	82.5
720.52557	55.1	b (13) (2+)
721.54700	33.1
722.55798	38.9	b (20) (3+)
724.59583	24.9
726.12476	59.2	y (8) (1+)-H2O
727.57068	30.7
728.58154	9.3
729.49426	18.7
730.48169	14.6
731.37488	15.0
732.61975	29.8
734.21704	34.1
735.81927	28.7
738.75195	27.7
739.56799	10.7
740.48920	5.6
741.38068	19.5
743.06842	56.1
743.69995	3.1
744.61108	204.3	y (8) (1+)
745.52203	103.0
746.51465	15.3
747.52740	53.9	b (14) (2+)-H2O
750.68677	10.4
751.69446	1.7
752.41785	28.8
753.36157	21.7
754.58942	6.5
755.63361	37.3	b (14) (2+), y (23) (3+)
756.73425	11.1
757.71680	55.7
758.48999	70.3
759.33685	106.4
762.37231	4.5
764.57019	114.0	b (22) (3+)-H2O, b (22) (3+)-NH3
765.54944	25.1
766.56665	6.6
767.52527	12.0
768.43750	30.2
769.40240	13.3
770.51270	6.3
771.45386	11.6
772.59473	4.0
773.45605	19.1
774.54822	10.9
775.20306	20.9
775.85144	23.0
777.22620	28.9
778.59045	3.9
780.43939	88.1
782.52600	11.9
783.54968	34.5	y (24) (3+)-NH3
784.84924	33.3
785.53528	29.7
786.32471	7.3
788.40759	16.2
790.50403	116.1
792.07837	45.7
793.25525	59.3	b (23) (3+)
794.54651	20.6
796.74243	32.5
797.57922	17.2
799.16956	41.6	y (9) (1+)-NH3, y (17) (2+)-NH3
800.28345	10.1
801.01758	42.7
802.56506	80.8
803.57153	15.2
804.38635	29.2
807.24292	59.0	y (17) (2+)
808.11877	46.5
808.86353	18.1
809.55530	48.3
810.50952	37.9
811.44080	27.7
812.25317	67.2	b (24) (3+)-NH3
812.87048	6.8
814.85571	92.2
815.54126	196.3	y (9) (1+)
816.46741	93.8
818.32239	101.4
819.51819	15.0
821.53772	189.4	y (25) (3+)-H2O, y (25) (3+)-NH3
822.76306	44.6
823.50537	74.0
824.55811	15.0
825.61560	37.4
826.67639	78.2	y (25) (3+)
827.54407	49.3
828.29224	25.1
829.70605	22.3
830.46411	23.8
831.26929	56.4
832.04663	6.5
833.45923	5.1
835.46582	25.3
836.33984	14.0
837.83191	23.6
839.51306	25.1
840.48474	77.2
841.46399	12.4
842.51245	11.9
843.37256	2.1
844.46680	60.3
845.64392	29.1
846.51526	10.2
847.65784	11.0
848.85657	11.5
850.09094	51.3	b (25) (3+)-NH3
851.65747	22.5
852.45972	34.8
853.55103	35.8
854.75342	58.5	y (26) (3+)-H2O, y (26) (3+)-NH3, y (18) (2+)-NH3, b (25) (3+), y (18) (2+)-H2O
855.74597	47.9
856.56543	51.0
857.62805	8.6
858.54028	41.0
859.58606	54.3	y (26) (3+)
860.59497	13.2
861.32666	25.0
864.36414	27.5
865.54688	20.8
866.42236	105.5
867.53259	38.5
869.00085	31.9
869.61401	76.1	y (10) (1+)-NH3, b (16) (2+)-NH3
870.40015	4.9
871.81958	53.4
873.07507	115.3
873.91797	16.7
875.05627	66.6
876.43005	73.2
877.63013	23.8
878.41614	7.4
879.33533	59.0
880.13867	74.5
880.99976	63.3
881.98682	15.2
883.05774	17.2
884.44604	157.9
885.59692	74.3
886.57190	100.8	y (10) (1+)
887.51379	73.6
888.72229	186.4
889.40125	47.0
890.33899	36.1
891.36438	56.9	b (26) (3+)-H2O
892.74707	32.6
894.00061	19.8
894.76831	4.9
896.28601	115.0	b (8) (1+)-H2O
897.51343	11.8
898.41675	24.2
899.50928	43.8
900.54126	67.1
901.26489	50.7
902.53564	12.7
903.40979	4.7
904.52966	85.7	y (19) (2+)-H2O, y (19) (2+)-NH3
905.77356	6.4
906.56689	57.8
909.71313	20.8
910.85400	100.3
911.51660	24.6
912.80188	102.3	y (19) (2+)
913.62329	4.2
914.59607	160.8	b (8) (1+)
915.53015	59.0	b (27) (3+)-H2O, y (27) (3+)-H2O, b (27) (3+)-NH3
917.56116	191.3
918.48743	23.5
919.53931	128.6
920.15710	13.9
921.52905	2.0
923.76343	11.4
924.52832	30.6
925.20435	38.2	y (11) (1+)-H2O
926.31616	39.0	y (11) (1+)-NH3
927.85461	46.9
928.99585	68.9
930.47070	53.8
931.18188	81.8
932.36035	26.0
933.27246	48.2	b (17) (2+)-H2O, b (17) (2+)-NH3
935.01074	78.6
936.03613	175.8
937.83838	106.0
938.45728	117.3
939.09473	8.2
939.70752	75.6	b (28) (3+)-NH3, b (28) (3+)-H2O
940.88232	117.2
941.99329	157.1	b (17) (2+)
942.78650	118.5
943.64746	297.7	y (11) (1+)
944.60767	233.7
945.67444	101.6	b (28) (3+)
946.55933	19.4
948.01843	135.9
949.25696	78.5
950.27405	277.0
951.62610	27.0
952.46924	72.3
953.17700	59.9
954.18042	223.5	y (20) (2+)-H2O
955.68640	164.9	y (20) (2+)-NH3
956.47595	60.8
957.64148	60.4
958.63293	106.4	y (28) (3+)-H2O
959.72705	37.2	y (28) (3+)-NH3
960.52014	53.6
961.13562	6.6
962.63013	70.6
963.59802	173.2	b (29) (3+)-H2O, b (29) (3+)-NH3, y (20) (2+)
965.28381	55.6	y (28) (3+)
966.41150	26.7
967.55933	19.2
968.91003	50.7	b (29) (3+)
969.64075	47.1
970.64148	20.7
971.52917	46.6
972.23645	62.7
973.09302	23.3
974.21692	152.8
975.99951	192.9
976.76843	25.6
977.44531	58.6
978.16797	8.7
979.27539	22.3
980.35278	124.8
981.46545	122.7
982.52454	207.0
984.03137	69.9
984.85278	106.1
985.95325	188.1
986.79932	37.8
987.60876	95.1
988.36694	107.8
989.56567	99.4	b (18) (2+)-NH3, b (18) (2+)-H2O
990.50696	94.8
991.83911	65.2
992.61951	80.9
993.60120	100.5	y (29) (3+)-NH3, y (29) (3+)-H2O
994.66003	164.2
995.71936	28.5
996.95593	153.2
998.08545	88.9	b (18) (2+), y (29) (3+)
998.76355	22.7
1000.39185	580.4
1001.31982	314.3
1002.22949	79.1
1003.25171	309.6	y (21) (2+)-NH3, y (21) (2+)-H2O
1004.39856	72.1
1005.09595	129.1
1005.99829	195.6	[M+3H] (3+)-NH3-H2O
1006.81824	106.4
1007.74841	120.9
1008.92334	154.4
1009.56079	79.0
1010.22192	10.7
1011.38147	2.0
1017.66333	127.6	[M+3H] (3+)+H, [M+3H] (3+), [M+3H] (3+)-H
1018.62903	98.2
1019.65649	8.0
1021.21484	86.5
1022.66077	12.5
1023.91614	57.9
1024.84399	18.7
1026.63953	11.9
1028.04285	91.7
1028.74219	16.2
1029.54749	77.0	b (9) (1+)
1030.47876	33.1
1031.61914	21.7
1033.14697	129.3
1034.60046	160.6
1035.58948	39.2
1037.26099	51.0
1038.50415	11.4
1039.52136	99.1	y (12) (1+)-NH3
1040.51636	6.2
1041.44397	59.4
1042.32617	259.7
1043.53198	349.0
1044.39502	85.0
1045.76550	142.8	b (19) (2+)-H2O, b (19) (2+)-NH3
1046.50574	76.8
1047.29761	71.9
1048.41260	50.6
1049.65356	47.2
1050.51953	685.2
1051.32678	344.9
1052.29407	22.5
1053.63721	164.3
1054.84338	388.8	b (19) (2+)
1055.60986	223.4
1056.64502	73.5	y (12) (1+)
1057.43738	122.0
1058.76257	82.9
1059.63623	57.4
1060.59656	98.2	y (22) (2+)-H2O, y (22) (2+)-NH3
1061.48218	88.0
1062.97961	39.4
1063.61536	57.0
1064.82935	280.4
1065.76733	220.5
1066.65466	231.9
1067.44812	13.4
1069.05969	63.8	y (22) (2+)
1070.21338	23.4
1071.21680	24.4
1071.83179	7.6
1072.91882	68.4
1073.77112	27.1
1074.76465	112.4	b (20) (2+)-H2O
1075.78064	271.5	b (20) (2+)-NH3
1077.00183	62.7
1077.86865	6.1
1078.93958	86.7
1079.79663	42.6
1080.88782	79.5
1081.79138	197.0
1082.65271	107.9
1084.00488	104.1	b (20) (2+)
1084.79590	43.0
1086.15247	100.2
1086.77441	9.9
1088.28088	56.4
1089.31494	39.5
1090.68713	57.1
1091.88611	29.3
1093.54395	180.2
1094.34912	56.5
1095.51477	230.2
1096.68323	151.4
1097.37402	76.8
1098.58093	61.7
1099.37268	26.2
1100.44275	43.7
1101.16016	102.3
1101.80469	27.6
1102.95630	12.4
1103.66870	186.9
1104.56091	22.5
1105.60657	5.9
1106.38306	78.3
1107.76965	11.5
1108.79272	133.5	b (10) (1+)-H2O
1110.08459	56.3	b (21) (2+)-H2O
1110.99231	194.2	b (21) (2+)-NH3
1111.91663	59.8
1113.40173	119.9
1114.47485	232.5
1115.72815	55.6
1116.82202	113.9
1117.65295	69.1
1118.54395	207.8	b (21) (2+)
1119.55078	182.9
1120.55212	120.6
1121.75073	80.5
1122.53979	151.3
1123.63440	120.9
1124.98401	120.6	y (23) (2+)-H2O, y (23) (2+)-NH3
1125.84009	44.1
1126.66809	46.2	b (10) (1+)
1127.34546	7.1
1128.04443	128.6
1129.28333	7.1
1130.45593	11.0
1131.44690	135.6
1132.17383	98.6
1133.55383	16.5
1134.68335	13.1
1135.96741	48.8
1136.79565	116.2
1137.52307	56.3
1138.33289	31.8
1139.67529	6.2
1140.89209	116.2
1141.99280	49.7
1143.19348	65.3
1144.01624	20.7
1144.84583	29.7
1145.90503	27.4
1146.68018	35.3	b (22) (2+)-NH3
1147.47986	136.3
1148.71216	61.6
1149.58069	24.2
1150.46924	20.4
1151.07849	62.6
1151.81726	84.2	y (13) (1+)-H2O
1152.77185	77.8	y (13) (1+)-NH3
1153.87781	49.2
1154.92322	79.2	b (22) (2+)
1155.70190	69.4
1156.65149	79.5
1158.34729	352.9
1159.07971	71.1
1159.75623	82.9
1160.79810	80.9
1162.04333	34.4
1163.57678	32.7
1165.48816	327.9
1167.17847	109.1
1168.25452	30.5
1169.47729	98.2	y (13) (1+)
1170.79871	84.8
1171.66931	61.1
1172.85974	98.8	y (24) (2+)-H2O
1173.72009	69.8	y (24) (2+)-NH3
1175.13403	184.6
1176.44128	31.1
1178.35083	112.1
1179.63330	89.2
1180.65503	47.9	b (23) (2+)-H2O
1182.42432	170.0
1183.40051	209.2	y (24) (2+)
1184.49158	81.3
1185.44299	25.4
1187.24365	180.4
1188.55518	57.2
1189.29871	41.4
1190.30920	210.2	b (23) (2+)
1191.37207	143.4
1192.46375	51.6
1193.89673	20.4
1195.11304	84.8
1195.82214	51.9
1196.64050	73.5
1197.55249	30.6
1199.09131	60.6
1199.76282	11.3
1201.05798	119.4
1201.83728	51.7
1202.97278	78.8
1204.31360	73.5
1204.92041	89.8
1205.72412	81.0
1206.44580	8.6
1207.93335	68.3
1208.74341	282.6	b (11) (1+)-H2O
1209.65125	211.7
1210.69287	74.3
1211.89514	42.9
1213.41846	77.1
1215.23108	194.1
1215.91772	27.9
1216.71960	34.2
1217.35327	67.7	b (24) (2+)-NH3, b (24) (2+)-H2O
1218.00964	17.1
1219.65918	263.4
1220.80688	98.3
1222.42139	156.3
1223.88086	209.3
1224.75549	347.1
1225.78320	48.8	b (24) (2+)
1226.60022	185.1
1227.54785	86.2	b (11) (1+)
1228.89185	64.2
1229.79126	27.2
1231.98059	79.5	y (25) (2+)-NH3
1233.57446	6.3
1234.40308	118.9
1235.62524	50.5
1236.76697	15.2
1237.59216	30.6
1238.55896	59.4
1240.66357	363.7	y (25) (2+)
1241.66125	26.8
1242.99243	48.7
1243.69080	117.4
1244.54407	41.5
1245.76160	24.9
1246.66272	12.3
1247.93726	40.7
1248.78870	28.1
1250.56970	92.8
1252.60828	151.7
1253.22766	48.9
1253.94568	175.5
1255.33179	26.2
1256.57458	11.0
1257.77075	2.0
1258.60242	79.3
1259.82324	35.1
1260.72815	5.6
1261.54163	30.3
1262.93872	33.6
1263.60571	29.7
1264.42615	43.1
1266.06506	41.6
1267.06335	6.1
1268.87549	98.2
1269.53882	1.7
1270.87561	161.4
1271.80566	77.4
1272.74780	47.3	b (25) (2+)-H2O
1273.40063	29.4
1274.49792	2.3
1276.18811	93.5
1277.79883	4.0
1279.32825	84.5
1280.16528	62.6	y (26) (2+)-H2O, y (14) (1+)-H2O
1280.78296	4.4
1282.11072	117.4	y (14) (1+)-NH3, b (25) (2+)
1283.30078	215.0
1284.27380	48.2
1285.30603	44.5
1286.96411	52.9
1287.78748	254.5
1288.92212	90.8	y (26) (2+)
1289.72791	29.7
1290.62842	27.2
1291.74414	7.6
1292.48621	39.1
1294.40759	84.9
1296.17114	34.2
1297.29553	47.1
1298.87158	120.6	y (14) (1+)
1299.72522	221.7
1300.78894	29.8
1301.55505	10.8
1302.94617	54.8
1303.88086	7.5
1305.55554	19.2
1306.27795	4.9
1308.22729	74.9	b (12) (1+)-H2O
1309.14185	49.2
1309.94446	67.2
1310.73059	6.7
1311.64160	5.8
1312.85767	21.1
1313.90503	44.3
1316.86304	14.8
1318.04504	47.2
1318.79675	23.8
1319.68860	68.4
1320.81250	9.9
1321.56104	7.1
1323.24268	51.4
1323.95081	58.8
1324.85156	80.3
1325.72900	20.2
1326.55493	73.7	b (12) (1+)
1327.60632	106.6
1328.47192	5.7
1329.72839	18.4
1331.53174	9.6
1333.04675	144.3
1335.28784	28.7
1336.64124	141.4
1337.73938	131.0	b (26) (2+)-NH3, b (26) (2+)-H2O
1338.85547	37.2
1339.88110	73.5
1341.02124	8.4
1341.71472	12.7
1342.75452	27.2
1343.78455	3.9
1344.76379	5.3
1345.90918	13.9
1346.73328	8.8
1348.04651	71.4
1348.97375	98.6
1350.09851	25.6
1351.55176	9.1
1352.94397	30.9
1353.62439	18.1
1355.96960	74.9
1356.81189	48.8
1357.67615	109.7
1358.55676	84.3
1359.72363	30.2
1360.56372	23.8
1361.68225	1.9
1363.20215	31.0
1365.04480	67.1
1366.54187	23.7
1367.31604	20.4
1368.28271	51.5
1369.72693	17.2
1371.65759	23.9
1372.66162	66.8	b (27) (2+)-H2O
1373.65283	28.0
1374.45618	39.4	y (27) (2+)-NH3, b (27) (2+)-NH3, y (27) (2+)-H2O
1375.58032	18.8
1376.81238	17.3
1378.67468	8.7
1380.82581	44.6
1382.10364	40.2
1382.96497	75.0	y (27) (2+), b (27) (2+)
1383.85339	130.3
1384.69385	27.8
1386.75122	57.7
1387.74670	47.5
1389.13501	8.4
1390.85437	61.8
1391.68896	52.0
1392.74243	37.7
1394.44299	15.8
1395.89160	27.8
1396.90637	28.1
1397.75232	57.7
1398.76892	33.4
1399.72095	17.8
1400.86487	20.3
1401.73779	16.9
1402.50586	6.6
1403.93054	105.5
1404.72461	126.0
1405.75122	118.7
1406.69897	12.9
1407.77234	42.6
1408.84033	15.0
1409.81079	14.9
1411.73743	9.5
1412.67126	6.8
1413.56677	65.1	y (15) (1+)
1414.78003	141.1
1415.69397	34.7
1417.59814	70.7	b (28) (2+)
1418.55286	178.6
1419.66162	82.5
1420.31177	12.0
1421.55139	172.6	b (13) (1+)-H2O
1422.72754	71.8
1423.71704	15.4
1424.70618	8.0
1425.95581	20.8
1427.06848	11.5
1428.83716	17.5
1429.48328	10.2
1435.70825	79.3
1436.79321	25.0
1438.98877	67.4	y (28) (2+)-NH3, y (28) (2+)-H2O
1439.88586	145.1	b (13) (1+)
1440.77869	107.2
1441.83179	31.2
1442.65479	8.0
1443.63489	12.4
1444.76770	18.9
1446.38708	67.5
1447.06665	7.5
1448.73071	36.6
1450.06006	9.8
1451.72668	6.1
1453.80701	60.6	b (29) (2+)
1454.48645	23.2
1456.15625	18.7
1457.81909	15.4
1459.80090	8.6
1460.70959	13.3
1461.99390	62.6
1464.15771	13.8
1465.50293	7.8
1466.65027	17.8
1468.07605	2.4
1469.21985	42.9
1470.81921	85.8
1471.96777	85.9
1474.55688	45.6
1475.76050	2.8
1476.95984	24.8
1477.63696	8.7
1478.72363	13.7
1480.06055	19.3
1481.80798	7.2
1482.86975	5.5
1486.50562	9.5
1487.92932	96.4
1488.67676	62.8	y (29) (2+)-NH3, y (29) (2+)-H2O
1489.40112	26.4
1492.64075	151.3	b (14) (1+)-H2O
1493.71375	231.9
1494.68872	36.1
1497.83606	16.2
1499.81653	15.8
1500.71973	22.1
1503.88147	74.7
1506.80542	5.9
1508.98254	4.6
1510.05725	25.1
1511.64722	28.5
1512.91199	13.6
1514.58606	29.9
1515.71545	11.1
1516.76831	16.5
1517.77600	28.5
1518.69141	22.1
1519.96216	27.7
1525.04578	8.3
1528.57251	4.3
1531.52405	37.3
1532.83374	7.6
1535.79407	14.7
1536.68286	7.4
1537.67419	24.7
1538.77673	2.8
1539.81226	14.4
1540.73047	4.1
1541.95215	20.4
1542.82642	7.3
1544.93335	9.8
1546.06567	8.8
1547.56494	6.5
1549.80505	18.3
1550.65405	26.1
1552.78955	47.2
1553.77954	51.2
1554.65820	35.2
1555.67908	7.7
1556.74622	32.4
1557.72046	34.5
1558.69482	5.2
1560.37549	24.7
1561.80090	5.8
1562.44836	9.4
1563.67676	8.5
1567.33655	31.6
1570.92322	22.7
1571.94800	14.6
1572.90723	9.8
1573.97449	26.8
1575.51672	46.5
1576.98926	12.2
1577.72095	13.7
1580.90076	11.5
1581.89124	4.2
1583.00342	4.9
1583.83093	24.1
1584.94092	3.9
1585.89526	6.7
1588.91943	10.5
1590.75732	33.1
1591.95166	45.7
1593.06042	51.4
1593.84473	3.7
1594.69348	9.6
1596.03943	15.0
1596.81799	6.0
1598.90771	11.0
1599.95483	33.2
1603.89502	12.8
1604.87720	24.3
1609.31812	18.6
1609.98389	20.4
1610.76379	7.2
1612.81274	25.1
1614.63757	35.3
1616.71021	16.8
1619.84912	7.8
1620.76746	4.4
1622.14343	16.7
1622.96985	24.8
1623.74377	24.2
1624.99048	4.7
1627.75024	40.2
1628.79492	56.3
1629.65027	2.7
1630.87415	30.8
1631.85400	23.2
1632.67114	9.3
1634.00171	14.0
1636.22095	21.1
1638.89856	8.6
1639.67126	33.3
1640.63171	11.4
1642.95142	3.0
1643.97095	5.9
1646.91260	8.0
1648.89307	9.6
1653.09058	4.2
1661.82910	8.9
1664.77710	5.6
1665.98169	55.6
1666.81750	11.8
1667.91797	44.9
1672.07617	7.8
1676.04614	16.8
1677.41516	24.7
1678.84167	13.9
1679.78210	63.7
1680.82214	13.2
1681.82727	10.9
1682.91663	4.9
1684.87524	2.0
1685.79126	14.9
1687.35962	39.7
1691.84644	22.0
1692.69556	12.5
1693.64648	22.7
1697.05042	9.5
1697.72693	8.8
1701.02014	12.9
1702.90710	43.7
1703.63000	2.4
1706.99353	4.8
1711.59277	3.4
1714.93628	28.3
1721.51526	9.2
1722.75525	13.2
1725.98804	16.8
1729.89209	11.2
1732.94568	35.1
1733.97913	38.2
1735.91809	26.1
1737.31177	13.8
1738.83948	6.3
1740.61499	23.4
1742.39197	10.5
1744.01563	21.7
1747.14514	9.3
1747.96057	23.3
1754.72461	12.6
1756.72546	8.2
1757.99500	3.2
1759.05798	6.8
1761.66931	7.8
1763.90100	7.4
1764.84338	11.6
1768.22632	5.1
1768.83472	8.7
1773.71179	6.4
1774.91443	10.2
1775.85999	14.7
1777.83215	31.4
1781.96851	11.0
1786.16980	21.6
1788.76794	6.0
1790.06396	16.1
1791.86975	18.1
1796.05176	56.5
1796.95984	9.3
1806.15027	12.4
1807.11499	15.3
1807.81372	15.2
1809.94995	13.7
1811.87134	2.5
1822.00818	9.1
1822.99902	7.6
1832.99072	13.3
1834.86133	9.4
1842.99280	6.7
1843.74133	4.5
1844.90527	6.5
1849.25867	6.7
1855.75598	11.9
1858.82385	22.4
1860.91638	8.9
1863.18335	3.6
1870.84351	4.2
1871.89978	12.4
1873.48071	21.4
1874.13293	15.9
1876.78577	9.3
1884.77783	17.8
1888.76172	36.7
1890.12048	7.3
1891.94678	7.9
1893.89844	11.4
1901.67151	8.3
1903.18579	7.9
1909.03442	35.8	y (20) (1+)-NH3
1914.59131	14.0
1924.82751	8.1
1926.84070	17.3
1927.84265	6.5
1935.17810	8.3
1942.21155	51.4
1943.99182	5.6
1945.63989	14.0
1953.81848	14.4
1967.07910	2.7
1969.63525	15.4
1971.08313	13.2
1975.66748	12.9
1976.56531	19.3
1979.20569	6.5
1979.95349	9.7
1997.17493	20.3
1998.98291	19.2
