# Supplementary material for: Top-Down and Bottom-Up Identification of Proteins by Liquid Extraction Surface Analysis Mass Spectrometry of Healthy and Diseased Human Liver Tissue
Source: J Am Soc Mass Spectrom. 2014 Sep 3;25(11):1953–61. doi: 10.1007/s13361-014-0967-z (PMC4197381; doi:10.1007/s13361-014-0967-z)
Supplement: Supplementary file 4 — (ZIP 7870 kb) [file 13361_2014_967_MOESM4_ESM.zip › data/SVQPQSHKPQPTRK_-2_4_66076.txt]

m/z	i	matches
228.43275	5.8
232.21144	3.4
237.36237	13.2
245.25517	18.0
246.25746	7.0
249.12701	3.1
254.72202	14.0
258.12326	11.7
262.39709	4.9
264.53159	27.1
265.26285	16.6
272.17447	7.8
274.33640	7.7
278.34497	10.7
280.27203	5.2
282.51636	5.8
283.32220	8.3
284.19708	5.7
286.30386	14.4
287.24423	13.4
288.29214	28.4
294.38965	2.4
297.43073	11.5
298.67841	28.2
299.30579	18.4
303.33685	15.4
305.25723	1.5
310.21906	11.6
312.22247	7.8
313.72260	10.4
314.32947	9.5
315.43738	3.0
316.34644	32.5
317.32822	30.1
319.32617	9.2
321.19070	3.1
322.50458	16.0
327.51569	7.8
328.43341	1.9
329.24039	6.5
332.22818	5.4
333.22488	19.7
337.20468	15.0
338.57965	4.2
339.45813	5.2
341.20984	4.4
342.41666	45.7
349.50476	4.5
351.46497	6.8
354.34668	4.8
357.33609	7.0
361.03192	14.0
363.19366	15.5
365.32336	5.8
366.17731	4.2
367.48840	3.0
370.39569	24.4
372.45071	16.3
373.20691	3.0
375.18069	6.6
376.36646	6.7
377.31491	19.1
379.38956	17.8
380.48798	9.8
381.41238	2.2
383.43787	10.4
384.36218	42.9
385.37543	9.2
387.37854	7.2
389.36697	3.5
390.61945	13.9
394.59018	4.5
396.22522	7.7
397.45422	35.4
399.41110	10.8
402.29816	8.3
406.95624	10.9
408.32367	3.3
410.32281	18.5
411.43127	5.0
412.28900	9.6
413.24396	19.0
414.18362	16.7
417.31873	45.4
420.23688	5.7
421.27307	10.0
426.56073	2.5
427.35995	9.7
428.59961	46.9
430.05359	10.9
431.23306	9.1
432.43719	11.8
435.46497	8.6
438.45135	6.7
439.39896	13.5
440.33484	29.6
442.44977	3.5
444.15002	7.1
445.84424	44.1
448.36365	16.6
450.31696	16.3
451.34833	20.3
453.37054	21.5
455.45581	28.9
457.57715	13.4
459.26273	8.2
461.25870	32.2
462.35797	42.9
463.30344	8.9
465.50436	17.2
467.21362	4.8
468.25732	7.1
470.24945	14.1
473.36707	26.8
474.29053	11.5
475.34955	8.1
476.41327	3.1
477.29791	21.9
478.46356	10.6
479.52887	7.1
480.42761	26.4
481.25330	4.9
482.43555	2.9
483.45569	30.7
485.26666	31.4
486.43152	14.6
490.03796	6.0
491.47937	14.9
492.22058	20.3
493.48419	8.7
494.50897	9.8
495.32349	36.9
496.26025	6.9
497.36755	7.2
498.41364	95.2
499.37885	14.3
500.68103	10.4
502.41467	3.5
504.44550	15.0
505.31067	12.6
507.43127	16.6
508.39075	38.8
509.46472	15.6
510.46460	26.0
512.35236	3.9
513.43646	6.3
514.42291	47.5
515.31104	10.2
516.39825	24.7
519.27252	3.1
521.35004	31.7
523.53564	12.1
524.40051	12.8
525.25586	5.6
526.28064	173.1
527.33929	5.2
528.33917	8.4
529.00055	3.2
530.30725	17.6
531.40491	9.3
532.40375	2.8
533.28345	2.4
534.25793	5.2
538.40887	3.4
539.21423	15.6
540.34442	13.4
541.60559	37.1
542.25433	29.5
544.31921	13.8
546.63989	22.4
548.33051	58.0
549.30145	14.9
550.28021	9.8
551.28784	25.3
553.34137	16.1
554.31616	32.2
556.58496	28.0
557.50281	32.3
559.24762	4.2
560.98749	42.3
562.28503	48.9
563.63757	24.8
564.48114	11.1
565.26410	13.1
566.40808	30.4
568.40228	7.2
571.38177	5.2
572.33502	8.7
574.34082	13.8
578.39935	15.0
580.33020	4.7
582.18121	30.8
583.21393	7.5
584.53723	41.2
587.45172	10.3
589.43457	35.5
590.56036	23.3
591.56927	13.6
593.53076	82.6
594.38007	34.1
595.39429	46.0
596.86639	22.6
598.32104	3.1
599.66028	63.0	b (11) (2+)-NH3
600.64154	55.2
601.54230	56.7
602.60797	21.8
604.16534	24.2
605.43982	7.1
606.54083	10.9
607.50793	3.5
608.49493	5.8
609.76721	61.8	b (6) (1+)-NH3, b (6) (1+)-H2O
610.42957	13.9
611.62341	34.4
612.50275	89.2	y (5) (1+)-NH3
613.44806	89.0
614.40192	44.7
615.47180	9.1
616.29108	12.3
617.36700	13.2
618.46783	47.0
619.29584	7.8
620.58685	56.2
621.29370	34.8
622.27094	4.5
623.39850	17.2
624.87732	11.0
625.53259	20.2
627.47614	13.4
628.37549	11.8
629.51306	64.2	y (5) (1+)
630.21265	34.8
632.45746	27.8
633.30304	45.3
634.25781	32.0
635.26331	15.1
637.44458	23.1
638.49738	16.1
639.52014	5.6
640.44147	54.4
641.36090	25.4
642.43347	10.8
643.64465	45.7
644.54016	17.7
645.21936	20.3
646.71027	99.0
647.44666	18.9
649.51282	5.0
650.78760	19.1
651.51501	11.7
652.36340	8.0
653.36871	18.0
655.49896	6.4
656.45367	45.8
657.37805	51.4
658.58032	13.8
659.42194	19.5
660.36218	14.2
662.61023	10.3
663.39447	64.4
664.19684	20.5
667.70959	61.2
668.47083	13.0
669.26245	31.5
669.88806	46.1
671.45026	10.5
672.35083	17.9
673.61682	42.4
674.63568	41.7
677.84845	120.7
678.45929	22.0
679.51483	37.8
680.51050	11.0
681.88623	45.1
682.61053	15.8
683.52032	12.2
684.43890	34.1
685.24487	2.5
686.52899	24.9
687.49329	65.0
688.67700	73.5
689.51636	63.2
690.88129	24.9
691.51581	11.2
692.53979	7.5
693.47571	4.6
694.48486	37.0
696.39911	67.3
697.51672	26.2
698.26288	53.6
699.51630	84.8
700.30634	34.8
701.50665	7.8
702.60974	28.2
703.65790	18.6
704.78204	82.8
705.50952	26.9
706.89465	9.3
708.43781	176.5	y (6) (1+)-H2O, y (12) (2+)-NH3
709.58838	100.3	y (6) (1+)-NH3
710.39740	61.2
711.21527	29.1
713.92474	89.0
715.26721	75.3
716.16125	3.7
717.20111	57.2
718.32739	240.8
719.60779	10.4
720.59613	47.4
721.61255	49.7
722.47272	229.6
723.58807	84.7
724.45825	38.6
725.27795	30.3
726.60016	462.6	y (6) (1+)
727.46631	571.4	b (13) (2+)-H2O, b (13) (2+)-NH3
728.41846	154.1
729.67139	17.2
730.74982	22.7
731.63269	56.1
733.53900	14.2
734.61371	21.1
735.68390	32.1
736.43860	19.3
737.34131	9.7
738.54816	18.9
739.23584	27.2
740.57874	17.9
741.54169	67.5
743.83203	80.2
744.75537	77.7
745.64203	58.3	b (7) (1+)-H2O
746.51123	34.1
747.58008	108.3	b (7) (1+)-NH3
748.72034	57.6
750.04700	14.9
750.70251	22.0
752.69598	33.1
753.72961	86.7
754.62439	89.6
755.29114	55.1
756.30402	54.1
757.48596	74.9	y (13) (2+)-H2O, y (13) (2+)-NH3
758.35382	134.1
758.96124	255.0
759.59491	1112.6
760.41064	60.7
762.28247	64.0
764.74994	111.0	b (7) (1+)
765.51099	86.8	y (13) (2+)
766.48138	52.4
768.39014	103.2
769.51917	7.9
770.66522	41.8
771.28760	32.9
772.15509	25.3
773.40985	27.2
774.89990	53.7
775.53528	16.0
776.42615	80.6
777.56854	14.5
778.31885	50.3
779.91925	41.0
780.90784	73.5
781.64520	35.0
782.40656	39.9
783.50232	84.9
784.83875	51.7
785.61810	18.4
786.64221	7.5
788.20526	77.4
788.83679	44.1
789.58539	45.6
790.74487	38.0
791.54156	269.0
792.54175	313.5	[M+2H] (2+)-NH3-H2O
793.55341	223.4
795.26727	51.2
797.42664	149.3
798.06018	27.0
799.12427	24.7
800.67291	287.4	[M+2H] (2+)-H2O, [M+2H] (2+)-NH3
801.61737	101.8
803.68793	31.2
804.58997	13.4
809.51343	16.5
810.64734	31.2
812.60486	15.1
817.61493	11.7
818.60736	3.4
819.90570	5.9
821.45935	14.6
822.54834	13.6
823.99194	27.5
824.64325	26.3
826.83148	15.6
829.64404	49.2
830.88147	24.5
831.58618	28.8
832.38812	32.5
833.53027	17.7
835.49982	70.2
836.40466	77.1	y (7) (1+)-H2O
839.33264	58.6
840.41534	135.0
841.52472	94.7
842.62561	50.1
844.67377	45.5
845.78931	10.3
846.43439	28.6
847.63000	13.9
848.47925	13.4
849.60339	23.8
851.40796	24.1
852.44928	36.2
853.09338	41.4
854.63849	69.0	y (7) (1+)
855.48645	10.8
857.23334	65.9
858.33911	39.6
859.65027	53.4
860.40753	102.2
861.51984	11.1
862.44751	28.6
863.16119	44.5
863.78827	2.9
864.43909	12.3
865.50470	33.0
866.45508	26.8
868.33374	3.4
870.67798	51.7
874.96454	75.4	b (8) (1+)-H2O, b (8) (1+)-NH3
875.60712	23.2
876.33594	2.5
878.04205	106.4
878.64465	40.1
879.54492	138.5
880.29437	77.9
881.48218	102.5
882.82971	104.4
883.49011	5.4
885.44415	27.5
886.92877	47.2
887.80145	55.5
888.81989	6.6
889.91089	109.2
890.91113	40.2
892.40894	608.1	b (8) (1+)
893.55487	368.8
894.37549	38.7
896.58960	253.6
897.64056	94.6
898.50476	64.2
899.26654	76.0
900.20123	20.3
900.80811	6.0
901.69110	37.0
902.92047	156.9
903.59875	39.7
904.90845	100.0
905.97186	25.2
906.72955	34.5
909.31232	34.8
910.17413	43.7
911.65363	6.2
913.55298	55.4
914.78491	36.7
915.77472	46.3
916.82623	84.8
917.54187	2.2
918.88397	51.3
920.14294	45.3
921.52020	83.2
923.45538	7.3
924.69934	41.9
925.87213	6.2
926.89508	63.5
927.69086	12.6
928.73395	11.8
929.67554	63.3
930.84467	12.4
931.59729	117.3
933.49274	16.5
934.13312	12.9
934.77655	6.0
935.82336	108.9
936.97925	63.9
938.86102	41.7
939.48901	11.1
940.58844	184.7
941.50378	9.9
942.58777	47.5
943.37494	60.6
944.16400	27.4
945.53479	12.4
947.49762	31.9
948.35260	9.8
950.21332	75.0
953.05237	45.1
954.67432	45.4
956.46271	55.5
957.59338	7.6
958.80011	24.8
960.59369	83.2
961.62683	26.9
962.82477	66.2
964.60828	56.1
965.71558	35.3
969.48285	101.0
970.91290	69.7	b (9) (1+)-H2O
971.56213	30.3
973.19861	48.4
976.36328	32.6
977.03680	9.2
978.54822	2.9
979.28241	14.8
979.96338	32.7
981.16772	24.0
983.17053	18.4
984.05304	19.5
985.06238	63.9
986.04657	29.8
987.77155	29.9
988.38611	14.3
989.56824	26.5
991.83075	52.4
992.56763	77.3
994.80176	67.4
995.53571	25.3
997.12579	40.4
998.35205	41.0
999.74664	11.8
1000.67896	8.3
1001.30109	24.8
1002.25043	56.8
1003.12158	30.0
1004.58167	100.5
1005.69159	212.6
1006.72015	152.5
1007.58093	54.3
1008.87091	31.6
1009.51141	27.5
1010.18384	17.0
1010.96942	72.3
1012.02228	507.5
1012.70325	117.7
1013.37994	17.0
1015.55530	20.1
1016.45599	6.8
1018.04199	32.6
1018.73584	32.5
1020.24207	13.6
1025.66064	53.1
1026.65015	135.7
1027.65222	47.6
1029.10278	39.5
1030.59778	63.8
1033.13696	43.5
1033.75708	22.9
1034.70715	20.0
1035.83630	54.5
1036.62793	37.6
1038.11499	21.3
1040.57666	2.7
1042.71631	109.6
1044.57361	18.9
1045.96069	12.5
1047.70813	34.0
1048.66724	9.9
1049.69543	27.2
1050.80640	48.6
1052.58313	12.9
1054.39417	23.3
1055.25305	7.5
1057.84375	45.5
1059.65076	7.2
1060.28711	10.8
1061.54236	32.1
1063.51270	20.1
1065.55371	20.3
1066.73755	61.9
1068.05273	21.6
1069.69006	42.9
1070.69531	19.2
1071.62671	2.6
1072.72986	93.0
1073.49353	7.6
1075.25281	40.9
1077.63464	31.4
1078.58459	6.1
1079.56946	13.6
1080.82947	5.2
1082.47571	59.3
1084.67139	16.9
1085.64905	31.6
1087.46777	7.3
1088.56226	9.3
1090.43372	21.5
1091.58240	82.8
1092.64661	399.1
1093.67566	333.7
1094.59644	185.3
1095.40869	14.4
1096.15369	6.0
1097.06238	9.2
1097.68018	32.2
1098.56274	23.3
1099.73706	56.7	b (10) (1+)-H2O
1101.57104	12.0
1102.90466	8.2
1105.55627	40.5
1107.04932	34.2
1108.59631	59.3
1109.86694	11.2
1110.66968	30.4
1111.94580	48.8
1112.72778	20.4
1114.94531	30.8
1116.55078	18.8
1118.88599	18.0
1119.84912	3.9
1120.70068	17.9
1121.47510	6.5
1122.63098	2.6
1125.48193	14.5
1126.87109	47.5
1127.81677	23.2
1130.74463	46.5
1132.71863	6.1
1134.69299	22.4
1135.71692	6.4
1137.68628	12.3
1138.79382	79.6
1140.47192	21.9
1142.50464	9.5
1143.37500	3.9
1144.65100	11.3
1146.80432	22.7
1147.70337	6.5
1149.54443	37.2
1150.62659	10.6
1151.62854	10.4
1154.68030	20.7
1155.70776	6.8
1157.49646	13.2
1158.27600	28.9
1159.62048	12.8
1162.62830	3.9
1165.63123	104.5
1167.15918	13.1
1167.93860	10.8
1168.84778	41.6
1172.63757	2.9
1174.46960	5.9
1176.66821	25.4
1179.70007	71.8
1180.72302	15.2
1181.62402	48.6
1184.73950	20.0
1189.72009	24.3
1191.35583	17.1
1194.45654	29.8
1196.72864	23.8
1197.87073	10.4
1200.19312	22.1
1201.99634	44.3
1207.59912	9.9
1212.66016	18.1
1213.79272	16.8
1214.95996	26.6
1217.45483	39.6
1220.30542	18.9
1221.82190	27.6
1222.55469	6.9
1226.32581	7.1
1230.13037	6.7
1231.14697	15.3
1231.81433	10.6
1232.67896	6.8
1239.13147	23.2
1239.88208	98.0
1240.68311	134.1
1241.68286	17.1
1243.91028	4.7
1245.47095	21.3
1248.71851	5.3
1249.52783	8.8
1253.71985	6.2
1254.47449	6.9
1258.57849	9.9
1261.82776	6.8
1262.72327	20.0
1265.85522	26.9
1267.72461	34.9
1273.87524	3.2
1275.14636	4.4
1278.76758	32.4
1279.79163	8.5
1282.79639	3.0
1286.82642	7.2
1288.46936	17.7
1290.22925	8.4
1292.66199	7.3
1293.86389	4.0
1296.76245	13.0
1297.78906	3.2
1301.80054	16.2
1302.93201	126.3
1303.75012	133.6	y (11) (1+)
1304.70459	36.0
1305.52649	16.9
1312.79797	7.9
1315.81311	9.4
1318.76111	1.6
1320.28271	31.7
1321.64233	11.0
1325.58997	2.6
1333.75696	2.6
1335.70227	2.6
1341.09583	14.9
1343.66431	12.0
1344.92883	7.2
1345.81873	4.4
1353.84058	43.9
1354.84473	49.2
1356.81079	8.7
1357.82227	5.0
1358.96716	10.2
1365.71094	21.3
1370.94202	22.2
1373.96875	19.3
1378.71704	14.0
1385.73267	10.6
1389.85938	7.5
1392.14307	26.8
1394.80066	23.8
1404.90417	2.8
1420.66943	6.2
1422.58130	10.1
1426.06372	6.9
1433.99585	12.8
1436.00940	13.3
1444.54956	14.0
1445.94214	21.0
1452.92639	10.3
1453.97168	31.3
1454.82361	30.7
1462.99841	11.7
1467.29895	12.1
1471.81995	4.8
1473.83716	10.8
1474.67798	30.5
1495.75452	12.9
1500.66467	18.8
1537.78296	15.1
1539.89526	11.2
1564.68579	10.3
1574.74927	11.7
1578.84961	9.8
1579.84143	4.5
1596.52637	12.3
