# Supplementary material for: Top-Down and Bottom-Up Identification of Proteins by Liquid Extraction Surface Analysis Mass Spectrometry of Healthy and Diseased Human Liver Tissue
Source: J Am Soc Mass Spectrom. 2014 Sep 3;25(11):1953–61. doi: 10.1007/s13361-014-0967-z (PMC4197381; doi:10.1007/s13361-014-0967-z)
Supplement: Supplementary file 4 — (ZIP 7870 kb) [file 13361_2014_967_MOESM4_ESM.zip › data/QNEVANVQPSSKR_-2_4_431.txt]

m/z	i	matches
127.64320	11.2
130.38344	7.3
132.07693	9.2
139.49597	39.9
141.58916	178.2
142.46518	112.3
143.48199	180.6
145.34612	324.0
146.70644	66.8
147.39587	516.5
148.24649	39.0
149.65660	16.8
150.86440	16.1
152.39716	1208.5
153.52243	250.3
154.76129	56.3
155.65349	174.6
156.69788	120.4
157.52682	430.4
158.65349	120.6
159.54819	170.4
160.48508	119.5
161.20552	58.5
162.45570	133.9
164.37892	152.8
165.68262	64.5
167.10672	281.1
168.34908	102.4
169.49326	1028.5
170.50809	539.6
171.45279	596.1
172.33844	68.7
173.44174	1328.3
174.55429	204.3
175.51346	565.5
176.48816	104.0
177.45580	24.2
178.53207	92.2
179.54326	58.4
180.51430	302.2
181.43661	434.0
182.47302	140.2
183.53584	646.6
184.55653	238.3
185.47452	466.9
186.45175	1217.0
187.56448	1292.4
188.68929	130.2
189.54996	311.5
190.65884	112.0
191.59860	91.7
192.55766	59.7
193.45135	116.0
194.42990	121.1
195.46045	918.0
196.27071	49.1
197.53604	3712.4
198.54514	542.9
199.47726	891.4
200.48346	280.3
201.48691	759.3
202.62448	133.3
203.75842	564.3
204.51427	6771.6
205.59308	695.2
207.23456	214.7
208.51300	248.5
209.52115	587.2
210.83377	247.5
211.55807	785.2
212.47247	525.2
213.51463	766.5
215.51031	16839.4
216.56111	2482.3
217.47884	769.3
218.80560	308.4
219.55977	265.6
220.50635	201.3
221.48714	221.4
222.30740	518.4
223.54480	230.5
224.51768	495.6
225.63918	1325.8
226.53490	1468.1
227.51440	1556.8
228.60481	600.0
229.53748	549.3
230.59610	407.7
231.28683	3479.8
232.56635	152.5
233.20512	140.3
234.43710	352.9
235.52991	7825.0
236.50232	1104.1
237.52609	794.2
238.52371	217.4
240.11566	7503.0
241.56638	268.0
243.51007	16084.6	b (2) (1+)
244.86490	8386.7
245.67078	1417.8
246.55602	407.0
247.46063	330.6
248.57593	269.4
249.55267	557.4
250.68912	77.3
251.61215	580.4
252.57306	206.0
254.14429	7170.9
255.77725	201.6
256.50949	272.6
257.60324	284.6
258.53964	1397.5
259.72385	568.6
260.66541	438.6
261.60056	301.8
262.57907	1122.9
263.67847	248.1
264.84940	198.1
265.53574	386.3
266.54788	406.2
267.43036	163.6
268.45963	518.2
270.00522	361.4
271.05170	627.5
271.76859	2965.1
272.56143	2024.9
273.63272	551.7
274.59628	3007.9
275.62900	565.2
276.72565	1264.8
277.64371	355.2
278.56628	401.9
279.76031	630.5
280.79062	525.4
281.93088	494.5
282.93506	596.3
283.70816	383.2
284.60327	488.9
285.50287	313.7
286.64206	1286.7
287.62466	602.2
288.69809	635.2
289.65869	130.3
290.90430	717.4
291.73529	994.1
292.84698	1174.2
293.71979	7694.9
294.68607	1754.3
295.57483	514.6
296.52182	632.3
297.71655	274.5
298.66400	598.9
299.51251	1526.8
300.50577	847.9
302.23776	4935.1
302.85596	10050.2
304.59396	1515.0
305.58728	467.1
306.33301	219.3
307.31128	219.9
308.57928	335.0
309.78992	424.7
310.60953	538.6
311.64236	508.8
312.56061	577.8
313.59717	559.2
314.73267	485.5
315.84033	373.5
316.68103	637.0
317.66208	458.8
318.57025	1142.7
319.42044	622.8
320.33557	1161.2
321.56650	2082.7
322.47293	1704.9
323.66327	1055.5
324.55099	581.7
325.53952	317.7
327.05881	1758.0
327.78271	1086.4
328.56412	431.1
329.18970	4930.7
330.77206	9910.0
331.88565	953.5
332.81906	1494.3
333.72083	381.4
334.68326	542.2
335.73572	491.1
336.77829	906.8
337.62283	718.5
338.39340	2818.3
339.63156	907.2
340.84094	4309.9
341.72925	5474.4
343.28107	3086.1
344.79886	1551.3
345.90701	305.8
346.68500	624.5
347.76434	701.6
348.79941	334.9
349.86713	565.5
350.70377	730.4
351.60800	551.6
352.29813	3788.3
353.53961	728.0
354.37949	1306.9
355.52206	951.1
356.65845	859.0
357.68231	1011.1
358.56192	4325.8
359.56256	1512.9
360.60257	1687.0
361.58624	833.3
362.54163	1643.2
363.71326	956.3
364.56625	552.7
365.42242	449.9
366.71945	690.8
367.92975	1302.2
369.62488	11941.6
370.74789	1023.5
371.63284	1294.1
372.60986	753.4
373.50955	2377.0
374.49902	1113.6
375.59964	6652.0
376.66000	2719.5
377.77280	1408.3
378.77664	18064.8	b (11) (3+)-H2O, b (7) (2+)
379.84088	2862.1
380.65649	2624.2
381.55917	1389.2
382.60413	446.2
383.74570	1684.2
384.55685	1168.7
385.66669	1234.9
386.51096	707.5
387.56097	2075.8
388.61447	1157.6
389.76010	4706.8
390.68295	3686.6
391.51611	5408.8
392.74524	3252.8
393.74100	1009.3
394.66934	1442.5
395.67932	1338.2
396.70572	333.5
397.45718	358.1
398.47910	1320.5
399.50220	1465.8
400.52164	2913.2
401.72470	5647.7
402.72095	769.7
403.47983	1038.6
404.67169	1034.6
405.60529	1079.8
406.47943	673.4
407.58542	979.9
408.58310	1075.0
409.68631	6914.0
410.55890	2227.5
411.46414	1932.4
412.78012	773.5
413.58868	1399.2
414.71915	3590.9
415.51007	1368.1
416.56818	3100.7
417.56195	2895.2
418.37338	1138.1
419.34366	3199.8
420.10486	1388.8
420.88016	785.1
421.66983	1882.1
422.72662	2979.1
423.70993	1324.9
424.84753	1491.5
425.68890	1495.7
426.54501	845.0
427.23187	1043.1
427.83768	992.0
428.87970	2401.2
429.75818	1940.0
430.74216	1672.8
431.71030	754.8
432.54828	837.3
433.51947	1708.2
434.36786	1652.8
435.31146	2928.6
436.28958	1353.2
437.39893	1611.7
438.58218	2671.1
439.63986	1153.7
440.28860	903.4
441.07910	27302.4
442.80499	1932.4
443.64566	2372.3
444.86282	1640.0
445.88593	1076.0
446.74081	2079.8
447.72983	6449.9
448.78452	1750.8
449.92438	1364.1
450.74698	1625.9
451.67661	1677.7
452.67310	2912.5
453.81116	50500.7	b (4) (1+)-H2O, b (4) (1+)-NH3
455.67694	981.4
456.51968	3730.4
457.62704	6209.3
458.44568	8743.3
459.81857	3681.8
460.87030	2694.6
461.65628	584.1
462.43369	2433.5
463.33057	2481.1
464.46133	2553.2
465.32858	587.7
465.92966	1561.1
466.85016	2243.5
467.67438	5901.1
468.71378	13943.1
469.71335	3251.3
470.77646	4588.7
471.81708	3593.2
472.66245	3917.5
473.70184	11244.7
474.70709	24941.2	[M+3H] (3+)-NH3-H2O
475.74576	3629.8
476.89801	11870.7
477.86069	11106.4
479.34885	681.7
480.01605	4401.6
480.85577	222.5
482.63730	44.1
484.05423	116.9
485.24274	110.2
486.03647	41.1
486.77322	295.8
487.77130	929.6
488.49237	2045.6
489.30106	1207.2
490.43109	3798.3
491.59689	1198.7
492.59195	970.1
493.71246	332.6
494.77435	974.8
495.56433	1338.0
496.51678	633.6
497.34216	488.3
498.39676	1080.5
499.28738	4956.7
500.43680	4770.9
501.44977	2340.1
502.24503	2159.4
503.95267	8529.5
504.67865	4803.3
506.36847	9178.0
507.46466	2509.8
508.64386	2416.7
509.77155	5850.0
510.76050	2181.8
511.70306	582.2
512.47601	881.4
513.35260	1143.7
514.33105	951.9
515.27985	682.0
516.23834	1892.9
517.51697	2888.7
518.56378	1033.3
519.68610	2285.4
520.64722	851.3
521.81458	1248.7
522.70331	615.5
523.59100	2477.8
524.62573	2173.1
525.23865	14723.0	b (5) (1+)-NH3, b (10) (2+)-H2O, b (10) (2+)-NH3
526.56000	1172.8
527.33075	1834.9
528.31604	2028.9
529.15356	1198.7
530.36761	2655.1
531.55835	4102.5
532.49854	1592.1
533.40839	2123.4
534.26868	2162.1
534.98456	724.2
535.62354	1316.7
536.50183	780.8
537.33374	1158.8
538.19421	1104.5
539.66833	8092.3
540.89667	8252.9
541.69989	16666.2	b (5) (1+)
542.75549	6391.1
544.56171	3962.9
545.45837	1381.7
546.32086	887.5
547.33557	1206.2
548.32690	1417.3
549.70471	20834.8
550.66968	3633.7
551.61877	1390.8
552.48224	1803.7
553.31244	2120.9
553.92963	1964.1
554.82629	1721.1
555.61072	1652.9
556.67780	2503.5
557.54651	1913.2
558.31427	1499.8
559.39447	3170.4
560.19556	1364.2
561.07355	2208.2
562.01318	2263.9
562.68958	1649.9
563.63525	1248.0
564.64392	2441.3
565.58563	3563.9
566.45428	1036.5
567.07507	5922.1
568.39380	4166.7
569.23505	3498.7
570.44873	5132.4
571.35223	5524.7
572.25378	6343.0
573.37054	4616.7
574.34442	8389.6
575.32837	8035.1
576.57928	7753.9
577.39429	8946.5
578.74725	1733.9
579.78296	2202.5
580.52252	26647.4
581.92163	5768.1
582.71552	5004.9
583.70947	18769.4
584.78052	4268.1
585.68896	3778.8
586.53815	2779.2
587.56268	2115.7
588.84393	2795.5
589.93585	4860.1
590.91467	2089.0
591.82312	1767.9
592.72430	15875.5
593.63354	2384.4
594.43469	1783.6
595.45459	1787.6
596.58881	1539.8
597.86157	11060.6
598.70154	16254.8	y (11) (2+)-NH3, y (11) (2+)-H2O
599.68188	6295.9
600.73529	1277.5
601.69934	1485.6
602.83063	2388.1
603.48340	7141.6
604.40808	3419.8
605.38617	4933.0
607.20996	279006.6	y (11) (2+)
608.15436	63098.0
609.81311	7281.5
610.63525	3990.5
611.92889	7755.3
612.66589	6135.3
613.71753	6454.0
614.58270	4293.6
615.61670	3079.6
616.66376	1458.8
617.66888	1508.5
618.65039	9205.2
619.71289	2869.3
620.74713	4095.5
621.57916	3690.7
622.53796	5354.2
623.47076	1985.8
624.41327	2306.6
625.66687	684.2
626.90039	2058.4
627.71716	6672.7
628.60895	3504.3
629.56067	2533.1
630.88745	11059.1
631.62994	14772.9
633.05762	8289.9
634.18976	1737.5
635.27112	1960.7
636.12445	1526.3
637.22266	2034.5
638.42792	5207.4
639.50012	2046.0
640.73773	1250.5
641.75073	4935.6
642.67261	5921.4
643.72247	1238.8
644.73016	1017.3
645.74640	1305.7
646.73950	3123.6
647.54987	1022.3
648.51154	1337.2
649.69031	3045.6
650.63947	1515.8
651.72357	5553.4
652.58917	520.8
653.66748	2283.3
654.90430	6125.0
655.75922	8431.3
656.49316	41725.8	y (12) (2+)-NH3, b (6) (1+), y (12) (2+)-H2O
657.51270	9707.9
658.61707	1222.5
659.47980	17398.5
660.63611	53278.7
661.53619	3925.6
662.66461	20465.9
663.88092	21920.4
664.68665	22442.1	y (12) (2+)
665.71503	5867.9
666.69598	520.3
667.65063	818.5
668.82300	1880.3
669.75317	2864.2
671.61151	78644.0
672.52856	22876.8
673.59894	1614.1
674.53320	906.0
675.44507	501.0
676.61017	1632.5
677.85492	2593.5
678.65112	4602.5
679.64661	21941.4
680.67841	3378.3
681.57281	2368.2
682.69513	1369.1
683.85010	3128.5
684.46271	14741.9	y (6) (1+)-H2O
685.42920	5148.8
686.45618	1632.9
687.40131	2138.7
688.46399	928.6
689.53693	379.8
690.53937	398.1
691.47150	620.1
692.45087	329.0
693.48175	346.1
694.52710	337.4
695.46075	490.0
696.33728	328.7
697.46368	313.9
698.56244	683.7
699.50299	1324.4
700.44745	6681.3
701.66321	2492.6
702.45917	25509.7	y (6) (1+)
703.45056	7909.8
704.48914	820.3
705.49512	729.9
706.48798	592.7
707.43567	611.4
708.43378	804.7
709.52411	123.6
710.50958	386.8
711.61963	317.9
712.47174	738.4
713.60516	401.9
714.50415	295.4
715.50330	669.5
716.58270	352.7
717.60223	309.9
718.53033	457.0
719.50519	997.2
720.60480	639.8
721.52380	497.5
722.41199	1596.0
723.40967	1324.2
724.44287	602.6
725.48383	246.4
726.62250	486.5
727.53082	605.2
728.60339	519.9
729.51959	734.1
730.50885	396.8
731.48517	805.8
732.48749	1092.4
733.51233	844.2
734.46161	1480.8
735.47235	595.4
736.50494	418.9
737.52588	4730.8
738.49316	1774.1
739.51929	525.3
740.58545	584.8
741.47546	1282.2
742.65955	1559.5
743.50531	1186.7
744.66724	513.5
745.53967	2225.8
746.65277	805.4
747.57776	613.2
748.56812	727.7
749.54889	214.9
750.39966	299.3
751.71460	426.0
752.46112	424.4
753.37305	133.7
755.45801	30140.7	b (7) (1+)
756.44110	9049.1
757.50049	2116.0
758.49744	1292.2
759.46393	1423.2
760.49176	841.5
761.57886	328.4
762.53937	532.2
763.60260	173.0
764.52850	215.8
765.51672	191.2
766.57202	203.3
767.49225	154.8
768.40857	166.9
769.54205	367.4
770.43683	357.5
771.52570	725.8
772.59888	391.9
773.61230	262.4
774.48535	190.6
775.80121	122.8
776.49988	113.0
777.43329	239.3
778.47333	222.9
779.48700	1031.1
780.50110	651.7
781.51459	494.4
782.54773	153.8
783.49152	1252.8
784.43262	723.0
785.46039	1865.7
786.49634	746.6
787.54803	276.9
788.66284	359.2
789.39764	279.1
790.14648	407.0
791.22876	241.6
792.41437	155.5
793.49493	132.2
794.53979	83.6
795.57776	285.5
796.54266	451.0
797.55261	568.4
798.51501	265.8
799.50787	4748.2
800.54865	1209.3
801.55524	1663.8
802.43445	911.1
803.40521	1301.6
804.42255	729.0
805.62952	558.9
806.57178	435.4
807.60925	252.3
808.68951	244.3
809.57538	283.1
810.60114	371.0
811.48267	135.2
812.10083	229.1
813.42078	205.3
814.22723	96.7
815.61749	831.6
816.50562	968.7
817.61224	317.2
818.51770	97.9
819.51770	382.5
820.51013	872.0
821.43103	495.4
822.50000	194.8
823.58026	309.8
824.47650	343.4
825.54053	522.4
826.46698	359.2
827.48096	381.5
828.48334	180.2
829.61859	184.0
830.42578	192.0
831.46924	115.4
832.53510	309.4
833.52875	1658.1
834.47778	448.7
835.37115	470.9
836.49896	1032.8
837.68353	582.2
838.45026	2555.9
839.41913	1523.5
840.39343	532.4
841.48181	250.0
842.59296	457.7
843.55023	192.7
844.52771	593.3
845.55347	317.6
846.72058	261.7
847.73944	87.5
848.50513	246.0
849.63232	197.1
850.41888	340.6
851.29456	346.3
852.48730	385.5
853.56921	223.8
854.53094	4056.1
855.51013	1303.1
856.60126	233.9
857.40045	98.3
858.60492	344.1
859.51929	628.3
860.50317	173.5
861.47211	40.3
862.42596	90.2
863.25842	175.9
864.48438	371.9
865.41876	691.3
866.41394	346.2
867.58545	216.3
868.56439	166.2
869.53101	534.8
870.57416	334.5
871.54016	91.2
872.52496	557.9
873.49683	386.1
874.48010	588.2
875.52423	349.9
876.43073	50.7
877.44244	38.0
878.40936	217.4
879.38141	124.4
880.54510	455.3
881.61536	235.7
882.63458	113.2
883.62482	235.1
884.45184	280.0
885.65820	121.6
886.57709	73.6
887.46930	15.1
888.55475	56.0
889.61389	21.9
890.55328	74.0
891.50110	84.3
892.50928	90.4
893.38660	27.4
894.53473	27.0
895.48718	136.8
896.57397	166.5
897.51947	92.3
898.47675	1060.1
899.52618	378.8
900.65546	77.8
901.49506	124.4
902.66821	152.6
903.57141	230.1
904.60358	73.2
905.47589	26.3
906.48773	36.2
907.52734	87.5
908.43701	190.4
909.49902	35.6
910.38580	29.8
911.52533	152.4
912.70447	29.8
913.65137	126.6
914.54993	19.9
916.44214	1397.3
917.56409	459.3
918.52203	522.2
919.55762	324.0
920.67950	92.9
921.57330	13.9
922.51935	66.9
923.56189	250.4
924.61548	244.5
925.52753	141.9
926.72125	46.7
927.56201	77.8
928.57593	129.1
929.58185	9.5
930.58911	81.7
931.74664	40.5
932.59241	196.9
933.62109	518.2
934.49646	227.3
935.51642	996.4
936.48584	565.6
937.54089	172.2
938.56879	127.0
939.56458	105.7
940.60663	210.8
941.62524	187.7
942.50818	198.8
943.91382	152.1
944.66217	61.6
945.90631	78.4
947.38275	17.3
948.40643	105.3
949.46118	164.2
950.50531	210.7
951.53876	3111.0
952.52374	1465.0
953.61426	311.0
954.55066	101.2
955.49811	96.9
956.48169	51.9
957.50952	27.2
958.56171	93.1
959.50085	706.9
960.55231	408.3
961.57825	203.3
962.49139	90.8
964.66382	10.1
965.47400	70.6
966.72797	237.9
967.47162	606.4
968.49573	409.4
969.53448	247.6
970.64874	375.5
971.61090	94.5
972.43335	59.2
973.48944	65.6
974.48175	60.6
975.50952	159.2
976.52405	100.4
977.55023	104.9
978.57440	338.1
979.65314	237.4
980.60480	294.8
981.59076	208.0
982.57776	94.1
983.59149	118.3
984.56335	30.4
985.64600	54.4
986.48169	41.9
987.70166	52.8
989.52576	21.4
990.55481	41.0
991.47455	47.0
992.60944	148.8
993.56702	49.7
994.66125	90.8
996.54767	561.0
997.64929	317.0
998.68481	28.4
999.51740	609.2
1000.50854	230.5
1001.56256	96.2
1002.60284	189.0
1003.99017	48.3
1005.58295	37.3
1006.58246	316.4
1007.64557	46.7
1008.75769	105.4
1009.58850	30.9
1010.71954	331.5
1011.75891	108.6
1012.67505	89.3
1013.57300	83.8
1014.61371	104.3
1015.65894	88.0
1016.47662	66.6
1017.77502	168.8
1018.57965	149.1
1019.50830	653.5
1020.50574	125.7
1022.43835	55.1
1023.39349	53.6
1024.44568	69.3
1025.50195	77.2
1026.72864	126.1
1027.41846	53.4
1028.90906	76.8
1029.56274	52.5
1030.61768	225.6
1031.64355	90.6
1032.28381	44.5
1033.73401	48.1
1034.52905	45.3
1035.44678	54.6
1036.67615	119.9
1037.68140	93.2
1038.69092	24.6
1039.64832	43.9
1040.58362	86.7
1041.57043	42.7
1042.58252	23.8
1043.34631	18.0
1044.52393	40.5
1045.55664	107.9
1047.64893	107.8
1048.58093	1176.9
1049.65820	554.5
1050.68384	129.1
1051.59558	53.6
1052.26184	30.9
1054.63733	64.8
1055.63147	47.9
1056.71887	75.9
1057.72119	19.6
1058.56982	493.3
1059.66553	213.6
1060.67627	188.3
1061.85327	13.7
1062.52502	50.8
1063.42896	121.3
1064.47461	34.7
1065.56958	161.2
1066.47192	1666.9
1067.49963	1309.0
1068.62634	496.8
1069.71411	163.4
1070.56140	87.7
1071.61829	27.4
1072.49365	51.9
1073.71802	31.1
1074.81458	14.7
1075.55188	13.7
1076.28845	11.1
1077.55957	57.1
1078.63220	17.6
1079.89319	64.6
1080.66394	237.5
1081.68494	182.7
1082.58618	254.2
1083.63257	180.8
1084.47766	285.3
1085.08606	33.3
1085.68652	445.3
1086.67932	182.0
1087.64099	132.4
1088.74268	38.7
1089.65527	41.2
1092.01575	82.9
1094.58911	160.2
1095.52844	85.6
1096.79688	53.2
1097.66321	32.6
1098.61414	581.3
1099.59839	203.9
1100.56799	12.7
1101.81897	6.9
1102.57495	21.3
1103.71057	19.5
1104.68530	22.6
1106.68188	20.7
1107.60095	80.4
1109.54993	40.4
1110.54712	40.9
1112.54639	119.7
1113.63025	67.4
1114.63831	41.6
1116.00171	91.5
1116.66260	607.9
1117.47009	225.6
1118.15088	19.3
1118.84802	17.3
1120.63574	102.5
1121.45837	77.7
1123.20068	80.8
1123.85498	182.9
1124.64661	95.5
1125.58899	31.3
1126.25293	17.1
1127.55518	29.8
1129.49304	6.5
1131.55603	43.5
1132.65161	21.6
1133.65173	57.0
1135.00720	66.7
1135.67114	249.9
1136.78479	66.4
1137.64844	11.7
1139.86365	56.6
1140.48169	19.9
1143.07092	94.0
1143.74500	75.9
1144.78674	28.1
1145.61340	33.7
1146.78345	98.3
1147.75928	23.4
1148.64722	54.7
1149.62244	24.0
1150.63647	19.4
1152.43896	51.4
1154.41003	111.4
1156.43250	15.2
1157.68542	31.2
1158.70911	19.8
1159.52930	101.8
1161.63086	51.2
1163.62512	20.1
1164.72485	68.3
1165.73120	91.9
1166.69348	42.9
1167.64124	37.1
1168.38586	30.7
1170.37646	21.0
1173.44812	15.4
1174.55884	16.4
1177.44983	144.0
1178.43518	273.0
1179.62927	114.6
1180.78979	147.8
1181.75049	104.1
1182.69324	64.3
1183.66699	30.6
1184.72632	59.4
1189.72595	26.1
1191.20386	88.3
1192.86328	64.0
1193.64856	19.8
1194.78589	14.0
1195.58264	363.5
1196.51990	256.4
1197.60522	85.0
1198.74744	87.8
1203.41589	6.9
1204.64709	11.8
1209.83911	25.9
1210.47839	4.9
1211.70911	132.6
1212.57678	50.9
1213.58362	16.5
1214.45947	38.3
1215.97803	11.5
1217.64478	8.2
1220.85291	12.6
1222.84937	53.6
1226.57483	28.9
1229.89355	31.2
1231.63257	17.4
1232.73987	58.8
1233.82581	64.6
1252.74719	11.1
1264.49353	10.6
1266.82434	42.0
1269.56458	11.8
1270.89368	24.9
1282.71545	21.5
1283.78125	52.3
1286.97607	18.2
1287.61487	11.1
1288.72534	8.3
1316.52039	21.4
1355.35400	18.4
1440.72217	30.2
1444.51563	30.2
