# Supplementary material for: Top-Down and Bottom-Up Identification of Proteins by Liquid Extraction Surface Analysis Mass Spectrometry of Healthy and Diseased Human Liver Tissue
Source: J Am Soc Mass Spectrom. 2014 Sep 3;25(11):1953–61. doi: 10.1007/s13361-014-0967-z (PMC4197381; doi:10.1007/s13361-014-0967-z)
Supplement: Supplementary file 4 — (ZIP 7870 kb) [file 13361_2014_967_MOESM4_ESM.zip › data/TQGEGPGPKETSTNGPVSQEAFSVTGPAAPGALPPPSPK_-2_4_9730.txt]

m/z	i	matches
198.23198	31.8
211.31516	10.8
212.14815	21.5
213.20695	47.4
214.23788	29.7
215.37599	15.5
216.23245	22.9
217.22589	43.7
218.31798	6.7
219.15031	24.6
222.30753	63.6
223.27504	10.6
224.37607	12.2
225.28358	120.3
226.42801	62.1
227.28571	614.9
228.25948	196.4
229.25218	79.4
231.22243	49.5
232.27310	49.0
233.25337	10.9
234.26910	30.9
235.82161	9.4
237.25415	9.4
240.29387	57.2
241.27551	43.9
242.24536	62.7
243.27287	132.3
244.33311	66.9
245.22566	141.5
246.30815	83.8
248.16562	13.3
249.30002	17.9
250.01979	28.8
251.39066	28.9
252.39212	59.5
253.43483	88.7
254.46100	65.4
255.14766	13.4
256.13147	75.9
257.35110	94.8
258.37393	492.6
259.39966	60.9
260.35150	54.8
261.41379	143.5
263.32538	86.3
265.34137	47.8
266.28751	63.9
267.40155	13.3
268.37421	90.8
269.37579	38.0
270.30316	67.8
271.20197	34.3
272.53452	114.6
273.66031	35.4
274.30444	79.4
275.29272	54.9
276.32092	657.7
277.30719	198.1
278.40756	58.4
279.42615	39.4
280.34335	83.1
281.47330	78.0
282.39572	59.5
283.35907	36.7
284.33780	86.4
285.40533	142.4
286.37146	102.2
287.32147	28.1
288.39935	88.5
289.29163	118.8
290.42102	37.5
291.38586	91.8
292.31494	15.9
293.31061	26.5
294.28687	57.2
295.39813	54.1
296.72559	55.1
297.51230	96.7
298.35016	369.2
299.45755	169.4
300.40677	122.3
301.33926	150.2
302.26181	121.0
303.23254	9.3
303.85168	51.0
304.50388	15.0
305.50909	7.9
306.47729	14.4
307.26865	16.5
308.33542	77.3
309.39600	499.1
310.36783	108.9
311.44501	38.2
312.51495	72.5
313.33893	109.6
314.59735	162.4
315.99811	110.6
317.19302	58.8
318.34308	79.0
319.34070	5.7
320.50037	16.9
321.38089	53.6
322.28726	31.0
323.39301	121.8
324.43533	117.5
325.45917	93.8
326.51428	83.1
327.39011	611.3
328.36230	142.4
329.36481	279.3
330.44885	105.2
331.53839	68.1
332.28979	64.3
333.48230	19.2
334.42743	7.4
335.34738	25.3
336.46222	16.5
337.42917	23.5
338.76596	57.6
339.49475	30.6
340.43359	120.9
341.56195	116.7
342.37900	77.5
343.54608	176.9
344.46664	153.5
345.45493	24.9
346.43353	80.9
347.43399	159.5
348.52869	33.8
350.40002	27.2
351.33795	20.6
353.34906	99.2
354.59827	123.0
355.36682	76.3
356.48318	132.7
357.46725	20.4
358.44888	97.6
359.43222	51.9
360.48340	157.2
361.53098	16.3
362.48785	96.6
363.41852	41.6
365.28998	104.8
366.58545	147.3
367.54782	98.0
368.49304	94.2
369.40149	85.1
370.50473	105.9
371.50348	149.6
372.46088	36.1
373.51740	237.3
374.50595	123.9
375.33554	102.5
376.45630	98.0
378.57379	53.9
379.44559	114.0
380.37708	71.0
381.43701	47.8
382.52802	149.1
383.27747	45.7
384.44037	50.2
385.48718	181.4
386.50497	84.7
387.49167	308.5
389.33331	1533.7
390.49310	370.2
391.39502	212.9
392.36844	459.4
393.41156	260.7
394.38724	81.0
395.29822	85.0
396.56601	35.9
397.38904	135.7
398.44263	157.2
399.62991	246.4
400.53009	185.7
401.47101	140.1
402.45926	51.2
403.69452	190.2
404.52444	143.8
405.39154	51.3
406.39380	22.7
407.86224	137.1
408.72711	93.2
409.79871	147.4
410.41763	1279.5	b (17) (4+), y (4) (1+)-H2O
411.45251	354.9
412.40335	250.0
413.53876	231.8
414.50079	239.3
415.36719	230.4
416.42700	141.0
417.45010	224.6
418.38855	63.6
419.47083	63.6
420.57251	125.9
421.51196	168.0
422.53558	87.4
423.54462	369.9
424.58167	249.7
426.21539	310.6
427.42877	607.7
428.32666	494.0
429.52637	187.3
430.56122	225.3
431.52051	137.9
432.46780	170.4
433.49896	103.7
434.35309	17.2
435.39575	88.4
436.65546	82.7
437.40994	153.9
438.49609	51.6
439.60266	105.7
440.55096	397.3
441.53354	163.9
442.61261	703.1
443.48834	380.7
444.60693	213.9
445.61441	171.8
446.73578	55.6
448.60791	32.3
449.40314	30.9
450.33545	219.5
451.44489	74.4
452.72192	44.0
453.69891	110.8
454.46667	48.7
456.11304	140.0
457.46552	298.6
458.51807	115.9
459.74939	281.5
460.41711	966.7
461.52759	457.8
462.40692	65.8
463.43451	42.5
464.74371	421.5
465.50519	51.1
466.43683	381.9
467.45148	89.0
468.39270	244.0
469.39972	159.8
470.47473	147.0
471.40588	311.6
472.51825	262.2
473.76599	404.6
474.59930	260.3
475.44220	125.7
476.40594	27.6
477.70575	97.1
478.50439	250.3
479.48737	177.8
480.56647	96.9
481.33301	61.2
482.45081	197.0
483.27332	61.2
484.17242	228.8
485.40289	221.3
486.46173	121.6
487.68799	782.3
488.39288	490.5
489.36053	75.8
490.48895	239.8
492.20526	301.5
493.28076	152.5
494.52777	89.3
495.49512	71.0
496.45947	119.0
497.56097	83.8
498.45081	141.7
499.47760	111.4
500.44397	26.3
501.53320	104.1
502.39386	234.8
503.41980	261.6
504.53430	144.6
505.53662	1138.7
506.46765	152.8
507.51166	208.0
508.42969	156.8
509.37756	174.4
510.44348	250.1
511.39685	149.1
512.35303	162.0
513.59955	145.8
514.42999	178.0
515.39203	147.6
516.52911	121.3
517.41534	3193.6
518.41656	748.7
519.46497	344.2
520.39172	312.8
521.32135	433.7
522.43402	168.6
523.44916	944.2
524.43329	361.0
525.32465	164.9
526.43359	202.6
527.43304	387.9
528.33453	344.1
529.26471	1132.9
530.23401	130.8
531.54205	64.5
532.31250	81.6
533.34827	91.2
534.44873	104.2
535.44220	97.8
536.49548	174.2
537.65729	777.6
538.56934	271.6
539.47302	339.5
540.41119	87.8
541.40454	480.2
542.44647	88.8
543.50128	248.0
544.48853	121.8
545.28009	165.0
546.41479	116.5
547.27924	353.7
548.26355	285.0
549.11432	298.5
550.43866	297.0
551.39331	289.7
552.50220	209.0
553.50568	330.8
554.45135	127.8
555.40112	722.8
556.51459	666.5
557.46747	625.3
558.55182	195.7
559.40991	334.8
560.58270	205.9
561.65179	602.2
562.61993	134.3
563.44324	305.1
564.51581	582.3
565.37079	331.5
566.29431	138.1
567.24323	275.1
568.29266	312.5
569.36804	303.6
570.24786	153.5
571.10309	141.4
572.43378	288.8
573.49951	158.3
574.43817	111.7
575.66772	547.1
576.45032	85.0
577.31787	159.2
577.97650	93.4
579.23444	229.8
580.27167	202.9
581.48572	78.3
582.57556	363.0
583.66461	125.6
584.60962	685.0
585.47284	591.4
586.43451	337.6
587.65015	95.5
588.44397	307.8
589.64600	128.7
590.66797	1201.4	y (13) (2+)-H2O, y (25) (4+)
592.23608	373.2
593.50775	536.6
594.44934	120.5
595.07355	105.0
596.56519	36.2
597.39209	254.3
598.38232	128.3
599.78015	537.0
600.61072	1142.9
601.60132	281.0
602.65173	582.9
603.57074	77.6
604.32141	152.5
605.14502	39.3
606.46429	510.8
607.49072	257.7
608.54865	170.1
609.69318	1421.9	b (7) (1+)-H2O
610.59546	1658.3	b (7) (1+)-NH3
612.02966	651.3
613.27045	195.7
614.58148	311.1
615.41174	329.1
616.52246	237.5
617.51685	249.0
618.78174	3605.6	y (26) (4+), b (19) (3+), b (25) (4+)-NH3, b (25) (4+)-H2O
619.61652	2532.1	y (14) (2+)-H2O, y (14) (2+)-NH3
620.50098	380.4
621.22375	413.4
622.04828	350.8
623.03278	88.4
623.74530	69.3
624.51923	237.9
625.46185	318.8
626.57056	329.7
628.18311	12764.7	y (14) (2+)
629.13275	1849.5
630.49658	391.0
631.45288	89.1
632.37567	770.6
633.36206	544.5
634.50330	1029.0
635.64172	441.9
636.88837	4018.4	b (26) (4+)
637.64050	4793.1
638.65643	614.2
639.57495	93.1
640.51947	117.6
642.15186	1752.0
643.15118	1481.3
644.45514	559.5
645.49237	1867.1
646.60010	545.5
647.82300	1151.2
648.62067	352.6
649.78601	621.4
651.04755	448.6
652.50775	882.9
653.43085	1110.4
654.51172	531.0
656.06445	654.0
656.78351	575.0
657.58362	393.0
658.70770	158.3
659.67407	1830.5	b (35) (5+)-H2O
660.39905	1604.0	b (27) (4+), b (35) (5+)-NH3
661.32648	1156.8
662.32166	542.4
663.39929	671.3
664.16589	396.3
665.68665	333.1
666.92102	798.2
667.71417	2828.8	y (21) (3+)-H2O, y (21) (3+)-NH3
668.33838	2728.4
669.48444	1422.6
670.49969	711.5
671.56085	1010.2
672.24298	764.9
673.39374	6459.5	y (21) (3+)
674.02942	4414.8	b (28) (4+)-H2O, b (28) (4+)-NH3
675.40039	466.7
676.26489	358.8
677.46039	541.7
678.68866	811.6
679.63159	295.8
680.45349	85.0
681.31744	287.1
682.30176	294.4
683.56830	682.3
684.58362	2113.4	b (21) (3+), b (14) (2+)-H2O, b (14) (2+)-NH3
685.48804	189.2
686.16205	594.8
687.17029	236.2
688.27985	524.2
689.44019	351.1
690.54669	706.8
691.57562	804.6
692.83563	463.2
693.62439	1487.9
695.02051	997.1
695.85181	2558.8	b (29) (4+)
696.88812	272.6
697.68945	141.1
699.04297	2227.3
699.82526	7945.0	y (37) (5+)-H2O, y (37) (5+)-NH3
701.51251	582.1
702.57214	652.5
703.64178	1838.3	y (37) (5+)
704.66211	1197.8
705.41302	6470.1
706.66370	497.5
707.69537	404.3
708.52521	137.8
709.45544	870.6
710.32904	1320.9
711.29633	1883.0
712.34192	944.5
713.46844	869.7
714.55994	2093.8
715.45453	882.0
716.62317	5102.5	b (30) (4+)-NH3, b (38) (5+)-NH3, b (38) (5+)-H2O, b (30) (4+)-H2O
717.46338	332.2
718.33899	196.7
719.58490	748.8
721.09003	23254.3	y (16) (2+)-NH3, b (30) (4+), b (15) (2+)
722.28479	978.5
723.18976	793.4
724.27985	279.5
725.62024	21078.1	y (38) (5+)-H2O, y (38) (5+)-NH3
726.99384	781.7
727.80182	1344.7	b (22) (3+)-NH3, b (22) (3+)-H2O
728.56592	1209.5	y (38) (5+), y (16) (2+)
729.68274	689.0
730.86499	863.3
731.56543	3701.3	b (31) (4+)-NH3
732.52881	11574.8
733.64063	7054.1	b (22) (3+)
734.84540	1347.8	b (31) (4+), y (7) (1+)
735.76855	1074.9
737.17883	23646.8
738.97681	10207.6
740.29022	9094.1
741.05188	3226.3
742.17908	392.1
742.78705	361.2
746.32312	48.4
748.99365	63.7
750.27454	67.9
751.66864	21.4
753.52283	826.4
754.12885	375.4
754.81311	158.3
755.79077	138.8
756.47095	345.6
757.53522	158.0
759.39313	1354.4
760.18781	2113.5	b (16) (2+)-H2O
760.97784	424.0
761.68909	161.7
762.66217	179.4
763.56122	75.8
764.51978	328.9
765.53143	534.5
766.75177	742.2
767.57770	193.1
768.48718	146.4
769.59393	303.6
770.85803	754.3
771.61285	135.9
773.11017	1315.5	y (17) (2+)
774.50128	341.2
775.62390	3469.4	y (32) (4+)-H2O, y (32) (4+)-NH3
776.49133	433.8
777.53009	1149.7
778.59436	491.3
779.71112	611.8
781.07019	851.0
782.34009	485.9
783.40326	124.6
784.38397	131.5
785.58063	847.2
786.22729	462.2
786.92670	21261.2	y (25) (3+)
788.30200	9042.8	y (8) (1+)-H2O
789.19745	2141.1	y (33) (4+)-NH3, y (8) (1+)-NH3, y (33) (4+)-H2O
790.25153	497.5
791.45538	695.8
792.54791	369.8
793.58856	606.3
794.46478	406.7
795.66974	1541.3
796.69208	1552.9	b (24) (3+)
797.57153	1031.9
798.42871	472.5
799.27222	419.1
800.75671	595.1
801.57654	181.4
802.83521	1275.9
803.79425	1570.3
805.21704	545.2
806.54779	497.3
807.50360	792.7
808.19830	545.8
809.17084	454.3
811.12073	585.1
813.31152	1585.8	y (34) (4+)-H2O
814.88837	1349.3	y (34) (4+)-NH3
815.62006	574.7
816.73334	269.4
817.57208	1205.6
818.73596	2064.0	y (34) (4+), b (17) (2+), y (26) (3+)-NH3, y (26) (3+)-H2O
819.78210	1047.7
820.71881	280.8
821.40857	330.6
822.01727	8537.6
823.45361	762.7
824.06097	2294.8	b (25) (3+)-H2O
824.72083	23588.0	b (25) (3+)-NH3, y (26) (3+), b (35) (4+)-H2O, b (35) (4+)-NH3
827.08075	397.3
828.37238	706.0
829.69958	248.6
830.93860	392.2
831.86243	461.9
832.77313	369.0
833.69830	354.0
834.53912	301.5
835.38873	1418.1	b (9) (1+)-NH3
836.74042	1364.8	y (18) (2+)-H2O, y (18) (2+)-NH3
837.60278	807.6
838.47217	752.3
839.62750	8953.4
840.83978	331.9
841.51666	463.1
842.36505	637.1
843.24591	309.6
844.84137	3323.0
845.67090	12630.9	y (18) (2+), y (9) (1+)-H2O
846.56586	2707.5	y (9) (1+)-NH3
847.54413	707.2
848.60132	272.2
849.95441	460.6
851.14600	389.9
852.30762	1362.4	y (27) (3+)-H2O, b (9) (1+), y (27) (3+)-NH3
853.39764	665.4
854.20581	372.2
855.24152	592.9
856.04633	834.4
856.84766	795.9
857.67633	410.0
858.54779	320.1
859.67157	462.9
860.91003	504.1
861.59119	249.3
862.30487	1207.0
863.20081	2194.4	y (9) (1+), b (18) (2+)
864.34772	398.9
865.45947	669.3
866.59814	530.0
867.90991	4462.2
868.65155	459.6
869.47443	300.1
870.63342	372.9
871.41870	350.4
872.45959	557.0
873.40387	826.8
874.42511	1264.9	y (37) (4+)-H2O, y (37) (4+)-NH3, b (27) (3+)-H2O
875.21204	820.5
876.49188	578.2
877.98962	538.5
879.05432	2190.5	y (37) (4+)
879.88416	529.5
880.81079	2209.1	y (19) (2+), b (27) (3+)
881.51752	1857.5	y (28) (3+)-H2O, y (28) (3+)-NH3
882.49860	180.9
883.48004	504.1
884.52240	938.8
885.30920	758.7
886.28668	144.7
887.69226	740.1
888.72345	241.1
889.87390	1087.1
890.76251	1393.5
891.99707	354.3
892.89008	630.5
893.61200	232.3
894.61633	212.7
895.57007	1468.0	b (38) (4+)-H2O, b (38) (4+)-NH3
896.48108	383.9
897.56366	117.3
899.35773	741.5
900.21515	3950.7	b (38) (4+)
901.25720	1237.4
902.39868	801.0
903.10907	679.7
903.98950	234.4
904.83728	102.7
905.73242	226.1
906.65173	327.0
907.71600	471.6
908.92401	3641.3
909.72290	11407.7
910.58722	2338.0	y (38) (4+)
911.71466	1097.4
912.70392	1331.2
913.78400	303.1
914.51904	188.8
915.96881	309.2
917.20142	810.1
918.54047	427.7
919.60529	170.2
920.61816	74.2
921.76379	344.7
922.76678	681.2
923.51825	357.7
924.56451	221.6
925.47852	377.4
926.83533	721.2
927.73566	605.9
928.53394	486.0
929.48523	317.8
930.63788	615.6
931.55389	224.0
932.99377	1472.2
933.93604	677.8
934.72412	107.1
936.44794	2184.4	y (20) (2+)-H2O
937.41235	291.6
938.37799	444.1
939.50873	260.2
940.68646	318.9
941.76447	156.5
942.78265	158.6
943.62292	233.7
944.34192	255.8
944.97565	238.1
945.58246	289.4
946.55322	2657.0	y (20) (2+)
947.59503	1243.3
948.62140	590.1
949.53333	332.3
950.66156	268.5
952.20758	930.1
953.16217	304.9
954.50336	582.7
955.38391	1096.3
956.44061	1043.6
957.61377	227.7
958.41205	133.6
959.48669	216.6
960.25085	154.0
960.86877	7242.9	y (10) (1+), b (30) (3+)
961.62549	1614.8
962.65680	172.4
963.74762	276.7
964.83008	945.7
965.75696	1027.6
966.83112	4345.9
967.56293	1172.6
968.58319	514.6
969.78949	283.0
970.62231	563.0
971.63165	829.2
973.41565	1984.2
974.23315	7696.5	b (31) (3+)-H2O, b (31) (3+)-NH3
975.27563	1224.2
976.24042	223.5
977.53320	94.7
978.56982	266.9
979.64923	459.7
980.67950	268.4
981.53021	537.0
982.50391	182.5
983.55243	165.5
984.66644	514.3
985.63110	534.3
986.61646	303.1
987.78314	191.7
988.56677	186.1
989.53467	239.7
990.82892	271.1
991.83441	824.1
992.69232	527.8
993.67249	1302.3
994.54681	369.9
995.58685	264.6
996.49731	43.8
997.67523	1254.0	b (32) (3+)-NH3, b (32) (3+)-H2O
998.71399	3280.2
1000.36298	1345.1
1001.18396	3711.9	y (31) (3+)-NH3, y (31) (3+)-H2O, y (21) (2+)-H2O, y (21) (2+)-NH3
1002.06189	591.9
1002.82251	341.7
1004.39484	641.9
1005.42358	449.1
1006.70160	505.3
1007.81750	603.6
1009.41418	23172.1	y (21) (2+)
1010.17773	22498.5
1011.12628	2082.7
1012.61554	306.9
1013.71503	406.2
1014.72357	417.0
1015.48236	425.4
1016.12354	217.1
1017.61853	183.0
1018.71057	81.4
1019.50488	82.4
1020.50012	74.3
1022.08356	405.5
1023.20795	325.8
1024.40637	337.3
1025.45386	237.4
1026.59607	270.6
1027.81470	383.8
1028.65967	94.6
1029.50696	89.3
1030.98621	330.7
1031.68689	294.3
1032.57788	114.5
1033.57776	763.9
1034.27271	225.2
1035.68628	578.4
1036.83337	305.2
1037.67664	70.5
1038.35388	41.9
1039.70679	699.0
1040.70691	308.3
1041.70728	300.0
1042.63977	194.2
1045.18970	200.8
1046.42493	208.5
1048.27380	3500.8
1049.19299	1217.3
1050.02222	126.9
1051.00793	337.2
1052.06836	119.3
1053.32336	223.1
1054.44592	323.1
1055.48621	219.6
1056.95715	2136.7
1057.69019	2477.5
1058.67090	742.6
1059.73157	188.9
1060.64038	73.2
1061.64746	149.9
1063.21021	81.1
1064.24683	305.7
1065.04102	47.7
1066.14185	600.9
1067.14111	461.8
1069.02368	57.3
1069.62463	225.9
1070.53601	379.3
1071.75806	376.5
1072.77100	264.9
1073.44739	331.3
1074.45972	1079.0
1075.64050	511.3
1076.61279	338.1
1077.57910	49.8
1078.82898	93.3
1079.64148	147.5
1080.66296	222.3
1081.56067	288.0
1082.94434	291.6
1083.66064	352.1
1085.91846	150.2
1086.52820	41.1
1087.28369	62.0
1088.79688	354.5
1089.51904	423.3
1090.48755	334.7
1091.92261	246.6
1092.86914	106.8
1095.04932	712.1
1095.67297	669.3
1096.64819	79.8
1097.65125	20.7
1098.45837	12.7
1099.75659	100.9
1100.55347	85.1
1101.52124	24.1
1103.66638	52.1
1104.76831	2154.3	y (35) (3+)-NH3
1105.67236	882.7
1106.72852	162.2
1107.56848	110.3
1108.73877	78.7
1109.62451	366.5
1110.68140	254.9
1111.57654	147.2
1112.89783	1137.3
1113.83875	11715.4
1114.71472	4235.7
1115.61096	392.5
1116.54517	202.6
1117.84143	111.5
1119.09570	5085.6
1120.23523	241.0
1121.65686	153.5
1122.53235	108.8
1123.66162	188.1
1124.59668	587.0
1125.59314	238.5
1126.59631	601.2
1127.47827	455.3
1128.39453	155.5
1129.76819	663.3
1130.53638	339.9
1132.41406	58.9
1133.49097	39.7
1134.19275	39.7
1135.65906	46.5
1137.72485	32.4
1138.66150	40.2
1139.66504	31.5
1140.73792	101.1
1141.72766	92.6
1142.58887	180.8
1143.52161	95.7
1144.63733	22.7
1146.52026	66.5
1147.77527	62.6
1148.47620	5.4
1149.62036	43.1
1150.60291	137.3
1152.47217	41.1
1153.60474	171.6
1154.64380	145.9
1155.64111	175.0
1156.82507	184.3
1157.63867	470.7
1158.71594	235.8
1159.80701	63.9
1160.78394	17.8
1162.04993	98.9
1162.73621	44.6
1165.26965	244.3
1166.05908	16.2
1167.03894	106.1
1168.38806	115.4
1169.08997	53.3
1170.50745	466.3
1171.41272	59.2
1172.53064	73.3
1173.48218	34.0
1174.79333	51.4
1175.62390	140.7
1176.63647	214.5
1177.56934	31.1
1179.38501	11924.4	y (25) (2+)
1180.26172	5530.9
1181.27258	95.5
1182.60767	138.2
1183.59790	801.3
1184.65149	258.9
1185.64807	511.1
1186.70911	402.3
1187.66467	119.9
1188.46289	39.0
1189.73938	19.8
1191.39844	114.0
1192.72302	68.2
1193.66760	150.6
1194.87634	9.0
1195.55371	47.5
1196.66968	298.0
1197.71033	135.8
1198.69421	107.9
1199.56665	56.1
1200.76599	201.6
1201.66711	114.0
1202.64722	227.5
1203.67664	83.2
1204.68433	76.4
1205.50781	54.9
1208.55481	10.8
1209.69080	45.1
1210.50391	87.9
1211.65991	138.9
1212.59399	44.9
1213.51514	178.7
1214.45056	127.0
1215.66089	84.7
1216.65430	21.1
1217.64258	174.1
1218.72852	296.3
1219.65222	301.7
1220.72278	110.5
1221.61047	169.8
1222.86377	80.4
1223.75732	74.4
1224.60767	28.6
1225.83960	16.4
1226.87390	257.6
1227.74622	176.8
1228.39014	27.3
1231.70459	8.2
1233.66675	120.8
1235.85364	5640.4	b (25) (2+)-H2O, b (25) (2+)-NH3
1236.78711	3224.2	y (26) (2+)
1237.78418	459.5
1238.63562	259.0
1239.68652	60.7
1240.72583	194.7
1241.75916	185.2
1242.58496	79.3
1244.16858	42.8
1245.68750	81.9
1246.78650	73.7
1247.45093	14.1
1250.68420	61.1
1252.77307	122.9
1253.60266	307.7
1254.66919	2139.9
1255.74255	1405.8
1256.71753	487.5
1257.62561	28.6
1258.82288	12.4
1259.53870	28.7
1261.07446	51.2
1261.70056	38.6
1263.71582	14.8
1265.65747	74.2
1266.62598	142.2
1267.72095	19.9
1268.56897	30.2
1269.83984	80.6
1270.61584	38.4
1271.88049	34.1
1272.77625	796.9
1273.73718	315.0
1274.64392	128.9
1275.57275	42.6
1276.63196	11.3
1277.30542	44.5
1278.19836	44.0
1280.76611	13.7
1281.80005	40.5
1282.72485	124.5
1283.67139	148.0
1284.81677	225.7
1285.86731	67.7
1286.74487	35.0
1287.38586	21.3
1287.99683	50.0
1288.64673	18.2
1289.59155	6.0
1292.33484	29.6
1293.43225	80.2
1294.71655	30.5
1295.72412	63.1
1298.46643	186.7
1300.55322	32.3
1302.42834	39.0
1303.79834	52.6
1304.53967	29.9
1305.86621	55.8
1306.57361	28.6
1310.55298	29.4
1311.58875	164.1
1312.43982	329.5
1313.65369	35.3
1315.45752	86.2
1316.70068	22.9
1317.80273	70.8
1318.83386	117.4
1319.71899	41.6
1320.87952	49.7
1322.09790	190.9
1322.81091	38.9
1323.74060	84.1
1324.70679	55.0
1325.66248	5.5
1326.60474	45.0
1328.85095	124.9
1330.24231	35.3
1332.47986	154.9
1333.74512	42.5
1335.01575	170.5
1335.89478	85.0
1336.75391	58.4
1340.34973	25.3
1341.78528	31.8
1342.92273	34.0
1344.89014	34.7
1346.27124	38.6
1349.62732	8.8
1350.60107	366.5
1351.53870	54.0
1353.43298	101.3
1354.67761	15.9
1355.64099	59.6
1361.62061	41.5
1365.65723	26.5
1366.48779	46.3
1367.69604	99.7
1368.75085	42.9
1369.49731	10.6
1370.81726	54.3
1371.77966	35.3
1378.73621	66.7
1379.67700	22.0
1380.63306	75.0
1382.76465	33.6
1385.83521	70.1
1386.82422	93.9
1388.85156	20.6
1390.65015	10.3
1392.66077	26.0
1399.57422	122.5
1400.66064	12.6
1401.79614	29.3
1406.79236	16.1
1407.68884	24.1
1413.71973	28.4
1419.58081	112.7
1422.66431	25.5
1425.72473	12.3
1431.78992	45.4
1433.04175	25.3
1438.10742	13.8
1438.89453	38.3
1439.67468	14.9
1441.00989	19.6
1441.90430	36.2
1444.78442	24.9
1446.87427	41.9
1449.18384	44.6
1454.77881	71.4
1456.69360	9.6
1458.97888	23.1
1459.79932	28.7
1465.75098	15.2
1476.81067	7.6
1478.81506	24.3
1483.57202	16.4
1484.94788	46.4
1495.96411	41.3
1498.96240	16.4
1499.82373	42.0
1502.82385	12.1
1515.57397	12.3
1516.76392	16.9
1517.78918	61.6
1519.57312	5.0
1520.63342	16.5
1521.77673	21.2
1529.91809	9.6
1538.43518	15.1
1545.81982	12.4
1546.75879	21.2
1547.62842	7.4
1558.00513	17.5
1563.69922	46.9
1576.85400	52.2
1585.63257	5.4
1587.76404	65.2
1602.60938	49.2
1603.72375	15.2
1607.72046	37.8
1616.03601	33.1
1619.49805	21.4
1626.58728	39.0
1633.90015	8.6
1635.68701	18.7
1636.48352	8.8
1638.95789	35.0
1643.00769	17.9
1643.76306	58.0
1664.84167	7.1
1689.01001	19.3
1692.65845	19.0
1701.63989	18.0
1712.81067	15.7
1718.78369	20.6
1728.62805	22.9
1738.92615	22.8
1739.95850	43.1
1747.97205	43.3
1771.17676	10.7
1771.94275	24.2
1772.69678	26.5
1782.58044	8.9
1806.85034	22.3
1821.63208	39.0
1831.71912	7.1
1843.92200	13.4
1844.77405	28.7
1849.82263	37.1
1921.10266	16.1
1934.75977	27.7
