# Supplementary material for: Top-Down and Bottom-Up Identification of Proteins by Liquid Extraction Surface Analysis Mass Spectrometry of Healthy and Diseased Human Liver Tissue
Source: J Am Soc Mass Spectrom. 2014 Sep 3;25(11):1953–61. doi: 10.1007/s13361-014-0967-z (PMC4197381; doi:10.1007/s13361-014-0967-z)
Supplement: Supplementary file 4 — (ZIP 7870 kb) [file 13361_2014_967_MOESM4_ESM.zip › data/GHLDMVRFLLEAGADQEHKTDEMHTALMEACMDGHVEVAR_-2_4_92757.txt]

m/z	i	matches
187.16115	5.0
203.27859	13.8
207.21658	2.5
220.25230	3.5
242.40172	6.5
254.33925	5.2
262.21814	4.5
263.35556	11.9
265.33472	13.3
276.33731	2.9
299.58698	10.4
305.36304	19.9
311.09552	2.2
312.30579	6.5
319.26013	4.7
330.17181	23.2
334.59357	8.1
339.33905	19.8
344.63831	19.7
359.07019	36.4	y (19) (6+), b (19) (6+)-NH3, b (19) (6+)-H2O, b (22) (7+)
378.86249	32.2	y (10) (3+), b (14) (4+)-NH3, b (20) (6+)
384.76727	13.1
411.44867	4.3
420.23578	3.3
436.33673	15.5
437.53479	11.8
441.31952	5.1
449.18085	5.7
450.25354	9.8
469.86377	8.7
473.35614	5.9
474.43701	13.3
477.13489	12.2
481.50250	28.0
482.12860	11.5
483.14264	3.0
484.80762	12.4
490.05133	12.6
492.01611	30.8	b (26) (6+), y (31) (7+)
497.15411	5.6
502.44397	4.7
503.18970	3.7
505.29022	10.4
506.53949	4.3
509.85339	14.0
519.37177	9.5
522.27832	28.4	y (23) (5+)-H2O, y (28) (6+), y (23) (5+)-NH3
525.42920	4.4
528.47711	4.5
534.24323	30.0	y (29) (6+), b (9) (2+)-NH3, b (9) (2+)-H2O
538.80151	9.8
540.36169	30.3
541.39795	54.0	b (19) (4+), b (15) (3+)-H2O
548.27325	29.1	y (24) (5+)-NH3, b (15) (3+), y (24) (5+)-H2O
551.30139	7.7
558.19641	50.6	y (10) (2+)-H2O, y (10) (2+)-NH3
561.11572	10.0
564.29126	19.1
569.27002	3.9
571.54010	3.6
572.67773	24.3
581.32465	7.7
588.56891	9.8
591.18604	26.3
595.42493	26.5
597.04907	9.1
599.76660	8.5
602.18970	8.9
603.49408	17.8
607.30646	9.5
609.04004	24.5
609.81464	22.2
612.31329	19.3
613.13068	30.0	b (27) (5+)
617.38580	8.2
619.75299	23.1
620.87494	27.0
625.48163	36.6	y (28) (5+)
626.93616	12.1
627.85724	84.7	b (17) (3+)-NH3, b (33) (6+), b (22) (4+), b (17) (3+)-H2O
629.92236	163.7	y (17) (3+)
630.63818	15.5
631.39795	42.1
632.01538	33.6
635.06158	48.4
635.87103	74.8	b (28) (5+)-H2O, y (39) (7+)-H2O, b (28) (5+)-NH3
636.90533	28.2	y (29) (5+)-H2O, y (29) (5+)-NH3, y (39) (7+)-NH3, b (34) (6+)
638.56805	29.5
639.60590	71.3	b (28) (5+), y (39) (7+)
640.20691	24.7
641.12549	28.6	y (34) (6+)-H2O, y (34) (6+)-NH3, y (29) (5+)
657.96405	14.9
661.20331	31.9	b (29) (5+)-NH3, b (29) (5+)-H2O, b (23) (4+)
662.00464	21.7
667.48865	8.6
670.70331	23.8
672.26990	79.7	y (18) (3+)
681.26917	46.9	y (36) (6+)-NH3, y (36) (6+)-H2O
697.80792	110.8	b (37) (6+)
699.77203	82.1	b (12) (2+)
700.68164	113.3	y (37) (6+)-NH3, b (31) (5+), y (37) (6+)-H2O
708.73871	35.3	y (32) (5+)-NH3
709.35876	110.0	y (19) (3+)-H2O
712.78320	16.1
713.70258	39.1	b (38) (6+)
714.33917	35.2
716.24451	116.9	b (19) (3+)-NH3, y (19) (3+), b (25) (4+)-H2O, b (19) (3+)-H2O, b (25) (4+)-NH3
719.33374	194.9	y (38) (6+)-NH3, y (38) (6+)-H2O, b (13) (2+)-H2O, b (13) (2+)-NH3
719.95081	16.7
722.26575	561.5	b (19) (3+), y (38) (6+), y (25) (4+), b (39) (6+)-H2O
723.05707	99.3	y (13) (2+)-NH3, b (39) (6+)-NH3, y (13) (2+)-H2O
724.29803	51.9
725.72296	14.8
727.08746	58.8
731.12073	16.4
732.61090	19.9
738.17871	102.4	b (26) (4+), y (33) (5+)-NH3
740.22656	34.7
740.99146	50.5	y (33) (5+)
749.56226	34.3	b (20) (3+)-NH3, b (33) (5+)-H2O, y (7) (1+)-H2O, b (33) (5+)-NH3, b (20) (3+)-H2O
750.45929	16.4
752.37769	30.6	b (33) (5+)
753.78491	7.4
758.37872	4.9
762.04022	8.4
772.70435	16.7
777.84052	19.0
781.29218	32.8	y (21) (3+)-H2O
786.99927	53.9	b (35) (5+)-H2O
795.23279	25.2
799.89697	19.5
809.47577	11.9
811.50690	19.6
815.45343	37.7	y (15) (2+)-H2O, y (15) (2+)-NH3
820.37866	21.5
821.05005	21.9
828.04376	3.7
830.01001	17.0
833.56976	4.4
840.41138	17.7
842.56738	18.0
864.46582	19.5
865.52075	46.9	y (16) (2+)-H2O, y (8) (1+)-NH3
869.49164	33.0
870.57648	27.7
873.72583	38.4
883.97168	22.4
914.90796	44.6
919.88318	13.0
936.97479	18.0
950.52094	16.0
965.43640	41.9	y (34) (4+)
966.39026	19.4
968.61658	13.9
984.13525	37.5	b (35) (4+)-NH3, b (35) (4+)-H2O, b (26) (3+)
985.62140	14.8
988.47070	7.1
995.01117	8.5
1002.47809	17.8
1015.77374	24.8
1053.74109	21.3
1065.58960	23.0
1066.62866	6.4
1164.05640	6.6
1190.60205	12.9
1631.61072	4.1
