# Supplementary material for: Top-Down and Bottom-Up Identification of Proteins by Liquid Extraction Surface Analysis Mass Spectrometry of Healthy and Diseased Human Liver Tissue
Source: J Am Soc Mass Spectrom. 2014 Sep 3;25(11):1953–61. doi: 10.1007/s13361-014-0967-z (PMC4197381; doi:10.1007/s13361-014-0967-z)
Supplement: Supplementary file 4 — (ZIP 7870 kb) [file 13361_2014_967_MOESM4_ESM.zip › data/TVYSVLETSPDILLEEVILVDDYSDREHLK_-2_4_48204.txt]

m/z	i	matches
196.29556	14.1
200.07872	4.4
203.20157	10.7
204.10094	5.2
205.06761	6.9
207.12856	12.4
208.18065	8.5
211.25031	22.0
213.10234	26.5
215.73892	31.9
219.08813	5.8
221.28246	28.0
225.17416	5.8
226.12486	6.4
227.69559	9.7
228.30531	42.8
229.29288	16.8
231.20152	10.5
232.25485	7.5
233.17407	23.2
234.30348	15.9
235.35196	7.8
238.38490	10.1
240.14120	10.0
241.35437	41.5
242.25409	126.8
243.19408	16.5
244.14961	39.1
245.42123	5.5
248.62167	8.1
249.30145	10.4
250.22414	16.5
252.19278	8.8
253.22005	6.3
254.27179	16.2
255.46677	18.1
256.44232	6.1
258.14682	76.6
259.21765	34.6
261.20163	21.3
262.29318	4.7
263.50961	20.5
265.53790	12.9
266.29504	25.2
268.25455	7.6
269.42856	8.1
271.29395	18.3
272.40961	11.6
274.61884	24.0
275.52481	9.0
276.36334	28.4
277.20261	51.0
278.29117	25.5
279.36420	25.4
280.29694	20.7
281.33026	22.5
282.37958	12.4
283.26694	25.1
284.41418	19.3
285.23679	24.8
286.45227	8.3
287.11545	6.9
288.43344	83.3
289.17029	26.7
290.35992	19.1
291.34180	15.9
294.40826	30.3
295.29871	5.5
296.45526	38.4
297.25980	4.3
298.30991	8.5
299.31415	19.9
300.25427	5.7
301.39099	11.5
302.36230	3.7
303.27866	26.3
304.46777	14.0
305.28027	22.0
308.44891	42.7
309.46271	4.0
310.60123	16.3
311.37305	20.4
312.33032	17.6
313.31216	16.8
314.27591	8.9
315.57489	15.1
316.20398	4.5
317.37909	7.5
318.44733	6.0
319.18292	10.0
320.26929	5.5
321.72168	25.6
322.36401	259.5
323.39624	44.5
324.58356	19.0
325.35699	19.7
326.36597	54.5
327.37976	28.3
328.26599	60.7
329.47867	23.2
330.27612	14.5
332.35962	32.5
333.36777	11.2
334.37317	3.4
335.45032	13.4
336.42090	6.3
337.34122	9.1
338.32382	9.6
339.43781	58.1
340.55969	6.3
341.65033	18.1
342.55432	18.1
343.40613	14.1
344.42810	42.1
345.29999	12.9
347.26483	6.6
349.71765	18.3
350.37006	43.6
351.03760	54.3
352.52386	9.6
353.35626	66.8
354.40668	58.7
355.36688	31.1
356.39655	90.3
357.54593	6.6
358.42374	21.2
361.44836	12.5
362.27774	2.6
364.02734	58.8
365.33118	86.7
367.93396	11.2
369.27985	6.5
371.44373	127.7
373.03906	106.1
373.69379	11.5
375.34067	53.8
376.43634	30.4
377.11731	2.6
378.52155	25.5
379.29364	5.1
380.37796	3.8
381.42892	23.8
382.35138	19.4
383.46436	60.3
384.29596	15.0
385.37286	15.0
386.73096	70.4
387.55719	88.7
388.57535	10.8
389.46378	13.1
390.55511	8.1
392.91309	13.2
393.51675	34.1
394.38196	45.3
395.74475	201.9
397.01773	30.7
398.49716	16.6
400.40527	15.9
401.51401	43.6
402.81451	72.4
403.63910	63.1
404.47076	28.2
405.54834	37.9
406.18091	30.5
407.44449	2.5
408.58984	9.3
409.43396	3.4
410.40234	7.1
411.79449	19.8
412.76672	28.1
413.49316	39.4
414.43842	24.0
415.41074	45.8
416.30273	34.2
417.26941	2.0
418.41052	17.8
419.41943	8.4
420.55054	99.2
421.35394	12.0
423.52588	57.9
424.51248	24.1
426.49295	70.4
427.99814	90.2
429.37579	39.5
430.35400	45.2
431.50928	29.8
432.58942	76.0
433.54199	28.4
435.04443	31.0
435.82855	89.2
436.74878	63.8
437.45398	40.0
438.48431	29.6
439.78741	35.4
440.63361	76.5
441.75043	35.2
442.51044	89.9
443.62744	44.0
445.77167	16.3
447.69849	57.6
448.30829	33.1
449.38135	24.2
451.09271	507.2
452.49585	54.2
453.40533	64.6
454.35455	60.9
455.61261	28.0
456.26752	55.8
457.16577	50.6
458.21509	27.2
459.29889	16.1
460.04193	102.2
461.45251	13.5
462.37573	30.0
464.61090	6.0
465.44843	10.9
466.50494	26.8
467.31744	42.9
469.22180	91.9
470.64185	50.6
471.47345	39.7
472.55865	6.1
473.67963	376.2
475.04993	44.7
477.05377	42.3
478.46173	19.6
479.31873	5.5
480.47626	22.5
482.42621	62.1
483.36871	19.2
484.37738	102.9
485.13043	38.7
486.46613	36.2
487.49542	54.4
488.42505	36.6
489.39575	15.6
490.52081	206.7
491.64465	39.3
492.74500	21.1
493.90491	34.2
494.52838	14.0
495.37042	42.2
496.16010	15.0
497.69739	42.2
498.52698	32.6
499.21198	4.3
500.54749	131.1
501.46393	74.4
502.34296	23.3
503.44745	35.9
504.44543	39.4
505.45300	46.0
506.52295	200.9
507.57361	34.5
508.39050	24.4
509.24854	5.7
510.13770	8.8
511.08624	40.5
512.14160	38.1
513.35370	89.9
514.42761	61.1
515.48297	415.5
516.43335	83.4
517.39130	55.9
518.44470	56.2
519.61688	67.5
520.80927	90.7
522.41931	60.7
523.05695	22.4
524.62476	507.6
525.50739	38.4
526.66473	122.6
527.47424	48.5
528.36768	31.3
529.45361	149.4
530.43170	178.4
531.30792	51.8
533.15497	3.3
534.36682	76.0
535.38495	7.5
536.68616	61.8
537.40076	40.4
538.46381	38.4
539.58112	18.5
540.45886	49.4
541.61383	27.8
542.42395	18.5
543.32678	16.1
544.58038	20.4
545.37524	18.9
546.72021	393.9
547.45959	474.9
548.46838	271.7
549.45172	116.9
550.40509	72.3
551.27515	92.4
552.39532	50.8
553.34680	11.5
554.43048	28.3
555.41272	56.9
556.54230	61.6
557.59735	76.9
558.42358	74.8
560.22516	45.5
561.45361	59.0
562.47314	56.2
563.32410	93.5
564.36536	105.0
565.35040	108.5
566.32001	38.9
567.46381	154.2
568.46655	187.7
569.34875	237.3
570.28302	114.7
571.27039	76.3
572.18542	562.5	y (9) (2+)-H2O
573.18408	43.1
574.04358	90.0
575.68732	18.2
576.55719	35.8
577.49628	14.0
578.22076	173.7
579.19171	113.8
580.71368	214.1
581.45099	224.7
582.37976	131.8
583.63257	241.1
584.33356	85.1
585.40424	161.6
586.41394	119.6
587.54590	16.4
589.17407	51.6
590.55750	26.7
591.38428	38.5
592.36786	62.0
593.60236	59.1
594.53339	104.1
595.66974	45.5
596.56134	61.7
597.59241	241.2
598.30273	63.1
599.34906	109.6
600.27014	111.8
603.53229	1569.1	y (20) (4+)
604.49121	204.3
605.44733	67.2
606.31543	71.3
607.16254	40.1
608.11517	211.4
609.30609	82.9
610.25153	78.2
611.52100	765.9	y (15) (3+), b (22) (4+)
612.51190	376.0
613.51611	78.0
614.39160	56.9
615.30273	11.7
616.41370	31.5
617.94043	160.5
619.27057	95.5
620.58899	184.1
621.49536	524.5
622.64545	169.3
623.55426	79.4
624.56628	74.2
625.55573	142.3
626.27441	32.6
627.47113	94.2
628.55005	48.0
629.28888	68.8
630.57281	248.5
631.61316	98.5
632.64771	438.9
633.69952	86.4
634.59088	172.9
635.33289	113.4
636.10181	31.3
637.12317	298.7
638.15497	28.1
638.83185	44.3
639.45660	133.8
640.11255	202.3
641.46045	181.1
642.76648	173.0
643.99164	297.3
645.28162	29.7
646.82410	43.0
647.86450	175.1
649.01410	516.1
650.20758	52.4
651.34631	491.0
652.86731	1084.4	b (23) (4+), b (12) (2+)
653.60852	998.3	y (16) (3+)
654.54596	170.7
655.51904	289.0
656.29932	39.6
657.38190	60.6
659.31482	519.4
660.47266	295.0
661.37054	114.8
662.49225	78.8
663.40814	171.8
664.60297	160.1
665.65765	79.0
666.63379	198.6
667.44800	296.6
668.54120	104.6
669.32562	109.5
670.35052	276.4
671.67328	1426.9	y (23) (4+)-H2O, y (23) (4+)-NH3
672.56805	253.3
673.54053	196.6
674.83661	161.3
676.11517	1762.4	y (23) (4+), y (29) (5+)-NH3
677.31976	936.6
678.43524	518.1
679.55658	183.9
680.57062	532.9
681.47882	915.7
682.47296	551.2	y (5) (1+)
684.12476	188.8
684.92450	195.9
686.07196	329.3
687.28461	562.2
688.42700	534.7	y (11) (2+)
689.22955	255.5
690.19537	784.6
691.10834	160.3
692.50476	15.5
693.13354	17.0
698.54614	54.5
699.47791	98.3
701.30286	27.7
704.33093	81.4
705.58362	110.6
706.40320	258.0
707.32819	39.1
708.82318	36.5
709.74127	535.7	b (13) (2+)
710.52191	298.1
711.21802	97.2
712.06647	50.6
713.91681	115.5
714.53357	39.9
715.69922	12.9
716.66522	89.8
717.54285	179.2
718.85406	99.8
719.63226	86.2
720.56305	26.6
721.49707	76.4
722.48816	26.5
723.59918	51.7
724.56445	40.5
725.54803	60.1
726.45050	92.3
727.37964	219.8
728.09760	106.2
729.43530	222.3
730.56708	313.5
731.78784	76.2
732.55865	57.2
733.84753	79.0
734.45801	33.0
736.41364	76.7
737.27405	122.4
738.46942	625.1	b (20) (3+), b (26) (4+)-NH3
739.31506	383.4
740.41913	223.5
742.31018	61.5
744.52893	4926.6
745.35974	728.1	y (12) (2+)
746.13391	166.1
747.29498	75.4
748.84161	75.3
749.56677	73.8
750.65393	94.7
751.40466	58.8
752.61169	113.6
753.51288	16.6
754.53790	190.5
755.34436	62.7
756.61908	81.3
758.25580	30.1
759.21460	23.5
760.12305	37.9
761.21002	127.9
762.12195	128.1
762.83636	381.4
764.47632	237.4
765.37726	111.2
766.22852	211.3
767.33148	21.1
768.57465	86.9
769.26886	43.3
770.42249	41.5
771.65082	817.9	b (21) (3+)-H2O
772.46912	729.6
773.45013	298.1
774.78326	235.7
775.60803	123.8
777.51550	9773.9	y (27) (4+)-H2O, b (21) (3+)
778.28943	2112.6	y (27) (4+)-NH3
779.87549	143.2
781.37207	125.0
782.15924	134.2
783.26129	40.7
784.37347	66.0
785.58405	115.3
787.22345	83.6
788.78711	795.2
789.73676	316.8
790.58258	244.0
791.40424	212.9
793.09662	2600.9	b (7) (1+), y (13) (2+)-NH3, y (13) (2+)-H2O
793.75830	772.4
794.84222	545.6
795.59070	159.4
796.42126	208.6
798.20953	125.2
799.90820	129.7
801.10797	145.8
802.06958	31.8
802.87939	95.3
803.83136	40.7
804.53503	72.3
806.09601	98.2
806.76520	75.1
807.63501	245.5
808.73511	195.3
809.61194	285.9
810.43347	65.0
811.48877	65.3
812.70105	205.6
813.69495	167.5
815.12506	4324.8	b (22) (3+)
815.88214	2489.6
818.56494	620.5	y (28) (4+)-NH3, y (28) (4+)-H2O
820.12018	113.1
821.18237	14.7
821.97064	49.1
822.79834	79.0
823.81580	138.0
824.75317	253.9
825.92316	80.2
826.55438	33.9
828.15399	113.2
829.07404	41.2
829.71741	225.0
830.44745	49.1
831.43964	86.6
832.67712	143.3
833.51373	96.6
834.12384	111.5
834.87134	22.3
837.33020	138.1
838.44598	49.6
839.56317	144.4
841.22601	112.7
842.21655	114.0
843.59399	120.6
844.95898	147.6
845.82379	49.6
846.60455	52.5
847.70850	55.8
848.84869	69.2
849.73016	70.8
850.89459	174.1
852.27368	1249.9
853.17944	265.8
853.92999	24.7
854.66345	70.3
856.17847	254.9
857.23901	154.0
858.34271	10661.1
859.47198	515.6
860.47980	112.0
861.18445	248.5
862.28717	63.9
863.02881	5.3
864.76746	163.7
865.93872	23.0
867.18738	54.9
868.58508	109.3
870.22327	24.9
871.25769	34.6
872.58173	11.0
873.49036	70.1
874.26392	31.1
875.25537	63.2
876.24493	125.0
877.29694	151.2
878.53510	94.4
879.28790	9.0
879.97534	13.1
880.62329	42.2
882.61981	59.4
883.46582	91.2
884.25989	137.3
885.58112	128.2
886.55975	45.8
887.55127	13.4
889.05341	434.8
889.82013	289.6
890.88568	105.0
891.65637	49.8
892.90833	226.6
893.58057	112.9
894.91052	1329.7	y (23) (3+)-H2O, y (23) (3+)-NH3, b (16) (2+)
895.73517	695.2
896.51416	90.8
897.51416	67.3
898.52075	81.2
899.51001	40.9
900.74139	1533.5	y (23) (3+)
901.42657	1930.5
902.48608	134.8
903.60651	175.0
905.02216	65.1
905.68555	11.8
907.37811	78.2
908.49994	75.1
909.20081	39.7
910.19781	35.6
911.01575	25.0
912.07953	66.7
913.18500	57.4
914.37653	156.1
915.22443	46.1
916.40857	25.4
918.25159	476.5
919.35931	168.7
920.49573	79.1
922.85309	50.7
923.88257	95.5
924.79492	90.9
925.81793	143.9
926.83929	236.9
927.55237	94.7
928.49701	8.3
930.65521	57.3
931.72913	66.7
932.60400	7.4
933.74548	152.6
934.73279	28.5
935.70691	52.5
937.03168	55.4
938.43665	199.6
939.50134	129.2
940.12366	66.5
940.86914	55.9
942.20123	62.5
943.33282	107.7
944.44696	145.9
945.40485	25.0
946.46191	75.8
947.80341	84.2
948.57617	34.7
949.21320	34.8
950.46942	43.8
951.67120	133.7
952.53040	103.8
954.16187	76.5
954.98608	30.1
955.69897	19.9
956.44910	67.2
958.05737	57.6
958.67731	46.0
959.77344	35.7
960.75824	95.7
962.46277	92.8
963.16425	94.8
963.93939	38.0
964.73059	26.9
965.72015	41.6
966.72400	40.2
967.66956	15.2
968.76923	32.7
969.64325	34.8
970.41022	36.0
971.30939	456.1
972.39880	209.8
973.26373	222.1
974.30249	90.3
975.30695	64.3
976.77020	41.6
977.71381	43.5
978.60962	20.5
979.82037	359.8
980.64948	543.5	y (25) (3+), y (16) (2+), b (9) (1+)
981.62921	98.6
982.60565	52.5
983.46863	27.1
984.44043	55.6
985.53748	28.2
986.73065	7.8
989.37848	54.2
990.25232	66.9
991.98785	53.5
992.61993	4.1
993.91956	3.0
994.52826	7.5
996.52802	3.4
997.67462	50.5
998.69989	91.4
1000.29144	45.4
1002.15015	20.7
1003.80573	45.4
1004.98846	51.3
1006.18689	53.1
1007.52765	4.4
1008.63977	24.3
1009.70319	4.8
1010.56836	47.9
1011.31213	16.4
1012.29688	38.3
1013.47894	4.9
1014.51794	52.0
1015.60028	14.9
1017.16718	17.2
1017.92206	32.7
1018.85101	80.9
1019.59485	39.7
1020.54749	24.8
1022.00970	37.1
1022.67987	112.9
1023.53912	84.7
1024.55383	64.0
1025.23938	39.7
1027.77625	610.9	y (17) (2+)-NH3, y (17) (2+)-H2O
1028.59424	205.9
1029.52881	297.3
1030.49951	205.0
1031.45569	100.3
1032.38672	5.1
1033.69763	8.4
1034.80933	41.8
1036.85388	750.8	y (27) (3+)-H2O, y (27) (3+)-NH3, y (17) (2+)
1037.66016	446.6
1038.60242	51.9
1039.57788	18.9
1040.56946	46.9
1041.66296	7.3
1042.53210	12.0
1044.69690	16.7
1045.64990	16.9
1046.60962	55.3
1047.52148	801.0	y (8) (1+)
1048.48804	497.9
1049.48413	112.4
1050.65906	81.5
1051.75244	14.5
1053.60461	11.0
1054.64246	25.4
1057.15076	30.3
1058.45911	74.3
1059.66248	21.0
1060.64307	14.2
1061.71631	24.6
1062.65991	17.0
1063.92224	19.5
1064.65295	6.3
1065.76770	7.0
1067.69031	25.3
1068.61340	7.0
1069.64392	24.8
1071.09607	36.2
1072.80615	21.7
1073.76208	28.8
1074.40942	12.7
1075.31506	37.8
1076.24939	45.5
1077.26294	20.8
1078.88110	21.0
1080.07104	25.6
1080.72278	5.4
1081.56030	28.3
1082.70190	12.0
1083.96851	71.9
1084.88843	178.3
1085.71558	127.7
1087.63818	8.7
1089.24915	22.4
1090.56787	18.0
1092.81567	159.1
1093.81299	243.3
1094.68835	141.9
1095.32080	41.6
1096.60474	6.9
1100.47852	56.7
1101.84814	20.1
1105.75378	4.7
1107.37524	3.6
1108.43176	3.3
1109.74854	4.1
1110.67664	26.7
1111.52209	14.8
1112.47705	17.5
1116.09485	51.5
1117.54492	40.8
1118.59277	19.9
1119.47351	7.6
1120.64038	9.9
1122.77136	22.0
1123.83948	17.0
1124.57117	15.5
1125.72119	83.1
1129.09351	21.6
1130.80176	8.0
1132.67773	11.6
1133.84802	63.6
1134.70093	9.5
1135.63196	32.2
1136.61975	81.0
1137.73657	30.7
1138.53894	41.1
1140.73950	7.8
1142.81287	224.9
1143.69031	216.9
1144.59351	36.5
1145.64429	21.5
1148.48621	15.6
1149.94958	28.9
1150.63489	20.0
1151.81030	81.4
1152.70020	9.9
1153.59045	15.2
1154.81152	22.1
1156.81641	18.1
1157.50647	3.0
1160.29028	168.9
1161.52380	165.2
1162.64551	65.5
1163.56018	22.9
1166.65344	5.3
1168.45679	8.9
1169.67188	21.3
1170.89722	38.6
1177.62231	5.7
1184.90454	19.2
1185.65686	8.8
1187.79395	13.0
1188.70874	5.6
1189.69519	9.6
1191.46350	13.3
1193.76904	30.6
1195.87671	8.1
1197.17297	17.7
1198.66870	36.2
1200.25220	18.4
1203.84033	3.9
1204.90015	8.7
1205.72363	7.2
1206.79846	25.7
1209.80811	11.4
1212.35962	35.1
1213.44922	16.4
1221.66772	14.5
1222.89648	10.5
1223.72986	32.2
1226.06799	16.6
1233.00098	7.5
1234.68506	9.5
1235.68188	21.9
1242.63452	4.7
1246.40625	19.9
1248.60901	22.0
1249.71265	32.4
1250.46692	12.6
1251.41382	13.0
1253.12695	4.7
1255.84241	7.3
1259.67346	9.4
1262.16956	21.0
1263.64294	8.1
1264.48938	7.4
1265.87976	4.5
1267.71521	8.7
1269.56079	21.8
1275.84497	5.1
1277.46643	4.1
1281.65173	8.7
1282.94238	7.4
1291.54517	12.0
1293.96375	4.1
1298.97388	4.3
1320.79553	9.0
1323.50793	2.2
1356.69031	7.8
1360.49390	13.3
1375.72632	10.3
1387.92786	13.6
1389.35168	4.3
1423.74060	5.7
1437.63208	23.4
1439.44751	11.0
1456.49829	12.8
1458.85522	5.4
1470.31384	6.6
1482.69934	7.3
1529.62903	17.7
1546.00098	10.7
1548.83398	19.3
1551.72876	3.5
1588.89307	13.9
1593.57324	5.3
1649.08948	6.5
1653.02698	24.2
1657.82336	2.6
1664.85059	3.3
1779.19812	24.3
1805.50195	2.7
1909.58191	25.7
