# Supplementary material for: Top-Down and Bottom-Up Identification of Proteins by Liquid Extraction Surface Analysis Mass Spectrometry of Healthy and Diseased Human Liver Tissue
Source: J Am Soc Mass Spectrom. 2014 Sep 3;25(11):1953–61. doi: 10.1007/s13361-014-0967-z (PMC4197381; doi:10.1007/s13361-014-0967-z)
Supplement: Supplementary file 4 — (ZIP 7870 kb) [file 13361_2014_967_MOESM4_ESM.zip › data/DGMVQKMSHGSNSSLYLQLVETSLK_-2_4_80467.txt]

       m/z	          i	matches
 269.26193	       8.3
 270.17154	       2.8
 272.23685	       5.6
 273.35922	       4.9
 281.32462	      10.9	y (5) (2+)-NH3
 288.40317	       4.2
 290.32373	      10.6
 294.69501	      22.1
 299.26163	       5.5
 306.08942	       8.2
 311.47223	       4.4
 325.32178	       2.4
 329.56693	       3.0
 331.46338	      10.0
 337.31384	       8.0
 341.57159	       3.0
 345.30927	      13.8
 346.35315	       1.8
 347.42099	      14.2	y (3) (1+)
 349.20816	      14.1
 359.30859	      19.0
 361.29395	       8.1
 365.23904	       3.1
 372.42175	      13.3
 374.52197	      19.8
 377.44287	       8.6
 379.02551	       6.5
 383.28424	       9.3
 385.31604	       8.6
 393.65634	      17.1	y (10) (3+)-NH3
 394.58255	       2.6
 400.45984	      13.6
 401.34296	       7.3
 402.42126	      26.2	b (4) (1+)
 417.29358	      30.1
 428.24826	       4.8
 435.72363	      23.3	y (11) (3+)
 441.25775	       2.7
 443.51056	       7.9
 448.56256	       4.4
 451.28464	      19.9	y (8) (2+)-NH3
 460.33179	       9.5
 462.28387	       3.3
 466.42419	       9.1
 467.30286	       8.9
 469.32318	       4.4
 471.41010	      21.6
 472.49194	       6.4
 474.30676	       5.6
 476.21851	       6.0
 477.11993	      10.4
 480.31622	      25.4
 481.43146	       2.6
 482.91565	       4.3
 486.25049	      11.1
 487.27368	       9.9
 489.35205	       2.8
 495.43616	      14.3
 496.13928	      14.2
 501.13776	       1.7
 504.35126	       9.9
 506.16626	       5.8
 507.48804	      11.5	b (9) (2+), y (9) (2+)-H2O, y (9) (2+)-NH3
 514.27869	       9.3
 515.41534	      18.1	b (15) (3+)-NH3, y (9) (2+)
 516.29401	      12.0
 521.23779	      12.6	b (15) (3+)
 522.29236	       2.2
 523.61719	      15.2
 524.30090	      13.9
 530.57294	      23.0	b (5) (1+)
 531.47284	      17.6
 532.34875	       3.1
 533.38086	       7.8
 536.26538	      10.9	b (10) (2+)
 540.35254	      16.3
 543.32709	      27.2
 548.39197	      22.6
 554.30029	       1.6
 555.32794	       4.2
 556.38489	      18.1	y (15) (3+)-NH3
 557.34344	       2.9
 560.62628	       3.7
 562.38544	      29.7
 563.42004	      18.9
 565.44885	       8.9
 571.04639	       5.4
 572.51196	      43.6
 573.66669	      30.0	y (16) (3+)-H2O
 577.64929	      12.0	y (5) (1+)
 582.93695	      14.1
 587.36530	       7.8
 589.23969	       2.5
 596.37958	       7.1
 598.44739	       9.9
 600.93872	      37.9
 602.51575	      23.0
 603.41125	      39.5
 604.51337	       8.8
 605.48627	      15.9
 607.46558	      11.6	b (17) (3+)-NH3
 609.51404	       3.3
 611.44312	       2.4
 612.68207	      12.0	b (17) (3+)
 613.44702	       3.8
 616.45288	       6.9
 618.31445	       8.3
 621.39337	      12.2
 622.49060	      31.5
 624.29169	       6.2
 625.07947	       5.9
 631.54517	       8.9
 632.46625	      10.2
 633.45197	      33.8
 634.37799	       3.3
 635.13892	       7.4
 635.74017	      12.8
 637.54041	       8.7
 639.55890	      12.9
 641.65192	      11.2	b (6) (1+)-NH3, b (6) (1+)-H2O
 649.73193	      41.8	y (18) (3+)-NH3, b (18) (3+)-H2O, b (18) (3+)-NH3, y (18) (3+)-H2O
 651.24158	      13.0
 652.60236	       5.3
 654.52576	      14.0	b (18) (3+), y (18) (3+), y (11) (2+)
 657.45251	       9.8
 658.49329	       9.2
 659.45752	      39.4	y (6) (1+)-NH3, b (6) (1+)
 660.52545	       4.6
 661.49268	      13.0
 662.36609	       6.7
 663.48572	      10.6
 665.40875	       8.7
 667.51654	       8.2
 669.28485	       7.3
 672.26514	      29.5	b (13) (2+)-NH3
 673.27130	      10.8
 676.14331	      10.6	y (6) (1+)
 677.39111	       4.7
 678.56519	      56.0
 679.60254	      37.0	b (13) (2+)
 680.91888	      24.3
 681.65173	      16.6
 683.02155	      16.4
 685.57111	      47.9
 686.65167	      31.2	b (19) (3+)-H2O, b (19) (3+)-NH3
 690.46698	      28.5
 691.29944	      41.9
 693.59576	       3.0
 697.30823	      55.9	y (12) (2+)
 700.23169	      21.6
 702.45728	      10.2
 705.63245	       8.0
 706.55286	      14.1
 707.31006	      24.6
 709.23956	      41.8
 713.61292	       4.7
 715.00677	      62.0	b (14) (2+)-NH3, b (14) (2+)-H2O
 717.41730	      45.6
 719.80414	      43.4	b (20) (3+)-H2O, b (20) (3+)-NH3
 722.67413	      52.2
 723.89655	      31.6	b (14) (2+)
 724.70050	       4.5
 726.43127	      19.7	b (20) (3+)
 728.44592	       6.8
 731.44885	      11.2
 732.29199	      28.5	y (13) (2+)-NH3, y (13) (2+)-H2O
 733.55792	      29.0
 734.52295	       4.0
 736.13171	      86.4	y (20) (3+)-NH3, y (20) (3+)-H2O
 737.53760	      14.6
 740.92560	      31.0	y (20) (3+), y (13) (2+)
 742.59827	      82.3
 744.30933	      19.2
 745.58337	       4.6
 746.61346	      10.3
 750.91455	      50.1
 751.60541	       3.4
 752.47235	      16.6
 753.58502	      22.2
 754.45691	      53.1
 755.37665	       9.6
 756.77960	       4.8
 757.49567	      11.1
 758.47906	      19.4
 759.70850	      49.6
 760.39240	      20.9
 762.52820	      12.8
 763.43195	      33.2	b (21) (3+)-NH3, b (21) (3+)-H2O
 764.06915	      28.2
 766.06482	     129.8
 767.06512	      25.5
 769.48065	      17.5	b (21) (3+)
 770.48187	     106.7
 771.54132	       7.9
 772.49451	      10.0
 773.70184	      24.7	b (7) (1+)-NH3
 774.38446	       9.0
 775.54260	      22.9
 777.29846	      21.5	y (21) (3+)-H2O
 780.65942	      12.3	b (15) (2+)
 784.63348	       3.5
 786.63696	       6.8
 788.89624	      38.1	y (7) (1+), y (14) (2+)-NH3, y (14) (2+)-H2O
 790.68677	      62.3	b (7) (1+)
 791.50269	       4.8
 793.73035	     102.2
 794.41779	      32.0
 795.65570	      14.8
 796.52686	      27.7	b (22) (3+)-NH3, b (22) (3+)-H2O
 797.56152	      12.9
 798.35925	      39.0	y (14) (2+)
 799.63409	      11.5
 800.53485	      26.4
 801.53308	      22.4
 802.47559	       7.1
 803.76013	      16.2
 804.53845	      25.7
 807.69440	      47.1
 808.70459	      35.5
 809.98083	       4.9
 811.39490	      14.9	y (22) (3+)-H2O, y (22) (3+)-NH3
 812.59772	      18.1
 814.24786	      44.7
 815.35791	       2.2
 816.45221	      28.8	y (22) (3+)
 818.99371	      26.3
 820.07849	       4.9
 821.58862	       3.7
 823.86584	      32.5
 824.52643	       8.6
 825.76752	      29.6	b (23) (3+)-H2O, b (23) (3+)-NH3
 826.52856	      12.1
 827.58673	       5.2
 828.39679	      14.0
 829.54218	       7.2
 830.44287	      14.3
 831.13556	      98.3	b (23) (3+)
 832.56207	      33.3	y (15) (2+)-NH3, y (15) (2+)-H2O
 835.08508	      35.5
 836.41833	       3.5
 837.03699	      32.5
 838.23181	      38.3
 839.65131	      36.8
 840.42596	       6.1
 841.04547	      11.6	y (15) (2+)
 842.99603	      11.8
 844.27283	      15.9
 844.99280	       6.9
 846.83221	       7.5
 850.69379	      15.7
 851.76654	      26.6
 853.48712	      26.0	b (16) (2+)-NH3, b (16) (2+)-H2O
 855.32825	      33.5	y (23) (3+)-H2O, y (23) (3+)-NH3
 856.56219	       6.2
 857.39581	      16.1
 858.55591	      14.7
 859.68469	       6.3
 861.08350	      26.2	b (16) (2+), y (16) (2+)-H2O, y (23) (3+), b (8) (1+)-NH3, y (16) (2+)-NH3
 863.00189	      15.4
 863.65967	     121.0	b (24) (3+)-H2O, b (24) (3+)-NH3
 864.73407	      54.3
 865.67456	      79.5
 867.17737	      21.3
 869.09735	      22.3
 869.74695	      60.5	b (24) (3+), y (16) (2+)
 870.60559	      16.7
 872.09326	     168.5
 873.12543	     170.8	y (24) (3+)-H2O
 873.86633	      12.0
 874.68481	     101.0	y (24) (3+)-NH3
 875.73352	     126.3
 877.00104	      46.6	b (8) (1+)
 878.27509	      86.5
 879.90277	      74.2	y (24) (3+)
 881.55322	      21.0
 882.42743	      24.7
 883.65198	      34.1
 884.57257	      39.1
 885.34711	      27.2
 886.39618	      31.5
 888.12372	      53.4
 889.62445	       9.7
 890.41479	      20.5
 891.53918	       4.8
 892.43866	      21.7
 893.39734	      61.0
 895.52997	      20.8
 896.79675	      86.9
 899.59766	      57.1	y (8) (1+)-H2O
 900.45782	     122.4	y (8) (1+)-NH3
 901.42291	     136.2
 902.62183	      51.1
 903.49084	      10.3
 904.47589	      21.3
 905.16187	       9.5
 906.21277	     172.4	[M+3H] (3+)-NH3-H2O
 907.22150	      58.2
 908.80304	      45.9
 909.56549	      95.2	b (17) (2+)-NH3, b (17) (2+)-H2O
 917.57117	       7.2
 918.29449	       5.9
 919.45599	      10.1
 920.37488	      12.9
 924.35199	      46.2
 927.93945	      13.9
 928.62396	      42.3
 931.59106	      51.2
 932.68756	      27.6
 933.90704	      49.9
 934.63470	      28.9
 935.60583	      19.0
 936.62286	      13.7
 939.69843	      22.0
 940.67609	      57.6
 944.45245	      36.2
 945.64490	      33.4
 949.23529	      22.4
 950.44043	      15.2
 955.81366	       6.1
 958.66937	      12.1
 960.80566	      50.5
 961.58325	      49.3
 965.77216	      46.5
 966.42236	       7.0
 968.11493	      43.1
 971.03186	       4.2
 972.46173	      11.7
 973.46625	      44.5	y (18) (2+)-H2O, b (18) (2+)-H2O, y (18) (2+)-NH3, b (18) (2+)-NH3
 975.66254	       8.9
 977.54651	      11.5
 980.14478	     211.3
 980.86914	      34.5
 981.88098	      27.9	y (18) (2+), b (18) (2+)
 984.71851	       6.3
 985.46747	       6.6
 987.40918	      35.1
 988.50818	      41.4
 989.28833	      48.7
 990.23236	      10.0
 991.23157	      28.3
 992.41913	       9.9
 995.78711	      17.3	b (9) (1+)-H2O
 996.57379	       2.2
 997.70551	      31.5	b (9) (1+)-NH3
1000.67950	      36.6
1001.56555	      34.2
1002.86377	      15.7
1005.57281	       4.0
1006.57666	      27.8
1007.68103	      48.7
1009.44604	      27.0
1010.22076	      25.8
1011.40430	      10.4
1013.31134	      16.4	y (9) (1+)-H2O, y (9) (1+)-NH3
1014.29279	      10.8	b (9) (1+)
1016.63086	       9.3
1017.39960	      31.3
1018.33899	      74.8
1019.63837	      34.7
1022.92786	      19.5
1024.68665	      33.6
1026.49060	      18.2
1027.42883	     109.8
1028.73950	      29.8
1029.60046	      20.4	b (19) (2+)-H2O
1030.54431	      16.4	b (19) (2+)-NH3, y (9) (1+)
1031.54187	       7.8
1033.52856	      95.1
1034.56860	      52.1
1037.40295	     137.0
1038.11633	      24.4
1038.78162	      48.9	b (19) (2+), y (19) (2+)-NH3, y (19) (2+)-H2O
1039.58252	       7.8
1040.46362	      40.5
1041.70471	      11.6
1043.04761	      39.9
1043.73206	      11.2
1044.95703	      15.9
1045.65259	      11.2
1046.89148	      14.1
1047.72046	     107.7	y (19) (2+)
1048.97729	      85.7
1049.97583	      81.5
1051.20898	      13.8
1052.80969	     132.2	b (10) (1+)-H2O
1054.31091	      12.1	b (10) (1+)-NH3
1055.51648	      42.7
1056.27319	      16.3
1058.03650	      34.6
1060.38354	       4.8
1066.09448	      30.8
1067.67615	     106.0
1069.45593	       5.3
1071.51196	      23.3	b (10) (1+)
1072.83765	      20.8
1073.48889	      21.6
1075.02319	      48.4
1075.77759	      24.4
1078.79968	      15.6	b (20) (2+)-H2O
1080.11096	      13.2	b (20) (2+)-NH3
1081.70630	      13.1
1082.68494	      21.5
1083.97974	      75.5
1086.05176	      36.7
1087.31641	      14.0
1088.45728	      21.4	b (20) (2+)
1090.79541	      99.5
1091.58008	      19.9
1094.56592	      14.3
1096.85413	       5.1
1098.56323	      71.2
1102.65479	       7.2
1104.67419	      42.0
1108.10535	      14.5
1109.66711	      37.3
1111.81995	      29.6	y (20) (2+)
1112.85571	      14.4
1113.56409	       8.7
1115.92029	       3.0
1116.73096	       6.7
1117.80957	       8.3
1119.32178	      82.7
1120.01318	      14.1
1122.57056	      16.1
1124.64075	      11.4
1125.55640	       9.4
1127.52332	      30.1
1128.68530	      32.5
1129.52979	      20.6
1131.58850	       7.1
1133.24219	      40.1
1136.32471	      44.9
1138.14929	       5.0
1141.38574	       7.9
1143.65063	       6.7
1144.37695	      14.1	b (21) (2+)-H2O
1145.08167	      31.8	b (21) (2+)-NH3
1148.14917	      21.3
1151.63818	       8.3
1153.80420	       7.5
1155.37256	      27.3
1156.56201	      32.4
1157.94824	      63.0	b (11) (1+)
1158.88721	      41.8
1159.62170	       7.9
1162.52710	       7.7
1164.83069	      28.8
1166.52283	      18.0	y (21) (2+)-NH3, y (21) (2+)-H2O
1168.98914	       9.6
1170.49048	      33.8
1171.49011	       6.5
1174.65051	       2.3
1175.64490	      56.6	y (10) (1+)-H2O, y (21) (2+)
1176.74463	       7.4
1179.07666	      38.2
1179.88879	      37.5
1183.62390	      11.2
1184.40906	      14.4
1185.72327	      15.9
1186.50073	      13.4
1187.97131	       3.1
1188.65259	      83.9
1191.70911	      30.7
1193.26208	      86.8	y (10) (1+)
1194.29028	      36.9	b (22) (2+)-NH3, b (22) (2+)-H2O
1196.90857	      25.6
1198.93579	      13.4
1200.77649	      23.6
1203.65894	      30.8	b (22) (2+)
1204.40662	      22.4
1208.42419	      10.2
1209.63147	      48.9
1210.84985	      28.7
1211.59119	      29.5
1212.21118	      16.9
1212.81262	       5.0
1214.44702	      37.3
1217.59155	      13.8
1219.03894	      70.0
1222.04834	      68.0
1227.78857	       3.8
1229.04333	      16.3
1230.74756	      28.3
1231.99841	       6.9
1232.80530	      39.1
1234.06958	      54.2
1237.46204	       5.2
1238.62244	      13.7	b (23) (2+)-NH3, b (23) (2+)-H2O
1239.38086	      64.9
1240.29724	      13.3
1242.50366	       8.7
1243.58606	      25.6
1247.57324	      21.9	b (23) (2+)
1260.83838	       8.1
1262.15833	      57.0
1265.73083	      18.7
1267.57104	       7.2
1268.56396	       3.9
1270.13904	      28.7
1273.50330	      15.3
1280.78296	      17.8
1281.65063	      12.2	y (23) (2+)-H2O
1282.76001	      13.1	y (23) (2+)-NH3
1283.83032	      28.4
1286.29639	      34.6
1288.70520	      26.3	y (11) (1+)-H2O
1290.08984	      42.3	y (11) (1+)-NH3, y (23) (2+)
1291.82385	      16.5
1297.89453	      13.2
1299.91638	      10.5
1300.93469	      37.6
1301.91382	       2.3
1303.76733	      24.3	b (24) (2+)
1304.65479	      18.8
1305.78601	      24.9
1307.05615	      13.7	y (11) (1+)
1309.70935	       8.9
1311.48096	      13.4
1316.82861	      30.0
1318.87390	       8.9
1320.98328	       7.0
1323.72888	       9.8
1324.72986	      13.9
1327.32446	       9.9
1329.97571	      22.2
1331.63647	      27.5
1332.71643	      11.6
1336.90295	       4.9
1337.81226	      25.1
1342.37537	      36.3	b (13) (1+)-NH3
1343.75098	      13.7
1350.58594	      15.2
1359.08044	       6.1
1359.88599	       5.4
1361.91907	      18.7
1368.72046	       3.6
1381.75452	      19.8
1383.57947	      11.7
1384.49304	       6.8
1389.93335	       7.0
1394.67065	       8.8
1396.34424	       5.4
1400.55505	      17.2
1418.40771	       7.0
1420.73157	       9.5
1423.87183	       8.6
1428.81165	      10.7	b (14) (1+)-NH3, b (14) (1+)-H2O
1429.74353	       6.3
1430.59094	       4.9
1433.73706	      16.5
1434.78296	      16.8
1437.65857	       7.9
1443.55212	      21.9
1445.32983	      22.7
1445.97119	      19.4	b (14) (1+)
1446.90808	      12.5
1447.67798	       4.7
1448.73877	      15.9
1450.56433	      18.3
1458.73938	      21.4
1462.72815	      26.5	y (13) (1+)-H2O
1466.87500	       9.8
1470.87170	      14.0
1473.68115	      15.0
1482.82458	       3.8
1491.71753	       4.1
1493.64941	      22.3
1504.91711	       4.3
1507.73401	      12.4
1515.65723	      20.6
1519.94861	      24.4
1530.98975	      11.2
1543.87952	      24.8
1552.49451	       5.1
1573.42505	      16.4
1575.24109	       3.0
1575.87622	       8.9
1587.77698	       8.5
1593.75024	      13.9
1599.59656	       8.2
1600.40637	      21.7
1606.65479	      10.3
1614.59009	       5.5
1616.41333	      24.5
1631.71875	      27.5
1646.66357	      18.5
1666.90613	      18.7
1673.80103	      11.0
1681.80762	      14.6	y (15) (1+)
1835.16357	      51.7	b (17) (1+)
1860.15125	       9.0
1868.00452	       3.2
