# Supplementary material for: Top-Down and Bottom-Up Identification of Proteins by Liquid Extraction Surface Analysis Mass Spectrometry of Healthy and Diseased Human Liver Tissue
Source: J Am Soc Mass Spectrom. 2014 Sep 3;25(11):1953–61. doi: 10.1007/s13361-014-0967-z (PMC4197381; doi:10.1007/s13361-014-0967-z)
Supplement: Supplementary file 4 — (ZIP 7870 kb) [file 13361_2014_967_MOESM4_ESM.zip › data/VTTEEFEAPMPSAVSGDDSQLTASRSEEK_-2_4_75761.txt]

       m/z	          i	matches
 665.22107	       9.1
 683.34277	      10.0
 705.29510	       7.2
 808.60229	      20.7	b (16) (2+)-H2O
 838.89038	       7.9
 853.35541	       9.0
 869.53455	      13.1
 893.53955	       4.0
1008.55249	      16.3
1049.45703	       5.3
1052.64221	       5.5
1061.62988	       4.9
1127.51111	      21.6
1142.49109	       7.2
1155.48669	       6.8
1167.69202	       3.9
1208.20691	      36.6
1238.24133	       5.8
1250.74243	       4.2
1303.50305	      12.4	b (25) (2+)
1311.57178	      15.2
1347.57202	      11.8	b (26) (2+)
1355.57800	      14.9
1362.72559	      14.0
1364.78613	       3.5
1436.58179	       5.0
1441.82520	      11.6	y (27) (2+)-NH3
1463.74243	       2.6
1480.55090	      35.9
1486.05652	      17.8
1490.13879	      12.9	b (14) (1+)
1532.48413	      12.7	[M+2H] (2+)-NH3-H2O
1533.55896	      16.2
1549.94971	     118.5	[M+2H] (2+)-H, [M+2H] (2+), [M+2H] (2+)+H
1576.48840	      16.0	b (15) (1+)
1590.90845	       4.4
1592.97717	      18.2	y (15) (1+)-NH3
1609.91357	      23.4	y (15) (1+)
1636.76306	      10.4
1678.10718	       5.8
1689.42078	      16.7
1723.30664	      43.4
1748.90857	      10.6	b (17) (1+)
1780.12500	      50.7	y (17) (1+)
1805.90930	       3.2
1818.97241	       6.4
1826.62524	      81.0
1830.78052	       7.8
1855.90869	      11.2
1857.08777	       3.4
1864.00098	      38.3	b (18) (1+)
1878.99475	       8.3
1888.48608	      37.1
1969.76489	      27.1
