# Supplementary material for: Top-Down and Bottom-Up Identification of Proteins by Liquid Extraction Surface Analysis Mass Spectrometry of Healthy and Diseased Human Liver Tissue
Source: J Am Soc Mass Spectrom. 2014 Sep 3;25(11):1953–61. doi: 10.1007/s13361-014-0967-z (PMC4197381; doi:10.1007/s13361-014-0967-z)
Supplement: Supplementary file 4 — (ZIP 7870 kb) [file 13361_2014_967_MOESM4_ESM.zip › data/LLPLWEAQFGDFFNGAQIIFDTFISGGEAK_-2_4_78178.txt]

       m/z	          i	matches
 324.35587	       7.6
 341.14484	      12.9
 343.35693	       5.0
 354.30341	       4.1
 358.24744	       8.2
 370.13635	       6.2
 392.36960	       5.7
 398.27316	       3.9
 413.18005	       6.8
 416.42401	       8.0
 419.11142	      17.1	b (11) (3+)-NH3
 425.47458	       6.6
 429.24463	       4.5
 459.31592	       3.4
 461.29553	      45.9	y (5) (1+), y (13) (3+)-H2O, y (13) (3+)-NH3
 464.11444	       7.6
 466.24164	       4.0
 484.97000	       5.4
 491.21094	       9.7
 492.36780	      17.8
 497.20361	      11.7
 498.65979	       3.5
 499.31543	       7.8
 506.12018	       7.4
 508.35004	       5.0
 515.13397	       4.7
 524.41394	       4.1
 526.25067	       7.3
 535.15332	       3.2
 536.26306	      14.2
 540.37604	      24.0	b (9) (2+)-H2O
 541.35767	       9.2	b (9) (2+)-NH3
 542.25873	       7.5
 548.37427	      92.1	y (6) (1+)
 551.21057	      12.0	y (16) (3+)
 554.32391	       4.3
 557.34100	       6.5
 567.92096	      10.4
 570.34131	       8.4
 582.26184	      20.6
 583.20844	      11.8	y (17) (3+)-H2O
 585.40405	       7.4
 587.44946	       6.9
 591.18579	      12.7
 597.59448	      10.3	b (16) (3+)-H2O, b (16) (3+)-NH3
 602.39734	       8.2
 611.17554	       5.1
 624.25378	      14.3
 626.58295	       5.4
 628.49255	      14.1
 639.39673	       8.5
 641.48145	       5.5
 646.17896	       8.3
 649.42480	      27.7
 650.48492	      15.0
 654.41418	       5.2
 660.46094	       6.7
 661.42981	      15.5	y (7) (1+)
 666.27228	      20.7
 670.04321	       4.4
 676.50635	      25.3
 679.47858	       3.6
 680.44092	      16.4
 684.59558	       8.0
 686.40466	       3.9
 688.75513	       8.6
 690.51453	      24.2	y (13) (2+)-NH3, y (13) (2+)-H2O
 692.63818	      14.3
 697.41156	       3.1
 700.41278	      19.4	b (12) (2+)-H2O, b (12) (2+)-NH3
 710.51221	       7.7
 711.47540	      13.4
 714.85449	      11.1	b (19) (3+)-NH3, b (19) (3+)-H2O
 718.33789	       2.8
 722.45801	      10.7
 725.26868	       4.6
 729.55493	      52.5
 730.55981	      31.4
 731.59070	       5.8
 733.48132	      11.4
 734.53717	       9.2	b (6) (1+)-H2O
 737.35254	       8.5
 738.48083	       4.7
 741.53809	      24.3
 748.48828	       8.2
 750.30963	      10.4
 751.26733	      14.4
 752.62402	       8.7
 753.46057	      28.0
 755.38831	      21.2	y (14) (2+)-NH3
 756.52869	       5.9
 759.87292	       7.2
 763.61780	       6.1
 768.17688	       6.7
 773.69177	       7.1
 775.60413	       8.1
 780.06006	      19.8
 792.32996	      10.4
 794.61426	      11.0	y (22) (3+)
 799.06604	       8.2
 804.65613	       3.6
 807.04779	      20.4
 808.52539	       3.2
 811.55823	      23.3
 813.07190	      39.0
 814.80078	      22.0
 815.51514	       5.4
 816.22803	       3.1
 818.36951	      36.2	y (16) (2+)-H2O, y (16) (2+)-NH3
 819.54175	       6.7
 820.79089	       3.1
 823.76270	      21.7	b (7) (1+)
 828.54968	       1.7
 830.44507	       9.0	b (14) (2+)-H2O, y (23) (3+)-H2O
 835.64478	      16.5	b (22) (3+)-NH3, b (22) (3+)-H2O
 837.38879	       7.9
 839.72949	       5.9
 842.61328	       4.4
 847.34106	      17.9
 855.34998	      10.1	y (24) (3+)-H2O, y (24) (3+)-NH3
 858.46875	       3.5
 860.24634	       8.2
 864.70459	      23.4
 868.47803	      38.7	b (15) (2+)
 872.47510	       8.4
 874.57874	       6.3
 876.50232	       6.4
 877.99280	      17.1
 878.95862	      21.4
 880.36169	      21.8
 881.63062	      15.5
 882.36218	       9.3
 883.51416	      15.1
 884.83142	       2.0
 889.15747	      21.8
 892.17395	      11.9	y (9) (1+)-NH3, y (9) (1+)-H2O
 893.02637	       4.4
 898.61414	       5.8
 903.53784	      13.4	b (16) (2+), y (25) (3+)
 905.29089	      11.1
 906.75415	       6.8
 909.56360	      14.3	y (9) (1+)
 914.53027	       8.3
 920.39185	       4.8
 921.99207	      38.8
 924.60303	      12.5
 927.65698	      35.1
 928.65369	       5.3
 936.10474	      17.2
 940.57739	       4.9
 946.37671	       7.2
 947.46228	      10.9
 949.66272	      16.6	y (18) (2+)-H2O, y (18) (2+)-NH3
 950.60620	       9.9
 951.50159	      41.2	b (8) (1+), b (25) (3+)-H2O, b (25) (3+)-NH3
 952.69214	       4.7
 953.93542	      26.4
 957.16467	      15.9	b (25) (3+)
 958.94812	       6.3
 960.53320	      14.2	y (26) (3+)-H2O, y (26) (3+)-NH3
 961.58447	       9.2
 968.16040	      37.6	b (17) (2+)
 968.97852	      23.0
 969.93274	      47.0
 972.96167	       3.8
 978.50757	       2.6
 980.52124	      14.6
 981.89038	      39.8
 985.43494	       5.8
 987.64063	      18.1
 989.44189	      30.6	b (27) (3+)-NH3, b (27) (3+)-H2O
 993.25500	      31.8
 994.67139	      16.2
 995.41858	       4.9
 997.46106	      30.3	y (27) (3+)-H2O
 998.44409	      38.3	y (27) (3+)-NH3
 999.54248	      11.6
1000.28271	      14.6
1001.10083	      82.6
1006.44043	      23.5	y (10) (1+)-H2O
1007.46521	       8.2
1010.54163	      22.8
1013.96252	      29.4
1016.60242	      30.0	b (18) (2+)-NH3
1017.36865	       5.0
1019.67236	      24.8
1021.29187	      11.6
1022.59631	       5.7
1024.29846	     177.6	b (18) (2+), y (10) (1+)
1025.06836	     112.7
1026.37207	       4.8
1030.11121	      21.9	y (28) (3+)-NH3, y (28) (3+)-H2O
1032.09827	      13.6	y (19) (2+), b (28) (3+)-H2O
1033.68140	      21.9	b (28) (3+)-NH3
1034.73364	      26.0
1036.22412	      12.0	y (28) (3+)
1038.21362	      36.7	b (28) (3+)
1042.45068	      34.6
1043.92700	      12.7
1051.45325	       6.0
1052.91870	      10.2
1053.93359	      41.7
1055.63062	      20.5
1058.66223	      36.6
1059.60913	       3.1
1061.54199	      22.3
1063.70093	      40.5
1065.71423	       7.2
1066.73022	       3.1
1070.77112	      49.6
1075.45129	      23.4
1079.66101	     142.1	y (20) (2+)-H2O
1080.62622	      24.2	y (20) (2+)-NH3, b (9) (1+)-H2O
1081.78552	      25.8	b (19) (2+), b (9) (1+)-NH3
1084.28369	       4.1
1088.09119	     139.9
1089.69360	      38.1	y (20) (2+)
1090.89111	      44.4
1093.24548	      10.3
1094.32544	      91.7
1095.51978	      10.7
1096.46033	       8.7
1097.46655	      24.6
1098.61353	      83.2	b (9) (1+)
1099.66638	      56.3	[M+3H] (3+)-NH3-H2O
1100.81519	      24.1
1101.68518	      28.1
1102.49426	      25.6
1112.55920	      13.9
1113.55579	       7.0
1114.63318	      12.9
1123.23499	       6.4
1126.72009	       5.0
1128.03027	      95.5
1128.77600	      18.4
1130.73071	       8.9
1134.48376	      13.9
1136.74365	       5.8
1143.55164	      11.0
1146.61365	      28.4	b (20) (2+)-NH3
1150.68604	      13.2
1151.32104	     143.9
1153.52661	      24.4	y (11) (1+)-H2O
1155.38794	      57.9	b (10) (1+), b (20) (2+)
1156.81226	      62.9
1157.69104	      26.6
1158.90198	     109.2
1163.75513	       7.8
1165.42566	      14.5
1166.47339	     102.6
1167.42773	      31.2
1171.60193	      65.4	y (11) (1+)
1172.73755	      72.0
1173.79785	       5.7
1178.47485	       7.1
1185.66052	       9.6
1188.10669	     131.7
1189.75916	       9.6
1193.54590	       5.1
1195.64246	      36.7
1197.58142	      14.3
1199.57153	       8.4
1200.73413	      34.0
1201.66296	       2.7
1202.62280	       8.6
1203.80078	       5.9
1206.53821	      13.9
1208.31824	      28.4
1211.81970	      16.0	b (21) (2+)
1212.59167	      15.6
1216.55615	      41.6
1217.90161	      48.1
1219.35486	      49.2
1221.87097	      60.3
1223.50671	      14.7
1224.39600	      35.1
1225.74573	      10.8
1226.95422	       6.1
1228.18811	      32.9
1231.39001	      30.3
1243.73975	      15.7
1244.64197	      20.7
1246.26404	      73.5	y (23) (2+)-NH3, y (23) (2+)-H2O
1247.80286	       4.3
1249.47607	      21.4
1252.72754	       6.1
1253.74048	      20.1	b (22) (2+)-NH3, b (11) (1+)-NH3, b (22) (2+)-H2O
1254.55237	       7.6
1257.17175	      55.1
1258.13843	       8.7
1260.60706	      17.6
1261.88794	      18.6
1262.99854	      41.3	b (22) (2+)
1267.21704	      69.8	y (12) (1+)-NH3, y (12) (1+)-H2O
1267.84912	       4.2
1268.79150	       6.2
1270.63025	      13.6	b (11) (1+)
1271.73169	      41.0
1272.48755	       3.7
1277.72095	       5.5
1278.69128	      34.9
1281.72192	      22.4	y (24) (2+)-NH3, y (24) (2+)-H2O
1283.14587	      20.9
1284.71277	     121.5	y (12) (1+)
1285.80493	      33.4
1286.64404	       5.3
1289.04932	       6.2
1290.20764	      14.1	y (24) (2+)
1296.69995	      21.6
1298.92896	      24.6
1301.57764	      92.9
1303.68616	      20.6
1304.70667	       7.9
1306.87390	      13.9
1310.15320	       7.7
1310.99170	      13.7
1312.77747	      12.4
1316.54797	       3.5
1317.51563	       4.9
1320.65381	      24.2
1322.15222	       7.7
1324.50940	     140.4
1325.39026	      71.2
1326.25269	      11.4
1326.91882	      28.2	b (23) (2+)-NH3, b (23) (2+)-H2O
1331.57788	      50.9
1336.80969	      25.2	b (23) (2+)
1337.72754	      11.5
1345.06421	      16.5
1346.09485	      16.3	y (25) (2+)-NH3, y (25) (2+)-H2O
1354.16235	      19.1
1355.20178	      22.4	y (25) (2+)
1355.88745	      16.6
1357.00098	      14.5
1357.68945	       3.9
1358.64026	      17.6
1360.90784	      20.0
1362.30334	      43.7
1365.69397	       6.5
1371.17639	      17.0
1373.58691	      33.1
1374.63208	     148.1
1376.58826	       8.4
1377.80920	       7.2
1379.74707	      32.3	y (13) (1+)-H2O
1383.79163	      37.2	b (24) (2+)-H2O, b (24) (2+)-NH3
1386.10168	       6.3
1390.63660	      17.4
1391.78723	      26.5
1392.87109	     143.9	b (24) (2+)
1393.91174	      43.9
1396.21033	      19.1
1397.66956	       4.0
1398.48730	       6.4
1400.72620	       2.7
1406.65430	      10.2
1408.82288	      20.1
1411.00574	      22.8
1416.38269	      46.1
1417.59888	      18.0	b (12) (1+)
1418.86548	      35.0
1424.66565	      10.4
1425.64478	       4.1
1427.57617	      21.4	b (25) (2+)-H2O, b (25) (2+)-NH3
1429.49780	      23.0
1430.84521	      32.6
1434.27930	      21.7
1435.61023	       9.9
1436.60229	      60.0	b (25) (2+)
1437.43384	      26.4
1447.91846	       9.6	y (26) (2+)
1452.47229	      13.6
1458.76807	       5.1
1464.78308	      10.6	b (26) (2+)
1467.65173	       3.2
1472.88391	      11.1
1473.76367	       2.1
1478.22217	      11.5
1484.24609	      29.1	b (27) (2+)-H2O
1485.36023	      37.8	b (27) (2+)-NH3
1486.66064	      11.2
1489.69324	      68.8
1493.41589	      50.9	b (27) (2+)
1494.17798	      22.8
1495.03821	      29.7	y (27) (2+)-H2O
1499.83081	       5.5
1502.60352	       3.5
1503.41418	      25.3
1504.70984	       7.4
1510.36292	      54.6
1522.72241	      20.9
1523.97522	       4.4
1525.83118	       6.3
1526.71460	      52.8
1527.49121	       9.6
1528.73010	       3.8
1530.82080	       4.0
1537.83179	      33.6
1545.17712	      10.2	y (28) (2+)-NH3
1545.98572	      10.9	b (13) (1+)-H2O
1549.59570	      40.3	b (28) (2+)-NH3
1555.95422	      16.9
1558.09155	      84.6	b (28) (2+)
1558.93909	      44.8
1564.79846	      18.1	b (13) (1+)
1566.02246	      32.8
1567.99231	      32.0
1573.72644	      12.1
1574.60229	      12.6
1593.49902	      22.6	b (29) (2+)
1594.35815	      11.4
1599.99036	       8.6
1603.07556	      14.1
1606.61511	      11.3
1608.88745	      18.0
1610.02258	      12.5	y (29) (2+)
1622.05664	      16.3
1625.87512	       4.0
1639.76501	       6.8
1642.04993	      20.4
1643.01465	      16.0
1644.99890	       8.8
1666.73718	      15.5
1672.96643	      25.0
1678.82495	      21.0	b (14) (1+)
1679.90491	      38.1
1690.66162	       6.5
1708.82898	       6.0
1709.86719	      14.9
1711.23914	      13.3
1723.92017	       4.5
1729.09668	       5.8
1735.98108	       5.6
1739.80334	       7.6
1745.81104	      13.8
1751.04358	       7.1
1755.25574	      36.6
1767.99426	       3.0
1770.74731	       4.1
1775.83264	      20.9
1778.55652	       5.4
1798.91187	       4.5
1806.92444	       8.7
1814.76697	      28.8
1823.98584	      32.8
1825.07996	      11.1
1826.07324	      14.4
1827.83813	       3.0
1836.91724	       8.3
1839.09412	      16.9
1856.99756	      13.8
1904.96021	       9.4
1918.73840	      16.4
1939.66431	       3.5
1964.19556	       4.5
1977.99683	       8.4
