# Supplementary material for: Top-Down and Bottom-Up Identification of Proteins by Liquid Extraction Surface Analysis Mass Spectrometry of Healthy and Diseased Human Liver Tissue
Source: J Am Soc Mass Spectrom. 2014 Sep 3;25(11):1953–61. doi: 10.1007/s13361-014-0967-z (PMC4197381; doi:10.1007/s13361-014-0967-z)
Supplement: Supplementary file 4 — (ZIP 7870 kb) [file 13361_2014_967_MOESM4_ESM.zip › data/IFWIPLSHMPAALQDFLLLK_-2_4_79777.txt]

m/z	i	matches
227.25792	14.4
231.07751	4.7
237.17477	25.0
244.15442	11.9
247.17761	4.9
259.16336	11.9
260.36047	53.6	y (2) (1+), b (2) (1+)
265.33606	9.9
267.22217	3.6
275.28052	3.7
277.25488	13.4
278.10092	7.8
281.23102	1.7
283.25027	12.4
284.35675	8.9
286.19824	19.3
289.19977	14.7
290.92462	9.6
294.48993	1.8
295.27774	17.3
296.23590	8.4
298.37689	6.8
300.28894	6.3
302.62692	5.4
307.44794	41.4
309.11014	28.5	y (5) (2+)-NH3
310.39197	4.9
313.24155	7.0
315.32245	18.1
317.40182	16.8
319.48853	11.1
321.27161	8.6
326.67059	19.3
327.32095	24.5
329.21695	13.3
330.43811	9.9
333.38080	5.7
340.30289	28.1
343.27243	13.2
349.44049	3.4
352.37643	14.1
353.40326	18.4
355.32416	16.3
357.42914	6.3
358.36972	19.5
360.16589	27.8
365.44141	8.7
366.40619	5.6
371.41034	26.0
372.43066	3.3
373.40207	23.7
375.32886	2.9
378.35583	4.8
381.28717	19.9
383.30890	6.8
389.28717	60.5
391.50806	8.7
396.21326	9.5
397.40015	15.9
398.44360	13.5
400.43933	24.6
409.13409	29.0
410.44617	16.9
411.44742	6.9
413.45859	40.3
414.53790	5.4
415.47729	6.1
421.44574	6.9
422.29797	6.1
423.40646	29.9
424.48108	25.6
428.46063	2.3
433.36761	15.5
434.37457	18.6
435.49493	8.9
436.18494	5.5
437.29352	8.9
438.54254	23.7
439.40784	4.3
441.35556	4.9
443.38974	4.1
444.17139	5.4
446.40320	25.5
447.40546	41.9	b (3) (1+), y (12) (3+)-H2O
449.27802	4.6
450.64487	3.6
458.40436	7.6
459.47650	23.9
461.41766	4.5
462.13300	3.1
464.01111	30.7
465.43744	7.5
468.20996	2.1
469.30804	6.3
471.35236	43.2
472.59241	17.0
473.26624	6.6
478.44086	6.7
480.72797	25.3
482.34998	7.7
486.30927	552.1	y (8) (2+)-NH3, y (4) (1+), y (8) (2+)-H2O
487.34113	102.6	b (13) (3+)-H2O
488.40314	18.4
491.47797	33.4
492.36029	23.6
493.43060	6.9
495.74347	15.6
496.46118	7.9
497.43866	35.8	b (8) (2+)
500.43567	7.6
502.25879	13.4
503.25244	11.1
504.53021	23.0
505.40887	5.0
506.26959	26.6
508.11078	9.1
509.38470	19.3
510.01953	27.4
511.33319	2.6
512.60815	25.4
514.68689	19.2
516.30750	41.5
518.30670	30.3
519.23010	2.5
521.54254	34.6	y (9) (2+)-NH3, y (9) (2+)-H2O
522.49597	13.3
524.38306	11.3
526.47284	26.8
527.11780	3.2
528.30817	9.8
531.35132	17.2
533.32880	5.2
534.05444	23.1
537.34393	11.9
538.64172	44.6
540.22137	10.0
541.45947	48.3
543.42004	2.1
544.12494	7.4
545.38422	14.7
546.32019	26.5
547.47992	9.8
549.42310	5.9
550.22461	10.4
551.31775	33.8
553.39746	21.1
554.33459	4.2
556.45697	12.5
558.19391	16.2
562.60065	22.5
563.42877	10.6
564.42474	21.3
565.52911	31.2	y (15) (3+)
567.36224	15.6
571.29022	12.0
572.36841	12.9
574.54279	24.3
575.45575	7.4
577.52020	65.3
578.30951	32.3
581.40308	5.8
583.85010	12.5
585.04254	21.9
587.61584	21.2
589.90466	21.8
591.34973	33.8
592.34149	6.3
593.49310	4.3
594.48090	43.3
595.43079	3.7
597.31860	11.8
598.47595	12.2
599.51147	6.3
600.33881	31.6
603.47449	12.4
606.79883	18.9
607.46014	50.6
608.99750	43.9
610.47620	96.6
611.38177	8.2
612.24200	7.5
613.36835	10.6
614.51959	7.9
615.91284	85.4	y (5) (1+)-NH3
617.32098	25.4
618.64319	25.8
619.31183	70.3
620.41943	92.4
621.51855	18.5
623.50592	22.3
624.50458	9.3
625.26263	17.1
626.37848	26.2
627.46509	21.1
628.37537	29.2
629.27142	24.6
630.01721	11.8
631.04291	2.3
632.56909	81.4
633.50470	145.7	y (5) (1+)
634.60730	71.3
635.48914	69.0
637.25073	214.1
638.22046	84.1	b (11) (2+)-H2O
639.29620	21.8
640.36414	53.4
642.02362	13.9
643.22705	11.4
644.37537	31.5
647.46234	22.7
648.35364	10.9
650.75848	4.9
651.48163	12.9
652.34595	139.2
653.00897	69.8
654.03040	26.1
655.16577	43.9	b (17) (3+)-NH3, b (17) (3+)-H2O
656.40662	5.8
657.36194	14.9
658.56433	12.5
660.57544	8.4
662.57037	32.1
663.67401	32.0
664.94696	35.7
665.95209	67.9
667.33508	68.1
668.53528	23.9
669.33118	10.3
670.33368	25.9
671.42920	57.1	y (12) (2+)-NH3, y (12) (2+)-H2O
672.43268	22.4
673.87872	88.7	b (12) (2+)-H2O
674.50439	39.1
675.48816	12.0
676.48297	16.0
678.81458	59.4
679.74316	86.9	y (12) (2+)
680.43890	26.8
681.56165	14.0
682.19513	4.6
683.28265	43.8	b (12) (2+)
684.69067	52.1
685.43628	28.8
686.90796	66.8
688.14221	15.9
689.13928	26.4
690.64227	155.1
691.29913	108.9
693.12323	42.4	b (18) (3+)-NH3, y (18) (3+)-NH3, y (18) (3+)-H2O, b (18) (3+)-H2O
694.10291	8.6
694.85376	21.1
695.92224	43.7
697.43280	27.4
698.98779	33.2	b (18) (3+), y (18) (3+)
699.78571	13.0
700.75842	9.7
702.25385	95.3
704.32861	187.5
705.38574	31.0
706.58325	23.7
707.63312	52.6
708.87231	79.4
711.03485	51.3
712.56879	29.3
714.35498	94.4
714.96558	17.4
715.65948	24.2
716.75031	27.4
717.72766	46.4
718.43475	40.5
719.69019	38.5
720.81702	47.3
721.48053	27.2
722.50421	29.6
723.49078	37.2
724.53113	57.2
725.52802	27.0
727.44067	8.0
728.56128	29.2
730.07495	294.9	b (19) (3+)-H2O, b (19) (3+)-NH3, y (6) (1+)-H2O, b (13) (2+)-H2O
731.27991	102.6	y (6) (1+)-NH3
732.40741	176.7
733.52277	15.8
734.45374	7.9
735.60162	28.5
736.39905	106.7	b (19) (3+)
737.53198	43.3
738.73212	30.8
739.64496	58.8	b (13) (2+)
740.62537	71.2	y (13) (2+)-H2O, y (13) (2+)-NH3, y (19) (3+)-H2O
741.44366	18.2
743.47235	24.1
744.75201	11.6
745.90466	109.8
746.63110	176.3	y (19) (3+)
748.03418	64.9	y (6) (1+)
749.39557	95.7	y (13) (2+)
750.68628	42.2
751.51892	90.8
752.43958	23.5
753.72058	80.9
757.25116	194.1
758.61530	51.6
759.27075	186.0
760.73523	22.9
761.96576	19.8
763.37787	45.0
764.17596	31.4
765.15009	97.7
766.47614	25.2
767.54425	287.2
768.56476	133.2
769.57782	43.8
770.45044	33.8
771.23553	80.1	b (6) (1+)
771.91345	13.2
772.72668	29.7	[M+3H] (3+)-NH3-H2O
774.62524	10.4
775.53778	186.1
776.24249	211.8
776.95728	42.1
777.68677	8.3
779.72119	3.6
785.48358	12.6
788.52246	33.9
793.37634	8.4
794.78033	41.8	b (14) (2+)-NH3, b (14) (2+)-H2O
795.46387	15.8
796.61908	12.4
797.22272	13.5
798.60645	42.4
799.56946	36.8
800.71448	5.3
801.55627	9.3
802.20990	61.8
804.51184	2.8
805.31732	8.1
805.99573	29.8
808.28510	14.2
809.32935	143.0
811.00690	69.2
811.98523	45.7
813.54327	95.4
818.49225	33.4
819.56683	71.3
820.75616	103.9
821.55377	24.5
822.50610	74.2
823.89441	15.0
824.99249	68.5
826.56891	6.9
828.34753	12.7
829.60059	10.6
831.15021	60.7
832.34705	29.4
833.19946	15.1
835.85303	10.1
836.54810	11.8
837.81140	72.1
838.56958	64.7
840.90656	7.3
842.03711	85.8
845.68463	27.6
848.89551	21.2
850.02533	44.9
851.70923	80.1	b (15) (2+)-H2O, b (15) (2+)-NH3
852.66376	21.2
853.27026	89.8
854.54797	48.4
855.57855	59.5
858.49274	246.6	y (7) (1+)-H2O
859.44849	315.4	y (7) (1+)-NH3
860.48224	311.6	b (15) (2+)
861.67480	95.3
862.96338	70.0
864.15906	37.5
865.12939	30.3
866.10907	84.6
868.56061	15.0
869.54254	28.5
871.90924	74.3
872.85242	40.8
873.80237	41.6
874.47687	71.0
875.26697	59.6
876.51563	554.1	y (7) (1+)
877.38489	328.4
878.36133	43.1
879.43762	82.5
880.71802	37.1
881.69409	47.6
883.24670	39.1
884.34113	8.2
886.39532	11.3
887.54907	43.7
888.54596	21.7
889.32660	26.6
890.70831	65.7
892.05951	14.5
893.68774	73.0
894.68304	4.0
896.65570	10.8
897.50696	21.4
898.76587	58.8
899.71466	13.8
900.73474	32.8
901.37048	8.7
903.23767	49.2
906.53229	45.6
907.56708	31.8
909.34552	191.9
910.44971	15.3
911.48840	19.8
912.96362	47.7
913.68652	155.8
914.84656	93.0
915.53723	60.4
916.87488	24.4
917.60626	42.4
918.41217	138.8
919.31927	33.2
922.15527	26.9
922.90033	13.5
923.61536	10.1
924.89496	82.6	b (16) (2+)-H2O
926.30798	101.2	b (16) (2+)-NH3
927.12457	34.4
928.06738	19.8
929.69281	11.3
930.97833	33.0
932.67554	110.7
934.35211	219.4	b (16) (2+)
935.21802	73.4
936.18518	45.2
938.42181	38.9
939.10889	69.8
941.69653	11.0
942.61115	18.8
943.66315	89.4
944.37891	61.7	y (17) (2+)-H2O
945.47198	5.6
947.73077	60.7
948.45270	49.5
950.61926	85.7
951.67706	77.5
953.45929	13.4
956.53375	41.6
958.18982	251.7
958.98816	80.8
959.63629	55.4
961.44543	5.3
963.35565	23.1
964.22406	36.5
965.74835	93.4
967.16180	15.9
968.32129	56.1
968.94482	8.4
970.22040	38.5
972.56140	5.6
973.61072	21.7
974.88129	18.7
976.35065	9.5
977.58032	13.8
978.59088	14.2
979.97430	11.3
980.65198	8.0
981.77966	63.6	b (17) (2+)-H2O, b (17) (2+)-NH3
982.46161	22.7
983.91589	11.2
984.66315	38.2
985.57544	59.5
986.44104	50.8
988.14380	50.3
989.44269	53.6	y (8) (1+)
990.46088	36.9
991.49426	81.2	b (17) (2+)
992.61926	14.9
994.77985	50.6	b (8) (1+)
996.24536	11.1
998.19519	104.9
1000.66022	99.9
1001.46637	55.6
1002.16815	5.0
1003.80939	17.4
1004.64960	22.6
1005.67218	21.1
1007.71375	23.1
1009.17981	64.8
1010.07983	13.7
1010.97510	31.4
1012.53888	34.7
1013.79358	14.6
1015.64966	24.3
1016.69220	54.4
1017.59229	34.9
1020.69775	24.9
1022.33160	11.9
1024.53577	9.8
1026.30603	51.1
1027.73523	27.5
1030.88184	6.4
1031.83936	69.1
1032.96680	15.9
1033.69617	4.3
1034.94214	147.1
1035.90906	47.0
1036.98071	30.6
1037.69995	14.9
1039.12317	47.3	b (18) (2+)-NH3, y (18) (2+)-NH3, b (18) (2+)-H2O
1040.53979	97.7
1041.19458	26.5
1042.54871	42.3	y (9) (1+)-H2O
1043.68323	13.5
1045.28503	16.7
1046.29895	27.3
1047.62280	27.2
1048.34521	27.3
1049.63281	116.6
1050.77429	68.6
1051.56738	6.9
1053.18787	32.9
1054.91382	58.9
1055.72327	55.3
1059.55176	115.3
1061.80347	34.2
1064.32349	45.5
1067.75623	11.9
1070.43848	162.0
1071.54688	144.4
1072.43286	47.0
1074.60254	77.1
1076.00818	156.0
1076.73767	119.8
1077.79980	26.3
1078.99890	21.5
1080.72595	13.2
1081.74695	30.8
1083.75818	22.5
1085.06836	16.4
1087.70178	25.7
1089.79333	15.5
1091.63428	10.3
1094.46057	19.0
1095.06921	18.6
1095.73804	29.1	b (19) (2+)-NH3, b (19) (2+)-H2O
1097.58704	34.9
1098.43445	26.4
1099.83679	28.3
1100.74182	31.9
1101.74292	12.0
1102.66321	12.7
1103.88953	24.3
1104.82959	50.4	b (19) (2+)
1107.72314	33.6	b (9) (1+)-H2O
1108.73718	9.3
1110.21045	59.7
1112.28674	54.2	y (19) (2+)-H2O, y (19) (2+)-NH3
1113.64026	11.0
1115.70264	11.4
1117.55908	23.1
1119.63538	32.7
1121.08838	39.4	y (19) (2+)
1121.77954	7.2
1122.60498	21.8
1124.79822	18.0
1127.62561	29.0
1131.53931	60.6	y (10) (1+)
1132.59644	81.8
1134.39087	11.6
1135.72351	7.3
1140.72290	5.4
1143.66809	2.3
1147.52966	28.1
1148.72363	26.4
1149.83850	46.1
1150.72620	14.8
1151.76465	4.5
1153.75610	21.3
1155.16479	27.6
1157.67993	23.6
1158.82166	9.6
1159.66187	25.4
1163.77515	11.7
1171.71741	17.1
1172.68225	3.3
1177.60510	11.1
1178.62073	9.2
1180.38757	9.9
1182.80017	18.3
1183.60144	10.5
1187.70544	15.0
1189.76135	6.4
1191.90186	8.9
1192.72583	15.3
1193.51453	13.3
1194.59216	7.9
1195.62256	21.5
1197.44055	7.4
1204.72156	14.7
1205.75720	20.7
1210.60291	8.7
1211.79248	7.6
1212.58142	2.8
1221.18213	9.0
1225.96326	32.9
1228.88965	7.9
1229.92468	25.5
1230.70996	22.3
1231.81726	15.7
1232.65002	7.1
1235.63074	38.6
1236.64209	43.2
1239.64880	11.3
1242.73669	5.8
1249.72156	2.8
1254.74951	11.4
1263.87036	9.1
1264.78247	25.1
1269.77783	12.2
1274.14050	22.3
1276.65955	31.3
1277.45825	39.3
1278.83228	2.3
1280.55176	29.6
1287.65759	4.9
1288.54175	15.1
1291.48657	10.9
1293.91040	1.8
1297.86926	6.8
1304.88916	14.2
1307.80444	15.2
1308.74121	6.8
1309.83032	7.2
1311.50745	37.2
1318.40088	35.0
1321.66858	8.9
1323.83655	4.1
1325.79919	2.7
1328.07422	12.0
1329.83118	4.4
1333.65173	7.2
1334.72742	28.3
1336.75671	24.6
1341.98450	2.6
1342.61255	10.1
1345.81079	52.9
1346.76111	22.3
1347.59131	49.6
1348.67969	9.5
1349.91174	8.1
1354.91882	6.0
1358.65747	15.4
1363.42554	49.7
1364.88794	21.2
1365.90735	20.8
1369.10156	2.8
1376.12219	6.6
1378.93201	10.2
1381.94531	11.0
1395.61877	20.6
1403.49133	3.0
1405.80969	4.5
1414.79211	10.9
1424.68445	5.5
1426.92908	10.9
1434.19714	25.7
1435.97400	27.9
1438.89124	3.0
1444.88794	32.3
1445.84399	8.9
1446.62659	3.4
1458.91418	15.2
1459.98962	12.5
1471.93713	9.1
1479.00781	8.1
1515.78882	10.8
1516.82446	22.8
1517.59094	26.7
1529.15759	12.5
1530.06152	18.3
1534.17847	7.2
1542.96130	24.0
1554.74670	16.9
1597.89783	4.4
1607.92578	2.6
1612.14648	13.9
1635.83215	8.8
1646.97473	19.9
1649.75037	10.7
1662.98254	22.1
1663.76355	10.0
1670.99768	5.0
1693.36121	21.4
1704.01257	4.3
1721.21228	30.0	b (15) (1+)
1721.93958	13.9
1742.15552	29.9
1805.48950	17.8
1866.98376	38.5
1869.16394	15.8
