# Supplementary material for: Top-Down and Bottom-Up Identification of Proteins by Liquid Extraction Surface Analysis Mass Spectrometry of Healthy and Diseased Human Liver Tissue
Source: J Am Soc Mass Spectrom. 2014 Sep 3;25(11):1953–61. doi: 10.1007/s13361-014-0967-z (PMC4197381; doi:10.1007/s13361-014-0967-z)
Supplement: Supplementary file 4 — (ZIP 7870 kb) [file 13361_2014_967_MOESM4_ESM.zip › data/IGVPEEVSSVVCFLLSPAASFITGQSVDVDGGR_-2_4_76811.txt]

       m/z	          i	matches
 317.27847	       5.0
 327.53632	       3.5
 328.35950	       4.5
 348.30994	       5.4
 349.74219	       8.1	y (7) (2+)-H2O
 356.48331	       6.3
 361.28607	       9.5
 381.23972	       1.9
 388.32706	       8.7
 391.50076	      11.0
 399.42618	       5.4
 401.37375	      17.5	y (12) (3+)
 404.30856	      64.9	y (4) (1+)
 405.36063	       8.1
 420.34607	       4.5
 428.35196	       3.4
 436.18814	      22.4
 437.26508	       7.0
 438.27570	      10.5
 439.37436	       4.3
 440.54480	      21.4	b (9) (2+)-H2O
 443.19897	       3.3
 445.99658	       1.7
 451.14529	       8.6	y (13) (3+)
 455.31226	      18.8
 468.31287	       5.7
 470.42963	       6.2
 472.52350	       6.9
 473.29333	      21.4	y (14) (3+)-H2O
 476.32260	      12.8
 479.28619	       4.2
 487.18500	       3.0
 489.37781	       6.2
 500.34320	      16.4
 501.58615	      19.6
 508.32568	      12.5
 515.44983	       2.4
 526.27222	      10.6
 527.18884	       6.5
 533.33502	      18.0
 539.21826	      10.1	b (11) (2+)-H2O
 541.23303	       8.4
 547.44617	      11.9	b (16) (3+)-H2O
 554.18372	      18.2	y (17) (3+)-H2O, b (16) (3+), y (17) (3+)-NH3
 557.55237	       2.6
 561.49170	      14.9
 578.26300	       5.3
 583.50818	       9.2	y (18) (3+)-NH3
 594.37567	       2.0
 595.33624	       3.6
 599.39050	       9.7
 600.26636	       7.6	b (12) (2+), y (6) (1+)-H2O
 606.45587	      17.3
 609.38428	       3.3
 612.34186	       7.9
 615.36395	       8.7
 622.43335	      14.3
 626.58270	       6.3
 628.40283	       2.7
 629.40320	       3.8
 632.31055	      11.7
 635.41180	      11.8
 636.48413	      19.9
 637.35925	       2.4
 639.38971	      19.8
 641.44409	      11.7
 642.88147	      12.5
 644.51355	       9.7
 655.41394	       2.3
 657.45270	      15.3	y (20) (3+)-H2O, b (20) (3+)-H2O
 658.36853	       5.0
 663.27112	       8.5	y (20) (3+), b (20) (3+)
 665.40967	      14.5	b (13) (2+)-H2O
 666.47998	      14.6	y (13) (2+)-H2O
 668.24225	       6.6
 668.85614	       8.6
 669.75354	      12.1
 673.93744	      10.6	b (13) (2+)
 677.53601	       4.6
 679.62823	       4.9
 682.12073	      29.3
 684.24982	       4.8
 688.45764	      15.1
 693.41785	       9.1
 698.37366	       8.0
 699.92596	       8.8	y (7) (1+)-H2O, y (7) (1+)-NH3
 701.24310	       2.4
 706.49683	      17.1	y (21) (3+)-H2O, b (21) (3+)-H2O, b (7) (1+)-H2O
 710.70068	      14.6	y (14) (2+)-NH3, y (14) (2+)-H2O
 712.36450	       4.6
 715.57849	       3.3
 717.48853	      24.6	y (7) (1+)
 718.13025	      14.3
 719.41760	       7.9	y (14) (2+)
 724.33966	       7.2	b (7) (1+)
 725.79346	       6.1
 736.83069	      16.1
 741.35986	       6.4
 742.60132	       2.8
 743.38733	       9.1
 744.00757	      11.6	b (22) (3+)-H2O
 746.59790	      25.8	y (22) (3+), y (15) (2+)-NH3, y (15) (2+)-H2O
 750.76721	      18.7
 757.75488	       5.4
 758.44849	       6.7
 759.46692	       5.7
 766.46448	       3.3
 767.68164	      10.9
 775.55688	      12.0
 782.51221	      10.3	y (16) (2+)-NH3, b (23) (3+)
 785.60828	      35.7	y (8) (1+)-H2O
 788.54578	       8.0
 789.49011	       4.1
 794.93335	       8.0
 797.55219	      17.9
 800.22064	       3.8
 803.50830	      18.9
 804.50671	      64.3	y (8) (1+)
 805.40076	      12.3
 806.63660	       3.5
 807.59106	      11.3	y (24) (3+)-H2O, y (24) (3+)-NH3
 811.32227	       3.2
 812.41345	      28.6
 814.79443	       6.0
 819.48181	      11.6
 822.66321	       2.7
 826.45349	      11.4
 828.44897	      10.1
 830.99146	      23.7	b (16) (2+), y (17) (2+)-NH3
 831.59644	      11.7
 833.44971	       9.1
 835.64771	      15.0	y (25) (3+)-H2O
 836.54517	       9.2	y (25) (3+)-NH3
 838.42212	       9.3
 839.09302	      18.6	b (25) (3+)-H2O, y (17) (2+), b (25) (3+)-NH3
 839.91553	      16.9
 843.65393	       8.3
 845.69775	      11.2
 846.70129	       2.5
 848.04236	      16.3
 850.99683	       6.9
 854.49268	       9.4
 856.34521	      17.8
 857.58630	       6.4
 864.41736	      13.6
 865.81946	      20.5	y (26) (3+)-NH3, y (26) (3+)-H2O
 868.44275	       2.6
 871.11841	      28.0	y (26) (3+)
 872.49829	      24.7
 873.65271	      29.0	y (18) (2+)-H2O, y (18) (2+)-NH3, b (26) (3+)
 877.49792	       7.8
 879.73792	      11.3	b (9) (1+)-H2O, b (17) (2+)
 882.88513	      78.0	y (18) (2+)
 883.68115	      45.7
 884.59937	       9.5
 885.59558	       6.1
 890.28638	       3.9
 893.43762	       8.4
 894.58313	      17.2
 898.40381	      11.3	b (9) (1+), y (27) (3+)-H2O
 899.52417	      11.9	y (27) (3+)-NH3
 903.08350	      27.3
 904.69958	      19.9	y (27) (3+), b (18) (2+)-H2O
 907.30530	       8.5	b (27) (3+)
 910.35522	       4.7
 911.02930	      51.3
 912.89136	      26.5
 922.23950	      10.1
 931.57910	      37.1
 934.51672	      12.7
 936.59314	      19.9
 939.20056	      20.2	y (19) (2+), b (28) (3+)-H2O, b (28) (3+)-NH3
 941.38806	       5.5
 943.09790	      17.4
 944.50903	      17.1	b (28) (3+)
 949.62976	      21.2	b (19) (2+)
 950.68103	      14.9
 951.59302	      14.0
 953.76880	      43.2
 956.86792	       4.5
 959.04736	      47.9
 960.48059	       4.1
 965.52698	      29.1
 967.42139	       9.0
 970.09119	       6.4
 971.52283	      15.8	y (10) (1+)-H2O
 972.59631	      44.9	b (29) (3+)-H2O, b (29) (3+)-NH3, y (10) (1+)-NH3
 974.63757	      40.0
 976.62231	      41.0
 977.89954	       7.5	b (29) (3+)
 979.01819	      50.8	b (10) (1+)-H2O
 980.64111	      13.4
 982.31677	      10.8
 985.43958	      10.5	y (29) (3+)-NH3
 987.52856	      30.4	y (20) (2+)-NH3
 989.52441	      29.3	y (10) (1+)
 990.54834	      39.5	y (29) (3+)
 992.32520	      20.8
 993.19580	      24.2	b (20) (2+)
 994.40674	      16.1
 995.97534	      19.4	y (20) (2+)
 997.69910	      42.3	b (10) (1+)
 998.63867	       3.9
 999.27490	      34.5
1001.94263	      24.2
1003.40039	      19.0
1007.23865	      54.5
1011.90796	      57.0
1012.53198	      14.4
1013.83630	      11.7
1017.63708	      28.0	y (30) (3+)-NH3, y (30) (3+)-H2O
1018.62061	       6.3
1019.46814	       7.5
1021.61426	       6.7
1022.77563	      32.8	y (30) (3+)
1024.55432	      20.5
1025.55090	      27.9
1026.63525	      22.9
1032.02649	       5.7
1032.86206	       4.7
1033.77161	       8.8
1037.97278	      20.3
1038.88367	      39.9
1039.80737	       3.5
1041.56775	       4.6
1042.62463	      18.6
1046.63000	       7.4
1048.68127	       6.1
1053.70874	      52.7
1054.61829	      20.5	b (32) (3+)
1057.89514	      50.7	b (21) (2+)-H2O
1058.54700	      29.5
1059.74915	      23.5	y (21) (2+)-H2O
1060.62219	       6.6
1061.25195	      36.9	y (21) (2+)-NH3
1064.44385	       8.6
1065.67200	      37.6
1066.92676	      53.9	b (21) (2+)
1069.47485	      15.5	y (32) (3+)-H2O, y (21) (2+), y (32) (3+)-NH3
1070.29077	      16.7
1071.88232	      47.7	y (11) (1+)-H2O
1073.02576	      14.4
1073.67407	      17.1	y (11) (1+)-NH3
1075.16956	      73.1	y (32) (3+)
1077.52002	       3.7
1078.63342	      50.9	b (11) (1+)-H2O
1079.77112	       5.1
1081.65820	      32.2
1083.69250	      32.6
1084.49023	      47.5
1089.42871	      18.1
1090.59912	      58.2	y (11) (1+)
1091.73413	      11.4
1092.38464	       9.8
1093.43420	      43.4
1094.65833	      41.3
1095.65540	     113.6
1096.93481	     107.7	b (11) (1+)
1097.79321	       9.7
1099.03662	       2.1
1100.64429	      47.9	[M+3H] (3+)-NH3-H2O
1101.96814	      47.2
1104.21179	      19.5
1113.61487	      19.1	[M+3H] (3+)+H
1120.46729	       3.5
1124.48401	       5.7
1125.21362	      21.6
1128.64160	      33.6
1129.69250	      28.3
1130.60229	       5.7
1132.05261	      18.0
1132.68396	       2.7
1134.01880	      12.1
1143.75037	      19.7
1155.79346	       8.4
1156.71912	       5.5
1161.53699	      19.3	y (23) (2+)-NH3, y (23) (2+)-H2O
1166.08289	      61.6
1167.21570	      31.6
1168.68005	      19.1
1170.05090	      18.7	y (23) (2+)
1171.30115	     117.9
1175.69604	      28.5
1179.29871	       4.9
1181.00659	      20.7
1181.79260	      71.5	b (12) (1+)-H2O
1187.37708	      43.8
1188.77490	      24.6
1189.60144	       7.9
1190.69116	      32.9
1191.52197	      13.6
1196.45947	       7.5
1197.11353	      19.3
1199.94507	      18.4	b (12) (1+)
1200.83850	      19.4
1201.70020	      45.4
1203.78430	       3.6
1204.56372	      63.3
1208.51306	      28.6
1211.17651	       7.7	y (24) (2+)-H2O, y (24) (2+)-NH3
1214.47998	      51.2
1215.66028	      22.0
1219.10864	      16.0
1220.34424	      17.6	y (24) (2+)
1221.12512	      23.5
1224.62659	      16.4
1225.77075	      24.7
1226.54260	       6.6
1228.62231	      30.9
1232.81262	       3.2
1233.74963	      20.5
1234.78052	      21.4
1238.31226	      17.9
1239.62195	      20.2
1241.79480	       4.8
1243.21533	      10.5
1246.28198	      14.9
1248.79126	       7.9
1249.97266	       4.8
1250.78076	      11.6
1251.73499	      37.0
1253.93372	      36.0	y (25) (2+)-NH3, y (25) (2+)-H2O
1254.65613	      17.2
1255.85352	      88.1
1256.63879	       4.2
1259.93701	      13.7
1261.61646	       4.4
1263.89478	      86.6	y (25) (2+)
1265.47791	      42.9
1267.63489	       9.9
1269.86975	     133.7
1271.03796	      18.6
1272.94910	      12.3
1273.76807	      23.7
1275.73669	      17.6
1277.81470	      24.9
1279.64404	      10.7
1281.82825	       8.3
1282.90259	       5.0
1283.70605	       6.9
1285.93921	      10.6
1288.95337	       4.8
1290.79419	       8.3
1291.65991	      33.8
1297.79285	       6.6
1299.33496	      54.8
1302.11768	      24.2	b (26) (2+)-NH3
1303.59607	       6.8
1305.87573	       2.8
1306.86926	      35.6	y (26) (2+)
1307.69385	       4.9
1308.70813	      19.9
1310.76172	      13.6	b (26) (2+)
1314.14160	      32.6
1317.97241	      12.9
1320.75171	       9.4
1321.64319	      17.9
1323.68652	      24.2
1324.87073	      19.3
1325.73950	       7.7
1326.67224	      21.1
1327.75574	       7.6
1328.77283	      40.3	b (13) (1+)-H2O
1330.20276	      13.5
1333.47424	       7.9	y (13) (1+)-NH3
1335.77429	       9.5
1342.03271	      38.3
1342.80334	      21.3
1343.82788	       3.7
1344.82202	      21.9
1346.57190	      27.1	b (13) (1+)
1347.70789	      31.9	y (27) (2+)-H2O, y (27) (2+)-NH3
1350.82336	      36.1	b (27) (2+)-H2O, y (13) (1+), b (27) (2+)-NH3
1352.12585	      28.4
1356.05334	      34.5	y (27) (2+)
1357.97937	      17.9
1360.50159	      22.3	b (27) (2+)
1361.38232	       8.1
1362.13623	       5.0
1363.17261	      23.3
1366.56750	      17.9
1368.57288	      16.4
1369.79858	       6.6
1370.74927	      38.0
1371.63513	       8.5
1372.44995	      57.0
1380.84216	      11.9
1385.15076	      42.9
1385.76282	       8.0
1388.79419	       9.1
1390.51990	      49.8
1391.98584	      21.5
1401.55347	      10.1
1407.74500	       8.9
1408.66992	      14.1	b (28) (2+)-NH3, b (28) (2+)-H2O
1412.93201	      58.8	y (28) (2+)-NH3
1418.66870	      37.1
1419.58655	       4.8
1425.79761	       3.1
1426.46118	      16.1
1427.40076	      50.5
1428.00293	      10.7
1434.65784	       6.0
1437.20056	      25.8	y (14) (1+)
1438.82361	       5.7
1439.97534	      10.6
1443.06262	      19.9
1449.81506	      27.2
1455.20923	      29.4
1456.64026	       3.0
1459.91797	      18.2	b (14) (1+)
1460.64709	      27.9
1462.02759	       2.6
1465.94641	      23.8
1466.72571	      13.1	b (29) (2+)
1468.01172	      50.0
1468.96033	      18.9
1470.02808	       2.6
1475.76440	      64.5	y (29) (2+)-H2O
1478.75476	       7.4
1480.85266	      16.8
1481.78503	      14.8
1482.64404	       5.8
1483.65454	      16.9
1486.05408	      21.8
1490.24854	      38.0	y (15) (1+)-H2O
1497.81348	       2.5
1498.74023	      20.4
1501.93469	       5.1
1506.74915	      15.1
1507.83142	       2.6
1508.92456	      22.5	y (15) (1+)
1512.29260	      35.6
1516.81348	      26.1
1522.66016	       8.1
1524.65771	      43.4	b (30) (2+), y (30) (2+)-NH3, y (30) (2+)-H2O
1525.81726	      31.2
1531.83972	      21.8
1532.88379	      24.6
1534.24988	      10.6	y (30) (2+)
1535.25110	      40.4
1537.85730	      11.8
1548.15613	       5.9
1554.82092	       5.9
1555.90588	       7.6
1561.49097	      19.4	y (16) (1+)-H2O
1565.76501	       2.3
1570.82068	       5.1
1572.96350	      68.2	b (32) (2+)-H2O, b (32) (2+)-NH3, b (15) (1+)
1573.76306	     115.9	y (31) (2+)-H2O
1574.68408	      12.5	y (31) (2+)-NH3
1575.48389	       8.0
1580.74792	      10.7	b (32) (2+)
1589.72119	       8.0
1591.93506	       3.6
1592.97559	      12.7
1594.72754	      15.4
1596.01355	      26.5
1602.96814	       6.4
1604.91760	       9.1
1624.07373	      10.4
1625.87146	       4.4
1640.12659	      28.1
1641.73926	      16.2	b (16) (1+)-H2O
1643.03162	       5.1
1657.50659	       6.2
1660.26025	      21.7	b (16) (1+), y (17) (1+)-NH3
1661.06665	      32.0
1662.72534	       9.2
1671.74438	       5.4
1677.99292	      21.5
1679.76233	       5.5
1682.90894	       8.0
1694.89429	      10.5
1705.75793	      27.5
1706.97900	       6.5
1709.07751	      10.8
1710.13745	       7.5
1714.91650	       7.9
1727.83655	      19.8
1728.88770	      34.4
1731.84424	       7.0
1737.29565	      40.3
1751.97314	       2.9
1761.86829	       6.5
1765.20264	      34.1
1766.32800	      49.5
1809.58984	       7.4	b (18) (1+)-H2O
1811.00891	      15.4
1826.83533	       7.5
1835.22729	      13.7
1854.01501	       2.1
1871.94214	       5.1
1886.96130	      13.8
1895.18567	       3.9
1907.26025	      10.6
1908.85889	      17.3
1909.96167	       3.3
1917.77710	       6.4
1951.51221	      25.4
1967.34790	       2.4
1988.06824	       8.7
