# Supplementary material for: Top-Down and Bottom-Up Identification of Proteins by Liquid Extraction Surface Analysis Mass Spectrometry of Healthy and Diseased Human Liver Tissue
Source: J Am Soc Mass Spectrom. 2014 Sep 3;25(11):1953–61. doi: 10.1007/s13361-014-0967-z (PMC4197381; doi:10.1007/s13361-014-0967-z)
Supplement: Supplementary file 4 — (ZIP 7870 kb) [file 13361_2014_967_MOESM4_ESM.zip › data/FFPFGLVQLSSDLSK_-2_4_45309.txt]

m/z	i	matches
237.16237	7.5
239.14941	3.2
240.03932	20.6
242.22562	8.3
244.13721	3.5
246.31711	8.5
247.20642	3.1
248.33199	3.8
250.15630	54.2
251.15242	25.6
252.40466	6.6
253.29544	19.9
254.26115	12.1
255.21313	30.7
256.20239	4.6
257.26709	16.7
258.31830	21.8
259.25034	6.9
260.42862	36.5
261.38428	8.8
262.17297	4.3
266.38617	7.9
267.30530	45.9
268.24359	38.4
269.32175	5.6
275.41614	8.2
276.05789	8.2
279.27307	23.6
282.13876	12.5
284.31683	16.5
285.31342	29.9
286.30606	63.6
287.27689	6.6
289.22836	10.4
290.28192	14.0
291.43622	28.4
292.50891	7.4
294.36359	28.1
295.30096	18.1
297.24750	20.8
298.31049	34.8
299.26685	3.6
300.41507	8.5
301.60504	33.9
302.41187	17.0
303.30301	26.2
304.33438	16.1
305.11942	5.5
307.49951	92.0
308.34937	18.7
309.26828	13.5
311.27802	26.7
313.40314	20.9
314.31262	17.9
315.25092	12.5
316.16241	5.8
321.35184	5.6
323.23526	26.5
325.45895	18.7
326.40152	28.7
327.44623	5.0
328.35941	3.9
329.46774	11.6
330.37061	7.1
331.23077	23.6
333.50330	31.3
334.40445	10.3
337.65857	20.7
338.33539	134.2
339.33423	112.0
340.74844	16.5
341.75531	33.6
342.40848	26.8
343.26883	91.4
344.48145	91.1
345.65387	13.1
347.38736	48.1
348.30856	9.4
351.57391	16.1
352.28839	7.7
353.45355	44.5
355.35797	8.5
356.34796	38.0
357.25385	13.8
358.35016	8.5
359.71417	28.8
360.73920	17.8
361.40350	66.2
362.43689	20.6
364.44043	7.3
365.42694	10.3
366.17908	14.4
367.49020	34.0
368.29303	9.7
369.25922	5.5
370.46350	23.3
371.49585	15.5
372.63312	3.8
373.34460	50.2
375.42273	117.0
376.18469	15.1
378.15674	27.1
379.43539	3.3
380.40631	10.2
381.44879	22.3
383.33173	21.0
384.47311	33.8
385.35400	16.1
386.69708	6.0
387.37164	16.9
388.39255	13.3
389.40970	47.4
390.25464	45.1
391.49289	24.6
392.33972	42.6
393.49878	29.8
394.86511	34.3
396.35345	18.7
398.29608	60.5
399.36166	20.2
400.24927	22.9
401.31427	22.4
403.64212	14.1
405.29761	22.6
406.25189	20.3
407.66071	10.2
408.31818	94.3
409.22095	9.0
410.32831	17.8
411.30627	15.6
413.34528	73.3
414.40070	21.4
415.32916	31.5
416.35699	51.0
417.35040	17.6
418.38446	8.3
419.31689	8.0
420.31979	12.4
421.27472	6.4
422.73602	27.3
423.35815	6.5
424.48370	42.7
425.68268	80.3
426.42899	213.6
427.39044	11.6
428.53918	7.0
429.45026	6.5
430.29565	60.0
431.48322	41.8
432.40649	17.5
433.37897	12.0
434.26038	49.4
435.15424	23.6
436.59467	16.9
437.36536	28.8
438.37714	23.6
439.40271	3.7
440.42477	15.5
441.43848	20.2
443.44476	25.0
444.34988	136.0
445.40820	7.7
446.27307	19.7
447.36127	39.7
448.39545	28.6
449.31683	18.5
450.21701	7.6
451.35089	139.9
453.32861	33.3
454.22232	8.4
455.00092	4.5
456.32428	19.2
457.57739	49.5
458.42838	107.7
459.44550	38.4
462.19440	794.0
463.24399	127.2
464.34717	44.5
465.29507	23.0
467.12103	56.5
468.63812	36.8
469.45685	28.4
470.27011	3.6
472.26315	39.5
473.58484	17.8
475.36746	46.0
476.33514	469.4
477.43719	88.8
478.26208	16.4
479.42426	7.4
480.35559	11.4
481.48682	27.1
482.38605	15.8
483.38708	13.3
484.43695	15.1
485.49127	31.7
486.39667	68.4
487.39746	33.0
488.49115	41.9
489.40137	34.0
490.51324	6.9
491.75696	49.9
492.69208	8.4
493.39063	7.8
494.40723	2.9
495.45764	31.9
496.27887	42.4
497.38635	21.0
498.23700	25.0
499.62732	12.6
501.26300	18.4
502.48187	28.6
503.41016	54.2
504.30908	15.3
505.40302	44.1
506.43567	37.8
507.97864	41.0
509.30579	8.3
510.32062	21.0
511.44623	39.4
512.53320	26.6
513.37714	57.1
514.39661	58.7
515.32660	24.8
517.48303	15.7
518.38403	20.8
519.34235	11.5
520.41022	53.2
521.56750	34.6
522.41669	37.8
523.35596	43.2
524.32562	30.7
525.38843	5.1
526.46442	27.5
527.30219	16.3
528.26764	36.8
529.27820	27.9
530.27838	26.8
531.63873	43.2
532.37225	12.6
533.39539	26.4
534.31134	26.2
535.59784	7.8
536.70038	24.9
537.46100	48.6
538.45331	6.4
539.38660	18.8
540.40649	41.4
541.32074	75.0
542.35785	49.1
543.56635	18.8
544.82172	23.2
545.56659	34.8
546.44501	35.7
547.33679	5.6
548.54053	17.8
549.37390	167.3
550.41534	41.1
551.64130	26.8
552.56403	9.5
553.31110	7.2
554.32031	33.3
555.47906	46.6
556.81793	65.9
557.67316	15.7
559.16205	77.4
560.44922	63.2
561.39557	33.4
562.22009	17.4
563.51062	16.4
564.31915	19.3
565.43140	71.8
566.78046	71.9
567.41632	33.3
568.23907	28.7
569.34167	56.9
570.63110	50.8
571.41443	103.2
572.82294	42.2
573.55786	20.1
574.34637	47.3
575.58282	10.2
576.40320	47.7
577.51221	19.3
579.57062	84.3
580.33008	20.3
581.57751	56.2
582.52179	4.2
583.42554	69.0
584.20117	12.1
585.46533	37.7
586.29895	16.3
587.74463	56.7
588.50110	31.8
589.43951	362.0
590.56567	64.3
591.30634	34.4
593.15253	41.2
595.18103	72.6
596.50031	76.7
597.55548	24.3
598.47510	267.5
599.37402	56.5
600.55511	80.6
601.74890	81.4
602.47308	60.1
603.78339	42.6
604.42023	52.0
605.30200	15.0
606.68567	15.1
607.54535	47.2
608.44696	30.5
609.35742	66.7
611.48694	37.2
612.57343	202.8
613.43793	21.4
614.45074	73.5
615.49072	17.6
616.69348	21.3
617.47247	23.7
618.41296	35.0
619.52301	102.2
620.42114	41.9
621.59216	62.9
622.50269	50.2
623.40833	48.2
624.53491	20.5
625.49011	28.7
626.52563	65.7
627.44983	27.5
628.75092	58.3
629.50366	24.6
630.51117	31.6
631.40240	164.5
633.60638	58.4
634.70941	48.9
635.48022	10.4
636.39526	170.6
637.42816	37.7
638.32813	27.4
639.42389	95.4
640.50385	99.5
641.54535	19.3
642.49524	15.1
643.53235	97.5
644.57245	59.7
645.70050	39.6
647.65350	34.4
648.51587	67.4
649.62885	51.3
650.78998	100.5
651.58276	17.9
653.24341	64.9
654.67517	27.2
655.50061	66.4
656.46930	70.4
657.44073	130.6
658.54730	28.1
659.76538	85.6
660.63196	77.0
662.21161	130.0
663.23822	182.5
664.51367	45.1
665.77258	67.5
666.39862	102.7
667.28656	42.1
669.08649	138.1
670.12982	57.7
671.50024	51.7
673.17297	67.4
673.87311	6.8
674.51276	22.8
675.35468	66.5
676.63074	60.5
677.37787	24.7
678.27496	56.8
679.67822	65.6
680.57660	76.0
681.64001	64.9
682.71729	212.9
683.60132	58.1
684.54730	125.4
685.42273	70.2
686.33423	86.8
687.34436	174.0
688.03979	36.3
688.65405	41.1
689.42249	41.1
690.17487	35.0
691.42499	115.5
692.85413	75.4
693.56372	33.8
694.64514	59.6
695.93402	1742.5
696.56592	1782.1	y (13) (2+)
697.66345	230.2
698.40741	181.7
699.54913	73.8
700.41583	41.2
701.51117	22.4
702.58569	501.9
703.63739	199.3
704.72089	75.2
705.83374	32.2
706.64398	57.9
707.65668	58.0
708.60681	56.2
709.41644	143.6
710.14362	83.0
711.13251	84.9
712.46460	173.8
713.34998	53.1
714.37494	112.1
715.43604	54.9
716.57147	24.3
717.53705	10.3
718.41418	26.4
719.51947	111.8
720.86603	26.8
721.65338	91.3
722.64423	109.3
723.55865	37.5
724.26904	97.7
725.23633	140.1
726.35950	269.0
727.54315	228.7
728.70728	120.0
729.64685	91.3
730.55164	226.2
731.83356	154.2
732.67542	67.4
733.58673	9.2
734.44574	82.7
735.27637	179.2
736.36481	166.5
737.22247	234.3
737.88336	25.3
739.41864	89.8
740.45123	99.6
741.40448	62.3
742.35675	203.3
743.36743	312.1
743.99670	100.0
744.72137	64.3
745.75104	73.2
747.02783	33.1
748.64746	90.1
749.51953	194.9
750.49011	122.8
751.54071	197.0
752.61053	121.2
753.77264	80.7
754.52386	17.3
755.46448	70.2
756.37421	160.7
757.28754	34.6
758.31445	50.4
759.33765	62.8
760.38629	327.6
761.08301	180.4
762.22687	72.6
763.57965	121.4
764.60474	127.4
765.52606	23.5
766.40485	37.0
767.53119	52.8
769.28644	723.2
770.09961	339.3
771.26752	117.0
772.45184	65.7
773.45953	56.5
774.32385	77.1
775.74939	71.4
776.56543	91.4
777.35870	47.5
778.59943	414.1
779.46057	123.9
780.60699	62.4
781.65979	89.9
782.57715	20.1
783.66089	92.5
784.65149	56.9
785.90460	168.0
787.37372	710.3
788.48700	204.0
789.10126	2.7
790.45459	63.8
791.58844	130.3
793.14703	226.6
793.95770	91.7
794.92212	64.0
795.86310	63.5
796.90063	104.0
797.73108	310.0
798.49658	79.2
799.70770	250.9
800.62219	103.6
801.77222	87.9
802.46521	89.3
803.12921	174.1
803.76227	77.0
804.78937	94.7
805.91138	152.6
807.37488	323.4
808.59998	234.0
809.57983	116.0
810.39630	87.3
811.30127	83.4
812.15033	140.8
813.44226	77.4
814.36011	188.7
815.26233	234.9
816.28815	1248.0
817.26453	65.2
818.18378	79.3
819.35693	111.1
820.40955	510.3
821.31818	406.3
822.34583	180.0
823.28448	201.3
825.25330	2264.9	[M+2H] (2+)-NH3-H2O
826.32727	767.2
827.01282	38.3
827.62048	65.0
828.85199	174.5
829.62463	47.7
830.25281	126.5
831.25232	293.7
832.01758	351.0
834.26434	24843.5	[M+2H] (2+)-H2O, [M+2H] (2+)-NH3
835.04248	3265.4
836.41492	188.4
837.12274	35.4
838.46167	31.6
839.73914	13.4
841.48059	6.8
843.36713	44.4
844.50458	9.2
846.29089	42.4
847.44147	16.1
848.52411	29.0
849.36859	25.2
850.87360	96.8
852.59924	71.6
853.81659	27.7
854.45471	149.0
855.29938	140.8
856.58051	421.8
857.78076	73.4
858.55054	65.8
859.76770	61.2
860.74811	85.3
861.70673	109.0
863.78455	112.6
864.61066	125.6
865.49146	31.7
866.76196	78.0
867.66296	39.5
868.64056	34.5
869.73706	114.4
870.45154	69.3
871.44434	37.2
872.62714	23.9
873.87439	71.4
874.70264	56.9
876.18634	85.3
877.40375	236.5
878.56744	181.2
879.31763	149.2
880.54919	190.7
881.62933	246.1
882.67035	23.8
883.68768	153.2
884.61719	161.9
885.89001	186.3
886.90771	80.2
887.66809	40.4
888.49585	144.7
889.47015	70.1
890.48828	34.0
891.69757	32.7
892.57471	18.0
893.43390	66.5
894.51111	334.9
895.62695	169.9
896.61945	44.0
897.79633	92.9
898.65875	2100.4
899.61163	842.3
900.62360	114.4
901.77301	120.1
902.59393	19.4
903.77728	158.4
904.60071	18.6
905.74982	48.7
906.41425	78.4
907.80341	109.8
908.85498	59.6
909.60803	77.7
910.69104	102.2
911.51831	67.3
912.91644	153.4
913.57208	21.2
914.22333	17.4
915.68976	57.9
916.63580	56.6
917.75946	158.7
918.59973	22.0
919.48682	31.2
920.39124	60.1
921.39709	27.4
922.15259	48.2
922.76471	27.4
923.94684	20.0
925.08728	298.3
926.08472	209.2
927.58258	464.4
928.34015	37.0
929.32220	85.5
930.34235	51.5
931.62152	137.9
932.40826	54.2
933.44244	77.9
934.19916	186.9
935.08575	123.8
936.42511	231.7
937.98480	780.2
938.94928	29.1
940.06445	108.7
941.21198	60.3
942.01849	7.0
942.87128	85.8
943.61237	177.3
944.41296	141.8
945.34344	48.6
946.23279	113.5
947.43237	161.3
948.31055	71.9
949.49011	85.1
950.42767	76.9
951.61176	56.2
952.72809	122.2
954.14453	83.9
955.27057	118.8
955.96820	78.4
956.67279	83.9
957.71912	133.1
958.41449	105.0
959.85785	58.9
960.55261	94.9
961.38177	132.3
962.40955	150.6
963.55969	198.1
964.87415	305.4
965.69110	259.5
966.84882	131.7
968.18195	420.2
969.07666	346.2
970.14307	100.6
971.31464	91.6
972.08453	121.5
973.17651	200.3
974.02380	45.0
974.89581	30.9
975.75629	155.0
976.57874	240.7
977.34460	246.5
978.42822	87.8
979.18170	245.9
980.76202	67.2
981.67065	49.3
982.55597	136.2
983.52350	589.3
984.52893	162.2
985.65857	48.7
986.84216	70.4
987.85699	149.3
988.74097	106.3
989.82050	111.3
990.54718	49.8
991.52759	187.7
992.88196	156.2
993.65588	150.5
994.96075	58.2
995.87219	46.6
996.55432	92.5
997.30450	81.1
998.32507	71.8
999.71155	38.0
1000.33197	75.6
1001.22137	103.4
1002.76947	207.7
1003.61926	157.0
1004.46277	170.0
1005.49951	52.2
1006.56323	19.0
1007.25397	455.0
1008.06818	301.0
1008.82892	85.2
1009.61481	156.1
1010.47681	51.2
1011.62854	359.8
1012.82922	77.8
1013.95172	84.6
1014.83276	8.7
1016.54395	50.4
1017.47504	85.5
1018.64587	26.8
1019.83008	126.2
1020.92157	47.2
1022.14178	97.9
1023.01898	74.7
1023.80841	87.1
1024.72998	115.9
1026.22766	107.2
1027.83069	72.9
1028.78198	213.4
1029.65881	389.2
1030.66541	153.7
1031.55688	85.2
1032.44482	38.1
1033.59644	75.7
1034.65894	80.9
1035.60779	65.2
1036.40356	53.7
1037.85168	128.3
1038.52380	106.5
1039.53760	5.0
1040.85876	118.5
1042.10571	33.9
1043.45227	96.0
1044.40564	196.0
1045.24756	95.2
1046.62244	135.5
1047.47705	242.8
1048.43933	164.8
1049.65479	368.9
1050.65112	151.7
1052.04358	407.4
1053.00586	95.4
1054.23804	50.5
1055.58569	60.6
1056.53406	476.6
1057.41272	97.5
1058.59619	98.9
1059.61560	132.5
1060.74243	228.6
1061.48914	532.5
1062.42346	32.8
1063.51880	15.0
1064.44653	6.9
1065.71326	106.3
1066.84619	94.3
1067.58032	76.6
1068.82629	106.0
1069.57703	33.4
1070.72266	66.7
1071.87061	160.4
1072.56458	134.9
1073.50916	10.0
1074.26672	33.6
1075.54065	115.8
1076.72998	125.5
1077.72021	159.9
1078.54663	186.5
1079.51807	278.2
1080.60205	59.8
1081.65430	74.0
1082.92627	80.2
1084.16565	37.8
1085.13403	14.3
1086.27832	155.1
1087.47412	119.9
1089.41663	213.0
1090.07483	35.4
1091.01843	82.3
1092.20801	43.6
1093.17102	33.1
1094.13586	44.5
1095.94885	89.1
1096.64368	160.8
1097.69958	80.8
1098.53491	21.9
1099.85181	56.3
1100.77173	136.1
1101.89880	64.9
1102.65344	21.1
1104.19263	288.6
1104.95166	71.6
1106.39453	14.8
1107.33484	75.1
1108.79980	53.3
1109.67529	90.1
1110.71033	47.7
1111.64990	81.7
1112.36841	22.6
1113.34949	103.1
1114.43347	127.4
1115.96960	54.0
1117.14038	103.0
1118.34521	215.6
1119.44873	87.5
1120.14734	15.8
1121.44751	31.8
1122.47925	143.0
1123.90039	33.5
1124.84302	49.0
1125.70520	57.2
1126.67761	267.6
1127.71338	215.2
1128.59839	58.8
1129.66235	79.2
1130.75879	39.9
1131.81946	16.2
1132.87158	97.2
1133.90454	78.1
1134.93237	22.7
1136.82227	74.2
1137.78455	76.0
1138.53650	27.3
1139.31641	8.6
1141.97192	169.7
1142.62415	261.5
1143.44763	105.2
1144.09717	114.5
1144.79248	18.8
1146.44177	227.0
1147.44214	144.4
1148.42383	45.3
1149.74634	16.3
1150.51514	51.7
1151.25671	69.2
1152.89954	19.1
1154.28284	155.4
1155.46802	88.5
1156.61755	97.7
1157.67334	52.9
1159.08997	67.3
1159.90393	59.2
1160.92749	18.5
1161.62170	28.7
1162.49524	80.8
1163.56580	44.5
1164.67273	62.3
1165.74609	72.7
1166.65430	35.4
1167.79102	405.9
1169.01282	47.8
1169.78784	50.2
1170.86438	93.1
1171.68384	10.0
1172.67322	51.2
1173.60693	113.9
1175.08801	57.0
1176.80029	92.2
1178.05066	106.9
1178.65588	47.0
1180.02502	54.9
1180.69470	55.5
1181.87927	94.3
1182.81238	8.8
1183.71130	42.1
1184.55249	481.6
1185.57520	36.8
1187.44250	54.9
1188.36633	62.4
1189.59363	38.6
1190.67749	78.9
1191.58984	306.5
1192.68274	244.3
1193.57678	6.2
1194.56323	20.5
1195.68323	78.2
1197.24316	58.5
1199.23755	103.4
1200.09521	48.6
1201.36755	79.1
1202.51050	63.5
1203.73413	28.0
1204.87891	67.9
1205.68201	193.2
1206.78894	107.4
1207.55908	18.7
1208.64099	15.5
1209.65503	353.5
1210.80151	438.0
1211.89258	49.3
1213.04199	27.5
1213.92798	13.2
1214.76758	45.9
1216.77185	28.0
1217.70105	20.2
1218.71655	14.4
1219.52710	116.4
1220.21399	16.1
1221.09485	12.1
1221.87842	34.1
1223.74121	3778.6	b (11) (1+)
1224.77185	2304.1
1225.68872	34.9
1226.84705	57.0
1228.90881	6.5
1230.09351	34.7
1231.16846	40.6
1232.65308	17.6
1234.24524	32.5
1235.64111	56.7
1236.72253	51.4
1237.80249	19.8
1238.99060	7.9
1239.74512	4.2
1240.61475	67.8
1241.94287	20.7
1242.74304	4.8
1243.88428	12.1
1244.89001	17.5
1246.79993	6.8
1247.88953	3.8
1248.92126	19.7
1249.68958	15.4
1251.05188	10.5
1252.25330	4.3
1255.84631	17.6
1256.55176	10.0
1258.36841	20.6
1259.04651	7.2
1259.87915	19.2
1260.95178	26.0
1261.66309	8.6
1263.04065	12.3
1264.13159	15.1
1264.75732	39.4
1267.58020	14.4
1268.48596	9.3
1269.74146	14.1
1270.74414	9.7
1271.98523	7.2
1273.63086	15.1
1274.87122	69.9
1275.84521	67.9
1276.95239	32.8
1277.66528	54.0
1278.98438	28.2
1279.80310	28.9
1280.61511	6.7
1282.14124	6.2
1283.51575	18.2
1284.83032	19.0
1286.58167	27.1
1287.87854	20.2
1290.57031	10.7
1291.36108	11.4
1292.73584	116.0
1293.77612	94.6
1294.75793	55.6
1295.86072	76.0
1296.74109	51.8
1297.56775	7.8
1298.86218	19.5
1300.06287	69.9
1301.69104	8.2
1304.02344	32.8
1304.64832	22.4
1305.80017	22.3
1309.99207	53.1
1310.80261	122.8
1311.73572	76.5
1313.31775	48.4
1314.57422	64.9
1315.54553	36.7
1316.76038	4.0
1317.70251	14.7
1318.60486	10.6
1321.91565	4.1
1322.74927	2.0
1323.60217	33.0
1324.80774	77.0
1325.85901	71.2
1326.79956	10.1
1327.76941	5.7
1328.78333	7.3
1329.65747	10.1
1331.10522	26.1
1331.76367	448.6
1332.72351	70.6
1333.46875	19.5
1336.75244	7.3
1338.77148	24.4
1340.40991	42.5
1343.29602	27.8
1345.08020	10.3
1345.72717	18.8
1346.69666	8.7
1348.82214	10.2
1350.05420	75.4
1352.66943	10.7
1353.87524	18.0
1354.76648	9.1
1360.97314	14.9
1361.66406	7.0
1363.02966	24.6
1363.84131	60.1
1364.78052	57.4
1366.47449	43.2
1367.67981	22.3
1368.68677	5.5
1370.11523	9.6
1371.00745	3.0
1372.63086	20.2
1373.92297	34.9
1376.85632	11.7
1379.70129	12.0
1380.83594	13.2
1381.76025	85.5
1382.76453	98.7
1383.70618	28.1
1384.80066	30.5
1385.72668	14.0
1386.75818	25.7
1387.66003	28.9
1388.86108	7.6
1389.57239	9.0
1390.80420	264.7
1391.72632	129.7
1392.74890	78.5
1396.74805	2.9
1397.86841	16.3
1399.58875	12.3
1400.77954	28.6
1401.74780	13.8
1402.80273	11.8
1405.57861	8.8
1407.69226	84.5
1408.72900	85.4
1409.67322	28.8
1410.63635	8.2
1411.68604	13.6
1413.84583	11.2
1414.72998	15.4
1415.66394	9.6
1416.68726	4.4
1417.59534	5.5
1419.68091	44.1
1420.82092	7.6
1422.97534	28.0
1424.65833	17.5
1425.64587	65.4
1426.79626	47.6
1427.68604	6.0
1428.59314	24.6
1431.81189	21.8
1432.78345	2.8
1433.76721	26.4
1435.02075	7.9
1435.82654	18.5
1438.80688	17.1
1439.88647	56.0
1440.77698	8.2
1441.81299	31.2
1442.61731	11.9
1443.78369	32.7
1444.79834	140.4
1446.91699	7.1
1447.57544	5.9
1450.75293	8.0
1451.80896	45.6
1453.17358	31.7
1455.58643	5.2
1458.91113	39.5
1459.54761	16.6
1460.76196	24.8
1461.79138	7.2
1463.67004	2.3
1469.68188	11.7
1472.20483	49.2
1473.64563	33.2
1475.95789	15.1
1477.00244	9.9
1478.71594	12.7
1481.83081	13.9
1482.65942	27.2
1484.49622	14.6
1486.78137	3.8
1488.86255	3.7
1491.16992	2.8
1492.91553	22.7
1493.88013	13.4
1494.61938	19.5
1495.63330	77.6
1498.82080	9.7
1500.79053	9.6
1503.53320	8.0
1510.81714	3.8
1511.99255	23.6
1512.83875	84.7
1519.92688	13.4
1520.65564	54.5
1521.74280	38.1
1523.56335	32.1
1525.78748	11.7
1527.66821	13.3
1528.81384	13.4
1534.99524	19.2
1538.88599	118.8
1539.92151	89.2
1540.68262	4.3
1541.76855	11.0
1542.40759	9.0
1550.51843	24.2
1556.91077	26.7
1557.89111	4.5
1558.58704	7.1
1573.73950	11.8
1574.73462	7.9
1576.81494	4.8
1580.91077	10.1
1585.44446	10.5
1588.71436	3.2
1592.80359	12.8
1598.78479	3.8
1609.62805	10.1
1621.68140	2.5
1629.59314	26.1
1636.08020	7.6
1655.88171	16.8
1662.97351	16.9
1675.84351	12.9
1688.73938	4.9
1693.09717	2.8
1693.96619	28.4
