# Supplementary material for: Top-Down and Bottom-Up Identification of Proteins by Liquid Extraction Surface Analysis Mass Spectrometry of Healthy and Diseased Human Liver Tissue
Source: J Am Soc Mass Spectrom. 2014 Sep 3;25(11):1953–61. doi: 10.1007/s13361-014-0967-z (PMC4197381; doi:10.1007/s13361-014-0967-z)
Supplement: Supplementary file 4 — (ZIP 7870 kb) [file 13361_2014_967_MOESM4_ESM.zip › data/EPPGPTTDGVWGGGRPGDAAGPASSSTTAPAPR_-2_4_62326.txt]

m/z	i	matches
287.30762	3.4
292.10022	3.4
299.15717	10.0
304.38516	49.3
313.37225	20.4
314.74100	9.0
319.31461	2.7
327.70660	17.0
329.21237	13.1
333.34866	4.5
338.35187	3.9
340.28079	6.5
341.05130	3.9
342.17435	2.7
345.16638	27.0
346.36810	2.3
347.51279	8.5
348.71594	43.4
349.46347	20.5
350.24368	17.7
351.34058	7.2
352.17337	13.5
353.26401	9.3
355.26590	4.9
357.33859	14.4
358.48743	5.5
359.15280	50.5
360.51392	4.3
361.37744	14.0
362.27554	9.4
363.22113	44.1
364.45416	8.5
365.61285	22.6
366.33606	4.6
370.21768	9.2
371.27545	10.4
372.25696	14.2
374.03516	3.0
375.16193	3.6
376.11310	14.7
378.16278	3.9
382.29242	16.0
383.33182	13.8
384.10602	3.6
385.29877	4.1
387.25800	2.7
391.34232	10.7
392.33289	5.8
393.50043	13.9
395.10907	3.4
397.27255	7.8
399.27982	22.5
400.32745	5.8
401.39767	17.8
402.49756	14.6
405.20749	2.3
406.22678	25.1
408.29272	20.8
409.22681	3.3
410.14285	9.2
411.29553	18.8
412.09198	5.4
416.10236	3.1
417.43372	5.7
418.38519	19.6
419.28558	32.2
420.35901	26.3
422.37494	8.5
423.22394	15.6
424.14294	13.2
426.13104	4.0
428.27948	9.6
430.47626	20.8
431.46198	5.9
432.31067	5.1
433.27783	3.6
434.34457	21.6
435.28955	17.0
436.34680	34.3
439.24677	28.7
440.76529	5.6
444.26471	9.5
445.57208	11.1
446.43289	21.6
447.24011	15.6
448.24423	2.5
455.25549	8.6
456.39273	11.2
458.36493	4.7
459.30450	18.3
460.47705	8.3
461.20709	10.6
462.31375	3.6
463.41278	1.9
465.36011	9.2
468.13776	55.8
470.18896	26.4
474.14172	15.1
475.22272	37.5
476.11877	13.9
477.41940	196.8
478.32458	58.8
479.21274	42.4
480.34824	18.2
481.31671	2.7
483.29620	7.0
484.49829	10.3
486.20538	30.0
487.58649	21.7
488.44946	5.8
489.12836	3.3
491.28912	24.9
493.69830	21.6
494.37207	13.7
495.35504	18.5
496.25278	16.2
497.18054	13.6
499.15479	2.9
500.41644	10.2
501.33917	17.3
502.36969	45.6
503.47421	5.9
505.31549	36.4
506.23260	55.0
508.41882	26.8
510.03214	51.0
511.26382	22.5
513.24091	4.1
515.37097	8.2
516.12311	20.1
518.22656	36.2
519.26563	6.7
520.13806	4.1
522.25061	9.3
523.30078	35.2
524.23444	24.4
525.32843	18.7
526.60339	20.8
528.55054	11.2
529.25781	11.0
530.43127	27.0
532.06030	22.4
533.15698	5.3
535.66211	31.9
537.39471	16.8
538.96619	28.4
540.40192	25.0
541.14337	77.0
542.25171	5.0
544.20520	30.1
545.26880	17.7
546.35876	24.0
547.25830	41.6
548.12866	2.8
549.20557	38.3
550.20032	3.6
551.24774	5.4
552.29376	3.2
553.48553	45.8
554.21417	72.8
555.33826	33.7
556.54810	20.0
557.27209	20.7
558.40857	14.1
559.58759	11.8
560.43903	20.8
561.36536	10.1
562.39001	182.8	y (12) (2+)-H2O
563.39893	9.0
564.38733	31.2
565.41101	6.6
567.34576	14.6
569.67737	10.0
570.43518	14.3
572.08313	32.1
573.30133	55.8
574.09698	7.0
576.71948	22.8
578.17670	8.5
579.42529	44.6
581.25806	38.6
582.26611	44.3
583.32056	40.6
584.57080	38.2
585.25110	7.4
587.33893	7.8
589.14673	69.4
590.13196	286.7	y (19) (3+)
591.12634	37.2
592.27728	20.3
593.24915	82.8
594.58026	14.3
595.32727	31.0
596.58179	50.4
597.21704	4.8
598.50330	835.9	b (12) (2+)
599.46680	51.9
600.11572	13.7
601.35388	7.2
602.61853	25.2
605.27594	21.6
606.40570	68.8
607.30542	3.0
608.43304	8.9
609.54980	9.9
610.21851	11.6
611.34320	3.8
612.26361	20.4
613.32489	21.8
614.11719	16.9
615.16589	7.1
616.44116	11.0
617.36694	17.9
619.16388	15.7
620.10748	34.6
621.13647	3.1
622.19971	12.1
623.39490	31.0
624.23669	34.7
625.26868	34.9
626.92126	40.8
628.59943	5.5
630.69305	12.1
632.11768	38.7
633.28625	18.4
634.45239	12.6
635.49097	17.7
636.36621	67.0
637.29114	7.6
638.23322	31.9
639.58307	34.4
641.26892	35.4
642.24243	17.1
643.43964	34.2
644.35681	5.5
645.69165	43.2
647.26300	6.3
648.32813	26.4
650.32007	18.6
651.28784	54.5
652.42334	76.8
653.41309	3.4
654.49683	121.2	b (14) (2+)
655.53345	58.1
656.60474	17.4
657.82648	33.3
659.35474	23.0
660.25793	2.2
661.28845	4.3
662.41388	8.5
663.33447	2.8
664.92712	20.2
665.52863	11.8
666.41516	17.6
667.45270	42.6
668.38147	47.1
669.39990	57.2
670.25372	43.7
671.17645	23.0
672.21637	27.0
672.83289	7.0
673.47943	19.3
674.47974	11.5
676.30780	30.9
677.39868	23.3
678.35632	2.3
681.42419	26.0
682.46692	4.5
683.39734	14.5
684.27319	6.0
686.49890	58.7
687.42749	44.1
688.22742	13.0
689.34192	66.9
690.39124	6.9
691.44666	23.7
692.53442	18.9
693.46472	23.5
694.99707	40.1
696.30536	28.5
697.32843	23.2
698.61542	28.0
699.84668	10.2
701.78235	38.6
702.58173	21.1
703.34961	15.4
704.62677	28.6
705.45410	12.5
706.44800	54.7
707.35364	9.2
708.30902	32.7
709.66211	27.8
710.44006	82.5
711.22040	1.8
712.33850	5.7
713.57513	47.5
714.56482	99.6
715.37000	31.6
716.37311	24.1
717.65808	29.2
718.88049	84.6
720.18726	72.0
721.33105	5.1
722.47607	22.4
723.45349	26.8
724.43213	30.8
725.70239	16.7
726.56879	88.9
727.71460	19.3
728.35828	136.5	y (16) (2+)
729.47382	116.1	b (24) (3+)
731.16479	32.7
733.45874	54.4
734.51660	118.2
736.74097	12.2
738.44733	31.5
739.20172	10.8
740.47650	23.5
742.22937	13.0
743.43982	43.9
744.79279	81.4
745.69995	25.6
746.36279	7.0
747.52100	15.3
748.16089	8.2
748.79932	19.4
749.44678	6.0
750.37976	16.2
751.23651	20.5
755.03778	17.6
756.21716	19.5
757.35211	148.3	y (17) (2+)
758.41827	7.8
759.32251	11.3
760.44385	18.5
762.11011	8.6
763.46631	29.4
764.45325	11.4
765.51508	46.2
766.65955	31.9
767.82880	25.6
768.58496	40.7
769.51758	21.1
771.88690	31.6
772.53760	20.1
773.68927	32.2
774.44434	20.5
775.31268	19.0
776.53320	201.6
777.45599	127.0	b (8) (1+)-H2O
778.39014	67.2
779.62390	49.6
780.84778	63.6
781.71002	96.5
782.51648	25.0
783.34998	37.9
784.61841	106.5
785.52856	8.9
786.52075	43.2
787.80823	14.6
789.04382	53.5
789.93738	18.4
790.77576	62.1
791.46436	30.8
793.03308	20.9
793.66479	28.2
795.09656	66.6
796.70105	32.2
797.46826	49.4
798.65381	47.9
799.59973	31.0
800.70789	121.6	y (8) (1+), b (17) (2+)-NH3, b (17) (2+)-H2O
801.77869	40.8
803.77881	49.5
805.65210	93.0
807.06458	42.4
807.79932	6.0
808.44946	20.8
810.04297	114.1	b (17) (2+)
811.25574	59.1
812.24695	73.8
813.32971	18.1
815.35657	82.6
816.24792	16.6
817.33594	43.4
818.43518	11.5
819.59497	68.5
820.34998	17.3
821.33521	80.8
822.46094	2.1
823.24097	41.3
824.46533	81.0
826.18298	50.3
827.34448	31.0
828.61902	320.2
829.54260	172.3
830.50635	109.2
831.38135	12.0
833.51453	94.5
834.39136	41.1
835.64050	73.5
836.38379	6.5
837.84900	41.6
839.28198	70.9
840.46008	9.6
841.58154	83.8
842.63037	235.3
843.81750	78.1
844.77673	23.7
845.71399	12.1
847.72961	22.1
848.74963	196.7	b (28) (3+)-H2O
849.62329	27.3
850.45581	9.7
851.76416	76.2
852.59851	13.0
853.52368	5.2
854.84192	79.2
855.47559	66.8
856.73718	40.7
857.50098	66.4
858.35583	66.0
859.49438	51.0
860.56812	153.7	y (28) (3+)-H2O, y (28) (3+)-NH3
862.71741	90.0
863.48596	34.1
864.64612	38.7
866.33496	44.2
867.38562	34.6
868.31970	68.3
869.08752	91.7
870.47656	22.0
871.16003	85.8
871.77856	95.1
872.69482	40.3
873.62671	61.7
874.87842	55.9
875.50012	69.5
876.41968	42.6
877.59607	278.7
878.48499	72.0
879.56201	24.6
880.77966	78.9
881.49915	45.6
882.78992	80.4
883.75012	109.0	y (19) (2+)
884.62952	86.0
885.79614	65.6
886.60645	7.4
887.50891	57.2
888.68201	16.3
889.47595	106.8
890.29944	164.6
891.51099	189.1
892.65027	225.3	y (29) (3+)-H2O, y (29) (3+)-NH3
893.43030	148.5
894.24121	233.7	b (19) (2+)-H2O, b (19) (2+)-NH3
895.64880	89.9
896.75500	76.4
898.10852	8.3
899.92981	17.7
900.70520	64.6
902.31421	225.8	b (19) (2+)
903.15222	104.4
903.78003	6.0
904.55408	24.7
905.76953	114.6	b (30) (3+)-H2O, b (30) (3+)-NH3
906.67200	159.3
908.10486	45.5
908.88354	55.5
909.54761	33.3
910.93860	494.0	b (30) (3+)
911.58569	191.4
912.21692	296.8	y (30) (3+)-H2O, y (30) (3+)-NH3, y (20) (2+)
913.01050	104.0
913.91626	48.1
914.89917	70.3
915.79980	64.8
916.60388	14.8
917.77161	136.5
918.46436	281.0	y (30) (3+)
919.76965	98.4
920.53149	82.7
921.33813	45.2
922.53394	35.9
924.11902	187.3
925.29102	194.8
926.67578	120.3
927.65527	96.7
928.63208	48.1
929.39551	65.2
930.37305	48.8
931.13586	14.2
932.07861	28.4
933.47876	433.7	b (10) (1+)-H2O
934.60413	211.9	b (31) (3+)
935.46497	76.0
936.86438	157.8
937.54407	24.8
938.48596	79.0
939.58911	33.0
940.60754	93.7
942.17102	2152.9
943.13843	939.9
943.97058	77.4
944.61121	19.7
945.56311	25.2
946.63965	149.5
947.52893	23.6
948.62476	84.6
950.10474	120.3	y (31) (3+)
951.21460	104.3
952.66223	216.7
953.51953	12.0
954.89124	98.7
955.96960	213.6	y (10) (1+)-H2O
956.61475	4.2
957.61096	28.6
958.68201	561.0	b (21) (2+)-H2O, b (21) (2+)-NH3
959.61548	214.0
960.53357	34.9
961.68372	274.2	y (22) (2+)-NH3, b (32) (3+)-H2O, b (32) (3+)-NH3
962.81030	88.2
964.47937	464.7
965.44165	308.8
967.19067	841.7	b (32) (3+), b (21) (2+)
968.04712	226.6
969.20435	122.5	y (22) (2+)
970.52612	112.3
971.95776	173.3
972.78491	81.6
973.58313	84.6
975.33032	58.1
976.09131	87.3
977.64307	226.9
978.54053	201.5
979.53784	39.3
980.46301	40.0
981.56396	135.3
982.43079	53.4
983.30017	19.8
984.57544	126.2
985.45007	57.1
986.45776	117.3
987.29443	63.8
988.56970	166.2
989.71484	475.3
990.55090	156.7
992.05835	109.6
993.79993	205.8
994.74841	136.2
996.03247	192.6
996.94897	93.4
997.80029	162.3
998.68018	445.3
999.58167	223.2
1001.01611	135.6
1002.17749	50.9
1003.43726	90.0
1004.27209	269.3
1005.13867	252.2
1006.33118	303.0	b (22) (2+)-H2O
1007.43420	1245.1	b (22) (2+)-NH3
1008.37732	427.6
1009.31274	233.4
1010.50134	178.1
1011.24854	299.8
1013.20544	991.0	[M+3H] (3+)-NH3-H2O
1014.11572	295.3
1014.97314	106.9
1016.02148	398.5	b (22) (2+)
1016.89441	145.0
1017.58740	16.6
1025.16150	13.9
1027.49438	44.3
1028.89307	42.2
1031.92468	96.1
1032.55664	8.0
1034.28015	49.7
1035.94409	7.4
1036.69165	15.0
1037.76697	64.0
1038.52930	37.5
1039.77600	49.6
1040.88074	73.8
1041.54138	162.4	b (23) (2+)-H2O
1042.71191	108.3	b (23) (2+)-NH3
1044.72156	142.5
1045.51685	96.5
1046.28479	226.6	y (11) (1+)
1047.05298	209.6
1048.89404	80.4
1050.35767	73.4
1051.29858	166.6	b (23) (2+)
1052.61792	17.8
1055.30017	427.2
1056.43262	98.0
1057.05090	43.2
1057.95728	46.9
1058.86572	57.8
1059.62366	44.8
1060.84766	74.3
1061.69592	15.1
1063.50769	68.8
1064.51270	43.8
1065.82788	97.1
1066.80627	71.0
1067.53943	11.8
1068.86267	111.4
1069.81177	101.9
1070.65967	288.2
1071.64929	2.5
1072.84619	407.6
1073.78503	343.2
1075.06104	124.9
1076.00391	85.1
1077.49878	532.5
1078.57104	438.8
1079.69470	107.4
1080.94910	156.2
1082.07727	208.9
1082.95129	18.1
1084.78064	114.2	b (24) (2+)-H2O
1085.71338	82.5
1086.53931	18.2
1087.65601	47.3
1089.61133	95.1
1090.54053	148.7
1091.64209	115.9
1092.50415	19.2
1093.73499	126.1	b (24) (2+)
1094.66858	122.4
1095.55603	40.1
1096.57629	44.2
1098.24280	142.5
1099.26624	118.8
1101.35071	103.4
1102.16943	80.8
1103.52063	62.3
1104.21033	19.6
1105.59399	12.3
1106.45386	34.2
1107.61328	48.9
1108.61108	34.1
1109.74939	128.1
1110.76489	56.8
1111.77856	38.8
1112.58826	10.3
1113.79309	88.7
1114.77368	30.7
1115.49500	40.8
1116.80200	138.2
1117.55652	32.6
1118.24780	15.3
1119.18921	66.3
1120.66370	139.0
1121.45703	92.7
1122.44958	214.3
1123.41394	145.3
1124.39185	66.6
1125.25037	67.5
1126.25854	87.7
1127.30322	117.3
1128.00073	11.7
1129.97571	48.0
1131.28809	162.4	y (25) (2+)-H2O, y (25) (2+)-NH3
1133.03613	205.9
1134.81128	179.5
1135.89185	286.4
1136.69202	247.1
1138.10803	200.2	b (11) (1+), b (25) (2+)
1139.74280	116.5
1140.89722	111.5	y (25) (2+)
1141.75183	35.5
1142.74170	25.1
1144.00659	164.6
1144.86682	38.9
1145.86731	70.5
1146.85645	22.3
1147.71680	29.0
1149.00696	107.2
1149.92114	52.8
1151.11121	122.0
1152.91943	89.4
1154.39612	119.3
1155.37292	73.7
1157.04468	35.8
1157.80933	164.4
1158.66736	65.4
1160.35413	207.9
1161.37769	93.7
1162.57031	90.7
1163.79529	111.7
1165.84448	305.8
1166.78003	251.4
1167.84924	27.5
1169.61694	170.7
1170.82996	157.2
1172.69409	292.6	b (26) (2+)-NH3, b (26) (2+)-H2O
1173.66467	125.6
1174.40906	19.0
1175.45313	93.8
1176.28015	48.1
1176.92468	57.5
1177.59241	79.0
1178.90002	81.9
1180.37231	330.5
1181.10010	185.4	y (13) (1+)-H2O, b (26) (2+)
1181.80579	82.9
1182.80713	53.8
1183.78833	65.5
1184.87439	114.0
1185.62500	130.7
1186.30835	472.2
1187.23987	37.5
1188.35876	27.7
1189.52234	67.7
1190.61072	928.0
1191.70361	602.9
1192.57312	234.3
1193.89172	848.0
1194.76880	1171.4	b (12) (1+)
1195.75793	322.9
1197.21387	114.0
1198.17932	13.0
1199.04346	53.2
1199.64795	21.3
1201.57104	32.7
1202.57349	161.4
1203.84998	139.3
1204.66858	20.7
1205.92786	99.4
1206.66052	146.4
1207.65344	20.6
1209.21838	65.7
1210.55359	45.0
1211.67151	67.4
1212.50012	67.6
1213.27026	64.8
1214.41370	7.7
1215.60522	53.4
1216.96790	95.7
1217.94739	59.8
1218.96021	78.7
1219.89075	14.8
1220.90698	70.2
1222.28003	105.4
1222.97461	82.0
1224.27307	110.1	b (27) (2+)-NH3
1224.97852	32.7
1225.88953	66.4
1227.31189	216.3
1228.10364	38.3
1229.04578	11.7
1229.65393	21.1
1230.87524	45.5
1231.90393	56.9
1233.14783	51.8
1233.89783	85.4
1234.78003	73.6
1235.57300	147.8
1236.60693	28.4
1237.58142	37.2
1239.51233	8.4
1240.29138	28.7
1241.39575	17.7
1242.40039	172.9
1243.68115	76.6
1244.70752	34.1
1245.82751	103.7
1246.91284	96.6
1247.87122	68.6
1249.87524	62.0
1250.83301	190.5
1251.54419	197.0	b (13) (1+)
1252.31165	105.0
1253.86206	82.6
1254.56995	54.9
1255.54150	22.4
1257.87598	49.6
1258.50879	56.4
1259.81335	24.7
1260.78796	16.7
1261.88159	36.7
1263.10669	30.0
1263.74829	30.0
1264.49988	92.8
1265.17883	14.8
1266.41455	58.3
1267.21497	232.6
1268.67651	68.3
1269.48059	10.1
1270.58936	19.1
1271.84644	76.9
1272.72400	49.2
1273.39832	57.4
1275.90613	486.1
1276.58533	269.4
1277.54272	101.9
1278.56396	60.5
1280.02100	38.0
1280.86487	16.8
1281.66895	29.8
1282.72961	53.8
1283.74487	65.1
1284.56433	171.7
1285.33789	72.9
1286.16162	20.2
1287.58350	67.4
1288.90308	48.1
1289.87341	167.7	y (28) (2+)-H2O
1291.09509	222.8	y (28) (2+)-NH3, b (14) (1+)-H2O
1291.78638	128.0
1292.73950	58.1
1293.73596	74.0
1294.74182	20.3
1295.96167	38.4
1297.51819	19.6
1298.86694	190.2	y (28) (2+)
1299.65417	178.2
1300.92847	135.4
1301.76892	85.7
1302.74646	25.7
1304.07764	44.4
1305.41992	165.5
1306.70898	91.3
1307.53174	51.6
1308.49548	152.1	b (14) (1+), b (29) (2+)-H2O
1309.63672	105.1
1310.54736	73.6
1311.57007	33.6
1312.73242	19.4
1313.90393	71.7
1315.02856	88.4
1316.31775	60.7
1317.77222	18.6
1318.79895	83.1
1320.12463	57.8
1321.04822	37.9
1322.37366	42.3
1323.34363	28.6
1324.21985	103.5
1325.02344	15.7
1325.81616	5.6
1328.12659	113.9
1329.01526	54.0
1330.81116	36.5
1332.14197	29.8
1333.36841	530.2
1334.59106	176.0
1335.56250	21.8
1337.29590	138.8
1338.15747	66.0
1338.84192	46.1
1339.57336	18.6
1341.08240	24.5
1341.78015	6.6
1342.97290	36.0
1343.75354	56.9
1345.34033	32.6
1346.32751	35.1
1347.77625	64.5
1349.11133	18.3
1349.99634	33.8
1350.65442	4.9
1354.48596	115.5
1355.20007	38.7
1356.35217	71.0
1357.77515	261.8	b (30) (2+)-H2O, b (30) (2+)-NH3
1358.69995	171.8
1359.73389	44.0
1360.69714	49.6
1361.55273	40.7
1363.84546	29.0
1364.50415	9.0
1365.63806	24.4
1366.91479	29.6
1367.85950	220.4	y (30) (2+)-H2O, y (30) (2+)-NH3
1368.59851	148.4
1370.48682	16.3
1371.83240	13.6
1372.58154	6.2
1373.65173	20.1
1375.28735	10.8
1376.34338	365.2	y (30) (2+)
1377.41870	381.7
1378.33521	11.4
1379.86511	13.4
1381.90515	46.9
1382.57617	8.1
1383.71802	11.7
1385.16443	8.2
1387.51257	27.6
1388.70386	80.4
1389.72998	62.5
1390.76343	42.8
1391.64063	15.8
1393.77405	3.1
1399.34680	54.3
1400.76978	64.5
1401.64368	12.4
1402.84924	22.2
1403.75269	36.5
1404.57861	6.9
1405.62817	63.3
1406.74646	75.9
1407.85095	16.1
1408.82788	7.4
1410.11365	25.1
1411.31372	7.4
1412.96082	27.9
1414.50928	46.0
1415.43103	96.5
1417.78345	24.4
1418.74536	23.1
1419.53247	34.3
1424.07043	70.9
1424.94434	20.3
1425.55640	10.8
1427.31335	49.2
1428.78528	85.1
1429.73035	30.9
1430.68494	22.0
1431.74426	36.8
1432.58569	16.8
1433.20850	15.7
1434.11523	37.4
1435.73010	65.4
1437.07544	65.7
1438.73730	26.3
1440.68274	43.1
1441.72827	73.2
1442.67090	9.1
1443.64917	17.1
1444.68774	19.7
1447.32544	8.3
1448.70007	4.6
1449.60999	39.2
1450.47266	110.6	b (32) (2+)
1451.20178	31.4
1451.90063	10.1
1453.05432	9.3
1454.52112	24.4
1455.77185	221.4
1456.65491	114.9	y (16) (1+)
1457.69849	25.5
1458.52759	4.7
1459.35510	43.5
1464.42236	140.7	b (15) (1+), y (32) (2+)-NH3, y (32) (2+)-H2O
1465.30188	64.7
1466.42212	20.6
1467.48828	4.4
1468.93433	57.7
1469.93787	32.5
1471.67798	72.8
1472.80005	8.1
1473.89160	38.0
1474.72461	6.3
1476.36780	8.3
1477.33826	51.6
1478.48535	4.1
1480.21338	68.1
1482.20325	33.0
1485.55005	24.7
1489.85266	48.6
1491.90723	5.0
1492.70947	7.1
1493.73730	18.4
1496.84778	62.3
1497.88196	54.6
1499.88013	28.7
1501.93762	4.2
1505.59033	10.6
1506.81738	30.8
1509.18250	13.2
1509.92944	33.3
1510.79919	3.6
1511.52051	15.2
1512.56030	84.0
1513.66760	16.3
1514.70630	15.2
1516.93066	22.1
1518.37341	110.4
1519.77637	50.5
1520.65295	4.3
1521.53931	25.2
1522.79858	27.2
1523.48315	7.4
1524.84961	21.3
1528.44006	9.3
1534.90320	16.4
1540.56042	32.8
1541.80151	36.6
1553.08496	5.5
1554.19226	8.7
1555.31848	6.8
1557.58167	21.5
1559.65100	16.0
1561.00452	55.9
1561.81238	6.0
1562.86133	14.8
1567.73669	19.4
1573.41272	22.2
1575.15234	5.8
1577.11096	38.4
1581.54102	36.2
1582.19128	12.6
1584.26453	3.0
1586.73010	6.0
1587.75549	46.5
1588.57581	8.0
1589.83716	4.5
1590.77771	16.3
1591.90320	16.9
1598.83521	15.1
1599.63867	10.4
1601.03040	85.1
1603.87817	21.2
1604.84692	12.1
1611.76819	25.0
1612.90942	14.9
1613.54517	15.0
1614.32678	20.5
1616.58972	11.3
1617.80554	51.1
1618.78174	145.8	b (17) (1+)
1619.62732	46.5
1621.33667	30.8
1621.93909	20.1
1624.99023	8.8
1625.89941	7.8
1629.74731	19.3
1630.66882	12.5
1633.89905	6.9
1639.80530	12.1
1641.82300	6.2
1643.82153	18.0
1647.83044	3.3
1648.83203	8.6
1652.80798	3.4
1655.11194	8.5
1663.94324	18.2
1665.67346	17.8
1667.49902	19.8
1671.89990	7.0
1674.74988	14.9
1681.12561	26.8
1684.64868	14.6
1686.57361	22.5
1688.77722	12.3
1689.98987	8.6
1691.58362	10.4
1695.59082	21.7
1699.91711	6.5
1703.94495	13.6
1704.63452	4.1
1707.75708	17.5
1709.23218	51.3
1710.78271	22.1
1712.18018	13.4
1713.02173	4.0
1715.00415	4.8
1720.96106	4.3
1725.01147	28.7
1726.74707	9.3
1730.64331	26.8
1733.74011	21.5
1737.16516	12.6
1741.13452	21.9
1742.94922	11.7
1743.91553	11.0
1744.72522	41.5
1745.71082	20.7
1754.95068	11.1
1759.95679	16.8
1760.66663	15.9
1764.90283	119.9
1765.89612	107.8
1767.01660	25.5
1769.00708	38.9
1770.15833	10.4
1772.82422	16.7
1776.03979	46.0
1780.76489	2.3
1781.86719	24.5
1782.89124	4.1
1784.82178	16.0
1787.03479	7.0
1787.89465	42.5
1789.01599	15.7
1793.79871	8.2
1795.86401	7.0
1797.70300	6.0
1803.91760	9.1
1813.63123	40.3
1814.25696	14.4
1815.67200	22.0
1816.91650	4.6
1818.95520	58.4
1819.85095	12.4
1820.66907	13.9
1821.93396	18.4
1822.81921	18.8
1826.90039	20.5
1830.92505	29.4
1833.82446	5.5
1835.91980	38.7
1839.02881	6.9
1843.76563	36.4
1845.95630	8.4
1848.79944	6.5
1857.76392	12.0
1859.99536	6.3
1868.25330	11.0
1875.99097	7.5
1878.00183	157.7
1879.00830	130.4
1880.16492	94.5
1882.20422	10.0
1895.83252	17.8
1898.80872	8.8
1900.68335	7.4
1904.51868	4.2
1914.37122	8.6
1916.58264	8.1
1930.49475	9.9
1940.63757	12.8
1942.89063	13.7
1954.90002	9.0
1956.84485	4.6
1962.03845	15.2
1975.50830	6.3
1976.12891	2.7
1976.87317	7.8
1977.96729	17.2
1983.07666	5.9
1988.88757	14.8
1993.30676	14.0
1995.00952	13.8
1995.85120	4.8
