# Supplementary material for: Top-Down and Bottom-Up Identification of Proteins by Liquid Extraction Surface Analysis Mass Spectrometry of Healthy and Diseased Human Liver Tissue
Source: J Am Soc Mass Spectrom. 2014 Sep 3;25(11):1953–61. doi: 10.1007/s13361-014-0967-z (PMC4197381; doi:10.1007/s13361-014-0967-z)
Supplement: Supplementary file 4 — (ZIP 7870 kb) [file 13361_2014_967_MOESM4_ESM.zip › data/SEEDLFLQVYEDLIQELAK_-2_4_65435.txt]

m/z	i	matches
342.36816	3.5
354.63953	8.6
357.56821	6.1
359.20917	22.1
365.26633	6.3
367.14502	5.9
371.98651	1.2
373.34619	26.4
391.98932	4.1
398.47519	43.3	y (7) (2+)-H2O, y (7) (2+)-NH3
399.27191	7.5
411.15738	4.4
417.19635	2.1
426.31772	31.1
427.24420	26.4
429.27585	5.1
432.24487	1.5
442.40723	4.2
451.15259	11.2
457.32336	6.2
460.24231	6.6
461.26691	12.7
465.17535	3.9
466.17783	10.9
470.26196	2.2
472.31686	4.1
473.43842	4.7
478.21326	15.8
481.27658	2.3
488.17053	7.0
497.31091	67.0
498.02936	34.6
499.10645	42.5
501.46069	3.9
504.06699	8.0
511.32779	10.5
512.24567	26.1
514.34875	6.7
515.17041	5.0
523.10541	10.5
527.40393	7.7
528.33807	8.8
529.38165	28.8	y (9) (2+)
530.07166	14.1
539.43732	1.9
540.40430	4.4
541.23645	9.7
544.11145	9.2
556.20435	17.3
562.25818	6.5
563.33002	12.2
567.29419	9.7
568.32147	16.5
569.48438	4.3
570.28687	5.2
571.54840	23.3	y (5) (1+)-NH3
572.23810	4.5
573.38879	16.8
588.35144	24.8	y (5) (1+)
591.20618	9.0
594.80200	3.4
596.43750	78.4
597.29950	6.0
597.91968	4.3
600.30115	3.2
601.49518	13.8
607.74927	13.9
612.39233	57.6	b (10) (2+)
625.52679	1.6
628.25195	8.3
629.21765	9.1
632.37323	7.3
634.35706	4.6
637.14734	2.3
639.16296	20.4
644.69116	18.3
645.50476	10.5
646.31586	15.9
653.37195	2.9
654.52112	21.5
656.35120	13.2
658.40778	6.7
663.42688	22.9
664.53760	19.9
666.31384	1.8
667.57556	6.8
668.26172	8.4
669.85297	8.8
676.36261	7.9
677.35547	10.3
685.33667	20.7
686.39673	5.3
687.71008	6.4
691.34094	9.6
693.36633	9.7
694.20007	24.8
701.40948	5.3
703.27795	35.9	b (6) (1+)-H2O
707.57007	7.8
710.39221	3.7
716.58032	4.6
717.32288	9.9
717.93762	17.8
719.75830	8.1
720.54053	3.8
721.41138	8.6
722.37256	13.0
728.52130	21.3
730.44147	4.6
732.67731	11.7
733.42621	14.3
734.36627	10.1
736.44006	28.6
740.28345	21.0
741.45929	273.6
742.45752	88.2
746.33673	10.6
747.49902	9.9
749.80579	12.0
751.47449	13.2
754.54138	4.6
755.94006	21.6
760.37781	4.0
766.08240	5.2
774.39880	26.6
775.58704	12.8
776.29443	5.3
781.30396	25.5	y (13) (2+)
782.47125	16.4
783.43542	29.5	b (13) (2+)-NH3
785.06299	32.1
786.63074	15.9
789.46039	15.9
793.58948	5.4
797.28003	12.4
798.49451	89.3
799.62256	9.9
801.01648	24.5
802.48865	3.3
807.33411	10.6
812.22473	14.9
813.98047	12.5
814.59973	45.5	y (7) (1+)
816.03748	35.4	b (7) (1+)-H2O
817.34302	3.9
819.71875	11.1
821.39294	5.8
822.60229	8.0
824.50220	9.6
828.51990	2.5
831.33740	2.2
834.46265	17.4
835.42249	40.8
836.37927	10.6
838.43262	17.3
839.28052	14.2
839.90918	21.8	b (14) (2+)-NH3
842.97009	8.2
844.61401	3.1
849.55823	12.1
850.56665	5.7
851.49414	13.1
852.57446	10.9
853.51099	9.9
855.38025	224.7	y (14) (2+)
856.46326	91.6
857.55347	17.6
858.38220	26.2
859.61230	14.5
860.89453	26.2
869.41772	24.7
870.66772	17.6
876.52637	19.8
877.43750	4.7
884.67847	7.6
895.51343	26.7
897.45557	3.9
899.58069	5.3
901.62964	7.1
902.39807	3.2
905.19910	6.8
911.33081	2.5
912.33789	13.1
914.96863	7.5
915.65405	29.2
916.40295	11.2
920.95984	39.0
928.50098	26.1
929.52515	69.3	y (8) (1+)
930.56030	19.5
931.37378	5.1
935.65491	7.6
936.80261	7.3
945.32800	17.7
946.43225	2.9
947.30371	9.2
948.25867	14.6
949.70239	13.1
951.53247	2.7
956.41724	11.3
957.58594	3.5
962.45337	42.4	b (8) (1+)
963.56616	54.1
968.89551	17.1
969.72278	18.9	y (16) (2+)
972.60681	8.7
976.40796	17.3
979.33484	3.3
981.80688	14.2
984.16003	32.4
984.86670	44.0
985.49695	8.5
989.45251	29.0
992.30054	125.0
1005.75781	2.9
1006.60449	7.8
1007.54895	4.1
1016.58032	6.7
1018.53845	34.3
1020.53296	23.9
1023.50623	23.5	b (17) (2+)-H2O
1024.46533	8.0
1025.89087	33.0
1028.30249	14.7
1029.32776	63.4
1032.49719	45.2	b (17) (2+)
1041.48682	367.9	y (9) (1+)-NH3
1042.50305	211.1
1043.55554	48.3	b (9) (1+)-H2O
1044.20715	12.6
1046.64893	31.9
1047.58533	16.4
1050.23926	18.2
1052.45398	10.1
1053.39368	7.9
1055.51318	32.4
1056.18396	20.0
1058.70337	87.3	y (9) (1+)
1059.57849	76.8	b (18) (2+)-H2O, b (18) (2+)-NH3
1060.48828	6.6
1061.59534	64.6	b (9) (1+)
1062.44116	15.3
1066.02625	13.8
1067.43396	8.0
1069.52429	3.9
1071.89087	22.7
1073.61169	12.3
1075.54663	22.1
1078.55249	145.9
1080.78162	9.9
1084.80725	30.6
1088.29272	3.6
1090.17517	24.1	y (18) (2+)-NH3
1091.55603	6.9
1093.57886	33.0
1094.53833	26.2
1095.70605	20.5
1097.06506	27.6
1098.51404	37.3	y (18) (2+)
1103.47034	15.7
1104.77954	6.8
1106.96838	65.9
1108.62524	9.8
1110.55688	88.8
1111.67126	95.8
1112.73230	19.5
1113.34766	16.6
1114.52698	13.1
1115.62183	28.6
1116.93188	34.5
1121.54590	8.9
1122.28809	20.1
1124.04785	61.5	[M+2H] (2+)-NH3-H2O
1124.92163	81.9
1125.58093	13.6
1128.51086	68.0
1129.61060	58.6
1130.63110	11.0
1131.67529	4.7
1150.43054	5.3
1152.73682	16.7
1153.96045	18.6
1154.66553	42.4
1155.56921	45.8
1158.58228	22.4
1159.68384	9.7
1161.37048	35.2
1170.63245	3.1
1172.62146	7.8
1174.35815	32.8
1179.36255	42.6
1182.45862	5.5
1183.66492	20.6
1186.00635	18.3
1186.63220	8.5
1188.70471	22.0
1190.52771	3.1
1191.89075	23.4
1195.66687	14.9
1199.96643	1.5
1200.66956	22.9
1203.15869	12.8
1204.69031	19.7	y (10) (1+)-NH3
1205.65515	27.3
1206.73743	51.4	b (10) (1+)-H2O
1208.07019	15.5
1208.69861	3.8
1209.86108	7.8
1218.48706	3.7
1219.31604	35.3
1221.71960	137.8	y (10) (1+)
1222.77576	208.6
1223.66309	240.7
1224.79102	230.8	b (10) (1+)
1225.79114	66.0
1228.38184	53.4
1230.47412	1.9
1237.55481	7.7
1241.81274	34.3
1242.79846	73.2
1243.78882	2.7
1247.92590	83.6
1248.81226	29.6
1250.20813	4.2
1250.87695	8.8
1253.56787	19.2
1257.71472	31.8
1258.51843	45.1
1260.30420	8.2
1261.26013	3.5
1262.55957	5.5
1264.39929	67.7
1265.97302	56.3
1267.58838	30.3
1268.73022	5.0
1273.62061	60.6
1274.79919	81.6
1275.68994	9.9
1276.61108	5.2
1280.84021	20.4
1281.71729	10.6
1283.61951	9.5
1285.14404	11.7
1285.91309	7.4
1288.14709	65.6
1291.30750	18.0
1293.68567	16.3
1298.61340	69.4
1299.85559	34.7
1301.00830	2.9
1302.43445	27.7	y (11) (1+)-H2O
1307.82605	2.5
1308.57410	19.8
1315.63269	5.9
1316.60693	19.3
1318.45874	7.5
1320.63818	69.4	y (11) (1+)
1321.77075	52.1
1322.61951	13.9
1323.36047	15.9
1324.88940	25.8
1325.83691	32.2
1330.92163	32.4
1331.67712	18.3
1332.54919	4.1
1333.70874	28.7
1335.02356	55.4	b (11) (1+)-H2O
1336.54919	11.0
1338.33228	38.9
1340.71570	5.3
1341.96472	14.2
1350.25000	18.6
1351.94543	12.6
1353.84265	10.8
1354.49976	46.5
1356.94910	16.6
1357.92908	83.7
1360.70068	8.9
1367.20679	16.8
1371.67993	69.4
1377.75269	18.3
1379.70349	2.4
1381.16833	29.0
1383.83508	9.2
1384.81042	13.1
1385.58972	65.3
1388.05286	14.7
1390.47705	3.2
1391.97571	23.7
1394.34058	10.4
1395.91394	35.9
1399.73047	47.9
1400.81384	19.8
1405.65723	18.9
1409.01709	12.8
1409.81482	62.4
1410.54053	24.6
1411.69922	22.8
1412.60144	71.7
1413.63647	68.6
1414.87891	20.5
1415.59338	16.0
1417.49988	31.6
1420.80847	6.2
1423.62646	32.6
1427.74890	123.5
1428.79089	167.6
1429.63611	13.5
1430.48291	14.6
1431.79419	27.8	y (12) (1+)-NH3
1432.91809	8.5
1433.78809	14.3
1434.99268	24.6
1435.63147	16.2
1436.60974	27.0
1437.88025	32.8
1438.51514	4.7
1441.73230	8.1
1443.59729	21.1
1444.65771	22.7
1445.64514	24.1
1448.27246	80.3	y (12) (1+)
1449.05042	35.1
1449.74744	36.3
1451.07361	8.5
1453.64941	5.0
1460.13879	12.5
1463.38574	17.4
1466.81775	17.4
1468.46899	8.4
1469.93408	5.0
1479.66895	21.3
1480.76111	18.2
1481.57117	53.5
1482.41150	20.3
1483.74084	6.6
1487.96631	15.4
1491.83179	24.7
1497.12207	12.2
1498.91321	4.0
1500.77844	61.7
1501.68274	45.1
1505.49536	12.5
1506.90979	17.7
1511.63281	15.4
1513.60376	1.7
1515.75562	24.2
1522.70618	13.5
1523.89563	35.9
1524.82910	48.2
1525.88660	3.6
1526.90698	17.5
1533.88611	23.9
1534.67017	13.2
1539.36365	63.5
1540.82520	34.4
1541.75684	126.3
1542.81592	175.9
1543.71338	53.9	y (13) (1+)-H2O
1544.57520	6.2
1552.89246	14.4
1555.49365	5.0
1556.82080	59.7
1561.91711	41.7	y (13) (1+)
1562.94580	87.9	b (13) (1+)-H2O
1563.90210	28.7
1574.72461	3.0
1579.81921	26.2
1582.02966	7.2
1583.16040	50.1
1584.83557	17.0
1592.76282	8.4
1593.55884	6.9
1599.20178	29.9
1602.69604	5.2
1607.08911	4.0
1613.61072	11.8
1620.00476	2.1
1621.45984	18.8
1622.43835	5.7
1628.01208	7.6
1629.85193	7.4
1630.48340	10.9
1635.00952	6.6
1638.90833	29.6
1645.40393	29.3
1652.77307	8.4
1668.27112	23.0
1668.96643	43.1
1669.87830	2.3
1671.80920	3.5
1676.82227	3.6
1677.81433	42.7	b (14) (1+)-NH3
1678.66821	2.7
1686.87366	54.3
1687.73291	86.4
1688.79517	11.8
1689.95276	8.2
1694.92590	14.6
1695.81030	11.2
1696.73779	5.3
1698.03345	6.0
1698.82227	3.9
1707.99768	5.9
1708.82947	25.4	y (14) (1+)
1709.98120	39.3
1713.67334	3.4
1720.66455	15.8
1729.67151	11.2
1733.64563	2.4
1735.91541	6.7
1737.84058	7.5
1740.85535	27.2
1753.81909	21.4
1754.67358	33.5
1764.66736	5.7
1770.08337	8.2
1775.97217	5.3
1781.73218	16.4
1782.92444	10.2
1785.76563	16.7
1786.83545	44.1
1787.64722	6.9
1796.74121	8.5
1797.83643	20.3
1814.31958	12.0
1815.07117	12.1
1818.67676	11.1
1820.90259	8.0
1822.72656	39.8	b (15) (1+), y (15) (1+)
1823.80371	31.5
1830.03918	10.4
1837.33679	7.1
1838.78601	10.4
1839.55420	4.7
1848.38062	17.4
1854.75061	6.1
1856.69995	12.9
1857.79883	52.2
1858.97546	36.4
1859.92566	4.4
1861.08948	6.2
1880.01282	6.2
1897.04004	11.2
1898.10962	5.0
1905.76855	22.1
1906.92224	29.5
1907.95667	7.0
1908.81860	27.6
1923.89612	100.2
1925.04980	110.9
1925.96716	87.3
1935.67407	8.6
1937.82141	19.9	y (16) (1+)
1951.93372	10.4
1952.81628	8.3
1969.15710	14.0
1994.82251	14.0
