# Supplementary material for: Top-Down and Bottom-Up Identification of Proteins by Liquid Extraction Surface Analysis Mass Spectrometry of Healthy and Diseased Human Liver Tissue
Source: J Am Soc Mass Spectrom. 2014 Sep 3;25(11):1953–61. doi: 10.1007/s13361-014-0967-z (PMC4197381; doi:10.1007/s13361-014-0967-z)
Supplement: Supplementary file 4 — (ZIP 7870 kb) [file 13361_2014_967_MOESM4_ESM.zip › data/IQEEYEKLGDISYPEMVTGFFFILMTVLWFTR_-2_4_65445.txt]

m/z	i	matches
274.26218	8.5
275.27557	17.2
284.35291	10.8
290.33636	5.6
293.23022	4.5
295.28571	10.2
298.32962	12.3
304.04648	5.5
316.42172	4.1
318.11417	3.8
320.36688	6.8
321.12576	11.4
322.27118	9.4
327.39294	18.7
335.19983	7.3
336.48825	3.9
338.37518	9.5
343.42004	10.9
344.40341	13.4
350.27216	4.8
353.33640	10.9
356.26538	3.3
361.37405	11.8
362.71558	6.6
364.35895	25.2
367.21927	4.2
368.25500	6.1
369.32730	4.4
371.22015	14.6
373.18533	15.3
376.25403	20.6
381.34839	8.1
383.05011	24.5
387.09872	33.2	b (6) (2+)-H2O
389.23126	14.7
396.34589	3.3
397.23126	3.7
398.48929	25.9
399.35126	8.2
402.44635	31.2	y (6) (2+)-H2O, y (6) (2+)-NH3, b (10) (3+)
407.38800	9.1
408.42813	14.8
409.26990	5.2
411.44241	5.6
414.42603	3.2
415.16418	3.1
417.30753	2.4
424.37656	13.9
425.42471	4.7
428.39410	13.1
429.49670	13.0
430.44397	4.5
431.30768	20.6
432.53210	2.4
433.47913	12.8
434.34302	9.1
436.41858	12.0
437.49622	19.6
439.33633	11.0
441.48007	3.7
443.51648	6.0
445.41241	10.5
448.21075	8.2
450.32550	13.9
451.19305	5.2
453.17566	10.7
457.41522	12.1
458.30011	12.7
461.48206	15.4
463.15085	5.3
464.79535	8.0
465.73892	7.3
469.31058	3.7
470.11859	6.1
470.99313	31.3	y (15) (4+), y (11) (3+)-H2O, y (11) (3+)-NH3
473.22412	15.3
474.62927	4.8
475.26971	24.0
476.37024	2.8
478.36984	4.4
485.30087	16.0
486.11951	4.1
487.27234	19.6
489.39783	12.8
490.47522	2.6
492.41443	13.1
494.39960	6.0
495.46857	9.6
496.18634	3.6
497.41083	8.7
499.57318	17.9
500.50607	82.5	b (4) (1+)
501.35175	22.4
502.22583	5.3
503.66290	22.9
507.22479	7.8
510.39340	8.0
511.33167	9.6
513.25983	11.7
514.45471	26.4
515.52563	3.8
518.28015	11.3
519.35120	2.4
520.14392	9.0
527.49329	18.1
533.29688	4.9
535.35815	4.6
537.35669	5.5
538.28369	8.7
539.45032	6.1
542.28137	6.3
543.47681	4.7
544.53442	27.1
545.53674	25.1
546.32062	27.8
547.38306	16.5
548.53680	12.1
549.35297	4.5
550.30835	21.1
551.30176	21.4
553.37598	21.2
556.63934	35.3	b (14) (3+)
557.29431	10.7
559.31415	10.5
560.38110	16.3
561.28619	7.8
562.33142	21.3
565.25293	12.3
568.26086	10.0
569.46619	2.7
570.40717	30.1
571.39642	29.9
572.35626	8.0
573.16956	10.9
574.17096	5.0
575.25336	9.2
577.22510	8.4
581.26807	8.9
581.95471	23.4
583.71423	19.8
584.33130	8.7
586.44397	20.2
587.28229	18.7
589.61597	6.5
590.46295	4.6
591.22620	2.4
592.36194	14.7
595.32056	4.8
596.67999	24.9
598.26050	5.1
600.25446	12.6
605.36261	6.4
609.38037	15.4
610.35693	9.3
611.49622	5.3
612.53314	46.6
613.40356	48.8
615.39105	5.8
616.75586	26.4
617.40381	19.0
618.35522	6.2
622.39996	6.6
623.41016	23.0
624.51428	19.6
625.25262	7.1
626.43555	7.0
627.62866	26.3
628.57800	39.9	y (20) (4+)
629.47961	35.7
630.41028	12.3
631.60516	14.3
632.49915	8.6
634.31293	45.0
635.16980	26.8
642.08954	21.5
643.16174	21.4
644.51624	2.5
645.73694	22.0
647.71191	3.4
649.66248	8.6
651.47748	35.6	b (11) (2+)-H2O, y (21) (4+), b (11) (2+)-NH3
652.45190	3.0
653.46729	16.6
655.41931	11.0
656.67560	20.1
657.53223	9.3
659.42377	7.9
660.46973	23.4
661.25018	3.5
663.56012	14.5
664.38794	18.3
665.89417	48.9
669.45496	5.5
671.53357	10.0
672.34424	10.4
674.51758	12.9
675.96088	29.4
678.32117	24.4
679.45355	32.1	y (22) (4+)
680.59143	6.6
681.37170	3.3
683.54199	14.7
684.46570	26.2
687.63538	18.1
688.58643	3.5
689.67181	7.6
690.35559	16.6
692.50806	8.0
693.80890	28.1
694.65100	7.1
696.15289	15.5
697.76526	19.6
698.61395	5.1
699.46674	10.7
700.47327	34.7
701.38275	15.6
703.52954	8.1
710.52979	22.4
711.47461	43.7
712.51428	20.0
713.79907	11.3
714.56836	23.2
715.27808	5.9
716.42188	4.9
717.93903	17.7
719.41003	33.8
720.31171	13.8
721.39233	47.9
722.34174	4.8
724.43555	15.5
725.53491	8.2
726.44324	45.4
727.42627	30.3
728.34656	8.1
729.60254	97.8
730.49561	25.2
732.01404	16.1
733.44012	26.3
735.08142	22.6
737.56927	11.4
739.91205	19.5
741.49945	21.8
742.49634	84.1
743.41809	7.8
744.29370	6.8
745.62549	12.6
746.49072	15.6
747.42029	22.4
748.59442	6.2
753.54114	10.3
755.59937	2.8
756.42426	9.4
758.88635	6.7
759.52771	21.9
760.65247	60.8
761.56775	18.0
765.44244	4.6
767.01135	48.4
768.87402	34.6
769.65619	11.3
770.67285	6.0
772.13184	13.5
773.52344	10.9
774.98413	30.4
775.60376	53.4	b (13) (2+)-H2O, b (13) (2+)-NH3, b (6) (1+)-NH3, b (26) (4+)
777.55652	50.7	y (26) (4+)-H2O, b (20) (3+)-NH3
778.70203	13.4
779.55334	21.9
782.47070	6.4
783.62158	4.3
784.88269	55.1	y (19) (3+), b (13) (2+)
786.42725	4.9
787.39124	36.1	y (12) (2+)
788.04602	29.3
789.87402	5.7
791.20581	17.5
793.56958	52.2
794.43567	7.5
796.24133	78.1	b (27) (4+)-NH3, b (27) (4+)-H2O
797.43469	7.2
798.48523	29.7
799.41235	21.1
800.83972	45.5	b (27) (4+)
801.83777	47.6
802.62122	56.3
803.87280	19.6
805.38196	19.3
806.58752	5.9
807.55408	44.2
808.60889	14.4
810.46313	12.9
811.67224	4.3
812.55579	72.9
813.53345	27.4
814.52844	4.2
815.25952	6.9
816.27905	28.6
818.47217	67.1
819.47156	30.6
821.51160	10.3
822.81580	22.2
823.57007	29.5
824.35791	16.0
825.88086	29.1
826.82239	26.4
828.51526	71.2	b (28) (4+)
829.40918	19.3
830.63281	64.7
831.41943	235.0	b (21) (3+)
832.49121	97.0	y (20) (3+)-NH3, y (20) (3+)-H2O
834.71948	19.9
836.61450	105.7
837.93079	69.8
839.57129	56.6
840.68738	23.0
842.25476	100.6
843.27002	79.4
845.47351	4.8
846.27905	11.1
847.61255	12.5
848.56824	12.4
849.68396	16.1
851.01245	87.4	y (28) (4+)-NH3, y (28) (4+)-H2O
852.29211	71.9	y (13) (2+)-H2O, y (13) (2+)-NH3
853.51758	18.1
854.43542	14.5
855.71326	29.1
857.47290	22.1
858.50757	29.3
860.61902	64.4	y (13) (2+)
862.23206	126.5	y (21) (3+)-NH3, y (21) (3+)-H2O
863.13977	16.9
863.77710	14.2
864.69556	27.7
865.81421	33.0
867.33875	89.6	y (21) (3+)
868.93188	30.1
871.52002	71.7
872.62256	14.2
873.56628	33.6
875.50391	47.7	b (22) (3+)-H2O, b (22) (3+)-NH3, b (29) (4+)
876.21863	35.1
877.36377	43.2
878.16711	4.8
879.74792	61.0	y (14) (2+)-H2O
880.65918	9.4
881.37122	30.7	y (14) (2+)-NH3, b (22) (3+)
882.37573	37.8
885.10742	26.3
886.27905	21.0
888.45862	49.0	y (29) (4+)
889.57043	103.7	y (14) (2+), b (15) (2+)-NH3, b (15) (2+)-H2O
890.35193	10.6
891.47302	36.4
892.77002	75.1
894.10352	73.8
896.06311	70.4
897.07227	23.4
897.70520	19.6
898.42603	4.0
899.18408	66.8	y (22) (3+)-H2O, y (22) (3+)-NH3
902.49756	157.8	b (7) (1+)-H2O
903.42078	55.4	b (7) (1+)-NH3
905.59668	23.0
906.48376	15.0
908.02173	72.4	b (30) (4+)-NH3
909.60938	13.2
912.52307	67.6	b (23) (3+)-H2O
913.47717	76.8	b (23) (3+)-NH3
914.51208	9.5
915.79858	98.3	y (30) (4+)-NH3, y (30) (4+)-H2O
917.55212	4.9
919.61450	42.0
920.79053	47.1	b (7) (1+), y (30) (4+)
921.94067	37.6	y (7) (1+)
923.50415	52.9
924.57422	26.7
925.67725	8.0
926.86450	21.7
927.83228	40.3
929.53540	20.5
930.80017	13.2
932.45471	41.4	b (31) (4+)-H2O, b (31) (4+)-NH3
933.51477	11.8
934.53577	21.6
935.49548	34.5
936.70776	102.8	b (31) (4+)
937.63196	58.0	y (23) (3+)-NH3, y (23) (3+)-H2O
938.57751	28.2
939.45386	5.8
940.75049	41.6	y (15) (2+)
941.53760	68.8
942.63110	30.9
944.11426	139.4	y (23) (3+)
944.91882	14.3
945.57715	63.5
946.80737	47.6
948.42627	101.2	y (31) (4+)-NH3, y (31) (4+)-H2O
949.21692	44.5
950.45569	45.9	b (24) (3+)-H2O, b (24) (3+)-NH3
951.69714	74.2	y (31) (4+)
952.32068	38.1
953.39026	16.6
954.79492	125.5
955.60046	59.4
956.31042	81.3	b (24) (3+), y (24) (3+)-H2O
957.21570	24.6
958.25830	48.8
959.22412	90.2
960.41907	80.7
962.26758	143.3	b (16) (2+)-H2O
962.96875	57.8
963.58142	200.8	y (24) (3+), b (16) (2+)-NH3
966.30505	153.5
967.17444	8.6
967.80774	147.3
969.35437	60.1
970.62341	46.0
971.77673	103.0	b (16) (2+), [M+4H] (4+)-NH3-H2O
972.58484	109.1
973.58679	211.5
974.57263	15.3
984.43921	16.5
985.52734	8.5
986.52429	17.2
988.60596	25.2
989.52234	5.5
991.40698	2.9
993.24829	20.5
994.95996	33.4	y (25) (3+)-H2O, y (25) (3+)-NH3
995.61987	18.9
996.35791	29.1
997.14246	12.3
998.02026	51.5
999.24561	22.8
1000.96191	31.7	y (25) (3+)
1001.77734	38.1
1003.59790	14.2
1004.55444	32.0
1005.38940	17.3
1006.43103	17.0
1007.55676	7.0
1008.82239	30.6
1010.40491	6.6
1012.55432	10.9
1013.60815	14.3
1014.79517	30.9	b (8) (1+)-H2O
1015.41309	17.1
1017.51855	36.6
1018.13586	29.4
1019.93677	12.4
1020.56201	4.4
1021.20813	35.6	b (17) (2+)
1023.26147	2.3
1024.69568	5.7
1025.61841	4.3
1026.27832	5.2
1028.56580	58.4	b (26) (3+)-NH3
1029.63989	4.6
1031.44666	10.4
1032.19604	34.6
1033.35461	61.4	b (26) (3+), b (8) (1+)
1034.26965	4.0
1035.65283	9.2
1036.39612	10.3
1037.11108	150.7	y (26) (3+)-H2O, y (26) (3+)-NH3, y (8) (1+)-NH3
1038.57043	39.8
1039.69995	71.8
1041.87292	38.0
1042.69885	36.6	y (26) (3+)
1043.55286	26.7
1044.65515	31.4
1045.51160	16.1
1046.57727	12.9
1047.56396	24.9
1049.42322	76.8
1050.08679	27.6
1051.66309	29.3
1053.17590	62.0	y (8) (1+)
1054.90906	103.8	y (17) (2+)-NH3
1055.82263	38.6
1056.52173	18.4
1057.60999	16.9
1058.87756	4.6
1060.56677	80.0	b (27) (3+)-H2O, b (27) (3+)-NH3
1061.70093	46.8	b (18) (2+)-H2O
1062.56091	19.4
1063.59106	144.6	y (17) (2+), b (18) (2+)-NH3
1065.54614	60.0
1066.39844	35.3	b (27) (3+)
1067.95947	78.8
1068.58911	39.2
1069.26306	24.9
1070.22314	57.8
1071.10449	109.2	b (18) (2+)
1071.88306	45.9
1072.58752	165.2	b (9) (1+)-H2O
1073.36792	52.9	b (9) (1+)-NH3
1074.56250	22.4
1075.51648	4.4
1076.23877	26.4
1077.06140	2.2
1078.12537	187.2
1079.18457	52.9
1080.13977	177.6	y (27) (3+)-H2O, y (27) (3+)-NH3
1081.44775	31.6
1082.18433	34.4
1084.54846	11.3
1086.44189	66.7	y (27) (3+)
1087.39209	42.3
1088.12537	11.0
1089.12000	15.6
1093.48523	7.8
1094.34399	2.5
1095.92847	18.3
1096.58191	9.4
1097.61108	121.3	b (28) (3+)-H2O
1098.89856	53.0	b (28) (3+)-NH3
1099.65100	73.1	b (19) (2+)
1101.15784	97.6
1102.69519	75.7
1103.38171	27.3
1104.93591	82.9	b (28) (3+)
1107.77844	2.2
1108.70752	4.9
1110.59607	41.5
1112.78125	20.5
1113.62952	14.5
1114.68250	59.8
1116.22791	88.6
1118.32703	51.5	y (18) (2+)-H2O, y (18) (2+)-NH3
1119.71887	4.7
1120.61108	8.6
1121.58655	77.6
1123.45630	23.0
1124.57898	28.4
1126.33679	37.5
1127.60193	28.0
1129.28442	82.3
1130.76685	72.7
1131.74976	24.7
1132.72949	27.3
1133.60059	10.5
1134.54602	63.7	y (28) (3+)-H2O, y (28) (3+)-NH3
1135.72949	35.3
1137.06738	75.8
1138.13464	72.2
1139.22241	26.6
1140.23987	38.4	y (28) (3+)
1141.53406	14.4
1142.55457	19.7
1143.60547	231.5
1144.52527	76.8
1146.63318	12.7
1147.67932	4.0
1149.04114	20.3
1149.91809	6.1
1151.53760	2.2
1152.67480	38.8
1153.57239	16.4
1156.02637	76.0
1156.85693	114.1
1158.14465	78.0
1159.15430	74.3
1160.85706	55.3	b (29) (3+)-H2O, b (29) (3+)-NH3
1161.53076	9.3
1162.25439	37.9
1163.03845	2.6
1164.00391	21.4
1164.69275	24.4
1166.52222	116.9	y (19) (2+)-H2O, b (29) (3+), y (9) (1+)
1167.85327	69.1	y (19) (2+)-NH3
1168.95667	45.6
1169.69629	10.9
1170.80212	8.2
1172.08801	40.1
1172.94336	18.8
1174.39783	102.5
1175.61694	115.0	y (19) (2+)
1176.45898	57.0
1177.96814	104.3	y (29) (3+)-H2O
1178.69666	137.9	y (29) (3+)-NH3
1181.12256	98.2
1182.42737	26.9
1183.63232	90.9	y (29) (3+)
1184.42090	73.4
1185.89905	50.6
1187.62317	20.7
1188.65137	40.3	b (10) (1+)-NH3
1191.77771	73.3
1192.76099	14.9
1193.85059	61.0
1194.61340	11.9
1196.24036	59.9
1197.43127	49.5
1198.64551	21.3
1200.02100	43.9
1200.74182	26.7
1201.56812	36.3
1202.56860	16.3
1204.32214	25.9
1207.81616	14.7
1208.70422	86.6	b (30) (3+)-H2O
1209.97449	73.4	b (30) (3+)-NH3
1210.67285	22.8
1211.59985	33.2
1213.41199	5.9
1216.05994	613.6	b (30) (3+)
1216.73962	371.7
1217.52197	24.5
1218.57922	32.7
1219.93689	63.0	y (30) (3+)-H2O
1221.53845	78.6	y (30) (3+)-NH3
1222.79700	32.3
1223.71924	5.2
1224.80566	13.6
1226.68372	76.9	y (30) (3+)
1227.81946	43.7
1228.46582	28.4
1229.32092	21.3
1230.55042	20.5
1231.90613	135.9
1232.84607	18.3
1236.65771	1.8
1237.47412	45.6	b (21) (2+)-H2O
1238.11511	23.7
1239.17383	36.9	b (21) (2+)-NH3
1240.73877	22.7
1241.96802	52.9
1242.87109	56.7	b (31) (3+)-NH3, b (31) (3+)-H2O
1243.74866	28.0
1244.73169	27.6
1246.48511	32.3	b (21) (2+)
1247.67786	13.8
1249.05017	172.4	y (20) (2+)-NH3, b (31) (3+), y (20) (2+)-H2O
1249.80212	78.8
1250.87024	60.7
1252.62524	81.3
1253.87463	84.5
1255.50110	92.4
1256.24573	8.8
1258.64758	14.0
1259.79248	21.3
1262.23877	64.9	y (10) (1+)-H2O
1263.09851	138.2	y (31) (3+)-H2O, y (10) (1+)-NH3, y (31) (3+)-NH3
1263.83704	13.8
1264.86987	13.0
1266.78772	6.6
1267.63135	15.5
1269.73926	34.7	y (31) (3+)
1271.54785	9.4
1272.62646	44.7
1274.57019	6.1
1275.62842	7.4
1276.80029	63.3
1277.60229	30.5
1278.69531	24.8
1280.13501	24.6
1281.62036	35.2
1282.85779	21.6
1283.76709	29.5
1285.42163	7.5
1287.89380	25.1
1288.93030	27.6
1289.55164	12.4
1290.65222	7.4
1291.63232	14.4
1292.83655	1.6
1294.62720	36.9
1296.63806	20.7
1298.65454	45.9
1299.81714	9.3
1301.09509	49.1	b (11) (1+)-NH3, b (11) (1+)-H2O, y (21) (2+)
1303.78748	34.7
1306.07385	50.7
1307.49292	45.5
1308.66382	22.2
1310.45862	49.2
1311.64050	24.0
1312.54077	3.8
1319.83643	4.6
1322.72705	32.6
1325.35132	8.4
1326.40637	47.2
1327.64709	32.6
1328.74377	10.0
1329.77612	22.2
1330.72668	4.5
1332.58374	28.5
1333.39722	6.6
1334.05505	10.0
1334.86426	3.7
1335.80139	3.7
1336.70386	36.6
1338.15356	52.7
1339.64050	19.4
1340.97229	18.6
1341.64771	32.2
1347.32788	58.1
1348.32983	105.8	y (22) (2+)-H2O
1349.82166	6.6
1351.73950	14.7
1352.38489	10.1
1355.30615	24.2
1356.58472	4.6
1357.25171	87.4	y (22) (2+)
1358.19263	3.8
1359.44250	46.8
1360.74536	57.2
1361.62280	11.0
1362.31555	11.5
1363.90186	16.7
1365.45300	27.8
1366.17029	10.6
1367.55884	10.9
1371.61707	10.8
1372.84192	5.1
1373.54810	5.7
1374.59619	10.3
1375.96765	11.4
1378.12659	9.3
1379.14465	14.2
1379.81946	2.7
1383.73401	19.2
1385.92480	9.2
1386.85291	2.9
1388.88550	11.2
1389.68176	65.1
1390.69263	87.7
1391.89917	4.7
1392.51746	2.4
1396.92065	3.9
1400.34973	21.2
1401.90991	45.6
1402.75220	10.9
1403.60815	24.9
1404.73950	17.0
1406.87512	12.3
1408.08911	37.3	y (11) (1+)-H2O
1411.89172	18.7
1413.47119	64.3
1414.75159	2.4
1415.61902	27.6
1416.96375	32.1
1418.72534	14.9
1419.55603	17.8
1425.69104	7.4
1427.96716	16.3
1428.81409	31.0
1430.93347	41.7
1434.48315	9.7
1436.46509	8.4
1439.60168	12.9
1441.87524	18.9
1444.09790	33.6	y (24) (2+)
1446.48853	9.7
1448.05688	7.0
1449.62463	16.8
1450.78149	3.0
1451.55420	14.9
1454.87793	4.8
1457.69019	44.7
1458.65588	45.1
1460.83276	33.8
1465.81567	13.5
1469.69312	12.1
1473.59070	7.7
1475.64771	49.7
1478.30847	5.3
1487.56738	4.0
1488.71973	4.2
1489.88562	29.2
1491.07495	21.1
1491.76111	8.1
1492.85901	27.3
1494.78015	6.8
1496.63257	26.5
1497.88708	2.3
1500.80188	15.6
1505.82874	9.6
1507.15283	4.6
1508.62805	66.4
1510.63086	5.6
1512.81226	14.4
1515.92603	21.1
1517.58118	37.8
1518.24548	5.5
1519.01196	2.4
1527.23816	71.5
1528.64929	2.2
1529.54871	7.6
1531.63171	6.1
1536.97839	28.6
1541.81140	6.3
1545.80408	39.3
1550.94189	8.5
1551.76941	2.9
1555.86072	6.9
1562.95410	6.9
1563.81335	12.3
1564.86328	15.0
1569.72998	10.4
1572.93335	34.5
1575.93347	18.6
1576.66370	4.6
1578.85730	5.7
1580.25879	34.1
1581.48083	7.6
1583.73621	5.3
1587.07776	2.9
1591.70532	6.9
1600.06360	18.3
1600.80737	5.4
1606.66687	13.3
1607.98572	18.5
1610.71875	33.0
1614.68542	4.3
1618.69458	4.5
1630.90796	9.2
1632.59131	17.0
1640.83191	5.3
1645.99170	15.2
1647.84875	13.1
1654.83984	5.7
1656.39209	9.9
1658.97546	15.0
1661.74841	17.1
1665.78284	6.2
1681.78418	7.7
1686.92322	3.4
1695.06628	9.3
1699.96960	34.4
1702.95911	1.7
1711.10706	40.8	y (28) (2+)
1713.70630	12.9
1715.88892	18.6
1716.82068	43.3
1718.73584	25.2
1720.02563	16.0
1720.69678	9.4
1721.68030	12.7
1737.57813	8.5
1749.94055	7.8
1758.50366	10.0
1762.14539	5.4
1766.33459	3.2
1767.07031	52.7	y (29) (2+)-NH3
1767.69897	24.1
1771.05579	3.4
1776.85815	5.6
1787.09973	7.4
1806.75635	5.6
1809.90747	3.4
1812.83875	8.4
1814.23022	20.4
1815.14819	9.1
1816.10193	18.2
1832.00317	5.5
1842.32922	11.6
1847.94836	10.0
1850.98096	14.7
1867.86890	10.7
1873.04565	10.9
1923.91479	7.5
1929.25574	3.8
1931.10046	10.1
1935.25977	6.1
1945.91675	8.6
1946.85474	1.9
1961.84070	14.7
1986.16687	5.9
1988.92712	3.7
