# Supplementary material for: Top-Down and Bottom-Up Identification of Proteins by Liquid Extraction Surface Analysis Mass Spectrometry of Healthy and Diseased Human Liver Tissue
Source: J Am Soc Mass Spectrom. 2014 Sep 3;25(11):1953–61. doi: 10.1007/s13361-014-0967-z (PMC4197381; doi:10.1007/s13361-014-0967-z)
Supplement: Supplementary file 4 — (ZIP 7870 kb) [file 13361_2014_967_MOESM4_ESM.zip › data/EKPYFPIPEEYTFIQNVPLEDR_-2_4_29407.txt]

m/z	i	matches
244.28149	21.0
251.46049	15.3
256.17694	5.9
257.21927	28.6
258.12079	8.2
259.20279	7.4
260.45676	10.9
261.28033	23.8
262.40521	18.2
263.31888	26.2
264.32898	17.9
265.33466	29.6
266.28021	9.7
267.38004	56.0
268.37299	8.0
269.14084	9.9
270.32806	14.6
271.26114	13.1
273.32016	9.0
274.24438	3.9
276.28510	19.3
277.22452	39.1
278.36179	19.2
279.27719	48.1
280.42871	23.8
281.35858	33.2
282.32513	41.1
283.41565	64.0
284.33478	7.8
285.35437	28.4
286.40585	12.5
287.39850	36.0
288.48929	45.8
289.31909	28.1
290.29526	128.7
291.49606	26.1
292.48947	13.1
293.16885	7.9
294.20865	22.4
295.19751	3.1
296.46136	15.0
297.36212	10.8
298.50687	18.3
299.42404	11.5
300.38742	53.1
301.35162	77.2
302.42609	61.9
303.38562	77.4
304.49496	24.6
305.30621	39.0
306.35239	12.9
307.15302	14.5
308.40689	41.8
309.38089	126.4
310.46021	65.0
311.41934	56.1
312.37106	47.5
314.35092	82.6
315.40115	103.6
316.32800	14.1
317.34103	23.0
318.34128	24.2
319.42764	19.8
320.50983	7.1
321.44385	33.0
322.37949	19.2
323.66803	46.8
324.55338	41.0
325.32352	57.5
326.38312	95.8
327.29034	175.9
328.38074	165.3
329.38568	44.1
330.80246	3.6
331.44470	11.0
332.37628	24.0
334.23596	52.5
335.42725	7.1
337.68066	29.8
338.39264	6.9
339.44110	91.3
340.44913	144.9
341.35767	32.8
342.34482	65.9
343.35980	88.1
344.43185	66.1
345.29996	95.2
346.25595	21.4
347.33484	26.3
348.38428	64.5
349.33789	48.2
350.47699	21.0
351.36670	43.2
352.37506	26.4
353.49158	24.4
354.52771	82.1
355.52527	56.5
356.39481	247.9
357.50470	109.0
358.36877	97.0
359.37009	88.6
360.43060	551.2
361.40417	84.5
362.26212	7.7
363.35999	16.5
364.48373	32.2
365.39075	20.5
366.38382	23.3
367.39459	44.1
368.40521	70.0
369.45642	97.6
370.30548	51.6
371.36243	78.2
372.44800	133.4
373.37781	85.4
374.52051	44.6
375.40939	53.1
376.51471	63.0
377.39929	32.5
378.39368	22.7
379.42239	67.3
380.36917	47.9
381.43777	98.7
382.42676	51.1
383.46674	63.6
384.58533	113.1
385.51459	136.1
386.51318	67.3
387.49628	33.3
388.45288	83.6
389.37329	67.8
390.40802	22.5
391.48792	26.7
392.47849	64.2
393.65350	37.0
394.47040	118.5
395.48596	80.4
396.53485	56.9
397.47736	105.7
398.36053	49.6
399.57642	87.1
400.46667	17.2
401.55359	66.4
402.38318	90.2
403.48865	29.8
404.40179	49.9
405.46912	60.3
406.43512	57.0
407.63477	51.8
408.45810	186.1
409.42224	57.5
410.44394	77.5
411.56860	48.3
412.32050	164.5
413.45099	72.3
414.45932	230.8
415.46469	32.2
416.45618	39.4
417.46762	23.9
418.47113	19.2
419.42322	176.2
420.62921	43.4
421.70551	19.8
422.32147	152.7
423.35028	97.2
424.40454	103.5
425.40332	83.9
426.38727	41.2
427.52975	83.9
428.59875	30.5
429.49054	42.2
430.40454	175.8
431.40463	1045.4
432.49466	226.3
433.48712	58.7
434.52002	57.1
435.43613	27.8
436.39221	41.8
437.50183	36.7
438.51251	37.5
439.43030	54.8
440.35516	287.4
441.41595	108.8
442.57898	103.2
443.43988	63.5
444.59894	111.9
445.38190	326.9
446.44659	54.8
447.35452	81.0
448.46545	70.5
449.49921	36.9
450.45172	188.7
451.44330	62.9
452.56296	95.9
453.51050	61.7
454.43768	34.6
455.52841	154.2
456.44232	124.9
457.37866	136.1
458.37137	134.3
459.30646	61.2
460.44537	39.1
461.29138	45.2
462.60083	77.5
463.54181	41.5
464.47119	10.5
465.88626	93.2
466.60263	27.7
467.33768	50.4
468.55310	133.6
469.41925	124.4
470.43903	69.3
471.40591	90.4
472.49451	22.0
473.37109	86.9
474.49634	55.6
475.43839	162.4
476.60236	286.5
477.45175	183.9
478.55591	45.8
479.66034	87.4
480.57416	38.0
481.39673	24.9
482.28265	49.9
483.43835	33.8
484.40778	81.3
485.49158	128.4
486.32526	183.1
487.36884	152.8
488.38696	25.1
489.47430	59.9
490.27753	15.7
491.45389	95.6
492.35870	100.2
493.17462	39.5
494.35278	31.5
495.53073	45.2
496.44318	54.4
497.48462	142.3
498.50482	61.8
499.39648	64.5
500.52203	172.4
501.42426	129.7
502.35168	574.7
503.39136	216.4
504.48346	96.9
505.37616	80.0
506.44495	94.9
507.41760	45.3
508.42456	37.3
509.45081	111.1
510.42639	104.8
511.51764	62.6
512.31744	29.6
513.27448	103.1
514.27130	57.7
515.31329	96.0
516.39545	56.1
517.38599	65.9
518.36414	185.3
519.22052	199.6
520.31091	86.5
521.21088	97.7
522.31323	90.2
523.42578	111.2
524.41974	231.7
525.40521	124.5
526.34460	17.3
527.57635	189.1
528.40063	286.7
529.45074	80.3
530.35052	110.9
531.32074	76.2
532.41882	192.2
533.49646	134.3
534.39185	96.9
535.31372	71.5
536.39203	342.9
537.43866	284.9
538.40747	89.2
539.38818	97.4
540.49603	44.5
541.41968	191.4
542.39929	320.3
543.37549	176.8
544.47180	67.7
545.61621	113.3
546.37756	190.4
547.33087	139.0
548.54010	58.4
549.47699	109.2
550.42139	107.7
551.55884	106.7
552.37195	46.9
553.57758	176.5
554.41583	261.6
555.47589	233.5
556.43860	49.5
557.51074	204.9
558.56946	165.4
559.40894	3136.0
560.48541	722.3
561.36810	99.8
562.79980	19.9
563.52466	66.1
564.61816	66.4
565.44696	72.5
566.51465	126.0
567.52087	71.2
568.54718	129.3
569.48724	156.1
570.58545	80.5
571.48956	92.1
572.37677	126.1
573.45306	94.3
574.49146	22.1
575.62665	55.0
576.51740	94.5
577.47272	61.6
578.47180	50.9
579.43152	78.6
580.44366	19.4
581.45807	92.6
582.39020	55.6
583.39941	58.0
584.42145	67.2
585.40979	162.9
586.46210	165.7
587.44177	91.1
588.59271	68.7
589.42932	125.0
590.60028	172.3
591.52808	115.4
592.33148	144.7
593.32690	118.3
594.35596	34.5
595.28754	102.5
596.46783	52.3
597.40894	72.5
598.36072	33.2
599.38654	139.5
600.70221	46.2
601.46887	40.6
602.52136	197.1
603.54730	207.2
604.54767	174.2
605.48883	87.4
606.52863	35.3
607.50616	191.0
608.49225	186.5
609.51941	52.4
610.51178	85.5
611.42706	195.9
612.45966	109.5
613.56183	55.4
614.57269	85.1
615.67499	235.1
616.56335	212.0
617.28119	88.6
618.46649	638.2
619.44720	195.8
620.48401	203.1
621.49274	102.4
622.53912	72.4
623.51849	163.5
624.44098	54.2
625.47980	103.3
626.53058	72.6
627.48395	59.6
629.44672	8079.1	y (5) (1+)
630.46533	2192.5
631.45764	415.1
632.48792	172.2
633.43372	67.6
634.46637	105.2
635.54657	198.5
636.71509	168.5
637.40576	161.2
638.47491	160.8
639.40167	64.5
640.65985	121.3
641.38007	63.7
642.63367	130.0
643.51001	141.6
644.45142	49.3
645.47351	76.8
646.51300	24.6
647.43115	253.6
648.43085	210.7
649.62421	142.5
650.49005	85.1
651.68475	158.5
652.58112	162.9
653.56122	122.5
654.50873	164.5
655.41602	81.4
656.49158	125.1
657.46582	60.5
658.41907	52.6
659.61792	41.6
660.57599	99.9
661.64368	136.1
662.74817	44.4
663.63531	106.4
664.58636	154.7
665.44781	536.7	b (5) (1+)
666.48322	334.9
667.48108	325.3
668.53839	159.9
669.51697	175.4
670.64398	182.1
671.66528	158.4
672.47626	108.3
673.62781	29.5
674.44360	40.7
675.65326	68.2
676.60834	66.1
677.62811	133.7
678.61499	128.3
679.52417	103.7
680.71735	133.3
681.68146	232.3
682.51129	1114.4
683.49078	579.7
684.49744	237.2
685.64996	210.0
686.63000	287.8
687.45648	155.3
688.54364	156.3
689.50366	211.1
690.62030	123.4
691.59290	91.5
692.74988	96.4
694.03766	301.6
695.23730	159.9
696.11554	161.8
697.21399	307.0
698.31659	246.8
699.67218	166.7
700.53912	266.7
701.60699	125.3
702.73407	115.9
703.66382	189.2
704.53741	173.1
705.68506	170.8
706.53375	4922.1
707.48907	1264.4
708.71484	185.7
709.81512	322.7
710.55914	189.6
711.52759	73.4
712.49738	104.2
713.53290	202.0
714.53229	219.2
715.71063	169.4
716.74799	83.8
717.63885	104.1
718.50702	73.2
719.66138	142.5
720.51190	185.0
721.41534	62.7
722.65460	122.2
723.51648	186.5
724.34967	252.6
725.53802	108.8
726.51984	123.6
727.53870	70.7
728.56085	1487.3	y (6) (1+)
729.55084	795.1
730.72992	245.7
731.55365	310.6
732.54004	251.5
733.61469	623.8
734.60895	400.0
735.54614	236.8
736.95917	219.9
737.68616	160.2
738.67041	213.7
739.60382	285.9
740.47919	77.3
741.82037	169.0
742.80383	319.3
743.70709	210.5
744.57550	147.6
745.68445	138.5
746.60681	446.2
748.14697	580.7	y (12) (2+), b (12) (2+)
749.42322	618.8
750.61407	364.5
751.53741	194.4
752.46973	342.6
753.53699	375.9
754.70660	104.3
756.14948	170.4
757.23700	282.1
758.24207	337.5
759.23151	179.0
760.37860	405.9
761.54730	343.6
762.64545	340.6
763.76666	143.5
764.69897	175.0
765.63971	359.8
766.64313	275.0
767.57819	412.6
768.57764	235.4
769.67621	364.1
770.73297	213.6
771.60999	195.2
772.80182	281.5
773.73425	124.8
774.64844	112.7
775.50891	122.8
776.65369	228.5
777.52124	5094.4
778.55585	2376.7
779.53888	738.9
780.43982	280.9
782.03693	376.9
783.57190	290.5
784.66327	164.2
785.93195	291.7
786.70709	490.0
787.77258	491.9
788.74609	110.9
789.68079	119.8
791.18768	829.1	y (19) (3+)
792.23053	236.0
792.84064	99.6
793.68182	313.7
794.70642	334.0
795.55560	2572.4
796.54425	2076.9
797.47827	669.3
798.62122	302.6
799.60724	248.6
800.81995	230.7
802.40137	243.5
803.56512	481.2	y (13) (2+)-NH3, y (13) (2+)-H2O
804.51294	292.9
806.20728	257.0
807.63184	452.0
808.67395	315.1
809.85242	272.7
810.83484	78.6
811.63171	61.2
812.71619	706.2	b (13) (2+)-H2O, y (13) (2+), b (20) (3+)
813.50873	742.8	b (13) (2+)-NH3
814.57452	403.1
815.65430	129.0
816.46533	134.9
817.38995	199.1
818.39325	232.4
819.29572	157.2
819.90485	15.8
820.60065	181.3
821.77972	792.4	b (13) (2+)
822.71887	327.5
823.75146	101.5
824.60663	359.1
825.64636	245.1
826.69379	311.6
827.63025	312.5
828.77179	312.1
829.73792	176.6
830.56720	175.7
831.68970	228.4
832.71124	526.1
833.73730	327.3
834.69623	226.1
835.50018	166.3
836.38232	262.0
837.66907	318.7
838.65106	113.4
839.40747	110.5
840.61151	205.7
841.79810	380.0
842.53864	2625.3	y (7) (1+)
843.54260	1291.2
844.61719	615.4	b (21) (3+)-H2O, b (21) (3+)-NH3
845.57410	220.2
846.56708	247.4
847.45203	233.4
848.55115	1781.9
849.55365	968.4
850.64154	274.4
851.62085	581.2
852.69666	598.8
853.62952	231.3
854.80780	398.9
855.79810	313.6
856.74182	288.0
857.60046	1099.2	b (7) (1+)-H2O
858.66736	694.0	b (7) (1+)-NH3
859.65698	516.7	y (21) (3+)-H2O
860.58533	606.9	y (21) (3+)-NH3
861.50702	257.5
862.61652	347.4
863.70850	511.1
864.68372	760.9
865.75543	382.9
866.75488	249.7
867.68530	269.6
868.78094	642.7	b (14) (2+)-NH3, b (14) (2+)-H2O, y (14) (2+)-NH3
869.61597	425.8
870.58276	560.1
871.47717	454.2
872.89087	533.1
873.78125	434.3
874.46558	450.5
875.56183	915.2	b (7) (1+)
876.70111	945.1	y (14) (2+)
877.80762	1805.2
878.58905	2161.7	b (14) (2+)
879.46887	735.0
880.59399	489.1
881.53625	341.3
882.46790	382.9
883.49719	254.2
884.61292	805.2
885.56635	404.1
886.84338	473.5
887.61389	1656.5
888.53668	1824.1
889.65063	1097.1
890.83112	1955.4
891.52026	2072.4
892.26257	940.9
893.18237	256.7
894.42822	2977.6
895.54309	4352.7
896.49115	2026.0	[M+3H] (3+)-NH3-H2O
897.63379	1062.8
898.68219	627.8
899.93518	1208.2
900.57428	883.5
901.23120	377.1
901.86877	32.4
902.62524	13.6
905.52222	697.8
906.50128	73.1
907.30402	16.5
909.95062	91.1
910.62872	23.0
911.78143	62.1
912.71619	129.2
913.85547	148.4
914.68042	85.5
915.74744	211.9
916.77393	222.9
917.69464	255.8
919.01001	102.7
920.16077	443.4
921.16962	157.7
922.41602	297.7
923.67554	315.0
924.65930	104.9
925.48615	530.0
926.18085	1238.2	y (15) (2+)
927.52325	500.5
928.56830	212.7
929.68756	412.7
930.69568	210.7
931.55048	53.7
932.51007	179.8
933.47369	594.6	b (15) (2+)-H2O, b (15) (2+)-NH3
934.63983	543.4
935.66125	327.9
936.54266	154.5
937.64178	125.6
939.03650	405.1
940.06543	157.7
940.77924	113.6
941.95142	682.6	b (15) (2+)
942.73315	584.2
943.50037	368.5
944.41187	293.5
945.38593	246.1
946.52283	178.4
947.60724	385.6
948.45972	302.9
949.11707	208.5
950.16797	391.7
950.87103	263.2
951.61749	500.8
952.74841	1196.1	y (8) (1+)-H2O, y (8) (1+)-NH3
953.69476	1098.5
954.69415	898.7	b (8) (1+)-NH3, b (8) (1+)-H2O
955.67517	148.5
956.60242	116.7
957.77637	250.1
958.56403	341.0
959.45410	181.6
960.34039	248.7
961.38916	752.1
963.00568	323.1
964.17096	409.2
965.58240	504.4
966.64795	437.3
967.79950	861.0
968.69513	198.0
969.59741	413.8
970.59955	2649.3	y (8) (1+)
971.59271	1282.1
972.76807	635.4	y (16) (2+)-H2O, b (8) (1+), y (16) (2+)-NH3
973.84296	544.9
974.84045	512.4
975.97870	483.7
976.76843	422.4
977.68286	674.9
978.58075	276.2
979.81610	467.1
981.27802	524.3
982.42126	583.2	y (16) (2+)
983.72339	566.2
984.58899	716.2
985.70081	461.6
986.67120	197.5
987.86432	531.7
988.74939	490.6
989.92450	1079.0	b (16) (2+)-NH3, b (16) (2+)-H2O
990.79572	828.8
991.67657	293.5
992.55298	330.9
993.52502	445.6
994.57642	287.6
996.00403	490.9
997.02759	215.0
997.78461	194.6
999.32990	1409.4	b (16) (2+)
1000.19281	705.8
1001.20087	246.3
1002.39386	536.8
1003.31372	829.4
1004.61023	5116.5
1005.52405	2492.7
1006.45593	804.7
1007.05865	73.8
1007.75806	358.7
1008.65234	496.8
1009.76471	545.4
1010.70605	998.9
1011.83228	214.5
1012.66840	195.7
1013.49548	141.5
1014.44604	249.3
1015.45575	154.1
1016.59766	216.8
1017.72876	106.7
1018.88464	250.3
1020.23889	425.3
1021.31183	723.4	y (17) (2+)-H2O
1022.47510	1340.8	y (17) (2+)-NH3
1023.56177	1426.4
1024.63135	1101.2
1025.48267	556.5
1026.39441	323.4
1027.44604	172.6
1028.37134	237.5
1029.67542	237.2
1030.85950	942.6	y (17) (2+)
1031.80371	859.6
1032.58228	215.5
1033.71338	248.0
1034.82080	738.0
1035.81970	474.9
1036.79053	157.2
1037.96106	307.5
1039.40527	1467.0	b (17) (2+)-H2O
1040.33655	4558.0	b (17) (2+)-NH3
1041.53528	659.0
1042.56909	273.1
1043.64563	180.5
1044.49854	65.5
1045.47681	386.0
1046.54187	262.9
1048.74622	5017.1	b (17) (2+)
1049.66956	2723.5
1050.68152	140.4
1051.37366	123.7
1052.26282	56.6
1053.49768	175.5
1054.46814	161.6
1055.47864	230.7
1056.58875	197.1
1057.55627	123.9
1058.40247	315.0
1059.39709	168.6
1060.52100	229.0
1061.54614	215.8
1062.83337	273.4
1063.70764	330.7
1064.52783	230.2
1065.43494	232.3
1066.40259	530.8	y (9) (1+)-NH3
1067.11426	63.1
1067.83264	228.8
1068.74182	122.2
1069.57361	92.6
1070.49194	62.4
1071.20398	100.9
1072.35645	264.7
1073.27637	195.6
1074.05554	116.3
1075.06091	265.6
1075.79102	231.0
1076.52283	491.4
1077.48694	583.5
1078.40198	244.3
1079.48828	221.5
1081.15930	307.7
1081.96057	179.0
1083.53198	1387.9	y (9) (1+), b (9) (1+)-H2O
1084.70557	917.4	b (9) (1+)-NH3
1085.67590	363.4
1086.57092	240.9
1087.49536	131.0
1088.67004	254.0
1089.70984	185.4
1090.66541	505.9
1091.73486	507.9
1092.84473	280.4
1093.58191	970.5
1094.56763	1392.7	y (18) (2+)-H2O
1095.63330	580.2	y (18) (2+)-NH3
1096.53967	298.9
1097.54175	375.5
1098.69128	182.8
1099.72424	185.8
1100.49707	136.4
1101.42029	211.2
1102.59229	478.4
1103.64331	360.9
1104.65308	335.1
1105.43152	305.0
1106.62268	120.8
1107.92761	189.6
1108.70239	243.8
1109.48730	56.6
1110.50671	481.8
1111.62158	1167.5
1112.65308	663.4
1113.51746	180.7
1114.25488	125.5
1115.28662	249.7
1116.21399	155.3
1117.59912	2205.4
1118.64758	1239.6
1119.65576	412.6
1120.82471	303.7
1121.88379	187.0
1122.68164	230.9
1123.75098	492.2
1124.74463	291.8
1125.57446	145.4
1126.76306	125.6
1127.72461	82.5
1128.81812	190.5
1129.70605	185.5
1130.85938	146.3
1131.66772	157.2
1132.34766	61.6
1133.41919	111.8
1134.30811	68.6
1135.71069	266.7
1136.87183	218.3
1137.67395	139.8
1138.82861	153.8
1139.73865	166.9
1140.82422	186.8
1142.54285	164.8
1143.39490	192.3
1144.86755	309.8
1145.87219	397.7
1146.91687	171.3
1147.69165	522.0
1148.68396	302.4
1149.85559	328.1
1150.64600	53.0
1151.54810	93.9
1152.67932	183.5
1153.45117	152.5
1154.40247	560.5
1155.42603	96.4
1156.52271	282.3
1157.79639	292.5
1158.68188	84.4
1159.63806	193.2
1160.57288	210.1
1161.90698	313.1
1162.74719	268.8
1164.11646	169.8
1165.28210	259.5
1166.28967	63.0
1167.25293	154.9
1168.52649	145.2
1169.53210	202.3
1170.38184	115.5
1171.80164	250.7
1172.49023	65.0
1173.59241	132.9
1174.60071	81.1
1175.69043	60.9
1176.61475	98.9
1177.43958	132.4
1178.32837	102.9
1179.43860	120.2
1180.67065	348.2
1181.61426	119.7
1182.75891	62.2
1183.92725	97.2
1185.10095	250.6
1185.90015	88.6
1186.71753	61.5
1187.89246	108.3
1188.99072	328.0
1189.81958	474.1
1190.67310	179.4
1191.55481	55.1
1192.42358	114.2
1193.52893	149.0
1194.61511	84.6
1195.84705	160.3
1196.51819	213.0
1197.46753	145.6
1198.45911	40.1
1199.36365	121.7
1200.61169	173.5
1201.51819	133.4
1202.63721	212.1
1203.80408	199.6
1204.74377	169.1
1205.71021	132.5
1206.80457	60.8
1207.99683	105.6
1208.97656	120.1
1209.66809	112.5
1210.73230	226.6
1211.76001	150.2
1212.79419	202.6
1213.68860	324.2
1214.64856	216.4
1215.63672	119.1
1216.70996	287.1
1217.64624	221.6
1218.49500	657.4	b (20) (2+)
1219.41138	572.7
1220.39478	347.9
1221.55322	480.7
1222.61621	368.1
1223.68396	262.4
1224.79077	263.3
1225.94775	354.4
1226.77551	140.4
1227.57239	138.8
1228.71008	188.9
1229.65967	69.2
1230.60645	509.2	b (10) (1+), y (10) (1+)
1231.60217	538.8
1232.77075	315.9
1233.84265	297.1
1234.79968	768.8	y (20) (2+)
1235.66150	221.7
1236.84595	106.3
1237.77649	289.7
1238.74951	244.8
1239.84180	208.4
1240.66943	727.6
1241.70898	809.0
1242.60767	409.6
1243.81311	88.3
1244.63721	45.1
1245.71143	628.1
1246.70740	548.7
1247.70483	103.3
1248.41333	73.5
1249.05188	76.6
1249.77795	49.8
1250.70837	89.2
1251.53235	88.8
1252.58801	35.0
1253.68945	119.1
1254.74402	99.2
1255.90076	76.3
1256.54211	98.4
1257.72754	247.2
1258.64978	1163.9
1259.66016	727.7
1261.01611	222.2
1262.35303	233.0
1263.20813	335.7
1264.46655	112.4
1265.60034	37.1
1266.68567	81.2
1267.65906	140.4
1268.70947	46.8
1269.83740	110.6
1270.83521	103.0
1271.62451	63.4
1272.74475	69.8
1273.58691	23.9
1274.70032	35.3
1276.04736	296.2
1276.71362	553.9
1277.67517	358.7
1278.81042	92.7
1279.64258	14.1
1280.48425	131.1
1281.46509	43.6
1282.50317	66.0
1283.43433	92.3
1284.57178	59.5
1285.70801	112.5
1286.67114	169.6
1287.86816	48.3
1288.87634	182.0
1289.73584	164.1
1290.59192	24.5
1291.40674	98.1
1292.10364	72.2
1293.14380	65.9
1294.01343	62.2
1294.85071	87.5
1295.60291	28.2
1296.71655	126.2
1297.74573	184.1
1298.77856	165.0
1299.86462	197.6
1300.94519	65.7
1301.66675	20.4
1302.49634	116.7
1303.76343	109.5
1304.87231	99.8
1305.73254	31.4
1306.60120	28.6
1307.91943	42.0
1309.15295	207.0
1310.38000	53.5
1311.01892	8.9
1311.63086	10.8
1312.79639	83.9
1313.67102	84.4
1314.46997	214.3
1315.62817	306.1
1316.78162	184.3
1317.84106	105.9
1318.71509	114.5
1319.79602	131.3
1320.82837	73.5
1321.87439	92.8
1323.21338	55.5
1324.73413	61.9
1325.64148	37.5
1326.70349	149.6
1327.71777	49.8
1328.85242	37.8
1329.81201	119.0
1331.50122	276.5
1332.80750	217.6
1333.70935	87.2
1334.73804	116.0
1335.63843	41.3
1336.32275	6.7
1337.31030	67.7
1338.54321	45.3
1339.69910	62.6
1341.02222	137.1
1341.77771	71.6
1342.68835	143.8
1343.65271	40.6
1344.65466	89.8
1345.71106	60.5
1346.73096	17.3
1347.97180	119.0
1348.70166	39.4
1349.79602	96.8
1350.75818	172.7
1351.90845	101.6
1352.88013	48.0
1353.64771	28.0
1354.80835	8.7
1356.18091	63.7
1357.04077	95.9
1357.65259	18.1
1358.83484	24.6
1359.75049	1323.1
1360.73645	835.5
1361.69690	135.4
1362.60486	45.3
1363.36584	101.7
1364.01550	8.1
1364.93298	53.3
1365.94299	116.2
1366.72485	147.3
1367.68469	208.6
1368.79468	349.5
1369.66748	377.5
1370.77966	186.4
1371.54883	82.7
1372.60449	21.4
1373.58032	29.8
1374.92261	74.5
1375.70837	12.1
1376.76880	26.8
1377.64172	47.9
1378.98523	32.7
1379.60205	84.7
1380.63306	21.3
1381.72620	43.6
1382.88684	38.7
1383.70789	40.1
1384.69531	95.9
1385.70264	149.1
1386.66736	717.4
1387.68579	468.6
1388.79871	109.4
1389.64661	29.4
1390.69385	52.6
1391.85278	49.5
1392.63696	15.5
1393.63257	113.7
1394.85364	183.1
1395.81934	66.6
1396.83472	37.2
1397.74268	69.2
1398.76184	66.2
1399.70630	93.5
1400.66516	37.3
1401.91284	38.4
1402.80115	10.7
1403.62158	39.7
1404.68628	364.8
1405.70618	268.9
1406.64795	75.3
1407.83545	4.0
1408.74353	40.6
1409.74048	38.7
1410.84192	46.3
1411.81726	31.6
1412.89111	20.1
1413.65039	96.5
1414.78088	47.0
1415.51465	39.3
1416.76514	68.3
1417.80493	89.5
1418.53809	13.2
1419.87512	14.1
1420.53101	6.9
1421.76990	28.4
1422.74121	54.1
1423.71008	38.2
1424.61584	26.2
1425.75378	36.0
1426.84241	99.8
1427.93750	26.5
1428.97449	49.8
1430.04199	74.7
1431.19690	69.5
1431.84985	129.4
1432.74268	167.1
1433.58679	82.3
1434.57715	67.7
1435.83740	28.1
1436.85913	7.3
1437.91797	60.0
1438.99976	97.4
1439.89490	190.2
1440.70215	371.0
1441.77307	186.7
1442.68896	54.9
1443.68567	48.2
1445.18555	78.9
1445.88770	40.4
1446.83752	37.7
1447.74255	23.4
1448.74854	22.0
1450.53699	9.1
1452.55566	7.8
1453.84814	28.5
1454.65259	20.2
1455.68909	45.8
1456.62988	72.9
1457.73438	587.4
1458.79578	607.5
1459.74683	133.9
1460.60034	49.2
1461.71069	70.5
1462.72083	142.3
1463.81250	27.2
1464.66931	7.9
1466.91394	22.7
1468.80359	7.1
1469.70642	17.7
1470.83008	73.1
1471.95691	63.0
1472.82361	215.0
1473.74939	110.2
1474.67188	59.6
1475.88892	24.8
1476.80701	203.0
1477.88940	87.2
1478.83728	317.9
1479.65320	96.7
1480.71130	120.1
1481.70837	26.1
1482.92358	5.7
1484.10535	10.7
1485.74097	29.9
1486.75623	84.2
1488.26147	42.6
1488.98718	33.0
1490.61060	27.0
1491.94836	43.6
1492.75757	23.7
1494.69031	263.4
1495.73267	237.7
1496.83435	100.8
1497.86475	208.6
1498.78040	130.1
1499.75867	49.0
1500.73132	8.8
1501.86597	12.0
1503.70532	130.0
1504.81995	116.1
1506.90759	33.5
1507.84216	17.2
1508.96069	46.2
1509.73926	9.8
1511.06458	53.8
1511.92188	45.0
1512.75159	37.8
1513.70020	117.7
1514.83228	132.4
1515.67944	42.1
1516.47205	14.7
1518.39368	13.9
1519.71509	21.7
1520.95410	23.2
1521.84753	14.7
1523.10754	24.5
1524.69092	6.6
1526.17346	35.6
1526.89355	44.6
1527.81946	80.5
1528.72192	37.8
1529.70117	8.9
1530.78259	54.3
1531.73669	46.9
1532.74084	16.8
1533.79211	6.8
1534.74451	4.5
1536.05420	7.6
1536.98987	16.7
1538.72803	35.5
1539.72217	30.6
1540.75562	57.4
1541.82654	48.2
1542.75464	11.9
1543.94458	104.9
1544.87781	98.8
1546.75354	48.8
1547.64441	19.7
1548.75757	21.3
1550.73413	3.6
1551.83447	12.1
1552.78845	23.1
1553.80139	9.7
1555.00647	7.4
1555.79565	34.9
1556.66602	14.2
1557.77649	71.6
1558.84814	15.8
1559.68970	62.8
1560.73450	149.3
1561.86902	149.1
1562.70581	28.5
1563.59363	29.7
1564.90088	27.3
1566.83264	26.0
1569.59460	8.7
1570.37573	15.1
1571.79285	46.1
1572.95837	21.3
1573.92310	117.6
1574.88831	29.7
1575.69446	33.9
1578.03113	44.3
1578.75391	30.0
1579.83984	37.0
1580.66443	52.4
1582.71619	36.7
1585.69202	11.1
1586.87695	43.8
1587.96191	17.0
1589.09082	14.2
1589.77441	35.5
1590.75439	13.7
1591.49976	74.6
1592.69446	39.8
1593.99255	39.1
1594.67029	21.7
1595.73181	5.7
1596.90869	7.2
1600.56396	16.0
1601.92139	18.7
1602.88379	19.4
1603.95410	38.8
1605.80444	25.9
1606.68506	56.5
1608.46692	51.0
1609.73071	37.2
1610.88953	42.3
1618.42578	8.0
1620.00330	7.2
1621.77954	20.0
1623.70959	146.9
1624.75549	202.3
1625.67419	143.9
1626.75818	91.0
1627.85913	96.3
1628.76477	57.9
1629.90527	4.7
1632.75623	11.7
1633.78345	23.3
1636.95508	17.7
1637.70020	10.3
1638.43823	19.8
1639.82544	32.8
1640.60803	5.6
1641.76355	201.1
1642.76587	403.0
1643.87769	263.3
1644.76526	42.8
1645.75549	9.1
1647.66357	21.8
1648.94238	7.7
1651.77808	48.5
1652.76257	42.7
1653.79346	12.6
1654.97864	179.5
1656.78833	6.6
1659.53320	26.3
1660.44568	42.8
1663.73730	22.3
1664.49500	11.0
1665.84827	16.1
1668.42542	26.6
1669.82129	45.7
1670.79858	47.9
1671.87964	33.1
1672.79504	74.2
1673.73804	46.3
1676.94543	23.8
1679.76611	19.5
1681.75806	8.3
1684.90503	21.9
1688.06421	13.8
1688.90247	39.5
1689.99915	58.9
1690.86572	35.1
1692.49976	15.5
1695.07971	7.8
1696.64014	15.8
1697.41650	10.7
1699.62097	20.7
1700.65344	15.8
1701.82361	13.8
1702.68103	21.0
1703.82959	5.8
1704.74475	13.3
1706.99878	12.8
1708.32764	31.8
1709.56567	7.2
1710.84265	14.0
1714.04639	18.9
1716.01282	24.8
1716.63440	23.1
1717.79797	24.7
1719.13477	21.3
1719.75110	20.8
1720.76160	3.8
1721.66907	24.0
1722.54321	7.6
1723.76135	15.7
1724.66602	35.6
1725.94958	49.7
1728.17114	55.6
1729.19702	18.1
1733.46814	20.0
1735.82874	11.2
1736.97986	93.2
1737.76685	57.0
1738.62878	61.7
1739.72388	46.4
1740.90540	113.4
1742.20288	37.2
1742.89832	7.1
1747.97253	3.3
1754.88062	216.3
1755.84778	172.8
1756.87720	103.3
1758.08191	25.8
1758.84607	28.6
1764.75122	13.8
1767.93091	20.3
1771.26599	30.7
1775.84204	38.5
1777.83020	6.7
1778.92200	17.5
1784.59961	3.0
1787.03442	31.7
1789.28735	8.3
1794.81018	24.0
1797.68738	21.6
1801.93213	6.2
1804.85706	14.6
1805.93628	19.1
1806.88977	23.2
1807.83728	9.6
1808.88696	14.1
1810.61267	34.5
1811.83887	18.8
1813.99988	9.2
1815.74475	39.1
1816.49866	4.2
1819.79822	12.9
1820.94727	14.5
1824.00452	50.8
1827.20007	19.6
1828.91089	9.5
1831.83630	6.7
1834.90955	23.3
1836.05469	12.9
1838.22009	17.1
1838.88074	34.7
1839.89160	99.8
1840.89929	54.2
1844.55945	20.7
1849.79663	50.7
1850.63733	20.7
1852.97046	25.0
1854.17468	53.8
1861.76001	32.1
1863.90002	4.5
1865.97424	32.8
1867.41858	25.8
1869.53052	34.1
1871.00525	15.1
1875.75342	15.4
1879.92615	20.3
1885.91394	39.2
1886.87195	25.2
1887.91785	11.6
1890.21753	27.0
1890.95068	33.0
1896.58337	16.1
1900.93066	23.8
1903.85938	7.2
1919.93018	29.9
1921.02673	14.4
1923.06396	5.7
1928.91870	9.9
1933.08899	31.8
1936.02600	9.6
1941.67468	13.4
1944.98633	3.4
1945.76819	19.4
1962.08911	5.2
1962.84277	13.5
1967.00549	23.1
1968.01025	81.4
1968.97888	27.0
1969.87061	36.2
1971.01233	11.6
1980.13904	37.8
1981.75659	3.9
1992.92456	3.9
1996.85254	13.9
