# Supplementary material for: Top-Down and Bottom-Up Identification of Proteins by Liquid Extraction Surface Analysis Mass Spectrometry of Healthy and Diseased Human Liver Tissue
Source: J Am Soc Mass Spectrom. 2014 Sep 3;25(11):1953–61. doi: 10.1007/s13361-014-0967-z (PMC4197381; doi:10.1007/s13361-014-0967-z)
Supplement: Supplementary file 4 — (ZIP 7870 kb) [file 13361_2014_967_MOESM4_ESM.zip › data/SQFTITPGSEQIR_-2_4_4421.txt]

m/z	i	matches
205.33192	16.8
206.29260	7.3
207.32718	30.2
208.21199	4.2
209.37781	19.1
210.09866	37.4
211.27031	162.6
212.23093	81.2
213.19968	61.9
214.40707	29.1
215.33604	28.1
216.24509	248.7
217.30090	101.5
218.27586	56.4
219.25349	52.4
220.37994	1.8
221.28058	69.8
222.28296	31.1
223.29102	72.5
224.35268	43.1
225.32449	63.0
226.30458	118.0
227.41528	66.9
228.26080	256.0
229.43747	58.0
230.14778	120.2
231.25195	132.8
232.36093	60.0
233.31818	677.5
234.41016	52.4
235.28659	48.3
236.20267	48.4
237.36177	100.4
238.22562	36.8
239.41907	88.5
240.30099	296.9
241.37073	50.5
242.42168	96.8
243.26564	70.2
244.35042	158.5
245.26730	156.5
246.39989	337.9
247.35907	133.7
248.36935	82.2
249.41165	147.1
250.43268	29.3
251.33968	132.8
252.38205	192.0
253.37885	144.0
254.39099	61.8
255.37291	83.2
256.42395	58.7
257.50540	111.0
258.35925	165.0
259.43817	56.4
260.61761	211.5
261.36951	896.2
262.38275	173.2
263.56342	21.3
264.40353	46.4
265.32565	134.4
266.43411	161.4
267.41046	82.1
268.41766	65.3
269.37506	90.0
270.34833	253.0
271.41510	119.7
272.41473	187.2
273.29443	94.0
274.33710	120.0
275.27438	21.2
276.44461	76.6
277.22543	48.8
278.46005	51.6
279.47949	79.9
280.38873	254.1
281.41318	58.4
282.34787	73.0
283.48132	269.5
284.47156	194.7
285.53204	114.5
286.39664	120.9
287.46405	178.0
288.30231	203.5
289.25449	148.4
290.39075	919.3
291.55750	64.3
292.48233	20.2
293.40564	133.4
294.45239	80.7
295.77100	178.0
296.42560	281.7
297.33322	435.0
298.36493	148.8
299.50827	136.6
300.43781	210.5
301.46014	185.8
302.44104	158.4
303.46194	2057.9
304.43274	232.7
305.31955	66.8
306.54218	47.6
307.48953	47.8
308.66727	100.7
309.44781	117.8
310.51920	126.7
311.41449	169.0
312.51941	123.3
313.48010	160.6
314.39453	153.3
315.39859	376.8
316.43707	287.7
317.43970	316.8
318.41840	258.4
319.52026	93.8
320.43039	50.5
321.68396	17.5
322.63824	66.0
323.56573	68.8
324.44220	105.5
325.50696	96.1
326.49646	163.6
327.48315	94.3
328.47693	152.9
329.49390	233.9
330.43536	66.3
331.61377	86.2
332.54126	129.0
333.45349	320.8
334.51306	302.3
335.52737	233.8
336.46375	175.2
338.19482	221.7
339.46210	304.6
340.45700	127.9
341.46674	198.0
342.46976	163.0
343.54630	229.6
344.43515	450.0
345.66058	82.2
346.52008	92.7
347.64987	148.8
348.49957	99.7
349.55127	58.7
350.53094	87.2
351.48474	324.8
352.37347	92.9
353.50497	127.4
354.62781	125.0
355.49799	153.5
356.51086	231.4
357.45386	462.9
358.48029	300.2
359.44891	285.1
360.46869	1151.6
361.47162	532.3
362.48605	328.6
363.44489	775.9	b (3) (1+)
364.50778	264.0
365.43878	366.4
366.60431	195.3
367.49869	85.8
368.46484	196.4
369.48245	331.6
370.53027	142.7
371.50403	394.4
372.53198	468.5
373.50455	370.6
374.53647	224.6
375.59412	295.7
376.48486	201.9
377.60254	59.4
379.38016	746.4	b (7) (2+)-NH3, b (7) (2+)-H2O
380.50787	232.7
381.53302	139.4
382.47232	272.0
383.45499	351.6
384.48358	322.2
385.50006	199.7
386.45093	326.5
387.53336	269.0
388.39413	84.7
389.55011	243.8
390.48965	106.7
391.48746	134.1
392.46158	606.6
393.46198	641.1
394.41721	292.8
395.55908	128.4
396.53723	428.4
397.46185	312.3
398.42188	380.9
399.48187	172.0
400.51691	497.5
401.42963	319.1
402.43274	264.2
403.55365	331.2
404.50366	205.5
405.48694	268.4
406.49500	96.7
407.53860	86.4
408.50159	265.2
409.57526	247.0
410.49225	1903.0
411.44586	963.5
412.43307	368.1
413.45117	471.9
414.41534	373.6
415.42157	219.6
416.41803	329.7
417.45206	95.5
418.49896	2289.1
419.54889	315.3
420.72656	90.9
421.44531	93.4
422.49023	149.1
423.47546	98.5
424.41400	596.1
425.42294	119.2
426.60352	295.2
427.53857	226.6
428.43375	1886.8
429.46039	689.1
430.71771	231.9
431.46930	401.0
432.54572	98.1
433.49719	113.8
434.52649	118.0
435.48657	37.6
436.62488	207.7
437.71704	250.7
438.69800	153.0
439.52185	105.5
440.56812	186.6
441.42740	144.3
442.51227	203.8
443.54053	113.1
444.58252	178.1
445.60611	276.5
446.42010	1351.1	b (4) (1+)-H2O, b (4) (1+)-NH3
447.45062	443.6
448.56543	240.2
449.36694	144.8
450.49359	124.6
451.49707	80.4
452.55499	111.2
453.57068	339.6
454.59637	407.7
455.60699	223.7
456.51245	146.4
457.62061	116.1
458.50977	720.5
459.46832	423.9
460.29004	186.0
461.40851	86.9
462.53003	171.6
463.48535	477.2
464.38477	566.4
465.38690	220.0
466.42993	127.1
467.35736	282.2
468.37616	431.3
469.56696	281.4
470.47571	431.3
471.51062	416.0
472.57013	377.1
473.50708	486.1
474.42859	332.3
475.50647	95.2
476.45679	69.4
477.46216	641.9
478.65570	147.5
479.60004	139.6
480.48456	185.1
481.44812	568.0
482.54059	601.0
483.43634	324.3
484.40332	171.7
485.44586	335.3
486.42395	181.4
487.39520	341.6
488.31342	188.3
489.52850	161.2
490.85876	426.3
491.50751	574.4
492.40240	745.5	y (9) (2+)-H2O, y (9) (2+)-NH3
493.43848	534.6
494.47943	238.3
495.53436	585.3
496.36542	338.0
497.47363	268.5
498.43530	190.2
499.46436	480.9
500.50195	475.5
501.46625	715.2	y (9) (2+)
502.52655	491.3
503.56372	283.4
504.46619	295.7
505.54181	210.2
506.47412	425.7
507.44434	589.8
509.31226	2945.0
510.36719	1245.6
511.41748	511.3
512.41351	353.5
513.40979	502.4
514.44659	270.0
515.37775	350.1
516.54993	329.2
517.44855	695.0
518.44904	733.7
519.38849	194.3
520.75574	893.1
521.47833	209.9
522.46069	171.6
523.44763	171.7
524.42963	302.0
525.43616	191.6
526.56079	381.4
527.44891	2053.8	y (4) (1+)-H2O
528.42273	1254.7	y (4) (1+)-NH3
529.45911	453.0
530.67462	268.2
531.47437	479.5
532.44397	179.2
533.41785	1154.0
534.43811	259.6
535.43781	178.8
536.48083	227.2
537.57990	210.5
538.37689	274.9
539.45972	286.6
540.42212	279.0
541.39978	747.2
542.42468	526.5
543.41486	268.5
544.92175	1096.4
545.55988	1639.3	y (4) (1+)
546.46973	820.8
547.50397	335.6
548.49915	260.4
549.44556	683.7
550.45667	315.6
551.74670	540.4
552.54822	296.3
553.49933	152.8
554.50262	178.6
555.44934	164.6
556.49127	297.0
557.61536	298.3
558.77161	969.1
559.49146	3343.9	b (5) (1+)-H2O, b (5) (1+)-NH3
560.44910	843.1
561.55237	266.9
562.48413	650.0
563.52948	57.2
564.63458	114.3
565.70062	708.7
566.45111	663.3
567.38361	770.4
568.41504	407.6
569.47540	192.7
570.52856	161.9
571.47699	365.1
572.50519	376.4
573.56348	255.5
574.51306	214.4
575.55170	375.7
576.43896	416.3
577.42389	2229.9	b (5) (1+)
578.44513	320.3
579.45288	49.2
580.40234	76.7
581.50726	139.3
582.43854	483.1
583.51440	598.0
584.49695	1201.9
585.67291	941.7
586.49164	455.0
587.52307	276.8
588.59033	179.1
589.56720	69.8
590.37616	127.6
591.47845	285.0
593.25916	964.2
594.21429	642.7
595.42212	342.1
596.36963	150.8
597.54871	291.1
598.45532	287.0
599.56110	354.5
600.57025	412.1
601.66608	1024.7
602.49628	6232.3
604.46674	11078.2
605.46423	6610.5
606.47662	1204.2
607.55011	195.7
608.87238	1035.8
609.68805	853.5
610.65900	313.6
611.40717	255.2
612.47327	425.3
613.45782	294.3
614.47095	212.3
616.30872	1800.0	y (11) (2+)-NH3, y (11) (2+)-H2O
617.27423	1172.6
618.32526	709.6
619.53595	359.5
620.54333	205.7
621.48364	928.6
622.58270	458.2
623.56769	493.4
625.02765	3302.3	y (11) (2+)
626.45178	150.5
627.32568	173.6
628.71277	413.5
629.68573	304.5
630.63757	1003.1
631.55127	546.0
632.44458	656.5
633.58459	311.3
634.48230	2582.9
635.41748	319.6
636.50848	250.2
637.82501	1542.4
638.69592	908.6
639.68713	806.0
640.53876	382.5
641.45844	312.2
642.48016	1327.9
643.52881	510.9
644.71741	486.7
645.53357	89.6
646.58380	278.9
647.57159	98.2
648.62061	127.9
649.56396	433.9
650.59076	622.7
651.50031	245.8
652.54956	288.4
653.65015	416.0
654.57831	467.2
655.44470	423.1
656.49829	348.3
657.71057	563.1
658.72150	760.6
659.64795	826.6
660.54150	2479.7	b (6) (1+)-H2O, b (6) (1+)-NH3
661.57660	393.9
662.56061	178.9
663.63684	258.7
664.65808	247.7
665.59686	367.2
666.81525	824.5
667.71594	540.2
668.64923	657.5
669.50916	232.8
670.51276	524.6
671.48914	620.4
672.52002	445.9
674.17511	3949.4
675.32098	786.0
676.14709	2607.4
677.62415	571.5
678.51892	2974.3	b (6) (1+)
679.26898	885.0	y (12) (2+)-H2O
680.31195	546.7
681.39905	951.3
682.40869	1475.5
683.42346	876.6
684.80707	429.9
685.56573	397.3
686.58453	325.4
687.51959	1066.3
688.57666	1126.5	y (6) (1+), y (12) (2+)
689.62445	791.6
690.72034	217.9
691.68988	463.7
692.49402	1333.0
693.41193	822.0
694.48975	1301.6
695.54083	1177.5
696.58655	1167.3
697.54846	927.9
698.51349	629.6
699.54279	1058.7
700.61993	1113.8
701.64856	725.2
702.62506	309.2
703.67633	362.4
704.70001	660.0
705.53992	5041.2
706.46637	498.0
707.41681	449.7
708.41248	334.0
709.61963	1215.3
710.52228	814.7
711.35266	416.8
712.52563	1256.4
713.66870	3843.6
714.57965	10844.5	[M+2H] (2+)-NH3-H2O
715.50690	6384.0
716.52173	1787.2
717.50531	539.5
718.54669	212.8
719.68085	473.5
720.62671	448.6
721.61182	303.2
722.82520	10948.0
723.62042	11958.5	[M+2H] (2+)-NH3, [M+2H] (2+)-H2O
725.50787	252.8
727.12091	24.7
727.94983	12.5
732.65216	21.9
733.60022	36.9
734.49548	59.1
735.38849	94.6
736.96637	126.1
737.58105	83.7
738.49023	108.5
739.56329	100.9
740.57086	212.9
741.53210	535.0
742.66034	188.7
743.51489	111.6
744.58124	213.2
745.57898	212.2
746.49176	277.2
747.47485	374.6
748.71326	263.8
749.64679	129.9
750.44519	150.4
751.54297	178.3
752.54968	545.9
753.55994	675.4
754.59186	290.2
755.50598	181.1
756.37531	124.6
757.54059	205.1
758.61346	195.4
759.53241	468.1
760.62012	156.3
761.54828	204.1
762.62695	287.2
763.49548	2442.6
764.48999	2171.7
765.44354	601.8
766.54077	146.0
767.48572	252.7
768.60614	227.6
769.86163	126.6
770.55585	375.8
771.55078	309.4
772.50433	155.7
773.49200	228.8
774.53876	317.2
775.74518	274.9
776.56281	89.5
777.68665	146.0
778.69482	372.5
779.67047	156.8
780.64948	163.5
781.79663	275.4
782.69092	59.3
783.64185	35.8
784.50476	141.0
785.55188	275.0
786.56885	10508.0	y (7) (1+)
787.49554	227.8
788.48920	161.8
789.68640	274.3
790.64868	127.3
791.58563	199.3
792.32556	94.8
793.50000	144.9
794.51959	866.4
795.56104	417.5
796.53235	274.7
797.38055	126.7
798.32190	112.0
799.27448	99.4
800.63501	49.6
801.56781	91.1
802.75000	180.3
803.62067	137.1
804.60590	488.9
805.49005	1435.2
806.51477	522.5
807.50964	298.5
808.44226	190.3
809.45325	213.8
810.55243	255.0
811.64435	282.8
812.58441	441.9
813.63446	232.1
814.63470	158.9
815.47400	136.7
816.47571	122.8
817.58130	124.0
818.74060	206.3
819.50946	519.2
820.45453	291.7
821.54846	183.0
822.51672	1494.8
823.51147	1636.3
824.50916	909.4
825.54010	774.3
826.54022	361.0
827.52063	167.7
828.58667	135.9
829.57843	226.2
830.55170	664.4
831.51599	305.7
832.66223	415.4
833.49963	590.3
834.54358	567.6
835.51105	229.8
836.37897	138.1
837.55096	286.5
838.76874	299.0
839.64026	259.9
840.54480	2188.5
841.54700	2210.4
842.55420	967.1
843.54993	658.3
844.57135	472.6
845.68469	562.8
846.62592	534.8
847.53516	262.8
848.51361	138.7
849.48712	202.6
850.51660	89.0
851.57159	173.0
852.55084	4605.8
853.60730	469.1
854.59399	164.8
855.61151	211.6
856.64594	123.9
857.78967	265.5
858.53156	3345.9
859.53558	2550.1
860.53644	3105.3
861.49927	2220.0
862.52960	1394.4
863.54730	1194.2
864.50421	350.7
865.57611	405.1
866.57715	238.9
867.60681	325.9
868.38721	115.7
869.58344	301.5
870.52637	226.2
871.54553	294.7
872.41943	282.1
873.56372	265.5
874.55316	135.9
875.70593	274.0
876.50488	263.6
877.83850	362.1
878.97241	136.1
879.68671	76.9
880.80566	56.7
881.51215	131.7
882.41602	167.4
883.47333	241.7
884.42230	226.7
885.42401	249.9
887.56000	11078.8	y (8) (1+)
888.55267	375.2
889.46832	129.2
890.62476	429.9
891.66351	221.7
892.63965	136.7
893.64087	27.1
894.71118	395.1
895.56793	544.5
896.58948	175.1
897.68835	100.0
898.58832	161.2
899.50641	166.4
900.50928	736.8
901.49286	1001.7	b (9) (1+)-H2O
902.53064	416.2
903.62909	256.8
904.61029	573.1
905.33142	167.5
906.37189	180.4
907.50604	310.3
908.52032	450.3
909.28369	305.5
909.97595	30.9
910.60760	108.5
911.70288	365.8
912.53967	1439.8
913.51648	486.0
914.57306	558.8
915.74670	198.4
917.55634	12707.8
918.53870	14078.1
919.55231	3850.8	b (9) (1+)
920.58905	196.5
921.54358	61.2
922.53278	64.0
923.53662	169.7
924.53351	121.6
925.59351	84.3
926.52454	284.3
927.87671	189.3
928.64581	80.0
929.73938	314.0
930.63513	1036.1
931.59967	2550.9
932.64679	3691.3
933.63556	1100.3
934.69507	243.8
935.56049	364.1
936.78931	897.1
937.68921	431.9
938.57477	109.8
939.60260	157.6
940.44678	183.0
941.36536	110.0
942.49115	172.1
943.48462	305.0
944.53033	890.3
945.53156	419.2
946.61682	216.6
947.66858	226.6
948.55341	213.2
949.65509	218.7
950.61957	137.3
951.68054	61.7
953.50250	2979.4
954.50433	457.4
955.49884	292.1
956.58698	224.4
957.57062	249.4
958.53375	260.4
959.42780	110.2
960.48090	192.2
961.50464	194.1
963.38239	1130.7
964.51202	1268.1
965.57629	547.3
966.72809	110.4
967.60345	167.3
968.50696	142.9
969.52692	228.0
970.60803	273.2
971.64368	226.2
972.58032	54.3
973.56592	130.6
974.52448	129.6
975.67181	167.0
976.60687	167.8
977.75415	147.8
978.53326	79.3
979.54700	44.0
980.73566	107.7
981.85962	151.7
982.61810	165.8
983.56848	131.4
984.72864	105.9
985.70813	189.9
986.67749	203.4
987.54730	747.1
988.59235	331.9
989.51410	772.8
990.63806	268.4
991.56305	230.9
992.61725	166.0
993.60657	98.0
994.66705	30.2
995.54651	64.4
996.66791	79.7
997.87482	126.3
998.66333	174.0
999.56366	363.6
1000.58667	2112.4	y (9) (1+)
1001.56555	312.3
1002.54199	200.9
1003.58740	225.8
1004.57819	602.6
1005.49011	572.6
1006.53833	249.8
1007.53552	109.6
1008.55145	78.8
1009.81097	70.9
1010.64380	264.7
1011.60773	148.1
1012.73523	157.3
1013.56909	80.7
1014.57220	39.6
1016.55994	6483.6
1017.57068	8206.7
1018.55731	2429.0
1019.46521	210.4
1020.58435	203.5
1021.68884	209.3
1022.55762	507.1
1023.52289	233.3
1024.80115	189.2
1025.58691	88.1
1026.55371	41.6
1027.94507	146.9
1028.68945	261.7
1029.57556	86.7
1030.54028	140.2
1031.69202	145.5
1032.85327	103.1
1033.74097	139.2
1034.53625	336.7
1035.59253	215.9
1036.43530	142.6
1037.59070	133.2
1039.28296	176.4
1040.51294	3569.8
1041.58386	621.9
1042.73901	75.0
1043.54407	76.7
1044.47278	95.2
1045.83521	154.7
1046.60779	575.0
1047.51245	282.2
1048.57458	595.2
1049.56079	617.3
1050.52722	425.1
1051.62512	123.4
1052.60828	276.6
1053.57458	162.3
1054.58215	153.0
1055.54590	65.3
1057.37769	346.2
1058.64246	206.9
1059.60388	340.1
1060.64856	253.2
1061.50916	135.7
1062.68005	72.8
1063.63904	31.3
1064.61682	105.9
1065.63611	175.6
1066.58862	315.1
1067.72107	236.8
1068.58801	200.7
1069.68054	110.2
1070.65784	127.0
1071.72095	177.8
1072.61035	127.0
1073.51343	83.6
1074.46729	157.6
1075.54663	1353.5
1076.59265	122.1
1077.45972	187.7
1078.58179	250.3
1079.52356	68.6
1080.72546	35.1
1081.64221	35.7
1082.89136	55.4
1083.58386	91.3
1084.53516	156.4
1085.62854	322.3
1086.60498	313.9
1087.68750	253.0
1088.57166	989.1
1089.53394	370.3
1090.60767	613.3
1091.57019	1058.9
1092.57971	1033.7
1093.66028	352.1
1094.55396	54.9
1095.71008	46.7
1097.67908	323.6
1098.59534	474.1
1099.60767	1024.7
1100.59192	322.1
1101.60767	1556.5	y (10) (1+)
1102.54492	906.0
1103.57300	760.6
1104.54749	225.5
1105.51221	121.9
1106.51343	268.6
1107.61035	261.6
1108.64429	75.1
1109.49988	9.4
1111.27588	32.0
1112.61157	62.2
1113.76953	66.6
1114.67310	34.4
1115.76428	82.8
1116.69348	132.5
1117.79541	61.2
1118.72302	43.1
1119.71216	111.0
1120.69763	138.9
1121.68884	92.1
1122.63843	118.4
1123.60889	104.1
1124.58264	320.9
1125.57080	277.1
1126.53857	58.5
1127.61023	43.5
1128.54480	24.4
1129.68127	394.3
1130.63623	806.7
1131.64734	321.8
1132.59436	79.0
1133.75427	44.4
1134.58496	79.5
1135.62781	71.7
1136.62109	42.3
1137.73596	59.7
1138.69336	54.1
1139.68640	47.4
1141.68115	166.2
1142.77258	252.2
1143.54504	318.9
1144.51184	83.4
1145.62439	18.4
1146.65564	50.7
1147.64697	71.2
1148.63684	97.4
1149.64844	253.4
1150.62891	141.9
1151.61755	191.2
1152.65735	57.2
1153.58618	26.1
1154.62549	41.3
1155.93359	138.1
1156.66309	68.9
1157.62244	59.9
1158.65479	65.1
1159.58411	281.4
1160.58850	465.4
1161.55444	1373.0
1162.58777	142.7
1163.93384	28.7
1164.67114	14.4
1165.47302	13.3
1166.44775	7.8
1167.67236	234.7
1168.62256	97.1
1169.63086	27.0
1170.61438	82.1
1171.70496	69.1
1172.65088	52.1
1173.72986	67.8
1174.61096	850.9
1175.76758	127.7
1176.65710	122.6
1177.47522	2.7
1178.45569	17.4
1179.15051	7.3
1179.81067	15.1
1180.62939	17.4
1181.61072	15.3
1182.60437	5.2
1183.64868	17.6
1184.62451	44.3
1185.54419	325.2
1186.57861	244.3
1187.68359	195.0
1188.64648	72.6
1189.66992	66.4
1190.66418	76.9
1191.83203	49.4
1192.78723	67.2
1193.66003	42.1
1196.66504	235.3
1197.67102	46.8
1198.68115	50.6
1199.58911	117.4
1200.59424	135.3
1201.62646	132.1
1202.74646	241.6
1203.58032	2997.7
1204.56165	752.0
1205.58276	45.3
1206.76733	78.5
1207.64954	42.9
1208.65259	5.3
1209.67725	46.4
1210.60474	51.7
1211.52515	37.4
1212.80981	63.1
1213.60132	32.8
1214.62927	20.7
1215.66943	264.4
1216.61218	1308.4
1217.59192	789.2
1218.55151	340.3
1219.57202	159.2
1220.68286	297.3
1221.53784	201.4
1222.57214	1338.8
1223.56738	145.7
1224.76416	47.6
1225.65723	76.6
1226.75464	97.7
1227.87012	83.1
1228.57800	37.3
1229.79272	87.1
1230.70398	220.4
1231.53308	56.4
1232.76685	244.1
1233.69690	701.4
1234.64746	3284.7
1235.58997	1483.6
1236.65247	451.9
1237.69507	77.3
1238.55591	51.2
1239.73401	26.7
1240.61230	21.7
1242.18787	22.1
1243.63428	58.6
1244.66772	47.2
1245.64233	104.8
1246.83264	32.1
1248.65784	1115.1	y (11) (1+)
1249.71252	33.3
1250.74011	46.7
1251.93945	84.6
1252.66602	78.1
1253.56348	106.5
1254.74048	49.2
1255.64832	13.4
1256.69592	43.1
1257.74133	12.1
1258.59021	19.0
1259.69702	74.6
1260.63000	57.3
1261.60095	96.0
1262.67798	162.4
1263.69910	147.5
1264.63464	57.8
1265.59778	35.2
1266.54688	78.4
1267.79688	46.6
1268.89612	20.0
1269.69836	155.7
1270.63403	228.4
1271.61682	169.3
1272.61487	46.8
1273.63782	161.1
1274.68469	117.1
1275.70410	89.8
1276.71545	45.8
1277.70007	81.5
1278.56616	147.1
1279.61572	65.5
1281.60107	25.9
1282.60535	13.8
1284.14893	4.7
1284.81226	11.8
1285.80798	18.7
1286.74268	45.2
1287.64526	824.5
1288.71143	1030.8
1289.61157	912.0	b (12) (1+)
1290.62549	129.3
1291.75867	28.7
1292.57568	60.2
1293.66101	35.9
1294.75232	3.7
1296.72961	9.5
1297.72949	40.4
1298.61035	102.5
1299.56824	115.4
1300.71997	61.7
1301.50049	11.7
1302.66931	3.7
1303.65295	22.0
1304.85461	57.6
1305.81531	140.5
1306.90613	165.0
1307.79041	133.8
1308.59692	126.8
1309.71777	22.0
1311.55469	14.0
1312.62134	19.3
1313.53650	18.0
1314.72180	47.5
1315.65991	896.6
1316.72400	673.4
1317.64575	806.5
1318.56848	147.4
1319.61768	29.3
1320.46338	11.0
1323.51514	3.5
1324.74097	51.6
1325.85059	118.0
1326.66284	84.3
1327.63464	27.8
1328.49561	21.6
1330.58191	10.0
1331.67749	16.8
1332.72546	45.3
1333.80469	352.6
1334.69568	125.2
1335.62195	1097.0
1336.61011	325.3
1337.38879	4.7
1338.44849	5.1
1340.61243	13.8
1342.53357	9.0
1344.55847	3.1
1345.65527	9.9
1346.28296	17.8
1349.65698	39.1
1350.66614	102.7
1351.82397	33.7
1355.83423	5.0
1357.02966	6.8
1357.72180	18.7
1359.58533	7.1
1360.56702	19.1
1364.84180	11.8
1368.74231	43.8
1369.86047	97.0
1371.04626	5.9
1371.65173	31.1
1373.74182	5.6
1393.24426	10.4
1401.81946	10.5
1402.77417	24.7
1403.59558	45.4
1405.98950	5.0
1411.60352	8.9
1414.81519	7.4
1422.20898	6.4
1423.56885	3.1
1425.66211	7.9
1429.75464	2.0
1449.66541	14.0
1468.99890	16.8
1472.82104	4.7
