# Supplementary material for: Top-Down and Bottom-Up Identification of Proteins by Liquid Extraction Surface Analysis Mass Spectrometry of Healthy and Diseased Human Liver Tissue
Source: J Am Soc Mass Spectrom. 2014 Sep 3;25(11):1953–61. doi: 10.1007/s13361-014-0967-z (PMC4197381; doi:10.1007/s13361-014-0967-z)
Supplement: Supplementary file 4 — (ZIP 7870 kb) [file 13361_2014_967_MOESM4_ESM.zip › data/VEAVNMAEGIIHDTETK_-2_4_20405.txt]

m/z	i	matches
175.31447	134.3
176.31001	30.2
178.57219	2.6
179.37625	6.1
180.27376	6.2
181.27591	51.3
182.40524	14.6
183.26717	676.5
184.26566	55.7
185.32774	65.6
186.48579	69.8
187.38086	99.4
188.29459	30.5
190.71387	18.8
191.50461	16.6
192.35341	6.3
193.27322	17.1
194.22104	28.7
195.41249	47.4
196.36794	17.7
197.25621	165.6
198.33344	82.8
199.40366	222.0
200.33409	221.8
201.28522	3942.7
202.31351	272.3
203.23154	47.3
204.35397	204.8
205.29326	13.9
206.42943	19.0
207.26892	4.6
208.29025	49.5
209.33336	125.6
210.35252	81.9
211.31357	202.1
212.29404	139.8
213.28539	123.7
214.36766	70.4
215.28366	189.2
216.42735	110.0
217.42566	111.3
218.41347	35.0
219.42657	198.7
220.32249	19.1
221.46848	17.9
222.38821	14.2
223.33699	11.7
224.30841	55.2
225.35309	52.3
226.44147	175.6
227.32019	277.1
228.42596	595.4
229.30507	7414.2	b (2) (1+)
230.29385	706.1
231.28738	354.1
232.47372	51.7
233.38895	698.4
234.42171	92.6
235.32640	95.1
236.39177	51.9
237.31500	55.3
238.44197	9.3
239.41808	63.6
240.37805	73.0
241.49362	79.5
242.44432	188.8
243.34081	125.7
244.33170	298.2
245.40460	349.9
246.33365	274.6
247.42877	154.2
248.37311	898.6
249.43109	147.0
250.58585	67.9
251.28195	72.2
252.41949	58.4
253.68184	39.7
254.41699	245.1
255.38351	187.5
256.52319	6.7
257.48438	58.3
258.37424	124.6
259.43250	86.3
260.43594	103.1
261.39355	1322.3
262.39523	393.7
263.34888	263.1
264.38397	67.2
265.39844	192.9
266.37778	70.7
267.42926	39.1
268.44821	41.1
269.37320	84.0
270.53845	286.9
271.38953	75.2
272.39771	200.6
273.37003	99.1
274.53094	70.6
275.43314	107.3
276.41687	448.0
277.48233	92.1
278.49374	62.6
279.69000	105.4
280.44614	106.4
281.40622	110.1
282.44733	229.2
283.50589	193.3
284.49695	70.3
285.50372	137.4
286.42422	265.7
287.38107	112.4
288.43549	534.3
289.48273	251.0
290.43903	67.9
291.27350	22.2
292.42151	263.2
293.53162	31.2
294.43469	76.9
295.45569	55.0
296.56659	47.2
297.42938	35.4
298.44278	145.3
299.53717	370.7
300.41571	2204.3
301.37320	272.5
302.56198	184.5
304.40070	1830.6
305.51385	370.2
306.74600	55.5
308.06641	44.5
308.91022	28.9
309.79224	63.2
310.47681	278.8
311.43378	120.0
312.42719	212.4
313.46323	67.0
314.45404	142.4
315.57788	117.8
316.46741	90.1
317.52936	162.0
318.37616	116.4
319.50433	122.6
320.42819	334.5
321.56299	123.1
322.56433	125.8
323.45340	128.4
324.61505	149.3
325.51154	57.8
326.49310	237.2
327.51483	156.5
328.57086	238.7
329.50159	526.1
330.42276	327.3
331.52435	103.8
332.53641	123.4
333.51233	108.9
334.61252	62.4
335.51660	128.2
336.51025	87.3
337.58563	239.7
338.37747	146.9
339.66159	109.9
340.65857	165.1
341.58627	217.7
342.50751	136.9
343.61807	272.8
344.46469	1727.7
345.54025	587.3
346.59293	203.0
347.50885	171.7
348.53970	92.6
349.49921	67.9
350.59702	99.1
351.40063	56.9
352.42804	75.8
353.59894	177.3
354.52142	155.2
355.55438	455.3
356.53247	352.7
357.56454	377.8
358.50635	103.7
359.40576	254.1
360.55307	818.1
361.47995	280.6
362.53253	429.1
363.46155	382.3
364.46930	242.8
365.44409	102.1
366.24927	184.3
367.61505	131.3
368.65051	166.6
369.54498	129.5
370.48227	83.5
371.50760	1039.2
372.67297	307.9
373.59982	362.5
374.47321	255.6
375.43051	232.8
376.44629	152.8
377.51535	356.5
378.43274	380.2
379.51654	102.8
380.50989	100.5
381.54749	131.9
382.36407	112.2
383.47394	483.9
384.44586	244.8
385.47388	273.3
386.45892	245.7
387.54608	186.6
388.67279	434.4
389.68463	316.3
390.64514	298.4
391.53067	759.3
392.56754	385.2
393.62051	202.6
394.58026	87.6
395.57794	74.1
396.60022	95.0
397.56982	263.2
398.45816	150.9
399.47620	1386.0
400.61148	226.5
401.56396	442.7
402.50690	615.4
403.53857	2722.0
404.47528	668.0
405.48059	346.8
406.73743	83.1
407.55096	137.4
408.65829	115.7
409.53802	213.1
410.50763	138.7
411.47467	201.1
412.41156	79.8
413.46719	195.2
414.47717	280.9
415.50964	290.2
416.50171	183.7
417.54541	237.1
418.53693	330.5
419.46539	728.5
420.50305	207.7
421.52600	169.8
422.56653	598.0
423.50494	231.9
424.52484	100.1
425.48120	160.2
426.56494	180.4
427.49445	506.4
428.32104	277.2
429.44629	345.4
430.62933	170.2
431.50055	634.3
432.52722	372.4
433.45087	290.3
434.61993	348.9
435.48236	113.0
436.45215	128.3
437.45660	296.4
438.57227	281.9
439.73639	164.7
440.76373	311.6
441.56689	282.8
442.60657	339.6
443.45020	191.6
444.55756	250.6
445.63031	352.6
446.64972	443.9
447.49841	667.1
448.49756	220.7
449.60425	111.4
450.73199	60.9
451.55981	351.2
452.58093	255.0
453.79578	271.1
454.62537	215.7
455.34308	213.5
456.38861	241.5
457.54327	261.9
458.63074	809.1
459.50128	978.0
460.46497	475.6
461.71185	218.2
462.77521	235.1
463.45813	1100.6
464.53625	579.4
465.41028	255.7
466.75452	111.7
467.82800	120.0
468.58557	250.5
469.56177	353.4
470.46912	563.3
471.56299	266.6
472.52954	372.3
473.50531	410.2
474.63269	321.5
475.69983	1156.3
476.49231	639.3
477.50873	282.9
478.55823	819.1
479.58521	228.0
480.45435	292.3
481.59918	188.8
482.45679	123.9
483.39313	262.2
484.56903	254.2
485.42908	209.9
486.47522	414.4
487.39319	665.4
488.54858	973.8
489.51874	602.7
490.50085	414.9
491.44055	915.3
492.39410	427.6
493.17896	210.0
493.95831	144.4
494.80176	326.0
495.87341	489.5
496.50623	1355.1
497.44147	512.8
498.49603	308.2
499.37744	253.0
500.48431	504.2
501.55493	188.2
502.53644	571.1
503.77246	1077.9
504.59454	1179.0
505.54193	674.6
506.60498	725.7
507.55701	1389.4
508.54755	138.2
509.58105	172.6
510.46704	313.0
511.59338	401.6
512.80237	305.4
513.49902	347.7
514.52100	727.6
515.51953	234.2
516.48090	2685.1
517.53668	1069.8
518.55585	911.9
519.51031	667.5
520.33240	392.7
521.39532	140.7
522.56293	225.1
523.88177	196.7
524.85059	253.8
525.71783	344.4
526.67291	521.2
527.50232	313.5
528.49988	1362.5
529.48669	516.7
530.40729	283.4
531.80334	612.5
532.49200	1329.1
533.71045	845.5
534.52002	690.7
535.62683	180.2
536.71960	663.0
537.62250	695.2
538.49353	722.3
539.52258	499.6
540.44714	331.2
541.58417	255.6
542.57025	214.6
543.64587	869.0
544.51434	576.6
545.52728	997.1
546.43445	486.4
547.48358	772.0
548.53912	465.3
549.50403	639.8
550.48108	311.5
551.47443	1247.9
553.13928	1038.3
554.27942	1113.9
555.23450	558.4
556.39655	344.2
557.27917	448.6
558.21594	451.8
559.34662	387.0
560.68011	451.1
561.55615	648.0
562.74713	902.6
563.64294	435.3
564.81458	435.8
565.49261	356.2
566.32654	213.9
567.33508	225.5
568.52826	527.6
569.63165	706.8
570.45636	525.8
571.22418	1048.4
572.24213	1869.8
573.41718	678.6
574.47119	1566.9
575.48962	1811.5
576.51978	1023.1
577.55902	359.5
578.78577	449.2
579.50610	412.5
580.59753	696.3
581.40479	807.8
582.37262	476.5
583.60437	901.3
584.47144	623.4
585.71997	811.3
586.68652	809.7
587.56293	1603.4
588.56226	879.3
589.65228	591.1
590.51807	725.2
591.57251	1037.5
592.57330	1448.4
593.51733	1048.4
594.52881	415.1
595.34906	599.8
596.50006	2676.1
597.58203	1131.7
598.59436	741.7
599.38727	1244.8
600.68207	1918.4
601.57794	4980.9
602.47748	2367.2
603.46967	930.5
604.54663	1092.5
605.49335	1253.1
607.34985	5181.6
608.07324	5955.2
609.37640	1171.6
610.29663	23961.3
611.11823	4147.4
612.33594	267.0
612.94836	423.1
613.58990	271.3
615.41290	168.9
616.70984	15.0
617.58685	11.6
618.43481	42.1
619.55847	18.6
620.56989	55.8
621.78223	77.7
623.51031	282.1
624.59515	261.0
625.64288	112.1
626.52747	296.1
627.64417	495.2
628.71063	208.6
630.48297	217.9
631.61627	114.0
632.73871	202.5
633.55353	269.5
634.50018	230.3
635.50677	297.7
636.74591	427.2
637.64197	501.4
638.42413	335.1
639.59058	205.5
640.53522	203.5
641.64978	964.0
642.66553	508.9
644.37402	2897.9
645.51825	3069.4
646.52698	1139.5
647.50525	630.8
648.47839	1724.5
649.54413	902.9
650.52142	757.3
651.60864	1035.8
652.66821	253.0
653.66455	431.6
654.69958	197.0
655.56421	283.4
656.62579	511.4
657.69098	439.8
658.85809	245.2
659.51636	396.8
660.52930	396.5
661.57513	252.7
662.57385	161.9
663.75140	366.7
664.58551	245.6
665.83575	274.9
666.55627	513.8
667.45587	414.7
668.53668	333.1
669.16852	347.9
670.02057	458.1
670.76428	247.7
671.63422	297.5
673.08655	3738.0
674.67535	199.9
675.58875	161.1
676.73877	242.7
678.02917	1384.3
679.08380	285.1
680.23779	349.0
681.44360	728.2
682.57684	383.7
683.83301	358.2
684.64130	672.7
685.72449	832.6
686.49738	538.2
687.48743	648.6
688.67487	534.5
689.67010	420.5
690.60803	900.5
691.62238	675.5
692.79297	651.7
693.82794	754.9
694.57550	441.0
695.50812	801.0
696.59619	400.1
697.84863	424.8
698.62469	402.5
699.46167	279.8
700.43103	859.8
701.69916	461.5
702.95514	445.5
703.80249	882.2
704.80212	525.4
706.38104	10003.2
707.51697	1257.4
708.33881	406.4
709.40698	360.6
710.41229	564.5
711.24597	214.6
712.17010	594.0
713.32416	583.4
714.48663	715.8
715.80835	625.7
716.61688	552.9
717.44135	455.2
718.26465	436.6
718.97125	599.5
719.73566	466.3
720.81903	886.3
721.55707	1633.0
722.51038	785.9
723.54071	489.4
724.58527	497.3
725.46265	833.4
726.47760	346.9
727.71155	555.4
728.69958	334.6
730.16895	20357.5	y (13) (2+), y (6) (1+)
731.43237	1195.8
732.52081	558.1
733.62750	1178.0
734.64044	1535.8
735.71490	460.8
736.77936	510.1
737.75244	478.4
738.84119	943.8
739.50720	12145.1
741.30817	571.7
742.37482	1205.6
743.56482	1061.8
744.76288	471.5
745.70111	616.1
746.57324	5683.5
747.60413	3030.4
748.55823	814.5
749.66779	481.1
750.74005	1348.0
751.68115	302.3
752.73120	461.5
753.59943	231.1
754.74005	360.5
755.79938	560.9
756.69379	629.5
757.77106	1279.6
758.65155	918.6
759.70593	448.0
760.60767	292.4
761.54883	3026.0
762.55444	1702.5
763.58099	368.7
764.60309	348.8
765.88239	1414.2
766.74011	297.8
767.48621	364.6
768.60632	481.9
769.79077	698.8
770.76733	1226.3
771.68256	246.8
772.61707	140.7
773.73468	279.2
774.48175	357.9
775.29736	414.9
776.19189	327.7
776.96051	369.9
777.68640	287.9
779.64032	15901.3	y (14) (2+)
780.59686	1353.8
781.74268	498.5
782.96136	2084.7
783.68701	628.6
784.57404	215.6
785.76819	426.2
786.63654	584.7
787.50940	356.7
788.38165	1175.3
789.51117	281.7
790.39288	518.6
792.03070	10882.0
793.37134	548.0
794.33575	378.7
795.60229	289.8
796.69928	1488.3
797.73743	616.4
798.67285	687.0
799.84955	742.5
800.72522	763.1
801.71381	343.5
802.52081	198.9
803.55804	293.6
804.61462	453.9
805.81696	3208.9
806.74628	2045.9
807.73944	973.0
808.86676	483.1
809.64771	1165.6
810.62012	409.0
811.75848	249.2
812.81165	527.6
815.19751	130933.0	y (15) (2+)
816.09009	4691.0
817.55243	1009.5
818.58447	1369.8
819.57690	1600.4
820.62012	840.2
821.89343	1268.8
822.55096	533.1
823.60498	296.2
824.78613	307.0
826.34259	1648.3
827.18109	1913.7
828.23236	829.0
829.24164	916.0
830.13751	587.5
831.45996	329.6
832.53217	281.7
834.39026	1979.3
835.57104	2218.4
836.51996	2511.1
837.48999	2154.1
838.48199	554.7
839.64886	140.9
840.63458	158.8
841.49841	232.0
842.64502	522.4
843.48633	1403.6
844.37177	704.0
845.23572	333.8
846.32965	161.0
847.50714	898.7
848.54333	630.9
849.58386	372.7
850.50623	177.0
851.32666	196.9
851.97321	103.8
852.89905	143.0
853.68292	508.5
854.74902	472.9
855.89856	1142.3
856.58990	1059.5
857.67035	180.3
858.49884	87.5
859.52258	327.0
860.57611	423.4
861.62970	480.1
862.51587	124.3
863.77722	1079.2
864.72852	1170.3
865.59161	856.7
866.54504	130.7
867.66833	561.4
868.72217	269.8
870.38391	1583.8
871.17072	1269.8
872.29651	883.4
873.27881	340.4
874.43256	364.0
875.53546	592.9
876.56836	521.5
877.61377	336.6
878.60376	416.2
879.66040	11876.1	y (16) (2+)
880.48077	627.5
881.09259	181.3
881.89111	40.9
882.56677	147.8
883.61163	238.2
884.65472	463.1
885.47235	64.6
886.65656	71.0
887.60400	49.3
888.59839	121.6
889.46448	100.1
890.44165	214.4
891.48993	201.3
892.39948	180.9
893.54791	2675.6
894.54425	1586.7
895.48657	369.8
896.51801	106.8
897.55560	342.7
898.68555	219.7
899.49585	295.8
900.49103	172.2
901.53485	279.1
902.62561	118.1
903.63873	52.2
904.73999	151.2
905.57782	214.3
906.52380	53.6
907.72479	174.5
908.50775	1318.6
909.50757	542.1
910.59247	597.0
911.67810	139.4
912.68207	93.2
913.57678	127.3
914.59625	91.5
915.49188	484.2
916.49921	367.3
917.50494	254.8
918.56433	194.0
919.38007	122.8
920.88641	132.2
921.59399	91.9
922.62952	84.9
923.62018	26.0
924.42188	29.7
925.20374	177.2
926.42059	123.5
927.57599	122.4
928.64703	160.9
929.62732	55.5
930.64319	97.4
931.45459	162.7
932.58026	290.3
933.47772	1631.2
934.50018	808.4
935.57953	276.2
936.50128	211.5
937.62274	151.1
938.62433	847.4
939.62286	610.7
940.64172	249.3
941.79449	72.9
942.52155	85.3
943.56531	146.6
944.47791	32.0
945.61206	571.9
946.56641	281.6
947.58234	141.5
948.60968	206.6
949.56805	405.7
950.65869	586.4
951.62988	163.8
952.63702	84.2
953.52643	98.1
954.47278	81.0
955.35583	105.7
956.69556	494.1
958.34924	182.2
959.55951	167.9
960.55823	94.3
961.63452	128.9
962.57446	150.7
963.48431	98.9
964.58942	143.4
965.65625	1099.7
966.58270	438.2
967.53979	136.2
968.74426	126.2
969.64441	90.4
970.59003	70.6
971.59985	112.2
972.57349	77.8
973.65918	49.5
974.53510	129.6
975.60559	127.5
976.52808	1331.0
977.55731	917.4
978.49249	244.4
979.61206	83.6
980.60785	133.1
981.57269	180.9
982.85419	100.4
983.65015	46.5
984.67432	89.8
985.73444	280.7
986.55615	116.4
987.60388	185.9
988.59418	88.9
989.50037	136.1
990.58075	674.4
991.54254	806.8
992.57587	401.0
993.59436	115.5
994.62378	244.3
995.62335	233.4
996.60004	118.4
997.62439	76.4
998.44867	15.4
999.37665	13.2
1001.04614	10.6
1002.19696	117.6
1003.49512	298.4
1004.52429	219.5
1005.66016	158.5
1006.52509	186.9
1007.50824	216.7
1008.53961	11649.9
1009.50787	7700.4
1010.50085	2577.4
1011.50281	869.4
1012.57654	135.4
1013.50891	719.0
1014.52148	572.3
1015.52136	79.1
1016.73425	48.9
1017.72894	20.3
1018.63586	40.2
1019.60333	55.0
1020.87201	69.6
1021.54938	281.9
1022.50281	157.2
1023.55945	236.9
1024.51306	269.4
1025.50867	103.9
1026.50793	81.6
1027.49365	117.9
1028.45923	54.0
1029.71411	123.6
1030.73389	45.7
1032.46228	24.3
1033.52966	125.6
1034.57373	136.8
1035.52966	181.2
1036.52820	594.9
1037.56323	673.9
1038.54382	532.0
1039.54663	296.7
1040.62720	158.7
1041.52161	32.7
1042.69202	101.0
1043.81421	48.9
1044.60632	268.4
1045.54834	269.1
1046.58020	132.8
1047.56177	58.7
1048.46802	11.5
1049.59424	44.4
1050.44080	31.9
1051.53308	17.9
1052.47095	64.9
1053.58813	79.8
1054.85339	49.5
1055.53821	37.0
1056.55579	40.9
1057.59644	8.3
1058.74695	102.2
1059.74854	207.1
1060.60168	73.1
1061.69604	212.9
1062.51941	1039.2
1063.55115	705.7
1064.44116	236.6
1065.52319	18.7
1066.44238	43.5
1067.43726	88.5
1068.66150	54.8
1069.59644	58.5
1070.68506	39.3
1071.63818	54.8
1072.60327	35.2
1073.55029	96.0
1074.54675	106.5
1075.46851	67.9
1076.67908	43.7
1077.57935	23.2
1078.48914	50.9
1079.60498	261.7
1080.67102	134.8
1081.63354	73.2
1082.63831	87.4
1083.70325	34.2
1084.54053	4.1
1085.64124	46.0
1086.66309	32.9
1087.67261	33.2
1088.57129	49.3
1089.62830	132.1
1090.57410	342.9
1091.63745	584.1
1092.62451	268.6
1093.64160	89.5
1094.98230	43.3
1096.34485	42.2
1097.65088	57.5
1098.61255	7.7
1099.57971	52.7
1100.60352	31.4
1101.63354	82.1
1102.70081	38.1
1103.63806	6.2
1104.74084	156.4
1105.61157	168.6
1106.63794	118.2
1107.57031	74.5
1108.59473	82.1
1109.58374	200.1
1110.58240	116.7
1111.42847	6.9
1113.89282	31.1
1116.50085	10.1
1117.51831	56.6
1118.59167	38.2
1119.68750	248.6
1120.65515	89.4
1121.55261	73.0
1123.47021	127.0
1124.59155	125.4
1125.57751	65.7
1126.64941	6.3
1127.67957	69.9
1128.55005	50.5
1129.51050	8.7
1131.51428	15.1
1133.60864	47.1
1134.71423	12.7
1135.79089	48.1
1136.52673	82.3
1137.51941	682.5
1138.59656	473.4
1139.58655	337.5
1140.67334	73.7
1141.75659	55.5
1142.66846	304.0
1143.60022	34.8
1144.56372	34.3
1145.69250	32.8
1146.66272	13.8
1147.59229	69.9
1148.56750	197.8
1149.72070	82.8
1150.68250	24.0
1151.67297	206.7
1152.67773	114.7
1153.77307	22.0
1154.63049	39.7
1155.57898	14.4
1156.73682	37.8
1157.70349	45.6
1158.74011	19.5
1160.76038	10.5
1161.62939	12.3
1162.27808	8.3
1163.19043	19.6
1164.66357	29.8
1165.60339	12.1
1168.73633	70.2
1169.65869	13.4
1173.50891	7.0
1174.54858	26.3
1176.64905	4.7
1177.61963	24.9
1178.60132	40.0
1180.60938	21.9
1181.60840	61.1
1182.74255	43.5
1183.65686	22.5
1184.56470	16.4
1185.62244	11.3
1186.59460	16.1
1188.21362	17.1
1190.57092	21.6
1191.48865	15.9
1192.32715	9.8
1193.62244	38.2
1194.54016	27.6
1197.63513	50.6
1198.53638	22.0
1199.73877	53.5
1201.82910	13.4
1203.57886	25.0
1204.78809	31.5
1205.72424	3.6
1206.48438	12.3
1207.69360	72.4
1208.60034	48.6
1211.62280	215.4
1212.78174	67.8
1213.66052	227.4
1214.68665	63.3
1215.58008	8.5
1217.33667	26.6
1219.42065	2.8
1221.82031	3.1
1222.56946	13.7
1224.34119	13.4
1227.58008	27.8
1228.60095	10.3
1232.44775	19.7
1234.59119	10.3
1235.54175	36.9
1237.20532	44.6
1237.80688	7.2
1238.60913	9.2
1240.40894	28.2
1241.55798	13.1
1242.63245	6.5
1243.74756	18.2
1246.70410	21.5
1248.11670	10.1
1248.87720	19.1
1250.68445	2.6
1251.62842	25.2
1252.81506	6.7
1253.64258	47.1
1255.57825	114.0
1256.38831	15.9
1258.37439	9.2
1262.18555	26.7
1263.39941	13.1
1264.70605	23.0
1265.64136	32.9
1268.51196	15.1
1269.51172	35.1
1270.33899	12.1
1271.74023	21.3
1272.67163	11.9
1275.80420	29.0
1279.48999	5.5
1280.60522	65.8
1281.79736	63.2
1283.58777	424.4
1284.39795	20.2
1291.56470	9.9
1293.59912	25.3
1294.83606	3.9
1295.79248	16.4
1296.86963	38.7
1297.67688	34.7
1302.48877	6.7
1304.82043	9.1
1309.72266	3.8
1310.61121	91.5
1311.71301	50.1
1312.56787	21.9
1313.56946	35.8
1314.88379	6.7
1319.53198	9.7
1320.48877	13.0
1321.66125	4.6
1324.64734	12.2
1325.71973	6.9
1326.84033	27.4
1334.50403	8.4
1336.27014	15.7
1336.95435	37.2
1337.67505	8.7
1339.56116	2.7
1340.78687	16.9
1344.82922	15.2
1346.88843	10.9
1351.49731	14.0
1353.84595	31.9
1354.77917	40.3
1356.73682	8.0
1361.91772	2.2
1363.91394	10.1
1365.57471	12.0
1366.56311	12.1
1367.58228	39.7
1368.24731	5.5
1369.90894	11.8
1370.89453	13.4
1371.76282	8.8
1373.41663	4.6
1376.48877	5.4
1377.90222	3.4
1379.70056	21.8
1380.78979	32.5
1381.63477	466.0
1382.61365	206.5
1383.34705	10.2
1386.00232	6.9
1386.67529	16.7
1387.41919	4.4
1389.74487	3.1
1392.64648	9.2
1397.95105	8.1
1401.76904	15.5
1407.56335	16.6
1410.56262	3.1
1411.69922	68.7
1413.64087	4.7
1417.92590	4.4
1418.99622	6.0
1419.63611	15.0
1420.74353	10.9
1421.77673	5.2
1424.72583	20.5
1425.71265	43.9
1426.75745	7.5
1429.98572	12.7
1435.84668	8.4
1436.60474	66.4
1437.62012	11.3
1438.65259	6.7
1441.82935	4.9
1445.85962	12.3
1448.25439	25.9
1449.94482	11.1
1454.80591	20.6
1458.76819	20.0
1464.60217	7.9
1465.32813	3.3
1468.55188	5.6
1479.78430	5.9
1481.77612	13.1
1482.63782	61.7
1483.58374	11.2
1500.72546	27.4
1506.93604	26.1
1510.60339	5.5
1511.54944	21.8
1517.91504	13.7
1521.75281	3.6
1524.99817	13.1
1527.00476	2.2
1547.57605	13.1
1554.59351	5.3
1564.80054	7.7
1575.84753	11.8
1582.83594	8.5
1585.85681	5.2
1591.57837	3.9
1592.91125	5.0
1624.69165	6.6
