# Supplementary material for: Top-Down and Bottom-Up Identification of Proteins by Liquid Extraction Surface Analysis Mass Spectrometry of Healthy and Diseased Human Liver Tissue
Source: J Am Soc Mass Spectrom. 2014 Sep 3;25(11):1953–61. doi: 10.1007/s13361-014-0967-z (PMC4197381; doi:10.1007/s13361-014-0967-z)
Supplement: Supplementary file 4 — (ZIP 7870 kb) [file 13361_2014_967_MOESM4_ESM.zip › data/LFPNSTMVGTGMAPEGISQNEVVYSLMAELGWR_-2_4_62316.txt]

m/z	i	matches
344.39081	5.0
345.31213	20.4
346.36667	4.8
355.20587	5.9
377.63312	7.3
388.35376	5.9
396.34775	2.3
398.61969	14.1
409.37247	6.2
421.40015	10.4
426.58813	4.8
433.26154	7.5
441.25140	8.4
442.14404	14.7
444.32095	8.4
448.44373	5.7
451.37769	8.2
454.66910	6.9
458.68933	7.2
459.45508	20.2
460.25894	6.0
462.23233	13.6
464.17914	4.8
465.20294	9.8
470.65186	9.7
471.30920	5.3
473.24655	13.3
476.52570	12.2
486.25128	9.8
489.99927	2.1
493.31293	11.7
494.57611	7.4
495.41354	9.6
500.33475	4.0
504.26807	17.5
504.97174	3.5
511.53241	21.5
512.25922	30.8	b (15) (3+)
513.26050	6.9
514.38098	24.6	y (4) (1+)-NH3
516.16437	14.5
517.39337	9.4
518.19934	4.7
528.31628	23.1
529.29126	4.8
530.25476	38.2	b (16) (3+), y (9) (2+)-H2O
531.37152	25.9	y (4) (1+), y (9) (2+)-NH3
537.30676	21.9
538.28174	18.1
539.12469	7.2
540.31451	18.8
545.37610	32.4	b (11) (2+)-NH3
546.22473	25.6
547.26929	6.1
550.01257	7.1
551.24744	5.7
553.41614	13.5
554.18445	8.5
557.26465	32.4
560.83527	18.2
562.32281	4.6
563.96082	26.1
566.29767	7.7
568.33972	6.5
569.23627	4.3
571.23425	11.2
572.32281	12.2
574.49683	9.3
579.36340	15.1
582.15723	20.4
583.39502	15.3
585.27222	7.9
586.39575	15.4
591.40247	20.2
595.29272	14.1
599.35876	9.3
600.53125	19.2
601.17059	3.2
606.18994	8.1
608.31256	32.1
610.98279	16.1
615.95349	19.8
617.13635	10.9
618.23401	10.5
631.27625	25.3
635.31671	24.0	b (19) (3+)-NH3
639.47278	16.5
640.42542	13.3
641.53473	5.2
644.29456	4.4
651.42786	6.9
653.34790	8.9
654.34705	9.7
656.56842	7.7
657.27692	15.1
658.34875	3.8
660.25781	7.0
665.55231	11.9
666.43164	17.4
667.40649	3.5
669.26050	4.6
671.25745	7.6
672.58575	34.4	b (20) (3+)-NH3, b (20) (3+)-H2O
675.49127	6.4
678.25897	54.4	b (20) (3+)
684.54016	30.1	y (18) (3+)-H2O, y (18) (3+)-NH3
685.50043	4.4
690.61572	1.6
691.57983	25.3
692.46466	17.6
693.62756	45.2	b (14) (2+)-NH3, b (14) (2+)-H2O
694.41101	3.8
702.41602	6.7
703.50275	22.8	b (14) (2+)
705.37366	16.2
710.39374	11.8
711.66418	11.8
714.34290	14.0
719.68481	34.6	y (12) (2+)
720.48962	24.9
721.23517	8.3
721.84644	5.1
727.31726	8.4
728.45605	13.1
730.35779	18.5
735.42474	4.0
739.57214	1.9
745.35718	18.5
746.89966	9.7
749.66455	20.0
751.49438	11.8
759.62494	5.9
760.93567	24.1
762.53455	27.2
764.25989	67.2
765.30872	17.8
768.09662	8.3
769.55164	9.5
772.36639	5.8
773.65741	11.8
775.65698	29.5	y (13) (2+)-H2O, y (13) (2+)-NH3
777.58594	13.6
779.74188	18.3
780.36346	6.5
784.95984	16.2
786.26782	28.9	b (16) (2+)-H2O
787.95331	11.2
792.13586	99.4	b (7) (1+)
793.98651	9.2
794.70789	2.0
795.49982	11.6
797.39960	42.3
798.47864	7.3
802.47900	7.1
803.38635	50.4
804.52136	19.4
805.62610	62.1
807.45837	11.9
808.47644	8.6
811.29639	62.8
813.52985	19.3
814.44971	2.0
818.13831	7.0
820.59583	9.0
822.23004	24.5
823.52905	12.3
824.92651	8.8
826.53412	15.1
828.49585	19.5
833.43640	31.5	y (14) (2+)-NH3, y (14) (2+)-H2O, y (22) (3+)
836.23279	9.3
837.40698	10.0
838.11072	18.0
839.42615	19.5
841.12830	47.8	y (14) (2+), b (24) (3+)
841.88745	31.0
843.37463	5.3
844.78308	9.7
848.70361	18.0
849.59924	11.7
858.53015	17.1
859.42981	18.5
861.40332	56.2	y (7) (1+)-NH3
862.52344	55.3
863.65100	34.7
864.57898	10.3
866.43066	23.4
868.52234	4.2
870.38586	6.0
871.68628	12.5
873.28015	4.2
874.51746	10.4
875.50647	21.3
878.37000	41.2	y (7) (1+)
879.64453	17.2
880.50745	4.8
883.70740	19.0
884.39294	27.8
885.08923	7.5
887.60974	8.5
888.53223	9.2
890.44873	21.0	b (8) (1+)
891.40906	4.7
893.45813	10.5
896.54016	7.6
900.50256	15.8
903.61414	19.1
905.26648	41.1	y (15) (2+)
907.47241	31.3
909.39270	12.2
911.53992	10.4
912.31494	6.6
913.22449	15.6
914.44092	4.3
917.53113	20.1
920.30359	5.0
921.73853	8.1
922.68323	30.2
924.18713	6.7
929.37524	5.6
930.89539	37.4	y (26) (3+)-H2O, b (9) (1+)-NH3
932.30420	35.0	y (26) (3+)-NH3
933.42334	8.5
934.57690	12.6
935.82947	5.9
936.43237	6.6
937.47351	8.0
938.43579	18.1
939.58301	39.1
940.56250	9.5
941.20190	9.3
943.22412	25.3
944.14294	31.7
945.55090	50.8
946.59033	17.1
949.43713	21.5
950.23828	36.8	b (19) (2+)-H2O, y (16) (2+)
951.62122	14.3
953.43420	5.3
955.68982	186.6
956.42920	315.7
957.44678	34.0	b (27) (3+)
959.28674	11.4
961.38123	5.0
965.62109	65.6
966.49390	15.9
967.14990	37.5
968.75256	20.6
969.37720	7.4
970.77209	8.4
971.58655	12.5
972.61829	5.4
973.35852	9.7
974.22644	97.4	y (8) (1+)-H2O
974.88123	125.6	b (28) (3+)-H2O, y (27) (3+)-NH3, y (27) (3+)-H2O, b (28) (3+)-NH3, y (8) (1+)-NH3
975.63770	8.3
978.55396	11.9
979.43848	8.2
986.85779	23.2
988.51294	80.9
989.46277	288.0
990.28699	7.1
991.37622	36.3	y (8) (1+)
992.56348	64.5
993.75269	3.5
995.71704	22.8
996.47144	6.0
997.24390	29.1	y (17) (2+)-NH3, y (17) (2+)-H2O
1000.31372	8.5
1001.58411	18.5
1004.58923	33.0
1005.59387	23.0
1006.77332	37.3	y (17) (2+)
1007.43518	7.9
1009.55505	4.9
1011.33240	61.1
1012.51453	3.1
1013.39905	6.5
1014.14392	20.0
1016.46912	2.3
1020.43286	5.4
1023.62720	38.0	b (29) (3+)
1024.54480	8.1
1025.53857	6.7
1028.32935	6.6
1029.28613	27.5
1030.71851	7.6
1031.41333	26.4	b (10) (1+)-NH3
1033.56226	40.1
1036.20886	41.2
1037.08398	22.7	y (29) (3+)-H2O
1038.98938	47.5
1039.71667	13.5
1040.88489	16.9
1041.55359	6.2
1042.47046	11.1
1043.58081	24.0	y (29) (3+)
1046.13318	14.2
1047.95972	49.0	b (10) (1+)
1049.16711	5.3
1051.69409	9.3
1052.56384	41.6
1053.60461	38.4
1054.30432	31.7
1055.05164	22.7
1055.94446	27.3	b (30) (3+)-H2O, b (30) (3+)-NH3
1056.76819	7.9
1058.65466	28.5
1061.92310	82.4	y (9) (1+)-NH3, b (30) (3+)
1062.58374	41.9
1064.03271	60.0
1064.95398	10.7
1065.61584	4.7
1067.80591	36.8
1068.51868	25.9
1070.46924	31.8
1071.52527	116.5
1072.66797	96.4	b (21) (2+)-H2O
1073.59058	127.6	b (21) (2+)-NH3
1074.46082	14.3
1078.77905	9.0
1079.46594	7.9
1080.46985	38.3
1081.43921	125.8	b (31) (3+)
1082.13367	294.5	y (30) (3+), b (21) (2+)
1082.99829	113.8
1084.92029	19.9
1085.62878	17.5
1087.45081	51.3	b (11) (1+)-H2O
1088.47656	204.6	b (11) (1+)-NH3
1089.30713	62.0	y (19) (2+)-H2O
1090.61707	33.6	y (19) (2+)-NH3
1094.50537	16.5
1095.57581	12.7
1097.55688	37.5
1099.10352	30.3	y (19) (2+)
1099.85767	28.9
1100.96436	91.4
1101.79871	24.7
1102.97229	27.0
1104.13123	27.9
1105.70776	37.2	b (11) (1+)
1106.75378	31.4
1107.68481	51.1
1108.81714	57.1	y (31) (3+)-NH3, y (31) (3+)-H2O
1109.44568	7.9
1110.63806	12.4
1111.36523	21.4
1112.51270	66.5
1113.26550	29.7
1114.77295	53.3	y (31) (3+)
1115.56018	16.8
1118.54041	5.4
1121.00061	90.8
1124.54114	12.1
1125.53638	11.9
1126.22083	6.9
1127.32556	33.0
1128.06445	46.9
1129.17151	47.8
1130.03149	25.9
1130.79919	89.1	b (22) (2+)
1135.61389	20.6
1136.53809	7.9
1137.36267	5.1
1138.46033	122.7	y (20) (2+)-H2O
1139.38599	125.9	y (20) (2+)-NH3
1140.26453	27.2
1141.77490	117.0
1143.72119	25.2
1144.55200	63.8
1147.17163	179.0	y (20) (2+)
1148.21631	68.2
1150.07666	8.5
1151.29761	73.6
1153.49854	19.6
1156.41614	73.4
1157.40149	101.3	y (32) (3+)-NH3, y (32) (3+)-H2O
1158.31152	61.3
1159.38477	18.2
1160.05579	31.6
1161.23230	4.9
1162.33276	39.6
1163.61938	30.9	y (32) (3+)
1164.64648	10.3
1165.79016	42.0
1166.68555	154.4
1167.51782	31.1
1170.05774	8.9
1171.55872	8.1
1172.60852	35.7	b (23) (2+)-NH3
1173.80652	34.5	y (21) (2+)-H2O, y (21) (2+)-NH3
1174.82202	14.6
1176.69727	23.9
1177.85791	49.4
1178.99231	28.4
1179.67981	33.5
1180.30798	54.6
1181.01953	97.9	b (23) (2+)
1181.73877	15.6
1182.91626	98.3
1183.65698	158.7	y (21) (2+)
1184.58069	63.8
1186.12158	75.4
1187.92480	22.7
1188.69153	65.9	[M+3H] (3+)-NH3-H2O
1189.73730	48.0
1190.98645	67.7
1202.62268	72.4
1203.82983	34.8
1205.19385	20.7
1206.93250	18.8
1208.40076	3.1
1209.60010	2.6
1211.26270	53.7
1212.13306	107.5
1213.08435	18.1
1217.55554	16.0
1219.53418	145.7	b (12) (1+)-NH3
1220.60828	172.5
1221.61768	76.2
1222.47510	3.3
1223.07703	7.0
1225.79871	7.7
1226.81091	41.2
1227.66992	40.2
1228.77283	70.1
1229.67883	43.2
1230.97046	16.8
1234.69446	8.1
1236.11145	32.3	b (12) (1+)
1237.81799	238.7
1238.55762	8.9
1239.49426	10.0
1240.30640	24.8	y (22) (2+)-NH3, y (22) (2+)-H2O
1241.16650	42.8	y (10) (1+)
1243.84216	33.8
1248.63806	70.7	y (22) (2+)
1250.32922	52.3
1252.10205	205.0
1253.09424	63.0	b (24) (2+)-NH3, b (24) (2+)-H2O
1253.79724	31.3
1254.55286	12.4
1257.55664	76.0
1259.06726	56.4
1259.88318	21.1
1260.55566	42.3
1262.19202	62.3	b (24) (2+)
1264.49133	2.5
1265.70093	6.2
1266.85181	3.0
1267.57483	19.6
1268.51587	33.7	y (23) (2+)-H2O, y (23) (2+)-NH3
1269.54187	140.9
1271.78552	118.3
1272.63806	71.4
1273.62891	220.3
1274.76245	43.0
1275.85486	40.9
1277.19458	28.3	y (23) (2+)
1278.70691	78.8
1280.68115	5.6
1281.71765	29.9
1282.63599	38.2
1284.04419	90.9
1285.69897	87.8
1286.69995	67.8
1289.01855	62.3	b (13) (1+)-H2O
1289.72815	18.7
1290.90576	248.0	b (13) (1+)-NH3
1291.71326	230.6
1292.65564	63.8
1293.44373	28.8
1296.68359	20.8	b (25) (2+)-H2O, b (25) (2+)-NH3
1298.02124	27.8
1299.79651	25.6
1300.64893	10.2
1301.72266	4.7
1302.62305	10.2
1303.22644	60.5
1304.27136	6.0
1306.31555	121.7	b (25) (2+)
1307.65161	153.6	b (13) (1+)
1308.55884	38.1
1309.21887	4.6
1310.14294	15.7
1310.93201	8.6
1315.84143	76.7
1317.06311	22.6
1317.82727	10.7
1323.05164	24.7	y (11) (1+)-H2O, y (11) (1+)-NH3
1325.65491	140.0
1326.60022	189.9
1327.70581	99.9	y (24) (2+)
1328.55066	26.6
1329.58569	37.3
1330.21069	10.6
1332.16797	18.2
1333.61060	8.4
1334.48206	51.9
1336.36523	168.3
1337.12390	23.4
1338.79053	158.9
1340.00098	49.3
1340.71301	82.9	y (11) (1+)
1342.03491	274.6
1344.30908	41.9
1345.10791	53.9
1349.82764	40.0
1350.86560	31.4
1353.81543	74.3	b (26) (2+)-NH3, b (26) (2+)-H2O
1356.00146	67.7	y (25) (2+)
1356.98877	16.1
1357.65247	24.8
1358.58716	13.5
1359.85010	18.8
1361.82654	54.3	b (26) (2+)
1362.57556	7.1
1364.59216	90.3
1365.84680	6.8
1368.46912	9.7
1369.43408	48.5
1370.67920	62.5
1371.56030	33.7
1374.95105	28.3
1376.79187	10.0
1378.54980	102.1
1382.20178	39.5
1385.46228	35.2
1388.62512	161.3
1390.88574	3.7
1392.62683	12.7
1393.91064	59.4
1396.55688	24.7	y (26) (2+)-NH3, y (26) (2+)-H2O
1399.67078	13.9
1400.81079	15.1
1401.55652	93.4
1402.40076	51.2
1403.48047	16.5
1406.82861	71.1
1409.31250	88.6
1411.36426	104.8
1413.51318	19.3
1414.65588	32.0
1416.47351	15.0
1417.65100	16.4
1419.90393	159.9
1420.75647	70.2
1421.69873	253.2	y (12) (1+)-H2O
1422.72266	92.3	y (12) (1+)-NH3
1423.68066	70.9
1424.99341	51.0
1425.76050	4.4
1427.39343	19.4
1431.64258	6.5
1432.77173	3.8
1433.97412	12.9
1435.74719	27.3	b (27) (2+)
1437.60681	18.1
1438.80542	223.4
1439.77283	237.3	y (12) (1+)
1440.75061	162.4
1441.62146	20.4
1443.79614	92.9
1444.93103	256.6
1446.81958	65.4
1447.67041	109.8
1448.90833	36.9
1450.06335	2.5
1452.23999	73.0
1454.16296	59.7
1455.61377	104.3
1456.55835	24.9
1457.34705	39.9
1459.65515	30.5
1461.70410	79.6	y (27) (2+)-H2O, b (28) (2+)-H2O
1462.32068	16.1
1465.25073	27.6
1466.83594	47.6
1469.56189	15.6
1470.69836	16.4
1471.96533	75.5	y (27) (2+), b (28) (2+)
1472.77124	14.8
1475.28955	102.6
1478.71179	6.9
1479.74939	9.9
1481.77478	12.8
1482.91638	30.6
1484.35266	151.2
1485.37561	29.6
1486.32654	12.9
1488.56897	4.1
1490.00134	31.1
1490.83545	15.5
1492.77844	2.6
1496.12634	16.7
1496.77649	33.9
1498.78418	20.4
1499.83313	25.3
1501.72913	31.8
1503.37012	28.1
1505.08765	30.1
1505.73950	18.1
1507.81873	83.2
1509.73901	8.1
1510.94214	56.2
1511.89441	7.9
1512.61975	72.4	y (28) (2+)-NH3, y (28) (2+)-H2O
1513.69373	20.7
1516.63892	18.2
1518.05701	27.5
1520.41760	117.5
1521.24817	18.2
1523.40308	87.4
1524.66479	19.6
1525.58228	24.6
1526.64661	18.4
1527.77124	34.9	b (29) (2+)-NH3
1529.03186	133.0
1529.65088	79.6
1530.28003	80.0
1533.01880	55.8	b (15) (1+)
1536.97498	12.9
1537.99780	15.1
1540.93237	71.4
1543.41687	25.2
1544.84851	7.9
1545.60388	44.8
1546.27124	8.8
1547.60522	2.6
1548.83997	73.2
1550.72327	37.6	y (13) (1+)-H2O
1553.06396	62.0
1554.19958	15.8
1556.29211	11.4
1557.03101	9.1
1557.90942	3.6
1558.69653	44.4
1559.45874	15.6
1560.73511	7.7
1563.40088	78.3
1564.29907	16.6
1566.75684	21.2
1571.33508	23.2
1572.92737	125.6	b (16) (1+)-NH3, b (16) (1+)-H2O
1574.06116	50.0
1574.95166	22.2
1575.74426	15.5
1576.53601	76.0
1577.77026	11.0
1579.07800	27.2
1579.83081	32.9
1581.78528	37.9
1582.68750	16.7
1583.35059	21.2	b (30) (2+)-H2O, b (30) (2+)-NH3
1588.70154	66.1
1591.27490	104.9	b (16) (1+)
1592.22144	12.0
1594.18542	13.4
1595.11292	22.1
1595.97913	3.4
1596.61060	89.2
1600.47498	13.9
1602.15735	69.6
1603.17639	17.6
1603.89612	8.2
1607.74915	14.9
1608.75415	4.2
1609.72729	20.2
1611.70447	7.6
1613.68103	16.4
1614.60547	4.2
1616.17554	6.6
1617.55847	10.2
1618.78320	35.2
1620.06335	206.3	b (31) (2+)
1620.96692	96.5
1623.92346	9.4
1626.72900	25.0
1627.87256	8.2
1629.44836	214.7
1630.35107	31.6
1635.09558	3.8
1635.84521	10.7
1636.81738	39.4
1637.84668	47.7
1638.91821	24.1
1639.95081	27.3
1642.08655	26.0
1643.78882	7.8
1645.82153	9.8
1646.75439	9.9
1649.72803	13.0
1653.65784	42.8
1654.77295	40.5
1655.77515	87.8
1656.60828	11.6
1659.87048	14.5
1661.22424	33.1	y (31) (2+)-H2O
1661.86401	8.4
1663.58911	12.3
1665.08789	28.0	y (14) (1+)-H2O, y (14) (1+)-NH3
1665.87134	10.4
1667.67151	3.4
1668.88831	11.4
1669.72876	40.4
1670.58789	85.7	y (31) (2+)
1672.11682	90.4
1675.74426	32.8
1677.36694	26.6
1679.06067	350.1
1679.79309	50.7
1680.84802	4.9
1681.87122	18.7
1682.79297	11.9
1689.00696	9.3
1690.66675	23.9
1691.86560	9.6
1698.09253	36.3
1698.79944	14.4
1699.88477	39.2
1701.63525	12.9
1702.86194	8.0
1703.78870	9.4
1705.71045	71.4	b (32) (2+)-NH3
1707.60303	49.0
1710.76184	16.3
1713.31055	25.2
1714.41565	410.1	b (32) (2+)
1715.39648	34.0
1717.41846	64.5
1723.31750	9.4
1723.92407	2.6
1729.17859	24.2
1731.78198	28.0
1734.02332	13.8
1741.89087	33.5
1742.77136	25.9
1744.15039	20.9	y (32) (2+)
1747.66394	8.5
1748.95850	35.7
1758.76294	8.1
1760.04663	5.5
1764.91125	13.6
1766.07373	17.2
1766.92029	5.4
1769.02490	36.3
1774.84412	5.5
1784.90039	16.8
1787.65698	4.5
1791.08594	7.0
1791.88733	19.4
1793.62354	10.3
1798.99121	13.5
1800.74121	11.7
1801.89404	10.3
1803.72729	22.6
1809.02966	9.8
1818.90393	38.8
1819.73816	8.5
1824.97620	15.2
1832.72156	5.0
1857.33374	16.2
1858.83276	8.2
1870.62183	3.9
1886.96399	12.3
1892.20374	8.0
1900.95068	7.9
1902.71399	17.9
1903.92017	25.0
1905.08105	16.0
1906.95398	6.3
1907.66956	8.3
1916.95654	20.1
1917.93005	24.9
1918.92029	7.9
1919.86340	8.4
1929.89490	3.2
1932.01685	14.9
1932.83875	23.2
1947.93652	5.0
1949.94971	3.6
1951.12146	7.3
1960.19641	2.5
1975.04565	12.6
1977.03479	21.3
1986.79614	18.3
1989.75122	5.1
1991.50916	73.9
1992.23853	12.9
1993.01135	34.7	y (17) (1+)-H2O
1993.84863	5.6
