# Supplementary material for: Top-Down and Bottom-Up Identification of Proteins by Liquid Extraction Surface Analysis Mass Spectrometry of Healthy and Diseased Human Liver Tissue
Source: J Am Soc Mass Spectrom. 2014 Sep 3;25(11):1953–61. doi: 10.1007/s13361-014-0967-z (PMC4197381; doi:10.1007/s13361-014-0967-z)
Supplement: Supplementary file 4 — (ZIP 7870 kb) [file 13361_2014_967_MOESM4_ESM.zip › data/SGVDGPHFPLSLSTCLFGR_-2_4_29308.txt]

m/z	i	matches
186.11916	11.5
187.47070	17.4
193.14606	8.4
194.30446	9.1
195.25844	16.2
197.18550	102.5
198.21944	8.0
199.18495	42.4
200.28381	86.2
201.33484	53.1
202.39587	3.5
204.25784	38.2
205.19934	3.4
207.36301	48.2
210.26176	34.8
211.39906	41.5
212.13443	32.5
213.27045	94.7
214.23228	57.7
215.28856	69.9
216.32330	13.0
217.17415	75.4
218.33273	28.8
219.27612	1170.9
221.21623	11.1
222.32898	4.5
223.28868	13.9
224.40388	35.1
225.43748	25.7
226.38394	76.7
227.33875	79.5
228.30522	110.8
229.23160	152.4
230.23076	21.7
231.38921	41.8
232.29161	9.9
233.34270	52.4
234.36035	70.0
235.31087	148.0
236.34863	17.1
237.54233	12.0
238.34494	27.4
239.36470	21.5
240.19058	69.1
241.18727	103.1
242.43927	37.1
243.28812	80.7
244.33057	82.6
245.44272	103.5
246.34711	107.2
247.34937	1289.8	b (6) (2+)-H2O, y (4) (2+)
248.27856	39.0
249.29829	86.4
251.07637	71.6
252.27979	56.1
253.39307	29.4
254.31900	42.6
255.32840	35.4
256.24225	20.9
257.40955	16.9
258.35864	42.7
259.29953	169.8
260.40652	82.5
261.34106	86.3
262.25635	36.9
263.34262	94.6
264.35553	36.0
265.34790	54.4
266.35776	27.8
267.40875	499.9
268.45459	338.1
269.32962	94.0
270.39435	37.4
271.57706	28.9
272.44122	37.1
273.44904	19.1
274.42755	119.6
275.27231	36.1
276.28400	122.5
277.50238	184.2
278.32965	66.0
279.36151	55.3
280.36337	35.2
281.40948	58.5
282.48361	74.4
283.40253	176.9
284.56030	103.4
285.36221	178.5
286.37964	99.3
287.61285	85.6
288.30450	327.8
289.44943	202.6
290.40213	37.7
291.41476	16.7
292.30011	35.0
293.37817	20.1
294.38297	108.6
295.37158	279.3
296.32639	231.4
297.37546	70.6
298.46252	112.9
299.34583	199.6
300.42993	110.5
301.45227	201.9
302.27402	17.8
303.37888	110.6
304.45465	10.5
305.43622	48.5
306.39746	219.8
307.29657	99.3
308.53326	78.8
309.51428	27.2
310.36530	38.5
311.67035	153.8
312.40652	884.0
313.47498	120.4
314.58652	39.9
315.47021	133.0
316.34711	98.1
317.53845	91.5
318.39993	1570.8
319.46442	141.2
320.38647	20.8
321.51059	115.4
322.43704	16.4
323.38928	54.9
324.40045	106.5
325.53555	127.8
326.43317	138.1
327.38873	75.1
328.27600	28.6
329.36267	200.8
330.42133	404.4
331.45670	51.2
332.53989	45.4
333.49332	561.7
334.40851	177.2
335.48584	112.1
336.58755	43.7
337.39774	18.5
338.37109	41.0
339.52844	25.8
340.45380	37.5
341.44104	199.7
342.41376	469.3
343.69171	41.9
344.44604	17.5
345.37628	71.5
346.53619	64.3
347.38318	236.6
348.53687	146.2
349.42139	524.7
350.59204	27.1
351.50964	13.8
352.42358	35.7
353.49066	79.1
354.52771	51.4
355.35443	59.9
356.41028	51.5
357.51605	42.2
358.43387	219.0
359.48141	396.7
360.42279	115.5
361.37762	69.8
362.43829	82.1
363.60364	22.9
364.52493	96.0
365.35153	102.2
366.60077	104.1
367.48120	72.4
368.51947	72.0
369.38547	149.1
370.32040	20.0
371.63324	59.5
372.62393	51.0
373.72986	78.4
374.41284	58.7
375.47638	99.9
376.45428	72.3
377.48999	170.9
378.66577	27.6
379.40619	47.0
380.64893	88.3
381.46338	27.1
382.63086	223.2
383.62112	99.3
384.53137	166.0
385.84357	65.4
386.59595	85.4
387.45746	404.3
388.31970	113.1
389.40253	88.0
390.33893	69.7
391.44684	245.3
392.18597	903.2	y (11) (3+)-NH3, y (11) (3+)-H2O, y (7) (2+)
393.00952	62.4
394.40344	773.3
395.37476	118.1
396.54370	70.0
397.45477	78.1
398.50952	24.9
399.58691	72.4
400.47876	41.8
401.47665	200.9
402.55893	105.8
403.57739	78.5
404.82031	191.2
405.53040	351.7
406.48816	88.5
407.56271	122.8
408.50836	89.8
409.66345	83.8
410.56268	107.0
411.58408	133.4
412.52930	102.4
413.57532	43.9
414.44733	155.4
415.45697	122.4
416.45523	78.8
417.89954	69.3
418.55261	174.8
419.53159	132.3
420.39166	119.4
420.99969	199.0
422.28333	137.1
423.37985	127.0
424.42053	128.6
425.49332	1623.7	b (13) (3+)-H2O
426.59021	432.8
427.78772	111.6
428.73920	174.3
429.44861	2015.5
430.64758	167.8
431.52173	69.0
432.44354	225.0
433.37427	150.3
434.56177	338.7
435.40002	309.2
436.44415	243.8
437.53381	155.1
438.51770	215.3
439.55237	255.4
440.72772	94.9
441.48309	139.1
442.49640	212.7
443.60333	53.0
444.52246	46.3
445.84644	53.3
446.60419	128.5
447.46527	571.4
448.58533	941.3
449.40259	1512.8	y (8) (2+)
450.30914	119.3
451.50629	159.9
452.43274	119.8
453.40588	680.0
454.44824	442.1
455.45679	263.4
456.43628	138.8
457.58423	122.8
458.47028	103.1
459.40088	179.0
460.40094	116.9
461.29504	159.8
462.23199	226.8
463.44501	448.0
464.53247	108.9
465.97461	272.8
467.32532	235.7
468.54370	133.6
470.30023	292.4
471.52814	234.8
472.52869	150.1
473.51147	214.7
474.41156	105.0
475.39490	305.2
476.44830	122.7
477.44104	149.0
478.69940	130.7
479.85065	238.0
481.23315	843.6
482.43915	331.8
483.39258	137.5
484.37042	105.3
485.32208	285.7
486.59967	94.4
487.73389	152.0
488.59674	194.0
489.49146	37.7
490.28107	120.9
491.65002	1098.4	y (9) (2+), y (4) (1+)
493.32776	32.4
494.62347	98.7
495.46533	187.8
496.57568	256.1
497.42590	218.0
498.42963	227.6
499.32703	187.3
500.49103	168.0
501.38348	84.5
502.48297	192.0
503.44702	190.8
504.76361	499.6
505.42725	193.7
506.49548	81.7
507.42584	106.8
508.76270	436.4
509.51770	503.6
510.50653	210.5
511.41504	70.0
512.31140	80.1
513.28064	71.6
514.37177	191.8
515.42206	318.2
516.53094	153.7
517.64990	296.7
518.42072	235.3
519.63910	216.0
520.37927	1782.9	y (14) (3+)-H2O, y (14) (3+)-NH3
521.37836	224.2
522.55389	140.4
523.48053	130.3
524.67529	237.0
525.56091	137.5
526.40826	105.6
527.54095	186.3
528.43054	856.3
529.68195	178.1
530.56775	116.5
531.68927	711.4
532.63318	886.1	b (16) (3+)-H2O
533.59595	358.9
534.53638	215.2
535.39587	340.5
536.41803	268.1
537.49457	310.8
538.59021	293.5
539.48492	562.7
540.32715	198.0
541.40070	2783.7
542.44586	91.2
543.59393	128.3
544.40802	116.4
545.49261	146.1
546.41998	519.1
547.83075	3389.0
548.49359	3843.2	y (10) (2+), b (11) (2+)
549.46191	482.5
550.53674	172.6
551.47296	877.9
552.48505	186.5
553.53748	690.4
554.42450	2619.5
555.35223	996.3
556.29901	402.6
557.79401	358.8
558.71210	166.0
559.62964	79.8
560.44592	85.7
561.68805	332.1
562.38983	552.4
563.43665	290.4
564.51489	96.8
565.61688	433.6
566.45093	1008.1
567.65344	890.4
568.56812	619.6
569.45435	129.7
570.50586	98.4
571.59460	611.5
572.50275	221.2
573.82837	251.3
574.57996	484.6
575.85101	654.2
576.55707	4763.9	y (16) (3+)-NH3, y (16) (3+)-H2O
577.67084	237.7
578.48566	141.6
579.50073	701.3
580.32666	258.8
581.17493	387.3
581.95911	215.9
582.68872	176.0
583.52161	220.8
584.64795	176.7
585.63477	325.3
586.60834	175.8
587.52533	78.7
588.44324	901.9	y (11) (2+)-H2O
589.49792	912.6	y (11) (2+)-NH3
590.61737	631.4
591.81628	234.1
592.81683	244.9
594.37140	3849.9
595.66943	1610.9	y (5) (1+), b (12) (2+)-H2O
596.50403	400.0
597.72290	292.1
598.63885	397.3
599.80365	503.6
600.58447	1059.5	b (18) (3+)-H2O
602.11450	3064.1
603.24255	426.3
604.41437	2098.3	b (12) (2+)
605.13745	898.1
606.37427	3350.7	b (18) (3+)
607.23236	597.7
607.83923	123.4
608.59851	59.1
609.60919	325.4
610.52979	162.9
611.46753	623.0
612.48395	427.6
613.39600	258.2
614.15540	523.4
615.09760	982.0
616.18817	354.2
617.39612	511.7
618.32562	551.7
619.53131	452.2
620.53827	477.3
621.51123	424.1
622.38898	204.6
623.55164	625.5
624.51855	611.6
625.48621	650.5
626.50977	234.0
627.63751	264.0
628.56946	243.0
629.47363	1466.7	y (18) (3+)-H2O, y (18) (3+)-NH3
630.57404	663.0
631.65576	500.3
632.34589	298.7
633.18280	545.5
634.33746	259.3
635.41376	6818.7	y (18) (3+)
636.64716	1490.1
637.94647	329.6
638.76355	386.5
639.50903	206.5
640.28717	276.0
641.13586	355.5
642.12329	573.1
643.24634	657.2
644.37634	612.1
645.65082	612.0
646.42883	5141.7
647.41516	1781.2	b (13) (2+)
648.68225	1050.4
649.53406	583.7
650.43713	399.5
651.50604	659.6
652.63678	2522.5	[M+3H] (3+)-NH3-H2O
654.06866	1562.5
654.98389	3180.3
655.61554	7949.2
656.83209	46.9
657.53241	86.5
658.22473	206.4
659.50836	24.6
660.50549	13.6
661.75623	4.3
663.41479	39.2
664.35291	25.5
665.47168	273.6
666.53119	133.5
667.54486	122.1
668.59558	87.2
669.31586	105.2
670.23969	215.0
671.29224	145.7
672.54236	72.3
673.54474	174.4
674.46313	164.5
675.52899	1582.7
676.51477	315.3
677.56134	151.8
678.26984	289.4
679.53247	294.3
680.21979	543.9
681.32404	178.8
682.42407	269.0
683.47351	7735.7
684.46039	2998.9
685.36407	772.0
686.28717	1160.0
687.26520	651.7
688.49854	397.6
689.60712	481.3
690.73743	221.0
691.83319	334.1
692.61462	1290.2
693.65192	5027.6
694.42010	658.9
695.68048	1193.1	y (6) (1+)
696.53223	418.2
697.34631	275.4
699.03180	991.5	b (14) (2+)
700.35870	1691.9
701.76471	2620.3
702.75574	2388.5
703.74902	658.0
704.63281	274.2
705.51569	243.9
706.67938	226.2
708.22943	259.4
709.24585	242.0
710.05676	441.7
711.21350	270.6
712.52057	391.4
713.53656	282.3
714.56104	336.8
715.49457	668.2
716.19965	346.2
717.50977	769.3
718.56909	719.1
719.43573	351.3
720.19208	342.0
721.66156	380.3
722.58301	285.4
724.09888	952.6
725.26697	490.5
726.45648	214.8
727.53302	392.5
728.67059	436.0
729.68750	210.2
730.60858	191.0
731.71857	697.0
732.53906	344.1
733.51379	402.8
734.45825	13595.2
735.24951	880.1
736.32660	378.9
737.47974	169.7
738.65680	500.9
740.34155	1061.3	b (15) (2+)-H2O
741.09424	904.9
741.87976	136.4
742.96478	278.4
743.91089	838.5
744.79712	2293.7
745.60321	1045.8
746.51923	478.7
747.72070	429.3
748.86548	298.3
749.66077	200.3
750.74475	578.6
751.53168	344.1
752.29163	592.8
753.05939	493.0
753.89423	391.9
754.75684	275.3
756.54156	3044.5
757.52075	699.0
758.36084	232.6
759.56458	386.5
760.89728	321.0
761.75195	144.5
762.78503	303.5
763.61700	424.1
764.53656	682.2
765.64081	545.8
766.66937	313.3
767.59924	130.1
768.54303	1064.8
769.54358	324.0
770.48578	296.8
771.25952	447.9
772.17084	1482.9
773.96655	693.9
774.66040	1931.9
775.77795	302.0
776.56647	398.9
777.75873	195.7
778.85675	234.0
779.83118	103.9
780.54248	224.0
781.15607	381.9
782.51654	9976.5
783.55206	4812.5	y (7) (1+)
784.60754	1279.8
785.45343	143.6
786.15027	3395.8
787.34772	574.6
788.43665	564.6
789.57892	781.8
790.65991	647.4
791.67175	215.5
792.76227	381.3
793.73749	1027.7
794.63800	1499.4
795.47797	104.8
796.77142	230.5
797.93481	278.7
798.80670	386.3
799.88824	357.4
800.76813	556.2
802.24695	4632.2
803.22571	1632.5
804.17432	314.9
805.71576	207.9
806.57025	104.9
807.77869	672.3
808.53931	1579.8	y (15) (2+)-NH3
809.63977	524.9
810.81635	300.8
811.83771	245.4
812.89734	287.3
813.80206	249.3
814.54291	587.8
815.44403	241.1
816.46216	105.8
817.53223	2275.7
819.17358	3827.2
820.50519	523.9
821.67938	482.9
822.73102	261.9
823.58447	252.3
824.84131	185.1
826.23450	130.0
827.48004	312.7
828.21436	262.0
829.28967	211.3
830.41388	305.2
831.84436	216.2
832.96246	77.3
833.82990	66.2
834.52332	192.5
835.46924	180.4
836.41779	354.9
837.73346	152.0
838.68591	244.6
839.60333	304.0
840.59113	153.6
841.37781	117.8
842.44080	329.0
843.37646	235.0
844.14941	270.7
845.52374	1063.4
846.67706	397.7
847.58496	2887.1
848.83459	125.0
849.85754	313.9
850.59705	314.0
851.75519	1580.8
852.59833	630.3
853.93622	293.7
854.79602	102.7
855.79932	200.8
856.68866	270.6
857.66614	195.9
858.84735	330.8
859.75549	155.5
860.68341	166.9
861.49951	526.9
862.62463	143.8
863.57971	95.3
864.81110	1495.1	y (16) (2+)-NH3, y (16) (2+)-H2O
866.13751	419.2
867.39899	1253.3
868.39288	925.6
869.35071	840.5
870.24335	244.6
871.29608	94.0
872.44830	306.6
873.89465	1766.1	y (16) (2+)
874.60553	651.9
875.50220	259.2
876.66809	121.1
877.59741	161.2
878.60815	345.5
879.54095	1562.6	y (8) (1+)-NH3, b (17) (2+)
880.58386	103.5
881.53363	196.3
882.51398	361.3
883.60693	84.3
884.74353	186.0
885.50183	248.1
886.29474	263.9
887.16797	147.1
888.25165	131.4
889.38232	74.8
890.18250	107.1
891.43152	186.3
892.59393	231.6
893.68744	463.2
895.00568	735.1	b (9) (1+)
895.62830	2078.8
896.52875	1276.7	y (8) (1+)
897.54779	419.4
898.70453	120.7
899.78235	721.0	b (18) (2+)-H2O
900.72772	347.0
901.59192	313.0
902.54962	1349.0
903.53394	1067.9
904.42120	547.4
905.43683	250.6
906.58313	198.7
908.31720	3500.5	b (18) (2+)
909.19061	2421.6
910.37579	238.3
911.47552	226.9
912.63031	83.7
913.57135	373.5
914.57745	236.0
916.28784	368.6
917.38611	462.2
918.45563	260.4
919.50018	123.3
920.50433	254.0
921.73566	721.1
922.71588	368.3
923.53650	1255.5	y (17) (2+)
924.86090	57.9
925.62555	147.7
926.68494	133.1
927.64478	98.3
928.84070	33.5
929.71332	19.3
931.04938	3245.8
932.60864	197.5
934.48602	3685.8
935.46155	180.6
936.28705	59.8
937.97906	221.6
938.75671	167.8
939.60400	205.1
941.48840	80.5
942.63300	108.3
943.72925	31.6
944.52325	14.2
945.30969	40.6
946.64899	150.3
947.48822	55.5
948.31860	79.2
949.39142	305.9
950.46222	71.3
951.72467	21.8
952.60474	46.4
953.48114	128.8
954.41437	170.7
955.59131	96.1
956.69257	46.6
957.49731	55.7
958.54535	51.4
959.26459	61.6
960.47632	18.1
961.29486	23.1
962.40607	27.5
963.78070	146.6
964.52979	219.6
965.55658	123.4
966.56689	79.2
967.75183	33.6
968.54987	72.7
969.55566	27.8
970.57129	179.1
971.25433	64.3
972.67938	80.0
973.34296	131.0
974.51251	183.7
975.48383	100.1
976.66931	38.2
977.50513	106.4
978.45770	141.0
979.36078	29.9
981.41351	5230.6
982.43030	3481.0
983.42792	1221.7	y (9) (1+)
984.38391	303.8
985.62952	70.5
987.33142	50.1
988.51935	39.9
989.73676	40.6
990.61975	73.1
991.65112	97.0
992.57581	528.7
993.58826	75.1
994.52216	61.3
995.39746	13.2
996.77576	69.7
997.57758	92.8
998.53015	68.6
999.22443	65.0
1000.80066	72.1
1002.33240	59.8
1003.55847	44.1
1005.42169	75.2
1006.47473	12.5
1007.28101	10.0
1008.58112	304.3
1009.74188	291.6
1010.55310	2347.2
1011.63525	200.0
1012.59186	29.9
1013.50677	103.6
1014.73291	54.7
1015.49188	58.4
1016.67560	112.9
1017.62115	152.2
1018.65564	128.2
1019.58453	273.3
1020.55579	183.2
1021.49353	216.3
1022.43152	48.1
1023.54260	14.2
1024.47229	55.0
1025.36060	37.5
1026.34180	86.3
1027.04822	22.1
1027.70081	154.9
1028.70020	207.1
1029.68665	42.9
1030.55176	415.9
1031.50391	893.6
1032.50330	1882.2
1033.50781	762.5
1034.59167	127.9
1035.40454	13.8
1036.55701	51.4
1037.72815	11.2
1038.53809	16.9
1039.84094	77.2
1040.65015	31.0
1041.65186	62.6
1042.38086	4.9
1043.04175	5.3
1043.95837	14.9
1044.88147	38.8
1045.62683	36.0
1046.69348	63.6
1047.55933	27.4
1048.86780	56.1
1049.67188	117.5
1050.55591	125.6
1051.66736	77.7
1052.58960	40.1
1053.58545	50.5
1054.54578	19.5
1056.74023	48.1
1057.50867	30.2
1058.58716	31.7
1059.63879	49.9
1060.52759	18.1
1062.41492	822.3
1063.52136	487.0
1064.56201	536.3
1065.48889	52.0
1066.57861	79.6
1067.56042	138.4
1068.57703	91.1
1069.50208	29.8
1070.68909	14.0
1071.72021	11.3
1072.72534	16.5
1073.71631	45.3
1074.53394	19.0
1075.46667	4.0
1076.69983	104.2
1077.59570	248.6
1078.54773	201.9
1079.82202	114.8
1081.55493	9541.4
1082.59167	411.1
1083.56873	58.9
1084.62244	67.9
1085.61987	53.7
1088.59155	17.7
1089.49463	20.6
1092.54260	52.2
1094.50464	5286.3	b (11) (1+)
1095.53088	4092.6
1096.48376	957.5	y (10) (1+)
1097.39856	327.5
1098.41553	51.9
1099.63086	46.1
1100.67371	33.7
1101.57446	49.7
1102.64612	8.4
1103.53601	18.8
1104.53162	26.2
1105.88794	56.6
1106.73230	52.0
1107.55273	97.6
1108.86841	57.5
1109.69861	207.2
1110.67627	92.3
1111.71667	2.6
1112.69470	7.8
1113.66357	43.8
1114.51428	54.7
1115.67700	96.7
1116.51685	37.6
1117.51379	39.2
1118.52124	61.2
1119.42261	16.6
1122.61743	223.6
1123.65405	235.3
1124.51538	790.7
1125.66357	59.7
1126.54626	42.3
1127.54541	40.1
1128.64563	27.7
1129.85718	33.9
1130.64282	122.7
1131.67468	111.1
1132.64331	14.9
1133.58862	69.0
1134.48364	21.6
1135.74048	36.7
1136.50085	8.7
1137.34656	23.5
1138.50610	14.3
1139.71948	3.8
1141.18457	22.9
1141.87964	41.8
1142.78015	47.1
1143.55884	35.6
1144.61914	36.7
1145.65930	25.1
1146.60815	7.9
1147.28027	3.2
1148.70276	33.5
1149.81323	10.0
1150.59070	16.0
1151.66187	43.8
1152.61621	159.7
1153.54834	88.7
1154.68604	23.1
1156.81604	8.2
1157.90137	33.3
1158.55261	26.8
1159.59595	38.9
1160.67761	6.6
1161.60876	26.0
1162.77039	71.6
1163.72583	58.2
1164.56750	25.8
1166.56445	10.5
1170.67883	11.5
1171.52588	6.9
1172.13281	45.3
1173.72424	19.0
1175.42273	62.1
1176.70117	63.4
1177.58301	82.4
1178.54138	67.4
1179.60815	308.5
1180.59631	259.6
1181.63123	345.2
1182.56396	22.1
1183.90100	59.3
1185.58240	16.2
1186.56201	82.4
1188.54919	5.7
1189.60266	45.3
1190.58789	176.7
1191.53101	182.1
1192.50513	38.7
1193.72375	27.2
1195.92188	10.9
1196.81909	115.5
1197.78198	103.8
1198.84131	23.6
1199.58813	21.7
1200.62451	19.9
1201.62695	7.7
1206.64380	46.0
1207.58630	2069.5	b (12) (1+)
1208.60437	1492.4
1209.57690	528.1
1210.73914	124.8
1211.72070	42.8
1213.12280	58.3
1216.79504	19.2
1217.93726	12.2
1221.72656	34.5
1222.71033	31.8
1223.52222	34.6
1228.58350	27.7
1230.52478	19.9
1233.87378	8.2
1235.52747	16.2
1237.68115	15.7
1238.47144	7.2
1239.32703	9.8
1240.54504	8.9
1242.56360	15.4
1243.35718	7.7
1244.61865	21.4
1248.84558	21.0
1250.68433	27.2
1256.71179	3.7
1260.61926	10.9
1261.69580	10.5
1263.01453	33.4
1263.71167	4.3
1264.69165	10.7
1265.82593	14.6
1267.58911	11.4
1269.03430	24.4
1269.89294	33.8
1272.77295	16.9
1277.84888	8.1
1279.63318	50.1
1283.45386	14.9
1284.65906	6.9
1285.60437	14.0
1287.56641	24.8
1289.05933	43.0
1289.78955	110.5
1290.58850	212.9
1291.76318	58.0
1292.70581	28.7
1294.72168	13.4
1301.51624	3.0
1302.43140	11.0
1303.71753	11.9
1304.70166	13.3
1306.68774	517.7
1307.71252	304.7
1308.63989	156.7
1309.68481	38.1
1313.64990	2.2
1314.88257	12.4
1315.72974	20.7
1316.82837	7.8
1319.66028	18.7
1320.64771	5.6
1321.69092	14.0
1334.70190	48.9
1337.58777	5.1
1348.47632	9.0
1350.87781	63.2
1351.77380	30.8
1353.04456	2.6
1355.43164	11.9
1357.76257	10.2
1359.64807	10.0
1363.73059	30.5
1375.88867	11.0
1378.66150	8.6
1379.96533	9.5
1390.48364	11.6
1391.75134	19.8
1392.68884	15.7
1399.66431	11.4
1404.72632	7.8
1408.85950	6.4
1409.64795	6.5
1414.33337	11.6
1417.75244	7.5
1418.79553	5.6
1421.65576	4.0
1428.57068	37.8
1429.48962	18.3
1435.66357	105.7
1436.76355	84.1
1437.73938	59.7
1439.02979	9.7
1445.46301	11.0
1450.79004	4.6
1451.53674	5.0
1453.89417	8.9
1468.73096	4.2
1477.77417	9.5
1483.52466	9.1
1496.97803	16.1
1497.73279	4.2
1502.17542	31.7
1504.40186	8.2
1507.06165	9.4
1508.69055	4.9
1511.98535	9.8
1517.77100	9.8
1518.67188	12.2
1527.80273	29.8
1536.48804	6.7
1539.82422	9.8
1550.71631	11.3
1562.84253	12.1
1564.75134	54.4
1565.77881	107.4
1566.68054	71.5
1567.69885	42.5
1570.70190	33.9
1582.85620	11.3
1584.89038	16.3
1611.83984	5.5
1612.76465	15.8
1615.75684	2.7
1621.64075	23.3
1649.99915	8.0
1657.69189	18.8
1659.91565	4.6
1661.64502	19.9
1662.68848	7.3
1678.38806	110.0
1679.05310	52.7
1679.84863	91.4
1680.95691	36.1
1715.75684	17.2
1720.56348	9.8
1732.90186	7.0
1773.81873	7.8
1994.09021	24.5
