# Supplementary material for: Top-Down and Bottom-Up Identification of Proteins by Liquid Extraction Surface Analysis Mass Spectrometry of Healthy and Diseased Human Liver Tissue
Source: J Am Soc Mass Spectrom. 2014 Sep 3;25(11):1953–61. doi: 10.1007/s13361-014-0967-z (PMC4197381; doi:10.1007/s13361-014-0967-z)
Supplement: Supplementary file 5 — (ZIP 6136 kb) [file 13361_2014_967_MOESM5_ESM.zip]

Archive with 499 entries (499 files):
- data/GLTLLFASGDSGAGCWSVSGR_-3_2_78091.emf
- data/GLTLLFASGDSGAGCWSVSGR_-3_2_78091.txt
- data/GLTLLFASGDSGAGCWSVSGR_-3_4_25549.emf
- data/GLTLLFASGDSGAGCWSVSGR_-3_4_25549.txt
- data/FQVWDYEEGEVEALLDR_-3_2_78392.emf
- data/FQVWDYEEGEVEALLDR_-3_2_78392.txt
- data/FQVWDYEEGEVEALLDR_-3_4_38850.emf
- data/FQVWDYEEGEVEALLDR_-3_4_38850.txt
- data/QQENVTLLLSLLEEFDFHVR_-3_2_79806.emf
- data/QQENVTLLLSLLEEFDFHVR_-3_2_79806.txt
- data/QQENVTLLLSLLEEFDFHVR_-3_4_42822.emf
- data/QQENVTLLLSLLEEFDFHVR_-3_4_42822.txt
- data/EAVLNGLVATEVLMWFYVGEIIGK_-3_2_81088.emf
- data/EAVLNGLVATEVLMWFYVGEIIGK_-3_2_81088.txt
- data/EAVLNGLVATEVLMWFYVGEIIGK_-3_4_60528.emf
- data/EAVLNGLVATEVLMWFYVGEIIGK_-3_4_60528.txt
- data/LCAEEDQGAQIYAR_-3_2_76088.emf
- data/LCAEEDQGAQIYAR_-3_2_76088.txt
- data/LCAEEDQGAQIYAR_-3_4_1062.emf
- data/LCAEEDQGAQIYAR_-3_4_1062.txt
- data/LSGAQADLHIEDGDSIR_-3_2_76937.emf
- data/LSGAQADLHIEDGDSIR_-3_2_76937.txt
- data/LSGAQADLHIEDGDSIR_-3_4_1532.emf
- data/LSGAQADLHIEDGDSIR_-3_4_1532.txt
- data/ESISVSSEQLAQFR_-3_2_76128.emf
- data/ESISVSSEQLAQFR_-3_2_76128.txt
- data/ESISVSSEQLAQFR_-3_4_6477.emf
- data/ESISVSSEQLAQFR_-3_4_6477.txt
- data/GGVEDEVTLSAYITIALLEIPLTVTHPVVR_-3_2_84455.emf
- data/GGVEDEVTLSAYITIALLEIPLTVTHPVVR_-3_2_84455.txt
- data/GGVEDEVTLSAYITIALLEIPLTVTHPVVR_-3_4_58125.emf
- data/GGVEDEVTLSAYITIALLEIPLTVTHPVVR_-3_4_58125.txt
- data/TYMLAFDVNDEKNWGLSVYADKPETTK_-3_2_83981.emf
- data/TYMLAFDVNDEKNWGLSVYADKPETTK_-3_2_83981.txt
- data/TYMLAFDVNDEKNWGLSVYADKPETTK_-3_4_20984.emf
- data/TYMLAFDVNDEKNWGLSVYADKPETTK_-3_4_20984.txt
- data/MDPNCSCAAGDSCTCAGSCK_-3_2_77382.emf
- data/MDPNCSCAAGDSCTCAGSCK_-3_2_77382.txt
- data/MDPNCSCAAGDSCTCAGSCK_-3_4_951.emf
- data/MDPNCSCAAGDSCTCAGSCK_-3_4_951.txt
- data/LVYVFSQDFTVFGGSLSGAHAQK_-3_2_79989.emf
- data/LVYVFSQDFTVFGGSLSGAHAQK_-3_2_79989.txt
- data/LVYVFSQDFTVFGGSLSGAHAQK_-3_4_23225.emf
- data/LVYVFSQDFTVFGGSLSGAHAQK_-3_4_23225.txt
- data/VLALSVETDYTFPLAEK_-3_2_77304.emf
- data/VLALSVETDYTFPLAEK_-3_2_77304.txt
- data/VLALSVETDYTFPLAEK_-3_4_24154.emf
- data/VLALSVETDYTFPLAEK_-3_4_24154.txt
- data/LVDQNIFSFYLSR_-3_2_76252.emf
- data/LVDQNIFSFYLSR_-3_2_76252.txt
- data/LVDQNIFSFYLSR_-3_4_26213.emf
- data/LVDQNIFSFYLSR_-3_4_26213.txt
- data/DSLLQDGEFSMDLR_-3_2_76278.emf
- data/DSLLQDGEFSMDLR_-3_2_76278.txt
- data/DSLLQDGEFSMDLR_-3_4_23776.emf
- data/DSLLQDGEFSMDLR_-3_4_23776.txt
- data/MLVVLLQGTREEDDVVSEDLVQQDVQDLYEAGELK_-3_2_87731.emf
- data/MLVVLLQGTREEDDVVSEDLVQQDVQDLYEAGELK_-3_2_87731.txt
- data/MLVVLLQGTREEDDVVSEDLVQQDVQDLYEAGELK_-3_4_38750.emf
- data/MLVVLLQGTREEDDVVSEDLVQQDVQDLYEAGELK_-3_4_38750.txt
- data/VDLTQVMDDEVFMAFASYATIILSK_-3_2_82007.emf
- data/VDLTQVMDDEVFMAFASYATIILSK_-3_2_82007.txt
- data/SGYHQSASEHGLVVIAPDTSPR_-3_2_79195.emf
- data/SGYHQSASEHGLVVIAPDTSPR_-3_2_79195.txt
- data/SGYHQSASEHGLVVIAPDTSPR_-3_4_551.emf
- data/SGYHQSASEHGLVVIAPDTSPR_-3_4_551.txt
- data/ISFYMTNYGEEGTHVGSAAALDNTDLVFGQYR_-3_2_86173.emf
- data/ISFYMTNYGEEGTHVGSAAALDNTDLVFGQYR_-3_2_86173.txt
- data/ISFYMTNYGEEGTHVGSAAALDNTDLVFGQYR_-3_4_23255.emf
- data/ISFYMTNYGEEGTHVGSAAALDNTDLVFGQYR_-3_4_23255.txt
- data/EIADGLCLEVEGK_-3_2_75496.emf
- data/EIADGLCLEVEGK_-3_2_75496.txt
- data/EIADGLCLEVEGK_-3_4_8630.emf
- data/EIADGLCLEVEGK_-3_4_8630.txt
- data/FGVEQDVDMVFASFIR_-3_2_77179.emf
- data/FGVEQDVDMVFASFIR_-3_2_77179.txt
- data/FGVEQDVDMVFASFIR_-3_4_42110.emf
- data/FGVEQDVDMVFASFIR_-3_4_42110.txt
- data/TLFIQCDVADQQQLR_-3_2_76890.emf
- data/TLFIQCDVADQQQLR_-3_2_76890.txt
- data/TLFIQCDVADQQQLR_-3_4_9040.emf
- data/TLFIQCDVADQQQLR_-3_4_9040.txt
- data/HLMHLELDISDSK_-3_2_76030.emf
- data/HLMHLELDISDSK_-3_2_76030.txt
- data/HLMHLELDISDSK_-3_4_2572.emf
- data/HLMHLELDISDSK_-3_4_2572.txt
- data/IIGINGDFFANMVVDAVLAIK_-3_2_78841.emf
- data/IIGINGDFFANMVVDAVLAIK_-3_2_78841.txt
- data/IIGINGDFFANMVVDAVLAIK_-3_4_56873.emf
- data/IIGINGDFFANMVVDAVLAIK_-3_4_56873.txt
- data/FSPYVFNGGTILAIAGEDFAIVASDTR_-3_2_82081.emf
- data/FSPYVFNGGTILAIAGEDFAIVASDTR_-3_2_82081.txt
- data/FSPYVFNGGTILAIAGEDFAIVASDTR_-3_4_45931.emf
- data/FSPYVFNGGTILAIAGEDFAIVASDTR_-3_4_45931.txt
- data/NVVAVGAGFCDGLGFGDNTK_-3_2_77434.emf
- data/NVVAVGAGFCDGLGFGDNTK_-3_2_77434.txt
- data/NVVAVGAGFCDGLGFGDNTK_-3_4_22709.emf
- data/NVVAVGAGFCDGLGFGDNTK_-3_4_22709.txt
- data/ELAEDGYSGVEVR_-3_2_75575.emf
- data/ELAEDGYSGVEVR_-3_2_75575.txt
- data/ELAEDGYSGVEVR_-3_4_1692.emf
- data/ELAEDGYSGVEVR_-3_4_1692.txt
- data/LGVGAATHVVIYDASDQGLYSAPR_-3_2_80020.emf
- data/LGVGAATHVVIYDASDQGLYSAPR_-3_2_80020.txt
- data/LGVGAATHVVIYDASDQGLYSAPR_-3_4_6817.emf
- data/LGVGAATHVVIYDASDQGLYSAPR_-3_4_6817.txt
- data/FEGGVVIAADMLGSYGSLAR_-3_2_77897.emf
- data/FEGGVVIAADMLGSYGSLAR_-3_2_77897.txt
- data/FEGGVVIAADMLGSYGSLAR_-3_4_27317.emf
- data/FEGGVVIAADMLGSYGSLAR_-3_4_27317.txt
- data/GVEVTVGHEQEEGGKWPYAGTAEAIK_-3_2_81613.emf
- data/GVEVTVGHEQEEGGKWPYAGTAEAIK_-3_2_81613.txt
- data/GVEVTVGHEQEEGGKWPYAGTAEAIK_-3_4_2482.emf
- data/GVEVTVGHEQEEGGKWPYAGTAEAIK_-3_4_2482.txt
- data/IAIFGATGQTGLTTLAQAVQAGYEVTVLVR_-3_2_83491.emf
- data/IAIFGATGQTGLTTLAQAVQAGYEVTVLVR_-3_2_83491.txt
- data/IAIFGATGQTGLTTLAQAVQAGYEVTVLVR_-3_4_44906.emf
- data/IAIFGATGQTGLTTLAQAVQAGYEVTVLVR_-3_4_44906.txt
- data/ANEFHDVNCEVVAVSVDSHFSHLAWINTPR_-3_2_85629.emf
- data/ANEFHDVNCEVVAVSVDSHFSHLAWINTPR_-3_2_85629.txt
- data/ANEFHDVNCEVVAVSVDSHFSHLAWINTPR_-3_4_21584.emf
- data/ANEFHDVNCEVVAVSVDSHFSHLAWINTPR_-3_4_21584.txt
- data/EILGTAQSVGCNVDGR_-3_2_76267.emf
- data/EILGTAQSVGCNVDGR_-3_2_76267.txt
- data/EILGTAQSVGCNVDGR_-3_4_3132.emf
- data/EILGTAQSVGCNVDGR_-3_4_3132.txt
- data/DLLIAYYDVDYEK_-3_2_76269.emf
- data/DLLIAYYDVDYEK_-3_2_76269.txt
- data/DLLIAYYDVDYEK_-3_4_23796.emf
- data/DLLIAYYDVDYEK_-3_4_23796.txt
- data/LGCEVLGVSVDSQFTHLAWINTPR_-3_2_81037.emf
- data/LGCEVLGVSVDSQFTHLAWINTPR_-3_2_81037.txt
- data/LGCEVLGVSVDSQFTHLAWINTPR_-3_4_26839.emf
- data/LGCEVLGVSVDSQFTHLAWINTPR_-3_4_26839.txt
- data/DIAFEVEDCDYIVQK_-3_2_76915.emf
- data/DIAFEVEDCDYIVQK_-3_2_76915.txt
- data/DIAFEVEDCDYIVQK_-3_4_23405.emf
- data/DIAFEVEDCDYIVQK_-3_4_23405.txt
- data/MHFDFLIESCQVGMVKPEPQIYK_-3_2_81568.emf
- data/MHFDFLIESCQVGMVKPEPQIYK_-3_2_81568.txt
- data/MHFDFLIESCQVGMVKPEPQIYK_-3_4_22278.emf
- data/MHFDFLIESCQVGMVKPEPQIYK_-3_4_22278.txt
- data/HSMNPFCEIAVEEAVR_-3_2_77068.emf
- data/HSMNPFCEIAVEEAVR_-3_2_77068.txt
- data/HSMNPFCEIAVEEAVR_-3_4_8860.emf
- data/HSMNPFCEIAVEEAVR_-3_4_8860.txt
- data/VMNMEESNNGSLSAEFK_-3_2_77265.emf
- data/VMNMEESNNGSLSAEFK_-3_2_77265.txt
- data/VMNMEESNNGSLSAEFK_-3_4_4252.emf
- data/VMNMEESNNGSLSAEFK_-3_4_4252.txt
- data/AGAGSATLSMAYAGAR_-3_2_75683.emf
- data/AGAGSATLSMAYAGAR_-3_2_75683.txt
- data/AGAGSATLSMAYAGAR_-3_4_1992.emf
- data/AGAGSATLSMAYAGAR_-3_4_1992.txt
- data/FKNPPVNSLSLEFLTELVISLEK_-3_2_80942.emf
- data/FKNPPVNSLSLEFLTELVISLEK_-3_2_80942.txt
- data/FKNPPVNSLSLEFLTELVISLEK_-3_4_43602.emf
- data/FKNPPVNSLSLEFLTELVISLEK_-3_4_43602.txt
- data/ALCHPSSVDSLSTSAATEDHVSMGGWAAR_-3_2_82780.emf
- data/ALCHPSSVDSLSTSAATEDHVSMGGWAAR_-3_2_82780.txt
- data/ALCHPSSVDSLSTSAATEDHVSMGGWAAR_-3_4_4352.emf
- data/ALCHPSSVDSLSTSAATEDHVSMGGWAAR_-3_4_4352.txt
- data/AEAGAGSATEFQFR_-3_2_75619.emf
- data/AEAGAGSATEFQFR_-3_2_75619.txt
- data/AEAGAGSATEFQFR_-3_4_2632.emf
- data/AEAGAGSATEFQFR_-3_4_2632.txt
- data/QMAEIAVNAVLTVADMER_-3_2_77625.emf
- data/QMAEIAVNAVLTVADMER_-3_2_77625.txt
- data/QMAEIAVNAVLTVADMER_-3_4_38231.emf
- data/QMAEIAVNAVLTVADMER_-3_4_38231.txt
- data/KHISQISVAEDDDESLLGHLMIVGK_-3_2_81534.emf
- data/KHISQISVAEDDDESLLGHLMIVGK_-3_2_81534.txt
- data/KHISQISVAEDDDESLLGHLMIVGK_-3_4_8466.emf
- data/KHISQISVAEDDDESLLGHLMIVGK_-3_4_8466.txt
- data/ISIFLSMQDEIETEEIIKDIFQR_-3_2_81905.emf
- data/ISIFLSMQDEIETEEIIKDIFQR_-3_2_81905.txt
- data/ISIFLSMQDEIETEEIIKDIFQR_-3_4_43146.emf
- data/ISIFLSMQDEIETEEIIKDIFQR_-3_4_43146.txt
- data/VSVEVEKPREELFQLFGYGDVVFVSK_-3_2_83051.emf
- data/VSVEVEKPREELFQLFGYGDVVFVSK_-3_2_83051.txt
- data/VSVEVEKPREELFQLFGYGDVVFVSK_-3_4_25063.emf
- data/VSVEVEKPREELFQLFGYGDVVFVSK_-3_4_25063.txt
- data/ILSIGGGAGEIDLQILSK_-3_2_76914.emf
- data/ILSIGGGAGEIDLQILSK_-3_2_76914.txt
- data/ILSIGGGAGEIDLQILSK_-3_4_24301.emf
- data/ILSIGGGAGEIDLQILSK_-3_4_24301.txt
- data/FMVGEVSYGSWYQHVQEWWELSR_-3_2_82530.emf
- data/FMVGEVSYGSWYQHVQEWWELSR_-3_2_82530.txt
- data/FMVGEVSYGSWYQHVQEWWELSR_-3_4_28450.emf
- data/FMVGEVSYGSWYQHVQEWWELSR_-3_4_28450.txt
- data/YIAIVSTTVETK_-3_2_75340.emf
- data/YIAIVSTTVETK_-3_2_75340.txt
- data/YIAIVSTTVETK_-3_4_3582.emf
- data/YIAIVSTTVETK_-3_4_3582.txt
- data/DILIVVGNEIIEAPMAWR_-3_2_78088.emf
- data/DILIVVGNEIIEAPMAWR_-3_2_78088.txt
- data/DILIVVGNEIIEAPMAWR_-3_4_41638.emf
- data/DILIVVGNEIIEAPMAWR_-3_4_41638.txt
- data/HIQEHYGGTATFYLSQAADGAK_-3_2_79647.emf
- data/HIQEHYGGTATFYLSQAADGAK_-3_2_79647.txt
- data/HIQEHYGGTATFYLSQAADGAK_-3_4_2122.emf
- data/HIQEHYGGTATFYLSQAADGAK_-3_4_2122.txt
- data/DGETVESGEVTIK_-3_2_75427.emf
- data/DGETVESGEVTIK_-3_2_75427.txt
- data/DGETVESGEVTIK_-3_4_1142.emf
- data/DGETVESGEVTIK_-3_4_1142.txt
- data/GILFVGSGVSGGEEGAR_-3_2_76208.emf
- data/GILFVGSGVSGGEEGAR_-3_2_76208.txt
- data/GILFVGSGVSGGEEGAR_-3_4_7065.emf
- data/GILFVGSGVSGGEEGAR_-3_4_7065.txt
- data/LVSDEMVVELIEK_-3_2_75900.emf
- data/LVSDEMVVELIEK_-3_2_75900.txt
- data/LVSDEMVVELIEK_-3_4_23956.emf
- data/LVSDEMVVELIEK_-3_4_23956.txt
- data/IDLIAIADFAAGAMENWGLVTYR_-3_2_80208.emf
- data/IDLIAIADFAAGAMENWGLVTYR_-3_2_80208.txt
- data/IDLIAIADFAAGAMENWGLVTYR_-3_4_58846.emf
- data/IDLIAIADFAAGAMENWGLVTYR_-3_4_58846.txt
- data/TVAGGAWTYNTTSAVTVK_-3_2_77058.emf
- data/TVAGGAWTYNTTSAVTVK_-3_2_77058.txt
- data/TVAGGAWTYNTTSAVTVK_-3_4_4132.emf
- data/TVAGGAWTYNTTSAVTVK_-3_4_4132.txt
- data/SQGKVLQATVVAVGSGSKGK_-3_2_77323.emf
- data/SQGKVLQATVVAVGSGSKGK_-3_2_77323.txt
- data/SQGKVLQATVVAVGSGSKGK_-3_4_171.emf
- data/SQGKVLQATVVAVGSGSKGK_-3_4_171.txt
- data/QFGFIVLTTSAGIMDHEEAR_-3_2_78851.emf
- data/QFGFIVLTTSAGIMDHEEAR_-3_2_78851.txt
- data/QFGFIVLTTSAGIMDHEEAR_-3_4_22799.emf
- data/QFGFIVLTTSAGIMDHEEAR_-3_4_22799.txt
- data/VNDTIQIDLETGK_-3_2_75623.emf
- data/VNDTIQIDLETGK_-3_2_75623.txt
- data/VNDTIQIDLETGK_-3_4_5126.emf
- data/VNDTIQIDLETGK_-3_4_5126.txt
- data/GAHGIIVVYDVTDQESFNNVK_-3_2_79165.emf
- data/GAHGIIVVYDVTDQESFNNVK_-3_2_79165.txt
- data/GAHGIIVVYDVTDQESFNNVK_-3_4_7095.emf
- data/GAHGIIVVYDVTDQESFNNVK_-3_4_7095.txt
- data/VNPTVFFDIAVDGEPLGR_-3_2_77510.emf
- data/VNPTVFFDIAVDGEPLGR_-3_2_77510.txt
- data/IEDGNNFGVAVQEK_-3_2_75936.emf
- data/IEDGNNFGVAVQEK_-3_2_75936.txt
- data/IEDGNNFGVAVQEK_-3_4_1642.emf
- data/IEDGNNFGVAVQEK_-3_4_1642.txt
- data/LNCQVIGASVDSHFCHLAWVNTPK_-3_2_81010.emf
- data/LNCQVIGASVDSHFCHLAWVNTPK_-3_2_81010.txt
- data/LNCQVIGASVDSHFCHLAWVNTPK_-3_4_20514.emf
- data/LNCQVIGASVDSHFCHLAWVNTPK_-3_4_20514.txt
- data/IAIIVDDIIDDVESFVAAAEILK_-3_2_80079.emf
- data/IAIIVDDIIDDVESFVAAAEILK_-3_2_80079.txt
- data/IAIIVDDIIDDVESFVAAAEILK_-3_4_68439.emf
- data/IAIIVDDIIDDVESFVAAAEILK_-3_4_68439.txt
- data/GFHLDVEDYLSGVLILASELSR_-3_2_79822.emf
- data/GFHLDVEDYLSGVLILASELSR_-3_2_79822.txt
- data/GFHLDVEDYLSGVLILASELSR_-3_4_55714.emf
- data/GFHLDVEDYLSGVLILASELSR_-3_4_55714.txt
- data/LGISNHTHVVVYDGEHLGSFYAPR_-3_2_81197.emf
- data/LGISNHTHVVVYDGEHLGSFYAPR_-3_2_81197.txt
- data/LGISNHTHVVVYDGEHLGSFYAPR_-3_4_3492.emf
- data/LGISNHTHVVVYDGEHLGSFYAPR_-3_4_3492.txt
- data/TLQEVLTMEYR_-3_2_75511.emf
- data/TLQEVLTMEYR_-3_2_75511.txt
- data/TLQEVLTMEYR_-3_4_8690.emf
- data/TLQEVLTMEYR_-3_4_8690.txt
- data/TMTQFLEQGEATLSVAR_-3_2_77253.emf
- data/TMTQFLEQGEATLSVAR_-3_2_77253.txt
- data/TMTQFLEQGEATLSVAR_-3_4_22348.emf
- data/TMTQFLEQGEATLSVAR_-3_4_22348.txt
- data/NLHHELELGVVMGK_-3_2_76102.emf
- data/NLHHELELGVVMGK_-3_2_76102.txt
- data/NLHHELELGVVMGK_-3_4_1762.emf
- data/NLHHELELGVVMGK_-3_4_1762.txt
- data/VALVTASTDGIGFAIAR_-3_2_76391.emf
- data/VALVTASTDGIGFAIAR_-3_2_76391.txt
- data/VALVTASTDGIGFAIAR_-3_4_21494.emf
- data/VALVTASTDGIGFAIAR_-3_4_21494.txt
- data/GFAVMALAYYNYEDLPK_-3_2_77637.emf
- data/GFAVMALAYYNYEDLPK_-3_2_77637.txt
- data/GFAVMALAYYNYEDLPK_-3_4_26517.emf
- data/GFAVMALAYYNYEDLPK_-3_4_26517.txt
- data/VGPQVGLFLDAVVFGGEDFR_-3_2_78436.emf
- data/VGPQVGLFLDAVVFGGEDFR_-3_2_78436.txt
- data/VGPQVGLFLDAVVFGGEDFR_-3_4_42586.emf
- data/VGPQVGLFLDAVVFGGEDFR_-3_4_42586.txt
- data/EPTVDISPDTVGTLSLIMLAQAQEVFFLK_-3_2_84181.emf
- data/EPTVDISPDTVGTLSLIMLAQAQEVFFLK_-3_2_84181.txt
- data/EPTVDISPDTVGTLSLIMLAQAQEVFFLK_-3_4_58994.emf
- data/EPTVDISPDTVGTLSLIMLAQAQEVFFLK_-3_4_58994.txt
- data/SGDYYVTVVEDVTLGQIVATATLIIEHK_-3_2_83256.emf
- data/SGDYYVTVVEDVTLGQIVATATLIIEHK_-3_2_83256.txt
- data/SGDYYVTVVEDVTLGQIVATATLIIEHK_-3_4_56413.emf
- data/SGDYYVTVVEDVTLGQIVATATLIIEHK_-3_4_56413.txt
- data/IGGSVHLIVNNQLGYTTPAER_-3_2_78925.emf
- data/IGGSVHLIVNNQLGYTTPAER_-3_2_78925.txt
- data/IGGSVHLIVNNQLGYTTPAER_-3_4_5304.emf
- data/IGGSVHLIVNNQLGYTTPAER_-3_4_5304.txt
- data/VEAILVNIFGGIVNCAIIANGITK_-3_2_79840.emf
- data/VEAILVNIFGGIVNCAIIANGITK_-3_2_79840.txt
- data/VEAILVNIFGGIVNCAIIANGITK_-3_4_55925.emf
- data/VEAILVNIFGGIVNCAIIANGITK_-3_4_55925.txt
[truncated: 199 more entries]
