# Supplementary material for: Top-Down and Bottom-Up Identification of Proteins by Liquid Extraction Surface Analysis Mass Spectrometry of Healthy and Diseased Human Liver Tissue
Source: J Am Soc Mass Spectrom. 2014 Sep 3;25(11):1953–61. doi: 10.1007/s13361-014-0967-z (PMC4197381; doi:10.1007/s13361-014-0967-z)
Supplement: Supplementary file 5 — (ZIP 6136 kb) [file 13361_2014_967_MOESM5_ESM.zip › data/GLTLLFASGDSGAGCWSVSGR_-3_2_78091.txt]

       m/z	          i	matches
 318.36642	       9.2
 319.35928	      78.9	y (3) (1+)
 320.61215	       8.7
 323.40170	       3.8
 325.10507	      10.4
 348.05600	       4.3
 379.34042	      28.1	a (8) (2+)-H2O
 386.59741	       7.4
 399.41071	       9.5
 401.19482	       4.3
 418.29468	      25.3	y (4) (1+), y (8) (2+)-NH3
 419.25916	       9.6
 420.32953	       3.8
 435.37305	      15.1
 436.42599	       3.5
 438.12900	       3.9
 444.33234	       7.3
 445.39410	      10.2
 446.43945	       8.7
 457.32965	      15.7
 458.26331	       2.9
 459.42786	      11.3
 469.16672	      21.7
 470.30170	       4.6
 472.46640	       8.3
 475.11157	       3.2
 480.34903	      27.9	b (5) (1+)-H2O
 481.45020	       6.7
 487.24792	      11.9	y (5) (1+)-H2O
 489.40173	       5.0
 498.38934	       5.6
 501.36179	       9.6
 502.18323	       9.5
 505.19946	      74.8	y (5) (1+)
 506.31244	      11.2
 515.10620	       3.7
 517.32813	      13.0	a (11) (2+)
 518.30615	       3.5
 520.34332	       1.8
 525.30695	      13.6	y (11) (2+)-NH3, y (11) (2+)-H2O
 528.51038	      16.0
 546.18994	       5.1
 553.54236	       4.3
 556.29541	      23.0
 562.66248	      29.8
 567.42780	      12.2
 577.17542	       8.1
 582.49841	       4.9
 583.38855	      16.0	y (12) (2+)-NH3
 585.33118	      17.4
 591.49890	       9.0
 598.45758	       8.1
 603.31812	      16.2
 612.42383	       4.1
 615.44147	      14.4	b (14) (2+)-H2O
 617.25427	       9.8	a (6) (1+)
 620.36157	       4.2
 627.40436	      37.8	b (6) (1+)-H2O
 629.44012	      29.4
 630.86182	      10.7
 634.61377	      17.7
 640.51709	       3.2
 644.68713	       2.4
 645.33380	      25.8	b (6) (1+)
 646.23291	      10.1
 648.37061	       1.9
 650.59021	      21.1
 654.41028	       2.8
 656.43677	      17.4
 657.47327	       7.7
 663.27429	      11.5	y (14) (2+)
 664.46979	       7.0
 666.43811	       8.3
 667.96936	      24.8
 669.47021	      14.9
 670.55896	      14.4	a (7) (1+)-H2O
 672.44513	       6.6
 675.68524	       7.7
 676.28650	      10.9	b (15) (2+)
 677.57495	       4.9
 691.40222	      83.5	y (6) (1+)
 692.36804	      10.1
 698.42401	      62.7	b (7) (1+)-H2O, y (15) (2+)
 699.53748	      20.1
 705.54968	      21.0
 711.56543	      14.1
 713.42688	      31.2
 716.46564	      73.3	b (7) (1+)
 717.55713	      10.1
 720.46777	       1.9
 725.34503	       5.6
 727.52148	      12.8
 728.40735	       9.8
 733.61121	       6.5
 741.13477	      15.7
 742.90088	      12.6
 749.43726	       3.9
 754.42841	      25.6	a (16) (2+)
 755.06982	      10.8
 759.48456	       5.8
 761.93469	      38.5
 762.54785	       8.8
 767.50110	       4.7
 768.51709	      11.8	b (16) (2+)
 771.36230	      13.5
 772.40564	      19.3	y (16) (2+)
 774.56781	       6.0
 776.43268	       9.4	y (7) (1+)-H2O
 780.32825	       9.0
 784.52026	      33.6
 785.58044	      72.0	b (8) (1+)-H2O
 786.60046	      25.4
 787.62036	       7.8
 789.37866	       6.6
 790.99329	      14.2
 794.51733	       8.5
 795.55139	      19.5
 799.94043	       4.0
 803.51843	      98.8	b (17) (2+)-H2O, b (8) (1+)
 804.42651	      47.6
 817.54114	       9.4
 818.31274	       7.5
 821.44519	       3.3
 824.55176	      19.8
 825.70801	      54.5
 826.36572	       5.1
 831.21448	      13.2
 836.26477	      10.7
 837.45142	      25.1
 839.69836	      10.8	a (18) (2+)-H2O
 842.32190	      47.8	b (9) (1+)-H2O
 843.86218	      11.3
 845.61462	       8.1
 851.51685	     163.3	y (8) (1+)
 852.59387	      85.4	b (18) (2+)-H2O
 853.44043	      14.1
 856.40698	       9.5
 857.99585	      13.4
 862.18604	      22.2	b (18) (2+)
 863.40881	       9.7
 871.27209	      21.6
 872.93298	      14.9
 873.68066	       4.7
 874.55981	      16.2
 876.74097	      55.0	y (18) (2+)-NH3, y (18) (2+)-H2O
 882.27319	      14.7	a (19) (2+)-H2O
 883.94946	       6.4
 884.63098	       8.7
 887.37219	       5.2
 888.83594	       3.5
 889.62085	       8.9
 890.76440	      27.3
 891.36938	      29.0	a (19) (2+)
 892.63757	      23.5
 893.45813	      25.0
 894.53711	       3.2
 895.40186	      16.9
 906.55554	      50.0
 909.58557	      16.6
 914.45239	      42.1
 915.15771	       6.4
 918.05432	      16.3
 921.02649	      33.2
 922.55615	      68.4	y (9) (1+)
 923.49646	      28.2
 924.36682	      11.4
 925.63843	      14.7	b (20) (2+)-H2O
 928.09607	      32.3	y (19) (2+)-NH3
 930.46191	       7.3
 937.44055	       4.8
 939.08337	      37.7
 940.45483	       5.6
 941.47314	       3.9
 942.42310	       4.2
 943.72522	       9.3
 946.26477	       6.9
 948.61475	       4.1
 949.36414	       8.2
 951.62073	      23.3
 953.51831	      20.9
 956.65088	      11.4
 957.52246	      13.0	b (10) (1+)-H2O
 960.38831	      14.0
 969.30469	      31.7
 971.53967	      15.5
 972.46973	      43.0
 975.57788	      49.2	b (10) (1+)
 977.65369	       3.0
 979.23804	     165.3	y (10) (1+)
 980.44263	      41.5
 981.54004	      46.9
 983.56360	       9.5	y (20) (2+)-H2O, y (20) (2+)-NH3
 984.92078	      38.9
 989.11804	      88.4
 991.75684	      18.1	y (20) (2+)
1000.57153	      16.0
1003.21143	     111.5	[M+2H] (2+)-NH3-H2O
1004.00928	      79.6
1004.71167	      22.4
1006.22278	      53.6
1008.47192	       9.3
1010.74988	      72.9
1012.52246	      88.9	[M+2H] (2+)-NH3, [M+2H] (2+)-H2O
1023.83679	       8.2
1026.89587	       3.7
1030.55981	      36.6
1031.60901	      12.1
1038.85962	       8.8
1044.73706	      51.4	b (11) (1+)-H2O
1045.56104	      22.5
1049.42395	      15.6	y (11) (1+)-NH3
1057.16138	      13.3
1059.73669	       4.2
1060.97998	       2.5
1062.56873	      82.9	b (11) (1+)
1063.53052	      17.1
1066.48975	      94.9	y (11) (1+)
1067.49341	     124.9
1068.64832	      27.4
1072.53882	       2.6
1075.93201	      32.1
1077.65845	       5.8
1081.62781	      17.8
1083.62634	      12.7
1085.50232	       2.7
1086.90942	      19.7
1087.76013	      21.2
1088.47095	      11.8
1089.56165	       4.7
1091.89795	      31.5	a (12) (1+)
1100.51245	       3.8
1101.49463	      26.1	b (12) (1+)-H2O
1105.35620	       2.8
1109.69946	      35.0
1117.66614	       8.2
1119.40881	      71.2	b (12) (1+)
1120.03662	      11.9
1121.59973	       6.5
1131.01379	       6.5
1132.51794	      16.1
1133.78906	      19.1
1135.74597	      11.4
1136.40967	       3.7
1140.80249	       6.6
1146.99158	      53.1
1149.48901	      11.0
1150.56909	      48.5
1151.65088	       8.0
1154.51453	       7.7
1160.98169	       8.0
1162.63489	      31.3	a (13) (1+)
1163.79810	       8.9
1164.64758	      23.7	y (12) (1+)-NH3
1166.81311	       7.2
1172.63013	      35.0	b (13) (1+)-H2O
1173.62671	      42.2
1174.31836	      12.5
1178.49890	      47.8
1179.25989	      11.4
1181.55652	      33.9	y (12) (1+)
1182.54541	     104.2
1183.46362	      25.1
1184.51563	      17.4
1190.59619	      61.5	b (13) (1+)
1191.55786	      38.2
1193.48755	      27.8
1197.00134	      24.5
1199.92456	       9.2
1200.64905	      23.0
1204.02356	      33.2
1206.60327	      16.0
1208.79871	      41.4
1218.62891	      34.5
1220.50232	      17.7	y (13) (1+)-H2O
1221.66040	      10.0	y (13) (1+)-NH3
1226.41626	      36.0
1229.52417	       9.3	b (14) (1+)-H2O
1230.44495	      19.8
1234.55164	      12.0
1238.43042	     163.1	y (13) (1+)
1239.57324	     145.1
1240.52014	      73.3
1247.44641	      26.7	b (14) (1+)
1248.76868	      16.4
1255.47559	       9.0
1256.59363	      10.3
1259.18066	      20.4
1262.34998	      17.8
1263.00134	      70.9
1271.65369	      18.7
1274.15710	      27.7
1287.71741	       8.2
1303.16479	      19.5
1307.43762	      25.5	y (14) (1+)-H2O
1308.82788	      21.4	y (14) (1+)-NH3
1309.83936	      16.2
1315.96008	      36.2
1317.54907	      44.1
1325.57422	     183.5	y (14) (1+)
1326.59229	     114.5
1327.57727	      58.4
1329.26001	       8.7
1330.50659	       2.7
1332.72180	      14.9	b (15) (1+)-H2O
1333.72241	       7.6
1334.78052	      18.5
1344.24561	      12.6
1348.86633	      41.1
1349.54077	      48.5
1350.71997	      27.8	b (15) (1+)
1351.66394	      45.9
1360.33374	       4.9
1363.54309	      26.3
1366.72607	      20.0
1371.06189	       5.3
1371.69629	       8.0
1372.67322	      14.3
1374.55676	      69.4
1378.66528	      14.1	y (15) (1+)-H2O
1383.83203	      13.5
1387.60535	       4.1
1393.89417	      15.9
1396.68616	      97.6	y (15) (1+)
1397.54785	      46.9
1398.70728	      34.7
1400.16650	       7.9
1403.62952	      18.0
1407.08386	      20.4
1410.91895	      10.9
1412.70630	      13.2
1430.80603	      15.8
1431.74451	       9.6
1444.65698	      10.8
1445.38574	      17.2
1450.62219	      29.3
1452.63660	      23.2
1453.57227	       7.7
1455.22363	      13.8
1458.64355	      32.3
1462.60498	       7.4
1463.75635	      18.5
1466.78735	       6.2
1467.75574	       5.7
1485.77808	       6.5
1501.73303	      21.1
1508.74402	      13.3	a (16) (1+)
1512.89563	      33.5
1518.81006	      25.6	b (16) (1+)-H2O
1519.78479	      41.5
1520.65283	       6.1
1523.83679	       5.3
1526.22644	      67.9	y (16) (1+)-H2O, y (16) (1+)-NH3
1527.54602	      17.0
1528.99658	       7.7
1536.79236	      33.0	b (16) (1+)
1537.76550	      30.5
1538.69458	      27.4
1543.68030	      80.4	y (16) (1+)
1544.55176	      41.0
1545.96362	      37.5
1548.36169	      11.2
1549.76807	       5.7
1578.64441	      18.3
1588.67114	       9.0
1591.50122	      10.5
1605.74304	      11.0	b (17) (1+)-H2O
1607.93591	       4.1
1610.70239	      13.1
1623.74683	       7.6
1625.49084	       2.9
1639.84631	       6.3
1657.16553	       8.7
1657.83777	       5.1
1658.86829	      11.0
1667.75110	      15.6
1668.81726	       8.7
1679.70557	      24.9
1687.01196	       9.5
1696.41382	      19.6
1702.09363	      18.7
1704.93774	      41.5	b (18) (1+)-H2O
1706.00330	      53.0
1706.82666	       6.6
1710.92542	       7.2
1722.77625	      58.7	b (18) (1+)
1723.96216	      63.6
1744.07764	       5.1
1753.57886	       6.4
1767.06335	      25.2
1776.00403	       4.5
1791.78503	      19.7	b (19) (1+)-H2O
1792.73889	      19.2
1794.04529	      11.4
1809.81689	      44.6	b (19) (1+)
1811.93506	      35.3
1826.29028	       3.0
1831.62317	      11.2
1849.56592	       3.9
1870.16565	      15.5	y (19) (1+)
1887.69543	       8.7
