# Supplementary material for: Top-Down and Bottom-Up Identification of Proteins by Liquid Extraction Surface Analysis Mass Spectrometry of Healthy and Diseased Human Liver Tissue
Source: J Am Soc Mass Spectrom. 2014 Sep 3;25(11):1953–61. doi: 10.1007/s13361-014-0967-z (PMC4197381; doi:10.1007/s13361-014-0967-z)
Supplement: Supplementary file 5 — (ZIP 6136 kb) [file 13361_2014_967_MOESM5_ESM.zip › data/FQVWDYEEGEVEALLDR_-3_4_38850.txt]

       m/z	          i	matches
 354.36414	      12.3
 375.27524	      25.3	b (3) (1+)
 376.16296	      17.3
 386.50482	       4.0
 389.36133	      13.6
 393.37775	       6.0
 395.43445	       3.0
 403.20270	      35.4	y (3) (1+)
 404.46500	       8.6
 406.18399	       8.8
 410.23108	       8.0
 414.40399	       7.3
 417.18866	       1.7
 426.40079	      10.3
 427.34454	       5.6
 428.25635	      11.5
 439.34711	       3.5
 442.31946	      10.2
 446.28326	       3.7
 448.61465	       4.6
 464.17572	       5.0
 468.44257	       4.3
 469.27823	       3.2
 489.34564	      13.2
 495.22107	      19.0
 510.34894	       3.1
 516.36200	      32.4	y (4) (1+)
 517.11731	       2.3
 520.30670	       8.4
 527.48212	       6.7
 532.36194	       1.9
 542.17328	       2.8
 543.10217	       5.1
 544.34448	       9.2	b (4) (1+)-NH3
 550.35388	       7.4
 555.18567	       4.7
 559.22266	      34.5
 561.24500	      14.3	b (4) (1+)
 565.39880	      14.2	y (10) (2+)
 571.46875	       5.9
 575.14636	       5.6
 586.26642	       8.3
 587.44092	      63.4	y (5) (1+)
 588.34418	      19.5
 590.18146	       7.1
 592.66113	       6.6
 594.20013	       6.5
 607.44366	       4.9
 610.54004	       2.0
 612.32880	       4.5
 614.36243	       9.7
 623.56622	       7.3
 630.20886	       2.0
 631.33472	      12.7
 633.93384	       5.3
 637.50317	       4.0
 641.49622	       6.9
 645.28601	       5.8
 646.50854	      26.1
 653.36853	      14.7
 655.66968	       9.6
 658.35352	       2.4
 660.42639	       8.1
 664.67920	       9.1
 665.49615	      10.8
 673.33319	      11.7
 674.58826	       4.4
 676.49829	      45.6	b (5) (1+)
 677.37598	       1.7
 681.24451	       6.1
 683.46326	       2.9
 688.45209	       7.0
 693.57166	       5.5
 696.14551	       5.9
 699.58911	       8.9	y (6) (1+)-NH3
 705.61267	       3.1
 710.45142	       7.6
 713.42145	      16.3
 715.33502	      11.6
 716.44202	     143.2	y (6) (1+)
 717.41205	      47.1
 728.38086	      21.5
 733.90125	      26.5
 736.42542	       4.5
 737.49792	       5.4
 738.43860	      15.5
 741.59290	       5.1
 746.11597	      11.0
 747.57019	       5.5
 750.47211	      11.1
 752.80652	      16.1
 761.10413	      26.9	y (13) (2+)-H2O, y (13) (2+)-NH3
 764.67932	       7.6
 765.41333	      28.9
 766.15973	       9.7
 767.43335	      22.2
 770.51282	      25.5
 772.79663	       3.3
 773.51025	      11.2
 774.65808	       4.3
 780.54883	      19.3
 781.25165	      24.7
 783.42847	       6.0
 787.08716	      13.2
 788.33386	      25.7
 790.56506	       3.2
 793.58545	      29.4
 794.49341	       6.0
 796.69006	      32.0	y (7) (1+)-H2O
 797.29822	      13.5
 798.42285	       6.6
 800.59216	       7.0
 805.18140	       4.3
 815.54822	     134.6	y (7) (1+)
 816.43579	      13.4
 818.34753	       4.7
 820.94153	      11.1	b (6) (1+)-H2O
 822.51685	      43.9	b (6) (1+)-NH3
 824.46021	       4.9
 825.86060	      11.6
 834.47546	       4.0
 836.46069	       7.1
 839.34680	      25.6	b (14) (2+)-NH3, b (14) (2+)-H2O, b (6) (1+)
 840.33813	       4.5
 841.50940	       4.2
 845.68103	      31.7
 846.47681	       2.3
 847.55139	      32.7
 848.48340	      12.3	b (14) (2+)
 849.29443	       4.2
 852.41809	      16.3
 861.11328	      12.1
 862.47632	       8.8
 863.19019	      15.0	y (14) (2+)
 865.72900	       4.3
 867.34656	      12.7
 868.59485	       5.9
 871.58557	       8.4
 873.94885	      20.6
 877.51160	      30.8
 878.47986	       6.5
 879.95996	      13.5
 882.14587	      22.7
 883.43738	       4.4
 884.52222	       5.9
 886.55334	       4.2
 887.64380	       7.2
 888.36377	       9.1
 892.30103	      17.4
 894.40466	      33.0
 895.56616	      14.8	b (15) (2+)-H2O
 902.33447	      20.6	y (15) (2+)-H2O
 903.76282	       7.9	y (15) (2+)-NH3
 904.47034	       4.2
 905.29956	       8.1	b (15) (2+)
 907.58069	       1.9
 912.45410	      64.5	y (15) (2+)
 913.75867	      15.0
 914.37439	      11.4
 915.88647	      21.0
 920.10376	      21.9
 923.26941	       3.5
 923.97839	      25.3
 927.60376	       6.0
 930.68518	       4.6
 932.43262	       8.4
 935.48694	      95.4
 940.54578	       4.8
 944.54358	      28.0	y (8) (1+)
 945.58801	       3.1
 947.14563	       4.2
 950.52942	      17.7	b (7) (1+)-H2O
 951.92346	      29.6	b (7) (1+)-NH3
 952.59229	       7.2
 962.45178	      17.6	b (16) (2+)
 964.03320	      40.6
 968.45142	      33.0	b (7) (1+)
 969.60840	      38.4
 970.70081	      10.9
 972.67224	      21.0
 975.61792	      11.9	y (16) (2+)
 977.68823	      14.3
 978.54675	      14.5
 979.63440	      29.4
 983.65698	      15.1	y (9) (1+)-H2O
 984.94666	      15.9	y (9) (1+)-NH3
 990.15198	      30.3
 995.57336	       3.6
 996.42615	      14.6
 997.31201	      18.1
1001.48926	     113.1	y (9) (1+)
1002.30652	       6.9
1003.91455	      35.1
1005.44824	       8.1
1008.54480	      12.1
1009.23914	       5.9
1012.53528	      20.8
1013.43481	       7.5
1014.47339	      37.0
1017.46313	      20.6
1018.59680	       5.7
1020.55554	      16.1
1022.02234	      18.9
1023.25549	      19.3
1025.50305	       8.4
1028.61902	       5.2
1032.27161	      63.1	[M+2H] (2+)-NH3-H2O
1032.99878	      12.9
1038.03235	       5.7
1040.78308	      33.5	[M+2H] (2+)-H2O, [M+2H] (2+)-NH3
1055.13159	      47.1
1062.57007	       4.6
1072.08093	      44.3
1073.47156	      24.6
1079.59412	      47.6	b (8) (1+)-H2O
1080.30005	     102.6	b (8) (1+)-NH3
1082.52417	      56.3
1087.57214	       9.9
1090.26501	      41.1
1093.34802	      29.9
1097.47388	      80.8	b (8) (1+)
1098.14539	      19.2
1099.40137	       5.1
1102.64429	       6.6
1106.21924	       6.6
1108.20483	       5.5
1110.46802	       4.8
1112.62073	      26.6	y (10) (1+)-H2O
1123.18030	      27.2
1123.81860	       6.1
1127.85254	      19.1
1129.03101	      13.0
1130.72607	      92.5	y (10) (1+)
1131.63342	      60.3
1132.37476	       7.7
1133.91846	      55.3
1136.46448	      24.2	b (9) (1+)-H2O
1137.54529	      19.6	b (9) (1+)-NH3
1142.20923	       4.9
1144.56519	       8.8
1148.16650	      23.9
1153.59656	      53.6
1154.77612	      12.5	b (9) (1+)
1156.65198	      36.5
1169.66321	      60.7
1170.50671	      26.7
1171.60876	       3.4
1180.66821	       3.1
1184.90869	      11.3
1185.96472	      40.9
1194.71741	      19.7
1195.66736	      18.3
1196.85864	      54.3
1198.65137	      39.5
1199.59204	      26.2
1201.03503	      18.4
1207.51953	      28.5
1208.85168	       3.0
1210.87646	       4.3
1212.50000	      32.1
1215.00208	       3.6
1219.59448	      14.3
1222.65991	       7.6
1226.07312	      18.4
1229.40356	       4.6
1230.11182	       6.6
1233.90393	      28.6
1235.11182	      39.9
1241.60535	      15.6	y (11) (1+)-H2O
1242.40552	      29.1	y (11) (1+)-NH3
1243.54614	       2.6
1251.99585	      18.0
1252.60046	      38.7
1253.64392	       6.8
1254.64697	      12.3
1255.55469	      33.3
1256.29919	      30.4
1259.56958	      67.8	y (11) (1+)
1260.56860	      86.6
1261.55981	      25.8
1263.44751	       8.0
1267.46338	       5.9
1268.21240	       5.7
1269.59326	      28.4
1271.53247	      24.3
1272.78503	      21.0
1275.86853	      10.2
1280.53015	      29.0
1281.14465	      35.6
1283.65442	      49.0	b (10) (1+)
1284.60242	      51.1
1285.67212	      49.3
1287.63220	      20.7
1293.61829	      11.4
1297.67554	      14.6
1298.92078	      27.5
1303.80029	       3.9
1304.42712	      10.8
1308.47021	      66.1
1310.58875	      24.1
1315.79651	       6.7
1317.58594	      20.4
1321.07727	      16.0
1321.74268	       5.0
1322.73901	      23.6
1323.40466	      10.3
1324.96582	      12.9
1326.54565	       4.8
1334.77283	       2.9
1337.91418	       8.3
1338.64148	      20.3
1349.64844	      24.2
1351.68933	      17.1
1352.72485	       2.8
1355.41577	       9.8
1357.48047	      13.7
1358.55066	       5.6
1364.65674	      20.4	b (11) (1+)-H2O
1365.61829	       5.4
1366.67285	       4.1
1381.78894	      10.6
1382.51123	      53.8	b (11) (1+)
1383.52734	      57.3
1384.19617	       5.4
1397.33826	      18.7
1400.10669	      50.0
1401.42737	      16.5
1412.90247	       8.4
1422.67188	      78.8	y (12) (1+)
1423.63391	      75.1
1424.88721	      22.1
1426.49036	      45.4
1427.71899	      17.1
1433.33203	       7.8
1435.64575	      20.9
1438.69507	       6.5
1441.73022	      18.5
1451.11511	      18.5
1452.02246	       2.2
1453.92737	      30.3
1454.82361	       5.5
1465.85132	      18.5
1473.66028	      35.3
1484.37231	      16.8
1501.12622	       9.3
1505.62781	      14.5
1509.87915	      32.0
1511.74963	       4.2
1512.56628	      32.9
1513.75891	       3.7
1518.56763	       4.5
1520.57471	       6.1
1530.73218	       4.0
1537.66138	      79.4	y (13) (1+)
1538.59668	      59.3
1539.79041	      21.1
1540.58728	       4.0
1556.06580	      10.1
1557.33594	      11.2
1563.67297	       8.5
1565.00330	      28.3	b (13) (1+)-NH3, b (13) (1+)-H2O
1576.65942	       6.5
1582.77222	      14.1	b (13) (1+)
1583.75476	       7.4
1584.79602	      21.7
1588.84729	      23.7
1590.92627	       2.8
1592.35107	      15.6
1625.82947	       9.7
1628.70227	       9.4
1642.75513	       7.0
1648.60815	       5.3
1650.02979	       5.3
1653.83801	      11.2
1668.66199	      14.3
1669.88696	       2.7
1678.72742	       7.2	b (14) (1+)-NH3
1680.00549	      14.4
1691.59387	       6.8
1696.10010	      54.9	b (14) (1+)
1696.85083	      51.7
1705.83289	       3.2
1711.57947	       9.3
1723.93701	      52.1	y (14) (1+)
1725.01062	      63.9
1725.75317	      22.0
1726.45410	       3.6
1743.12317	       9.9
1768.08826	      11.7
1775.95264	       8.8
1791.09692	       4.4
1805.93018	       5.0
1808.91077	      37.5	b (15) (1+)
1809.87646	       7.5
1822.94275	      34.7	y (15) (1+)
1823.72583	      12.1
1824.96301	       7.8
1834.82629	       5.4
1839.98779	       3.3
1841.72925	      15.8
1905.26050	       7.5	b (16) (1+)-H2O
1923.88513	      25.6	b (16) (1+)
1924.98218	      32.0
