# Supplementary material for: Top-Down and Bottom-Up Identification of Proteins by Liquid Extraction Surface Analysis Mass Spectrometry of Healthy and Diseased Human Liver Tissue
Source: J Am Soc Mass Spectrom. 2014 Sep 3;25(11):1953–61. doi: 10.1007/s13361-014-0967-z (PMC4197381; doi:10.1007/s13361-014-0967-z)
Supplement: Supplementary file 5 — (ZIP 6136 kb) [file 13361_2014_967_MOESM5_ESM.zip › data/QQENVTLLLSLLEEFDFHVR_-3_2_79806.txt]

m/z	i	matches
233.24832	4.5
235.33711	5.0
240.17732	26.6
243.24432	5.2
245.16617	7.5
251.26331	15.0
259.43008	8.8
274.17310	5.9
281.44443	15.6
282.13297	6.1
289.24603	7.2
290.59186	2.1
296.31848	26.1
299.18466	5.6
325.34274	5.4
326.21912	8.5
329.47647	12.1
330.37109	3.4
333.35989	3.9
341.52023	30.6
342.49005	8.3
346.38132	4.6
352.39813	19.4
353.22198	14.4
354.73932	12.4
358.27197	7.5
360.51782	4.7
367.38501	16.3
368.11530	12.7
369.37280	15.0
370.65784	15.5
378.52521	3.9
383.14517	7.2
389.25015	24.5
390.47699	18.1
392.37213	8.7
398.31476	9.7
399.48914	21.2
405.42993	6.0
409.31198	14.6
410.23270	10.6
411.37805	94.0	y (3) (1+), y (6) (2+)
413.38873	4.7
414.27832	20.3
418.38205	13.1
420.14648	18.0
421.38330	4.0
427.47256	8.1
428.45892	3.2
437.17053	4.1
438.28528	13.5
439.39951	24.5
441.20590	7.4
443.28976	2.4
446.31052	3.2
448.24011	4.3
449.33087	10.3
451.34717	7.8
454.91705	77.9	a (4) (1+)-H2O, b (8) (2+)-NH3, b (8) (2+)-H2O, a (4) (1+)-NH3
458.30804	8.4
461.38000	34.7
463.28729	7.9
465.22827	9.0
466.50745	27.5
467.32428	10.3
468.96857	15.5
469.93488	6.5
471.38660	2.5
473.53564	17.4
475.70935	16.4
477.49689	29.5
481.28802	10.4
483.28961	139.8	b (4) (1+)-NH3
484.19897	29.2
487.44067	12.5
488.14484	5.2
494.53107	8.8
497.49170	10.2
498.32220	22.4
500.30670	9.7
503.24542	17.8
509.36377	18.5
510.31592	20.1
511.14178	9.6
519.34180	45.2
520.03729	7.2
521.18347	17.8
521.93604	5.5
530.85193	25.8
531.92542	15.4
534.28442	5.7
536.45227	20.7
537.50134	6.7
538.33276	37.8
539.56799	3.7
540.72900	29.6
546.14911	139.3
552.57379	3.2
554.35822	44.1
555.21747	35.3
556.23853	45.6
557.55414	16.8
558.40485	75.7	y (4) (1+)
559.50317	46.3
560.51025	20.7
564.30975	3.3
565.41388	27.1
566.22656	19.1
569.31018	5.8
572.71008	25.9
574.09766	24.6
577.40216	3.9
578.17224	2.9
581.62622	15.3
582.42291	268.9	b (5) (1+)-NH3
583.39801	55.1
589.26855	6.7
590.47302	13.2
596.66107	72.1	a (11) (2+)-H2O, y (9) (2+)
598.16412	24.6
599.52362	3.6
600.72791	16.4
602.47333	61.9
603.39978	16.9
606.75043	9.7
607.48077	6.1
609.49689	6.2
612.31891	4.4
614.54651	3.0
618.42065	6.5
621.42432	21.2
625.46936	2.5
626.38300	14.1
629.51746	34.9
630.31055	6.4
632.22302	9.1
632.88507	20.8
634.53101	18.5
635.19733	10.7
636.73364	7.5
638.58704	3.8
646.25378	11.4
648.43890	15.6
649.46100	11.2
651.49579	6.2
652.91235	28.5
653.63177	16.7
656.42346	7.2
660.01941	18.4
662.45374	28.8
664.39246	35.2
665.57751	10.3
666.53613	24.4
667.28101	5.1
668.65570	36.7
669.63245	31.4
673.49768	88.0	y (5) (1+), b (17) (3+)
674.34277	33.2
677.24261	43.5
678.06976	26.2
679.77185	2.3
680.92358	22.4
682.34967	53.6
683.46832	25.6
685.46356	6.1
687.48883	6.0
688.77448	31.9
689.69183	19.7
690.98767	73.4
693.42389	11.6
695.81311	15.6
696.57477	112.9	y (11) (2+)
697.48956	28.6
698.55646	33.7
699.55804	28.1
701.53418	29.0
703.63599	27.5
705.01166	29.2
707.48450	24.0
708.57471	8.6
709.56512	27.4
710.50323	3.7
711.43823	8.5
712.59149	15.9
713.40417	26.3
714.22528	24.4
717.42059	3.7
718.33081	44.5
720.29480	4.8
721.58014	14.3
725.46265	4.7
726.42664	10.7
728.55225	20.1
731.15417	21.1
732.61322	4.4
736.43756	49.3
741.23523	22.7
742.47522	2.1
743.54724	15.8
744.57837	117.7	y (12) (2+)-NH3, y (12) (2+)-H2O
745.81537	32.2
746.59363	11.0
747.68256	4.5
748.60553	45.1
749.29431	8.2
752.87366	184.8	b (19) (3+), y (12) (2+)
753.88422	176.6
755.05261	7.6
759.15704	41.2
759.92010	147.5
761.51630	13.8
762.47681	23.0
766.35443	8.5
767.51636	10.1
768.64722	69.5	y (19) (3+), a (7) (1+)-NH3
771.71936	46.6
775.21283	25.3
776.99872	8.2
777.66699	8.4
778.80798	50.8
779.54498	34.0
780.61115	5.2
781.43860	19.2
782.71869	33.9
783.48541	23.8
784.15912	78.7	a (14) (2+)-NH3
784.81360	69.2	a (7) (1+)
785.89587	32.5
786.68420	4.9
788.72174	7.3
790.59613	3.7
792.03809	135.0	a (14) (2+)
792.89642	43.6
793.50256	163.0
794.27484	179.4
794.97766	26.3
795.61816	60.6	b (7) (1+)-NH3, b (7) (1+)-H2O
796.55981	41.9
797.87854	65.6	b (14) (2+)-NH3
799.24243	510.6	[M+3H] (3+)-NH3-H2O
799.90155	218.6	y (13) (2+)-H2O
801.33466	87.9	y (13) (2+)-NH3
802.08295	92.0	y (6) (1+)-H2O
802.87640	28.7
803.72150	90.3	y (6) (1+)-NH3
814.34875	14.2
816.37708	23.6
817.56403	25.9
820.63184	172.2	y (6) (1+)
821.56757	36.6
825.69214	10.2
826.94812	82.3
828.30914	30.6
830.24615	7.1
832.44537	7.4
833.39362	18.2
834.68604	16.1
835.35486	3.9
839.21387	14.3
844.61005	18.9
845.63123	38.9
847.27863	13.2
848.49341	85.3
852.67834	45.4
853.56036	3.1
855.98676	65.5	a (15) (2+)-H2O
860.67157	7.5
861.52441	38.5
862.41547	44.7
864.18671	11.3
865.20844	18.7
866.34210	194.8	y (14) (2+)
867.15070	31.6
868.58038	22.3
869.62860	16.0
870.67377	47.1
873.43744	11.1
875.25269	37.3
876.52863	9.1
878.98663	6.8
881.50226	12.8
882.53430	23.4
884.50146	16.4
885.80487	34.2
886.90863	60.3
887.79657	134.7
888.91785	37.5
889.57538	41.0
890.55994	8.4
891.56128	27.7
893.93665	27.7
899.95087	30.2
900.77484	8.8
901.59241	7.4
904.10913	40.6
905.67847	15.5
907.09686	52.8
908.35748	114.8	b (8) (1+)-H2O, y (15) (2+)-NH3
909.49371	72.6	b (8) (1+)-NH3
912.10504	8.8
913.02490	29.1
914.35730	7.2
916.88922	1146.5	y (15) (2+)
917.72437	240.9
919.81750	23.5
921.97180	7.7
922.88824	12.1
923.89441	11.4
924.76624	5.6
926.53143	8.5
929.28021	31.9
930.71954	18.0
931.88422	17.0
932.98108	23.7
934.48773	74.3
935.54553	96.9
936.45953	42.5
938.70471	2.9
944.63263	25.5
946.15253	33.1
948.12787	18.1
949.59137	100.6	y (7) (1+)
950.78418	44.1
951.72009	4.6
953.72577	3.8
955.94952	7.0
957.78503	17.2
959.61920	27.8
960.62445	5.9
962.79211	17.1
964.59930	4.1
965.48090	29.0
966.32123	224.6	y (16) (2+)
967.21619	22.3
969.99365	49.2
970.97644	17.6
974.68805	36.0
975.62354	23.0
982.38666	16.8
988.62683	36.4
990.06598	4.5
991.54333	12.3
992.34717	5.4
993.05920	38.8
994.10895	62.6	a (9) (1+)-NH3, a (9) (1+)-H2O
998.27069	47.3
1002.11829	12.6
1004.23279	14.3
1005.45898	33.8
1006.47089	19.3
1007.43408	10.3
1012.04932	16.0
1012.74036	140.6
1013.67145	4.2
1014.95636	23.6
1015.85858	4.2
1019.52747	10.2
1021.75568	83.9	b (9) (1+)-H2O
1023.27240	398.4	b (9) (1+)-NH3, y (17) (2+)
1024.15295	133.3
1027.12732	13.7
1027.98962	62.7
1029.56091	12.4
1030.48865	65.7
1031.39734	23.7
1033.59778	10.1
1035.65637	14.0
1037.05579	56.2
1037.66125	45.6
1040.56580	33.7
1042.64575	9.4
1043.87146	13.1
1047.71411	3.6
1048.50293	14.0
1052.69373	23.4
1056.70190	23.5
1058.72253	4.9
1060.61719	55.3
1061.96350	41.7
1062.57788	17.6
1064.31470	11.0
1068.15344	25.8
1070.69568	134.8	b (18) (2+)-H2O, b (18) (2+)-NH3
1071.91760	43.6
1077.39734	59.0
1078.66675	122.4	y (18) (2+)-H2O, y (8) (1+)
1079.63538	167.9	y (18) (2+)-NH3, b (18) (2+)
1080.57214	49.6
1081.53552	5.6
1086.58618	19.7
1087.85913	201.2	y (18) (2+)
1088.70825	83.6
1090.60010	49.2
1091.69653	112.8
1092.51477	33.9
1093.53662	10.1
1094.60022	44.7
1099.55237	12.3
1100.35791	25.9
1102.78442	17.8
1104.80591	13.8
1105.57947	33.6
1108.12476	5.6
1109.00977	51.6
1110.26392	12.0
1115.78455	8.6
1119.49841	52.1
1120.27832	51.7
1124.88367	12.6
1128.52600	28.4
1130.84888	18.9
1140.49390	50.7
1141.57593	3.0
1143.99561	42.0
1145.78784	18.4
1149.81885	20.2
1155.31506	15.1
1156.93384	5.3
1157.72668	50.8
1159.70691	8.2
1162.98865	7.2
1165.68457	43.1
1168.55371	2.5
1169.78076	13.8
1171.79309	16.0
1174.67273	8.0
1179.79822	2.7
1181.48108	38.9
1183.13953	7.0
1190.95776	10.3
1191.68811	90.1	y (9) (1+)
1192.81079	70.3
1193.73364	11.1
1196.18640	42.8
1203.95044	4.9
1205.69995	8.9
1208.62769	22.4
1221.98291	45.8
1223.69910	16.4
1227.95496	10.1
1229.30212	25.6
1231.54651	21.6
1232.74915	9.8
1238.13000	31.3
1249.79565	13.8
1251.03064	4.2
1260.04822	29.7
1260.84192	10.5
1264.75439	8.0
1270.05383	3.8
1275.11938	30.8
1279.29602	26.3
1291.70618	14.2
1303.87524	19.1
1304.81970	37.2
1308.67004	2.8
1317.67883	4.9
1334.87048	6.7
1336.04614	20.9
1336.82239	3.1
1341.77563	11.5
1346.57202	14.7
1350.02075	4.2
1372.97058	11.9
1391.89612	101.8	y (11) (1+)
1392.84399	27.5
1401.80811	8.2
1422.63489	3.1
1457.00354	6.2
1463.73779	4.7
1465.90625	15.0
1475.57434	9.9
1480.31921	8.8
1485.21790	15.8
1559.84961	6.1
1593.14856	7.1
1595.47949	13.7
1606.76685	20.8
1616.01807	9.1
1616.88269	10.0
1623.90430	9.4
1657.99927	19.0
1723.67480	8.2
1746.65515	8.4
1763.99829	9.1
1834.84204	16.2
1855.26624	2.7
1984.09558	11.1
