# Supplementary material for: Top-Down and Bottom-Up Identification of Proteins by Liquid Extraction Surface Analysis Mass Spectrometry of Healthy and Diseased Human Liver Tissue
Source: J Am Soc Mass Spectrom. 2014 Sep 3;25(11):1953–61. doi: 10.1007/s13361-014-0967-z (PMC4197381; doi:10.1007/s13361-014-0967-z)
Supplement: Supplementary file 5 — (ZIP 6136 kb) [file 13361_2014_967_MOESM5_ESM.zip › data/QQENVTLLLSLLEEFDFHVR_-3_4_42822.txt]

m/z	i	matches
231.31325	3.6
242.11438	4.8
244.20757	15.2
257.13840	4.7
265.21127	7.4
268.31442	5.8
272.24365	4.2
274.12988	10.1
275.18393	17.6
285.21698	2.9
290.36768	2.7
296.37207	12.3
300.30804	2.7
301.36823	3.4
313.29999	22.0
315.12280	4.7
316.63681	15.2
321.49347	4.7
325.54541	2.7
332.87213	13.2
338.21954	6.6
339.35611	12.3
345.27026	4.8
346.16022	9.1
352.45819	17.8
360.28552	3.2
363.23169	7.6
365.36459	2.4
368.37411	5.1
369.40192	26.4
370.23376	6.0
374.07611	6.5
377.31503	4.2
379.67572	32.3
385.35089	4.8
387.32422	2.4
388.30914	9.0
389.29379	23.0
407.38470	4.6
411.36780	42.0	y (6) (2+), y (3) (1+)
420.38074	9.9
421.30444	10.4
426.74457	17.7
435.31763	13.8
436.44891	3.7
439.41888	7.8
440.31183	6.4
441.30920	12.6
444.19141	3.0
448.61969	10.1
452.37708	7.6
453.51703	13.2
455.74649	29.3
463.17383	2.5
466.34460	3.7
473.29163	14.8
475.18652	22.8
481.34637	6.6
483.26575	53.8	b (4) (1+)-NH3
484.27106	32.5
489.33917	4.5
489.97089	10.7
490.64832	3.9
495.18219	4.1
497.62451	4.8
499.22552	6.4
502.34863	12.7
503.77454	25.0
506.42145	6.3
509.36548	11.2
511.83771	42.1	b (9) (2+)-H2O, b (9) (2+)-NH3
512.73315	11.1
514.38733	6.7
520.11133	23.9
522.74298	44.6
523.39905	12.8
526.81946	15.8
530.79938	8.9
534.07428	5.9
535.26733	3.8
537.35474	22.2
539.79834	21.1
540.40552	30.9
546.56683	59.2
550.90271	3.5
554.90125	59.1	b (10) (2+)-H2O, b (10) (2+)-NH3
558.39313	106.3	y (4) (1+)
559.46588	25.8
560.28986	7.0
561.25537	12.3
564.26807	17.6
565.28186	43.8
566.40942	4.6
572.35217	14.7
575.55756	21.2
577.78723	16.3
581.25964	15.9
582.34393	224.0	b (5) (1+)-NH3
583.35138	86.3
584.49133	20.1
585.91058	29.8
587.53961	27.3
588.35480	6.3
589.85199	9.8
590.45917	14.7
597.57520	3.1
601.27118	5.8
602.36542	47.3
603.35431	27.7
607.01019	26.9
611.41650	46.9	b (11) (2+)-NH3, y (15) (3+), b (11) (2+)-H2O
612.08698	5.6
613.43402	9.3
624.65851	9.9
625.95850	33.1
630.62390	31.0
631.67316	22.9
633.41418	5.8
634.50977	23.1
637.33514	13.7
638.56207	20.8
641.50854	9.9
646.38770	10.6
647.26025	8.8
649.57697	3.6
650.44775	17.2
652.98621	39.0
655.66058	7.8
657.51801	8.0
658.47144	2.8
664.44318	10.9
665.41516	7.2
666.58502	37.0
667.83197	54.1	b (12) (2+)-NH3, b (17) (3+)-NH3, b (12) (2+)-H2O, b (17) (3+)-H2O
668.50439	31.0
669.67761	9.8
670.51300	20.7
673.47968	46.5	y (5) (1+), b (17) (3+)
674.70154	20.5
675.45288	1.9
679.42920	12.7
681.15112	28.5
682.31976	34.7
683.77490	5.4
684.46417	1.9
686.55811	27.9
689.59668	2.5
691.61017	34.7
695.14990	25.3
696.35699	13.3
697.62408	22.9
700.18958	12.9
701.52960	10.2
702.42731	22.2
703.43018	9.3
704.50934	14.5
709.17114	9.3
715.48792	7.8
716.55981	13.4
723.63513	32.1
725.45984	54.1	y (18) (3+)
728.39618	2.5
729.47980	59.7
732.62952	1.8
735.39252	123.1
736.73431	17.2
739.50635	19.2
740.51874	5.2
742.53412	13.0
745.97675	47.2	b (19) (3+)-H2O
746.96429	27.7
749.55457	4.9
750.43835	7.2
752.87872	83.7	y (12) (2+), b (19) (3+)
753.71027	116.2
754.35236	54.7
755.60345	49.1
759.90973	15.1
760.56702	19.9
762.84265	11.4
763.58069	8.2
765.52441	54.1
767.31079	17.6
768.43616	2.8
770.25061	6.8
771.14258	24.5
774.51459	10.5
775.38452	6.1
776.74133	11.9
777.62555	8.6
778.69312	11.8
779.39362	2.8
780.14215	40.5
782.72852	26.9
783.58344	3.8
785.72418	3.6
790.43292	5.4
791.09106	3.9
793.15021	95.2
794.22119	89.3
795.42841	47.5	b (7) (1+)-H2O
796.47021	70.7	b (7) (1+)-NH3, b (14) (2+)-H2O
797.54883	37.0
799.42432	490.2	[M+3H] (3+)-NH3-H2O
800.22955	94.3	y (13) (2+)-H2O, y (13) (2+)-NH3
801.54010	75.3
802.65027	47.2	y (6) (1+)-NH3, y (6) (1+)-H2O
803.39819	25.5
805.11871	67.8	[M+3H] (3+)-H2O, [M+3H] (3+)-NH3
815.34003	3.8
816.09778	26.3
816.97968	84.2
817.66229	10.6
820.44855	117.4	y (6) (1+)
821.58661	30.6
826.61450	9.8
827.73218	3.0
829.46497	5.8
833.93591	37.8
834.58710	9.9
835.50476	7.3
839.77997	13.0
846.35474	47.5
849.47870	4.1
852.15082	21.1
854.77759	20.2
857.33368	49.6	y (14) (2+)-NH3, y (14) (2+)-H2O
862.88684	67.1
863.60809	6.1
866.32690	164.5	y (14) (2+)
867.42017	95.1
869.52716	15.4
870.54559	6.2
873.69196	5.5
876.52643	6.4
877.41846	7.4
878.51300	67.9
880.31561	43.6
882.64832	38.7
884.10205	20.1
885.86066	36.1
887.25110	3.9
888.54071	9.6
891.82257	11.6
893.59338	10.1
894.75305	54.3
895.43652	2.5
897.89685	20.4
899.59760	12.1
901.58319	29.6
903.53375	12.2
906.84814	34.7
908.00531	61.1	y (15) (2+)-NH3, b (8) (1+)-H2O, y (15) (2+)-H2O
908.87726	50.8
909.55829	93.1	b (8) (1+)-NH3
911.17236	50.0
913.61713	8.2
914.56183	19.6
915.89673	11.0
916.79083	788.7	y (15) (2+)
917.57050	165.5
918.18542	71.8
921.06152	19.7
922.05603	14.0
925.31915	101.0
927.06067	82.5	b (8) (1+)
929.43304	3.9
932.43921	6.4
935.46497	7.8
939.68793	49.3
945.28223	22.9
947.52014	8.0
949.58978	122.9	y (7) (1+)
950.77802	28.3
951.61688	11.7
953.05695	17.2
958.59314	24.7
961.01892	71.0
961.64343	7.3
964.63092	29.2
966.30853	117.7	y (16) (2+)
967.87067	128.6
969.66650	36.3
973.48248	13.8
979.44531	19.3
980.07849	17.2
980.70288	64.9
982.65735	27.9
985.43097	8.3
988.15497	15.4
992.66278	16.4
993.36218	3.5
995.66327	34.7
997.10168	31.6
1000.85229	29.0
1004.55652	9.2
1005.46265	11.4
1006.90674	65.4
1012.88074	17.6
1014.25781	34.0
1015.50330	41.0
1016.18005	46.0
1018.46204	27.3
1021.69122	36.9
1022.74982	54.0	b (9) (1+)-NH3
1023.83978	151.4	y (17) (2+)
1024.81348	57.2
1028.49573	107.9
1029.31079	18.9
1030.38159	23.2
1031.37695	116.8
1032.71472	14.8
1037.16455	8.9
1039.10120	18.0
1041.49768	27.4
1045.59009	18.2
1052.47327	28.4
1054.37866	33.5
1056.54834	8.7
1059.60547	50.1
1060.60254	14.2
1061.51306	29.1
1062.56860	14.0
1064.62964	31.8
1065.52344	4.8
1070.50635	92.1	b (18) (2+)-H2O, b (18) (2+)-NH3
1071.42249	72.9
1078.46851	56.6
1079.27771	157.0	y (18) (2+)-NH3, b (18) (2+), y (8) (1+), y (18) (2+)-H2O
1080.32007	120.4
1081.56665	15.3
1082.86243	17.8
1087.88696	219.4	y (18) (2+)
1088.65320	60.8
1090.64795	31.9
1091.78369	58.0
1094.48425	6.3
1095.67334	12.4
1106.78418	17.6
1108.82813	22.3
1109.73645	35.3
1111.46924	22.7
1112.67310	14.1
1119.85718	55.0	b (19) (2+)-H2O, b (19) (2+)-NH3
1120.85059	38.7
1122.13794	21.0
1129.20337	17.8
1131.72424	6.8
1137.09814	17.3
1141.79346	32.0
1152.60901	4.8
1157.37708	40.8
1161.05164	28.3
1163.52576	9.5
1165.12476	16.5
1165.77600	10.5
1170.88354	15.4
1173.91760	43.9	y (9) (1+)-H2O, y (9) (1+)-NH3
1174.72852	26.8
1177.56433	5.9
1179.86389	16.0
1191.59924	43.4	y (9) (1+)
1192.73584	28.7
1193.72241	4.8
1203.91174	33.1
1204.65259	6.5
1207.67444	9.5
1209.65356	5.2
1221.84338	15.2
1222.81860	16.5
1224.74707	21.2
1236.70178	16.8
1243.69775	7.8
1252.56030	3.3
1254.16370	3.0
1262.53833	6.6
1274.71729	9.3
1276.97803	24.3
1288.82666	2.7
1296.55298	8.6
1304.58789	13.0
1306.51282	15.6
1324.81726	9.3
1334.94312	32.8
1335.72485	21.7
1346.93604	10.7
1360.07910	14.0
1371.99756	5.2
1376.58130	2.4
1384.92920	4.8
1391.64160	8.8
1392.72974	7.7
1419.22546	16.9
1421.47107	14.5
1429.74011	6.9
1443.78894	5.6
1463.63403	4.5
1465.10010	13.9
1486.99963	9.3
1492.13574	5.0
1505.95496	4.5
1510.91125	11.8
1558.56189	12.1
1619.05115	10.4
1657.62476	3.5
1683.83752	5.9
1756.97534	3.5
1837.56409	7.8
1855.32178	13.4
