# Supplementary material for: Top-Down and Bottom-Up Identification of Proteins by Liquid Extraction Surface Analysis Mass Spectrometry of Healthy and Diseased Human Liver Tissue
Source: J Am Soc Mass Spectrom. 2014 Sep 3;25(11):1953–61. doi: 10.1007/s13361-014-0967-z (PMC4197381; doi:10.1007/s13361-014-0967-z)
Supplement: Supplementary file 5 — (ZIP 6136 kb) [file 13361_2014_967_MOESM5_ESM.zip › data/EAVLNGLVATEVLMWFYVGEIIGK_-3_2_81088.txt]

       m/z	          i	matches
 260.90747	       8.4	b (8) (3+)-NH3, b (8) (3+)-H2O
 283.29199	       3.1
 300.40213	       7.8	y (6) (2+)-H2O, y (6) (2+)-NH3, y (3) (1+)-NH3, b (3) (1+)
 317.43820	      13.6	b (10) (3+)-NH3, y (3) (1+), b (10) (3+)-H2O
 340.40854	       1.9
 374.52679	       3.6
 379.21082	       4.3
 383.29413	       2.5
 413.78842	       2.4
 432.36517	      15.9	b (13) (3+)-NH3
 471.19507	      20.1	a (14) (3+), a (10) (2+)
 480.36310	       4.1
 489.30243	      11.9
 504.23364	      20.3	y (9) (2+)-NH3, y (9) (2+)-H2O
 512.39594	       5.2
 517.52734	       9.7
 528.34180	       3.1
 559.50000	      14.8	y (5) (1+)
 560.30896	       4.1
 596.41199	       6.4
 616.29944	      10.4	y (6) (1+)
 617.32990	      15.2
 619.87604	      10.3	y (16) (3+)
 624.34979	       3.3
 631.06879	       5.3
 655.48022	      18.8	b (13) (2+)
 672.91431	       3.9
 675.54950	       1.9
 677.70282	      33.8
 679.58405	       5.9
 685.24768	      10.6
 697.59448	       9.7	a (14) (2+)-NH3, b (7) (1+), y (7) (1+)-H2O, b (19) (3+), a (14) (2+)-H2O
 698.65155	       5.4
 700.73120	      38.7
 711.23297	       2.0
 715.52448	       8.7	y (7) (1+)
 716.51270	      18.2
 720.93585	      15.0	b (14) (2+)
 726.62689	       7.1	a (20) (3+)-NH3, a (20) (3+)-H2O
 727.51123	       5.7
 736.59119	       6.8
 740.51990	       2.1
 750.58569	       3.8
 753.64374	      16.1
 755.47748	      11.2
 760.51636	      14.7
 762.13953	      11.9
 765.06299	      16.4
 778.59589	       5.9
 780.11560	      27.1	b (8) (1+)-NH3
 792.49042	      24.1
 796.60590	       4.6
 797.57147	      10.7
 811.20483	      61.1	b (22) (3+)-H2O, b (22) (3+)-NH3, y (22) (3+)-H2O
 811.87823	       3.6
 814.36597	      45.2	b (15) (2+)
 819.53778	       6.4
 823.64026	      20.9
 824.74133	       4.7
 840.34052	       3.7
 841.52252	      32.9	y (23) (3+)
 850.59497	      11.2	b (9) (1+)-NH3
 851.57129	      40.6
 855.60040	       9.8
 860.66907	       2.7
 863.92059	      22.7	a (16) (2+)-H2O
 867.18292	      62.6	b (9) (1+)
 868.42761	       5.2
 870.80072	      13.5
 873.19928	      15.5	a (16) (2+), [M+3H] (3+)-NH3-H2O
 878.76605	      26.0	[M+3H] (3+)-NH3, y (8) (1+), [M+3H] (3+)-H2O, b (16) (2+)-H2O, b (16) (2+)-NH3
 895.45441	       8.1
 896.70178	      17.2
 902.17010	      20.4
 909.59503	       3.0
 914.07861	       7.7
 916.23297	       4.3
 923.59399	       4.6
 949.32330	       6.5
 960.52875	      15.7	b (17) (2+)-H2O, b (17) (2+)-NH3
 968.92535	      44.0	b (17) (2+), b (10) (1+), y (17) (2+)-NH3, y (17) (2+)-H2O
 969.55994	       8.2
 980.67377	       3.1
 982.49969	       5.1
 999.83838	      31.4
1019.20959	      26.9	b (18) (2+)
1020.12994	       5.1
1025.53027	       2.8
1026.55566	       4.7
1027.59241	      23.8
1028.61047	       7.8
1045.86938	      15.3
1046.99304	      31.9	b (19) (2+)
1047.62048	      15.2
1061.52979	       4.7
1063.56616	      14.7	y (19) (2+)
1074.61377	      12.7
1081.38879	      17.1
1097.94446	      19.3	b (11) (1+), a (20) (2+)
1099.97729	      26.5
1111.58142	      21.7	b (20) (2+), y (20) (2+)-NH3, y (20) (2+)-H2O
1112.62915	      26.8
1114.78235	      12.1
1115.70117	      15.6
1121.85486	       9.3
1123.61108	       3.1
1133.81250	      11.6
1139.69714	       2.9
1140.61816	      15.8
1145.89014	      13.8	a (21) (2+)-H2O, a (21) (2+)-NH3
1153.86670	      20.4	a (21) (2+)
1158.80139	       9.2	b (21) (2+)-H2O, b (21) (2+)-NH3
1168.95374	     117.6	a (12) (1+)
1169.59485	      32.6
1179.73328	      24.4	b (12) (1+)-NH3
1180.64832	       5.4
1194.52368	       7.5	y (10) (1+)-NH3
1197.69617	       7.2
1203.70496	      22.7
1211.40271	       2.5
1216.59216	      16.3	b (22) (2+)-NH3, y (22) (2+)-H2O
1225.21436	     138.6	b (22) (2+)
1226.22009	      26.5	y (22) (2+)
1227.13123	      13.9
1237.72339	       4.7
1244.59314	       8.3	b (23) (2+)-H2O, b (23) (2+)-NH3
1255.83154	      22.3
1270.80786	      14.7
1274.88586	       4.5
1292.85486	      11.0	b (13) (1+)-NH3
1295.31897	       4.2
1298.60339	       9.5
1299.96179	      12.8
1309.90198	      18.9	b (13) (1+)
1310.93433	      42.6
1315.42590	       8.8
1322.48120	       8.0
1341.67322	       7.8
1352.53564	       5.3
1357.18201	       3.4
1396.72278	       9.9
1397.63098	       5.6
1427.87354	      14.1
1437.87439	       4.1
1444.94482	      10.0
1479.96851	       5.4
1483.16602	       5.4
1535.10010	       2.3
1541.05981	       4.0
1565.63184	       7.7
1584.02087	      10.1
1596.65833	      10.3
1626.94714	      10.3	b (15) (1+)
1627.80920	      25.9
1638.71240	       3.7
1652.78870	       8.4
1685.19226	      11.8
1925.07214	       3.5
