# Supplementary material for: Top-Down and Bottom-Up Identification of Proteins by Liquid Extraction Surface Analysis Mass Spectrometry of Healthy and Diseased Human Liver Tissue
Source: J Am Soc Mass Spectrom. 2014 Sep 3;25(11):1953–61. doi: 10.1007/s13361-014-0967-z (PMC4197381; doi:10.1007/s13361-014-0967-z)
Supplement: Supplementary file 5 — (ZIP 6136 kb) [file 13361_2014_967_MOESM5_ESM.zip › data/EAVLNGLVATEVLMWFYVGEIIGK_-3_4_60528.txt]

       m/z	          i	matches
 261.14667	       6.0	b (8) (3+)-NH3
 264.08337	       7.7	b (5) (2+)
 317.48779	       9.0	b (10) (3+)-H2O, b (10) (3+)-NH3, y (3) (1+)
 336.17578	       5.0
 341.49292	       1.6
 342.54333	       4.6
 384.52182	      11.9
 403.39841	       5.6
 411.29181	       9.9
 418.39493	      10.5
 430.37524	       3.4
 431.35864	       5.6
 432.13400	       9.6	b (13) (3+)-NH3
 437.44705	      10.6	b (13) (3+)
 448.40952	       4.2
 480.47327	      15.8	y (12) (3+)-H2O, y (12) (3+)-NH3, b (14) (3+)
 509.51978	       6.4	b (5) (1+)-NH3, b (5) (1+)-H2O
 527.21704	       7.9	b (5) (1+)
 544.94501	      18.4
 559.37292	      17.5	y (5) (1+)
 560.76123	      17.2
 562.52264	       5.6
 564.41840	       5.5
 571.43445	       3.1
 578.32880	       5.5
 596.36310	      33.0	y (15) (3+)
 598.83167	       6.5	b (12) (2+), y (6) (1+)-H2O, y (6) (1+)-NH3
 601.31750	       6.4
 603.40472	       9.6
 607.40338	      15.9
 616.55762	      20.0	y (6) (1+)
 634.87579	       3.4
 649.13495	      13.2
 654.39960	       5.9
 655.72791	      42.2	b (13) (2+)
 672.26990	      19.7	y (11) (2+)
 676.47437	      12.8
 697.49200	       7.6	b (7) (1+), y (7) (1+)-H2O
 698.57922	       7.8	b (19) (3+), y (7) (1+)-NH3
 707.54517	      10.6
 715.60138	      17.2	y (7) (1+)
 716.51630	      11.8
 720.99817	      21.4	b (14) (2+)
 722.00946	       6.3
 723.51221	      18.8
 739.29547	       7.6
 742.82910	      27.6
 750.97638	      12.7
 759.96661	      56.7
 761.67871	      44.5
 762.31512	       6.8
 763.07855	       6.9
 766.96613	      12.6
 779.70996	       4.0
 781.46332	      44.3
 785.93640	      12.3
 790.10889	       8.1
 793.84662	       6.9
 796.02191	      33.2	b (8) (1+)
 798.69550	      16.5
 803.64691	       9.5
 807.31122	       8.0
 809.60199	       9.0
 810.63831	      17.9	b (22) (3+)-H2O, b (22) (3+)-NH3
 819.27527	      30.0
 820.66718	       6.7
 822.50195	      32.1
 828.16473	       5.0
 831.60156	       2.1
 832.55817	      10.2
 834.34711	       5.3
 836.79968	      51.1
 839.54700	       6.5
 846.37134	       4.7
 849.12982	      18.1	b (9) (1+)-H2O
 853.81976	      26.5
 854.64606	      79.8
 855.56201	       6.9
 856.60291	       7.4
 857.55481	      11.4
 859.02338	      15.7
 862.29242	      14.1
 866.74182	      30.7
 867.54352	      67.8	b (9) (1+)
 868.59167	      34.1
 869.71472	      19.0
 871.85559	      48.0
 878.60260	       9.2	y (8) (1+), b (16) (2+)-NH3, [M+3H] (3+)-NH3, [M+3H] (3+)-H2O, b (16) (2+)-H2O
 888.04474	      13.4	b (16) (2+)
 902.85913	      21.2
 910.11023	      13.7
 918.17389	      29.5
 937.25256	      10.2
 949.82898	     115.5	b (10) (1+)-H2O
 959.95251	       9.2	b (17) (2+)-H2O, b (17) (2+)-NH3
 966.79999	      63.0
 969.12939	      21.5	b (17) (2+), y (17) (2+)-H2O, y (17) (2+)-NH3, b (10) (1+)
 970.10541	      16.8
 970.77234	      12.6
 978.85767	       8.9
 979.99164	      35.1
1000.69196	       5.0
1007.55060	      10.8	y (9) (1+)-H2O
1018.49048	       7.9
1019.11780	      34.6	b (18) (2+)
1019.86420	       7.6
1021.67865	      16.2
1024.52612	       7.6
1025.66711	       7.8	y (9) (1+), y (18) (2+)-H2O
1026.57520	      22.3	y (18) (2+)-NH3
1031.21204	       8.5
1040.54187	       9.8
1057.65479	      27.4
1058.65540	      25.6
1068.75610	      43.8
1070.65344	      13.8
1073.62000	      58.1
1075.17615	       8.4
1077.86157	      35.6
1078.79224	       3.5
1087.46875	      76.7
1092.20215	       7.6
1093.54346	      14.3
1120.60144	      15.7	y (20) (2+)
1140.69189	      18.1
1152.71082	      20.1
1156.20435	      10.5
1159.18970	      25.6	b (21) (2+)-H2O, b (21) (2+)-NH3
1165.58704	      22.7
1167.99524	      14.2	b (21) (2+), y (21) (2+)-NH3, y (21) (2+)-H2O
1169.24658	      78.7
1170.45581	       7.8
1177.75598	       6.3
1179.73914	       9.5	b (12) (1+)-NH3
1185.16125	       4.1
1187.78967	      21.1
1191.87073	       4.0
1196.72546	       7.2	b (12) (1+)
1197.59924	       4.8
1200.67566	      19.3
1208.68884	       6.6
1211.64746	       8.6	y (10) (1+)
1213.07483	      26.1
1217.05505	      27.8	y (22) (2+)-H2O, y (22) (2+)-NH3
1225.01208	      80.3	b (22) (2+)
1225.77148	      18.7	y (22) (2+)
1232.54736	      11.4
1248.61328	       6.3
1250.87256	       7.1
1253.97607	       2.7
1254.59656	       6.0
1255.75684	       4.1
1269.04248	       3.0
1292.88062	      13.3	b (13) (1+)-NH3
1296.87573	       3.5
1310.14282	      13.9	b (13) (1+)
1310.94141	      23.8
1313.96606	      14.4
1334.73206	       7.3
1339.91748	      11.0
1345.69165	       3.7
1350.64001	       8.9
1361.72107	      12.1
1408.93494	       6.5
1422.92493	       7.9	b (14) (1+)-H2O
1424.81165	       4.8
1426.72510	       9.0
1440.75537	      11.4	b (14) (1+)
1442.04211	       4.5
1455.75598	      13.0	y (12) (1+)
1457.65430	      13.9
1477.35596	      12.4
1498.97473	      10.5
1510.09351	       5.7
1542.58838	      14.2
1546.89490	       4.4
1567.93750	       7.9
1626.93176	      46.9	b (15) (1+)
1629.01196	       9.7
1653.64478	       7.3
1773.96899	      27.1	b (16) (1+)
1776.40564	      20.1
1777.17395	       6.2
1808.95081	       5.6
