# Supplementary material for: Top-Down and Bottom-Up Identification of Proteins by Liquid Extraction Surface Analysis Mass Spectrometry of Healthy and Diseased Human Liver Tissue
Source: J Am Soc Mass Spectrom. 2014 Sep 3;25(11):1953–61. doi: 10.1007/s13361-014-0967-z (PMC4197381; doi:10.1007/s13361-014-0967-z)
Supplement: Supplementary file 5 — (ZIP 6136 kb) [file 13361_2014_967_MOESM5_ESM.zip › data/LCAEEDQGAQIYAR_-3_4_1062.txt]

       m/z	          i	matches
 235.41447	       8.5
 246.21268	      12.0	y (2) (1+)
 287.26987	       6.2
 288.10785	       4.8
 299.35272	       8.1
 328.19693	       4.3
 330.25681	       9.6
 339.29321	       4.1
 340.28040	      21.9
 357.17291	       2.3
 372.65131	       8.8
 373.37616	       3.7
 386.11627	       2.6
 409.43228	      58.2	y (3) (1+)
 410.35046	      19.1
 412.20935	       8.3
 417.25348	       6.5
 420.77521	      21.9
 431.15143	       7.5
 434.36041	      14.4
 440.44666	       6.4
 445.31082	      10.5	y (8) (2+)-NH3
 451.96411	       3.9
 463.45917	      12.1
 483.38446	       6.0
 484.35895	       8.3
 493.06860	       5.8
 494.80408	       3.2
 501.26239	       5.3
 522.34027	      33.3	y (4) (1+)
 523.37000	      16.5	b (10) (2+)
 526.70703	      17.7
 528.40472	      16.5	b (5) (1+)-H2O
 537.32056	       9.3
 538.40179	       5.2
 541.39673	      25.1
 550.44928	      18.0
 556.32477	      16.3
 571.99774	       6.3
 574.20374	       3.8
 578.25604	      10.0
 585.37842	      29.3
 629.66028	       4.7
 633.50903	      13.8	y (5) (1+)-NH3
 640.71698	      25.4	y (11) (2+)
 643.23956	      11.6	b (6) (1+)-H2O
 646.43201	      11.4
 650.36365	      38.2	y (5) (1+)
 651.62579	      35.8	b (12) (2+)-H2O
 653.44708	       9.9	b (12) (2+)-NH3
 661.24377	      28.6	b (6) (1+), b (12) (2+)
 664.43506	      19.7
 667.40491	       9.3	y (12) (2+)-H2O, y (12) (2+)-NH3
 676.33185	      63.1	y (12) (2+)
 678.36133	       3.6
 691.85345	       9.2
 694.45868	       5.3
 701.46722	       3.0
 703.21155	      24.4
 709.38507	       7.7
 710.54541	      67.6
 711.24475	      12.4
 712.35797	      18.3
 714.51917	       9.7
 717.66028	      48.0	y (13) (2+)-H2O
 721.70129	      55.3	y (6) (1+)
 722.83527	       4.2
 725.32947	       6.6
 730.34027	       3.7
 732.53821	      22.4
 737.44464	      22.7
 739.50983	       6.0
 743.03522	      22.5
 753.48535	       6.1
 761.61444	      75.8	y (7) (1+)-NH3
 763.09314	      37.3
 763.70911	      21.0
 765.66229	      38.6	[M+2H] (2+)-NH3-H2O
 766.45923	      32.1
 768.50519	      19.6
 771.38940	      49.0	b (7) (1+)-H2O
 772.27478	      43.8	b (7) (1+)-NH3
 774.98181	     134.7	[M+2H] (2+)-NH3, [M+2H] (2+)-H2O
 775.58972	      58.6
 778.74542	      26.7	y (7) (1+)
 779.46368	      14.3
 789.33228	       2.7
 790.50409	       2.2
 795.60516	      23.2
 804.63885	      13.8
 844.53082	       9.0
 845.63129	      12.8	b (8) (1+)
 846.24609	       9.5
 847.46094	       4.9
 873.10577	      22.1
 882.34369	       8.0
 889.47388	       6.8	y (8) (1+)-NH3
 900.34839	      18.1	b (9) (1+)-NH3
 906.68420	      30.0	y (8) (1+)
 907.45691	      14.2
 917.44159	      22.2	b (9) (1+)
 918.70404	       8.0
 931.71545	      14.1
 934.03998	       6.5
 937.54376	       8.4
 938.52606	       5.2
 943.34924	       9.3
 948.87726	       3.4
 949.59326	      21.2
 973.89874	      42.9
 975.69464	       3.9
 986.60663	       4.9
1018.12811	      17.9
1021.37329	      53.8	y (9) (1+)
1022.74628	      39.9
1023.93597	       9.6
1027.52356	       9.6	b (10) (1+)-H2O
1040.53198	       4.7
1045.43201	      36.7	b (10) (1+)
1046.46765	      13.1
1088.44580	      15.8
1112.57568	      28.7
1115.64844	      31.2
1116.56799	       5.9
1121.28308	       2.6
1124.47107	      13.5
1134.64868	       4.3
1135.52246	       5.5
1141.16907	      20.4	b (11) (1+)-H2O, b (11) (1+)-NH3
1141.86145	      15.5
1150.63086	      14.2	y (10) (1+)
1151.64478	      20.4
1152.67175	      12.2
1158.52234	      56.1	b (11) (1+)
1159.62305	      13.6
1184.63647	       5.0
1195.58569	       6.0
1218.62561	       3.9
1220.72937	      23.9
1262.12634	      20.9	y (11) (1+)-H2O, y (11) (1+)-NH3
1279.47864	       6.1
1284.80017	      13.3
1287.61450	       9.7
1305.00928	      10.4	b (12) (1+)-NH3
1305.67896	       5.6
1306.75378	       6.2
1323.51208	      36.6
1347.43188	       9.8
1394.35938	      16.4
1395.19031	      10.9
