# Supplementary material for: Top-Down and Bottom-Up Identification of Proteins by Liquid Extraction Surface Analysis Mass Spectrometry of Healthy and Diseased Human Liver Tissue
Source: J Am Soc Mass Spectrom. 2014 Sep 3;25(11):1953–61. doi: 10.1007/s13361-014-0967-z (PMC4197381; doi:10.1007/s13361-014-0967-z)
Supplement: Supplementary file 5 — (ZIP 6136 kb) [file 13361_2014_967_MOESM5_ESM.zip › data/LSGAQADLHIEDGDSIR_-3_2_76937.txt]

m/z	i	matches
173.07440	8.4
201.16333	27.4	b (2) (1+)
202.25708	5.2
208.43597	3.0
215.29659	3.9
216.22792	3.1
231.09262	2.3
235.21640	9.4
240.25995	4.7
243.11438	16.0
249.31670	19.3
263.17310	7.2
265.23370	2.1
272.26410	9.0
273.25986	5.1
289.29272	9.8
301.11853	14.8
312.30322	10.5
317.93781	2.0
329.28998	4.4
334.71521	33.6
341.27005	11.6
342.14719	4.5
344.31848	2.2
354.83887	10.1
370.41653	21.5
373.34747	3.8
375.23907	21.3
384.25302	9.7
385.44333	6.6
387.38373	3.2
405.35992	13.9
406.53546	10.9
411.52417	4.2
412.74658	8.5
416.48212	4.9
417.60492	4.3
429.42303	20.4
435.31647	5.2
437.76025	10.0
441.22699	1.6
441.89124	69.2	y (12) (3+)-H2O, y (12) (3+)-NH3
443.44147	15.1
452.27924	4.9
457.33777	13.3
470.07227	8.3
478.76501	39.7
482.78094	13.5
486.47406	2.6
487.36133	11.5
488.27350	6.1
489.56226	10.1
491.31592	12.0
492.32648	14.6
496.38715	16.7
500.43042	2.9
507.20264	18.2
510.00970	15.7
514.85938	13.3
517.63458	8.6
518.65509	56.4
519.36066	30.9
521.26440	38.3	y (9) (2+)
523.44037	4.8
525.29547	4.0
528.39215	16.4
534.40320	11.4
535.30499	11.5
538.41400	22.7
544.86542	6.0
547.40912	27.7	y (5) (1+)
548.85846	20.7
551.43616	12.9
554.85559	4.1
555.54297	6.1
556.48627	119.1	y (16) (3+)-H2O, y (16) (3+)-NH3
561.12488	31.8
562.38110	123.8	y (16) (3+)
566.74640	8.8
568.44293	31.7
569.05859	33.5	b (11) (2+), y (10) (2+)-NH3, y (10) (2+)-H2O
571.44330	5.1
572.34369	16.1
577.81006	74.6	y (10) (2+)
578.78217	63.0
581.62134	85.8
582.43719	17.9
583.29541	9.1
587.87848	72.3	[M+3H] (3+)-NH3-H2O
588.78491	35.9
590.65387	138.6
591.35974	139.8
593.69727	12.1
599.88306	12.2
607.49847	4.2
611.72363	30.7	a (12) (2+)
618.37555	14.9
625.46851	7.7
626.39117	15.3
628.20691	9.8
630.67841	9.4
641.42010	12.2
643.36505	12.8
654.69080	3.1
659.47955	3.7
662.37921	57.0	y (12) (2+)-NH3, y (6) (1+), y (12) (2+)-H2O
669.49994	27.1
671.06982	250.6	y (12) (2+)
672.00842	13.4
693.43341	18.5
699.44971	4.5
708.55890	12.6
712.29187	32.0	b (14) (2+)
723.44727	15.6
725.88257	40.4
726.49994	67.8	y (13) (2+)-NH3, y (13) (2+)-H2O
735.26764	127.7	y (13) (2+)
736.00366	33.0
744.58893	27.9
745.47021	3.1
746.39844	14.2
757.03522	45.1	b (8) (1+)
760.49536	52.1
762.73401	46.2
764.41547	26.4
767.54327	15.0
770.44049	39.1	y (14) (2+)
771.39520	15.0
773.54230	14.0
777.46930	17.5
778.42072	49.1
781.56592	16.2
791.58990	58.8	y (7) (1+)
795.50085	3.4
799.12256	460.3	y (15) (2+)
799.86798	155.5
800.68073	20.8
802.27466	31.2	b (16) (2+)-H2O
805.47961	17.6
808.39752	8.1
816.48065	11.4
817.98187	8.9
818.72485	4.8
819.53064	4.6
821.36768	11.2
824.44330	39.2
825.46545	12.2
826.85376	27.4
833.59991	17.7
834.82483	8.8
835.54388	17.2
838.38947	27.6
839.49036	19.5
841.56860	13.5
842.68976	268.8	y (16) (2+)
843.54596	51.3
844.30151	3.6
847.57019	86.0	a (9) (1+)-H2O
851.48132	36.4
856.85822	16.2
857.56683	6.8
858.53265	12.3
868.59222	11.7
869.47308	7.1
875.44733	5.7
884.46051	3.4
886.35815	3.7
888.56189	6.9
903.45660	27.9
904.51251	35.2	y (8) (1+)
923.60413	9.3
950.51678	27.9
951.55658	13.1
954.47943	18.9
955.83405	8.3
956.76056	8.3
957.60742	9.5
963.43640	3.6
972.66913	10.9
973.49396	9.7
974.57996	24.6
997.68298	24.5
1013.34247	9.7
1033.41003	14.1
1041.98340	3.7
1044.60266	5.3
1050.38477	16.7
1069.59485	7.1
1177.85071	10.2
1279.84570	6.9
1310.95239	13.1
