# Supplementary material for: Top-Down and Bottom-Up Identification of Proteins by Liquid Extraction Surface Analysis Mass Spectrometry of Healthy and Diseased Human Liver Tissue
Source: J Am Soc Mass Spectrom. 2014 Sep 3;25(11):1953–61. doi: 10.1007/s13361-014-0967-z (PMC4197381; doi:10.1007/s13361-014-0967-z)
Supplement: Supplementary file 5 — (ZIP 6136 kb) [file 13361_2014_967_MOESM5_ESM.zip › data/ESISVSSEQLAQFR_-3_2_76128.txt]

       m/z	          i	matches
 233.28671	      24.5
 237.39517	       5.9
 254.62691	       7.4
 256.26309	       4.7
 277.24377	       4.3
 281.18390	       3.9
 282.16351	       7.0
 284.34698	       2.5
 285.53729	       4.6
 293.94562	       8.4
 304.03741	       4.5
 306.28458	       6.6
 312.46655	      10.9
 322.26019	     133.9	a (7) (2+)-H2O, y (2) (1+)
 323.23297	      44.5
 332.30267	       2.2
 345.21735	      13.3
 346.33893	      15.2
 347.15228	       6.0
 349.56268	      11.0
 353.35797	      19.2
 354.28793	       8.6
 367.23984	      18.5
 369.19443	      21.9
 371.50336	      23.3	a (4) (1+)-H2O
 375.43594	      11.8
 381.51575	      15.3
 382.27887	       7.0
 383.48907	      13.2
 399.36517	      15.9
 400.41565	       3.9
 406.66058	       5.7
 409.20911	       6.8
 417.51624	       1.9
 432.28754	      15.2
 435.95624	      19.8
 437.53186	      11.5
 445.32080	       4.6
 449.37439	       5.0
 450.46753	     199.2	a (9) (2+)-H2O, y (3) (1+)
 451.31842	      49.9	a (9) (2+)-NH3
 454.61371	       3.7
 456.39072	       2.5
 460.34720	       6.7
 470.68665	      17.7	a (5) (1+)-H2O
 475.24445	       3.0
 480.31378	      66.5	y (8) (2+)-H2O
 482.26678	       9.6
 486.44965	      11.2
 493.32416	       4.2
 497.52673	       3.4
 498.46954	      49.4	b (5) (1+)-H2O
 499.40179	      21.7
 503.64044	       4.8
 507.07953	       5.6
 509.76514	       6.9
 510.43506	       6.6
 516.30225	      10.8
 521.31842	     148.7	b (10) (2+)-H2O, y (4) (1+)
 522.29889	      60.8	b (10) (2+)-NH3
 523.24292	       8.0
 528.27081	      25.0
 529.31769	      13.9
 531.26709	      26.4	b (10) (2+)
 532.21143	      11.2
 544.24457	       7.6
 548.59064	       6.2
 549.27844	       5.7
 554.25549	       5.1
 559.24963	      11.2
 567.18542	      14.8
 580.19391	       2.8
 585.14679	       9.4
 586.39655	      11.4
 590.25098	      12.3
 597.34790	       8.3
 603.42407	       9.1
 604.36578	       2.1
 609.20313	      17.8
 626.65601	      43.4	y (11) (2+)
 627.34857	       9.9
 630.98932	      18.6	b (12) (2+)
 634.62567	      37.1	y (5) (1+)
 635.38281	       4.8
 636.34753	       6.9
 641.47095	       3.9
 644.09460	       5.8
 646.52698	      42.9
 647.53534	      17.5
 650.75421	       4.5
 651.42377	       4.4
 652.39514	      13.1
 655.26422	      28.7
 655.91077	       5.8
 658.41046	      12.3
 670.30627	      13.5
 674.25220	       4.6
 683.30548	      25.0	y (12) (2+)
 686.37640	      16.4
 687.17810	       7.7
 690.29840	      14.5
 704.79053	      14.4
 707.47876	      15.4
 712.22467	      10.3
 716.51196	       3.6
 718.71649	      10.4
 721.35779	       9.2
 722.34589	       5.8
 725.97803	      11.8
 728.97144	      23.4
 729.72900	      60.5
 731.84265	       4.1
 733.45844	       2.8
 735.08099	      22.3
 736.33282	      10.1
 738.94092	       9.5
 742.35181	      25.1
 745.40234	       7.3
 746.76959	      54.7
 749.09137	      35.8
 752.92847	      13.9
 753.93945	      29.4
 755.68500	       2.0
 756.55597	       5.0
 757.51770	      37.0
 760.00201	      10.9
 761.70978	      39.7
 762.60016	      76.2	y (6) (1+)
 763.73914	      35.2
 764.43579	       9.5
 765.72882	      33.4
 769.01172	      10.2
 769.89288	      48.2
 773.25360	      91.7	[M+2H] (2+)-NH3-H2O, a (8) (1+)-H2O
 774.09869	      46.7
 776.45795	      22.7
 779.00726	      43.4
 782.33643	     161.9	[M+2H] (2+)-NH3, [M+2H] (2+)-H2O
 783.07593	      70.1
 784.38196	      20.5
 798.28040	       7.7
 801.17377	       7.2
 802.48163	       3.1
 803.45294	      15.7
 814.47534	       4.8
 829.43091	       5.4
 830.54120	       3.3
 835.22980	      29.1
 857.42499	      12.8
 865.01294	      23.6
 877.20813	      22.0
 878.47821	       7.1
 882.41772	      21.6
 884.64496	      15.2
 891.32819	     102.6	y (7) (1+)
 892.76068	      15.8
 893.63507	      14.9
 895.52649	      13.1
 910.36133	      13.3
 913.58600	      27.3
 914.51678	      13.1
 915.61951	       7.5
 924.15424	      24.3
 927.64709	      21.1
 929.48834	      11.4
 931.61603	      18.5
 932.61737	      10.6
 943.73285	       9.7
 945.65051	      24.2
 947.59711	      39.0	b (9) (1+)
 949.94623	       5.4
 960.67773	      19.2	y (8) (1+)-H2O, y (8) (1+)-NH3
 971.89978	      12.5
 974.45123	       4.0
 978.66370	      73.4	y (8) (1+)
 979.66852	      44.9
 981.72119	       7.5
 983.41260	      37.8
 991.05194	      10.7
 995.53577	      14.7
 997.28265	       3.7
1000.32336	       5.9
1023.57416	       8.8
1024.47437	      32.0
1026.63147	       9.5
1029.40906	       5.1
1030.22351	      10.7
1037.52649	      11.2
1038.35461	       4.5
1041.97498	      59.3	b (10) (1+)-H2O
1042.61682	      58.7
1043.53455	      28.9	b (10) (1+)-NH3
1044.68701	      25.8
1046.00745	      17.2
1047.67029	      60.3	y (9) (1+)-H2O
1048.97485	      20.9	y (9) (1+)-NH3
1050.42542	       4.0
1060.55835	      41.8	b (10) (1+)
1061.27747	      21.3
1062.59155	      25.6
1063.79041	      20.6
1065.56006	     352.4	y (9) (1+)
1066.51025	     186.9
1067.77319	      54.3
1070.31995	      19.1
1073.46033	      20.0
1074.72070	       2.4
1076.38879	       8.0
1077.68164	      12.2
1078.77051	       8.2
1081.54187	      12.3
1082.60889	      10.1
1095.47168	      18.3
1096.78394	      11.7
1097.70190	      41.6
1099.31128	      37.5
1102.74561	      13.3
1103.89502	      19.0	a (11) (1+)
1104.65002	       4.0
1110.67761	      16.2
1111.44861	      12.1
1113.57922	      52.5	b (11) (1+)-H2O
1114.53564	      96.8	b (11) (1+)-NH3
1115.52344	       2.7
1121.87317	      28.9
1131.49536	      77.7	b (11) (1+)
1132.55408	      14.5
1140.18164	      13.6
1141.81311	      34.8
1142.49097	      15.5
1163.61133	       4.3
1164.67700	      54.3	y (10) (1+)
1165.73315	      46.5
1166.70972	      11.9
1181.57556	       3.5
1184.62134	       5.8
1200.70239	      14.3
1210.79773	      28.7
1219.48975	       8.6
1223.53223	      20.3
1224.67029	      20.7
1233.58423	       4.0
1241.60522	      47.6	b (12) (1+)-H2O
1242.69495	      15.1
1243.46692	       4.9
1248.46838	       8.4
1251.74963	      18.4	y (11) (1+)
1252.64844	      62.5
1253.80420	      37.1
1259.65344	      57.2	b (12) (1+)
1260.55640	      62.2
1261.70056	      26.5
1272.80273	      10.0
1277.33240	       4.6
1316.64453	       4.0
1324.85181	       6.5
1337.66541	      14.1
1360.43164	       4.3
1365.79663	       7.2
1388.70093	      27.4	b (13) (1+)-H2O
1389.75354	      22.0	b (13) (1+)-NH3
1406.87781	      38.3	b (13) (1+)
1407.74194	      29.1
