# Supplementary material for: Top-Down and Bottom-Up Identification of Proteins by Liquid Extraction Surface Analysis Mass Spectrometry of Healthy and Diseased Human Liver Tissue
Source: J Am Soc Mass Spectrom. 2014 Sep 3;25(11):1953–61. doi: 10.1007/s13361-014-0967-z (PMC4197381; doi:10.1007/s13361-014-0967-z)
Supplement: Supplementary file 5 — (ZIP 6136 kb) [file 13361_2014_967_MOESM5_ESM.zip › data/ESISVSSEQLAQFR_-3_4_6477.txt]

m/z	i	matches
233.28671	24.5
237.39517	5.9
254.62691	7.4
256.26309	4.7
277.24377	4.3
281.18390	3.9
282.16351	7.0
284.34698	2.5
285.53729	4.6
293.94562	8.4
304.03741	4.5
306.28458	6.6
312.46655	10.9
322.26019	133.9	y (2) (1+)
323.23297	44.5
332.30267	2.2
345.21735	13.3
346.33893	15.2
347.15228	6.0
349.56268	11.0
353.35797	19.2
354.28793	8.6
367.23984	18.5
369.19443	21.9
371.50336	23.3
375.43594	11.8
381.51575	15.3
382.27887	7.0
383.48907	13.2
399.36517	15.9
400.41565	3.9
406.66058	5.7
409.20911	6.8
417.51624	1.9
432.28754	15.2
435.95624	19.8
437.53186	11.5
445.32080	4.6
449.37439	5.0
450.46753	199.2	y (3) (1+)
451.31842	49.9
454.61371	3.7
456.39072	2.5
460.34720	6.7
470.68665	17.7
475.24445	3.0
480.31378	66.5	y (8) (2+)-H2O
482.26678	9.6
486.44965	11.2
493.32416	4.2
497.52673	3.4
498.46954	49.4	b (5) (1+)-H2O
499.40179	21.7
503.64044	4.8
507.07953	5.6
509.76514	6.9
510.43506	6.6
516.30225	10.8
521.31842	148.7	y (4) (1+), b (10) (2+)-H2O
522.29889	60.8	b (10) (2+)-NH3
523.24292	8.0
528.27081	25.0
529.31769	13.9
531.26709	26.4	b (10) (2+)
532.21143	11.2
544.24457	7.6
548.59064	6.2
549.27844	5.7
554.25549	5.1
559.24963	11.2
567.18542	14.8
580.19391	2.8
585.14679	9.4
586.39655	11.4
590.25098	12.3
597.34790	8.3
603.42407	9.1
604.36578	2.1
609.20313	17.8
626.65601	43.4	y (11) (2+)
627.34857	9.9
630.98932	18.6	b (12) (2+)
634.62567	37.1	y (5) (1+)
635.38281	4.8
636.34753	6.9
641.47095	3.9
644.09460	5.8
646.52698	42.9
647.53534	17.5
650.75421	4.5
651.42377	4.4
652.39514	13.1
655.26422	28.7
655.91077	5.8
658.41046	12.3
670.30627	13.5
674.25220	4.6
683.30548	25.0	y (12) (2+)
686.37640	16.4
687.17810	7.7
690.29840	14.5
704.79053	14.4
707.47876	15.4
712.22467	10.3
716.51196	3.6
718.71649	10.4
721.35779	9.2
722.34589	5.8
725.97803	11.8
728.97144	23.4
729.72900	60.5
731.84265	4.1
733.45844	2.8
735.08099	22.3
736.33282	10.1
738.94092	9.5
742.35181	25.1
745.40234	7.3
746.76959	54.7
749.09137	35.8
752.92847	13.9
753.93945	29.4
755.68500	2.0
756.55597	5.0
757.51770	37.0
760.00201	10.9
761.70978	39.7
762.60016	76.2	y (6) (1+)
763.73914	35.2
764.43579	9.5
765.72882	33.4
769.01172	10.2
769.89288	48.2
773.25360	91.7	[M+2H] (2+)-NH3-H2O
774.09869	46.7
776.45795	22.7
779.00726	43.4
782.33643	161.9	[M+2H] (2+)-NH3, [M+2H] (2+)-H2O
783.07593	70.1
784.38196	20.5
798.28040	7.7
801.17377	7.2
802.48163	3.1
803.45294	15.7
814.47534	4.8
829.43091	5.4
830.54120	3.3
835.22980	29.1
857.42499	12.8
865.01294	23.6
877.20813	22.0
878.47821	7.1
882.41772	21.6
884.64496	15.2
891.32819	102.6	y (7) (1+)
892.76068	15.8
893.63507	14.9
895.52649	13.1
910.36133	13.3
913.58600	27.3
914.51678	13.1
915.61951	7.5
924.15424	24.3
927.64709	21.1
929.48834	11.4
931.61603	18.5
932.61737	10.6
943.73285	9.7
945.65051	24.2
947.59711	39.0	b (9) (1+)
949.94623	5.4
960.67773	19.2	y (8) (1+)-H2O, y (8) (1+)-NH3
971.89978	12.5
974.45123	4.0
978.66370	73.4	y (8) (1+)
979.66852	44.9
981.72119	7.5
983.41260	37.8
991.05194	10.7
995.53577	14.7
997.28265	3.7
1000.32336	5.9
1023.57416	8.8
1024.47437	32.0
1026.63147	9.5
1029.40906	5.1
1030.22351	10.7
1037.52649	11.2
1038.35461	4.5
1041.97498	59.3	b (10) (1+)-H2O
1042.61682	58.7
1043.53455	28.9	b (10) (1+)-NH3
1044.68701	25.8
1046.00745	17.2
1047.67029	60.3	y (9) (1+)-H2O
1048.97485	20.9	y (9) (1+)-NH3
1050.42542	4.0
1060.55835	41.8	b (10) (1+)
1061.27747	21.3
1062.59155	25.6
1063.79041	20.6
1065.56006	352.4	y (9) (1+)
1066.51025	186.9
1067.77319	54.3
1070.31995	19.1
1073.46033	20.0
1074.72070	2.4
1076.38879	8.0
1077.68164	12.2
1078.77051	8.2
1081.54187	12.3
1082.60889	10.1
1095.47168	18.3
1096.78394	11.7
1097.70190	41.6
1099.31128	37.5
1102.74561	13.3
1103.89502	19.0
1104.65002	4.0
1110.67761	16.2
1111.44861	12.1
1113.57922	52.5	b (11) (1+)-H2O
1114.53564	96.8	b (11) (1+)-NH3
1115.52344	2.7
1121.87317	28.9
1131.49536	77.7	b (11) (1+)
1132.55408	14.5
1140.18164	13.6
1141.81311	34.8
1142.49097	15.5
1163.61133	4.3
1164.67700	54.3	y (10) (1+)
1165.73315	46.5
1166.70972	11.9
1181.57556	3.5
1184.62134	5.8
1200.70239	14.3
1210.79773	28.7
1219.48975	8.6
1223.53223	20.3
1224.67029	20.7
1233.58423	4.0
1241.60522	47.6	b (12) (1+)-H2O
1242.69495	15.1
1243.46692	4.9
1248.46838	8.4
1251.74963	18.4	y (11) (1+)
1252.64844	62.5
1253.80420	37.1
1259.65344	57.2	b (12) (1+)
1260.55640	62.2
1261.70056	26.5
1272.80273	10.0
1277.33240	4.6
1316.64453	4.0
1324.85181	6.5
1337.66541	14.1
1360.43164	4.3
1365.79663	7.2
1388.70093	27.4	b (13) (1+)-H2O
1389.75354	22.0	b (13) (1+)-NH3
1406.87781	38.3	b (13) (1+)
1407.74194	29.1
