# Supplementary material for: Top-Down and Bottom-Up Identification of Proteins by Liquid Extraction Surface Analysis Mass Spectrometry of Healthy and Diseased Human Liver Tissue
Source: J Am Soc Mass Spectrom. 2014 Sep 3;25(11):1953–61. doi: 10.1007/s13361-014-0967-z (PMC4197381; doi:10.1007/s13361-014-0967-z)
Supplement: Supplementary file 5 — (ZIP 6136 kb) [file 13361_2014_967_MOESM5_ESM.zip › data/GGVEDEVTLSAYITIALLEIPLTVTHPVVR_-3_2_84455.txt]

m/z	i	matches
299.32809	2.9
324.55951	1.9
338.41031	6.8
377.47873	22.6
381.20682	4.6
393.42654	6.8
395.41959	5.3
426.23529	3.9
429.28586	14.8
430.37637	4.1
440.31372	15.5
461.24518	13.2
465.52368	2.6
470.31610	8.1
471.71216	3.9
498.27954	14.9
505.63269	11.0
510.30847	4.8
511.06232	23.9	b (15) (3+)-H2O, y (9) (2+)
513.85229	17.3
522.24811	11.9
524.20288	4.8
531.18329	14.7
539.50500	16.1
554.25427	16.6
562.27600	7.5
572.43762	9.7
585.36548	3.1
587.05469	4.0
587.74341	15.3
610.42285	21.2	b (18) (3+)-H2O
623.06409	11.4
624.39282	11.7
630.40857	5.5
632.56781	3.8
639.25049	6.5
639.91595	8.2
641.41125	16.9
651.34497	15.1
652.41260	4.9
658.34924	10.5
664.81311	2.8
673.29431	8.9
674.51318	2.3
680.35681	22.5	y (12) (2+)
682.89746	8.0
686.30334	16.6
688.34760	14.7
693.03235	9.0
701.40259	6.1
708.50012	17.1
709.42908	13.9
718.42090	6.5
727.31421	19.2
728.54419	5.6
731.54309	27.8
739.57336	21.9
741.55640	9.5
749.62952	7.5
753.02277	6.9
758.49286	11.6
763.42358	4.9
772.66583	7.6
783.35217	4.8
787.51447	20.9	a (16) (2+)-H2O, b (8) (1+)
789.43512	20.6	y (7) (1+)-H2O
793.91589	38.2	b (23) (3+)-H2O, y (14) (2+)
808.10510	24.7	y (7) (1+)
811.40271	28.1
815.44202	2.3
816.50500	9.9
819.52393	5.0
830.77112	30.3
835.44629	4.3
842.02930	11.6
845.93384	15.6
849.93787	2.5
856.66028	5.7
857.39294	22.3	b (17) (2+)-H2O, a (25) (3+)
864.53772	3.6
866.26660	2.1
871.38123	6.0
872.51392	6.2
873.89392	16.6
882.65222	22.4	b (9) (1+)-H2O
883.47961	14.0
884.61230	8.8
895.64600	8.1
897.65540	8.9
900.81421	88.3	a (18) (2+)-H2O, b (9) (1+)
901.57312	39.7
902.54712	28.8
905.43579	11.6
906.35791	4.9
909.49146	7.8
910.54041	3.0
911.37988	5.0
923.35718	5.6
926.70300	12.0
937.02917	40.4	y (17) (2+)
937.96106	25.9
944.50720	9.5
951.89185	59.1
954.01904	27.4
960.46167	13.6
961.75696	116.3
963.67896	5.2
964.59119	18.1
966.04980	13.8
968.35266	11.0
969.55847	16.3
970.66895	19.4
971.82324	12.2
973.17688	17.1
974.52832	8.0
979.69824	5.6
985.32629	4.1
987.74231	43.3	b (19) (2+), b (10) (1+)
992.57251	6.8
993.59888	56.2	y (18) (2+)
995.56653	18.0
996.86133	5.5
1007.94080	107.4
1010.97351	28.1	b (29) (3+)
1014.76843	4.9
1015.52319	11.1
1019.27478	74.8
1021.61182	7.9
1023.72925	52.2
1026.17761	23.1	y (28) (3+)-NH3
1030.46960	14.7
1031.44202	11.0
1040.52795	35.0	b (11) (1+)-H2O
1041.39197	4.5
1043.48706	107.7	y (29) (3+)-H2O
1047.65466	26.4
1051.57971	19.9
1058.36792	49.7	b (11) (1+), [M+3H] (3+)-NH3-H2O
1074.71704	14.8
1075.62805	19.8
1076.63379	9.9
1078.61169	11.2
1093.27283	12.0
1097.22034	21.7
1100.86145	3.5
1102.58496	8.0
1110.91113	153.6	y (20) (2+)
1111.72791	47.2
1118.77087	78.3	y (10) (1+)
1119.68542	11.1
1120.69019	4.5
1121.57581	7.1
1122.29968	13.1
1123.04724	9.9
1127.69983	5.1
1128.68250	39.7
1129.53149	67.4
1133.04724	55.0
1140.52356	8.4
1148.11609	13.1
1153.74854	104.5
1154.44592	364.4	y (21) (2+)
1155.37390	63.8
1157.59521	4.8
1158.65955	22.0
1161.07031	11.0
1162.73340	6.3
1167.15295	9.9
1171.43042	25.1
1176.12927	14.3
1187.00476	19.4
1188.90454	7.0
1201.85278	15.7
1203.60876	23.2	b (12) (1+)-H2O
1209.38135	12.9
1210.73633	113.1	y (22) (2+)
1211.37805	36.2
1219.67407	11.0
1221.81470	11.7
1223.54834	34.3
1227.53418	14.6
1231.70044	5.6
1232.69092	24.1
1236.93506	40.6
1242.78430	20.0
1255.70520	8.5
1261.06042	228.5	y (23) (2+)
1261.90234	151.7
1262.80029	64.7
1270.80066	24.0
1271.56299	28.2
1275.78601	9.7
1285.63220	5.6
1286.55383	16.5
1293.72375	7.6
1298.56482	19.6
1300.60840	32.1	y (24) (2+)-H2O, b (25) (2+)
1301.53247	22.4	y (24) (2+)-NH3
1310.98608	137.7	y (24) (2+)
1312.28516	32.7
1317.54065	3.5
1322.08032	18.4
1323.01221	41.0
1323.96204	50.2
1331.90613	7.4
1334.80225	3.8
1336.90698	7.0
1340.91785	2.6
1360.81897	9.9
1361.98096	9.4
1363.63721	19.5
1371.50256	15.5
1372.93213	60.4
1375.04980	31.2	y (25) (2+)
1388.75366	17.5
1403.01245	7.1
1417.68396	18.3	b (14) (1+)-H2O, b (27) (2+)
1418.97046	19.0
1432.94971	20.4	y (26) (2+)
1435.69885	6.3
1436.88611	11.2
1475.37061	17.8
1486.58569	8.4
1494.66431	2.6
1497.80322	17.3
1501.88257	13.0
1514.43616	8.5
1516.47498	20.6	b (29) (2+)
1518.49084	5.8
1538.24585	59.3	y (28) (2+)-NH3
1551.85461	8.8
1565.99536	7.7
1585.91187	4.3
1590.26221	14.7
1658.74805	43.4	y (15) (1+)
1730.29199	21.9
1734.42932	6.2
1774.25635	6.5
1887.95398	10.9
1965.79785	13.2
1975.07227	13.2
1975.87793	20.3
