# Supplementary material for: Top-Down and Bottom-Up Identification of Proteins by Liquid Extraction Surface Analysis Mass Spectrometry of Healthy and Diseased Human Liver Tissue
Source: J Am Soc Mass Spectrom. 2014 Sep 3;25(11):1953–61. doi: 10.1007/s13361-014-0967-z (PMC4197381; doi:10.1007/s13361-014-0967-z)
Supplement: Supplementary file 5 — (ZIP 6136 kb) [file 13361_2014_967_MOESM5_ESM.zip › data/TYMLAFDVNDEKNWGLSVYADKPETTK_-3_2_83981.txt]

m/z	i	matches
310.42065	5.7
318.31897	5.5
320.53500	27.4
328.19147	5.7
340.30093	18.9
349.65958	3.0
350.43890	12.7
351.24631	6.6
359.20285	6.9
361.34137	11.2
379.17670	8.7
393.45374	8.4
397.31387	14.2
399.25250	7.4
411.11249	16.0
416.49139	4.0
425.21857	4.0
434.25098	2.7
435.37274	9.2
438.21097	9.9
440.30414	1.8
444.35211	23.5
446.46048	31.0
451.50055	8.1
463.15619	13.7
464.17911	2.0
465.85971	4.4
469.20880	2.9
470.39514	1.9
471.44537	15.6
475.14313	11.3
478.19287	2.3
481.30927	6.9
488.19415	6.5
491.18085	5.7
492.50385	5.8
503.73111	9.3
507.19025	13.8
509.46561	20.8
517.35150	13.9
526.54633	17.0
527.41602	30.8	y (9) (2+)
534.40881	4.0
535.32446	18.4
536.39545	14.8
537.45776	15.6
539.18213	15.7
540.24292	15.5
543.13867	3.1
550.62280	6.4
553.28613	6.0
557.32678	8.0
562.23584	36.1	b (5) (1+)-H2O, a (14) (3+)-NH3, a (10) (2+)-H2O
563.20819	4.9
564.23303	23.5	y (15) (3+)-H2O, y (15) (3+)-NH3
565.35974	9.7
571.20264	10.6
575.33875	50.9	y (5) (1+)
576.62073	68.8	b (10) (2+)-H2O, b (10) (2+)-NH3, y (10) (2+), b (14) (3+)
578.03064	18.8
580.38831	74.4	a (15) (3+)-H2O, b (5) (1+), a (15) (3+)-NH3
582.08850	8.7
596.27930	4.8
599.20886	4.3
601.30841	6.4
608.76379	8.4
616.24072	8.8
620.58997	21.0	y (11) (2+)
624.22095	4.3
626.35876	12.0
628.27411	3.6
632.36981	2.7
637.20667	5.1
650.52600	8.7
654.61169	3.9
659.32166	14.9
661.41760	14.4
662.36011	13.8
665.42371	9.4
668.43530	9.9
676.43384	18.1
677.34271	6.4
682.13574	9.3
685.52161	59.8	a (18) (3+), y (6) (1+)-H2O
692.52551	3.4
701.44867	4.9
703.51477	122.6	y (6) (1+)
704.39954	45.8	y (13) (2+)
706.24719	6.4
709.44830	51.5	b (6) (1+)-H2O
710.41492	16.8
711.35718	25.6
713.26453	27.8
719.79773	9.3
723.29102	12.6
725.93640	9.1
727.45355	57.2	y (19) (3+)-NH3, b (6) (1+)
730.16650	16.5
745.32373	10.8
748.37323	8.1
751.42615	37.0
753.21021	10.4
760.93500	17.6
762.45642	13.3
763.44037	8.6
764.53198	27.8	a (20) (3+)
766.48358	10.0
770.46765	25.2
771.35254	34.8	b (13) (2+)
775.47888	10.6
779.56268	5.6
784.92133	28.5
785.60016	15.1
791.46838	8.7
793.85510	18.3
798.31372	29.8	y (21) (3+)-H2O, y (21) (3+)-NH3, y (14) (2+)
800.65845	7.7
802.75061	5.5
805.07043	20.4
809.25024	4.7
815.47900	6.8
818.38501	49.4	y (7) (1+)
819.33276	43.5
827.43262	3.1
834.47107	32.1
843.35645	9.8
850.78455	15.1
851.88965	29.7
855.09680	79.3	b (22) (3+), y (15) (2+), b (14) (2+)-NH3, b (14) (2+)-H2O
858.64490	3.9
860.34241	10.4
863.29199	10.9
864.56921	58.7	b (14) (2+)
865.36865	15.2
867.92249	13.6
872.39087	22.6	y (8) (1+)-NH3, a (23) (3+)-NH3
876.48535	29.3	y (23) (3+)
877.29883	51.9	a (23) (3+)
878.31396	13.9
884.41736	69.0	b (15) (2+)-NH3, b (15) (2+)-H2O
886.28381	9.9
889.57043	45.6	y (8) (1+)
890.40283	17.0
891.51147	25.1
892.38428	16.2
893.03247	8.2
895.10132	12.0
898.88293	36.0
903.95007	10.4
906.50220	16.0
908.86560	17.5
914.57166	92.0	a (24) (3+)-H2O, a (24) (3+)-NH3, y (24) (3+)
917.79944	24.2
919.24634	48.7	y (16) (2+)
920.50073	11.1
922.22937	18.2
923.30347	5.0
924.68225	16.0
925.48999	20.5
926.61633	19.8
927.98730	13.7
932.57458	4.1
937.44727	8.9
938.33594	26.7
940.62207	28.0	b (16) (2+)-H2O
941.60974	41.4	b (8) (1+), b (16) (2+)-NH3
942.73010	72.6
944.55737	5.1
946.25781	32.7
950.05066	9.1
952.29797	52.0	y (25) (3+)-NH3, y (25) (3+)-H2O
955.21997	17.1
956.61401	11.7
958.37451	105.4	y (25) (3+), b (25) (3+)-NH3
960.31897	10.3
966.79248	5.5
972.19446	17.0
975.21960	79.0	y (17) (2+)-H2O, y (17) (2+)-NH3
976.21216	17.6
976.89746	7.2
978.90710	39.6	a (17) (2+)
981.15393	35.5	a (26) (3+)-H2O
982.06335	20.7
984.12622	80.4	b (17) (2+)-H2O, b (17) (2+)-NH3, y (17) (2+)
988.49658	11.2
993.74414	52.1	b (17) (2+)
1002.89978	5.4
1006.56335	14.1
1008.53308	13.5
1010.08728	15.3
1016.56055	3.1
1019.38965	9.2
1020.71606	18.6
1021.52014	21.8
1026.43396	12.6
1027.15015	11.6
1028.11792	24.5	a (9) (1+), a (18) (2+)
1029.46594	66.1
1032.11829	22.2	y (18) (2+)-H2O, y (18) (2+)-NH3
1034.58240	32.1	[M+3H] (3+)-NH3-H2O, y (9) (1+)-H2O, b (18) (2+)-NH3
1035.49756	69.9	y (9) (1+)-NH3
1036.22876	13.3
1036.97510	5.9
1046.59180	2.1
1051.03625	18.6
1052.62817	51.4	y (9) (1+)
1053.55872	43.5
1054.50793	17.1
1055.58276	20.9
1056.56958	12.7
1059.91565	37.3
1061.62744	19.2
1063.63806	3.9
1065.32141	16.4
1069.39868	3.3
1070.60999	12.4
1074.40698	7.7
1076.51050	16.3
1077.66479	8.0
1081.00073	10.6
1082.47485	9.1
1084.05823	11.7
1089.39990	34.6	y (19) (2+)-NH3, y (19) (2+)-H2O
1090.56592	38.0
1091.68872	16.4
1098.26270	45.6	y (19) (2+)
1099.19287	52.3
1112.45947	22.9
1114.99646	22.7	b (19) (2+)-H2O, b (19) (2+)-NH3
1115.60315	6.1
1117.32043	4.0
1121.43921	5.8
1124.39807	11.1
1127.68945	15.2
1134.45642	6.8
1135.58472	8.1
1136.39563	5.7
1138.46399	57.8	y (20) (2+)-H2O, y (20) (2+)-NH3
1139.63733	15.1
1140.48840	23.4
1147.87244	123.6	y (20) (2+)
1148.91113	163.0
1151.40466	30.6	y (10) (1+), b (20) (2+)-NH3
1152.56714	36.7	b (10) (1+)-H2O
1165.48401	9.6
1170.55481	63.6	b (10) (1+)
1171.58276	17.9
1180.35229	12.8
1182.39331	9.8
1186.98975	37.9
1193.55884	20.0
1197.00513	67.5	y (21) (2+)-NH3
1197.85437	47.4
1198.55603	13.8
1202.58521	6.3
1203.64771	22.5	a (21) (2+)
1205.07959	124.7	y (21) (2+)
1206.14050	168.9
1210.57361	9.3
1216.93042	37.3	b (21) (2+)
1217.64502	3.1
1220.58203	2.4
1221.48535	3.7
1233.75818	4.9
1235.36230	28.3
1236.56934	28.1
1238.79456	57.9	y (11) (1+)
1239.60046	16.0
1240.73059	13.6
1242.77039	12.4
1245.46899	8.1
1246.68567	5.8
1248.63416	4.5
1254.17517	36.7	a (11) (1+)-NH3, a (11) (1+)-H2O
1257.59998	36.1	a (22) (2+)-H2O
1261.62219	20.6
1269.89783	33.6	y (22) (2+)-H2O
1270.55310	91.1	y (22) (2+)-NH3
1271.66553	92.4	b (22) (2+)-H2O, a (11) (1+)
1273.59875	9.8
1274.66272	31.4
1275.48267	5.4
1277.53381	8.5
1278.92700	418.4	y (22) (2+)
1279.81860	320.8
1280.80835	72.4	b (11) (1+)-H2O, b (22) (2+)
1281.56104	2.9
1283.51001	13.4
1292.74463	24.0
1297.22717	37.4
1300.61169	20.9
1305.71912	75.5	y (23) (2+)-H2O, y (23) (2+)-NH3
1307.43323	39.7	a (23) (2+)-NH3
1308.73413	6.3
1314.32080	120.7	y (23) (2+)
1315.26257	209.3	a (23) (2+)
1316.25195	20.7
1322.73950	4.4
1323.81604	22.5
1324.57544	15.6
1329.52405	10.2
1331.48047	10.3
1332.90295	18.9
1334.65576	8.9
1340.04346	29.7
1345.67273	40.4
1347.65125	8.2
1351.72400	27.9	y (12) (1+)
1352.61304	47.6
1354.45593	8.8
1362.53845	8.0
1363.14819	12.1
1363.85718	29.4
1368.43640	13.1
1370.98328	135.7	a (24) (2+)-NH3, a (24) (2+)-H2O, y (24) (2+)
1372.03809	51.1
1372.68530	5.7
1378.32031	15.2
1387.64868	8.8
1389.45532	7.3
1392.62585	8.5
1394.34570	36.0	b (24) (2+)
1395.29688	26.3
1396.48340	7.4
1405.65234	5.4
1408.50134	24.4	y (13) (1+)
1409.62549	20.1
1417.68518	27.4
1429.58044	18.4
1436.44800	69.4	y (25) (2+), b (25) (2+)-NH3, b (25) (2+)-H2O
1437.29504	80.9
1438.24939	19.0
1440.54724	19.5
1444.58789	16.9
1445.58057	4.7
1458.57837	13.3
1464.47046	18.2
1483.57471	19.0
1489.74048	7.0
1492.23328	23.0
1498.65723	15.0
1503.60852	16.2
1504.35632	45.3
1505.36206	30.5
1506.81958	6.1
1520.62170	25.9
1525.40942	8.9
1541.63086	39.8	b (13) (1+)
1542.73877	16.4
1547.86536	9.1
1572.07971	9.2
1576.71570	6.9
1592.76965	18.3
1593.85596	14.6
1594.84631	25.4	y (14) (1+)
1596.05640	22.6
1598.52466	14.4
1615.75720	18.1
1621.87903	29.5
1647.59595	9.0
1652.07837	15.7
1655.77527	6.1
1669.63123	15.9
1674.71936	20.5
1684.50867	30.1
1688.89050	7.7
1694.00085	12.6
1701.83337	14.8
1709.66943	15.0
1710.91797	5.2
1720.60168	10.4
1721.77405	20.8
1723.03992	3.3
1740.08179	13.9
1779.08154	11.2
1784.62634	17.5
1786.99561	14.6
1815.74756	11.1
1819.83032	4.1
1834.14050	3.8
1838.85974	22.6
1853.72668	16.8
1854.66296	5.9
1899.00647	20.1
1899.96167	19.1
1924.80933	27.5
1925.74170	16.2
1945.86218	5.8
1947.85498	11.8
1965.88586	11.5
1968.61536	11.7
