# Supplementary material for: Top-Down and Bottom-Up Identification of Proteins by Liquid Extraction Surface Analysis Mass Spectrometry of Healthy and Diseased Human Liver Tissue
Source: J Am Soc Mass Spectrom. 2014 Sep 3;25(11):1953–61. doi: 10.1007/s13361-014-0967-z (PMC4197381; doi:10.1007/s13361-014-0967-z)
Supplement: Supplementary file 5 — (ZIP 6136 kb) [file 13361_2014_967_MOESM5_ESM.zip › data/MDPNCSCAAGDSCTCAGSCK_-3_2_77382.txt]

       m/z	          i	matches
 432.09393	       6.5
 465.33774	       5.3
 512.51013	      15.9
 561.20258	      30.3	b (5) (1+)
 564.83148	      15.0
 619.25244	      13.7	b (13) (2+)-H2O, b (13) (2+)-NH3
 621.34503	       5.5
 628.19287	      26.7	b (13) (2+)
 648.63916	       1.9
 669.51788	      30.8	b (14) (2+)-H2O, b (14) (2+)-NH3, y (7) (1+)
 691.23981	      14.0
 727.21661	      10.0
 738.02924	      27.7
 743.33105	       2.8
 780.44598	       8.3
 814.91779	       4.6
 819.41577	       2.2
 822.24884	       9.4	b (8) (1+)
 830.36792	      10.3	y (18) (2+)-H2O, y (18) (2+)-NH3
 833.02271	       8.7
 833.81415	      13.4
 837.24927	       4.8
 839.59027	     174.6	y (18) (2+)
 840.24841	      40.9
 840.87994	      15.7	y (9) (1+)-H2O
 854.51569	      22.2
 859.32257	      12.8	y (9) (1+)
 860.44318	       5.4
 876.34979	      20.9	b (9) (1+)-NH3
 877.25500	       7.4
 893.45697	      22.2	b (9) (1+)
 894.27563	      21.5
 896.91992	      40.7	y (19) (2+)
 927.63885	      28.6
 938.55310	       8.1
 941.47479	      13.2
 944.49017	      42.7	[M+2H] (2+)-NH3-H2O
 949.96924	      38.5	b (10) (1+)
 952.05420	      48.8
 953.71033	      25.5	[M+2H] (2+)-H2O, [M+2H] (2+)-NH3
1031.37537	      37.7	y (11) (1+)
1032.38818	      36.8
1033.18433	      12.2
1063.52759	       4.3
1099.42639	       6.1
1102.24426	      53.2	y (12) (1+)
1103.68970	       3.0
1104.47791	      11.4
1156.85034	       4.8
1160.81531	      15.2
1173.36340	      18.2	y (13) (1+)
1174.46838	       5.5
1276.67188	      15.2	y (14) (1+)
1277.39099	       5.6
1278.57703	       9.5
1285.33069	       8.4
1362.79797	       9.3
1363.43250	      23.1	y (15) (1+)
1376.43787	       2.6
1459.38196	       6.7
1674.65759	       7.4
1676.70435	      15.1
1677.59253	      12.6	y (18) (1+)
