# Supplementary material for: Top-Down and Bottom-Up Identification of Proteins by Liquid Extraction Surface Analysis Mass Spectrometry of Healthy and Diseased Human Liver Tissue
Source: J Am Soc Mass Spectrom. 2014 Sep 3;25(11):1953–61. doi: 10.1007/s13361-014-0967-z (PMC4197381; doi:10.1007/s13361-014-0967-z)
Supplement: Supplementary file 5 — (ZIP 6136 kb) [file 13361_2014_967_MOESM5_ESM.zip › data/LVYVFSQDFTVFGGSLSGAHAQK_-3_2_79989.txt]

m/z	i	matches
235.23463	4.5
238.34186	2.3
263.03131	18.6
266.72491	12.3
302.39520	2.5
303.39056	5.5
305.06494	4.7
316.35510	4.9
321.34055	3.3
328.32452	7.9
330.68225	5.9
331.33063	36.1
332.44135	17.3
333.71252	2.6
340.48871	3.0
360.31485	3.0
365.26285	6.0
366.33563	5.0
369.31598	13.1
370.37915	7.4
376.25854	106.1	b (3) (1+)
387.34891	4.5
397.45270	10.1
398.25372	40.9
399.42493	3.3
400.11719	7.0
406.10345	4.1
408.36719	21.5
410.33051	2.3
414.43604	8.3
415.49683	7.7
424.45667	4.1
427.47681	4.6
430.39624	17.3
432.42767	5.2
439.84198	22.7
445.27899	5.6
447.49408	46.4
448.49799	16.1
454.17816	2.5
459.39047	9.5
469.51019	6.1
473.26245	6.3
475.53107	57.6
478.34766	35.9
484.43781	9.3
487.69000	12.1
489.29340	5.6
492.55652	8.6
495.44116	8.8
496.25482	2.0
499.34137	6.2
501.51727	9.5
503.24414	21.1
506.83789	12.9
509.65167	14.6
517.22705	23.4
523.47003	17.7
525.41553	6.6
529.25452	17.8
531.25623	12.6
532.54498	10.0
540.43597	18.6
543.35571	6.6
544.34357	48.6
545.44891	32.4
547.43732	18.0
549.28644	3.2
554.97681	4.2
558.26221	6.5
560.27911	7.1
563.43500	9.6
568.16608	2.6
570.06390	22.5
571.34845	18.2
575.52319	21.5
577.42566	21.8
580.38501	12.5
587.40283	9.3
591.76221	60.7
594.36334	9.3
595.47894	13.9
598.43781	4.5
607.27069	6.8
610.13519	5.9
611.37604	3.7
612.27722	13.4
617.10693	10.9
618.62610	24.6
620.47552	15.5
622.03748	67.9
622.70819	7.8
623.36523	10.9
624.66736	14.4
625.44165	4.1
628.64343	5.5
635.42914	4.0
639.40387	17.4
640.52521	26.5
641.47937	2.4
642.91254	37.0
646.32794	43.3
647.65997	7.0
648.45288	37.9
652.44299	37.9
653.39502	18.4
656.51953	6.5
658.46790	17.1
662.16528	44.7
670.29187	11.9
673.10260	40.2
674.32147	21.4
679.37360	9.4
682.51935	3.0
684.44617	39.9
689.18573	9.8
691.45117	10.9
692.47083	12.6
693.35529	7.1
697.65613	4.0
698.44983	7.6
699.29840	15.3
702.55310	2.1
705.54901	2.7
706.56421	28.0
709.33948	3.0
709.95697	8.8
712.20056	8.7
715.16370	38.4
716.50964	7.3
717.61108	8.5
718.74176	29.2
719.69977	7.9
722.47974	44.8
723.46411	22.5
724.10455	8.8
729.22150	31.1
736.80066	4.8
738.35687	11.0
739.35498	23.2
741.80554	35.3
743.67548	256.7	y (21) (3+)-H2O, b (13) (2+)-H2O, y (21) (3+)-NH3, b (13) (2+)-NH3
744.96698	13.4
746.88556	22.4
749.62280	525.2	y (21) (3+)
750.55865	13.8
753.80194	79.9
754.89838	43.1
756.49561	10.8
757.67133	55.3
758.44714	7.5
761.45380	27.6
764.37408	6.7
769.20813	30.0
771.61249	90.6
774.34943	16.7
778.89453	9.0
779.77020	12.2
783.52802	26.0
785.02039	6.6
788.98853	32.2
790.40320	6.6
792.30786	113.6	a (7) (1+)-NH3
793.06396	72.7
795.47723	2.3
798.90112	6.6
799.57477	5.6
802.58221	65.0
803.95422	18.7
804.58807	12.0
805.25525	31.1
806.02130	39.5
807.20715	38.0
808.86664	75.3
811.33069	140.8	y (16) (2+), y (8) (1+)
812.19855	117.6
813.69202	68.1
825.57196	32.9
830.60162	3.0
833.55530	4.8
836.79413	5.0
837.57391	13.0
838.53510	8.1
845.25482	39.6
846.12183	3.2
853.59125	16.3
857.45026	29.8
860.50360	10.2
864.75653	10.9
866.50024	3.8
867.46558	51.6
868.08673	32.2
872.45435	25.5
873.59589	15.1
874.66235	2.1
875.43243	110.6
876.17865	126.5	y (17) (2+)
883.60968	29.9
885.06641	76.3
888.65295	18.6
889.62006	12.6
892.26923	98.1
896.47772	48.4
898.46582	27.9
899.37854	27.3
901.31934	43.6
901.99530	30.2
907.64954	4.8
908.32642	57.2
910.33759	46.1
912.25580	69.4
914.87128	9.5
915.99213	23.9
919.17535	779.2	y (18) (2+)
920.05127	104.2
920.83191	22.2
923.46240	4.8
925.95160	35.4
934.30310	8.6
935.78882	27.4
939.22443	53.3
940.80841	53.5
945.45477	9.4
949.55127	24.8
951.03845	19.6
952.66699	38.9
953.76196	30.5
954.81244	43.8
956.42792	11.5
958.16412	5.5
960.04260	5.4
964.57013	48.4
972.57813	3.3
975.23102	53.0
976.22546	14.9
979.52673	13.4
983.20642	26.8
984.03961	99.2	y (19) (2+)-NH3, y (19) (2+)-H2O
984.81750	49.0
985.78082	7.8
988.46265	4.0
992.75830	1881.7	y (19) (2+)
993.64264	456.6
994.80621	22.9
995.55750	16.0
996.29108	29.8
997.26959	20.5
999.77795	16.4
1000.50854	4.7
1003.00873	7.4
1005.91064	23.7
1008.85602	12.7
1009.59766	8.1
1012.80798	35.8
1013.70068	22.4
1016.56525	10.0
1022.02100	60.3
1027.32996	102.5
1033.58301	30.3
1037.56543	7.7
1038.71521	5.0
1042.37207	558.8	a (20) (2+), y (20) (2+)
1043.12073	209.8
1046.47168	5.9
1048.21277	18.8
1049.85486	47.0
1050.60645	23.7
1051.22046	66.5
1052.89258	4.7
1056.21899	32.0
1056.82690	75.2
1067.63977	5.6
1069.96509	40.9
1079.98767	44.5
1082.69543	3.6
1085.56311	5.4
1087.50281	13.2
1088.97803	19.7
1090.04370	9.3
1094.59814	27.5
1096.80859	26.3
1097.76843	17.3
1101.64270	24.0
1104.66943	19.2
1105.64429	10.0
1107.66711	5.4
1112.33264	34.1
1112.96448	42.7
1114.61780	12.9
1115.59875	14.8
1117.62598	22.8
1120.22461	4.8
1121.84973	32.4
1123.77966	1067.4	y (21) (2+)
1124.52869	318.1
1125.67896	30.0
1129.73828	51.3
1131.66382	2.8
1134.10730	13.1
1138.14832	8.9
1140.31812	5.9
1141.63647	10.8
1142.62085	9.5
1150.07654	26.4
1155.68811	19.8
1159.71973	3.6
1160.62891	13.4
1161.61694	29.8
1162.62439	24.6
1163.61475	25.1
1170.34583	16.1
1182.67090	15.6
1199.88831	29.8
1209.71362	6.4
1234.54956	4.0
1236.97266	42.1
1248.18176	3.6
1264.88489	11.4
1276.73584	3.0
1302.49878	16.6
1309.03748	8.3
1335.78589	6.3
1359.48376	18.2
1361.80688	17.5
1368.65442	12.6
1373.57056	6.1
1409.66541	11.5
1423.97449	4.3
1435.65784	8.6
1437.07983	6.1
1483.76563	9.2
1485.10803	5.8
1506.83704	11.0
1529.89514	12.8
1630.71558	19.0
1773.86096	12.7
1845.74951	13.8
