# Supplementary material for: Top-Down and Bottom-Up Identification of Proteins by Liquid Extraction Surface Analysis Mass Spectrometry of Healthy and Diseased Human Liver Tissue
Source: J Am Soc Mass Spectrom. 2014 Sep 3;25(11):1953–61. doi: 10.1007/s13361-014-0967-z (PMC4197381; doi:10.1007/s13361-014-0967-z)
Supplement: Supplementary file 5 — (ZIP 6136 kb) [file 13361_2014_967_MOESM5_ESM.zip › data/VLALSVETDYTFPLAEK_-3_4_24154.txt]

m/z	i	matches
268.14529	7.0
284.08630	23.7	b (3) (1+)
288.22903	5.9
298.29529	10.2
310.18094	12.3
312.23111	22.1
326.26782	12.1
329.38562	9.7
334.24570	4.2
339.43610	9.3
341.77927	3.7
345.13138	9.2
347.60553	51.3	y (3) (1+), b (7) (2+)-H2O
348.59390	15.3
353.38293	8.8
358.26709	6.6
364.40344	8.6
365.25089	3.5
369.37073	22.7
371.25995	7.9
381.32019	15.2
388.35825	3.8
394.61920	5.1
397.13080	39.5	b (4) (1+)
400.18280	12.2
403.33591	11.6
409.37610	10.0
411.27142	35.4
413.26440	18.6
417.38269	3.5
420.46295	26.0
421.43298	10.0
423.72198	5.1
427.11774	5.4
429.29291	10.4
430.55609	5.6
442.45898	8.3
447.30237	26.3
450.52673	12.0
452.31937	72.8
456.43655	9.3
457.12283	2.8
460.16245	9.5
463.87445	9.8
465.05820	5.8
470.35327	6.4
473.50543	7.7
480.95102	2.6
482.63074	18.0
483.48621	5.4
484.38519	5.9
485.36536	13.0
491.64075	5.3
495.07660	4.4
499.42133	10.3
500.33911	6.1
506.33997	10.5
507.51593	15.9
510.19073	16.7
515.21826	3.9
517.36127	46.4
520.45935	10.3
521.43567	3.1
524.14520	7.5
526.38751	3.6
527.36298	5.3
530.24548	56.0
537.49866	11.2
538.09930	5.1
538.97864	11.9
542.18585	4.7
544.81293	6.0
547.84637	9.9
555.43536	11.9
557.30963	317.6	y (5) (1+)
558.48090	10.5
560.95013	4.1
562.51038	9.9
565.00531	38.5	b (6) (1+)-H2O
565.64093	11.1
569.29889	7.3
571.34698	10.0
572.26202	7.9
578.60089	8.4
581.13727	64.6
583.16937	9.4
587.27344	2.1
596.15540	10.6
597.31818	14.7
600.62268	2.6
604.52966	8.0
605.48901	6.1
607.10950	5.2
609.62964	6.5
611.29175	24.2
613.39758	13.1
621.43091	9.1
627.46515	14.3
628.52148	2.1
630.03021	22.1
635.43658	15.4
642.00623	15.0
644.42328	7.5
646.51215	7.9
649.51630	4.8
650.21973	3.7
655.21393	15.5
656.32001	11.0
657.42389	5.3
660.86029	18.4	b (12) (2+)-H2O
664.30396	13.5
670.47565	6.0
671.51971	15.6
673.64380	6.1
683.03918	9.1
684.48773	19.3
686.58942	18.2	y (6) (1+)-NH3, y (6) (1+)-H2O
689.32941	11.2
690.50397	14.9
694.46826	38.3	b (7) (1+)-H2O
697.54297	3.7
699.39581	2.4
704.53107	169.3	y (6) (1+)
705.48962	65.3
706.63666	11.8
713.34558	12.2
714.67108	41.6
716.47711	11.3
722.24365	3.8
724.38568	5.1
731.32977	10.5
734.15631	26.6
737.34021	8.4
741.43250	33.7	y (13) (2+)-H2O, y (13) (2+)-NH3
752.52063	16.1
753.50635	9.0
754.52942	10.3
756.40686	3.3
757.15869	21.7
758.59198	6.6
765.47424	14.2
768.35651	5.9
769.47546	16.1
772.48511	24.1
773.34607	22.4
775.52136	13.7
782.71088	4.3
789.59460	9.4
793.42371	43.4
795.56366	14.0
796.51050	7.0
797.87939	12.5
798.53156	18.8	y (14) (2+)-H2O, y (14) (2+)-NH3
803.33398	13.7
804.49023	66.6
805.54724	81.8	y (7) (1+)
806.70251	47.0	y (14) (2+)
807.49377	4.7
808.43787	23.3
813.73834	21.2	b (8) (1+)
814.42767	6.2
816.29767	12.2
816.98553	13.2
818.99274	14.0
820.93396	7.2
821.61292	6.5
822.38477	23.6
825.27179	19.0
826.20447	29.1
829.74310	37.1
833.18042	66.8	y (15) (2+)-NH3, y (15) (2+)-H2O
836.18964	16.5
837.41962	3.4
842.43793	62.2	y (15) (2+)
843.13055	9.4
847.47778	28.0
848.48254	27.2
850.44342	93.1
851.42865	21.1
852.90955	8.2
853.67200	8.0
858.29523	8.1
859.73779	46.9
861.56720	57.3
864.48358	16.5
865.72168	8.6
867.18121	28.1	b (16) (2+)-H2O
868.91064	14.0
871.45929	15.6
872.50140	12.8
873.53638	12.6
875.33069	25.0	b (16) (2+)
877.45959	3.7
878.61182	29.5
881.90417	30.7
884.45526	23.4
886.59204	41.9
890.62653	73.5	y (16) (2+)-H2O, y (16) (2+)-NH3
891.81219	27.1
894.91541	38.7
895.59534	7.1
898.25769	36.4	y (16) (2+)
899.03967	15.8
900.44476	22.3
902.10242	10.0
903.55823	53.5
905.85992	4.0
906.46021	117.6
908.48651	11.0
910.50647	54.4	b (9) (1+)-H2O
911.90668	11.5
913.29150	13.6
914.61737	8.5
915.48346	7.1
916.42639	46.1
918.56189	8.3
920.52014	13.1
921.52844	22.2
922.93414	39.5
927.08246	54.9
928.26392	125.3	b (9) (1+)
928.87921	12.7
929.73364	54.5
930.52521	113.0	[M+2H] (2+)-NH3-H2O
931.55701	70.5
932.53680	17.8
934.58527	44.5
936.29565	60.7
937.37756	149.0
938.43787	75.4
939.18237	105.0	[M+2H] (2+)-H2O
940.00403	22.6	[M+2H] (2+)-NH3
954.77466	44.4
956.54834	13.5
957.66510	2.4
959.99957	35.5
960.66437	82.8
962.60150	3.5
967.65668	29.0
968.49756	60.3	y (8) (1+)
969.54663	22.1
970.94940	25.1
972.59668	18.7
974.54352	13.3
975.61346	3.3
979.02460	8.8
980.70209	7.2
985.42737	19.6
986.49213	12.8
988.69189	5.3
992.53998	3.5
993.75476	30.1
994.90564	13.0
997.61121	42.0
1001.66443	36.6
1003.98407	36.6
1006.41541	20.9
1007.68591	9.3
1011.52264	4.3
1012.75885	8.1
1013.61285	3.0
1018.93768	17.1
1021.60620	15.6
1023.63153	7.8
1024.58496	57.6
1025.45361	23.7
1026.42810	18.3
1027.48071	21.9
1030.99634	50.2
1032.60168	11.2
1036.90747	18.0
1038.46265	11.4
1039.88770	48.6
1042.94250	10.4
1043.59607	20.3
1045.60217	2.9
1047.42139	5.1
1048.79163	22.2
1050.62781	25.1
1051.50305	11.0
1053.64355	5.0
1059.37854	20.1
1060.49377	22.2
1063.53589	17.4
1064.60266	4.7
1065.52161	16.1	y (9) (1+)-H2O
1070.50330	29.3
1071.62573	9.5
1072.49573	59.5
1073.75818	46.5	b (10) (1+)-H2O
1074.54419	20.0
1075.61084	22.8
1076.57092	29.3
1078.17505	34.3
1083.55249	146.1	y (9) (1+)
1084.69104	69.6
1086.29956	56.6
1087.62463	32.9
1091.53857	78.4
1092.32080	96.2	b (10) (1+)
1093.71521	34.8
1094.61169	9.1
1097.66931	50.7
1098.78357	47.2
1102.80127	10.8
1106.22937	50.8
1106.86487	29.6
1107.63379	11.1
1109.48694	12.1
1112.59607	18.7
1116.79663	35.2
1122.62292	11.5
1123.68457	26.9
1125.54773	25.3
1126.30542	17.1
1127.65234	3.5
1128.92883	25.4
1130.88831	43.1
1132.84253	31.5
1138.69092	6.2
1140.59436	14.1
1145.03748	3.2
1148.54590	7.9
1153.44995	58.2
1154.50281	35.0
1156.78760	4.4
1157.68176	34.5
1162.99902	5.7
1163.76074	35.4
1164.64783	15.7
1166.55420	28.2	y (10) (1+)-H2O
1167.44080	13.3
1169.34399	24.9
1170.97253	24.3
1172.38770	12.1
1174.45947	73.1	b (11) (1+)-H2O
1175.64575	32.9
1178.73401	30.9
1179.87988	59.5
1181.96887	17.8
1184.73535	133.5	y (10) (1+)
1185.60913	40.0
1186.56738	8.9
1187.80859	12.1
1192.70496	51.7	b (11) (1+)
1193.75354	45.6
1198.74121	11.7
1202.77307	29.0
1212.74121	5.0
1213.76086	32.1
1216.41187	23.6
1222.30676	15.8
1224.38135	4.7
1225.45740	9.9
1227.70422	12.3
1233.45862	11.6
1236.60706	17.2
1237.30957	19.1
1240.55420	42.9
1242.08142	6.2
1243.21692	11.3
1248.24878	23.6
1250.70911	16.0
1252.75232	5.4
1263.58350	2.2
1265.45459	15.1
1271.65918	15.1
1272.70813	27.3
1277.92566	14.1
1278.57446	17.5
1281.60193	10.4
1282.61438	13.0
1286.42249	21.7
1287.79187	4.4
1295.44238	45.4	y (11) (1+)-H2O
1296.54565	13.5
1298.75574	11.9
1303.51086	36.8
1304.19666	22.7
1313.62317	165.1	y (11) (1+)
1314.58691	117.5
1315.55090	11.2
1317.62231	10.3
1321.78418	75.2	b (12) (1+)-H2O
1322.74976	49.4
1325.87720	11.9
1331.47925	27.5
1332.28369	31.6
1334.61682	11.6
1337.54797	11.5
1339.66089	25.0	b (12) (1+)
1340.75476	91.7
1341.37866	6.9
1347.76929	8.2
1353.84949	7.1
1354.63745	5.3
1360.56848	12.0
1365.94006	17.2
1374.26770	39.0
1375.84558	7.3
1378.92468	7.5
1380.56860	19.1
1388.44434	39.7
1391.87793	16.6
1392.75818	20.0
1394.70667	38.5	y (12) (1+)-H2O
1400.83850	13.8
1406.57776	25.5
1412.75928	124.1	y (12) (1+)
1413.68201	43.8
1415.06995	7.3
1433.55322	21.0
1435.87183	2.6
1439.82373	13.9
1440.74561	24.4
1455.74658	8.6
1462.65137	7.9
1467.74268	11.2
1468.75061	9.3
1476.65417	10.8
1477.80408	13.4
1481.77490	7.2
1483.05518	36.7	y (13) (1+)-NH3
1486.80737	17.8
1491.12939	8.3
1499.66602	120.9	y (13) (1+)
1500.72034	69.8
1517.72510	24.7
1532.81409	7.3
1548.59631	11.5
1549.97742	43.8	b (14) (1+)
1550.83765	41.8
1555.55847	4.9
1559.35303	7.4
1581.90503	5.5
1603.03406	15.5
1605.77710	8.2
1609.91589	8.7
1612.65527	7.1
1620.94128	28.6	b (15) (1+)
1634.65686	4.4
1663.63879	10.5
1679.36694	34.8
1692.88574	5.2
1702.98340	5.5
1730.95923	20.5
1731.90125	19.1	b (16) (1+)-H2O
1733.91125	26.5
1750.25024	23.3	b (16) (1+)
1751.50659	5.6
1870.20581	27.9
