# Supplementary material for: Top-Down and Bottom-Up Identification of Proteins by Liquid Extraction Surface Analysis Mass Spectrometry of Healthy and Diseased Human Liver Tissue
Source: J Am Soc Mass Spectrom. 2014 Sep 3;25(11):1953–61. doi: 10.1007/s13361-014-0967-z (PMC4197381; doi:10.1007/s13361-014-0967-z)
Supplement: Supplementary file 5 — (ZIP 6136 kb) [file 13361_2014_967_MOESM5_ESM.zip › data/LVDQNIFSFYLSR_-3_2_76252.txt]

m/z	i	matches
211.24423	6.9
226.44034	16.5
233.18411	3.8
239.25052	26.4
241.65858	6.2
243.36450	5.3
244.09305	9.0
250.35783	27.0
257.89868	5.2
262.40063	36.1
263.24713	8.2
266.27939	15.1
266.88007	2.9
269.33585	2.8
277.39532	8.0
282.24359	11.6
284.32025	62.6
285.28705	5.6
300.39478	17.5
302.14090	21.0
304.42590	2.7
307.16315	9.4
313.15637	14.1
314.25967	2.9
320.35278	3.2
321.39923	18.2
322.32428	27.3
323.31506	5.8
328.27612	21.0
329.50317	3.8
331.15393	5.5
338.40009	12.0
339.22498	11.3
340.30243	3.4
341.30661	36.9
343.04117	29.5
345.37372	3.7
346.50702	8.3
350.23761	4.2
351.28854	10.2
357.37634	17.3
358.37097	23.1
361.48944	1.7
365.38187	2.8
368.16919	16.9
371.33093	11.5
373.37088	17.5
375.35541	84.3	y (3) (1+)
381.49969	5.9
382.27557	4.1
383.34897	15.0
384.36707	21.6
385.32101	31.0
390.34723	1.9
391.34064	9.4
392.26358	2.5
393.27417	10.9
394.35999	10.4
399.41418	16.8
401.40179	65.0	a (7) (2+)
402.40146	25.5
403.24664	3.2
413.43195	11.0
416.47668	3.4
421.27148	10.8
423.36069	6.8
426.24176	5.0
427.37903	9.8
430.42493	9.0
432.26923	10.4
433.38885	12.0
434.53699	14.2
437.31778	2.7
439.48831	3.3
440.38263	11.7
441.41055	17.7
442.25662	8.0
442.87958	2.6
445.54831	17.7
446.17111	8.6
447.19696	10.5
449.28284	2.3
452.20514	5.1
453.20349	3.9
454.20740	13.9
455.13611	11.7
456.48199	48.2
457.48706	20.7
461.06079	19.7
463.53003	29.4
467.30255	3.9
468.56732	6.7
469.39673	9.8
470.41235	33.1
471.65039	54.3
477.87292	3.0
478.52466	4.5
479.31116	4.3
481.33667	7.7
484.40729	6.5
486.30029	33.9
487.16321	11.8
488.36841	5.6
489.38293	2.1
490.50604	13.3
491.40393	15.5
492.20123	27.4
494.96777	9.5
496.42493	6.8
497.34229	6.8
498.35852	16.2
500.49823	2.2
501.42566	16.2
503.32819	8.0
504.15320	24.4
507.56970	19.9
510.41351	20.8
514.41315	16.6
521.17279	7.8
523.33624	4.0
524.35748	4.9
525.24463	6.0
528.29114	34.7
530.84149	5.7
531.44781	10.9
534.48755	5.5
535.43268	7.4
536.20758	23.7
537.43237	27.8
538.34680	211.9	y (4) (1+)
539.37817	82.5
541.31097	6.5
542.55139	81.3	a (5) (1+)
543.26471	1.9
548.37555	8.0
549.53589	2.5
550.28467	2.5
551.43256	13.0
552.38782	19.3
553.30042	32.0
554.29596	33.6
555.33221	15.4
557.45123	27.4
561.34485	6.7
566.42462	16.6
567.38635	14.4
569.43915	12.5
570.45276	54.2
571.42883	18.4
572.41309	18.5
575.88654	12.7
576.51563	9.7
577.39294	3.5
581.30414	14.1
582.21313	13.6
583.30042	68.2
584.42303	21.4
585.93414	7.0
587.41571	5.1
590.39203	4.2
592.59137	4.7
594.45428	6.3
599.79535	27.1
602.36908	32.3
603.44214	4.8
604.32861	11.4
605.42560	11.4
606.36646	20.5
610.55823	6.7
611.41443	13.2
613.30365	3.9
614.51251	6.3
615.38397	17.0
616.49054	27.4
617.33600	11.3
618.30902	35.0
619.78174	8.5
620.41254	2.4
622.42780	3.9
628.52667	3.4
629.38806	5.4
634.15417	2.6
635.34912	10.8
637.77997	32.7
638.51996	73.5	y (10) (2+), a (6) (1+)-NH3
639.43005	8.9
640.41028	8.9
641.10266	3.4
644.92065	5.7
645.64435	9.3
647.35535	27.4
648.48676	18.2
649.45343	21.3
650.33325	45.8
653.43719	25.8
654.40070	17.3
655.61713	22.9
656.41351	35.2
662.52985	6.6
664.68384	6.8
665.57837	40.1
666.38531	145.7	b (6) (1+)-NH3
667.27252	42.1
667.96680	3.6
669.43958	16.0
670.31757	6.7
672.31274	21.7
673.34930	3.2
674.48346	7.2
678.93134	31.5
681.41327	16.7
682.47321	28.4
683.47095	218.7	b (6) (1+)
684.40601	92.8
685.40839	123.8	y (5) (1+)
686.51465	81.9	y (11) (2+)-NH3, y (11) (2+)-H2O
687.45947	59.7
688.60553	36.7
691.52264	2.6
692.43549	6.9
693.13647	9.0
694.11511	54.2
695.42743	125.6	y (11) (2+)
696.07739	41.9
697.52875	31.0
700.36646	15.5
700.96942	3.5
702.59650	26.8
704.44482	9.8
705.48511	21.0
706.51715	16.1
709.46631	8.8
710.69507	17.4
711.85760	15.1
713.06396	26.5
714.39203	44.0
715.44287	36.7
716.35809	7.5
717.59827	14.6
718.46313	14.2
719.60559	12.1
720.39642	18.8
721.68695	6.6
723.42218	47.3
724.79639	35.5
725.53375	7.3
727.14758	47.2
727.80487	61.7
731.53748	29.2
733.71710	7.0
736.57422	46.7
737.38007	28.5
738.42224	108.4
739.12665	58.2
740.51422	23.2
742.15479	42.5
744.87134	128.0	y (12) (2+)
745.52545	34.7
748.94568	120.0
750.63129	27.6
751.65222	62.2
752.35931	9.3
753.30884	53.8
754.56836	62.5	y (6) (1+)-H2O
756.77411	52.0
757.68671	9.9
758.60199	108.8
759.26532	67.8
760.32336	5.0
761.43707	8.5
763.31042	55.0
764.02795	5.7
766.60638	8.8
767.47217	10.7
768.56665	35.5
769.69843	72.3
770.86932	8.4
771.89215	21.6
772.60736	452.1	y (6) (1+)
773.49615	191.8
774.30365	46.5
776.06830	112.2
777.20166	32.5
778.49622	17.4
780.30450	356.3
780.98022	35.2
781.58600	86.9
782.45850	6.4
783.40338	59.9
784.54510	196.2	[M+2H] (2+)-NH3-H2O, a (7) (1+)-H2O
785.59998	173.5	a (7) (1+)-NH3
786.40814	58.4
787.73615	92.6
789.83270	221.8
790.84509	77.2
791.80450	82.5
793.19458	540.6	[M+2H] (2+)-NH3, [M+2H] (2+)-H2O
794.03070	93.6
795.37067	16.9
801.69745	25.3
805.60419	3.3
806.96808	11.8
810.77277	4.5
813.52521	81.4	b (7) (1+)-NH3
814.56201	27.4
818.45007	11.1
819.77435	53.6
823.16705	23.8
824.72888	13.6
825.46643	12.7
829.50562	97.4
830.57104	72.3	b (7) (1+)
831.35095	55.9
832.30176	19.3
833.43866	8.8
835.20947	8.4
836.21143	15.7
840.17700	26.0
843.16217	53.1
843.79395	37.4
845.00073	79.1
845.73401	38.3
848.17383	65.6
850.43268	15.2
851.61597	6.2
852.58710	14.1
854.44177	36.3
855.34583	48.0
857.42670	26.4
858.65082	26.5
862.05023	7.6
863.07556	220.2
863.94086	32.0
865.88135	51.3
867.53870	35.2
868.80420	51.7
871.15448	54.0
872.24567	16.7
875.48486	17.7
879.50012	5.7
881.00250	44.6
882.48364	63.8
883.66028	67.9
888.44232	14.1
890.18414	4.2
891.24243	77.9
893.55090	20.0
894.38373	8.9
895.78619	37.7
897.41345	35.1
898.78339	83.3	b (8) (1+)-H2O
899.63556	38.2
900.29895	30.7
901.54291	414.9	y (7) (1+)-H2O
902.38953	39.4
903.80341	93.0
904.66815	25.6
907.37518	70.5
908.16907	5.5
909.41571	21.3
910.44330	9.5
911.92230	18.9
913.29926	8.4
915.17352	33.4
917.10699	53.5
917.76001	32.5
919.43591	785.6	y (7) (1+)
920.49121	447.6
921.57562	131.0
922.95001	12.2
924.11542	11.5
925.97705	19.4
927.48767	3.9
928.21350	46.4
929.63867	14.0
933.05438	11.7
934.82758	35.8
936.23712	83.2
939.29614	60.5
940.49622	112.4
941.39545	49.4
942.96979	6.3
946.39648	22.3
947.23248	9.6
948.01996	12.4
949.66449	33.1
952.29291	35.4
953.23914	40.1
954.71063	58.0
959.61359	46.2
960.98474	52.7
961.83276	81.4
962.63489	29.3
965.07397	18.3
966.55194	37.3
968.32074	268.5
969.19617	61.4
969.80835	42.9
970.85168	42.9
973.45880	44.9
974.24036	10.9
977.20227	32.9
978.13208	27.1
979.75629	41.2
981.17462	19.9
983.26007	81.4
984.04022	17.5
986.05249	63.6
987.63812	59.4
990.45648	13.0
991.25812	20.4
992.00928	70.3
992.76050	16.2
993.61084	5.9
994.67584	18.3
997.52985	1247.8
998.43359	143.2
999.49554	65.5
1000.38318	24.9
1001.62830	21.5
1002.60883	66.9
1003.34149	34.0
1006.54565	34.7
1007.79071	7.4
1009.20135	84.2
1013.59039	9.6
1014.55182	21.5
1015.98016	10.3
1016.72223	26.3
1024.63684	15.0
1025.75391	37.5
1026.65625	14.4
1027.81335	74.0
1028.59766	26.3
1029.56201	2.9
1032.59802	103.3	y (8) (1+)
1033.51257	108.2
1034.59009	43.6
1037.75732	14.6
1041.57471	17.5
1043.04553	21.5
1044.15771	23.0
1045.50452	40.8
1046.80420	21.4
1047.48083	57.0
1048.52258	13.5
1050.53662	21.3
1052.54846	13.4
1054.56274	9.5
1056.63757	11.4
1057.79248	8.8
1058.88818	17.0
1060.70227	5.0
1062.50122	4.7
1063.19629	13.9
1064.16052	43.0
1064.85938	1.3
1065.61206	40.6
1066.65637	4.3
1069.09082	12.5
1069.96802	15.4
1071.71277	37.3
1076.82947	28.7
1077.64685	12.4
1078.65564	5.5
1081.03210	24.4
1083.53552	21.9
1084.84375	25.6
1086.74438	42.4
1089.34961	32.1
1090.53857	71.3
1093.56763	8.3
1094.53674	22.8
1097.10669	18.6
1101.79260	14.2
1104.17102	27.1
1105.79456	17.7
1106.50659	17.0
1108.57190	6.0
1110.62012	8.2
1111.57434	23.4
1113.67615	11.2
1114.95337	18.4
1115.84619	30.4
1118.71472	6.3
1121.90295	40.0
1122.84119	8.2
1126.79956	4.0
1128.71436	31.4
1129.54773	58.7
1136.55884	11.6
1138.41370	111.0
1142.61572	18.4
1143.63818	19.6
1145.75403	44.9
1146.84851	170.6	y (9) (1+)
1147.68823	43.2
1148.63721	53.0
1149.46375	10.2
1150.76367	17.3
1154.65076	10.1
1155.57214	16.4
1156.78638	19.4
1157.79773	5.1
1158.54529	2.3
1167.63611	21.4
1170.38818	110.0
1171.24402	37.6
1172.96289	7.7
1174.15930	14.0
1174.82898	3.2
1175.80505	6.1
1176.73547	7.2
1181.61426	17.6
1183.28113	87.3	a (10) (1+)-NH3
1184.78613	5.3
1187.14404	4.1
1192.57446	11.6
1193.63208	2.8
1209.74963	29.3
1210.75085	32.9
1212.32263	31.5
1215.77258	26.6
1220.63623	2.9
1225.26917	34.0
1226.19458	21.4
1227.72327	35.9
1228.62793	31.3
1229.55017	25.6
1234.59570	7.3
1235.96460	2.6
1241.54565	17.5
1243.74341	32.2
1244.70862	28.7
1250.38184	14.9
1253.58289	22.7
1256.77515	7.5
1258.97571	24.7
1261.74585	23.7
1274.68799	95.4	y (10) (1+)
1275.66443	20.7
1276.53369	7.2
1277.98193	18.0
1281.57983	11.1
1284.76904	5.8
1286.52283	7.2
1287.84668	6.6
1291.67590	16.9
1294.38794	8.3
1295.95667	20.1
1303.79260	6.5
1312.78650	20.7
1313.69995	16.0
1317.87256	8.4
1319.58044	17.4
1322.91077	21.4
1323.70081	24.5
1324.63867	22.5
1332.65942	6.7
1340.79285	48.9
1341.90588	23.9
1342.90869	5.6
1350.86438	36.1
1352.17310	18.4
1354.15564	12.5
1358.86047	8.1
1363.88672	46.9
1372.68127	51.6
1373.85889	21.0
1377.60315	3.6
1380.65540	8.3
1384.45740	5.8
1387.66199	4.5
1389.62878	117.6	y (11) (1+)
1390.72180	102.8
1391.91248	29.0
1398.65955	11.2
1399.73401	11.5
1409.76733	7.6
1410.82080	26.3
1411.68738	4.9
1412.73816	9.5
1422.75500	35.6
1425.65076	9.3
1428.66541	15.8
1429.86353	8.9
1433.60815	10.4
1436.51563	6.8
1439.02258	15.7
1465.73975	11.2
1467.68909	11.1
1498.74158	7.5
1499.78320	14.9
1500.66577	15.2
1543.83203	10.0
1610.73071	9.0
