# Supplementary material for: Top-Down and Bottom-Up Identification of Proteins by Liquid Extraction Surface Analysis Mass Spectrometry of Healthy and Diseased Human Liver Tissue
Source: J Am Soc Mass Spectrom. 2014 Sep 3;25(11):1953–61. doi: 10.1007/s13361-014-0967-z (PMC4197381; doi:10.1007/s13361-014-0967-z)
Supplement: Supplementary file 5 — (ZIP 6136 kb) [file 13361_2014_967_MOESM5_ESM.zip › data/DSLLQDGEFSMDLR_-3_4_23776.txt]

m/z	i	matches
234.44496	3.9
242.23439	12.3
244.17064	18.2
249.29527	35.9
251.25966	4.4
253.27615	2.7
254.48543	6.1
262.41650	3.2
266.16977	3.3
270.26331	94.0	b (5) (2+)-H2O, b (5) (2+)-NH3
271.44678	7.6
277.15979	7.2
279.37250	7.0
282.05804	6.3
284.37521	9.7
287.34970	3.3
288.40930	204.6	y (2) (1+)
289.55225	30.6
294.21368	1.7
296.48538	12.5
298.16272	313.6	b (3) (1+)-H2O
299.39682	53.2
305.29813	3.3
306.33655	2.6
310.41968	4.2
312.35632	20.9
313.38794	8.4
316.33438	111.6	b (3) (1+)
317.41064	43.7
327.43500	4.4
335.34592	4.2
340.26624	23.5
342.26395	25.0
351.49454	7.0
354.26501	4.2
355.54678	18.7
357.46893	49.5
358.41321	6.8
359.23962	6.0
361.25668	4.1
363.43561	5.3
366.44513	11.9
370.34833	3.9
372.33063	3.4
380.51221	6.6
381.31259	15.1
382.35794	6.9
383.40521	69.2
384.44345	28.9
385.23346	3.0
392.41177	37.4
394.18411	11.0
399.14801	8.0
401.45386	92.6
402.50198	3.0
403.31985	254.2	y (3) (1+)
404.64108	27.6
407.17725	15.2
409.56793	11.8
411.38766	59.4
412.44684	6.8
413.29932	31.8
414.31842	10.2
415.80737	5.7
419.51202	5.7
421.47858	6.5
425.55835	2.8
427.43372	13.4
429.24805	590.3	b (4) (1+), b (8) (2+)
430.29791	50.7
436.55453	6.5
442.51276	9.8
444.43353	15.1
445.33752	27.1
446.37482	3.9
450.20044	3.6
455.34811	5.7
456.15875	9.2
458.33673	7.7
460.35669	20.8
462.59033	7.2
463.36728	4.4
466.43256	16.4
468.26874	14.7
470.37885	19.7
471.40601	9.3
472.27777	7.9
474.39111	6.4
477.31012	15.9
478.19751	6.5
480.31287	21.7
485.30951	7.0
487.52161	12.4
494.35535	14.6
495.62714	3.0
496.26984	12.9
498.26947	10.1
498.88629	22.4
502.39166	7.3
505.32489	13.5
506.18176	12.3
508.41370	3.9
509.33087	3.0
510.27612	11.8
511.32007	20.9
514.64655	7.2
517.35620	4.6
519.67200	27.9
520.38837	18.3
522.01398	48.5
523.35162	32.0
526.37323	6.7
529.22260	23.3
532.40149	2.7
534.22046	367.4	y (4) (1+)
535.32550	82.4
536.21375	8.1
539.57025	40.3
540.33295	48.2
543.22644	23.2
544.27380	23.5
549.39935	10.3
550.20660	6.5
553.34595	5.2
555.35358	59.3
556.42413	4.3
557.29700	226.0	b (5) (1+)
558.17987	14.1
559.48541	9.8
567.55731	13.9
568.32373	4.1
571.45001	6.0
574.28210	4.4
574.97638	17.1
577.28583	12.1
579.31427	9.1
581.37000	40.4
582.39325	6.8
583.93054	35.2
590.60321	46.6
593.44354	18.7
594.39807	24.4
596.29486	7.6
598.43512	6.4
599.49713	152.6	y (10) (2+)
602.48260	18.4
603.47028	111.1	b (11) (2+)-NH3, b (11) (2+)-H2O, y (5) (1+)-H2O
604.44043	35.3
605.27197	7.3
607.96356	4.7
614.47516	2.2
617.38489	13.6
619.32391	23.3
621.31744	833.5	y (5) (1+)
622.34216	363.8
622.98206	5.1
623.86298	33.6
625.42615	30.3
626.57013	29.9
627.36755	15.0
628.45740	22.9
629.40887	10.6
630.29169	7.9
631.49768	10.0
632.37769	5.8
633.17828	44.2
634.47241	12.2
636.31262	17.8
637.38751	18.4
638.84216	20.8
639.49603	11.2
641.52686	7.4
644.47998	12.6
645.19012	3.9
645.86127	29.5
647.23462	139.2	y (11) (2+)-H2O, y (11) (2+)-NH3
648.12054	89.5
649.65375	24.5
651.45355	12.8
652.55731	11.4
654.43372	46.1
655.83398	698.6	b (6) (1+)-NH3, y (11) (2+)
656.44788	393.7
657.41296	32.8
658.62866	19.3
661.83203	17.4
664.37073	5.2
668.55096	11.5
669.44324	9.5
671.44208	10.5
672.38062	346.9	b (6) (1+)
673.47577	15.0
675.52142	20.7
677.00415	3.3
678.28003	3.4
679.50568	9.9
683.53052	3.7
684.68292	15.8
687.69019	37.8
689.52502	7.2
690.54321	43.0
691.40704	22.4
692.39612	5.4
694.95380	29.3
696.58649	16.2
697.82062	38.6
698.80322	15.7
700.52838	8.1
701.50745	47.0
703.74188	237.2	y (12) (2+)-H2O, y (12) (2+)-NH3
704.47778	66.1
705.58606	5.2
706.38153	8.1
707.59216	17.2
708.53992	12.4
709.53754	6.2
710.80524	20.3
711.47961	15.0
712.59985	414.3	y (12) (2+), b (7) (1+)-NH3
713.57080	51.5
715.70184	46.7
716.36719	3.9
717.48975	24.0
720.39636	18.4
721.92151	51.9
725.41650	18.9
726.25458	7.3
727.98688	30.6
729.46875	110.2	b (7) (1+)
730.43109	98.1
731.47742	16.0
733.13751	25.6
735.48035	17.7
736.99213	17.7
738.47711	35.6
739.25116	4.4
741.50165	9.4
743.57153	29.5
745.36792	13.8
746.20459	4.2
747.28937	59.5
748.06616	6.6
749.09705	20.3
749.71942	22.1
750.42883	18.5
751.73212	25.2
753.43860	30.9
755.77063	69.0
756.51404	46.2
757.58325	47.2
758.70703	3.3
762.11169	65.9
764.51672	31.1
765.37585	8.9
767.31909	25.9
768.46704	1154.0	y (6) (1+)
769.41724	221.9
770.38525	59.8
771.04688	91.1
772.55676	7.5
774.12695	28.2
776.53357	25.4
777.41620	5.4
778.45349	10.7
779.67236	138.8
780.49127	14.9
781.25024	28.7
782.41986	29.2
783.14594	32.5
784.42181	39.8
786.19537	55.3
787.03296	121.8
788.38141	20.8
789.76428	29.5
790.47101	5.1
793.00897	28.6
794.00073	49.5
795.72754	126.9
796.43164	129.3	[M+2H] (2+)-NH3-H2O
797.43427	6.7
798.24268	20.1
798.97748	12.1
802.19812	61.9
803.81610	92.1
804.59662	692.4	[M+2H] (2+)-NH3, [M+2H] (2+)-H2O
805.54120	56.8
818.27625	6.8
819.61395	28.0
820.54163	6.8
822.27338	39.7
823.43658	48.8
825.59546	5.0
826.40881	5.9
828.47571	9.8
829.39197	19.7
830.62897	30.6
831.53680	11.7
833.39606	32.2
834.06921	14.9
834.68109	30.1
836.59656	5.6
837.52289	61.7
838.56476	18.2
840.38300	180.9	b (8) (1+)-H2O
841.46899	114.1	b (8) (1+)-NH3
842.35132	12.4
843.61890	38.9
845.50580	17.9
847.48236	11.7
850.53833	8.9
851.60986	31.4
852.43402	67.9
855.62695	75.0
856.38257	34.1
857.45966	2.9
858.43945	505.3	b (8) (1+)
859.56537	227.5
860.56372	28.9
861.54504	9.7
864.45227	33.1
865.62720	6.5
866.72675	5.7
868.64368	34.1
870.90131	10.6
872.03430	31.5
872.66541	48.2
874.39301	5.6
876.65759	19.9
877.61493	29.2
878.45575	25.9
879.75629	40.8
880.84723	14.4
882.47131	293.5
883.49878	63.2
886.14874	66.3
888.48206	32.4
889.36420	19.8
890.56024	33.9
891.26221	41.8
893.06915	7.1
894.65338	10.8
895.49786	46.1
897.57336	218.4	y (7) (1+)
898.48810	100.4
900.55896	4.1
902.38007	10.8
904.74847	27.9
907.69299	72.3
908.65930	23.1
910.88507	14.4
911.57062	18.7
917.80182	40.7
918.73926	23.7
920.06555	20.7
921.50311	42.1
925.99957	37.6
926.81635	50.5
927.54657	31.0
930.07288	18.0
930.84045	12.9
931.65607	31.6
932.51575	11.2
934.01312	40.2
936.51178	43.4
937.60254	3.1
939.55005	21.9
943.12976	15.4
945.48688	14.5
947.00873	38.4
949.94757	16.0
950.64893	6.8
951.75061	26.2
952.59003	6.6
954.46960	960.0	y (8) (1+)
955.58801	376.4
956.33295	12.6
958.40192	9.5
959.55731	11.4
960.69757	57.9
962.53784	31.0
963.53522	5.3
964.43909	34.4
965.84448	46.6
966.61157	33.3
968.73871	35.5
970.53711	25.1
972.25763	142.3
973.56348	23.7
974.20917	35.2
978.38092	14.7
979.47797	40.7
980.53320	40.2
981.54761	95.7
982.38007	20.4
983.34131	44.9
984.05109	23.4
985.12958	7.7
987.61169	121.7	b (9) (1+)-H2O
988.60492	121.6	b (9) (1+)-NH3
989.52679	35.8
991.50043	8.4
992.32788	33.3
996.92914	20.0
997.69104	37.7
998.65222	23.5
1004.22992	44.7
1005.52643	503.3	b (9) (1+)
1006.54437	244.2
1007.43140	41.2
1008.57214	25.3
1010.03040	48.6
1012.19122	25.1
1013.94824	104.6
1020.27838	55.0
1021.59662	35.9
1023.40527	10.9
1024.88928	330.6
1025.51990	32.6
1026.47913	13.6
1029.20801	141.8
1030.56128	45.7
1038.27087	18.5
1039.18372	19.5
1041.42480	28.7
1043.56262	5.0
1044.75916	22.7
1047.67078	9.3
1051.52966	93.3	y (9) (1+)-H2O
1052.52112	11.3
1054.05225	24.0
1056.50830	10.8
1057.49939	6.5
1058.55640	24.9
1059.50818	14.8
1061.64380	16.7
1064.48047	6.9
1068.57092	24.8
1069.50500	1761.7	y (9) (1+)
1070.54333	632.5
1071.60046	58.0
1074.54785	73.0
1075.46155	43.5
1076.78613	74.8
1078.11658	42.9
1085.80444	276.7
1086.65381	18.4
1090.09363	31.9
1091.94177	14.7
1092.60376	160.4	b (10) (1+)
1093.47998	52.1
1095.30688	44.6
1096.64490	40.9
1097.51990	40.4
1102.46997	5.4
1103.60388	55.1
1104.51062	9.9
1105.52991	13.5
1109.70459	30.1
1111.63550	15.7
1119.55969	10.2
1120.51587	10.9
1126.56042	10.5
1127.70630	21.1
1129.27734	52.6
1137.69385	5.1
1138.93176	7.9
1140.55750	14.9
1142.37952	63.8
1143.59106	14.8
1144.69592	8.6
1146.03223	27.8
1147.47156	46.5
1155.49268	12.9
1159.59399	2.0
1161.65088	3.3
1166.64490	48.4
1167.68384	14.9
1170.50720	24.6
1172.80176	29.0
1175.72180	42.7
1176.35681	18.0
1178.80090	19.0
1179.62292	126.3	y (10) (1+)-H2O
1180.60352	300.9	y (10) (1+)-NH3
1181.52246	209.7
1188.58362	24.8
1189.49463	41.1
1193.49158	10.3
1195.35474	22.1
1197.48145	1288.7	y (10) (1+)
1198.57019	822.4
1199.69470	26.1
1202.98645	9.1
1205.48547	109.8	b (11) (1+)-H2O
1206.54468	75.1
1207.47778	13.5
1208.71143	15.6
1216.61584	10.3
1219.82251	8.5
1223.64172	159.0	b (11) (1+)
1224.62708	92.7
1225.55908	8.7
1229.51147	4.5
1232.65222	5.6
1237.72913	9.0
1238.78833	13.3
1250.65515	4.8
1253.69482	23.3
1255.74878	18.8
1257.92114	13.1
1260.65430	14.4
1265.75793	8.7
1266.48657	7.0
1273.52026	29.2
1274.83032	11.5
1275.70874	7.2
1280.52209	13.2
1287.84985	8.4
1288.70947	23.2
1292.86755	42.4
1294.75244	10.4
1295.62048	12.9
1299.67847	13.5
1302.23328	26.1
1303.93823	22.7
1310.59863	254.9	y (11) (1+)
1311.65686	184.3
1312.89929	13.5
1320.53198	55.7
1321.65454	37.1
1323.65491	6.3
1337.21472	29.5
1338.60034	159.2	b (12) (1+)
1339.61365	128.6
1341.98364	4.4
1343.40601	7.2
1346.93640	8.2
1352.91260	5.4
1372.66003	17.8
1401.81287	4.6
1410.81885	21.6
1414.79407	11.2
1415.64453	6.9
1416.61572	2.8
1421.74768	3.8
1423.54480	10.3
1432.65845	20.9
1433.48926	34.5
1434.62585	38.8
1435.61401	6.7
1442.75232	11.7
1451.53516	149.5	b (13) (1+)
1452.92664	61.7
1453.83630	14.2
1458.71228	7.0
1459.85059	16.1
1480.59705	9.0
1502.74011	14.8
1521.81665	23.8
1551.70203	20.0
1557.82166	10.6
1585.78174	5.5
1597.00122	22.1
1597.74158	12.5
1608.82593	16.1
1616.70959	19.6
