# Supplementary material for: Top-Down and Bottom-Up Identification of Proteins by Liquid Extraction Surface Analysis Mass Spectrometry of Healthy and Diseased Human Liver Tissue
Source: J Am Soc Mass Spectrom. 2014 Sep 3;25(11):1953–61. doi: 10.1007/s13361-014-0967-z (PMC4197381; doi:10.1007/s13361-014-0967-z)
Supplement: Supplementary file 5 — (ZIP 6136 kb) [file 13361_2014_967_MOESM5_ESM.zip › data/MLVVLLQGTREEDDVVSEDLVQQDVQDLYEAGELK_-3_2_87731.txt]

       m/z	          i	matches
 319.12634	       5.6
 330.32343	       2.7
 332.32803	       5.1
 351.31204	       2.3
 356.37381	       2.4
 358.13361	       6.2
 362.43909	       5.1
 371.25876	       5.2
 381.09900	       8.0
 387.28455	       8.5
 388.21936	       5.7
 393.33734	       4.5
 422.56989	       3.0
 423.27313	       5.4
 425.38037	       3.3
 427.23083	       6.4
 428.26108	       8.0
 446.30005	      37.9	b (16) (4+)-NH3, y (4) (1+), b (16) (4+)-H2O
 447.43665	      18.4	a (12) (3+)
 454.37494	      10.1
 455.17584	      11.6
 466.00122	       2.7
 467.77716	       4.2
 485.26968	       5.1
 488.89502	       3.8
 490.18201	       9.2
 504.08649	       4.3
 516.12701	       9.7
 517.25830	      27.5	y (5) (1+)
 518.36084	      35.6	a (14) (3+)-H2O, a (14) (3+)-NH3
 520.36304	      14.4
 535.35571	       8.9
 538.29590	       3.5
 541.22729	       4.5
 547.20642	       4.0
 551.30786	       3.6
 553.25513	       6.7
 570.13495	      11.5
 572.37683	      20.8	y (15) (3+)-H2O
 574.83752	      11.2
 581.36450	       2.0
 587.46826	       2.0
 592.60016	      19.8
 600.35718	      21.0	b (16) (3+)
 603.27698	       7.9
 619.20020	       9.9
 621.37512	       2.6
 628.28564	      11.8	y (6) (1+)-H2O, b (17) (3+)
 636.37701	       6.5
 638.48401	       3.6
 639.25031	       2.8
 646.41223	      30.5	b (23) (4+)-NH3, y (6) (1+)
 647.59943	       3.5
 648.44000	       8.6
 654.45343	       2.4
 656.27649	       6.6
 662.02405	       2.0
 666.91748	      27.1	a (24) (4+)-H2O, a (24) (4+)-NH3, b (18) (3+)-NH3
 670.51862	       6.4
 676.48932	       5.3
 685.44092	      49.2	b (12) (2+), y (24) (4+)
 690.57886	      18.5	y (12) (2+)
 693.48145	      15.4
 694.47852	      11.3
 696.95740	      17.5	a (25) (4+)
 698.68219	      12.0	y (18) (3+), b (25) (4+)-NH3, b (25) (4+)-H2O
 701.56659	      11.0
 706.19348	       9.5
 711.14636	       6.5
 711.83569	      32.1	y (25) (4+)-H2O
 713.29010	       8.1
 714.34509	       6.9
 716.38312	       7.0
 722.04535	      15.4	y (19) (3+)-NH3
 724.46051	       9.0
 733.20215	       7.1
 734.96210	      14.9	b (13) (2+)-NH3, b (26) (4+)
 740.24084	      16.5
 741.62683	       6.5
 743.94733	      10.0
 750.95898	      37.7	y (26) (4+)-H2O
 755.40613	      18.0	y (26) (4+)
 756.51721	       4.9
 764.54358	      14.4	b (27) (4+)
 771.46069	      16.2	a (21) (3+)
 776.64380	       6.3
 778.29907	       5.8
 788.62158	      12.3	b (28) (4+)-NH3, b (28) (4+)-H2O
 791.53271	      45.4	y (7) (1+)-H2O, y (28) (4+)-NH3, b (14) (2+)-H2O, y (28) (4+)-H2O, b (14) (2+)-NH3
 793.31030	      25.5	y (21) (3+), b (28) (4+)
 794.11816	       3.4
 795.38257	      15.9	y (28) (4+)
 798.51855	       8.9
 800.70105	      26.0	b (14) (2+)
 801.42981	      63.4
 808.40454	      39.6	a (22) (3+)-H2O
 809.50427	     108.3	y (14) (2+)-H2O, a (22) (3+)-NH3, y (7) (1+), a (8) (1+)-NH3, y (14) (2+)-NH3
 810.46313	      54.4
 813.53442	       3.1
 814.53015	       3.3
 817.13977	      12.1	b (22) (3+)-H2O
 819.46960	       5.1
 823.88721	       6.3
 827.54224	      15.5	a (15) (2+)-H2O, a (15) (2+)-NH3, y (29) (4+)
 831.40552	       8.1
 832.88025	       2.5
 834.54517	      13.1
 836.46863	      22.9	a (15) (2+)
 838.32117	      14.2
 840.99768	      25.4	b (15) (2+)-NH3, b (15) (2+)-H2O
 842.68579	      74.0
 845.58350	      10.2
 848.21204	       5.0
 849.76758	      60.1	b (15) (2+)
 850.72412	      53.5	y (30) (4+)-H2O, a (23) (3+)-H2O, a (23) (3+)-NH3
 851.36877	       9.0
 854.76794	      25.0	a (30) (4+)-H2O, a (30) (4+)-NH3, b (8) (1+)
 858.59778	      22.5	y (15) (2+)-H2O, a (30) (4+)
 859.51465	      21.3	y (15) (2+)-NH3
 863.58862	       7.1
 866.55078	      16.2	b (23) (3+)
 868.17749	      21.4	y (15) (2+)
 869.14697	       9.4
 880.90308	      22.8
 883.54028	      12.9	y (31) (4+), b (31) (4+)
 885.48242	       8.3
 887.48938	       6.1
 890.47119	      28.6	a (32) (4+), b (16) (2+)-H2O, b (16) (2+)-NH3, a (24) (3+)-NH3
 899.90234	     101.4	b (16) (2+), b (24) (3+)-NH3
 902.37646	      21.4
 904.52966	      19.0	y (32) (4+)-H2O, b (24) (3+), y (32) (4+)-NH3, y (8) (1+)-H2O
 906.03369	      11.1
 914.63977	       9.0
 915.37183	      19.0	y (16) (2+)-H2O, y (16) (2+)-NH3
 917.76025	      39.8	a (33) (4+)-H2O
 921.35547	      52.7
 922.68250	      21.3	a (33) (4+), a (25) (3+)-NH3, y (8) (1+), a (25) (3+)-H2O
 924.01428	      21.1	y (16) (2+)
 925.04431	      18.5	b (33) (4+)-H2O, b (33) (4+)-NH3
 927.32520	       7.6
 929.09961	      37.5	a (17) (2+), y (33) (4+)-NH3, y (33) (4+)-H2O, a (25) (3+)
 931.68066	       2.8
 934.37134	      21.6	b (17) (2+)-H2O, b (17) (2+)-NH3, y (33) (4+)
 937.55432	       8.7
 944.16711	      22.3
 945.82080	      32.4
 947.32581	      27.3	a (34) (4+)-H2O, a (34) (4+)-NH3
 951.38989	      10.4
 955.47083	      29.9	b (9) (1+), y (25) (3+)
 956.75537	      52.8	y (34) (4+)-H2O
 960.72620	       5.3
 962.49634	      10.5
 963.65002	     105.7
 966.55066	       8.2
 969.97852	      22.7
 972.42871	       6.2
 973.59119	      64.8	y (17) (2+)-NH3, y (17) (2+)-H2O
 975.99634	      24.3
 977.46484	      28.7
 979.97473	      25.2
 981.23657	      33.6	b (26) (3+)
 981.92139	      16.8
 982.67798	      44.6	y (17) (2+)
 986.33228	      20.5	[M+4H] (4+)-NH3-H2O
1003.58301	       5.2
1004.83533	      60.6
1007.50085	      17.2	b (18) (2+), y (26) (3+)
1015.79285	       7.2
1019.04797	      35.1	y (9) (1+)-H2O, b (27) (3+)
1019.84875	      29.4	y (9) (1+)-NH3
1022.76038	       5.2
1024.62793	       8.0
1037.88293	      55.2	y (18) (2+)-NH3, y (18) (2+)-H2O, y (9) (1+)
1038.56177	      10.2
1039.36938	      39.8
1046.74646	      19.4	y (18) (2+), a (28) (3+)
1048.79810	       3.8
1056.45532	     112.6	b (19) (2+)-H2O, b (28) (3+), b (19) (2+)-NH3
1057.45398	      87.2
1059.13184	      14.9
1060.89880	      13.0	y (28) (3+)
1065.17859	      64.7	a (10) (1+)-H2O, b (19) (2+)
1066.01917	       7.6
1068.72729	       8.5
1069.45068	      10.3
1079.03223	      15.7
1081.03613	      37.2	y (19) (2+)-NH3, y (19) (2+)-H2O
1082.39783	       8.6
1086.41382	      10.9
1090.58887	      77.1	y (19) (2+)
1091.37537	      24.3
1097.26306	       6.5
1101.43103	       7.8
1102.23083	      44.0	a (29) (3+)
1103.65356	       5.1
1104.64978	       9.4
1105.52234	      25.3	b (29) (3+)-NH3, b (29) (3+)-H2O
1108.03992	      40.3	a (20) (2+)
1111.47095	     236.5	b (29) (3+), b (10) (1+)
1113.17712	      66.3	b (20) (2+)-NH3, b (20) (2+)-H2O
1117.24341	       6.3
1119.81750	       3.9
1120.43018	      37.1
1121.74670	      92.5	b (20) (2+)
1122.74316	      63.8
1131.09875	      25.6	y (20) (2+)-NH3, y (20) (2+)-H2O
1133.72095	      11.6
1135.74719	      25.4	y (30) (3+)-NH3
1137.41174	       7.5
1139.86011	     100.6	y (20) (2+)
1140.71826	      10.0
1141.96350	      21.4
1142.90735	       6.6
1144.54773	       6.8
1146.39990	      62.7
1148.62488	      17.6	y (10) (1+)-NH3, b (30) (3+)-NH3, a (21) (2+)-NH3, a (21) (2+)-H2O, b (30) (3+)-H2O
1151.47546	       3.5
1154.92590	      44.2
1157.58142	      10.0
1158.52832	       9.6
1162.53394	      77.0	a (31) (3+)-NH3, a (31) (3+)-H2O, b (21) (2+)-H2O, b (21) (2+)-NH3
1163.66809	      15.0
1165.61804	      29.3	y (10) (1+)
1166.52332	      27.5
1167.89026	       3.2
1169.89172	       4.3
1171.73572	     100.9	b (31) (3+)-NH3, b (21) (2+), b (31) (3+)-H2O
1173.85962	       8.9
1175.58179	      37.9
1180.48950	       6.2
1184.51196	      26.3
1189.29333	      15.3	y (21) (2+)
1190.47949	      25.9	b (32) (3+)-H2O
1191.59790	      40.3	b (32) (3+)-NH3
1197.21277	      56.9	b (32) (3+)
1200.65942	       2.5
1218.46045	      19.9
1221.51001	      25.8	a (22) (2+)
1226.15857	       6.1
1227.15955	       5.4
1231.57349	      32.7
1232.48254	      10.5
1234.93872	      30.1	b (22) (2+)
1236.64319	      18.6
1240.39746	      68.2	b (33) (3+), b (11) (1+)
1241.01221	      12.6
1243.72839	       3.6
1249.66199	       9.3
1251.83948	      35.2
1253.66443	      23.7
1256.62720	      14.1
1258.06213	      13.6
1260.25879	      15.6
1261.79272	      28.4	a (34) (3+)-H2O
1262.82971	      96.6	a (34) (3+)-NH3
1263.62024	      15.0
1264.81067	      22.2	y (11) (1+)
1265.54749	       9.5
1277.74158	      49.4	b (34) (3+)
1282.58167	      17.2	y (34) (3+)
1286.39722	       5.9
1287.79578	      40.6
1288.71484	      18.3
1290.20935	      12.5	b (23) (2+)-H2O, b (23) (2+)-NH3
1292.60583	      16.4
1300.15417	      18.6
1301.73523	      16.6
1305.15674	       7.4
1307.97375	       3.3
1308.92334	      16.7
1314.22412	      22.2
1315.28333	       6.1
1328.13586	      23.9
1341.58105	       3.1
1346.51465	      19.8
1348.37024	      20.5	b (24) (2+)-H2O, b (24) (2+)-NH3
1355.68188	       3.0
1357.88379	      52.2
1358.73096	       6.2
1361.61633	       7.2
1369.52148	       7.1
1376.61951	      18.6
1379.65576	      76.2	y (12) (1+)
1384.77576	       3.7
1389.87231	      14.5
1390.75977	      24.6
1392.24268	      29.2	a (25) (2+)
1406.65149	      99.9	b (25) (2+)
1407.62878	      38.8
1408.87085	       5.0
1411.70276	      15.8
1435.75146	      25.5
1442.82324	      14.3
1458.29700	       5.1
1459.24426	      41.0
1464.76160	      14.8
1470.63660	      23.2	b (26) (2+)
1473.08252	      23.5
1480.84912	       2.0
1487.76208	      25.6
1490.77527	      11.7
1492.82178	      20.1
1499.40430	       2.9
1503.73694	       7.1
1509.08203	      12.7
1510.91077	      13.0	y (26) (2+)
1519.36426	      31.7	b (27) (2+)-NH3, b (27) (2+)-H2O
1526.22461	       9.4
1527.99402	     119.2	b (27) (2+)
1528.64807	      24.7
1529.38037	      17.0
1530.73779	      16.4
1542.49731	      24.1
1549.93591	       7.0
1553.84998	       2.7
1555.71069	      10.3
1565.13318	      51.7
1567.62390	      12.6
1569.90942	      15.2	a (28) (2+)
1576.36353	      51.6	b (28) (2+)-NH3
1576.98193	      17.9
1585.25415	      13.7
1586.23889	      10.0
1591.46582	      16.6
1595.63269	      14.3
1599.73242	       7.7
1620.79907	       8.8
1636.71362	      18.9
1643.91174	       3.4
1662.62427	      14.6
1670.99133	       7.1
1679.76501	      28.1
1680.95776	      15.6	b (15) (1+)-H2O
1683.17761	      11.7
1698.90295	      53.3	b (15) (1+)
1701.45215	      16.1	y (30) (2+)-H2O
1716.76514	       5.4
1728.75317	      11.2
1734.74561	      10.8
1770.74524	       9.6
1781.91748	      13.7
1790.83496	      18.2
1798.28125	      36.5	b (16) (1+)
1798.94922	      10.0
1800.69812	      11.4
1843.09058	       4.4
1902.91626	       7.6
