# Supplementary material for: Top-Down and Bottom-Up Identification of Proteins by Liquid Extraction Surface Analysis Mass Spectrometry of Healthy and Diseased Human Liver Tissue
Source: J Am Soc Mass Spectrom. 2014 Sep 3;25(11):1953–61. doi: 10.1007/s13361-014-0967-z (PMC4197381; doi:10.1007/s13361-014-0967-z)
Supplement: Supplementary file 5 — (ZIP 6136 kb) [file 13361_2014_967_MOESM5_ESM.zip › data/VDLTQVMDDEVFMAFASYATIILSK_-3_2_82007.txt]

       m/z	          i	matches
 314.41211	       8.9
 319.54932	       2.4
 347.28262	      26.1	y (3) (1+)
 357.18158	       3.9
 359.40643	      11.1
 367.23798	      21.5	a (10) (3+)-H2O, a (10) (3+)-NH3
 376.10834	       6.4
 386.43683	       7.6
 393.65839	       5.2
 394.33972	       6.9
 411.42908	       6.1
 427.44153	      16.2
 431.21967	       2.1
 460.56824	      40.8	y (4) (1+)
 486.21738	       3.5
 502.19910	       8.5
 518.37384	      13.0
 522.32349	      19.0	a (14) (3+), y (14) (3+)
 526.53900	       9.5
 531.02557	       5.6
 532.40637	      18.3	b (14) (3+)
 543.96722	       3.5
 557.38055	      11.4
 558.38391	       9.0
 560.38293	       2.9
 573.47253	      20.1	y (5) (1+), b (10) (2+)
 580.38495	       5.7
 584.43140	       3.9
 606.57257	      15.8	y (11) (2+)
 610.54480	      19.0	a (6) (1+)-H2O, a (6) (1+)-NH3
 621.21948	       6.9
 630.54120	       4.7
 635.68579	       3.1
 636.51447	       3.6
 638.29791	      12.7
 639.34308	       3.3
 645.51971	       8.8
 656.43146	       8.8
 657.45868	       4.0
 663.85773	      25.0
 674.66852	      46.1	y (6) (1+), y (18) (3+), a (12) (2+)-NH3
 675.33026	       6.2
 679.52478	       4.9
 680.45282	       9.7
 689.36896	       7.2
 696.85852	      13.1
 697.80835	      17.0
 708.39777	      28.1	y (13) (2+)
 719.27521	       6.0
 720.72205	       4.6
 723.53656	       7.8
 724.28705	      11.0
 735.42334	      15.3
 741.68262	      10.4
 745.49072	      99.4	y (20) (3+)-H2O, y (7) (1+), b (20) (3+), y (20) (3+)-NH3
 746.61243	      17.9
 749.91400	      26.9
 751.62805	      27.4	y (20) (3+)
 759.33374	       8.1
 760.31140	      57.2
 761.55219	      15.4
 762.87018	      68.7	b (13) (2+)
 769.42767	      11.7
 771.40875	      14.6
 779.48517	      16.7
 782.58197	      13.8
 783.47430	       6.2
 785.59155	       8.8
 786.37604	      14.9
 789.34955	      27.8	b (14) (2+)-NH3, b (14) (2+)-H2O
 797.88574	      63.6	b (14) (2+)
 798.74506	      58.6
 802.47192	       7.0
 805.09229	       8.0
 808.39172	       5.8
 815.62488	       7.7
 822.53711	      20.8	y (15) (2+)-H2O, y (15) (2+)-NH3
 825.06586	      15.2
 835.63422	       4.3
 836.37756	      11.2
 837.60583	       5.0
 838.21478	       9.6
 840.32996	       7.7
 844.62720	      33.8
 848.93207	      16.6	a (23) (3+), a (15) (2+)-H2O, a (15) (2+)-NH3
 860.03363	      11.0
 868.66492	      28.4
 872.09674	      68.3	a (24) (3+)-H2O, a (24) (3+)-NH3, b (15) (2+)
 876.20203	       4.4
 877.94678	      12.5
 879.66760	      18.6
 886.88019	      26.1	y (16) (2+)-NH3, y (16) (2+)-H2O
 887.55530	       9.4
 888.47650	      25.8	b (24) (3+)
 890.62860	       6.4
 894.70398	      35.3
 897.68628	      68.2	y (24) (3+)-H2O, y (24) (3+)-NH3, b (16) (2+)-H2O, b (16) (2+)-NH3
 901.53210	      12.4
 902.59137	       3.0
 903.47467	       8.7
 905.12854	      18.6
 907.13000	     107.5	b (16) (2+)
 908.22040	      62.2	y (8) (1+)
 909.63165	      10.6
 918.44531	      34.1
 919.51160	      33.7
 922.13446	      42.2
 923.43372	      17.0
 925.90167	      31.1
 928.10181	      18.0	a (17) (2+)-H2O, a (17) (2+)-NH3
 941.47852	      12.5
 942.21893	       8.1
 947.23010	      41.5
 948.44934	      20.7
 949.56671	       6.5
 956.40289	       4.4
 963.44824	      51.9
 965.53876	       7.7
 979.58209	      22.6
 984.56635	      31.3
 988.22009	       4.9
 991.64063	       2.3
 995.60449	      40.2	y (9) (1+)
 996.30389	      22.2
 997.39136	      15.3
 999.79285	       9.4
1004.50275	      10.3
1009.21338	     117.8	a (18) (2+)-NH3, a (18) (2+)-H2O
1011.55414	      30.8	y (18) (2+)
1014.68433	      59.0
1017.82922	      19.5	b (9) (1+), a (18) (2+)
1023.32831	      48.9	b (18) (2+)-NH3, b (18) (2+)-H2O
1024.40869	      52.3
1025.88501	       3.9
1032.25464	      36.3	b (18) (2+)
1035.88586	      17.6
1038.33240	       3.2
1043.02026	       6.7
1048.67224	      15.2
1049.67151	       9.3
1050.55786	      12.6
1054.36804	      38.0
1058.95483	      17.7	b (19) (2+)-H2O, b (19) (2+)-NH3
1060.39966	       4.0
1062.90222	      21.7
1066.46484	       3.3
1067.45386	      28.3	b (19) (2+), y (19) (2+)-H2O
1068.74512	      70.9	y (19) (2+)-NH3
1079.54041	      43.0
1086.47559	       9.9
1087.59790	      19.0
1099.88745	      15.5	a (10) (1+)-H2O
1109.34143	      16.5	b (20) (2+)-NH3, b (20) (2+)-H2O
1112.23206	      24.3
1113.22253	      21.5
1117.01550	      20.0	y (20) (2+)-H2O
1118.18591	      72.6	y (20) (2+)-NH3, b (20) (2+), a (10) (1+)
1146.64148	       6.3
1163.86426	      15.2
1165.91260	     305.0	b (21) (2+)-H2O, b (21) (2+)-NH3
1166.60498	      32.9
1171.79712	      10.9
1178.48926	       4.7
1179.48706	      11.5
1191.17200	      21.8
1195.76721	      15.0
1213.67212	      43.9	y (11) (1+)
1214.63196	      50.8
1215.80762	      21.0
1216.60522	      19.9	a (22) (2+)
1230.99609	      27.2
1231.82654	      35.3	y (22) (2+)-H2O, b (22) (2+)
1232.69434	      43.4	y (22) (2+)-NH3
1234.08386	      18.3
1238.63501	      26.6
1241.49878	      14.0
1245.60022	      42.3	b (11) (1+)
1246.98462	      27.8
1248.64807	       7.6
1257.63135	      26.0
1259.40967	       4.6
1261.48376	       4.6
1263.77075	       2.4
1267.81921	       3.3
1268.56567	       5.1
1284.71313	      18.6	y (12) (1+)
1285.98816	       7.5
1287.59656	      15.6
1288.20874	      42.5	y (23) (2+)-NH3, b (23) (2+), y (23) (2+)-H2O
1289.06445	      11.9
1296.04517	      29.5
1297.41345	      51.4	y (23) (2+)
1300.19714	      47.7
1302.65283	       9.4
1331.25195	      25.4	b (24) (2+)
1338.64807	      25.6
1356.56311	       5.1
1379.56775	       8.2
1392.56689	      19.6	b (12) (1+)
1394.57422	       5.5
1420.93896	      11.6
1424.11646	       7.7
1426.74512	      33.5
1461.75513	      10.5
1471.66150	       6.6
1479.76318	       8.5
1545.44043	      22.4	y (14) (1+)-H2O, y (14) (1+)-NH3
1555.84326	      27.1
1576.84558	       5.6
1594.59241	       8.3
1595.67529	       8.7
1689.90552	       6.1
1742.90845	      20.7
1881.79028	       7.2
1900.88110	      30.6
