# Supplementary material for: Top-Down and Bottom-Up Identification of Proteins by Liquid Extraction Surface Analysis Mass Spectrometry of Healthy and Diseased Human Liver Tissue
Source: J Am Soc Mass Spectrom. 2014 Sep 3;25(11):1953–61. doi: 10.1007/s13361-014-0967-z (PMC4197381; doi:10.1007/s13361-014-0967-z)
Supplement: Supplementary file 5 — (ZIP 6136 kb) [file 13361_2014_967_MOESM5_ESM.zip › data/SGYHQSASEHGLVVIAPDTSPR_-3_2_79195.txt]

       m/z	          i	matches
 247.44519	      10.7
 265.22748	       5.3
 337.29297	      12.0
 359.34781	      10.7
 390.21149	       3.7
 398.31049	      20.7
 445.22366	      16.6	b (4) (1+), b (13) (3+)-H2O
 460.38013	      20.3	y (4) (1+), a (9) (2+)
 466.36395	       6.7
 488.59912	       5.2
 498.46985	       5.4
 509.57703	      13.4
 511.35126	      19.1
 529.19434	       6.0
 543.24713	      28.0	b (10) (2+)
 571.56128	      21.9	b (11) (2+)
 575.25110	       6.8
 577.38263	      24.9
 603.28076	       3.8
 606.53491	      36.9
 607.39282	       5.6
 609.92712	      17.6
 613.92731	      40.4	a (12) (2+), a (6) (1+)-H2O
 623.02679	       9.1
 628.17786	      75.1	b (12) (2+)
 629.08563	       8.7
 630.39929	       6.7
 631.44171	       8.7
 633.76660	       6.8
 638.54596	      33.8
 655.31421	      12.7	y (6) (1+)-NH3, a (13) (2+)-NH3
 660.36206	       7.5
 661.28284	      15.5	y (19) (3+)-H2O, y (19) (3+)-NH3
 672.26447	      66.4	y (6) (1+), y (13) (2+)-NH3, y (13) (2+)-H2O
 673.12512	      27.6	b (20) (3+)-H2O
 674.42584	       7.3
 675.47406	       5.8
 677.59607	     177.6	b (13) (2+)
 679.05560	      18.0	b (20) (3+)
 687.93530	      12.0
 690.80109	      30.0
 708.51129	      25.8
 709.43817	      10.9
 713.08521	      49.8	a (14) (2+), b (7) (1+)-H2O
 714.11810	      30.1	b (7) (1+)-NH3
 717.90747	      28.3	b (14) (2+)-H2O, b (14) (2+)-NH3
 720.41742	      17.4
 721.83740	      32.5	y (20) (3+)
 726.30084	      27.3	y (7) (1+)-NH3
 727.23663	     190.8	b (14) (2+)
 728.06769	      60.5
 728.95367	       3.3
 734.01563	      11.8
 736.02435	      43.0	y (21) (3+)-NH3
 738.05573	      11.2
 740.96564	      51.6	y (21) (3+)
 743.46027	      54.8	y (7) (1+)
 744.49506	      15.8
 748.38416	      32.6
 749.60516	      28.8
 752.55988	     107.8
 753.45300	      10.3
 755.21283	      21.9
 759.18396	      40.7
 760.58582	      23.3	a (15) (2+)-NH3, a (15) (2+)-H2O
 761.82111	      66.2
 770.37201	       3.1
 774.74609	      27.2	b (15) (2+)-NH3, b (15) (2+)-H2O
 783.68005	      55.6	b (15) (2+)
 784.68738	      20.4
 792.58063	      30.9
 796.41223	      30.0	a (16) (2+)-NH3, a (16) (2+)-H2O
 799.38245	      20.6
 819.20563	     246.2	b (16) (2+)
 819.91815	      19.0
 825.54218	      15.8	y (16) (2+)
 831.56537	      30.7
 833.52777	       3.0
 844.80090	      31.1	a (17) (2+)-NH3, a (17) (2+)-H2O
 846.94464	      14.2
 856.61902	      86.0	y (8) (1+)
 857.53082	      18.0
 860.32373	      48.2	y (17) (2+)-NH3
 861.01135	      27.9
 868.83618	      85.8	y (17) (2+)
 871.97302	      17.0
 894.38605	      14.2
 899.30908	       7.9
 900.87317	      12.7	a (9) (1+)-H2O
 920.69720	      44.8
 921.55273	      13.3
 923.99927	      51.6	y (18) (2+)-NH3, y (18) (2+)-H2O
 924.61041	      32.3	b (18) (2+)
 930.58740	      39.7	b (9) (1+)-NH3
 932.74200	      17.2	y (18) (2+)
 934.41632	       9.9
 937.60687	       8.6
 955.56714	      56.4	y (9) (1+)
 956.62903	      31.4
 957.73218	      15.6
 970.57172	      16.7
 976.34467	      12.3
 983.00446	      12.3
1001.38525	       4.0
1011.45471	       7.0
1024.55200	       9.7
1026.59387	      14.8
1030.66968	      14.2
1035.22168	      27.6
1041.56616	       7.4
1054.71899	      36.4	y (10) (1+)
1055.78101	      11.1
1056.74548	       6.9
1064.51270	      10.9
1076.38037	      11.1
1081.63245	       3.7
1084.77551	      17.5	b (10) (1+)
1111.57227	       2.3
1119.94763	      17.4
1129.81104	       8.4
1141.46033	      10.7
1144.42932	      22.3
1146.47009	       7.8
1168.38391	       5.6
1174.64063	       6.2
1176.45239	      11.2
1196.55762	       7.3
1224.76868	      10.6
1225.90540	      16.4	a (12) (1+)
1239.76208	      16.3
1275.82617	       1.8
1334.69092	      11.6
1763.66589	       9.0
