# Supplementary material for: Top-Down and Bottom-Up Identification of Proteins by Liquid Extraction Surface Analysis Mass Spectrometry of Healthy and Diseased Human Liver Tissue
Source: J Am Soc Mass Spectrom. 2014 Sep 3;25(11):1953–61. doi: 10.1007/s13361-014-0967-z (PMC4197381; doi:10.1007/s13361-014-0967-z)
Supplement: Supplementary file 5 — (ZIP 6136 kb) [file 13361_2014_967_MOESM5_ESM.zip › data/SGYHQSASEHGLVVIAPDTSPR_-3_4_551.txt]

       m/z	          i	matches
 247.44519	      10.7
 265.22748	       5.3
 337.29297	      12.0
 359.34781	      10.7
 390.21149	       3.7
 398.31049	      20.7
 445.22366	      16.6	b (4) (1+), b (13) (3+)-H2O
 460.38013	      20.3	y (4) (1+)
 466.36395	       6.7
 488.59912	       5.2
 498.46985	       5.4
 509.57703	      13.4
 511.35126	      19.1
 529.19434	       6.0
 543.24713	      28.0	b (10) (2+)
 571.56128	      21.9	b (11) (2+)
 575.25110	       6.8
 577.38263	      24.9
 603.28076	       3.8
 606.53491	      36.9
 607.39282	       5.6
 609.92712	      17.6
 613.92731	      40.4
 623.02679	       9.1
 628.17786	      75.1	b (12) (2+)
 629.08563	       8.7
 630.39929	       6.7
 631.44171	       8.7
 633.76660	       6.8
 638.54596	      33.8
 655.31421	      12.7	y (6) (1+)-NH3
 660.36206	       7.5
 661.28284	      15.5	y (19) (3+)-NH3, y (19) (3+)-H2O
 672.26447	      66.4	y (13) (2+)-H2O, y (13) (2+)-NH3, y (6) (1+)
 673.12512	      27.6	b (20) (3+)-H2O
 674.42584	       7.3
 675.47406	       5.8
 677.59607	     177.6	b (13) (2+)
 679.05560	      18.0	b (20) (3+)
 687.93530	      12.0
 690.80109	      30.0
 708.51129	      25.8
 709.43817	      10.9
 713.08521	      49.8	b (7) (1+)-H2O
 714.11810	      30.1	b (7) (1+)-NH3
 717.90747	      28.3	b (14) (2+)-NH3, b (14) (2+)-H2O
 720.41742	      17.4
 721.83740	      32.5	y (20) (3+)
 726.30084	      27.3	y (7) (1+)-NH3
 727.23663	     190.8	b (14) (2+)
 728.06769	      60.5
 728.95367	       3.3
 734.01563	      11.8
 736.02435	      43.0	y (21) (3+)-NH3
 738.05573	      11.2
 740.96564	      51.6	y (21) (3+)
 743.46027	      54.8	y (7) (1+)
 744.49506	      15.8
 748.38416	      32.6
 749.60516	      28.8
 752.55988	     107.8
 753.45300	      10.3
 755.21283	      21.9
 759.18396	      40.7
 760.58582	      23.3
 761.82111	      66.2
 770.37201	       3.1
 774.74609	      27.2	b (15) (2+)-H2O, b (15) (2+)-NH3
 783.68005	      55.6	b (15) (2+)
 784.68738	      20.4
 792.58063	      30.9
 796.41223	      30.0
 799.38245	      20.6
 819.20563	     246.2	b (16) (2+)
 819.91815	      19.0
 825.54218	      15.8	y (16) (2+)
 831.56537	      30.7
 833.52777	       3.0
 844.80090	      31.1
 846.94464	      14.2
 856.61902	      86.0	y (8) (1+)
 857.53082	      18.0
 860.32373	      48.2	y (17) (2+)-NH3
 861.01135	      27.9
 868.83618	      85.8	y (17) (2+)
 871.97302	      17.0
 894.38605	      14.2
 899.30908	       7.9
 900.87317	      12.7
 920.69720	      44.8
 921.55273	      13.3
 923.99927	      51.6	y (18) (2+)-NH3, y (18) (2+)-H2O
 924.61041	      32.3	b (18) (2+)
 930.58740	      39.7	b (9) (1+)-NH3
 932.74200	      17.2	y (18) (2+)
 934.41632	       9.9
 937.60687	       8.6
 955.56714	      56.4	y (9) (1+)
 956.62903	      31.4
 957.73218	      15.6
 970.57172	      16.7
 976.34467	      12.3
 983.00446	      12.3
1001.38525	       4.0
1011.45471	       7.0
1024.55200	       9.7
1026.59387	      14.8
1030.66968	      14.2
1035.22168	      27.6
1041.56616	       7.4
1054.71899	      36.4	y (10) (1+)
1055.78101	      11.1
1056.74548	       6.9
1064.51270	      10.9
1076.38037	      11.1
1081.63245	       3.7
1084.77551	      17.5	b (10) (1+)
1111.57227	       2.3
1119.94763	      17.4
1129.81104	       8.4
1141.46033	      10.7
1144.42932	      22.3
1146.47009	       7.8
1168.38391	       5.6
1174.64063	       6.2
1176.45239	      11.2
1196.55762	       7.3
1224.76868	      10.6
1225.90540	      16.4
1239.76208	      16.3
1275.82617	       1.8
1334.69092	      11.6
1763.66589	       9.0
