# Supplementary material for: Top-Down and Bottom-Up Identification of Proteins by Liquid Extraction Surface Analysis Mass Spectrometry of Healthy and Diseased Human Liver Tissue
Source: J Am Soc Mass Spectrom. 2014 Sep 3;25(11):1953–61. doi: 10.1007/s13361-014-0967-z (PMC4197381; doi:10.1007/s13361-014-0967-z)
Supplement: Supplementary file 5 — (ZIP 6136 kb) [file 13361_2014_967_MOESM5_ESM.zip › data/ISFYMTNYGEEGTHVGSAAALDNTDLVFGQYR_-3_2_86173.txt]

       m/z	          i	matches
 442.40204	      16.7	y (7) (2+)
 509.90118	       3.5
 511.19910	       9.2	b (8) (2+), b (4) (1+)
 521.47699	      25.5	y (14) (3+)-H2O
 523.29578	      15.7	y (14) (3+)-NH3, y (4) (1+)
 554.29578	      16.2
 566.65900	       5.5
 567.32568	       8.3	a (15) (3+)
 578.33759	      11.8
 606.48047	       4.5
 629.54871	       6.7
 632.88647	       6.8	a (18) (3+)-H2O, y (18) (3+)
 640.38721	      11.2	a (18) (3+)
 653.39417	      15.0	y (5) (1+)-NH3
 664.47668	       3.4
 670.56799	      35.2	y (5) (1+)
 675.06921	       2.0
 716.36292	       8.9
 739.82495	      17.6
 742.57263	      10.8	b (6) (1+)
 769.41888	       7.9	y (22) (3+)-NH3, y (6) (1+)
 770.50006	       6.4
 776.41235	      16.2
 787.31708	       8.7
 791.10925	      24.8	y (14) (2+)
 792.11279	      13.1	a (14) (2+)-H2O
 794.33118	      14.3	a (23) (3+)-H2O
 795.09326	       9.0	a (23) (3+)-NH3
 858.45300	      10.1
 869.01465	       9.8
 871.92712	       7.6	a (16) (2+)-NH3
 874.28955	       5.2
 881.74146	       4.4
 882.46887	      10.2	b (25) (3+), y (7) (1+)
 883.55884	      10.7
 885.81104	       4.9
 889.29053	      22.8
 900.33545	       7.8
 912.49438	      10.9
 921.44128	      22.5
 937.49377	      16.2	b (17) (2+), a (27) (3+)-NH3, a (27) (3+)-H2O
 945.01965	      12.7
 947.99524	      12.5	b (27) (3+)-NH3
 963.29089	      23.5	b (18) (2+)-H2O
 966.61450	       3.0
 973.18530	      12.7	b (18) (2+)
 978.35437	      10.2
 978.98987	      18.8	y (8) (1+)-H2O
 984.52539	       1.9
 985.43921	       6.5
 986.42773	       6.2
 987.50391	       6.5
 997.54590	       9.7	y (8) (1+)
 998.65051	      12.4	b (19) (2+)-H2O
1000.44006	      21.5	y (28) (3+)-H2O, b (19) (2+)-NH3, y (28) (3+)-NH3
1002.33704	       8.4	b (8) (1+)-H2O, b (28) (3+)
1004.53760	       9.4
1008.67517	      55.9	y (19) (2+)-H2O, b (19) (2+), y (19) (2+)-NH3
1020.00476	      18.5	b (8) (1+)
1027.06494	      15.5
1040.44641	       4.5
1054.48206	       5.0
1058.93079	      25.2	b (9) (1+)-H2O, y (20) (2+)-H2O, y (20) (2+)-NH3, b (30) (3+)-NH3
1063.08691	       8.8	b (30) (3+)
1074.12964	      23.5
1082.85730	      13.3
1083.55835	      49.8
1088.03577	      30.3	y (21) (2+)-H2O, y (21) (2+)-NH3
1092.35156	     108.5	b (21) (2+)-NH3
1092.97351	      12.8
1095.69482	      12.4
1097.16663	      16.9	y (21) (2+)
1098.66309	       5.3
1101.43359	      35.5
1103.82666	       9.8	y (30) (3+)-H2O, y (30) (3+)-NH3, a (31) (3+)-NH3
1106.72852	      11.0
1119.38440	      10.4
1131.68970	       3.3
1137.13611	      17.4
1148.96667	      10.5	b (22) (2+)-NH3, b (22) (2+)-H2O
1157.55164	      10.1
1158.52576	      34.4	b (22) (2+)
1159.20203	      27.4
1162.18335	      30.5	a (10) (1+)-NH3
1165.35144	      39.4
1167.00110	      26.8
1194.67883	       8.3	y (10) (1+)-H2O
1195.62744	      13.1	y (10) (1+)-NH3
1201.53418	      12.5	a (23) (2+)
1209.03772	      10.7
1212.62817	      48.8	y (10) (1+)
1213.56042	      17.0
1214.67847	       4.0
1215.69055	      26.2	b (23) (2+)
1217.54114	      28.5	y (23) (2+)-NH3
1233.74365	      11.0
1234.64001	       6.8
1238.40906	       3.9
1242.70190	      10.0	a (24) (2+)-NH3, a (24) (2+)-H2O
1246.15076	      71.5	y (24) (2+)-NH3
1254.14929	      29.7	y (24) (2+)
1255.74988	      15.5
1257.14771	      29.4	b (24) (2+)-NH3, b (24) (2+)-H2O
1265.95935	      21.1	b (24) (2+)
1267.63159	       6.4
1282.59033	      14.1
1293.60217	       3.6
1302.54309	       6.6
1310.90930	      41.2	y (11) (1+)-NH3
1312.22900	      40.0
1314.54590	      27.2	b (25) (2+)-H2O, b (25) (2+)-NH3
1318.54419	       8.7	b (11) (1+)-NH3
1325.64746	       1.6
1327.49817	     133.6	y (11) (1+), y (25) (2+)-NH3
1328.74072	      31.6
1329.68042	      30.2
1335.72534	      13.2	b (11) (1+), y (25) (2+)
1336.74036	      11.3
1338.56738	      22.0
1343.71118	       8.6
1349.87842	       4.4
1380.40723	      47.7	b (26) (2+)
1381.37134	      18.2
1386.01563	      10.6
1392.87244	      33.1	b (12) (1+), y (26) (2+)
1402.70728	      12.0
1408.27576	      21.0
1412.74548	      12.9
1413.68896	       3.8
1421.13965	      17.9	b (27) (2+)-NH3
1422.25464	      34.5	y (12) (1+)-H2O
1423.68970	       8.4	y (12) (1+)-NH3
1425.68933	      26.5
1429.59485	      33.4	b (27) (2+)
1435.50354	      32.0
1439.38867	       4.4
1440.66211	      41.6	y (12) (1+)
1442.05701	       9.1
1443.38379	      70.4	y (27) (2+)
1444.29102	      73.8
1458.91101	       4.2
1477.93127	      37.8
1484.67029	      13.3
1494.31641	      10.1	b (28) (2+)-H2O, y (13) (1+)-H2O, b (13) (1+), b (28) (2+)-NH3
1495.19055	      18.0	y (13) (1+)-NH3
1500.23169	      25.7	y (28) (2+)-NH3, y (28) (2+)-H2O
1500.85413	      23.5
1503.44592	      47.5	b (28) (2+)
1509.32422	      45.2	y (28) (2+), a (29) (2+)-NH3
1510.01758	      11.8
1512.89404	       4.5
1513.76819	       4.9
1522.62231	      30.6	b (29) (2+)-NH3, b (29) (2+)-H2O
1528.93604	       8.0
1558.69324	       4.7
1560.50562	       4.8
1573.82141	      25.2
1582.74878	       7.4	y (14) (1+)
1584.05688	      27.0	a (14) (1+)-H2O
1590.77185	      50.4	y (29) (2+)
1599.64246	       3.6
1608.76624	      29.8
1627.18616	       9.0
1632.03174	      18.7
1656.06897	       4.6
1664.60706	      30.4
1676.85608	      23.8	b (31) (2+)
1677.88464	      14.4
1708.91833	       8.6
1780.77454	       6.6
1787.97571	       5.5
1788.64221	      17.9
1797.93884	       8.6	y (17) (1+)
1800.04285	      22.8
1840.59204	       6.5
1888.37317	       4.4
1946.06616	      11.3
1999.66956	       7.3
