# Supplementary material for: Top-Down and Bottom-Up Identification of Proteins by Liquid Extraction Surface Analysis Mass Spectrometry of Healthy and Diseased Human Liver Tissue
Source: J Am Soc Mass Spectrom. 2014 Sep 3;25(11):1953–61. doi: 10.1007/s13361-014-0967-z (PMC4197381; doi:10.1007/s13361-014-0967-z)
Supplement: Supplementary file 5 — (ZIP 6136 kb) [file 13361_2014_967_MOESM5_ESM.zip › data/ISFYMTNYGEEGTHVGSAAALDNTDLVFGQYR_-3_4_23255.txt]

       m/z	          i	matches
 343.31003	      10.5
 357.33340	      17.4
 379.38440	       6.8
 422.30560	       7.0
 457.63876	      16.1
 499.41605	       9.3	y (8) (2+), y (13) (3+)-NH3
 511.18182	      10.1	b (8) (2+), b (4) (1+)
 512.24860	       1.9
 518.13129	       3.9
 523.19360	      18.8	y (4) (1+), y (14) (3+)-NH3
 524.27454	       7.5
 563.33508	      12.4
 586.21472	       5.5
 631.29517	       5.7
 645.42151	      11.1
 665.57513	      12.6
 670.49109	      59.9	y (5) (1+)
 707.19800	       1.7
 725.42639	       5.5	b (6) (1+)-H2O, y (21) (3+)-NH3, y (21) (3+)-H2O
 742.43396	       8.4
 765.08875	      10.4
 769.46155	      55.5	y (6) (1+), y (22) (3+)-NH3
 802.65118	       7.4
 816.74945	       3.1
 834.53967	       5.2
 841.39063	      14.2
 846.49646	      12.8
 857.54993	       7.7	b (15) (2+)-NH3, b (7) (1+)
 858.47095	       6.0
 868.26843	       2.6
 882.69617	      10.2	b (25) (3+), y (7) (1+)
 895.39563	      22.5
 896.39014	       9.0
 904.42761	       5.1
 928.93420	      13.7	b (17) (2+)-NH3, y (26) (3+), b (17) (2+)-H2O
 930.09436	       4.9
 943.81360	      20.7
 958.29272	      15.7
 969.21387	      26.7
 972.43835	      11.0	b (18) (2+)
 973.58276	       9.2
 977.00977	      38.4
 990.64197	       2.1
 997.75964	      40.2	y (8) (1+)
1010.25903	      11.3
1017.60840	      17.8	y (19) (2+)
1020.63159	      43.5	b (29) (3+), b (8) (1+)
1021.62744	       8.0
1026.39197	      10.1
1035.16382	      21.3	b (20) (2+)-NH3, b (20) (2+)-H2O
1036.56555	      11.1
1038.17383	       5.4
1044.49817	      44.9	b (20) (2+)
1049.53796	      13.2
1054.69995	      38.6	y (29) (3+)-NH3, y (29) (3+)-H2O
1068.06812	      22.4	y (20) (2+)
1096.57019	      27.1	y (21) (2+)
1098.57080	      10.2	y (9) (1+)
1101.94568	      24.2
1102.94568	       7.6	y (30) (3+)-H2O
1133.92273	      21.5
1149.47192	       9.5	b (22) (2+)-H2O
1150.09912	      17.1	b (22) (2+)-NH3
1158.30469	      49.0	b (22) (2+)
1159.34509	      47.7
1160.59998	       8.6	y (22) (2+)
1164.34229	      34.6	[M+3H] (3+)-NH3-H2O
1207.39050	       5.0
1212.81714	       5.4	y (10) (1+)
1213.65247	      11.6
1214.79956	       7.1	b (23) (2+)
1215.83765	       6.2	y (23) (2+)-H2O
1235.62097	      10.5
1245.50549	      16.4	y (24) (2+)-H2O, y (24) (2+)-NH3
1246.27283	       8.6
1254.02332	      42.3	y (24) (2+)
1255.28564	      46.4
1256.04663	      16.1	b (24) (2+)-H2O
1276.55835	      13.6
1283.73242	       6.3
1296.73694	      19.5
1304.56580	      19.5
1306.66992	      14.2
1311.17029	      14.3	y (11) (1+)-NH3
1317.50452	      22.2	b (11) (1+)-H2O
1322.90955	       6.4
1323.56653	      21.5	b (25) (2+)
1327.56714	       6.8	y (11) (1+), y (25) (2+)-NH3
1328.88330	      15.6
1330.40027	      12.6
1333.50623	      11.2
1336.55481	       5.0
1337.68408	      13.4
1343.62329	       3.8
1349.62500	       5.3
1357.59741	       4.7
1362.24683	      20.3
1370.79272	      22.2	b (26) (2+)-NH3, b (26) (2+)-H2O
1372.08521	      38.9
1375.12488	       7.3	b (12) (1+)-H2O
1376.16406	      13.6	b (12) (1+)-NH3
1376.81274	       9.9
1392.56042	      13.0
1393.23645	      13.6	b (12) (1+), y (26) (2+)
1393.88196	      18.1
1409.21631	      11.9
1412.21045	      16.0
1417.14685	       9.2
1420.78723	       6.8	b (27) (2+)-H2O, b (27) (2+)-NH3
1423.78943	      17.1	y (12) (1+)-NH3
1429.36780	      43.5	b (27) (2+)
1430.25562	      72.1
1431.24084	      25.8
1435.13855	      58.0	y (27) (2+)-NH3
1440.71313	      17.4	y (12) (1+)
1441.55981	      10.4
1443.31299	      31.9	y (27) (2+)
1444.15723	      18.3
1454.25903	      17.5
1459.67944	      13.0
1490.13684	      21.4
1494.80396	       3.2
1495.87097	       5.3
1503.18188	       9.5	b (28) (2+)
1504.63159	      56.6
1508.79175	      13.3	y (28) (2+)
1511.87158	      49.4	y (13) (1+)
1512.74683	       4.7
1528.79126	      52.1
1532.15710	      19.0
1535.45825	      18.4
1577.15137	      20.5
1581.72375	      15.8	y (29) (2+)-NH3, y (29) (2+)-H2O
1583.80859	       6.3
1592.73865	       4.5
1595.16748	       6.7	b (30) (2+)
1612.74780	       9.6	b (14) (1+)-H2O
1636.99158	      15.7	y (15) (1+)-NH3
1653.76880	      16.8	y (15) (1+)
1664.42004	      43.0	y (30) (2+)
1667.82886	       4.6	b (31) (2+)-H2O, b (31) (2+)-NH3
1670.91565	       9.6
1691.27954	      12.6
1707.78882	      13.8	y (31) (2+)
1720.29993	       3.3
1725.89380	       4.8
1729.75317	      14.0	b (15) (1+)
1782.83374	       6.6
1787.95618	       7.7
1789.99048	      21.5
1798.48108	       9.0	y (17) (1+)
1818.02283	      17.3
1886.85938	      23.0
1946.94653	      18.4
1955.67712	       8.8
