# Supplementary material for: Top-Down and Bottom-Up Identification of Proteins by Liquid Extraction Surface Analysis Mass Spectrometry of Healthy and Diseased Human Liver Tissue
Source: J Am Soc Mass Spectrom. 2014 Sep 3;25(11):1953–61. doi: 10.1007/s13361-014-0967-z (PMC4197381; doi:10.1007/s13361-014-0967-z)
Supplement: Supplementary file 5 — (ZIP 6136 kb) [file 13361_2014_967_MOESM5_ESM.zip › data/EIADGLCLEVEGK_-3_4_8630.txt]

       m/z	          i	matches
 197.23413	      13.1
 198.13469	       7.8
 201.09503	       8.9
 202.05902	       6.2
 204.20546	      16.9	y (2) (1+)
 213.32805	       5.0
 215.07359	      18.5	b (4) (2+)
 231.17670	       4.4
 237.23206	      32.0
 243.16589	      11.4
 244.29276	      36.9	b (5) (2+)
 251.40979	      16.0
 259.14572	      10.4
 262.00888	       4.2
 268.35165	       8.4
 273.16696	       2.7
 279.25647	      12.1
 281.05008	       2.6
 286.42212	       5.8
 294.37341	       5.2
 296.17053	       3.3
 297.60312	       8.2
 305.42700	      11.7
 310.37323	      17.2
 315.31274	      35.9	y (3) (1+)-H2O
 328.45911	       6.2
 330.44470	      14.5
 333.41742	      60.3	y (3) (1+)
 334.27139	      12.8
 334.92694	       6.8
 344.26898	       7.2
 345.41974	       7.3
 348.13275	       4.5
 352.38107	       3.0
 353.28326	       6.3
 355.14862	      26.5
 357.52710	       3.0
 358.15344	      16.0
 373.70203	       2.8
 381.30396	      11.3
 382.30933	       4.6
 383.36295	      11.1
 385.43079	      21.3
 386.21246	       6.3
 389.66718	      42.6	y (7) (2+)
 394.00616	       3.5
 395.36328	       5.1
 397.25085	       2.5
 399.31049	      21.2	b (8) (2+)-H2O
 407.79968	      16.0	b (8) (2+)
 411.35211	      15.1	b (4) (1+)-H2O
 414.34656	      10.7
 415.32297	      18.0	y (4) (1+)-NH3
 415.94229	      13.9
 418.90961	       7.4
 420.40521	       2.6
 421.35913	       5.3
 423.51971	      12.5
 428.22241	       5.5
 429.26743	      12.3
 430.42157	      13.4
 431.27863	      40.3
 432.33362	      80.1	y (4) (1+)
 433.25928	      15.3
 434.08765	       5.9
 440.44080	      13.5
 442.64044	      22.6
 446.68066	       9.5
 452.36377	      19.5
 458.28796	      11.0
 460.24823	      20.7
 465.32935	      15.0	y (9) (2+)-NH3, y (9) (2+)-H2O
 466.47729	       3.7
 467.60278	      15.9
 468.25873	      71.0	b (5) (1+)-H2O
 469.72156	      35.3
 471.27588	      19.8
 471.91296	       9.9
 475.46545	      11.9
 476.56256	      13.1
 485.40680	      11.9
 489.24121	       8.0
 490.76062	      29.4
 493.32269	      10.8
 497.30280	       4.4
 499.10437	      12.4
 500.83051	       6.7
 502.20892	       2.6
 504.60175	       9.4
 505.35510	       2.8
 513.20056	      35.7	b (10) (2+)-H2O
 514.45544	       2.4
 517.98004	      13.0
 521.04529	      13.1
 521.68439	      18.7
 522.75964	      21.1	b (10) (2+), y (10) (2+)-H2O, y (10) (2+)-NH3
 525.54175	      11.3
 528.29321	      18.0
 529.33521	       7.3
 532.18823	      14.3	y (10) (2+)
 535.27844	      46.7
 536.69568	       5.3
 538.92700	       6.8
 541.33099	      40.3
 542.35107	       8.4
 543.47955	       2.1
 544.50854	      24.8	y (5) (1+)-NH3
 545.44232	      21.8
 546.35083	       7.1
 547.96680	      12.7
 549.09851	       3.0
 550.84930	      19.7
 553.30127	      30.8
 554.34528	      10.9
 556.24225	       7.4
 557.54675	      59.5	y (11) (2+)-H2O
 558.40363	      44.6	y (11) (2+)-NH3
 559.37384	      42.0
 561.32776	      42.6	y (5) (1+)
 562.53308	      39.6
 567.19574	      38.5	y (11) (2+)
 567.83368	      35.1
 570.24469	       9.3
 571.27515	      11.2
 572.00262	      13.2
 573.77301	       3.4
 575.10913	      28.3
 575.77863	       7.6
 577.20746	       4.7
 580.67871	       7.7
 581.42218	      44.4	b (6) (1+)-H2O
 582.49652	      11.8
 584.30890	       4.8
 585.15479	      23.4
 586.41309	       9.9
 587.72455	      50.8
 588.54639	       2.6
 589.57172	      10.5
 592.49567	       8.5
 600.57745	      19.2
 602.43451	      23.8
 603.36334	      15.6
 604.97198	      16.6
 607.24268	     106.0
 612.30634	      13.3
 615.32849	       7.1
 617.45862	      46.8
 623.71600	      19.8
 624.54462	      24.0	y (12) (2+)
 627.50745	      22.0
 629.81781	      83.3
 630.53552	      31.5
 631.38153	      10.1
 632.85504	      17.0
 639.05096	      76.9
 639.84790	      14.5
 643.25208	      31.1
 644.27527	       5.8
 645.76062	      45.8
 648.53369	      23.4
 649.16071	      14.9
 650.29602	      11.9
 651.15521	      23.8
 654.53375	      67.9
 656.41644	      34.1
 657.14734	      36.5	y (6) (1+)-NH3, y (6) (1+)-H2O
 659.66058	      47.3
 662.40961	      55.1
 663.08563	      33.8
 666.55884	      90.0
 667.55664	      27.0
 668.72968	      24.2
 670.26880	     194.8	[M+2H] (2+)-NH3-H2O
 671.46497	      61.4
 672.65039	      46.6
 673.51697	      37.3
 674.56415	      71.7	y (6) (1+)
 675.37305	      35.4
 677.40344	      20.5
 679.22076	     145.3	[M+2H] (2+)-H2O, [M+2H] (2+)-NH3
 680.12482	     123.8
 680.81042	       9.2
 682.03406	      88.5
 687.07587	      21.5	[M+2H] (2+)-H
 692.46423	      18.8
 694.10150	      16.2
 698.55731	      11.2
 700.09271	      22.8
 702.54865	       9.0
 703.44556	       6.7
 708.47180	       2.2
 710.06134	      33.3
 712.55280	      25.4
 725.49030	       3.9
 727.54016	      29.9
 729.36414	      12.7
 730.89496	       9.2
 732.36707	       3.5
 733.97528	      10.1
 735.89380	       5.4
 736.60059	      18.5
 738.85303	      22.9
 740.29163	      31.5
 743.49780	      23.6
 746.38989	      10.9
 747.59125	      33.8
 749.54309	       8.1
 755.38434	       7.5
 756.59479	      36.9
 759.27142	       4.7
 760.78345	      40.7	y (7) (1+)-NH3
 761.52673	      64.1
 765.58051	      17.0
 766.47943	      19.0
 767.63837	      25.5
 769.51514	       7.2
 770.17804	       3.6
 771.55103	      11.3
 773.57874	      12.1
 774.55273	      25.3
 775.80969	       9.5
 776.47021	      34.3
 777.49023	     247.4	y (7) (1+)
 778.45441	      32.8
 779.45703	       6.1
 780.75494	      33.2
 784.46960	      11.4
 785.54492	       8.7
 788.09863	       8.1
 797.56281	      63.2	b (8) (1+)-H2O
 798.41919	      34.5
 800.03058	      23.8
 801.76483	      83.7
 802.37262	      13.9
 804.01190	      31.8
 807.40057	       4.8
 810.65790	      38.8
 813.40814	      21.6
 816.80139	      16.9
 817.78058	      21.0
 818.69965	       7.4
 821.53564	       7.3
 825.12573	      30.8
 827.19464	       4.4
 828.08911	      51.5
 829.46436	       3.5
 830.57220	      24.6
 831.39960	      12.8
 836.19861	       4.8
 837.54523	      21.6
 838.48529	      24.9
 840.62732	      20.5
 841.23126	      13.7
 844.52875	      50.3
 850.43329	       8.5
 853.38934	       9.5
 854.58905	      29.7
 855.96118	      42.2
 856.91760	       8.3
 868.60254	      22.2
 872.62836	       8.0
 873.63513	      26.2	y (8) (1+)-NH3
 879.56763	       9.4
 884.70801	      63.7
 890.59253	      55.6	y (8) (1+)
 891.72302	      30.6
 892.87512	       9.1
 894.01563	      11.6
 898.56818	       4.0
 899.30981	      14.4
 902.06219	      22.1
 903.87585	      16.8
 904.50592	      14.1
 906.70514	      51.8
 908.41284	      15.6
 916.58582	      12.3
 917.46375	      16.4
 919.20624	     181.0
 920.05066	      40.1
 921.94983	      31.6
 924.56567	      21.8
 925.48480	      15.0
 926.77515	      34.1	b (9) (1+)-H2O
 929.83661	      67.8	y (9) (1+)-H2O, y (9) (1+)-NH3
 931.15814	       9.7
 933.51501	      14.4
 934.75250	      34.2
 936.40247	      16.8
 940.50348	      12.7
 941.29736	      16.9
 942.51404	      22.6
 944.49774	      47.0	b (9) (1+)
 945.56256	      31.5
 947.67590	     114.5	y (9) (1+)
 948.64929	      20.7
 951.80713	      57.3
 954.53839	      13.8
 955.48969	       5.6
 956.37390	      16.6
 959.59332	      21.5
 960.38159	       5.8
 975.31317	      23.3
 989.39343	      17.6
 992.64307	      27.8
 999.63086	      44.0
1000.86298	      18.2
1003.56671	       5.7
1007.76202	      10.7
1008.63849	      22.8
1013.98456	       4.2
1016.70648	      23.8
1017.66650	      25.5
1019.48572	       6.7
1022.64886	      27.3
1025.56750	      41.1	b (10) (1+)-H2O
1034.53723	       3.1
1043.52051	      13.1	b (10) (1+)
1044.47461	       8.1
1062.59839	      99.0	y (10) (1+)
1063.52783	       8.7
1067.43420	      19.7
1068.56958	       4.6
1070.52673	      14.9
1072.44312	      17.1
1079.51270	       5.2
1080.55664	       9.9
1086.49207	      12.2
1087.73035	      29.2
1094.65588	       4.4
1099.56592	       4.4
1108.69666	       8.6
1110.60132	      13.1
1112.64624	      28.9
1113.66321	       6.4
1128.94873	       4.8
1133.70227	     115.2	y (11) (1+)
1134.59583	      67.2
1136.70569	      18.2
1142.60303	      33.2
1146.75781	      17.2
1147.56995	      11.5
1148.57800	      27.7
1149.64111	       5.5
1154.80225	      41.1	b (11) (1+)-H2O
1164.64099	       8.5
1172.88110	      35.8	b (11) (1+)
1173.61841	       8.4
1175.51477	       6.9
1189.57104	      14.8
1205.57520	       9.5
1211.81030	      29.2	b (12) (1+)-H2O
1217.66248	       2.7
1229.85803	      26.7	b (12) (1+), y (12) (1+)-NH3
1230.73584	       9.0
1234.45605	      21.2
1268.56531	      62.0
1278.52161	       8.6
1279.23511	       5.2
