# Supplementary material for: Top-Down and Bottom-Up Identification of Proteins by Liquid Extraction Surface Analysis Mass Spectrometry of Healthy and Diseased Human Liver Tissue
Source: J Am Soc Mass Spectrom. 2014 Sep 3;25(11):1953–61. doi: 10.1007/s13361-014-0967-z (PMC4197381; doi:10.1007/s13361-014-0967-z)
Supplement: Supplementary file 5 — (ZIP 6136 kb) [file 13361_2014_967_MOESM5_ESM.zip › data/FGVEQDVDMVFASFIR_-3_4_42110.txt]

m/z	i	matches
269.29504	7.0
276.35904	7.9
289.26120	6.5
298.32092	3.3
304.26221	9.1
315.17700	11.5
332.77847	4.9
340.33032	13.7
346.43213	6.5
355.32739	2.9
357.51648	2.0
359.30145	10.7
360.42471	13.3
365.46490	8.2
374.47046	12.5
386.54791	6.7
395.50848	9.6
396.33105	5.7
401.09058	6.5
415.29257	14.6
418.35709	8.5
425.48331	3.7
433.40747	24.2	b (4) (1+)
435.51456	25.2	y (3) (1+)
441.17416	2.6
442.89478	8.6
446.39966	1.5
449.29523	17.5
462.34772	8.4
472.37408	16.1
473.38297	26.2
479.90613	37.8
484.29742	21.9
490.36469	20.0
491.38510	9.5
492.39651	16.2
494.43704	9.0
502.04425	6.7
511.38019	8.8
513.27008	4.3
515.44000	5.6
516.42023	2.4
518.31628	23.3
520.47119	5.9
521.37494	21.9
522.39081	46.9	y (4) (1+)
523.29211	30.2
529.34314	22.0
530.34320	12.6
531.18561	6.5
537.25110	11.4
542.16711	7.8
544.24969	19.2
546.49512	14.7
548.81494	20.1
550.37793	12.9
551.51544	3.9
552.24738	7.3
553.44073	8.8
555.39044	12.6
556.43909	27.4
557.48920	17.6
558.38593	3.3
559.19067	1.9
560.27344	4.5
561.44171	19.5	b (5) (1+), b (10) (2+)
564.68372	2.8
568.44379	5.2
570.08624	1.7
577.02716	9.5
579.35052	21.2
581.34674	2.8
583.34247	24.6	y (10) (2+)-H2O
584.91351	11.3
585.55457	24.8
589.44318	4.5
593.46576	89.0	y (5) (1+), y (10) (2+)
594.10840	2.5
601.36200	6.7
616.75079	2.5
622.41583	2.2
626.36383	4.0
629.30786	15.5
630.46472	6.2
631.63416	2.6
632.50903	11.1
633.54675	29.8	b (11) (2+)
634.47644	7.0
637.47247	5.5
641.52954	7.9
648.23529	8.8
653.37683	8.0
654.21429	19.6
657.62317	10.2
658.37915	4.2
665.39447	20.2
666.29169	9.4
671.32434	15.7
672.50153	13.2
676.45905	14.3
678.65637	4.3
679.65198	22.4
683.87708	18.1
684.92029	8.6
686.50623	17.8
694.34479	19.9
699.40894	13.7
700.47272	8.7
702.45892	18.0
706.10706	1.7
708.34021	3.0
711.89929	9.0
714.50043	16.1
715.59424	31.6
716.49579	5.1
722.46069	4.0
723.37335	13.6
724.52435	11.7
725.43256	9.5
730.31897	15.8
735.80756	2.0
736.73450	13.6
738.39154	2.5
740.51392	388.7	y (6) (1+)
741.56732	116.3
742.58185	23.9
743.43494	4.2
744.39954	7.8
747.26733	12.8
751.04193	6.9
755.56989	35.7
757.59039	10.8
758.50555	17.9
761.38104	15.4
763.51251	12.9
764.52856	21.4
765.15033	12.1
769.51263	9.6
770.57666	21.5	y (13) (2+)-H2O, y (13) (2+)-NH3
771.48590	64.9
772.63898	37.0
773.54663	20.5
774.38275	4.0
775.55750	43.9	b (7) (1+)
776.83899	3.0
779.14923	20.7	y (13) (2+)
780.62689	14.4
782.59558	38.8
783.91577	18.6
784.54901	7.0
788.94781	12.2
794.43463	8.6
797.51227	7.9
799.46198	5.8
800.45154	8.3
801.91278	21.6
804.13055	59.8
806.80377	2.7
808.62646	6.7
813.14160	48.2
816.24725	64.7
817.53278	30.9
818.25989	25.7
823.01099	22.9	y (7) (1+)-NH3
824.17810	15.5
825.23022	60.6
826.50635	4.4
828.95129	8.8
833.38489	3.1
834.01770	21.3
834.62280	28.8	b (15) (2+)-H2O
835.55133	36.9	b (15) (2+)-NH3
837.16492	12.4
839.59338	124.0	y (7) (1+)
840.82001	18.2
841.44934	3.4
842.65729	19.2
843.56830	23.5	b (15) (2+)
846.30176	15.1
849.65881	39.5
850.77533	51.7
851.39325	38.3
852.41064	12.6
856.48810	28.0	y (15) (2+)
857.51794	12.5
860.58917	9.0
863.44708	5.1
866.36749	41.1
867.39197	5.0
868.68671	21.2
869.54944	4.2
870.43463	8.0
872.58716	14.7
873.69336	11.5
874.49884	6.0
875.40491	107.6
876.05316	11.1
878.62274	73.0
885.52826	12.2
886.84076	23.7
888.63080	3.9
889.70868	5.0
890.46387	17.8
891.58472	25.0
892.81281	58.4
894.70630	51.6
896.45294	104.4
897.63562	9.4
899.51117	24.7
902.29346	26.2
903.52692	67.1
906.45752	5.4
908.40198	42.7
910.08740	17.1
911.55853	35.5
912.72437	89.8	[M+2H] (2+)-NH3-H2O
913.64563	17.5
914.42542	7.7
916.37415	66.5
917.52692	28.2
918.65106	31.6
921.02686	60.6	[M+2H] (2+)-H2O
921.87207	29.5	[M+2H] (2+)-NH3
932.54187	8.1
938.54712	24.2
945.07184	2.6
948.45349	60.2
949.55054	14.3
950.75293	14.4
953.44971	48.9	y (8) (1+)-NH3
954.40930	49.3
956.21069	26.2
957.61456	14.5
958.80450	75.6
959.77338	7.8
961.56830	97.7
964.58246	8.8
965.97760	69.5
969.68475	78.5
970.60229	110.0	y (8) (1+)
971.54578	27.8
972.50507	20.7
973.50458	13.1
974.58600	45.5
975.23114	11.0
977.22131	26.9
979.50574	29.8
981.78699	7.2
982.51971	3.7
983.96484	48.8
984.87244	13.6
987.58722	28.2
988.88019	35.2
991.06085	53.7
991.91083	16.1
993.59485	2.8
999.86212	63.2
1002.05817	7.5
1004.73889	104.3	b (9) (1+)-NH3
1005.60986	9.2
1006.45813	8.0
1009.11108	20.5
1009.90314	16.0
1010.59894	18.5
1011.63129	70.9
1012.89801	174.3
1014.44952	29.5
1015.76312	8.4
1018.60199	39.0
1019.41705	47.7
1020.42841	8.0
1021.53033	33.1	b (9) (1+)
1022.52472	13.5
1024.05750	49.6
1024.85449	22.5
1025.96155	27.6
1037.12500	31.8
1037.92688	19.8
1039.59351	6.8
1043.14233	74.8
1044.22937	49.4
1046.29236	32.3
1048.34033	28.3
1049.42590	27.2
1050.63721	13.0
1052.54260	19.4
1053.87964	11.7
1055.28491	57.9
1057.26489	21.2
1061.00464	61.1
1062.15198	31.3
1062.86877	28.9
1064.29468	7.8
1065.51086	15.8
1068.51807	7.0
1071.59509	24.7
1072.29065	3.9
1073.08374	33.9
1074.57593	10.9
1075.52124	22.4
1077.42334	24.4
1080.66675	6.7
1081.89429	43.8
1083.44165	4.8
1085.72778	156.5	y (9) (1+)
1086.82520	182.4
1087.75232	24.4
1089.28174	24.6
1092.57874	23.0
1093.91016	76.3
1095.89905	8.3
1097.90710	17.0
1098.88684	47.0
1102.62207	5.1
1103.63281	10.5
1105.56799	25.2
1109.11401	32.9
1110.77588	66.4
1112.43811	18.4
1113.15833	15.8
1114.78992	12.7
1116.14941	51.8
1120.59705	116.0	b (10) (1+)
1121.72583	97.3
1122.62769	25.9
1132.70667	15.2
1135.44141	51.5
1139.40234	8.8
1140.96484	7.2
1143.49475	59.0
1146.15466	15.8
1147.95398	50.1
1148.72302	23.2
1150.64783	17.4
1151.60925	8.3
1152.62854	27.3
1156.94543	21.8
1157.56274	9.3
1159.04724	36.3
1159.88293	28.0
1161.00610	29.7
1162.64319	10.2
1164.86292	28.9
1167.93933	3.5
1169.74951	61.2
1171.93311	16.9
1174.32849	56.2
1179.04675	50.4
1181.09204	12.3
1184.91199	50.5	y (10) (1+)
1185.74841	66.4
1186.76257	7.4
1189.57336	4.8
1191.81152	11.7
1194.03357	10.7
1196.05750	8.5
1200.93567	37.2
1207.71460	4.9
1210.07690	18.3
1212.50598	10.8
1218.64343	53.9
1219.64282	54.4
1220.62097	14.7
1222.73328	15.1
1227.15112	4.0
1228.68323	17.6
1233.74426	35.1
1240.03894	22.3
1240.66138	10.5
1244.92456	9.5
1245.69250	17.8
1248.74512	4.0
1250.59583	11.1
1259.07910	24.5
1260.69116	60.4
1262.62439	12.6
1264.03430	35.1
1264.79419	4.1
1267.59302	30.8	b (11) (1+)
1268.41772	25.3
1272.31226	10.3
1275.64563	33.7
1279.93518	2.2
1281.66821	26.9	y (11) (1+)-H2O
1283.79370	5.8
1285.22217	20.0
1292.32092	12.5
1292.94690	29.5
1299.71387	100.5	y (11) (1+)
1300.78906	35.6
1302.95178	13.7
1309.53857	2.9
1310.98352	45.0
1318.29822	35.2
1320.40747	14.6
1322.57520	3.7
1323.79041	3.1
1329.54944	8.7
1336.31519	14.9
1338.74536	56.3	b (12) (1+)
1340.29846	79.5
1342.29321	2.7
1343.42322	26.0
1345.54016	23.7
1347.42773	25.7
1365.63489	3.3
1381.65601	11.9
1386.31848	2.4
1390.21277	26.6
1390.93958	14.6
1399.14075	43.4
1408.04138	8.2
1408.64917	14.4
1410.51440	4.4
1411.78394	49.2
1416.06140	14.4
1427.87524	39.5	y (12) (1+)
1429.05249	22.1
1453.63245	2.6
1458.78918	13.9
1461.92249	3.0
1465.83105	17.5
1471.85901	2.2
1473.81848	9.4
1515.69519	4.4
1522.55615	16.4
1529.76807	3.1
1539.76709	6.7
1546.60669	40.3
1555.82031	27.3	b (14) (1+)-NH3
1556.74780	7.4
1557.62524	6.6
1558.97644	8.0
1568.42432	10.4
1646.97168	9.8
1663.94336	18.0
1685.83691	12.5
1686.77161	8.3
1687.95410	36.0
1695.11218	8.3
1788.11951	7.4
1866.99622	6.7
