# Supplementary material for: Top-Down and Bottom-Up Identification of Proteins by Liquid Extraction Surface Analysis Mass Spectrometry of Healthy and Diseased Human Liver Tissue
Source: J Am Soc Mass Spectrom. 2014 Sep 3;25(11):1953–61. doi: 10.1007/s13361-014-0967-z (PMC4197381; doi:10.1007/s13361-014-0967-z)
Supplement: Supplementary file 5 — (ZIP 6136 kb) [file 13361_2014_967_MOESM5_ESM.zip › data/TLFIQCDVADQQQLR_-3_4_9040.txt]

       m/z	          i	matches
 267.03091	       3.6
 275.24075	       8.2
 288.28464	       4.7
 292.42169	       9.9	b (5) (2+)-H2O
 298.08765	      10.1
 344.26468	       3.0
 353.50879	      19.0	b (6) (2+)
 357.35443	       4.3
 362.25195	       6.3
 363.33563	       4.5
 401.96161	       6.7
 416.60303	      10.3	y (3) (1+)
 438.51016	       8.1
 475.27103	      13.1	b (4) (1+)
 476.10287	       2.8
 490.39014	       9.3
 499.12549	       4.1
 500.26294	       4.6
 507.52203	      10.2
 512.23151	       5.3
 521.21045	       7.5
 524.27057	       7.1
 527.28729	       2.1
 529.36157	      16.1
 530.37146	       7.0
 533.27875	       5.4
 544.35822	      67.5	y (4) (1+), b (10) (2+)-H2O
 556.32037	       4.7
 559.88898	      12.9
 571.50385	       6.8
 575.42450	       8.9
 577.50256	       7.5
 580.43652	      18.9	y (10) (2+)-NH3
 581.45819	      15.9
 584.26807	       8.6
 585.39331	      10.7	b (5) (1+)-H2O
 603.36810	      27.1	b (5) (1+)
 608.94922	       9.3
 610.49408	      15.4
 612.78540	       3.5
 619.27045	       8.0
 620.30389	      13.7
 623.40002	      23.4
 632.41010	       5.3
 634.53302	      14.6
 637.40411	       6.2
 642.47998	       2.5
 644.39984	       3.7
 655.32776	      17.3	y (5) (1+)-NH3
 669.40948	      23.6
 672.63831	      22.0	b (12) (2+)-H2O, b (12) (2+)-NH3, y (5) (1+)
 673.33606	       7.6
 678.56323	      10.9
 681.40411	      10.2	b (12) (2+)
 700.53601	      17.2	y (12) (2+)-NH3, y (12) (2+)-H2O
 705.86908	       7.0
 707.42334	       7.0
 708.95667	      73.7	y (12) (2+)
 720.62476	      63.9
 724.38019	       8.8
 728.54126	      17.1
 731.39795	      11.2
 737.51099	      37.8	b (13) (2+)-NH3, b (13) (2+)-H2O
 744.39630	       1.9
 748.30444	       6.0
 755.53821	      10.0
 759.24200	      11.7
 760.52295	      16.2
 766.02979	      11.6
 770.45410	       6.7
 773.42200	       5.2
 774.40253	       9.7	y (13) (2+)-NH3
 777.38879	      13.5
 782.69666	      61.6	y (13) (2+)
 787.52399	     180.1	y (6) (1+)
 788.84515	      45.8
 791.55719	      10.7
 792.61609	      22.3	b (14) (2+)-H2O
 793.53723	      20.3	b (14) (2+)-NH3
 796.11609	      17.4
 799.29517	      26.4
 801.76306	      16.3	b (14) (2+)
 803.00549	       5.8
 805.70355	      32.8
 807.39282	      27.3
 808.46033	      14.4
 813.38641	       7.5
 816.33813	      12.4
 817.25720	       2.3
 821.68713	       6.5
 822.55975	       5.8
 834.67212	      12.1
 835.31110	      12.4
 837.50116	      14.8
 838.70398	      27.3
 839.46741	      29.0	y (14) (2+)
 841.54120	       4.7
 842.80414	      18.4
 845.54840	      19.1
 846.50140	      21.3
 855.60840	      41.5
 858.50934	     192.2	y (7) (1+)
 859.61755	      55.7
 860.53204	      18.4
 868.50763	       6.9
 871.18335	      64.1
 872.66058	      69.4	[M+2H] (2+)-NH3-H2O
 873.48651	       9.9
 877.32727	      46.5
 892.52570	      34.2
 902.51611	      31.5	b (8) (1+)-H2O
 903.47858	      17.2	b (8) (1+)-NH3
 904.15100	      15.4
 919.89032	      14.2
 920.53619	      61.4	b (8) (1+)
 921.39148	       8.0
 925.46014	      15.9
 940.65051	       8.2
 941.54236	       8.4
 948.65942	      12.2
 955.59784	      20.2
 957.59229	      53.0	y (8) (1+)
 958.73474	       3.0
 961.47992	      10.9
 973.42151	      71.6	b (9) (1+)-H2O
 978.22028	      34.1
 980.40063	       6.7
 989.38611	      10.2
 990.03009	      85.1
 991.52869	      72.2	b (9) (1+)
 993.47443	      10.7
1013.89148	      27.9
1020.57233	       5.2
1024.62769	       2.8
1031.63330	      26.9
1035.14343	      23.6
1049.61499	      30.6
1053.70007	       5.6
1060.27258	      16.2
1061.07654	      16.2
1064.25793	      24.9
1066.55432	      20.8
1072.67664	      22.2	y (9) (1+)
1073.59985	      29.3
1094.18713	      14.9
1106.62305	      20.7	b (10) (1+)
1107.68018	      29.4
1109.55493	       3.6
1121.45837	      19.7
1123.74243	      20.8
1129.06201	       9.5
1134.50806	       9.5
1137.72412	      22.2
1142.28894	      24.4
1146.50806	      24.9
1149.63098	      25.7
1157.74902	       4.2
1162.73853	       7.0
1169.49451	       4.9
1175.62878	      28.4	y (10) (1+)
1176.75488	      57.3
1179.54810	       8.9
1193.59607	      36.4
1215.60425	      11.0
1220.74976	      28.5
1221.64246	       5.8
1227.30920	      17.3
1229.63672	      17.2
1234.57129	      13.6	b (11) (1+)
1235.50049	      21.2
1242.52197	      23.0
1247.50964	      15.6
1251.56421	      21.7
1260.07483	      35.9
1269.44202	      70.6
1270.63367	      23.1
1285.60535	      19.0	y (11) (1+)-H2O
1286.82898	      11.1	y (11) (1+)-NH3
1303.57788	     120.9	y (11) (1+)
1304.54187	      59.0
1305.24036	      10.0
1343.33997	      33.5
1345.73157	      22.1	b (12) (1+)-NH3
1361.90930	       4.5
1362.67651	      28.4	b (12) (1+)
1364.54919	       5.5
1368.73413	      17.2
1390.80078	      14.6
1393.91565	       7.4
1395.83276	      25.2
1398.52930	       9.5
1399.76294	      21.6	y (12) (1+)-NH3
1416.76184	      23.6	y (12) (1+)
1417.73633	      21.2
1451.01294	      10.1
1458.08582	      11.1
1472.73254	      17.9	b (13) (1+)-H2O
1490.48462	       8.1
1491.87122	       9.2
1496.73572	       6.7
1563.61731	       5.5
1564.94824	      13.8
1569.70862	      12.9
1572.66296	       4.2
1577.00574	       7.2
1698.86719	      17.4
