# Supplementary material for: Top-Down and Bottom-Up Identification of Proteins by Liquid Extraction Surface Analysis Mass Spectrometry of Healthy and Diseased Human Liver Tissue
Source: J Am Soc Mass Spectrom. 2014 Sep 3;25(11):1953–61. doi: 10.1007/s13361-014-0967-z (PMC4197381; doi:10.1007/s13361-014-0967-z)
Supplement: Supplementary file 5 — (ZIP 6136 kb) [file 13361_2014_967_MOESM5_ESM.zip › data/HLMHLELDISDSK_-3_4_2572.txt]

       m/z	          i	matches
 173.15369	       4.7
 183.75499	      17.0	y (5) (3+)
 185.10309	       9.4
 199.14761	       6.4
 201.19574	      44.7
 216.16617	      23.7	y (2) (1+)-H2O, y (6) (3+)-NH3, y (6) (3+)-H2O
 217.16843	       6.8
 223.32809	       9.1
 229.23877	      13.6
 233.19666	       1.8
 234.29626	      62.2	y (2) (1+)
 235.51399	      19.2
 236.92719	      29.7
 238.21820	       2.9
 241.17508	      13.5
 242.08862	       5.4
 243.26749	       3.5
 251.06122	      28.7	b (2) (1+)
 258.25256	      22.3
 260.43164	      10.2
 261.19757	      23.3
 262.04745	       4.2
 267.18463	      18.5	y (5) (2+)-NH3
 269.25223	       9.5
 279.33621	      12.2
 284.11020	       3.5
 289.34021	      13.4
 302.37573	      11.0
 307.85449	      16.3
 311.19382	      18.6
 313.70703	      17.5
 322.45718	      10.8
 330.43231	       3.0
 332.38071	       5.6
 335.40991	       7.4
 339.85428	       8.7
 343.40073	       6.3
 349.83508	       8.7
 353.49634	      18.2
 357.45520	       9.0
 367.48166	      20.0	b (9) (3+)
 368.18396	       3.1
 376.50610	       7.5
 380.40839	       4.1
 381.46576	     125.8	y (7) (2+)-NH3, b (3) (1+), b (6) (2+)
 382.32355	       8.9
 385.39844	      21.7
 386.35059	       4.6
 387.22058	      20.3
 397.46167	      10.8
 400.24219	       4.0
 403.92249	       2.9
 405.42279	      14.0
 406.31036	       9.4
 411.62634	      42.9
 412.45856	       6.2
 415.56195	      12.7
 417.08893	      12.3
 419.10901	      34.3	y (4) (1+)-NH3
 421.19141	       6.9
 422.82709	      36.8
 424.97412	      10.3
 425.59833	      15.1
 428.35632	      60.1	b (7) (2+)-H2O
 429.19110	       5.3
 430.43225	       9.1
 432.78522	      10.2
 436.34375	       3.5
 438.02295	      62.1	b (7) (2+)
 440.27209	      14.7
 441.31238	      15.9
 444.54407	      10.8
 446.39679	      10.7
 448.90082	      16.4
 453.56287	      28.0	y (8) (2+)
 456.06158	      21.7
 458.32660	       7.0
 464.31726	       5.6
 465.43652	       7.8
 469.16376	      44.8
 469.93524	      60.3
 478.58624	       3.5
 481.13538	      11.5
 484.38141	      31.5
 485.22449	       7.2
 491.43024	       9.0
 493.26624	      27.4
 495.32629	     121.7	b (8) (2+)
 496.12280	      37.6
 496.97400	      12.1
 497.89819	      51.5
 500.37567	       7.5
 500.97992	      30.1	[M+3H] (3+)-NH3-H2O, y (9) (2+)-H2O, y (9) (2+)-NH3
 502.02643	      24.1
 502.97174	     117.8
 504.03162	     185.9
 504.89142	      35.1
 507.37762	      29.9	[M+3H] (3+)-H2O, [M+3H] (3+)-NH3
 513.94208	      24.3	[M+3H] (3+)+H, [M+3H] (3+)
 515.88446	       2.7
 519.26697	      60.2	b (4) (1+)
 520.14142	       6.8
 521.34821	       8.7
 530.30945	      11.2
 531.25671	      11.9
 532.27350	      20.5	y (5) (1+)-NH3
 533.40771	       7.8
 534.31329	      11.4
 537.87305	       6.4
 543.34174	      16.8	b (9) (2+)-H2O
 544.15900	       4.2
 544.78949	       6.8
 547.40167	       2.9
 549.29340	       7.7
 551.62988	       8.5
 552.35132	      52.6	b (9) (2+)
 554.44183	       7.3
 566.39587	       9.8
 579.65179	       2.2
 580.27557	      51.8
 581.35327	      14.9
 584.35809	       9.4
 595.52527	      34.1	b (10) (2+)
 598.48785	      20.5
 599.44385	      25.4
 601.33649	       6.0
 603.89697	      38.0
 610.86090	      19.6
 612.24841	      39.3
 618.41132	       7.9
 620.49646	      14.6
 621.37109	       8.8
 623.49640	      16.6
 625.45270	      24.9
 628.21167	      60.7
 632.39404	      18.5	b (5) (1+)
 633.48895	      45.0
 636.20264	      12.3
 638.55194	      74.7
 643.72363	      49.4	b (11) (2+)-H2O
 645.01068	      84.3	y (11) (2+)
 651.33484	      12.3
 653.09894	     272.6	b (11) (2+)
 653.89526	      15.1
 655.42975	      41.5
 663.36951	      18.2
 664.37469	      20.2	y (6) (1+)
 666.45203	      10.2
 668.52838	       4.4
 670.47192	      32.8
 674.45856	       8.8
 678.44165	      14.7
 685.61334	      10.7
 686.36273	      19.9
 689.33209	      19.8
 695.68317	       5.5
 696.80725	      40.6	b (12) (2+)
 697.48621	       3.5
 700.86505	      13.9
 701.53290	      29.3	y (12) (2+)
 704.45056	      25.0
 705.60809	       4.2
 706.41656	       7.1
 717.79669	       4.5
 720.63330	      19.2
 722.41541	       6.3
 731.74371	      47.6
 734.44415	       6.4
 741.27362	      29.2
 743.46765	       9.5
 747.59772	       5.3
 749.62476	       9.0
 759.52704	       7.5
 760.30133	       7.7
 761.64917	      18.2	b (6) (1+)
 762.58051	      29.2
 763.45227	       4.4
 764.39099	      18.5
 769.43164	       7.7
 774.84241	      29.8
 775.50842	      14.3
 776.38806	      11.4
 777.47668	      58.7	y (7) (1+)
 778.56543	      28.9
 782.57446	      11.6
 784.65680	      33.5
 790.61133	      23.6
 798.38275	      22.3
 801.30194	       4.4
 818.42657	      18.1
 823.48126	      28.8
 824.44464	      20.1
 827.36597	       8.7
 834.57410	       1.7
 855.79071	       9.8
 863.72278	       7.0
 875.65802	      19.3
 879.44934	       3.2
 880.47552	       6.8
 888.55457	      14.2	y (8) (1+)-H2O
 889.47589	      22.9	y (8) (1+)-NH3
 895.63757	       3.0
 896.57208	       6.1
 907.39551	      10.7
 913.62756	      10.9
 924.37952	       8.9
 989.56763	      27.6	b (8) (1+)
 990.68188	       7.4
1019.56238	      19.8	y (9) (1+)
1037.49146	       6.4
1055.53528	      21.5
