# Supplementary material for: Top-Down and Bottom-Up Identification of Proteins by Liquid Extraction Surface Analysis Mass Spectrometry of Healthy and Diseased Human Liver Tissue
Source: J Am Soc Mass Spectrom. 2014 Sep 3;25(11):1953–61. doi: 10.1007/s13361-014-0967-z (PMC4197381; doi:10.1007/s13361-014-0967-z)
Supplement: Supplementary file 5 — (ZIP 6136 kb) [file 13361_2014_967_MOESM5_ESM.zip › data/IIGINGDFFANMVVDAVLAIK_-3_2_78841.txt]

       m/z	          i	matches
 218.24890	       3.5
 227.22739	       7.6
 240.78427	       1.9
 243.25688	       2.7
 260.26831	      28.7	y (2) (1+)
 261.02451	      20.9
 271.36307	       7.1
 284.57904	      27.7	b (3) (1+), b (6) (2+)
 286.30997	      10.7
 287.19690	       9.7
 297.30927	       2.5
 302.34616	      14.0
 309.33173	      11.1
 313.42313	      10.9
 318.10541	       4.9
 331.57166	      29.6	y (3) (1+)
 332.38593	      12.6
 333.36957	       3.1
 339.99924	       4.8
 342.36453	       2.3
 345.41766	       6.4
 355.46082	      20.7
 363.29599	      12.9
 366.34369	       3.6
 388.64984	       2.4
 390.46323	       7.4
 391.34406	       6.4
 397.19098	       7.8
 398.41138	      13.2
 400.36102	       3.3
 403.55554	       5.4
 407.49796	      20.2
 414.84735	      36.4	y (8) (2+), y (12) (3+)
 415.53992	       5.4
 443.39429	       9.1
 444.48773	      65.8	y (4) (1+)
 445.48193	       7.6
 446.35565	       3.3
 448.19348	       7.7
 455.30518	       1.6
 459.59216	       3.0
 463.18665	      12.1
 466.23358	       2.0
 468.24725	      11.4
 479.21106	      11.8
 483.82629	      10.6
 484.56335	       2.1
 486.27899	       4.7
 490.45697	      13.0
 498.29431	      21.1
 500.50061	       2.9
 502.30023	      29.4	a (10) (2+)-H2O, a (10) (2+)-NH3
 504.78589	      20.8
 509.30463	      19.1
 511.41620	      24.6
 517.33887	      28.0
 518.28656	       6.4
 521.03748	      35.2	a (15) (3+)-H2O, y (10) (2+)-NH3, y (10) (2+)-H2O, a (15) (3+)-NH3
 524.36755	      15.3
 527.80463	       6.5
 529.07574	       6.2
 532.27075	      11.4
 538.47601	       8.7
 539.41217	       2.3
 542.63574	      38.2
 543.46375	      50.3	y (5) (1+)
 544.37372	      25.7	a (16) (3+)-NH3, a (16) (3+)-H2O
 550.77417	       9.5
 561.19928	      16.6
 572.94464	       8.5
 575.17877	       6.3
 578.45477	      18.8
 582.08490	     131.1	b (11) (2+)
 587.44299	      26.3	b (17) (3+)-H2O, b (17) (3+)-NH3, y (11) (2+)
 588.38409	       4.9
 589.29816	       7.8
 590.06726	      12.1
 590.71021	      19.8
 591.47089	      13.2
 592.63721	       2.5
 594.41235	       9.2
 596.40656	      15.2
 597.37213	       8.9
 601.65308	      18.2
 604.45752	      11.1
 605.40625	      23.4
 608.43848	      24.6
 609.94745	      20.2
 614.76862	      40.7	a (18) (3+)-H2O, y (6) (1+)
 615.68268	      30.2	a (18) (3+)-NH3
 618.58044	       6.6
 626.38708	      23.5
 628.25653	       6.1
 634.60486	      10.4
 638.39124	      26.5	a (7) (1+)-NH3, b (12) (2+)-H2O
 639.60516	      26.7	b (12) (2+)-NH3, y (18) (3+)-H2O, a (19) (3+)-H2O, a (19) (3+)-NH3
 641.55103	      35.8
 643.80878	      16.6
 644.43671	      23.2
 646.51685	       5.2
 647.62653	     430.8	b (19) (3+)-H2O, b (12) (2+)
 648.53955	     127.8	b (19) (3+)-NH3
 649.39563	       3.3
 650.29266	      17.0
 653.48175	       8.3
 657.80298	      12.6
 658.92535	      30.4	y (19) (3+)-NH3, y (19) (3+)-H2O
 662.26257	      25.5
 665.99017	      28.0	y (19) (3+), b (7) (1+)-H2O, b (7) (1+)-NH3
 667.40063	       7.4
 672.03296	      44.7
 673.65045	      46.2	a (13) (2+)-NH3, a (13) (2+)-H2O
 674.74463	      34.0
 675.70746	       7.4
 676.72217	      10.3
 677.47070	      58.3	a (20) (3+)-NH3, a (20) (3+)-H2O
 681.46362	       7.9
 682.83899	      63.7	a (20) (3+), a (13) (2+), b (7) (1+)
 683.80383	      50.4
 688.69714	      87.1	b (13) (2+)-NH3
 691.01343	      18.8
 694.47809	       5.5
 697.21326	     387.2	y (20) (3+)-H2O, y (20) (3+)-NH3, b (13) (2+)
 698.02057	      18.5
 702.61841	      14.0
 703.46265	       2.3
 705.03534	      10.6
 706.04022	      17.5
 706.71033	       8.8
 707.47162	      36.1
 712.47479	      47.1	y (7) (1+)-NH3
 713.53748	       3.2
 714.35822	       4.3
 716.44531	       6.4
 718.53595	       7.5
 719.40491	      13.8
 721.32391	       8.3
 723.56848	     145.6	a (14) (2+)-NH3, a (14) (2+)-H2O
 724.50067	      26.7
 725.68646	      19.1
 726.58020	      25.5
 727.39954	      11.6
 728.84760	      50.5
 729.64709	     118.6	y (7) (1+), [M+3H] (3+)-NH3-H2O
 730.59155	      87.9
 732.02234	      15.2
 733.08582	      24.7
 734.98053	      42.3	[M+3H] (3+)-H2O, [M+3H] (3+)-NH3
 747.09265	      27.0	b (14) (2+)
 749.03217	      12.2
 749.64819	       2.6
 751.45013	      11.3
 760.61810	      24.9	y (14) (2+)-H2O, y (14) (2+)-NH3
 763.66693	      15.1
 770.10461	      13.4
 772.53558	      14.8
 776.13965	       7.5
 777.20410	      11.5
 787.40942	       8.5
 788.72784	      16.2
 795.38538	      58.0	b (15) (2+)-NH3, b (15) (2+)-H2O
 796.60748	      19.8
 801.84576	      33.3	a (8) (1+)
 803.89014	      73.7	b (15) (2+)
 804.94232	      65.9
 810.64410	       6.7
 811.63770	       1.9
 815.61060	      29.0
 820.57190	      13.6
 821.61432	      30.0
 827.04102	      16.6
 828.58826	     495.0	y (8) (1+)
 829.56683	     246.7
 830.54889	      55.1	b (8) (1+), b (16) (2+)-H2O, b (16) (2+)-NH3
 831.33167	      30.0
 835.13232	      10.5
 837.54987	      13.9
 838.46509	       5.8
 839.86536	     172.5	b (16) (2+)
 840.68909	      47.8
 842.87842	       7.2
 849.05725	      27.5
 854.48047	      12.0
 855.97748	      26.5	y (16) (2+)
 859.45709	      17.6
 861.01801	      35.5
 861.83057	      36.8
 867.81165	      11.2
 870.68781	      24.2
 873.63898	       8.6
 874.71234	      43.6	a (17) (2+)
 880.46454	      30.9	b (17) (2+)-H2O, b (17) (2+)-NH3
 882.54388	       8.5
 888.09027	      20.7
 889.36707	     243.4	b (17) (2+)
 890.12933	      26.4
 891.08081	      56.5
 898.53839	      26.6
 901.20703	       5.8
 901.84833	      15.3
 903.70313	     177.6	y (17) (2+)-NH3, y (17) (2+)-H2O
 904.59558	      13.5
 906.88867	      20.5
 908.33459	       7.3
 909.42389	      28.2	y (9) (1+)-H2O
 910.89581	      45.6	y (9) (1+)-NH3
 911.91156	      19.9
 913.05334	      11.0
 913.74298	       2.4
 915.72070	       5.9
 917.09357	      27.6
 918.96979	      10.6
 922.38843	       6.3
 925.49634	      10.3
 927.65131	     121.4	y (9) (1+)
 928.67438	      75.6
 935.58356	      17.8
 938.32001	       7.4
 940.70380	      31.5
 942.67059	      31.0
 944.43781	      12.4
 945.83392	     185.2	b (18) (2+)
 946.71448	      72.0
 949.14105	      19.2
 951.09784	      16.0
 953.31488	      14.6
 957.81335	      25.3	a (19) (2+)-NH3, a (19) (2+)-H2O
 960.37946	       4.4
 961.49060	      12.9
 962.15570	      13.0
 963.20593	      28.6
 972.21814	      28.4	b (19) (2+)-NH3, b (19) (2+)-H2O
 974.10040	      32.9
 977.52667	       7.4
 978.53296	      26.2
 979.22485	      19.3
 981.23151	     354.2	b (19) (2+)
 982.14966	      70.6
 982.89642	      39.0
 985.70844	      12.7
 988.81628	      76.4	y (19) (2+)-NH3, y (19) (2+)-H2O
 989.66229	      23.4
 996.28558	      53.9
 997.36414	      34.2	y (19) (2+)
 998.56030	      19.1
1003.35059	      36.5	a (10) (1+)-NH3
1028.58594	      29.3	b (20) (2+)-H2O
1029.69836	      31.1	b (20) (2+)-NH3
1031.56189	       5.5
1033.23132	      38.7
1036.27185	       7.1
1037.81775	     243.0	b (20) (2+)
1039.02734	      39.5
1039.64917	      12.9
1045.26575	      71.7	y (20) (2+)-H2O, y (20) (2+)-NH3
1046.20850	      15.0
1048.74304	       5.6
1049.86304	       4.4
1054.65320	      11.9
1058.61133	      28.8	y (10) (1+)
1059.57178	       6.2
1067.61646	       2.8
1081.56421	       9.5
1082.48108	      19.1
1091.56128	      10.7
1101.72888	       7.5
1107.12659	      20.6
1108.05225	       2.9
1119.61865	       5.9
1120.57153	      16.1
1123.89490	      12.1
1131.53210	      15.3
1135.47180	      20.5
1138.06262	      10.4
1140.57581	       3.4
1145.78015	      26.5	b (11) (1+)-NH3
1147.65771	      10.0
1148.78088	      13.6
1149.48376	       9.6
1158.91187	       2.6
1162.68530	      92.0	b (11) (1+)
1163.69800	     125.8
1164.65784	      54.6
1167.33813	       6.7
1178.77246	       9.7
1188.00452	      20.7
1197.66479	      17.8
1199.78247	      31.0
1218.56750	      41.1
1225.41797	      15.7
1240.15918	       3.4
1262.19177	      15.3
1274.64063	       3.1
1276.31506	       5.1
1277.82605	      29.4
1279.55518	      20.8
1280.55054	      21.8
1293.71741	      98.7	b (12) (1+)
1294.98145	      52.6
1324.69031	       2.7
1326.99329	       3.7
1344.49207	       8.8
1362.65845	       6.7
1374.74255	       7.1
1375.86560	      23.4
1376.62610	      12.2
1392.95215	      35.3	b (13) (1+)
1393.71863	      37.4
1475.77637	       9.8
1539.68347	       4.7
1548.07874	      12.1
1659.94238	      11.7
1729.92932	      10.5
