# Supplementary material for: Top-Down and Bottom-Up Identification of Proteins by Liquid Extraction Surface Analysis Mass Spectrometry of Healthy and Diseased Human Liver Tissue
Source: J Am Soc Mass Spectrom. 2014 Sep 3;25(11):1953–61. doi: 10.1007/s13361-014-0967-z (PMC4197381; doi:10.1007/s13361-014-0967-z)
Supplement: Supplementary file 5 — (ZIP 6136 kb) [file 13361_2014_967_MOESM5_ESM.zip › data/FSPYVFNGGTILAIAGEDFAIVASDTR_-3_2_82081.txt]

       m/z	          i	matches
 276.32098	       6.3
 292.26547	       5.0
 293.75021	      13.4
 302.19601	      13.4
 313.24289	      11.4
 337.26166	       7.2
 338.65118	       6.3
 345.13330	       5.8
 362.46841	      17.5	b (6) (2+)-H2O
 371.27628	       1.9
 391.28455	      12.5	y (3) (1+)
 394.50427	       5.2
 405.32373	       3.2
 416.16229	       8.9
 426.30829	       8.8
 427.28949	      15.0	b (12) (3+)-NH3, y (12) (3+), b (12) (3+)-H2O
 428.24988	      12.1	b (7) (2+)
 432.16965	       6.8
 442.28595	      30.2	a (8) (2+), a (13) (3+)-NH3
 444.30676	      13.9
 446.20679	      15.0	y (13) (3+)-NH3
 448.22702	       6.0
 450.32922	       2.6
 454.42072	       6.4
 460.33740	       6.4
 461.41547	      19.3	y (4) (1+)-NH3
 463.08124	      10.5	a (9) (2+)-NH3
 467.40283	       6.8
 468.27487	       3.0
 469.68378	       5.8
 471.72110	      10.5	a (9) (2+)
 478.18903	      35.9	y (4) (1+), a (14) (3+)-H2O
 481.34198	      13.1	y (9) (2+)-NH3, y (9) (2+)-H2O
 482.13278	       2.7
 492.33514	      11.2
 497.91016	       8.1
 499.21292	       2.8
 513.12195	      14.0	a (10) (2+)-H2O, a (10) (2+)-NH3, y (15) (3+)
 520.03693	       8.1
 531.19946	      11.9	b (16) (3+)-H2O
 531.93921	      17.1	y (5) (1+)-NH3, y (5) (1+)-H2O, b (16) (3+)-NH3
 534.25391	       5.9
 535.29102	       5.9
 549.27637	      21.4	y (5) (1+)
 551.51825	       7.3
 553.16547	      11.2
 557.38037	       2.9
 559.25269	       7.1
 560.13068	       2.9
 565.49622	       3.9
 566.45435	      10.0	a (5) (1+)
 571.49719	       2.4
 574.22522	      10.0	b (17) (3+)-NH3, b (17) (3+)-H2O
 576.68842	      10.1	b (5) (1+)-H2O
 577.33057	       2.7
 580.88861	      17.5
 583.30963	       2.2
 585.53046	       3.2
 588.28265	       8.8
 592.83783	      13.9	b (11) (2+)
 594.25751	       5.0
 595.40131	      25.9
 597.67175	       8.7
 602.42993	      13.4
 603.40582	      17.2	y (11) (2+)-NH3, a (18) (3+)-H2O, a (18) (3+)-NH3, y (11) (2+)-H2O
 605.26495	       8.1
 610.85138	       8.0
 612.55048	      14.5	b (18) (3+)-H2O, y (11) (2+), b (18) (3+)-NH3
 615.13007	      25.5	y (18) (3+)-H2O
 616.92816	      11.6
 627.25983	      11.4
 630.37683	      17.9	y (6) (1+)-H2O
 633.10907	      26.6
 635.30579	      16.2	y (19) (3+)-H2O, y (19) (3+)-NH3, a (12) (2+)
 640.45813	       6.6
 641.97144	      10.4
 648.43915	      59.4	y (6) (1+), b (12) (2+)
 649.22675	      42.2
 650.21381	       8.1
 651.48193	       8.7
 653.22974	       4.4
 654.50867	       3.9
 656.34332	      12.3
 657.47205	      10.9	a (19) (3+)
 660.28961	      18.1	y (20) (3+)
 671.66144	      24.3
 675.30933	      11.5	b (13) (2+)-H2O, a (20) (3+)-H2O
 676.48108	      52.7	a (20) (3+)-NH3, y (13) (2+), b (13) (2+)-NH3
 682.36365	      14.3	a (20) (3+)
 692.90771	      53.8
 698.72485	      20.7
 701.85339	      13.3
 706.28961	      19.6
 707.45197	       4.8
 717.26715	      11.1
 718.00281	      19.0	a (14) (2+)-H2O, a (14) (2+)-NH3
 721.83667	       9.0
 726.72101	      12.1	a (14) (2+)
 728.38544	       3.9
 733.45825	      18.8	y (14) (2+)
 734.83447	      14.1
 740.35828	       2.9
 741.49048	      32.6	y (22) (3+)-H2O, b (14) (2+), y (22) (3+)-NH3, b (6) (1+)
 742.34778	      12.3
 743.40009	       2.9
 745.36694	      14.4
 754.37793	      13.3	a (15) (2+)-NH3
 757.35162	      20.6
 759.51440	      13.4	y (15) (2+)-H2O, y (15) (2+)-NH3
 761.43451	      32.4	b (22) (3+), y (7) (1+)
 762.51556	       3.7
 764.52264	       4.5
 765.42786	       2.3
 767.55573	      14.5	b (15) (2+)-NH3, b (15) (2+)-H2O
 770.44800	       6.3
 774.27441	      62.2	y (23) (3+)-NH3, y (23) (3+)-H2O
 775.80829	      37.0	b (15) (2+), a (23) (3+)
 776.52057	      13.9
 779.31628	       9.6	y (23) (3+), b (23) (3+)-H2O, b (23) (3+)-NH3
 783.50946	       5.8
 796.59180	       8.9
 802.27563	       5.0
 808.44653	       8.5
 809.58533	       3.8
 812.22833	      20.2
 813.63287	      10.9
 814.59692	      12.9	y (8) (1+)-H2O, b (24) (3+)
 817.56134	      75.8
 820.28168	      11.9
 822.62769	      18.5
 824.85620	      13.4	y (16) (2+)
 828.50336	      14.8	y (24) (3+)-H2O, y (24) (3+)-NH3
 831.42249	      24.3
 832.48981	      12.8	y (8) (1+)
 833.74933	      63.6	y (24) (3+)
 834.56183	       2.8
 838.48889	      23.0	b (7) (1+)-NH3, a (25) (3+)-NH3
 847.30798	      20.7	b (25) (3+)-NH3, b (25) (3+)-H2O, a (17) (2+)-NH3
 848.05841	      11.0
 851.09454	      11.9
 854.95258	      31.4	b (7) (1+), a (17) (2+)
 856.63000	      14.3
 860.73303	      84.3	y (25) (3+)-H2O, b (17) (2+)-H2O, y (25) (3+)-NH3, b (17) (2+)-NH3
 861.41638	      22.7
 862.54382	      31.9
 863.34644	       5.1
 864.31915	      11.7
 867.21857	      20.1	a (8) (1+)-NH3, y (25) (3+), a (8) (1+)-H2O
 869.80719	      23.7	b (17) (2+)
 870.72601	       5.4
 871.51483	      24.1	a (26) (3+)-H2O, a (26) (3+)-NH3
 875.43365	      17.8
 877.02795	      17.6	a (26) (3+)
 880.96954	      39.0	y (17) (2+), b (26) (3+)-H2O, b (26) (3+)-NH3
 882.99072	      30.4
 884.48633	      21.2	a (8) (1+)
 885.20508	       9.5
 887.09381	       4.1
 888.78003	      70.1	y (26) (3+)-H2O
 889.60522	      46.8	y (26) (3+)-NH3
 890.86096	      17.3
 892.37537	      16.3
 896.12927	      22.4	b (8) (1+)-NH3, y (26) (3+)
 897.38184	       3.0
 898.21637	       5.7
 899.48328	       2.4
 900.37354	       3.3
 902.29248	       2.3
 906.50452	       3.8
 908.84155	      55.4
 909.65485	      17.4
 910.42371	      12.9
 912.70422	       2.4
 913.93866	      24.7
 915.45648	       6.4
 916.78876	      19.2
 919.24268	      24.2	b (18) (2+)-NH3
 920.65436	      17.8
 922.78204	      15.7	y (18) (2+)-NH3, a (9) (1+)-H2O, y (18) (2+)-H2O
 925.08759	      12.9	a (9) (1+)-NH3
 926.29840	      16.1
 927.00586	     165.4	b (18) (2+)
 928.99976	      29.9
 931.40430	       4.2
 935.46899	      18.1
 948.51526	      65.5
 950.81287	     107.2	b (9) (1+)-H2O, y (19) (2+)-H2O
 956.48975	      81.7
 960.52643	      11.8	y (19) (2+)
 961.79877	      30.8	y (9) (1+)-NH3, y (9) (1+)-H2O
 962.54999	       9.3
 965.06866	     186.1
 970.67609	      38.5
 975.43494	      23.9
 978.85712	      34.5	y (9) (1+)
 979.98877	      14.5
 980.76910	      20.3	y (20) (2+)-NH3, y (20) (2+)-H2O
 982.78699	      10.8
 986.20673	       7.8
 987.44733	       2.8
 990.44489	       3.4
 992.43256	      33.5	b (19) (2+)-NH3
 995.23071	      21.2
 998.46497	       7.0
 999.63574	     110.9
1001.45935	      32.5
1004.88745	      16.7
1006.36346	       9.1
1008.78680	      79.5
1013.37305	      99.0	a (20) (2+)-NH3, a (20) (2+)-H2O
1016.35406	      49.5
1018.05902	      13.0
1018.88068	       9.3
1021.52759	       6.9
1023.64270	      68.2
1024.96973	      38.5	a (10) (1+)-NH3, a (10) (1+)-H2O
1025.77710	      31.1
1026.89075	      10.0	b (20) (2+)-H2O, b (20) (2+)-NH3
1028.47095	      63.8
1029.56519	       5.4
1030.57751	       9.8
1032.78882	      55.4
1035.03650	      14.7
1036.54785	     110.8	b (20) (2+), y (21) (2+)-H2O
1037.37402	      21.9	y (21) (2+)-NH3
1040.85681	      30.2
1049.52905	      10.3
1052.57849	      13.0	b (10) (1+)-H2O
1053.51379	      12.5	b (10) (1+)-NH3
1054.84985	      18.6
1057.03760	       6.5
1057.68347	      19.7
1059.46460	      23.2
1062.41785	      11.3
1065.41882	      14.4
1070.80981	      16.2	a (21) (2+)-NH3, b (10) (1+)
1072.87073	      40.5
1075.45935	       6.1
1076.42468	      36.3	y (10) (1+)-H2O
1077.48340	      27.7	y (10) (1+)-NH3
1078.97400	      39.7	a (21) (2+)
1081.63110	      15.6
1083.61963	     144.3	b (21) (2+)-NH3, b (21) (2+)-H2O
1084.97083	      58.2
1086.07312	      45.1
1087.49609	      18.7
1092.91516	     181.4	b (21) (2+)
1093.86963	      32.1	y (10) (1+)
1094.57751	       5.7
1095.68347	       3.1
1097.56213	       4.8
1099.08850	      15.7
1100.97656	      54.7
1103.10583	      38.2
1106.57104	      34.2
1108.09595	      21.4
1111.06677	      60.0	y (22) (2+)-NH3, y (22) (2+)-H2O
1112.57703	       7.7
1116.56482	      23.9
1118.94409	      47.1	a (22) (2+)-H2O, a (22) (2+)-NH3, y (22) (2+)
1120.42688	      86.6
1121.27686	      11.0
1123.40186	      22.6
1126.64355	      34.4
1127.94238	      60.1	a (22) (2+)
1129.94946	      51.6
1131.39893	      82.0
1133.39563	      44.0	b (22) (2+)-NH3, b (22) (2+)-H2O
1134.00110	      13.5
1134.77795	      46.0
1136.39465	     132.8
1137.11731	      15.3	a (11) (1+)-H2O
1139.70203	      15.9
1142.44690	     136.5	b (22) (2+)
1143.31775	      26.7
1144.55225	       7.2
1145.44092	      29.2
1148.82739	      39.3
1149.50916	      17.6
1150.67346	      10.8
1155.54736	      42.2	a (11) (1+), a (23) (2+)-NH3
1158.80457	      42.2
1161.46399	      50.6
1164.76477	      20.4
1165.74805	      16.7	b (11) (1+)-H2O
1169.62659	      21.7	y (23) (2+), b (23) (2+)-NH3
1173.20813	      40.1
1174.26978	      95.6
1178.01282	     143.8	b (23) (2+)
1178.89246	      28.8
1184.20471	      63.0	b (11) (1+)
1185.79810	      35.4
1186.71814	      67.1
1187.55725	      34.2
1192.64880	      50.9
1195.21692	      70.9
1199.26392	      19.1	a (24) (2+)-NH3
1205.99402	      57.1	y (11) (1+)-H2O, y (11) (1+)-NH3
1206.73901	      30.7	a (24) (2+)
1210.20654	      18.2
1216.85950	      11.8
1217.81104	      20.7
1220.45752	      51.2	b (24) (2+)
1221.41785	      50.4
1222.07214	       6.9
1223.77954	      24.7	y (11) (1+)
1224.57153	      14.7
1229.56494	      32.6
1233.78003	      10.6
1237.07141	      10.4
1243.56079	       3.3
1248.55469	      23.0
1251.66602	      21.1	a (12) (1+)-NH3
1253.46973	      29.9
1259.59033	       5.7
1264.46179	       9.3
1271.12061	      16.6
1273.26794	      37.4
1274.06445	      24.4
1278.65454	      24.5	b (25) (2+), b (12) (1+)-H2O
1280.82178	      31.9	y (12) (1+)
1281.64111	       9.6
1282.26538	      13.7
1284.56738	       8.5
1285.43567	      21.0
1287.14429	       9.6
1289.85693	      38.4	y (25) (2+)-NH3, y (25) (2+)-H2O
1291.91602	      13.3
1296.57642	      20.0	b (12) (1+)
1298.83154	      38.9	y (25) (2+)
1305.36182	      20.7	a (26) (2+)-H2O
1309.82751	      17.3
1312.79224	      38.4
1320.09082	      13.8	b (26) (2+)-H2O, b (26) (2+)-NH3
1321.12903	       8.2
1327.49695	       4.2
1329.32690	      23.6	b (26) (2+)
1333.83276	       8.5
1343.24377	      18.2	y (26) (2+)
1347.26208	      46.1
1349.57422	      16.1	b (13) (1+)-H2O
1351.11658	       8.9
1352.45093	      16.9
1353.72534	       5.9
1360.67285	      16.3
1364.16504	      24.6
1367.82556	      33.8	b (13) (1+)
1368.72253	       8.2
1369.65369	       7.6
1376.88269	       6.2
1377.77002	       4.7
1389.72791	       6.6
1408.58350	      10.1
1422.66443	       5.1
1423.29907	       5.1
1435.94165	      11.3	a (14) (1+)-NH3
1444.56763	       8.5
1456.85657	       8.7
1463.72937	      56.8	b (14) (1+)-NH3
1473.82715	       6.7
1478.64575	      20.4
1480.74109	      14.8	b (14) (1+)
1481.79138	      15.4
1483.75122	       6.1
1489.67786	       7.7
1521.50952	      21.4
1525.73962	       3.5
1533.84412	       5.5
1548.16125	      11.8
1549.74622	       3.0
1551.73254	      18.5	b (15) (1+)
1553.66394	      12.9
1554.77917	       5.0
1556.84753	       9.6
1560.13550	       4.9
1567.95935	       3.0
1572.27258	      10.4
1577.50757	       6.2
1585.01538	       4.5
1590.62427	       8.1
1722.18872	      10.7
1761.85889	       9.4	y (17) (1+)
1774.83069	       4.8
1785.84277	       5.4
1801.76660	       8.1
1808.26880	      12.9	a (18) (1+)-NH3
1983.35059	       4.5
1991.29321	       8.1
