# Supplementary material for: Top-Down and Bottom-Up Identification of Proteins by Liquid Extraction Surface Analysis Mass Spectrometry of Healthy and Diseased Human Liver Tissue
Source: J Am Soc Mass Spectrom. 2014 Sep 3;25(11):1953–61. doi: 10.1007/s13361-014-0967-z (PMC4197381; doi:10.1007/s13361-014-0967-z)
Supplement: Supplementary file 5 — (ZIP 6136 kb) [file 13361_2014_967_MOESM5_ESM.zip › data/FSPYVFNGGTILAIAGEDFAIVASDTR_-3_4_45931.txt]

       m/z	          i	matches
 276.32098	       6.3
 292.26547	       5.0
 293.75021	      13.4
 302.19601	      13.4
 313.24289	      11.4
 337.26166	       7.2
 338.65118	       6.3
 345.13330	       5.8
 362.46841	      17.5	b (6) (2+)-H2O
 371.27628	       1.9
 391.28455	      12.5	y (3) (1+)
 394.50427	       5.2
 405.32373	       3.2
 416.16229	       8.9
 426.30829	       8.8
 427.28949	      15.0	y (12) (3+), b (12) (3+)-H2O, b (12) (3+)-NH3
 428.24988	      12.1	b (7) (2+)
 432.16965	       6.8
 442.28595	      30.2
 444.30676	      13.9
 446.20679	      15.0	y (13) (3+)-NH3
 448.22702	       6.0
 450.32922	       2.6
 454.42072	       6.4
 460.33740	       6.4
 461.41547	      19.3	y (4) (1+)-NH3
 463.08124	      10.5
 467.40283	       6.8
 468.27487	       3.0
 469.68378	       5.8
 471.72110	      10.5
 478.18903	      35.9	y (4) (1+)
 481.34198	      13.1	y (9) (2+)-H2O, y (9) (2+)-NH3
 482.13278	       2.7
 492.33514	      11.2
 497.91016	       8.1
 499.21292	       2.8
 513.12195	      14.0	y (15) (3+)
 520.03693	       8.1
 531.19946	      11.9	b (16) (3+)-H2O
 531.93921	      17.1	b (16) (3+)-NH3, y (5) (1+)-H2O, y (5) (1+)-NH3
 534.25391	       5.9
 535.29102	       5.9
 549.27637	      21.4	y (5) (1+)
 551.51825	       7.3
 553.16547	      11.2
 557.38037	       2.9
 559.25269	       7.1
 560.13068	       2.9
 565.49622	       3.9
 566.45435	      10.0
 571.49719	       2.4
 574.22522	      10.0	b (17) (3+)-H2O, b (17) (3+)-NH3
 576.68842	      10.1	b (5) (1+)-H2O
 577.33057	       2.7
 580.88861	      17.5
 583.30963	       2.2
 585.53046	       3.2
 588.28265	       8.8
 592.83783	      13.9	b (11) (2+)
 594.25751	       5.0
 595.40131	      25.9
 597.67175	       8.7
 602.42993	      13.4
 603.40582	      17.2	y (11) (2+)-H2O, y (11) (2+)-NH3
 605.26495	       8.1
 610.85138	       8.0
 612.55048	      14.5	b (18) (3+)-H2O, b (18) (3+)-NH3, y (11) (2+)
 615.13007	      25.5	y (18) (3+)-H2O
 616.92816	      11.6
 627.25983	      11.4
 630.37683	      17.9	y (6) (1+)-H2O
 633.10907	      26.6
 635.30579	      16.2	y (19) (3+)-H2O, y (19) (3+)-NH3
 640.45813	       6.6
 641.97144	      10.4
 648.43915	      59.4	b (12) (2+), y (6) (1+)
 649.22675	      42.2
 650.21381	       8.1
 651.48193	       8.7
 653.22974	       4.4
 654.50867	       3.9
 656.34332	      12.3
 657.47205	      10.9
 660.28961	      18.1	y (20) (3+)
 671.66144	      24.3
 675.30933	      11.5	b (13) (2+)-H2O
 676.48108	      52.7	b (13) (2+)-NH3, y (13) (2+)
 682.36365	      14.3
 692.90771	      53.8
 698.72485	      20.7
 701.85339	      13.3
 706.28961	      19.6
 707.45197	       4.8
 717.26715	      11.1
 718.00281	      19.0
 721.83667	       9.0
 726.72101	      12.1
 728.38544	       3.9
 733.45825	      18.8	y (14) (2+)
 734.83447	      14.1
 740.35828	       2.9
 741.49048	      32.6	b (6) (1+), b (14) (2+), y (22) (3+)-NH3, y (22) (3+)-H2O
 742.34778	      12.3
 743.40009	       2.9
 745.36694	      14.4
 754.37793	      13.3
 757.35162	      20.6
 759.51440	      13.4	y (15) (2+)-NH3, y (15) (2+)-H2O
 761.43451	      32.4	y (7) (1+), b (22) (3+)
 762.51556	       3.7
 764.52264	       4.5
 765.42786	       2.3
 767.55573	      14.5	b (15) (2+)-NH3, b (15) (2+)-H2O
 770.44800	       6.3
 774.27441	      62.2	y (23) (3+)-NH3, y (23) (3+)-H2O
 775.80829	      37.0	b (15) (2+)
 776.52057	      13.9
 779.31628	       9.6	b (23) (3+)-NH3, y (23) (3+), b (23) (3+)-H2O
 783.50946	       5.8
 796.59180	       8.9
 802.27563	       5.0
 808.44653	       8.5
 809.58533	       3.8
 812.22833	      20.2
 813.63287	      10.9
 814.59692	      12.9	y (8) (1+)-H2O, b (24) (3+)
 817.56134	      75.8
 820.28168	      11.9
 822.62769	      18.5
 824.85620	      13.4	y (16) (2+)
 828.50336	      14.8	y (24) (3+)-NH3, y (24) (3+)-H2O
 831.42249	      24.3
 832.48981	      12.8	y (8) (1+)
 833.74933	      63.6	y (24) (3+)
 834.56183	       2.8
 838.48889	      23.0	b (7) (1+)-NH3
 847.30798	      20.7	b (25) (3+)-NH3, b (25) (3+)-H2O
 848.05841	      11.0
 851.09454	      11.9
 854.95258	      31.4	b (7) (1+)
 856.63000	      14.3
 860.73303	      84.3	b (17) (2+)-NH3, b (17) (2+)-H2O, y (25) (3+)-NH3, y (25) (3+)-H2O
 861.41638	      22.7
 862.54382	      31.9
 863.34644	       5.1
 864.31915	      11.7
 867.21857	      20.1	y (25) (3+)
 869.80719	      23.7	b (17) (2+)
 870.72601	       5.4
 871.51483	      24.1
 875.43365	      17.8
 877.02795	      17.6
 880.96954	      39.0	b (26) (3+)-NH3, b (26) (3+)-H2O, y (17) (2+)
 882.99072	      30.4
 884.48633	      21.2
 885.20508	       9.5
 887.09381	       4.1
 888.78003	      70.1	y (26) (3+)-H2O
 889.60522	      46.8	y (26) (3+)-NH3
 890.86096	      17.3
 892.37537	      16.3
 896.12927	      22.4	y (26) (3+), b (8) (1+)-NH3
 897.38184	       3.0
 898.21637	       5.7
 899.48328	       2.4
 900.37354	       3.3
 902.29248	       2.3
 906.50452	       3.8
 908.84155	      55.4
 909.65485	      17.4
 910.42371	      12.9
 912.70422	       2.4
 913.93866	      24.7
 915.45648	       6.4
 916.78876	      19.2
 919.24268	      24.2	b (18) (2+)-NH3
 920.65436	      17.8
 922.78204	      15.7	y (18) (2+)-H2O, y (18) (2+)-NH3
 925.08759	      12.9
 926.29840	      16.1
 927.00586	     165.4	b (18) (2+)
 928.99976	      29.9
 931.40430	       4.2
 935.46899	      18.1
 948.51526	      65.5
 950.81287	     107.2	y (19) (2+)-H2O, b (9) (1+)-H2O
 956.48975	      81.7
 960.52643	      11.8	y (19) (2+)
 961.79877	      30.8	y (9) (1+)-NH3, y (9) (1+)-H2O
 962.54999	       9.3
 965.06866	     186.1
 970.67609	      38.5
 975.43494	      23.9
 978.85712	      34.5	y (9) (1+)
 979.98877	      14.5
 980.76910	      20.3	y (20) (2+)-NH3, y (20) (2+)-H2O
 982.78699	      10.8
 986.20673	       7.8
 987.44733	       2.8
 990.44489	       3.4
 992.43256	      33.5	b (19) (2+)-NH3
 995.23071	      21.2
 998.46497	       7.0
 999.63574	     110.9
1001.45935	      32.5
1004.88745	      16.7
1006.36346	       9.1
1008.78680	      79.5
1013.37305	      99.0
1016.35406	      49.5
1018.05902	      13.0
1018.88068	       9.3
1021.52759	       6.9
1023.64270	      68.2
1024.96973	      38.5
1025.77710	      31.1
1026.89075	      10.0	b (20) (2+)-NH3, b (20) (2+)-H2O
1028.47095	      63.8
1029.56519	       5.4
1030.57751	       9.8
1032.78882	      55.4
1035.03650	      14.7
1036.54785	     110.8	b (20) (2+), y (21) (2+)-H2O
1037.37402	      21.9	y (21) (2+)-NH3
1040.85681	      30.2
1049.52905	      10.3
1052.57849	      13.0	b (10) (1+)-H2O
1053.51379	      12.5	b (10) (1+)-NH3
1054.84985	      18.6
1057.03760	       6.5
1057.68347	      19.7
1059.46460	      23.2
1062.41785	      11.3
1065.41882	      14.4
1070.80981	      16.2	b (10) (1+)
1072.87073	      40.5
1075.45935	       6.1
1076.42468	      36.3	y (10) (1+)-H2O
1077.48340	      27.7	y (10) (1+)-NH3
1078.97400	      39.7
1081.63110	      15.6
1083.61963	     144.3	b (21) (2+)-NH3, b (21) (2+)-H2O
1084.97083	      58.2
1086.07312	      45.1
1087.49609	      18.7
1092.91516	     181.4	b (21) (2+)
1093.86963	      32.1	y (10) (1+)
1094.57751	       5.7
1095.68347	       3.1
1097.56213	       4.8
1099.08850	      15.7
1100.97656	      54.7
1103.10583	      38.2
1106.57104	      34.2
1108.09595	      21.4
1111.06677	      60.0	y (22) (2+)-H2O, y (22) (2+)-NH3
1112.57703	       7.7
1116.56482	      23.9
1118.94409	      47.1	y (22) (2+)
1120.42688	      86.6
1121.27686	      11.0
1123.40186	      22.6
1126.64355	      34.4
1127.94238	      60.1
1129.94946	      51.6
1131.39893	      82.0
1133.39563	      44.0	b (22) (2+)-NH3, b (22) (2+)-H2O
1134.00110	      13.5
1134.77795	      46.0
1136.39465	     132.8
1137.11731	      15.3
1139.70203	      15.9
1142.44690	     136.5	b (22) (2+)
1143.31775	      26.7
1144.55225	       7.2
1145.44092	      29.2
1148.82739	      39.3
1149.50916	      17.6
1150.67346	      10.8
1155.54736	      42.2
1158.80457	      42.2
1161.46399	      50.6
1164.76477	      20.4
1165.74805	      16.7	b (11) (1+)-H2O
1169.62659	      21.7	y (23) (2+), b (23) (2+)-NH3
1173.20813	      40.1
1174.26978	      95.6
1178.01282	     143.8	b (23) (2+)
1178.89246	      28.8
1184.20471	      63.0	b (11) (1+)
1185.79810	      35.4
1186.71814	      67.1
1187.55725	      34.2
1192.64880	      50.9
1195.21692	      70.9
1199.26392	      19.1
1205.99402	      57.1	y (11) (1+)-NH3, y (11) (1+)-H2O
1206.73901	      30.7
1210.20654	      18.2
1216.85950	      11.8
1217.81104	      20.7
1220.45752	      51.2	b (24) (2+)
1221.41785	      50.4
1222.07214	       6.9
1223.77954	      24.7	y (11) (1+)
1224.57153	      14.7
1229.56494	      32.6
1233.78003	      10.6
1237.07141	      10.4
1243.56079	       3.3
1248.55469	      23.0
1251.66602	      21.1
1253.46973	      29.9
1259.59033	       5.7
1264.46179	       9.3
1271.12061	      16.6
1273.26794	      37.4
1274.06445	      24.4
1278.65454	      24.5	b (25) (2+), b (12) (1+)-H2O
1280.82178	      31.9	y (12) (1+)
1281.64111	       9.6
1282.26538	      13.7
1284.56738	       8.5
1285.43567	      21.0
1287.14429	       9.6
1289.85693	      38.4	y (25) (2+)-H2O, y (25) (2+)-NH3
1291.91602	      13.3
1296.57642	      20.0	b (12) (1+)
1298.83154	      38.9	y (25) (2+)
1305.36182	      20.7
1309.82751	      17.3
1312.79224	      38.4
1320.09082	      13.8	b (26) (2+)-NH3, b (26) (2+)-H2O
1321.12903	       8.2
1327.49695	       4.2
1329.32690	      23.6	b (26) (2+)
1333.83276	       8.5
1343.24377	      18.2	y (26) (2+)
1347.26208	      46.1
1349.57422	      16.1	b (13) (1+)-H2O
1351.11658	       8.9
1352.45093	      16.9
1353.72534	       5.9
1360.67285	      16.3
1364.16504	      24.6
1367.82556	      33.8	b (13) (1+)
1368.72253	       8.2
1369.65369	       7.6
1376.88269	       6.2
1377.77002	       4.7
1389.72791	       6.6
1408.58350	      10.1
1422.66443	       5.1
1423.29907	       5.1
1435.94165	      11.3
1444.56763	       8.5
1456.85657	       8.7
1463.72937	      56.8	b (14) (1+)-NH3
1473.82715	       6.7
1478.64575	      20.4
1480.74109	      14.8	b (14) (1+)
1481.79138	      15.4
1483.75122	       6.1
1489.67786	       7.7
1521.50952	      21.4
1525.73962	       3.5
1533.84412	       5.5
1548.16125	      11.8
1549.74622	       3.0
1551.73254	      18.5	b (15) (1+)
1553.66394	      12.9
1554.77917	       5.0
1556.84753	       9.6
1560.13550	       4.9
1567.95935	       3.0
1572.27258	      10.4
1577.50757	       6.2
1585.01538	       4.5
1590.62427	       8.1
1722.18872	      10.7
1761.85889	       9.4	y (17) (1+)
1774.83069	       4.8
1785.84277	       5.4
1801.76660	       8.1
1808.26880	      12.9
1983.35059	       4.5
1991.29321	       8.1
