# Supplementary material for: Top-Down and Bottom-Up Identification of Proteins by Liquid Extraction Surface Analysis Mass Spectrometry of Healthy and Diseased Human Liver Tissue
Source: J Am Soc Mass Spectrom. 2014 Sep 3;25(11):1953–61. doi: 10.1007/s13361-014-0967-z (PMC4197381; doi:10.1007/s13361-014-0967-z)
Supplement: Supplementary file 5 — (ZIP 6136 kb) [file 13361_2014_967_MOESM5_ESM.zip › data/NVVAVGAGFCDGLGFGDNTK_-3_4_22709.txt]

       m/z	          i	matches
 295.26123	      17.3
 297.23724	       9.7
 313.27744	      24.9	b (3) (1+)
 326.25790	      17.3	b (8) (2+)-NH3
 351.32877	       2.4
 352.37204	       3.2
 356.36115	      17.9
 362.37952	      12.2	y (3) (1+)
 363.31085	      14.7
 371.11255	       5.7
 384.41321	      15.4	b (4) (1+)
 389.34918	       7.9
 413.36185	       9.3
 424.50256	      25.8
 434.83698	       7.6
 438.43713	      41.5
 439.19092	       2.7
 447.40930	      14.1
 455.58673	      15.0
 459.14362	       5.0
 477.27414	       4.0
 481.26416	       7.1
 483.29614	      58.7	b (5) (1+)
 494.43652	       9.9
 495.25989	      38.4
 498.08459	       3.1
 503.17822	      11.8	y (10) (2+)-NH3, y (10) (2+)-H2O
 506.28650	       4.0
 509.38342	      15.4	b (11) (2+)-NH3
 513.36188	       5.5
 516.67749	       6.0
 518.58527	       7.6
 522.14136	      12.6
 523.69568	       8.7
 525.76752	      19.4
 533.43347	       9.4
 534.24084	      41.6	y (5) (1+)
 535.43646	      12.8
 540.05426	      39.2	b (6) (1+)
 552.29266	      16.4
 558.16388	      16.5
 566.22852	      22.6
 576.37152	       4.3
 577.36920	      14.6
 584.48236	       6.5
 593.28772	       2.6
 594.33386	      68.9	b (7) (1+)-NH3, b (13) (2+)-NH3
 595.42084	      26.1
 600.18823	      15.2
 606.34271	       4.7
 611.40356	      38.5	b (7) (1+)
 614.99902	       4.8
 623.37073	       4.4
 628.49054	       8.5
 633.35541	      10.2
 637.61725	       6.1
 651.43848	      18.9	b (8) (1+)-NH3
 663.56458	      13.6	y (6) (1+)-H2O, y (6) (1+)-NH3
 668.48926	       2.1
 669.54480	      11.0
 680.28101	       5.7
 681.30536	      14.4	y (6) (1+)
 682.37976	      34.7
 683.38165	      21.9
 692.40985	      13.3	y (14) (2+)-NH3, y (14) (2+)-H2O
 694.37720	       6.6
 699.34491	      19.9
 703.30829	      29.7
 705.27893	      11.1
 712.99506	      15.7
 720.30615	       2.7
 722.34644	      16.1
 724.37921	       8.3
 729.62280	      16.6	y (15) (2+)
 732.29181	      10.8
 738.54834	     212.6	y (7) (1+)
 739.44244	      40.5
 746.57727	       7.0
 754.59198	      12.7
 760.52869	       8.5
 762.42865	      11.7
 764.51385	      15.1
 778.62946	      11.5	y (16) (2+)
 783.64349	      11.8
 784.59485	      35.2
 788.54303	       9.5
 789.29486	      19.2
 794.80768	      18.7
 795.81964	      14.1
 797.79187	      10.9
 798.53271	      13.6	b (9) (1+)-NH3
 799.46558	      23.7
 803.08893	      32.0
 804.46436	       9.4
 806.02319	      17.3	y (17) (2+)-H2O, y (17) (2+)-NH3
 807.59161	       5.8
 809.49066	       7.2
 814.39117	      11.9
 815.17163	      50.5	y (17) (2+), b (9) (1+)
 816.15710	      17.0
 816.78015	      16.1
 819.62653	      21.5
 820.49438	      14.6
 830.42511	      22.6
 840.14142	      14.5
 849.58752	       3.0
 851.69257	      31.9	y (8) (1+)
 852.90326	      10.5
 864.57300	      82.4	y (18) (2+)
 866.59088	       7.0
 872.48053	      12.7
 873.50909	      21.1
 877.96216	      44.1
 879.34100	      16.7
 881.83002	      20.0
 883.42108	      14.9
 887.53174	      12.5
 892.45776	       6.8
 900.45129	      21.8
 901.59485	       8.6
 902.73700	       6.7
 907.21875	      25.8
 908.47473	     179.9	y (9) (1+)
 909.47968	       4.8
 910.43878	      72.5
 912.29510	       5.3
 913.21320	       9.3
 916.49988	      14.5
 918.48950	      15.9	b (10) (1+)
 919.34180	       7.1
 922.92181	       8.0
 925.26776	      31.4
 926.53351	      33.3
 930.62915	      19.8
 933.70850	      52.1
 934.41351	       8.4
 943.47095	      14.3
 945.20892	      34.2
 946.53632	      21.5
 949.32013	       6.3
 952.82117	      60.9	[M+2H] (2+)-NH3-H2O
 953.44647	      45.1
 955.48114	      31.6
 957.53467	       2.5
 959.45050	      34.8
 961.72198	     167.6	[M+2H] (2+)-H2O, [M+2H] (2+)-NH3
 962.76025	      37.4
 974.76288	      24.2
 977.46002	      14.3
 985.97241	      26.7
 992.27130	      29.0
 994.38446	      13.2
 997.34833	      14.7
 999.08026	      21.7
1005.41528	       2.4
1006.48956	      22.0	y (10) (1+)-NH3
1023.43921	      84.9	y (10) (1+)
1024.53809	      46.3
1033.49890	      60.5	b (11) (1+)
1035.39514	       9.5
1040.55798	      15.9
1043.51123	       9.2
1048.37708	      26.3
1049.47705	      16.2
1050.48328	      11.9
1055.11841	      23.6
1062.00012	      48.0
1065.10889	       8.1
1073.57556	      10.7
1075.62952	      14.0
1080.32776	      26.4
1081.58557	       7.3
1085.55261	      25.9
1090.65796	      58.8	b (12) (1+)
1092.22253	       3.6
1093.49146	      22.4
1098.16296	      28.2
1108.46606	      11.0
1109.07483	      55.2	y (11) (1+)-H2O, y (11) (1+)-NH3
1110.48547	      15.5
1112.47388	      12.9
1114.45007	       6.6
1120.34973	      11.7
1123.34595	       8.3
1126.54333	     212.1	y (11) (1+)
1127.53711	      46.3
1129.72815	       4.1
1135.62390	       2.9
1140.60242	       4.7
1141.77136	       9.1
1146.47717	      17.4
1148.51453	       7.9
1149.64380	       5.6
1150.53235	       8.9
1170.56543	      19.2
1172.02185	      18.2
1173.56030	      21.1
1174.72961	      11.1
1181.54797	      50.5
1182.74377	      53.5
1184.57129	       2.6
1185.51550	      47.0	b (13) (1+)-H2O
1186.47815	      85.2	b (13) (1+)-NH3
1187.58667	      19.9
1203.53296	     147.5	b (13) (1+)
1204.58728	      58.4
1208.49597	      23.8
1210.31982	      10.4
1213.59778	      37.9
1222.34558	       8.5
1232.62708	       8.7
1238.98425	      15.6
1242.48987	       5.1
1243.71228	      20.0	b (14) (1+)-NH3
1244.36536	      10.1
1245.92725	      75.9
1248.90173	      11.2
1254.65356	       3.9
1260.34485	      14.7	b (14) (1+)
1261.67542	      16.7
1265.48633	       9.5
1267.16113	       4.4
1271.39001	      10.8
1273.63501	      99.7	y (12) (1+)
1274.55676	      44.7
1275.23584	      17.6
1281.62964	      43.0
1284.72278	       7.0
1286.29272	      66.8
1291.17249	      18.7
1312.81958	      15.4	y (13) (1+)-H2O
1313.44434	      24.2	y (13) (1+)-NH3
1318.14905	      34.7
1321.74512	       8.8
1324.06580	      17.3
1329.90088	      11.2
1330.61804	     223.0	y (13) (1+)
1331.60266	      54.8
1334.49121	       5.8
1336.15222	      19.0
1339.62390	      29.4
1342.65210	       7.2
1358.37231	       3.8
1371.51733	      14.8
1372.56653	      13.0
1373.55750	       5.1
1389.48010	      30.4	b (15) (1+)-H2O
1390.74353	       7.9
1398.98828	       4.1
1401.75488	      45.8	y (14) (1+)
1402.58301	      55.2
1407.71704	      36.2	b (15) (1+)
1408.58252	      21.9
1423.58008	      10.7
1430.49451	      11.7
1440.43750	      17.8	y (15) (1+)-H2O
1441.44604	       9.1
1442.07666	      26.4	y (15) (1+)-NH3
1458.67786	     189.3	y (15) (1+)
1459.51282	     139.0
1464.77820	      18.6	b (16) (1+)
1465.60754	      36.0
1467.74683	      10.1
1534.49915	       9.2
1535.85266	      19.9
1539.45703	       2.8
1557.52417	      32.9	y (16) (1+)
1558.73523	      31.3
1592.94849	       8.2
1611.84619	      21.0	y (17) (1+)-NH3
1628.68628	      39.7	y (17) (1+)
1629.75684	      19.1
1672.82007	      25.5
1675.59509	      15.0	b (18) (1+)-H2O
1679.36084	      22.7
1682.75366	      26.2
1694.42383	      20.8	b (18) (1+)
1707.83484	       6.3
1711.83618	       5.9
1723.78137	       8.4
1727.72363	       7.8
1777.50171	      19.0	b (19) (1+)-H2O, b (19) (1+)-NH3
1794.62476	       5.9
1796.15491	      22.0
1804.58911	      23.4
1873.04736	       3.3
