# Supplementary material for: Top-Down and Bottom-Up Identification of Proteins by Liquid Extraction Surface Analysis Mass Spectrometry of Healthy and Diseased Human Liver Tissue
Source: J Am Soc Mass Spectrom. 2014 Sep 3;25(11):1953–61. doi: 10.1007/s13361-014-0967-z (PMC4197381; doi:10.1007/s13361-014-0967-z)
Supplement: Supplementary file 5 — (ZIP 6136 kb) [file 13361_2014_967_MOESM5_ESM.zip › data/ELAEDGYSGVEVR_-3_2_75575.txt]

       m/z	          i	matches
 257.51971	       2.6
 274.24768	       8.9	y (2) (1+)
 293.33957	      16.4	a (6) (2+)
 296.13028	       6.5	b (3) (1+)-H2O
 315.39111	       3.7
 316.16248	       4.1
 326.44675	      16.5
 355.32843	       7.9
 356.21362	       7.2
 365.37073	      16.6
 368.31836	       3.7
 371.58023	      22.1
 383.44666	       4.9
 386.55255	       7.9	y (3) (1+)-NH3
 401.32477	       5.7
 403.30771	      71.8	y (3) (1+)
 420.38306	       4.4
 486.65039	       5.4
 487.29443	       6.6
 501.22961	      10.3
 502.39471	       4.0
 508.20313	       6.5
 512.98871	       6.5	a (5) (1+)-H2O
 522.12512	       2.8
 533.29852	       4.4
 536.33588	      16.7
 537.29395	       4.0
 543.23505	       4.3
 546.11511	       7.5	y (10) (2+)-H2O
 550.31879	       4.5
 551.25305	       5.5
 552.44055	       8.3	a (11) (2+)-H2O
 554.75616	       4.3
 558.35669	      11.0	b (5) (1+)
 559.37506	      51.8	y (5) (1+)
 560.36328	      15.9
 561.33173	      15.0	a (11) (2+)
 566.86102	      20.3	b (11) (2+)-H2O
 572.11938	      25.9
 579.52698	       7.1
 582.67444	      42.8	y (11) (2+)-NH3, y (11) (2+)-H2O
 589.34460	      14.6
 591.69843	      26.9	y (11) (2+)
 593.86987	      26.1
 597.23071	       3.2
 605.02417	      36.8
 607.92175	      17.3
 610.20129	      12.8
 615.43323	      12.1	b (6) (1+)
 619.43066	       4.1
 620.98175	      35.2
 623.53241	       5.2
 646.35291	      85.2	y (6) (1+)
 647.46094	      29.6	y (12) (2+)
 648.56042	      15.6
 658.37860	      14.4
 659.54419	      19.6
 660.31696	       8.0
 662.44293	      77.5
 668.56378	      23.1
 669.39185	       5.7
 670.02777	      38.8
 682.01538	       7.3
 690.62939	       7.2
 692.52972	      19.0
 694.61578	      90.6	[M+2H] (2+)-NH3-H2O
 695.37347	      15.7
 700.94684	      13.0
 702.41418	      55.6
 703.92450	      93.0	[M+2H] (2+)-NH3, [M+2H] (2+)-H2O
 724.60199	       4.3
 725.50201	       5.2
 734.34381	       8.4
 742.41412	       8.9
 747.19995	       7.3
 750.38171	       4.3
 753.53418	       5.8
 760.39069	      15.1	b (7) (1+)-H2O
 767.53412	       8.9
 784.44513	      12.5
 806.34155	       6.1
 809.38806	      20.9	y (7) (1+)
 810.34033	      16.1
 821.43762	       7.9
 829.21655	      28.6
 832.51764	       9.0
 840.42834	       3.8
 845.58948	      25.6
 847.08850	      20.7	b (8) (1+)-H2O
 848.73608	       7.6	y (8) (1+)-H2O, y (8) (1+)-NH3
 859.51526	      11.1
 863.10101	      38.4
 866.39099	      12.4	y (8) (1+)
 867.38751	      38.2
 868.32568	       6.1
 873.45337	      13.7
 874.73779	      14.6
 886.50421	      16.4
 893.56592	       5.4
 905.52753	      10.0
 918.34479	      12.9
 922.35590	       6.7	b (9) (1+)
 924.61322	       3.3
 936.50836	      11.0
 944.08759	      38.7
 950.54425	      14.1
 954.03485	      12.7
 963.58417	       3.1
 966.38654	       8.3
 975.44482	       5.9	a (10) (1+)-H2O
 981.61041	      30.6	y (9) (1+)
 982.54413	      41.4
1000.54181	      14.7
1001.93298	      23.7
1003.64502	      13.3	b (10) (1+)-H2O
1004.27606	       5.8
1019.53162	       7.6
1021.48682	      16.2	b (10) (1+)
1023.77759	       9.3
1035.61694	       2.3
1058.53516	      16.5
1066.41003	       4.8
1098.63293	       7.3
1106.64575	       5.2
1110.61804	      19.8	y (10) (1+)
1111.59216	      15.8
1132.64685	       3.4
1133.89307	      10.8
1150.51123	       5.8	b (11) (1+)
1164.00073	       3.5
1174.45190	       6.3
1181.71301	       2.5
1183.62695	       5.3
1231.60229	       3.2
1277.80945	      21.9	y (12) (1+)-NH3
