# Supplementary material for: Top-Down and Bottom-Up Identification of Proteins by Liquid Extraction Surface Analysis Mass Spectrometry of Healthy and Diseased Human Liver Tissue
Source: J Am Soc Mass Spectrom. 2014 Sep 3;25(11):1953–61. doi: 10.1007/s13361-014-0967-z (PMC4197381; doi:10.1007/s13361-014-0967-z)
Supplement: Supplementary file 5 — (ZIP 6136 kb) [file 13361_2014_967_MOESM5_ESM.zip › data/LGVGAATHVVIYDASDQGLYSAPR_-3_2_80020.txt]

       m/z	          i	matches
 221.17336	      13.1
 251.30229	       9.5
 272.22025	      46.0	y (2) (1+), a (7) (2+)
 273.32080	      13.4
 274.31909	       4.8
 285.11017	      10.4
 290.30386	      24.6
 298.46082	       4.4
 313.22601	       7.4
 343.25037	     132.5	y (3) (1+)
 344.33881	      24.5
 349.25317	       6.6
 362.52127	      12.8
 363.43997	       9.0
 379.37421	       6.4
 389.24243	      16.9
 397.29919	      20.3
 402.24911	       5.1
 404.38202	       9.3
 410.23669	       3.4
 412.75244	      11.7
 415.32373	      10.9
 429.42749	      11.8
 430.38611	      97.7	y (4) (1+), a (10) (2+)-H2O
 431.40381	      31.9
 437.37695	      40.7	y (8) (2+)-H2O, y (8) (2+)-NH3
 439.32446	      10.3
 442.23099	      14.9
 445.29260	       4.3
 446.34064	       9.3
 449.36862	       9.2
 470.98523	      13.3
 486.25562	       3.8
 487.40601	      28.0
 508.82922	      53.0	a (16) (3+)-H2O
 510.46692	      27.0
 514.33124	       5.9
 517.13092	       8.5
 527.26001	       6.5
 534.19507	       8.2
 535.24927	      25.3
 538.38995	      10.1
 542.03717	       3.0
 545.41125	       2.6
 546.19354	       2.3
 550.19806	       3.7
 552.09277	       5.8
 556.06592	      12.3
 559.41437	       8.3
 568.56293	       3.8
 571.98981	      19.7
 575.23889	      15.3
 576.29431	      41.1	a (18) (3+), y (5) (1+)-NH3
 591.51953	      15.9
 593.32056	     143.9	y (5) (1+)
 594.26874	      82.0
 602.87097	      13.6
 613.26642	       5.4
 614.20490	       4.3
 627.95422	      34.3
 635.72217	      27.1
 639.27594	       9.7
 647.24780	      14.0
 649.28271	      33.1	b (13) (2+)
 650.94800	       7.3
 653.61371	      27.4
 655.80286	      23.3
 661.51868	      13.5
 662.52374	      11.7
 666.91870	       4.7
 668.27667	       6.7
 678.84650	      23.3
 679.45374	      13.9
 680.52057	      44.8
 684.61292	      44.5	b (14) (2+)
 685.30145	       3.5
 686.26971	      11.9
 688.42010	       2.7
 695.51727	       8.2
 706.40503	      12.1
 707.26959	      16.2
 708.60876	      11.3
 710.40594	       5.6
 719.52069	      12.4
 721.96899	      31.7	y (13) (2+)
 722.90289	      19.8
 724.38800	      44.1	b (22) (3+)-NH3, y (21) (3+)-H2O, b (22) (3+)-H2O
 726.84357	      20.1
 727.92432	      14.9
 728.67096	       7.0
 733.28906	       6.3
 754.13770	      20.9
 758.62024	       1.8
 761.47498	      26.6
 763.59869	     155.7	y (7) (1+), y (22) (3+)
 764.73065	      25.4
 765.48901	       5.0
 768.52496	      28.5
 777.15179	      50.3	y (23) (3+)-H2O, b (16) (2+)-H2O, y (23) (3+)-NH3
 778.98383	      48.1	a (9) (1+), y (14) (2+)
 784.43915	      18.7
 785.28717	      21.2
 786.10999	      26.0
 788.04926	       4.7
 789.90002	      22.9
 792.84058	      24.3
 793.52661	      16.8
 794.96442	      30.8
 795.60809	      51.5
 799.10925	       9.9
 800.04382	      53.9
 802.17889	      32.0
 803.16870	      25.3
 804.49829	      13.1
 805.64716	      13.5
 806.38831	      22.2
 809.48901	      66.7	[M+3H] (3+)-NH3-H2O
 810.50714	      33.5
 812.09570	      42.5
 814.11121	      10.9
 823.99738	      36.3
 827.42664	      47.9	y (15) (2+), a (17) (2+)-NH3
 830.17755	      15.2
 835.38281	      13.9
 841.64966	      23.8
 844.01257	      25.8
 847.61163	       6.4
 849.61731	      61.2	b (17) (2+)
 850.77960	      25.6
 852.06427	      19.3
 853.32770	      17.3
 856.46759	       6.7
 865.44519	       4.0
 868.43323	      11.1
 869.14783	      30.9	y (16) (2+)-H2O, b (18) (2+)-NH3, b (18) (2+)-H2O, y (16) (2+)-NH3
 870.15753	      29.0
 874.54034	      21.4
 876.68561	      15.6
 877.53748	       2.9
 878.43396	      36.1	b (18) (2+)
 879.07935	      32.7
 881.49780	       8.2
 885.52185	      54.3
 887.83197	      31.1	b (10) (1+)-H2O
 890.54431	      18.6
 891.72858	      12.0
 892.46301	      14.8
 899.00012	       9.8
 905.64758	      52.2	b (10) (1+)
 906.62299	      31.8
 908.61426	      53.1
 911.52911	      13.3
 913.55457	      23.1
 915.91321	      24.1
 917.87695	      34.5
 923.21362	       4.6
 924.94299	      12.3
 934.81219	     429.0	b (19) (2+)
 935.71075	      95.9
 949.69537	      24.7
 958.92743	      23.6
 960.50958	      11.8
 966.54816	      24.0
 969.76544	      26.2
 972.80121	       5.8
 973.77606	      31.7
 978.63708	       6.9
 979.53375	       8.9
 984.56555	      25.5
 986.53711	      10.5
 989.75916	       8.5
 990.61957	      20.2
 992.95422	       4.0
 997.59454	      20.2
1000.58008	      13.4
1004.03943	      23.3
1006.44446	      62.4	y (9) (1+)
1007.43933	      96.2	b (20) (2+)-NH3, b (20) (2+)-H2O
1008.55029	      11.1
1010.41187	      22.6
1013.30493	      26.3
1016.23816	     286.6	b (20) (2+)
1017.18628	      89.3
1018.69354	      28.3	b (11) (1+)
1019.69586	      64.8
1027.61096	      13.6
1036.46973	      26.6
1042.15405	      12.4
1044.49463	      38.3
1048.55920	       3.6
1050.99365	     109.3	b (21) (2+)-NH3, b (21) (2+)-H2O
1051.80945	      92.7
1059.75061	     494.1	b (21) (2+), y (20) (2+)-NH3
1060.51575	     201.8
1068.21228	      29.5	y (20) (2+)
1072.12134	      22.9
1073.49817	       2.4
1075.41296	      26.3
1076.90173	      30.8	y (10) (1+)-NH3
1081.12354	       9.6
1082.15894	      25.3
1083.71582	      17.6
1086.06555	      38.6	b (22) (2+)-H2O
1086.97937	      52.9	b (22) (2+)-NH3, y (21) (2+)-H2O, y (21) (2+)-NH3
1092.59399	       3.9
1093.71875	      23.4
1095.40967	     560.0	y (21) (2+), b (22) (2+)
1096.12109	     144.4
1097.54492	      18.7
1098.72681	       6.9
1100.59546	      17.5
1102.38733	       5.9
1106.00317	      13.9
1114.17761	       9.6
1115.63770	       4.8
1135.45520	      11.5
1137.63025	      10.2
1140.25513	      29.7
1156.49976	      16.5
1164.55957	       7.0
1166.75732	      56.6
1172.48035	      25.2
1173.71545	       6.1
1175.92456	       2.0
1181.78357	      22.7
1183.79443	       4.5
1207.51733	       6.1
1209.56091	       7.9
1212.66614	       1.8
1213.94165	      30.9
1241.69043	      22.7
1249.74011	      14.8
1254.57629	       3.3
1255.60876	      20.5
1261.89026	      13.4
1263.80408	       7.2
1273.26184	      12.5
1279.95044	      16.7
1293.37048	       4.8
1294.15723	       9.3
1294.82239	       3.1
1296.80469	      21.2
1298.24707	       9.2
1301.51050	      11.5
1303.90796	       3.1
1313.61292	      18.6
1327.83142	      17.8
1342.81934	       5.9
1369.88586	       2.6
1389.67615	       6.0
1396.80896	      11.1
1405.83325	       9.6
1429.63965	      27.9
1454.71240	       7.7
1456.61768	       5.3
1511.69080	       4.9
1552.01367	      14.1
1569.73755	       9.5
1570.82275	       7.5
1602.97449	      10.8
1630.75122	       6.6
1680.98999	      20.1
1685.76038	      11.3
1704.68250	       2.9
1719.69617	      13.3
