# Supplementary material for: Top-Down and Bottom-Up Identification of Proteins by Liquid Extraction Surface Analysis Mass Spectrometry of Healthy and Diseased Human Liver Tissue
Source: J Am Soc Mass Spectrom. 2014 Sep 3;25(11):1953–61. doi: 10.1007/s13361-014-0967-z (PMC4197381; doi:10.1007/s13361-014-0967-z)
Supplement: Supplementary file 5 — (ZIP 6136 kb) [file 13361_2014_967_MOESM5_ESM.zip › data/LGVGAATHVVIYDASDQGLYSAPR_-3_4_6817.txt]

m/z	i	matches
221.17336	13.1
251.30229	9.5
272.22025	46.0	y (2) (1+)
273.32080	13.4
274.31909	4.8
285.11017	10.4
290.30386	24.6
298.46082	4.4
313.22601	7.4
343.25037	132.5	y (3) (1+)
344.33881	24.5
349.25317	6.6
362.52127	12.8
363.43997	9.0
379.37421	6.4
389.24243	16.9
397.29919	20.3
402.24911	5.1
404.38202	9.3
410.23669	3.4
412.75244	11.7
415.32373	10.9
429.42749	11.8
430.38611	97.7	y (4) (1+)
431.40381	31.9
437.37695	40.7	y (8) (2+)-H2O, y (8) (2+)-NH3
439.32446	10.3
442.23099	14.9
445.29260	4.3
446.34064	9.3
449.36862	9.2
470.98523	13.3
486.25562	3.8
487.40601	28.0
508.82922	53.0
510.46692	27.0
514.33124	5.9
517.13092	8.5
527.26001	6.5
534.19507	8.2
535.24927	25.3
538.38995	10.1
542.03717	3.0
545.41125	2.6
546.19354	2.3
550.19806	3.7
552.09277	5.8
556.06592	12.3
559.41437	8.3
568.56293	3.8
571.98981	19.7
575.23889	15.3
576.29431	41.1	y (5) (1+)-NH3
591.51953	15.9
593.32056	143.9	y (5) (1+)
594.26874	82.0
602.87097	13.6
613.26642	5.4
614.20490	4.3
627.95422	34.3
635.72217	27.1
639.27594	9.7
647.24780	14.0
649.28271	33.1	b (13) (2+)
650.94800	7.3
653.61371	27.4
655.80286	23.3
661.51868	13.5
662.52374	11.7
666.91870	4.7
668.27667	6.7
678.84650	23.3
679.45374	13.9
680.52057	44.8
684.61292	44.5	b (14) (2+)
685.30145	3.5
686.26971	11.9
688.42010	2.7
695.51727	8.2
706.40503	12.1
707.26959	16.2
708.60876	11.3
710.40594	5.6
719.52069	12.4
721.96899	31.7	y (13) (2+)
722.90289	19.8
724.38800	44.1	y (21) (3+)-H2O, b (22) (3+)-H2O, b (22) (3+)-NH3
726.84357	20.1
727.92432	14.9
728.67096	7.0
733.28906	6.3
754.13770	20.9
758.62024	1.8
761.47498	26.6
763.59869	155.7	y (22) (3+), y (7) (1+)
764.73065	25.4
765.48901	5.0
768.52496	28.5
777.15179	50.3	b (16) (2+)-H2O, y (23) (3+)-H2O, y (23) (3+)-NH3
778.98383	48.1	y (14) (2+)
784.43915	18.7
785.28717	21.2
786.10999	26.0
788.04926	4.7
789.90002	22.9
792.84058	24.3
793.52661	16.8
794.96442	30.8
795.60809	51.5
799.10925	9.9
800.04382	53.9
802.17889	32.0
803.16870	25.3
804.49829	13.1
805.64716	13.5
806.38831	22.2
809.48901	66.7	[M+3H] (3+)-NH3-H2O
810.50714	33.5
812.09570	42.5
814.11121	10.9
823.99738	36.3
827.42664	47.9	y (15) (2+)
830.17755	15.2
835.38281	13.9
841.64966	23.8
844.01257	25.8
847.61163	6.4
849.61731	61.2	b (17) (2+)
850.77960	25.6
852.06427	19.3
853.32770	17.3
856.46759	6.7
865.44519	4.0
868.43323	11.1
869.14783	30.9	y (16) (2+)-H2O, y (16) (2+)-NH3, b (18) (2+)-H2O, b (18) (2+)-NH3
870.15753	29.0
874.54034	21.4
876.68561	15.6
877.53748	2.9
878.43396	36.1	b (18) (2+)
879.07935	32.7
881.49780	8.2
885.52185	54.3
887.83197	31.1	b (10) (1+)-H2O
890.54431	18.6
891.72858	12.0
892.46301	14.8
899.00012	9.8
905.64758	52.2	b (10) (1+)
906.62299	31.8
908.61426	53.1
911.52911	13.3
913.55457	23.1
915.91321	24.1
917.87695	34.5
923.21362	4.6
924.94299	12.3
934.81219	429.0	b (19) (2+)
935.71075	95.9
949.69537	24.7
958.92743	23.6
960.50958	11.8
966.54816	24.0
969.76544	26.2
972.80121	5.8
973.77606	31.7
978.63708	6.9
979.53375	8.9
984.56555	25.5
986.53711	10.5
989.75916	8.5
990.61957	20.2
992.95422	4.0
997.59454	20.2
1000.58008	13.4
1004.03943	23.3
1006.44446	62.4	y (9) (1+)
1007.43933	96.2	b (20) (2+)-NH3, b (20) (2+)-H2O
1008.55029	11.1
1010.41187	22.6
1013.30493	26.3
1016.23816	286.6	b (20) (2+)
1017.18628	89.3
1018.69354	28.3	b (11) (1+)
1019.69586	64.8
1027.61096	13.6
1036.46973	26.6
1042.15405	12.4
1044.49463	38.3
1048.55920	3.6
1050.99365	109.3	b (21) (2+)-H2O, b (21) (2+)-NH3
1051.80945	92.7
1059.75061	494.1	y (20) (2+)-NH3, b (21) (2+)
1060.51575	201.8
1068.21228	29.5	y (20) (2+)
1072.12134	22.9
1073.49817	2.4
1075.41296	26.3
1076.90173	30.8	y (10) (1+)-NH3
1081.12354	9.6
1082.15894	25.3
1083.71582	17.6
1086.06555	38.6	b (22) (2+)-H2O
1086.97937	52.9	y (21) (2+)-NH3, b (22) (2+)-NH3, y (21) (2+)-H2O
1092.59399	3.9
1093.71875	23.4
1095.40967	560.0	b (22) (2+), y (21) (2+)
1096.12109	144.4
1097.54492	18.7
1098.72681	6.9
1100.59546	17.5
1102.38733	5.9
1106.00317	13.9
1114.17761	9.6
1115.63770	4.8
1135.45520	11.5
1137.63025	10.2
1140.25513	29.7
1156.49976	16.5
1164.55957	7.0
1166.75732	56.6
1172.48035	25.2
1173.71545	6.1
1175.92456	2.0
1181.78357	22.7
1183.79443	4.5
1207.51733	6.1
1209.56091	7.9
1212.66614	1.8
1213.94165	30.9
1241.69043	22.7
1249.74011	14.8
1254.57629	3.3
1255.60876	20.5
1261.89026	13.4
1263.80408	7.2
1273.26184	12.5
1279.95044	16.7
1293.37048	4.8
1294.15723	9.3
1294.82239	3.1
1296.80469	21.2
1298.24707	9.2
1301.51050	11.5
1303.90796	3.1
1313.61292	18.6
1327.83142	17.8
1342.81934	5.9
1369.88586	2.6
1389.67615	6.0
1396.80896	11.1
1405.83325	9.6
1429.63965	27.9
1454.71240	7.7
1456.61768	5.3
1511.69080	4.9
1552.01367	14.1
1569.73755	9.5
1570.82275	7.5
1602.97449	10.8
1630.75122	6.6
1680.98999	20.1
1685.76038	11.3
1704.68250	2.9
1719.69617	13.3
