# Supplementary material for: Top-Down and Bottom-Up Identification of Proteins by Liquid Extraction Surface Analysis Mass Spectrometry of Healthy and Diseased Human Liver Tissue
Source: J Am Soc Mass Spectrom. 2014 Sep 3;25(11):1953–61. doi: 10.1007/s13361-014-0967-z (PMC4197381; doi:10.1007/s13361-014-0967-z)
Supplement: Supplementary file 5 — (ZIP 6136 kb) [file 13361_2014_967_MOESM5_ESM.zip › data/FEGGVVIAADMLGSYGSLAR_-3_4_27317.txt]

m/z	i	matches
298.19226	3.1
304.14594	5.7
310.18536	9.3
313.38132	8.5
321.80194	5.5
325.31497	7.3
326.94943	8.2
359.15396	5.0
360.49512	12.6
375.34525	6.2
384.26434	11.4
386.15027	7.5
388.30231	21.2
397.45636	4.5
422.40851	9.7
424.25238	27.5
425.48340	5.3
426.25604	15.1
427.20462	15.5
427.82257	7.4
440.46265	3.4
443.29242	7.3
445.26508	33.5
446.38031	45.4	y (4) (1+)
459.94070	4.2
465.37125	5.8
469.32074	7.9
472.19830	3.5
473.28247	19.8
474.37033	4.8
483.43582	11.9
486.45807	13.3
487.19733	6.2
490.36682	12.4
492.23682	9.7
501.23956	13.4
503.27103	50.6	y (5) (1+)
504.31021	28.7
509.17102	9.1
514.16528	12.9
515.19244	13.9
528.49023	13.4
529.10925	13.6
532.18207	13.2
537.52930	14.8	b (11) (2+)-H2O
541.12073	4.4
543.16333	4.4
544.20911	16.8
546.03870	9.8
546.77283	9.1
554.17627	11.6
557.20886	5.2
558.19232	5.7
561.29834	13.7
562.32751	6.3
565.48218	6.7
568.45148	3.2
571.31616	13.6
572.17114	16.0
575.39313	5.1
579.19153	8.4
584.51251	16.9	y (11) (2+)
587.62109	16.6
589.15143	45.7	b (6) (1+)
590.21411	6.0
596.50037	2.8
603.17590	22.8
604.55994	2.9
607.45996	11.2
608.36316	8.0
614.33948	7.3
615.32471	4.4
616.27856	14.5
617.28479	8.7
627.59375	6.5
632.60431	2.6
639.42932	27.2
644.65259	19.9
648.38049	18.9	y (13) (2+)-NH3, y (6) (1+)-H2O
657.25977	7.2
658.44922	12.3
659.31641	3.8
660.42255	20.7
661.38354	2.2
666.51630	61.9	y (6) (1+)
667.39783	66.6
668.42249	13.4
670.00940	23.6
672.41907	10.6
674.63171	56.7	b (14) (2+)
675.39056	22.8
677.36725	3.0
680.51154	19.6
683.38916	9.9
684.37469	15.3	b (7) (1+)-H2O
685.59448	11.2
686.50513	2.7
687.56250	2.9
689.53748	19.4
690.48022	19.2
691.36517	6.1
692.43176	7.3
695.41437	4.3
697.58850	5.6
701.42224	12.5
702.45117	56.8	b (7) (1+)
703.46527	21.4	y (14) (2+)-H2O
713.42584	8.5
714.48798	4.6
716.54150	4.0
718.48932	2.4
721.42590	22.2
725.54797	4.4
728.47620	7.2
735.25977	35.5	y (7) (1+)-H2O
740.34534	2.9
744.99280	4.0
753.32837	150.6	y (7) (1+), y (15) (2+)-NH3, y (15) (2+)-H2O
754.42230	62.6
755.57007	17.4	b (15) (2+), b (8) (1+)-H2O
761.59790	7.5
762.65784	12.8
773.59143	14.6
775.44116	9.2
779.47229	11.9
781.13220	5.6
782.43250	4.7
792.36670	9.5
796.43335	6.6
804.42480	4.1
805.56921	3.1
810.51270	293.6	y (8) (1+)
811.44275	95.2	y (16) (2+)
812.53040	26.5
814.48779	28.8
815.67810	7.0
816.46497	6.7
818.45508	6.5
819.43848	5.4
820.22205	4.1
823.46155	13.6
827.50305	3.1
831.47778	8.8
832.69775	8.4
833.83911	18.6
841.76697	8.4
844.52075	99.1	b (9) (1+)
845.54138	41.5
849.33459	11.6
854.26917	17.2
856.39246	34.4
870.84863	11.4
872.19897	8.9
872.99438	3.9
874.09619	30.2
877.45569	11.7
878.56726	11.5
881.25500	12.3
883.72998	12.6
885.53589	26.0
896.67590	5.5
902.81580	20.1
905.51306	3.4
907.70508	8.3
909.66504	30.8
912.21216	10.2
913.45984	11.4
914.67212	43.7
917.65295	13.5
921.33960	36.5
922.11230	11.2
923.53113	98.1	y (9) (1+)
924.50244	35.2	y (19) (2+)-H2O, y (19) (2+)-NH3
925.57874	6.3
927.51099	11.6
928.51428	25.1
929.13306	12.4
936.91492	33.7
937.92639	30.7
939.20361	3.8
940.05151	3.9
941.47852	6.7
944.85254	5.4
946.48730	5.9
948.44995	29.5
949.47241	7.2
951.14587	60.1
952.51892	10.0
955.55383	7.0
957.23560	24.7
957.88403	4.8
959.46838	43.4	b (10) (1+)
960.43616	30.3
961.55603	15.4
962.28992	24.3
964.12317	7.0
965.03992	57.2
966.14954	50.5
971.50708	16.8
972.60986	6.8
974.71960	22.9
975.51990	6.9
976.47131	17.8
979.52588	7.1
982.23853	31.9
989.24390	108.0	[M+2H] (2+)-NH3-H2O
990.40515	26.0
995.68823	9.3
998.20422	70.8	[M+2H] (2+)-NH3, [M+2H] (2+)-H2O
1017.93530	19.7
1019.54761	11.6
1024.46533	49.1
1025.88477	21.4
1031.56226	16.2
1035.21558	41.6
1037.57605	4.6
1040.07837	14.1
1043.51697	12.5
1044.63416	17.1
1046.53491	14.7
1054.48560	57.5	y (10) (1+)
1055.84387	35.1
1061.73853	14.5
1063.70837	4.9
1066.57922	11.1
1072.62207	8.1
1087.79297	8.2
1089.75415	5.5
1090.55603	121.5	b (11) (1+)
1091.33215	15.9
1092.21057	12.3
1093.70471	7.5
1096.54309	136.6
1098.63623	5.9
1099.50403	26.4
1104.56018	13.0
1106.30371	16.6
1113.64880	5.5
1114.45996	4.2
1115.64221	13.1
1121.72766	24.2
1123.15991	100.1
1126.55359	9.7
1128.89307	52.2
1131.64380	21.1
1132.44983	20.0
1133.69458	7.3
1134.47168	29.1
1140.72961	19.9
1142.19751	67.1
1143.71204	8.5
1144.34680	42.1
1149.58154	8.1
1151.48047	22.2	y (11) (1+)-H2O
1152.52307	9.6
1153.75146	5.7
1154.76709	15.2
1155.87280	6.2
1156.97180	24.8
1159.45398	25.1
1162.56079	22.0
1163.63220	6.4
1166.68823	56.1
1167.77844	15.0
1169.53650	67.1	y (11) (1+)
1170.73914	74.0
1171.66370	49.3
1172.67078	13.7
1173.81604	8.3
1175.70105	3.5
1180.92712	36.4
1182.63550	7.5
1185.63367	10.6
1188.05334	19.0
1188.93481	35.9
1190.92249	9.6
1191.63062	11.8
1192.87952	8.3
1196.62915	4.2
1199.57898	14.7
1200.54395	3.1
1202.59644	9.9
1203.78113	140.9	b (12) (1+)
1204.66064	36.4
1205.48315	17.4
1206.29456	27.3
1208.75769	7.1
1218.59827	21.7
1220.65857	25.5
1222.70593	6.4
1223.58191	4.6
1226.17053	40.5
1227.36255	36.4
1229.98584	6.4
1231.00513	70.8
1233.12463	21.3
1233.88086	12.2
1238.55200	3.0
1239.65991	50.0
1240.64001	137.0	y (12) (1+)
1241.61548	96.3
1242.40320	26.4	b (13) (1+)-H2O
1243.65125	35.9
1247.65259	20.9
1254.58167	12.4
1260.65601	80.5	b (13) (1+)
1261.60742	28.9
1262.75476	51.2
1267.56201	17.8
1268.70459	22.8
1271.80688	15.8
1272.93665	26.9
1274.90881	59.0
1277.57788	4.0
1281.78125	9.8
1286.56104	7.3
1287.31812	18.4
1291.25452	10.0
1293.61597	21.9	y (13) (1+)-H2O
1295.78711	20.1
1304.37646	28.9
1307.39746	6.5
1311.61108	246.7	y (13) (1+)
1312.66968	186.9
1313.78491	116.5
1314.47473	7.2
1319.83655	21.9
1320.82703	8.3
1321.50879	13.7
1322.61951	4.9
1323.54749	33.4
1329.94568	5.8
1330.88477	7.2
1332.69250	18.5
1347.56409	42.7	b (14) (1+)
1348.66675	42.5
1351.80298	40.9
1356.58447	3.8
1361.00354	23.7
1364.21667	18.6
1369.80151	20.0
1389.30908	5.0
1393.73572	12.4
1397.71289	17.0
1400.16272	1.7
1400.88281	6.3
1407.75745	24.7	y (14) (1+)-NH3
1409.36023	27.7
1412.57349	9.9
1421.51880	11.2
1424.81335	104.8	y (14) (1+)
1425.78198	111.6
1426.61743	51.7
1431.90796	7.9
1442.55823	3.0
1456.58435	10.1
1465.88806	8.9
1470.53027	15.7
1473.76672	9.0
1475.75708	2.8
1481.35815	22.8
1482.76404	25.8
1492.84937	23.0	b (15) (1+)-H2O
1494.01697	50.2
1494.78223	4.5
1495.64087	9.4
1505.89404	30.6	y (15) (1+)-H2O
1510.97180	47.7	b (15) (1+)
1511.62097	18.3
1512.62683	6.2
1520.97046	6.8
1522.64966	9.4
1523.72107	80.0	y (15) (1+)
1524.85107	50.9
1525.78711	28.7
1528.05811	31.7
1538.96509	11.6
1540.93884	22.2
1546.69397	2.8
1556.69666	8.1
1558.47522	19.4
1560.85913	8.4
1567.77588	36.8	b (16) (1+)
1568.64929	23.9
1569.81470	19.6
1591.91931	10.4
1593.88513	38.1
1621.90967	12.7
1623.25037	27.8	y (16) (1+)
1630.65186	7.6
1640.09338	3.9
1652.99707	7.4
1654.79114	9.0
1655.58362	9.6
1656.69812	7.1
1691.81775	14.0
1724.99158	3.1
1736.91040	3.8
1749.86438	11.9
1767.81580	31.7	b (18) (1+)
1769.15186	20.4
1805.07678	14.6
1814.95850	4.5
1821.80615	4.1
1838.42102	9.1
1839.88794	21.6
1841.68274	6.1
1868.77588	10.4
1910.10132	15.9
