# Supplementary material for: Top-Down and Bottom-Up Identification of Proteins by Liquid Extraction Surface Analysis Mass Spectrometry of Healthy and Diseased Human Liver Tissue
Source: J Am Soc Mass Spectrom. 2014 Sep 3;25(11):1953–61. doi: 10.1007/s13361-014-0967-z (PMC4197381; doi:10.1007/s13361-014-0967-z)
Supplement: Supplementary file 5 — (ZIP 6136 kb) [file 13361_2014_967_MOESM5_ESM.zip › data/GVEVTVGHEQEEGGKWPYAGTAEAIK_-3_2_81613.txt]

       m/z	          i	matches
 258.46298	       3.6
 325.34277	       4.3
 380.41660	      12.6	b (8) (2+)-H2O, y (8) (2+), a (11) (3+)
 391.31641	      10.6
 421.25815	       4.6
 429.35339	      10.3
 430.88763	      24.4
 447.18579	       5.7
 452.73334	       6.1	y (9) (2+)-H2O
 479.31738	       2.9
 534.43750	       3.1
 557.35602	       9.3	a (6) (1+)
 568.95532	       8.3	b (16) (3+)-H2O
 570.04773	       9.6	b (16) (3+)-NH3, y (16) (3+), a (11) (2+)
 604.32959	      17.0	y (11) (2+)
 610.33698	       5.6
 672.31555	       4.1
 678.39362	       6.5
 685.49432	      15.0	b (19) (3+)
 689.41199	       9.2	y (7) (1+), a (20) (3+)-H2O, a (20) (3+)-NH3
 693.48590	      10.9
 700.37231	      11.9	y (19) (3+)
 748.45154	      23.9
 758.94965	       3.4
 778.47015	       8.3
 779.38330	       5.0	b (8) (1+)
 783.97382	       7.1
 787.62476	       8.8
 789.07410	       9.3	a (23) (3+)-NH3, y (15) (2+), a (23) (3+)-H2O
 790.55859	       3.2
 797.58386	      14.5
 799.38947	      17.8	b (23) (3+)-NH3, b (23) (3+)-H2O
 801.07959	       4.6
 807.63715	      22.2
 831.56653	       1.9
 838.47534	      30.7	a (16) (2+)-H2O
 840.51965	      42.8
 848.56219	      17.8	a (16) (2+)
 853.14795	      46.4	b (16) (2+)-NH3, b (16) (2+)-H2O, y (16) (2+)
 862.50171	      24.0	y (24) (3+), b (16) (2+), a (9) (1+)-H2O
 863.42609	      20.7
 868.12109	      44.6
 871.31226	       7.8
 874.65845	       4.6
 882.56177	      11.5
 884.42773	      43.6
 897.06946	      26.4	a (17) (2+)
 964.51874	       7.0
 973.41931	      13.5	y (18) (2+)-H2O, y (18) (2+)-NH3
 977.41406	      46.8	a (18) (2+)
 999.47668	      24.1
1020.64203	      94.5	y (10) (1+)
1021.65747	      40.8
1022.44287	      20.3
1024.85754	      28.5
1041.50305	      19.8	y (19) (2+)-H2O, a (20) (2+)
1050.98291	      40.5	y (19) (2+)
1060.66882	      12.8
1071.90576	      16.5
1079.48718	      11.6
1080.09058	      69.5	y (20) (2+)
1081.17712	      33.8
1129.04150	      29.4	y (21) (2+)
1130.56689	      14.7
1151.77356	       2.0
1153.56653	      13.2
1165.56409	      19.8	b (11) (1+)
1177.74390	      21.5
1179.94263	      50.1	y (22) (2+)
1181.86414	      12.2
1188.75122	      11.3	y (11) (1+)-H2O
1206.64417	      26.2	b (23) (2+), y (11) (1+)
1207.81140	       9.1
1208.68311	      24.3
1247.31384	      10.4
1250.67114	       8.6
1251.49646	       3.2
1293.83240	      18.0	y (24) (2+), b (12) (1+)
1294.81519	      14.4
1295.62732	      11.3
1296.48901	      16.6
1321.66113	      16.4
1322.51794	       5.5
1333.52649	      25.2	b (13) (1+)-H2O, y (25) (2+)-H2O
1334.93103	      10.9	y (25) (2+)-NH3, y (12) (1+), b (13) (1+)-NH3
1350.58044	       5.5
1351.75476	      27.5	b (13) (1+)
1578.50269	       7.3	y (15) (1+)
1677.54211	       2.9
1707.63428	       7.1	y (16) (1+)
