# Supplementary material for: Top-Down and Bottom-Up Identification of Proteins by Liquid Extraction Surface Analysis Mass Spectrometry of Healthy and Diseased Human Liver Tissue
Source: J Am Soc Mass Spectrom. 2014 Sep 3;25(11):1953–61. doi: 10.1007/s13361-014-0967-z (PMC4197381; doi:10.1007/s13361-014-0967-z)
Supplement: Supplementary file 5 — (ZIP 6136 kb) [file 13361_2014_967_MOESM5_ESM.zip › data/IAIFGATGQTGLTTLAQAVQAGYEVTVLVR_-3_2_83491.txt]

m/z	i	matches
342.38763	4.7
350.35727	7.4
359.10446	6.9
361.28925	8.6
370.51666	15.6
387.48041	45.0	y (3) (1+)
388.39130	30.4
402.60938	10.4
425.85699	11.1
440.53857	7.5
456.45517	18.8
458.48349	11.3
468.63248	10.4
472.42191	7.2
484.29065	11.1
486.30261	26.5	y (4) (1+), a (11) (2+)-H2O, a (11) (2+)-NH3
488.31335	8.2
495.23901	3.2
520.37872	3.6
535.17133	5.1
541.63843	3.6
564.60767	11.6
565.27148	2.2
568.08569	20.1	y (16) (3+)-NH3
573.02441	10.0
574.22974	4.2
581.55847	8.8
582.20825	11.0
583.59473	8.2
587.39612	29.0	y (5) (1+)
604.30481	4.5
608.38513	7.3
610.74744	6.3
612.50989	7.2
620.38263	23.3
624.22235	2.4
626.31104	2.7
629.42737	10.1
633.61237	4.3
634.41919	7.4
636.21265	7.5
641.24365	5.6
646.49792	7.2
649.59033	7.8
656.46692	4.3
679.54187	6.9
681.62878	5.7
683.96362	5.1
687.16492	8.6
703.57190	15.4
707.08026	3.8
712.76837	18.5	b (8) (1+)-H2O
713.54187	17.4
718.46820	4.7
719.47766	13.4
720.35315	2.3
724.93164	22.2	y (21) (3+)-H2O, y (21) (3+)-NH3
731.55750	6.4
733.61914	70.6
734.34424	14.0
757.68591	11.3
758.60602	16.2
764.59204	4.8
772.67017	6.5
777.02478	14.3
778.34692	8.5
779.58411	9.2
785.82434	13.3
803.97119	20.9
805.03711	6.4
807.60779	37.5
816.32019	6.9
823.58264	13.6
829.61877	9.4
830.91528	21.9	a (9) (1+)
839.52258	7.0
840.59973	9.1
842.56531	18.3	b (9) (1+)-NH3
851.41199	14.2
855.58179	13.1
859.05420	147.1	b (18) (2+), y (16) (2+), b (9) (1+)
860.00208	30.2
866.54089	43.6
873.09583	10.0
874.76575	9.3
875.63489	2.3
885.66113	5.2
888.44946	10.1
890.33521	8.5
891.17346	12.9
897.76050	4.0
900.47412	10.9
908.96692	27.8	y (17) (2+)
912.07153	19.3	y (27) (3+)-H2O, y (27) (3+)-NH3
913.57568	66.0
915.67578	7.7
919.60132	11.6
921.45081	17.6
923.66089	26.4
933.54663	5.5
937.72107	10.1
938.51453	16.1
947.62671	58.0
960.63794	21.3	b (10) (1+), y (18) (2+), y (8) (1+)-H2O
962.39087	20.0	b (20) (2+)-H2O
964.66797	86.0
969.38147	11.6
971.51379	3.3
973.68555	3.7
974.55701	12.2
975.25867	3.2
976.77356	25.8
978.48279	77.8	y (29) (3+), y (8) (1+)
979.90662	9.9
984.63428	5.1
985.95618	10.3
990.12939	42.4	a (11) (1+)
992.59766	10.7
994.71265	11.0
995.80518	55.3
998.99780	140.6	b (11) (1+)-H2O, b (21) (2+)-NH3, b (21) (2+)-H2O
1000.18372	16.7	b (11) (1+)-NH3
1001.34045	45.7
1002.45239	66.4
1003.19556	18.4
1004.93396	38.2	[M+3H] (3+)-NH3-H2O
1005.61365	38.0
1007.29321	19.5	y (19) (2+)-H2O, b (21) (2+), y (19) (2+)-NH3
1008.31445	12.4
1027.05774	11.0
1029.37219	6.1
1031.98718	4.8
1035.91467	108.5	y (9) (1+), b (22) (2+), y (20) (2+)-NH3, y (20) (2+)-H2O
1036.64148	35.6
1037.64490	16.1
1039.62085	9.7
1051.35803	14.1
1059.61658	36.3
1061.90918	12.8
1063.27698	21.6
1066.32239	25.3
1069.62134	48.9
1072.23218	23.1
1073.72473	14.2
1074.61340	6.7
1078.85229	52.0
1079.51746	6.4
1084.63159	5.3
1087.15771	36.8	y (21) (2+)-H2O, y (21) (2+)-NH3
1095.57703	6.8
1096.54565	7.1
1097.69556	12.2
1100.13232	18.9
1104.45898	8.4
1106.62781	3.9
1107.74207	32.6
1108.73645	46.5	b (23) (2+)-H2O, b (23) (2+)-NH3
1111.22046	102.2
1112.57300	8.5
1115.87073	23.9
1117.51721	42.1	b (23) (2+)
1118.83508	23.3
1119.53345	8.6
1131.46106	12.6
1140.73840	38.2
1143.31799	50.2
1144.96680	41.4
1152.20691	28.2
1152.90698	13.6
1158.64709	6.7
1159.28149	4.8
1161.03210	25.3
1164.54126	5.6
1166.58276	8.4
1171.12561	4.6
1174.55603	11.8
1176.95654	16.6
1182.68970	30.5	b (24) (2+)
1183.32983	33.7
1193.39075	48.5
1195.54407	26.0
1201.55798	13.2
1206.01221	8.9
1209.39185	27.2	a (25) (2+)-NH3, a (25) (2+)-H2O
1213.69434	46.8	b (13) (1+)-H2O
1218.04919	9.1
1227.00818	50.5
1229.25085	21.9	y (24) (2+)-H2O
1231.47449	67.7	b (13) (1+), b (25) (2+)
1232.54285	105.7
1233.63782	37.4
1241.58618	30.1
1250.38513	23.8
1251.59351	15.9
1257.94128	7.5
1260.43127	31.4	a (26) (2+)-NH3
1273.12463	34.4	b (26) (2+)-H2O, b (26) (2+)-NH3
1274.20886	23.0	y (25) (2+)
1275.53516	20.6
1282.23145	20.2	b (26) (2+)
1283.13989	11.5
1298.67603	9.0
1300.93933	5.7
1301.73608	12.8
1302.65625	27.4	y (26) (2+)
1310.26135	48.0
1314.85193	8.7
1315.65027	19.4	y (12) (1+)-H2O, b (14) (1+)-NH3
1317.92969	33.3	a (27) (2+)
1323.03540	328.6	b (27) (2+)-NH3, b (27) (2+)-H2O
1323.80737	168.8
1329.93848	12.7
1331.94067	96.8	b (27) (2+), b (14) (1+)
1332.89722	21.4
1333.61865	45.7	y (12) (1+)
1334.64575	6.0
1335.74109	18.1
1336.53003	8.8
1339.23120	24.3
1344.57129	6.4
1352.78027	22.0
1358.72827	21.8
1371.19885	12.3
1376.66663	19.0	y (27) (2+)
1385.71375	12.6
1386.79785	17.4	y (13) (1+)-H2O
1388.95776	135.5	b (28) (2+)
1399.17810	6.6
1403.97559	20.1
1406.11084	6.3
1412.10266	2.7
1412.82581	12.9
1427.65552	9.9
1428.88586	11.8
1429.84290	21.7	b (29) (2+)-NH3
1438.22888	105.3	b (29) (2+)
1438.96204	127.2
1441.82617	12.1
1442.68616	2.6
1443.73254	5.5
1445.81030	12.8
1453.51392	16.7
1472.88257	12.2
1479.03162	3.5
1504.77966	6.9
1515.71448	3.8
1517.26074	13.5
1540.73779	12.2
1553.93652	10.7
1563.73853	5.2
1569.87927	9.0
1580.34290	20.0
1586.00842	9.1
1613.27246	16.3
1644.70264	11.8
1646.88940	6.7
1647.74585	5.9
1680.88196	16.0
1780.16687	2.6
1797.22839	5.0
1815.25732	9.8
1823.68530	17.8
1872.00354	13.8
1934.19470	12.4
1944.89282	14.3
