# Supplementary material for: Top-Down and Bottom-Up Identification of Proteins by Liquid Extraction Surface Analysis Mass Spectrometry of Healthy and Diseased Human Liver Tissue
Source: J Am Soc Mass Spectrom. 2014 Sep 3;25(11):1953–61. doi: 10.1007/s13361-014-0967-z (PMC4197381; doi:10.1007/s13361-014-0967-z)
Supplement: Supplementary file 5 — (ZIP 6136 kb) [file 13361_2014_967_MOESM5_ESM.zip › data/IAIFGATGQTGLTTLAQAVQAGYEVTVLVR_-3_4_44906.txt]

       m/z	          i	matches
 302.17017	       3.4
 346.27695	       7.1
 371.38806	      10.1	b (12) (3+)-NH3, b (12) (3+)-H2O
 374.14032	      10.2
 387.31415	      21.3	y (3) (1+)
 401.30005	       6.1
 421.27209	       5.1
 433.26099	       8.3
 436.58768	      21.9
 454.31668	       5.4
 455.38000	      10.9
 457.30960	       6.1
 464.34509	       9.0
 486.44989	      38.9	y (4) (1+)
 509.41339	       2.6
 515.36798	       9.5
 517.26050	       3.0
 526.47192	       5.1
 531.21643	       2.5
 540.35181	       7.3
 546.43402	       9.5
 551.24817	       3.2
 582.53845	       3.4
 588.22345	      35.6
 596.27124	       4.7
 613.36841	       6.7
 622.29340	       3.1
 623.20599	       7.5
 624.35065	       6.3
 631.49487	       3.6
 633.36755	       6.2
 635.40942	       5.6
 643.37634	      16.8	b (20) (3+)-NH3
 645.34363	      10.6
 650.28223	       4.8
 659.51660	       6.5
 662.29102	      33.1
 665.30420	       4.2
 666.45209	      26.5	b (21) (3+)-NH3, b (21) (3+)-H2O, b (14) (2+)
 668.44104	       4.0
 672.40125	      12.1	y (19) (3+)-NH3, y (19) (3+)-H2O, b (21) (3+)
 679.62292	       3.5
 682.40875	       3.6
 686.34497	       9.0	y (6) (1+)
 700.48022	       3.3
 706.60828	       6.3
 713.42505	      28.8	b (8) (1+)-H2O
 721.56555	      15.3
 728.34998	       9.2
 731.54736	       8.4
 743.34106	       7.2
 747.47333	      36.6
 761.20593	      12.5
 763.53027	      16.1
 764.31580	       9.5
 769.92651	       1.9
 777.86792	       5.4
 784.38123	      12.5
 791.44958	      15.0
 795.63562	       4.5
 796.63208	       6.8
 803.48145	      23.9
 807.51135	      12.5
 814.50085	       5.3
 815.70435	       9.4	y (7) (1+), b (25) (3+)-H2O
 816.54309	      16.5	b (25) (3+)-NH3
 824.43860	       4.5
 829.52234	       7.7
 833.69727	       2.1
 835.46057	       9.4
 840.58777	      10.8
 844.49255	       6.4
 847.30896	       9.2
 848.87939	       4.3
 858.99402	      26.9	b (9) (1+), y (16) (2+), b (18) (2+)
 859.61829	      17.6
 865.97559	      37.1
 867.82996	       4.2
 869.75513	      17.6
 870.43542	       3.5
 875.43005	       8.0
 877.80127	      18.5
 884.43579	       7.7
 885.54932	       7.1
 887.38843	      17.6	b (27) (3+)
 890.28125	      27.5
 891.50928	      11.1
 897.43079	      11.3
 901.22058	      26.7	y (17) (2+)-NH3, y (17) (2+)-H2O
 903.53918	      12.3
 906.12598	      36.6
 906.94080	      31.5
 908.07788	      14.3	b (19) (2+)
 909.97937	      14.0	y (17) (2+)
 913.60718	       5.9
 922.28687	      19.2
 923.39978	      15.1
 926.73083	      19.4
 927.59644	       8.7
 930.72949	      14.3
 942.20361	      76.7	b (10) (1+)-H2O
 943.38440	      14.3	b (10) (1+)-NH3
 947.45032	      15.2
 948.06165	      26.5
 950.57275	       7.3
 952.60486	       4.9
 956.58057	       5.1
 957.18433	      13.1
 959.65308	      30.5	y (18) (2+), b (29) (3+)
 968.54797	      19.1
 972.84241	       3.0
 974.92908	      39.9
 975.59753	      35.9
 977.78723	      48.3	y (8) (1+)
 978.73047	      14.2	y (29) (3+)
 979.59155	       6.9
 980.45239	      33.9
 985.68225	      10.3
 986.29187	      13.8
 987.61450	      33.2
 988.40430	      37.8
 989.63867	       1.9
 990.36279	      13.9
 992.59644	     127.1
 995.74231	      28.9
 997.27307	       7.4
 998.38025	      67.7	b (21) (2+)-H2O, b (21) (2+)-NH3
 999.09790	      20.7	b (11) (1+)-H2O
1001.15320	       6.2
1002.72571	       9.5
1003.67969	       5.1
1007.46802	       4.5
1008.38550	      22.4	y (19) (2+)-NH3
1011.23499	       2.8
1033.68298	       6.8
1035.57715	     116.2	y (9) (1+), y (20) (2+)-H2O, b (22) (2+)
1036.63428	       4.3
1037.50195	      23.0
1038.19495	      14.8
1042.43005	       8.8
1045.18066	      37.5	y (20) (2+)
1045.99268	      27.4
1050.55701	       7.2
1051.51318	      32.1
1054.53967	      13.7
1056.62390	       6.0
1059.63867	      15.9
1065.53003	       6.8
1066.39246	      37.8
1067.96301	      13.2
1068.88428	      73.2
1074.48694	       9.8
1076.36304	      90.4
1081.25562	       3.9
1082.11353	      15.8
1083.15857	       9.1
1085.58472	       5.3
1095.42627	       5.6
1096.51538	      14.9
1102.84973	      19.1
1104.10864	       3.1
1106.17163	      41.6	y (10) (1+)
1107.21130	      18.5
1112.68811	      34.4	b (12) (1+)-H2O
1114.79712	      14.8
1123.66772	       3.5
1127.94519	      22.3
1129.82056	      18.2
1130.53955	      29.4	b (12) (1+)
1136.29199	      20.6
1139.21155	      57.9
1144.57056	      28.2
1145.39441	       3.9
1151.03784	      10.7	y (22) (2+)-H2O, y (22) (2+)-NH3
1152.65552	      11.9
1155.50854	      48.3
1157.16003	      13.6
1158.63208	      19.8
1160.73181	       6.3
1169.60693	      12.3
1173.73474	      30.4	b (24) (2+)-H2O, b (24) (2+)-NH3
1175.15649	      13.6
1178.49280	      24.7	y (23) (2+)-H2O
1180.55151	      15.0
1182.73547	       2.8
1189.70374	       2.0
1193.47937	      13.1
1194.57422	       7.7
1196.04651	      28.6
1196.87305	      20.3
1197.73157	      10.3
1198.35217	      13.1
1200.70410	      20.7
1202.18884	      78.2
1203.57666	      29.9
1206.63660	      22.8
1208.51099	       8.8
1209.78577	      34.0
1211.19019	      19.2
1217.89148	       6.1
1220.23755	      10.5
1225.13452	      52.3
1230.77490	      21.9	y (24) (2+)-NH3
1231.86462	      52.9	b (13) (1+), b (25) (2+)
1232.94849	      39.5
1234.71033	      31.8	y (11) (1+)
1242.08398	      19.0
1258.54016	      10.4
1259.29968	      16.4
1260.71130	      16.0
1263.69714	      24.0
1266.43408	      30.2	y (25) (2+)-NH3
1267.17114	       6.1
1268.22913	      20.0
1272.60107	      23.9
1273.48608	      69.1	b (26) (2+)-H2O, b (26) (2+)-NH3, y (25) (2+)
1279.80701	      11.6
1282.31262	      50.3	b (26) (2+)
1287.70837	      13.4
1288.58643	      10.9
1290.03674	      15.0
1296.12976	      14.9
1304.62085	       4.5
1306.15601	      42.6
1313.58228	      10.5
1314.65979	      38.2	b (14) (1+)-H2O
1322.95435	     170.9	b (27) (2+)-NH3, b (27) (2+)-H2O
1327.01294	      13.0
1328.98389	       5.2
1330.53467	      18.8
1331.89990	     100.4	b (27) (2+)
1332.77954	      25.4	b (14) (1+)
1341.72375	       3.2
1345.20642	      19.1
1346.25671	       5.9
1350.45374	       6.0
1357.61194	       9.6
1369.47241	      23.4
1371.70972	      18.9
1388.46802	      43.5	b (28) (2+), y (13) (1+)-NH3
1389.23010	      74.5
1403.98596	      12.4
1404.73816	      25.5	y (13) (1+)
1405.92017	      12.4
1412.45337	       2.4
1415.56824	      11.1
1419.00854	      10.6
1426.61157	       4.8
1437.85510	      86.2	b (29) (2+)
1441.70398	      12.6
1464.08240	       7.1
1468.30750	      31.7	y (29) (2+)
1470.41064	       4.2
1472.78101	      11.6
1478.98560	      18.5
1491.79932	      17.2
1523.81885	       4.5
1546.84985	       7.6
1547.97778	       8.0
1552.40393	      22.3
1560.81970	       3.5
1571.80688	      26.0
1573.66028	       5.2
1578.52966	       3.5
1626.98145	       9.7	b (17) (1+)-H2O
1641.40552	      20.3
1644.92090	      24.1	b (17) (1+)
1676.01978	       7.5
1715.83447	      12.1	b (18) (1+)
1716.99792	      15.5	y (16) (1+)
1729.82813	      13.4
1738.98682	       6.7
1742.60632	      11.3
1767.97839	       5.7
1814.89978	      23.4	b (19) (1+)
1815.97729	      23.1
1923.15332	       5.4
1943.04053	       6.3
1944.30481	      18.5
1970.76379	       7.4
1985.86743	      14.2
