# Supplementary material for: Top-Down and Bottom-Up Identification of Proteins by Liquid Extraction Surface Analysis Mass Spectrometry of Healthy and Diseased Human Liver Tissue
Source: J Am Soc Mass Spectrom. 2014 Sep 3;25(11):1953–61. doi: 10.1007/s13361-014-0967-z (PMC4197381; doi:10.1007/s13361-014-0967-z)
Supplement: Supplementary file 5 — (ZIP 6136 kb) [file 13361_2014_967_MOESM5_ESM.zip › data/ANEFHDVNCEVVAVSVDSHFSHLAWINTPR_-3_2_85629.txt]

       m/z	          i	matches
 324.23306	       6.1
 348.37683	       4.7
 371.94855	       6.3
 384.65634	       1.9
 400.24472	       6.9
 407.31903	       2.3
 439.28314	      23.4
 451.16336	       7.7
 453.33694	       2.8
 456.22150	       3.5
 468.17029	      17.4	a (13) (3+)
 482.73511	       5.4
 484.41727	      12.0
 487.43314	      28.5	y (12) (3+)-NH3, y (12) (3+)-H2O, y (4) (1+)
 488.36749	       3.2
 499.33984	       7.9
 554.23682	      37.3	a (5) (1+)-NH3, y (9) (2+), y (14) (3+)-H2O
 559.22876	       7.3
 560.52582	       7.3	y (14) (3+)
 569.46039	       4.7
 572.23126	      15.4	b (10) (2+)-NH3, b (16) (3+)
 576.38031	      15.0
 598.20093	       5.2
 599.38062	      25.1	b (5) (1+)
 600.38110	      25.6	y (5) (1+), a (17) (3+)
 601.36066	       7.7
 607.75806	      18.3	a (11) (2+)-NH3
 615.19611	       4.5
 616.61786	      67.1	y (16) (3+)-H2O, y (16) (3+)-NH3
 631.40381	       3.2
 632.42847	       9.0
 639.18652	       4.3
 645.33936	       4.6
 649.34790	       4.2
 672.26550	       8.6
 681.59888	      11.4
 688.61835	      44.7
 694.36707	       6.1
 697.27899	       6.8
 700.20520	       9.3	a (13) (2+)
 714.75012	      42.3	b (13) (2+), b (6) (1+)
 715.37677	      16.0
 724.44080	      10.6	a (20) (3+)
 731.43518	       8.9	y (12) (2+)-NH3, y (12) (2+)-H2O
 740.60583	       9.0	y (12) (2+), y (20) (3+)-NH3, a (14) (2+)-H2O
 768.63733	       7.9	y (6) (1+)-H2O, y (6) (1+)-NH3, a (7) (1+)-NH3
 769.26660	       6.6
 774.39825	      24.5	y (13) (2+)-NH3, y (13) (2+)-H2O
 783.59808	      72.6	y (13) (2+), y (21) (3+)-NH3
 786.41156	      39.6	y (6) (1+)
 787.26855	      17.9
 787.93213	      11.8
 788.54535	      11.7	y (21) (3+)
 790.46606	      44.7
 795.20203	      21.8	b (7) (1+)-H2O
 796.42737	      11.9	b (7) (1+)-NH3
 798.42694	       2.9
 810.60681	      18.2
 813.46228	      11.4	b (7) (1+)
 814.34888	      20.1
 815.39758	       4.9
 816.54932	       6.1
 826.52563	       5.2
 828.20032	      13.0
 830.43726	       3.2
 835.94824	      29.8
 836.69287	       3.1
 849.77783	       2.7
 850.59326	      12.0
 855.27856	      21.5	a (24) (3+)-H2O, y (23) (3+)-H2O, y (23) (3+)-NH3, a (24) (3+)-NH3
 857.38867	      19.5	y (7) (1+), b (16) (2+)
 858.44495	      18.9
 859.47485	      13.1
 860.51270	       8.9	y (23) (3+), a (24) (3+)
 868.68982	       4.9
 877.18384	       2.5
 894.77234	      25.1	y (24) (3+)
 906.81421	       3.0
 908.03247	      26.8
 922.28418	       3.7
 926.44409	       7.4	b (25) (3+)-NH3, y (25) (3+)-NH3, b (25) (3+)-H2O, y (25) (3+)-H2O
 928.51294	       4.7
 929.37244	       5.9
 934.45154	      63.1	y (16) (2+)
 939.77100	      11.8
 945.95142	      28.2
 949.84363	       6.3
 953.39355	      21.8	y (8) (1+)-NH3
 958.65869	       8.5	b (18) (2+)
 969.61987	      11.3	b (26) (3+)
 970.61023	       9.2	y (8) (1+)
 971.52966	       5.9
 972.50049	      26.0	y (26) (3+)-NH3, y (26) (3+)-H2O
 977.49756	       3.5
 978.99512	      24.6
 980.47839	      19.3
 982.36572	      11.4
 983.49512	      12.2	y (17) (2+)
 988.07825	      15.6
 990.28491	       5.9
 998.64648	      23.7	a (27) (3+)
1001.45398	      12.9	b (27) (3+)-H2O, b (27) (3+)-NH3
1010.51892	       6.3
1016.29797	      41.6
1019.09692	      95.2	y (18) (2+), b (19) (2+)-NH3
1022.46118	      36.2
1023.55432	       8.2
1025.97595	      18.4	a (28) (3+)-NH3, a (28) (3+)-H2O
1027.40222	      51.4	y (27) (3+), b (19) (2+)
1032.39087	      15.3	a (28) (3+)
1042.79114	       2.9
1046.60950	      14.9
1048.10120	      30.5
1050.70117	       5.7
1051.38525	      14.1
1055.13525	      21.8
1057.44177	       9.6
1063.46301	      14.8
1064.55396	      29.4	y (28) (3+)-H2O, a (29) (3+), y (28) (3+)-NH3
1066.54492	       5.4
1068.63977	       9.4	y (19) (2+), b (29) (3+)-NH3
1070.97302	      16.7	y (28) (3+)
1072.61987	      19.0
1076.02258	      29.4
1080.45349	      18.9
1083.37256	      14.4
1084.55261	      13.9
1100.09033	      36.6	b (20) (2+)
1100.96777	      25.8
1101.68652	      21.4	y (29) (3+)-H2O
1107.75952	      46.4	y (9) (1+), y (29) (3+)
1108.41931	      35.1	y (20) (2+)-H2O
1109.52136	      28.0	y (20) (2+)-NH3
1112.09485	      24.0
1114.63574	      38.6	a (10) (1+)-NH3
1115.62842	      27.6
1117.01013	      11.9
1118.29138	      21.2	y (20) (2+)
1120.59265	      33.6	[M+3H] (3+)-NH3-H2O, a (21) (2+)-H2O
1121.39246	      13.2	a (21) (2+)-NH3
1122.37756	      34.7
1137.87341	      13.8
1154.62354	      13.7
1158.56836	      21.4
1162.34741	      22.4
1178.62415	      17.8
1181.56653	       9.6
1182.87903	      40.3	y (21) (2+)
1194.47900	      37.9	y (10) (1+)
1195.62988	      17.4
1196.35327	      59.0
1196.99597	      15.8
1200.70911	       5.0
1212.45361	       8.9	a (11) (1+)-H2O, b (22) (2+)
1214.14368	       7.4	a (11) (1+)-NH3
1222.38330	       7.5
1224.79590	       8.5	y (22) (2+)-H2O
1231.58691	      18.5
1233.72229	       9.3	y (22) (2+)
1242.42310	      13.9
1249.32349	      19.8
1254.07349	      31.8
1255.06360	      11.4	a (23) (2+)
1256.18457	      23.0
1257.65674	      14.8
1258.97449	      27.0	b (11) (1+)
1260.72070	      13.2	b (23) (2+)-NH3, b (23) (2+)-H2O
1264.63635	      32.4
1267.57239	      27.8
1273.63782	       3.2
1278.55225	      15.6
1282.57471	       9.9	y (23) (2+)-H2O, a (24) (2+)-NH3, y (23) (2+)-NH3
1283.48572	       2.8
1288.22729	      12.9
1289.74402	       6.1
1291.16602	      59.5	y (23) (2+), a (24) (2+)
1292.32605	      70.9
1293.12842	      23.7
1304.70483	      53.6	b (24) (2+)
1320.70898	      20.4
1321.88464	      22.4
1323.70752	       4.5
1331.56860	       7.9	y (24) (2+)-H2O, y (24) (2+)-NH3
1338.86401	      65.3	b (12) (1+)-H2O
1341.37744	     137.2	y (11) (1+), y (24) (2+)
1342.47437	      31.2
1343.51697	      18.9
1357.55347	      17.9	b (12) (1+)
1358.64282	      47.9
1376.07471	       6.8
1384.64844	      21.7
1389.02344	      25.9	b (25) (2+)-H2O, b (25) (2+)-NH3, y (25) (2+)-H2O
1390.12366	      75.6	y (25) (2+)-NH3
1390.78992	      11.6
1398.34998	     131.8	b (25) (2+), y (25) (2+)
1399.36487	      39.3
1400.23840	      17.8	a (13) (1+)
1408.85193	      22.3
1411.65002	      12.0	b (13) (1+)-NH3
1420.08630	       5.2
1422.53284	      10.6
1426.83386	      27.8
1428.57043	      26.0	b (13) (1+)
1429.46204	       9.0
1430.61658	      47.8	a (26) (2+)-H2O
1437.63342	      12.4
1438.77783	      17.2
1441.66467	      21.2
1446.09155	      10.5	b (26) (2+)-NH3
1455.30481	      48.2
1458.34497	      34.1	y (26) (2+)-H2O, y (26) (2+)-NH3
1459.08044	      17.2
1461.60864	       5.7
1463.74109	      11.8
1466.94568	     125.2	y (26) (2+)
1467.79089	     104.7
1474.66406	      23.8
1478.97180	       3.0
1479.68726	       3.0
1480.65649	       7.9
1486.42761	      20.6
1499.66333	       7.8	a (14) (1+)
1503.77490	      27.1
1507.07837	      18.5
1510.64917	       4.9
1523.64539	      28.1
1524.86353	      21.0
1527.50024	      12.8	b (14) (1+)
1529.00415	     108.6
1529.76672	      15.0
1531.55676	      66.7	y (27) (2+)-NH3, y (27) (2+)-H2O
1541.66455	      30.2
1546.95996	       6.5
1547.97131	      10.4	a (28) (2+), y (13) (1+)-NH3, y (13) (1+)-H2O
1553.84595	      10.4	b (28) (2+)-NH3
1561.69690	      13.0	b (28) (2+)
1565.71851	      15.1	y (13) (1+)
1566.91687	      12.3
1568.74988	       6.0
1577.81799	       6.0
1580.65930	       9.1
1610.81201	      21.3	b (29) (2+)
1619.97583	       3.0
1655.75073	       5.2
1663.74878	       9.3	y (14) (1+)-NH3
1667.82837	      18.6	a (16) (1+)-H2O
1668.65051	       9.5	a (16) (1+)-NH3
1669.80945	      18.8
1670.41589	      12.1
1680.75940	      48.1	y (14) (1+)
1681.73340	      31.2
1682.78162	      13.7
1695.90942	       6.5
1697.41492	       3.8
1713.94128	       5.5
1757.87585	      11.9
1765.17554	       4.2
1766.99304	       8.8
1780.08105	      16.4	y (15) (1+)
1797.08142	       6.0
1800.76758	       6.3
1818.88379	      32.0
1819.79224	      15.4
1829.93945	      26.9
1831.42505	       4.8
1866.93762	       5.9
1867.85327	      12.2
1917.83167	      18.8
1946.80322	      12.5
1966.75879	       5.8
1977.53882	       9.9
1990.64978	       4.7
