# Supplementary material for: Top-Down and Bottom-Up Identification of Proteins by Liquid Extraction Surface Analysis Mass Spectrometry of Healthy and Diseased Human Liver Tissue
Source: J Am Soc Mass Spectrom. 2014 Sep 3;25(11):1953–61. doi: 10.1007/s13361-014-0967-z (PMC4197381; doi:10.1007/s13361-014-0967-z)
Supplement: Supplementary file 5 — (ZIP 6136 kb) [file 13361_2014_967_MOESM5_ESM.zip › data/ANEFHDVNCEVVAVSVDSHFSHLAWINTPR_-3_4_21584.txt]

m/z	i	matches
225.11621	9.9
244.21210	8.7
251.49849	4.6
255.13388	4.6
258.32977	5.2
269.27063	7.5
272.52823	15.7
277.40378	3.9
282.50323	7.3
284.13257	6.7
285.15146	7.4
286.46561	6.9
287.87280	18.2
295.21759	8.4
297.32132	3.0
300.40341	12.8
304.34671	19.0
308.30435	8.4
309.09802	20.5
312.28607	10.2
314.12408	15.6
315.36188	31.5
317.35312	5.2
324.50528	5.1
327.53796	8.8
328.32855	3.6
329.24475	23.0
330.16266	18.9
331.14612	5.9
332.39606	7.6
333.30334	13.2
338.44345	4.6
340.16852	9.6
341.49808	5.9
347.54214	26.2
354.32666	22.2
356.34424	4.3
364.45386	7.7
365.41443	4.0
371.34326	5.2
372.25723	12.6
373.26221	26.7
374.47760	22.9
385.19638	27.3
389.26929	6.1
394.24503	23.2
397.37909	14.1
398.90186	20.4
399.80835	2.6
401.23700	8.0
403.28906	20.4
406.27118	32.8
406.88000	21.2
411.04218	39.2
411.74377	22.6
416.01855	13.3
419.39954	2.2
425.33102	14.4
429.23782	11.6
434.34460	16.2
435.48376	3.0
437.53101	8.3
439.35095	8.6
443.50836	20.6
445.19357	5.2
446.07867	2.2
448.12021	4.3
450.38177	6.4
452.41699	20.3
456.47769	15.7
458.46454	2.5
461.34625	9.1
462.22403	28.7
463.21652	38.8
464.10724	20.6
465.27838	7.7
469.15979	4.3
469.87991	4.2
471.26663	15.2
473.86823	18.6
476.16217	3.3
478.25330	9.1
484.18066	10.7
484.97723	31.9
487.46350	197.1	y (17) (4+)-NH3, y (4) (1+), y (17) (4+)-H2O, y (12) (3+)-H2O, y (12) (3+)-NH3
488.35809	6.5
489.38043	7.1
493.33020	7.0
496.80817	20.0
497.91406	6.4
499.99493	31.6
502.36365	22.3
505.79089	26.6
507.05347	39.8
507.79120	8.5
509.51019	11.1
511.12305	2.1
513.89362	41.4
514.51337	1.7
515.24994	6.7
516.31274	14.8
519.16010	23.4
520.32135	2.6
525.25836	17.1
526.16364	9.6
527.31635	31.8
528.24927	28.8
531.10712	32.0
534.54376	4.5
535.31213	5.0
536.25842	31.7
537.26794	35.8
538.33063	22.6
539.17548	8.8
541.67688	10.6
543.28979	9.4
545.81812	15.7
547.46368	17.7
548.47498	7.3
549.33856	13.4
550.32739	25.3
554.36902	54.8
555.63043	16.9
556.29114	7.3
557.78900	46.8
559.28699	43.0
563.24200	34.5
564.15356	44.0
566.76904	6.2
567.76556	46.6
569.33398	4.9
571.46820	154.0	b (10) (2+)-H2O, b (10) (2+)-NH3, b (16) (3+)
572.50751	100.1	b (21) (4+)
573.28711	17.8
575.26624	8.5
576.24719	30.7
580.09546	177.2	b (10) (2+)
580.91156	128.5	b (5) (1+)-H2O
581.66455	13.9
582.49670	17.1
583.34021	11.8
584.53864	3.0
585.24048	16.0
586.62506	26.8
587.49060	5.2
589.36823	18.6
590.26953	18.3
591.32172	35.3
593.36151	6.0
594.99640	15.4
595.81689	11.9
598.53595	29.2
599.35828	21.5
600.36511	302.6	y (5) (1+)
601.44659	60.7
602.61859	12.0
604.02960	12.4
605.39563	47.5
607.39594	73.1
608.30652	57.3
609.21051	19.9
610.37903	3.7
612.59686	155.7	y (22) (4+)-H2O, y (22) (4+)-NH3
613.54712	61.2
614.64246	19.4
615.69489	108.1
616.34656	121.5	y (16) (3+)-H2O
616.98260	19.9
617.82007	8.0
621.37854	351.7	b (11) (2+)-NH3, b (11) (2+)-H2O
622.46686	114.4	y (16) (3+)
623.16943	15.9
625.30481	9.6
626.42902	16.0
627.55353	30.3
628.31299	18.4
630.04553	742.1	b (11) (2+), b (23) (4+)-NH3, b (23) (4+)-H2O
630.85291	161.8
631.58246	5.6
634.52985	13.9
635.84167	58.5
637.49792	13.2
639.19977	32.3
640.63245	40.9
642.99823	7.5
643.81445	54.5
644.77203	6.4
645.66711	6.3
646.50928	4.8
648.10077	53.3
648.93707	89.9
651.40936	51.5
653.46625	13.1
655.37964	9.2
656.63239	199.0	y (17) (3+)
657.39203	16.6
657.99658	9.0
660.41711	7.3
661.40558	8.5
662.62714	142.7	y (11) (2+)-NH3, y (11) (2+)-H2O
663.79803	5.8
664.59625	19.4
665.48450	190.4
666.58282	45.6
669.38617	12.0
670.67303	98.3	y (11) (2+), b (12) (2+)-NH3, b (12) (2+)-H2O, y (24) (4+)
671.70795	71.3
672.96606	15.4
674.35400	45.5
675.01190	11.8
676.01392	36.4
677.40057	25.9
679.55719	394.3	b (12) (2+), y (18) (3+), b (19) (3+)-H2O, b (19) (3+)-NH3
680.45496	192.2
682.32550	12.1
684.40900	27.7
685.55426	17.9
687.66541	19.5
688.92572	9.6
690.38641	7.5
691.43945	45.9
692.47260	59.7
693.36011	17.9
694.82532	22.7
697.64337	41.8
698.48364	25.1
699.35010	17.2
700.37616	40.8
701.40424	31.7
702.05450	3.3
704.55493	40.8
706.10803	99.9	b (13) (2+)-H2O
707.04138	162.4	y (19) (3+)-H2O, y (19) (3+)-NH3, b (13) (2+)-NH3
709.40125	29.9
712.97693	289.2	y (19) (3+)
714.72406	386.2	b (6) (1+), b (13) (2+)
715.36578	276.1
716.03717	3.7
716.91687	51.1
720.62787	13.4
722.21436	18.6
723.02301	43.7
724.88269	12.7
726.03937	76.4
727.20825	3.0
728.42468	15.9
729.44214	13.4
731.48511	26.9
732.39594	3.3
734.39587	15.5
735.68732	33.2
737.65784	5.0
739.03668	3.9
740.53705	200.9	y (20) (3+)-NH3, y (12) (2+)
741.19263	11.1
742.60852	24.8
743.46320	11.5
744.07660	28.1
745.76575	89.7
746.51929	76.2
749.71472	38.5
752.16479	27.2
753.53021	3.5
754.72852	20.7
755.80585	58.8
756.44080	43.3
757.35010	20.3
759.11664	23.7
760.45630	39.6
761.87488	23.1
762.54938	6.6
763.58917	42.5
764.40253	74.2
765.47998	11.6
766.85028	37.6
768.72614	22.2
769.62817	19.6
770.84418	207.4	y (27) (4+)
771.58557	32.1
772.47186	27.6
774.61877	51.0
775.84387	42.2
776.61285	21.3
777.52850	9.6
778.68549	5.8
780.42102	4.2
781.43982	5.2
782.45319	15.9
783.80835	498.2	y (21) (3+)-NH3, y (13) (2+)
784.66180	123.9
785.63043	85.5
786.49304	600.8	y (6) (1+)
787.58368	212.4
788.55322	32.2
789.31543	53.2
790.67450	55.4
791.51367	35.6
792.52039	23.9
794.31171	109.7
795.02582	19.1
796.25488	34.5
797.45667	14.5
798.70886	134.9	y (28) (4+)-H2O, b (15) (2+)-H2O, y (28) (4+)-NH3
799.77557	341.7	b (15) (2+)-NH3
800.64636	92.4
801.46747	5.1
802.90619	354.5	b (22) (3+)-NH3, y (28) (4+), b (22) (3+)-H2O
803.57867	277.3
804.35809	2.0
805.18390	14.5
806.07788	49.9
807.01868	12.4
808.84570	828.7	b (22) (3+)
809.58575	340.9
810.33002	104.6
811.37378	34.6
812.86890	3.5
813.50201	73.6
814.51465	60.5
815.49225	5.2
816.63177	53.1
819.32007	40.4
821.71960	31.9
823.06293	82.0
824.15515	47.9
827.39063	16.3
828.50671	17.9
831.10321	54.9
832.33740	88.3
833.15607	49.3
834.52777	100.7
836.98572	224.6
838.08386	122.7
839.16449	20.3
841.08716	544.9	y (7) (1+)-NH3, y (14) (2+), [M+4H] (4+)-NH3-H2O, b (23) (3+)-NH3, b (23) (3+)-H2O
842.01831	74.4
852.86163	5.5
857.40247	507.5	b (16) (2+), y (7) (1+)
858.53839	234.3
859.57324	87.9
860.30878	9.3
861.52136	91.8
862.14154	61.2
863.44354	18.6
864.68073	114.7	b (24) (3+)-NH3, b (24) (3+)-H2O
865.80054	47.1
867.46344	2.3
868.79266	18.0
870.47034	1105.6	b (24) (3+)
871.41119	149.2
872.92230	43.1
873.54480	18.7
874.64246	8.1
877.41553	2.4
878.45844	23.9
879.40100	7.0
880.62445	16.0
881.70996	43.2
883.60815	13.2
884.60376	4.1
885.49921	36.4
886.68567	8.4
888.39716	7.6
890.73120	724.9	y (15) (2+)
891.53253	398.7
892.40875	54.5
894.76331	44.8
895.45184	9.7
896.57770	68.9
897.50122	25.2
898.63660	26.1
899.50275	18.3
900.50586	9.3
904.45715	31.5
905.49170	35.4
906.49591	9.2
907.72211	19.4
908.35522	3.3
909.20721	24.8
911.44049	2.7
912.43134	75.1
913.23962	42.5
914.32489	18.1
916.54279	21.3
917.49731	80.4
918.36371	48.3
920.75476	12.3
921.58606	25.5
923.11987	320.8
923.97650	47.6
925.46973	142.6	y (16) (2+)-NH3, b (25) (3+)-H2O, y (16) (2+)-H2O
926.67169	130.0	b (8) (1+), b (25) (3+)-NH3, y (25) (3+)-H2O, y (25) (3+)-NH3
927.46777	78.1
928.52563	32.6
930.02771	4.8
931.05658	78.4
932.10132	130.0
932.70416	571.4	y (25) (3+), b (25) (3+)
934.19775	1942.4	y (16) (2+)
935.08368	474.7
936.01611	35.5
939.01880	28.5
942.79749	3.5
947.58350	3.8
951.60486	40.1
953.56116	4.3
956.47095	15.7
957.70441	13.3
958.48364	69.1
960.55573	29.1
961.37616	55.0
963.45313	7.0
965.68109	8.6
966.52570	9.2
967.79443	34.1
969.88116	58.6
970.55396	213.0	y (8) (1+), b (26) (3+)
971.61633	74.0
972.75073	71.0
973.46259	7.5
974.72321	161.4	y (17) (2+)-NH3, y (17) (2+)-H2O
975.55078	52.2
976.96417	9.4
978.26324	299.3	y (26) (3+)
978.97601	205.1
981.49365	26.9
982.45551	15.5
983.76178	1940.9	y (17) (2+)
984.63123	553.8
985.59894	55.8
986.43604	33.6
988.54816	14.7
989.65057	76.0
992.96179	36.1
994.55951	25.2
995.60474	25.8
997.40094	35.6
998.81824	76.1
999.47156	17.7
1001.07727	45.5
1001.95807	25.9
1003.87640	25.1
1008.45355	172.0	b (27) (3+)
1009.19891	38.0
1010.31958	261.9	y (18) (2+)-H2O, y (18) (2+)-NH3
1011.34137	44.3
1013.79199	112.0	b (9) (1+)-NH3
1014.54877	20.7
1015.53668	31.6
1016.54266	30.2
1019.32159	1534.6	y (18) (2+)
1020.02631	488.7
1020.67877	251.8	y (27) (3+)-H2O
1022.25140	34.9
1022.96283	20.4
1024.39685	18.6
1025.41077	38.8
1026.85864	126.5
1027.62158	136.7	y (27) (3+), b (19) (2+)
1028.52319	60.3
1029.82043	34.4
1030.61536	33.1
1031.55859	29.8
1034.70239	24.9
1035.98364	71.9
1041.64624	21.9
1042.68408	49.9
1044.06287	11.4
1045.46387	3.9
1047.14673	87.0
1048.05225	30.4
1048.66809	10.4
1051.02393	42.5
1051.77405	3.1
1053.54175	30.8
1056.47583	9.9
1059.57935	172.9	y (19) (2+)-NH3, y (19) (2+)-H2O
1060.46204	40.4
1061.29395	14.6
1064.61865	5.4
1065.95459	28.9
1066.79224	7.1
1067.90979	8.1
1068.82800	738.9	b (29) (3+)-NH3, y (19) (2+)
1069.77808	388.0	y (28) (3+)
1070.77063	90.9
1071.87170	3.1
1074.19543	49.4
1074.92810	34.2
1076.10889	54.7
1077.03015	24.1
1078.45532	9.1
1079.64075	15.2
1081.66333	29.0
1082.48108	3.0
1083.54919	5.0
1085.62329	10.7
1087.14685	45.2
1088.54431	10.2
1089.41223	31.5
1093.82275	18.1
1098.37317	19.0
1099.60461	28.7
1100.87561	64.1
1101.68591	59.1
1102.53345	7.9
1104.59204	10.7
1105.60376	23.6
1107.65991	57.8
1109.56653	42.4
1111.72168	23.3
1113.19824	33.8
1114.56848	48.2
1115.70618	5.5
1116.52246	4.0
1118.22656	162.8	y (20) (2+)
1119.24121	86.9
1120.32349	42.2
1122.18408	33.9
1123.54102	21.0
1124.42090	9.1
1125.71631	12.7
1126.61084	57.3
1127.63501	47.7
1128.83948	4.7
1130.70483	9.8
1132.70337	31.0
1135.18713	66.9
1136.02881	18.2
1136.63428	38.6
1138.53088	2.8
1139.64978	9.4
1140.79907	19.3
1142.60193	7.3
1144.30774	296.8	b (21) (2+)
1145.11584	228.2
1145.95447	21.2
1147.54150	26.7
1148.15027	14.4
1149.91711	18.5
1150.55701	12.3
1152.59570	42.8
1153.23096	24.1
1154.58679	19.5
1156.88489	27.4
1158.82690	11.4
1159.51038	138.2	b (10) (1+)
1160.44751	188.6
1161.41284	72.4
1162.16077	8.8
1162.85217	18.7
1163.53052	5.6
1165.23767	23.3
1169.28430	10.3
1170.56335	5.6
1174.38843	24.6
1176.91650	2.8
1179.09631	7.3
1180.60522	79.4
1181.73694	23.4
1183.67871	45.1
1187.45056	28.0
1188.55762	4.6
1189.89221	33.2
1192.14160	33.2
1193.53979	29.6
1194.73816	61.1
1195.63745	50.9
1196.69775	59.8
1198.77429	9.1
1200.57068	31.4
1202.59521	26.4
1203.84155	26.7
1204.70752	10.1
1209.66089	13.7
1212.42932	67.3
1213.37598	116.6
1214.70569	11.1
1216.67212	18.1
1217.98706	10.9
1222.48962	7.7
1223.79761	11.8
1224.63940	39.0
1226.97778	9.7
1230.50757	50.0
1231.65613	13.6
1232.54297	17.7
1235.68384	40.0
1240.73633	21.5
1241.56299	48.1
1243.60339	13.8
1245.78906	6.2
1251.76721	41.3
1252.54468	8.0
1254.46704	12.1
1258.64673	245.5	b (11) (1+)
1259.66052	216.0	b (23) (2+)-H2O
1260.53186	52.6
1261.23010	8.8
1267.69739	33.6
1268.54932	7.0
1269.74890	18.0
1270.61658	12.4
1276.82361	12.0
1280.75366	14.2
1288.67712	22.0
1291.84937	22.8
1293.18921	17.2
1298.76770	21.2
1299.61194	4.7
1305.02039	24.5
1305.65771	53.3
1306.49023	3.0
1308.57764	21.2
1311.70996	12.0
1312.53821	10.6
1316.57593	13.5
1319.65356	10.3
1324.77161	4.6
1329.23230	18.8
1330.78174	2.9
1331.47131	19.9
1332.54272	12.1
1336.73315	4.4
1340.66370	35.4
1341.72693	27.8
1342.86035	34.7
1344.64368	5.3
1351.91150	4.0
1357.81934	94.3
1358.63696	76.9
1359.66687	16.9
1360.78772	26.5
1365.74512	27.6
1366.62524	14.5
1370.61462	19.3
1372.06567	10.9
1381.65906	3.4
1382.55737	5.3
1393.96448	19.1
1394.95654	7.8
1399.30444	79.5
1400.01514	1.1
1408.76501	6.8
1409.77161	24.0
1410.62683	14.1
1411.72083	27.2
1414.72961	11.4
1428.90662	36.7
1429.71399	54.4
1430.71057	19.3
1431.70911	11.9
1433.81091	16.1
1453.26392	5.9
1454.66077	13.0
1491.76233	3.5
1495.73108	7.7
1499.67029	7.3
1502.82129	5.7
1509.84204	4.5
1520.78406	15.2
1527.82043	13.5
1528.71277	5.8
1529.74646	8.2
1537.78467	30.0
1541.77319	11.1
1550.64612	11.7
1551.79077	9.9
1566.77673	9.1
1567.77905	8.9
1578.99512	7.9
1579.75757	21.8
1595.79492	5.0
1666.67236	6.8
1671.83887	10.6
1676.66919	4.6
1696.00146	22.4
1715.61816	17.3
1748.92725	9.7
1765.99658	19.3
1766.93127	23.6
1828.75293	4.3
1829.49817	7.8
1847.67383	9.9
1921.74939	7.3
