# Supplementary material for: Top-Down and Bottom-Up Identification of Proteins by Liquid Extraction Surface Analysis Mass Spectrometry of Healthy and Diseased Human Liver Tissue
Source: J Am Soc Mass Spectrom. 2014 Sep 3;25(11):1953–61. doi: 10.1007/s13361-014-0967-z (PMC4197381; doi:10.1007/s13361-014-0967-z)
Supplement: Supplementary file 5 — (ZIP 6136 kb) [file 13361_2014_967_MOESM5_ESM.zip › data/EILGTAQSVGCNVDGR_-3_4_3132.txt]

       m/z	          i	matches
 268.26300	       5.0
 289.24326	       4.8
 294.26752	       8.3
 314.23160	       5.7
 315.44403	       6.4
 326.51495	       4.2
 338.35840	      10.6	b (3) (1+)-H2O
 345.73517	       1.7
 347.38583	      19.0	y (3) (1+)
 356.37378	      17.7	b (3) (1+)
 373.80920	       4.1
 382.32935	      15.4
 390.35449	       7.9
 453.32703	       3.1
 461.25562	      11.4
 462.35196	       7.9
 478.37494	      11.9	b (10) (2+)
 484.38049	       3.4
 504.33832	      19.1
 514.50720	       9.5	b (5) (1+)
 518.16876	      25.3	y (10) (2+)
 549.33057	       5.8
 557.37231	       3.2
 560.34082	      23.7	y (5) (1+)
 562.40863	       2.7
 564.81323	      14.6
 567.34924	      10.8	b (6) (1+)-H2O
 581.24731	       5.7
 582.31659	      10.9
 585.40186	      14.9	b (6) (1+)
 596.65649	       3.0
 603.25757	      11.2	y (12) (2+)
 622.28333	      13.1
 624.25464	      20.1	y (13) (2+)-NH3
 625.21033	       2.4
 642.31293	      10.2
 654.53815	       5.6
 670.23956	       5.0
 671.11316	       4.8
 678.42548	       7.7
 686.40112	       8.7	b (14) (2+)-NH3
 688.80402	      29.4	y (14) (2+)
 693.59338	       8.4
 694.71912	      23.2	b (14) (2+), b (7) (1+)-H2O
 695.40216	       3.6
 696.43103	      10.7	b (7) (1+)-NH3
 702.38458	       9.7	y (7) (1+)-H2O
 703.43378	       5.8	y (7) (1+)-NH3
 715.00867	      13.0	b (15) (2+)-NH3
 720.40961	     106.7	y (7) (1+)
 721.36371	      21.6
 723.35248	       8.2	b (15) (2+)
 726.02954	      12.4
 733.35181	       9.3
 735.52802	      18.1
 736.42511	       6.8	y (15) (2+)-NH3, y (15) (2+)-H2O
 739.43225	       8.9
 745.41785	      12.2	y (15) (2+)
 747.99652	      37.3
 750.47357	       8.7
 757.48096	       9.6
 759.70868	      30.7
 765.46887	      20.7
 771.39301	      13.9
 775.60480	       7.7
 782.54138	      16.5	b (8) (1+)-H2O
 783.69263	       7.9	b (8) (1+)-NH3
 791.44086	       3.1
 792.08960	      50.2	[M+2H] (2+)-NH3-H2O
 792.84039	      16.3
 796.06531	      24.5
 800.66968	      57.1	b (8) (1+), y (8) (1+)-H2O, [M+2H] (2+)-H2O, [M+2H] (2+)-NH3
 801.62683	      47.4	y (8) (1+)-NH3
 803.58844	       2.4
 819.65686	      13.8	y (8) (1+)
 820.58887	      22.8
 845.55853	      10.2
 854.83020	      24.7
 861.08759	       3.7
 863.63177	      23.6
 864.36060	      24.4
 881.56995	      16.4	b (9) (1+)-H2O
 899.53528	       6.0	b (9) (1+)
 900.60504	      30.3
 905.36719	       3.6
 906.62256	      62.0	y (9) (1+)
 907.57513	       6.0
 908.45343	       4.2
 909.67566	       3.6
 920.06909	      30.1
 926.52728	      21.3
 946.10944	      16.1
 947.58014	       8.1
 960.30627	       5.1
 977.47699	      13.3
1007.04547	      11.7
1017.51984	       6.6	y (10) (1+)-NH3
1023.69720	      19.3
1034.37622	      58.2	y (10) (1+)
1035.63916	       5.9
1042.10327	       4.4
1054.98730	      17.1
1059.53674	       5.2
1064.20459	      11.0
1071.70044	      11.3
1088.53479	      10.0	y (11) (1+)-NH3
1105.55151	      18.9	y (11) (1+)
1106.58813	       9.9
1138.41077	       9.1
1181.62415	      17.7
1182.32886	      17.8
1191.62402	       4.3
1206.81140	       9.0	y (12) (1+)
1255.38684	       4.3
1263.48901	      13.2	y (13) (1+)
1264.61682	       7.8
1273.61523	      28.6
1376.73877	      10.3	y (14) (1+)
1382.93457	       6.2
1388.65930	      11.1
