# Supplementary material for: Top-Down and Bottom-Up Identification of Proteins by Liquid Extraction Surface Analysis Mass Spectrometry of Healthy and Diseased Human Liver Tissue
Source: J Am Soc Mass Spectrom. 2014 Sep 3;25(11):1953–61. doi: 10.1007/s13361-014-0967-z (PMC4197381; doi:10.1007/s13361-014-0967-z)
Supplement: Supplementary file 5 — (ZIP 6136 kb) [file 13361_2014_967_MOESM5_ESM.zip › data/DLLIAYYDVDYEK_-3_2_76269.txt]

m/z	i	matches
229.18837	24.5
230.31464	4.7
235.22356	9.1
237.22278	7.7
257.32788	8.0
261.17010	2.8
276.09033	16.9
279.11615	3.9
285.40598	6.4
297.23599	22.4
298.36948	3.7
300.12158	36.1
307.20148	12.1
311.30902	3.3
322.40497	35.5	a (6) (2+)-H2O
323.13501	13.4
324.28262	14.7
326.26410	7.6
342.26923	143.0	b (3) (1+)
343.35956	4.1
344.35474	14.8
351.29346	9.2
355.48264	9.0
365.13644	2.4
367.08667	4.8
368.38074	6.6
373.63800	4.2
378.33051	5.1
381.46201	5.0
383.51862	8.4
385.98679	3.2
386.75134	4.5
391.92804	21.0
397.57385	27.3
407.46997	10.4
409.48767	20.8
413.38519	58.2	a (7) (2+)
414.39221	9.6
416.43463	3.0
420.54083	7.6
424.33844	24.4
425.45569	10.7
427.47937	15.8
434.47919	10.3
435.28503	3.2
439.20892	190.2	y (3) (1+)
440.42975	8.3
442.30865	32.1
443.10541	12.2
446.27271	5.2
451.42126	20.2
454.33795	18.2
455.44788	128.4	b (4) (1+)
456.37140	39.7
460.34155	20.8
464.18958	12.6
465.28711	8.0
466.27606	18.2
468.93365	4.8
474.38306	2.8
475.49432	4.8
480.52771	16.4
482.25330	6.8
483.55377	15.0
488.39008	39.3
491.26379	3.8
492.33478	5.8
496.31793	3.5
498.40088	9.3
500.33893	17.2
515.42694	1.7
520.58740	5.5
522.22937	29.7
523.43512	33.3
525.52734	32.2
526.34052	143.2	b (5) (1+)
527.13751	25.1
527.83069	19.6
531.39697	16.9
533.14252	16.0
536.22736	21.1
537.37708	7.1
538.43933	8.4
539.40088	13.3
542.05518	1.9
543.22992	3.5
546.41412	2.9
547.51221	3.6
548.51257	6.7
551.41736	5.2
552.29498	7.5
553.71368	36.4
554.37732	156.1	y (4) (1+)
555.42719	115.6
558.18756	44.9
559.23126	11.1
560.46118	5.0
563.77679	19.0
566.42261	13.8
569.61407	10.7
571.53534	12.4
573.48187	8.1
576.33289	32.9
577.52679	24.5
579.37164	13.7
584.11121	24.0
586.06244	30.3
589.46765	22.6
598.23651	6.1
611.34662	5.5
612.35303	6.0
615.56366	4.9
622.67065	23.0
625.34521	5.5
629.55664	3.7
633.09003	2.7
635.42578	10.2
636.37744	15.5
638.29651	18.9
640.17358	17.1
641.37695	38.9
644.21759	13.3
645.63116	29.9
648.67535	2.6
649.58850	7.3
650.41248	6.5
651.50421	7.9
652.90771	36.5
653.53632	78.7	y (5) (1+)
654.45532	12.5
656.22339	16.7
657.40820	13.8
660.60669	14.1
661.47296	17.3
664.36475	6.2
669.44775	7.6
671.33862	47.8	b (6) (1+)-H2O
672.40930	4.4
675.89795	12.7
682.50604	15.1
687.51831	34.5	y (11) (2+)-H2O, y (11) (2+)-NH3
688.82642	62.2
689.55853	126.8	b (6) (1+)
690.50610	63.0
692.35846	7.3
696.72247	123.8	y (11) (2+)
697.43048	31.0
699.86694	18.7
701.12952	18.6
704.53668	30.6
705.95667	15.7
707.52142	6.0
708.69470	32.1
709.50403	25.5
710.38763	3.5
715.53180	6.5
716.19275	11.3
717.42426	23.9
718.65906	32.4
720.49030	7.2
721.55817	35.6
722.43451	13.7
724.55231	13.8
725.94537	13.1
731.07556	23.9
736.27588	25.5
739.29602	66.5
740.21478	35.7
742.35754	6.9
743.05066	19.8
744.52759	42.8	y (12) (2+)-NH3, y (12) (2+)-H2O
747.53345	7.4
750.84290	9.6
754.13770	13.6
757.89905	55.0
758.70764	36.2
759.45343	2.7
761.11786	2.2
763.51825	13.4
764.24139	2.4
766.35382	18.9
767.48175	64.0
768.50806	220.3	y (6) (1+)
769.61792	66.7
770.56085	9.0
771.48743	23.6
773.38153	8.5
774.35364	33.7
775.49951	29.3
781.67987	7.6
782.75946	27.5
784.36816	36.7
786.41675	34.8
788.14368	65.9
788.75549	36.2
789.69281	3.1
792.45923	173.5	[M+2H] (2+)-NH3-H2O
793.15503	36.8
794.35742	36.8
795.98590	17.2
797.45270	7.9
798.59259	41.6
800.40735	56.1
801.30103	124.0
802.05438	133.9	[M+2H] (2+)-NH3, [M+2H] (2+)-H2O
803.42139	11.4
819.57983	26.1
821.39600	5.2
822.55829	20.5
823.40588	6.8
827.38837	11.1
830.89368	30.2
834.41296	32.2
835.54102	11.1
839.11743	23.8
843.61316	4.4
844.85028	9.2
846.26733	15.9
852.54803	146.8	b (7) (1+)
853.52692	82.7
854.61493	6.3
856.32910	7.5
862.42676	24.1
865.18646	74.3
869.43787	37.6
872.17944	6.7
876.74988	16.1
879.39276	117.5
884.52844	103.3
887.73419	106.1
888.46448	13.2
889.87726	7.1
890.50323	8.2
894.96075	22.2
897.30780	27.6
899.25177	7.7
899.91016	25.5
901.62238	57.3
904.57050	18.5
909.04163	4.6
912.65961	10.2
923.66205	10.7
928.61157	10.0
931.48694	575.7	y (7) (1+)
932.60541	130.0
934.79834	16.1
935.70129	54.6
936.97980	18.4
937.92334	10.9
942.99170	101.9
944.55035	5.9
945.41266	5.4
949.61609	41.4	b (8) (1+)-H2O
953.54199	4.4
955.03705	33.5
955.68329	22.8
957.62756	5.6
961.03156	9.9
963.06488	37.1
965.57373	32.9
966.80408	35.6
967.56653	43.7	b (8) (1+)
968.56360	45.7
969.65558	21.7
972.53778	6.4
977.23602	19.6
982.00775	33.9
983.98096	33.2
986.48010	6.6
989.50916	2.7
990.98413	21.4
994.48987	6.2
996.32849	15.1
998.52295	2.7
999.54010	16.5
1001.05157	7.2
1002.54486	12.6
1008.82281	44.7
1010.59100	10.6
1012.54205	3.1
1017.21350	36.4
1019.54120	18.4
1021.40100	20.3
1022.54669	19.2
1026.49878	6.0
1029.54065	5.5
1030.56213	23.2
1033.60120	33.8
1034.43176	19.4
1035.94910	36.4
1042.18030	15.0
1043.88745	14.9
1045.54346	3.7
1048.42236	32.7
1049.46863	39.0
1059.23364	5.9
1061.08997	33.7
1066.64624	177.3	b (9) (1+)
1067.67188	49.0
1068.67883	8.1
1072.67517	29.1
1075.68323	20.2
1076.50610	42.4	y (8) (1+)-H2O
1077.68127	40.5	y (8) (1+)-NH3
1078.72632	113.8
1079.64136	66.1
1080.66516	23.5
1081.71057	20.3
1083.65564	7.2
1085.10461	44.0
1092.90625	12.6
1093.50940	21.9
1094.54700	505.7	y (8) (1+)
1095.48743	220.0
1096.46179	42.7
1097.66064	38.8
1098.38306	5.5
1099.70593	7.9
1100.80566	25.6
1105.42603	17.0
1107.69739	32.5
1109.54712	19.5
1110.40747	18.3
1114.69312	14.0
1124.92688	26.6
1125.65210	9.6
1127.84290	42.8
1128.62805	3.7
1131.95325	24.3
1133.73413	5.7
1141.89160	6.9
1142.97437	7.4
1146.56677	6.5
1147.56970	84.0	y (9) (1+)-H2O
1148.48193	12.3
1149.95117	34.4
1150.58411	4.6
1151.36890	8.1
1160.66907	6.3
1161.96936	18.5
1162.65979	6.3
1165.61353	681.1	y (9) (1+)
1166.53308	299.2
1167.41064	14.1
1168.77832	23.7
1169.79883	3.3
1174.88220	5.4
1176.66980	43.4
1177.72339	6.2
1178.63013	11.8
1181.61096	96.4	b (10) (1+)
1182.70837	106.4
1183.55774	7.6
1187.52441	4.6
1192.83386	12.8
1195.81494	4.8
1202.57715	19.7
1226.20911	15.8
1242.22339	16.6
1248.84021	28.0
1249.67102	8.7
1255.87769	12.6
1260.20801	35.9	y (10) (1+)-H2O
1261.26489	4.6
1261.88635	2.7
1262.85278	5.8
1266.83313	26.4
1267.99182	8.4
1278.53308	153.8	y (10) (1+)
1279.63660	92.4
1280.40942	8.8
1288.59229	2.4
1296.61035	13.4
1297.80200	21.8
1298.64722	10.3
1317.72754	5.8
1339.51489	3.5
1344.71533	16.6
1347.73059	26.3
1356.74365	9.3
1370.85498	12.7
1376.73877	13.5
1377.96802	14.4
1382.73743	12.2
1383.83533	20.5
1389.65051	8.4
1391.58826	43.2	y (11) (1+)
1392.68701	3.7
1394.49133	6.3
1420.92310	2.3
1428.78735	15.2
1433.53796	4.0
1445.61755	20.2
1453.67041	14.7
1454.83484	5.0
1457.58386	10.1
1467.33374	4.1
1473.71606	47.0	b (12) (1+)
1474.52710	29.3
1484.77881	7.4
1503.39697	21.0
