# Supplementary material for: Top-Down and Bottom-Up Identification of Proteins by Liquid Extraction Surface Analysis Mass Spectrometry of Healthy and Diseased Human Liver Tissue
Source: J Am Soc Mass Spectrom. 2014 Sep 3;25(11):1953–61. doi: 10.1007/s13361-014-0967-z (PMC4197381; doi:10.1007/s13361-014-0967-z)
Supplement: Supplementary file 5 — (ZIP 6136 kb) [file 13361_2014_967_MOESM5_ESM.zip › data/LGCEVLGVSVDSQFTHLAWINTPR_-3_4_26839.txt]

m/z	i	matches
266.02301	2.1
268.08450	4.6
272.26331	18.0
273.25742	8.6
274.21375	16.8
275.21591	5.0
292.11026	24.8
295.13556	5.2
297.50333	34.4
300.44553	7.8
306.18878	14.1
315.26294	4.5
322.52661	9.6
326.32935	3.2
328.32648	7.1
330.24933	6.1
331.13940	26.3
342.10565	17.4
345.64200	8.7
346.35980	28.1
347.54108	11.8
349.18585	6.4
352.34769	3.8
353.28464	11.6
354.25760	8.1
364.12695	5.5
367.20901	4.5
368.44278	8.5
371.44983	2.8
372.24448	12.3
381.44315	9.9
385.30258	18.5
389.38794	29.1
390.29260	8.6
395.38443	5.6
396.34305	8.0
401.19977	5.5
402.47217	5.2
403.35309	28.6
405.36374	3.2
410.19037	9.1
411.36627	2.8
412.14493	7.3
417.40948	18.0
420.24536	8.8
422.40491	21.6
428.39465	4.6
429.27673	10.7
430.47845	9.2
431.35284	15.8
436.47046	22.6
437.30377	22.9
438.38284	8.2
439.36502	6.4
440.43182	4.2
442.41803	18.4
444.90204	20.2
445.54340	27.7
454.32468	5.6
457.37079	12.4
458.40393	9.4
459.47607	7.8
464.38110	13.1
466.39102	22.8
469.23718	30.2
470.26913	16.6
472.33374	7.9
474.23816	38.2
476.42563	15.0
480.38995	13.8
481.34131	21.7
484.29214	33.7
488.28436	49.3
494.36011	5.1
495.21228	20.6
496.46509	10.7
498.57184	28.8
499.33093	4.3
500.29541	12.6
501.35315	6.6
502.34869	67.8	b (5) (1+)
503.47223	22.7
507.43115	18.3
512.31860	8.3
514.36688	3.4
516.33679	12.9
518.16833	6.6
520.09521	5.6
524.28381	4.5
530.30969	11.9
534.45306	6.1
539.47620	3.5
543.27753	15.5
546.22229	6.0
549.35657	5.9
551.39148	24.0
552.23303	5.0
555.00476	12.5
556.31927	31.6
557.31799	21.6
558.38928	37.5
559.20074	6.5
560.29272	41.2
562.35846	3.7
564.39282	13.0
565.39886	14.6
566.37494	9.1
567.33893	14.3
569.69940	35.8
570.46454	13.4
571.49353	30.0
572.96857	37.9
574.28021	41.1
575.56610	19.4
577.50378	5.6
580.25769	5.2
583.04553	22.7
585.34662	6.1
587.35480	58.4
593.37994	20.8
597.44458	33.4
598.33521	20.1
599.37848	6.7
600.50403	25.8
601.49701	49.3
602.44861	5.8
603.54169	2.4
607.44489	14.4
609.73596	4.0
611.61493	6.1
612.81427	13.7
615.43671	131.0	b (6) (1+)
616.32336	10.5
620.76697	31.4
622.31201	21.2
625.35052	5.7
626.33942	9.0
627.18884	18.7
634.60999	14.3
635.43829	7.6
637.38593	41.6
639.47931	11.1
640.49896	7.6
642.23621	39.5
644.34692	9.3
645.41150	5.0
647.42560	13.8
650.64868	13.3
654.44208	26.7
655.62469	27.2
657.60992	9.3
658.33948	59.3
659.47998	11.1
660.49707	55.6
661.59363	13.1
665.50134	9.0
668.29388	6.3
669.58832	7.2
670.50391	10.0
671.38373	3.5
672.80511	46.1
673.53882	40.1
674.30664	13.6
675.11548	17.1
676.33954	12.1
677.55048	5.0
678.58093	20.3
679.39447	41.5
680.41577	11.6
681.56372	21.9
682.50568	14.6
683.67285	7.8
684.55817	18.3
686.60370	2.1
688.58136	11.1
690.63519	9.1
692.28717	10.4
695.42078	104.2
696.61298	38.7
697.49261	6.6
698.86877	4.6
702.47003	3.1
703.64160	14.0
712.00256	7.5
713.22516	48.9
714.36566	19.5
718.28302	6.4
720.47559	23.2
721.34937	33.5
722.53107	16.4
723.50568	23.4
724.90857	14.3
727.45209	9.7
728.67767	5.9
733.54340	14.7
734.58722	10.4
736.35120	31.5
741.42395	20.3
742.95654	43.2
743.74274	12.4
746.84204	9.8
748.12964	12.7
750.75519	61.6
751.92352	29.3
753.47455	108.0	b (8) (1+)-H2O
754.58209	74.9
755.48120	17.8
756.67297	9.1
757.41833	7.9
758.65070	41.6
760.56250	2.0
761.51825	17.7
763.43616	11.2
766.36768	9.5
767.16168	6.5
768.90973	10.3
769.66644	4.5
771.47559	131.0	b (8) (1+)
772.67365	59.2
773.52783	27.0
775.58698	39.8
778.52808	31.4
779.75702	63.4
781.39758	19.9
782.09729	12.5
786.24823	134.1	y (6) (1+), y (13) (2+)
787.23694	120.5
787.89532	13.4
789.38068	2.8
790.38440	3.5
794.58667	22.0
796.14178	38.9
797.36945	27.9
801.82245	56.7
802.50562	9.3
806.34631	12.5
807.62500	88.7
808.51324	74.1
809.69525	109.8
810.53314	19.5
811.52576	4.6
812.46234	15.9
815.65070	37.0
816.63995	35.6
819.02844	12.6
820.99799	154.9
822.61328	20.5
823.66254	5.1
825.05023	37.4
825.92047	14.2
828.27496	12.7
829.53223	15.7
830.26575	17.0
831.49646	27.0
833.16852	6.1
834.23999	6.6
837.47113	1.9
838.33588	15.8
840.46448	13.0
841.34662	10.8
842.03461	15.5
843.74835	50.7
844.63660	34.0
846.02106	92.7
846.67908	11.5
848.89832	68.7
850.72742	21.3
851.83826	16.3
853.45367	126.2
854.58984	14.6
857.55353	22.7
858.59937	59.2
859.47211	34.5
862.05109	67.6
863.47821	46.2
864.63348	97.9
868.87903	13.8
870.17310	151.3	[M+3H] (3+)-NH3-H2O
871.14978	42.7
872.75305	95.3
873.60101	29.9
882.14368	22.7
884.10687	16.1
888.87958	21.2
891.11774	27.8
893.30475	95.0	b (17) (2+), y (15) (2+)
894.04803	56.1
899.54572	6.5
900.45123	31.3
904.35583	10.8
906.16974	15.5
909.52002	8.2
911.50549	7.4
913.42279	15.5
914.61688	3.8
915.78723	108.1
917.88904	19.3
918.53107	8.1
921.83008	57.4
924.45062	23.8
927.93738	35.8
929.07825	32.4
930.13770	19.7
931.51605	9.8
932.58856	41.7
935.06720	71.6
936.50415	347.4	y (16) (2+)
937.29413	661.7
938.09381	94.0
939.01123	3.1
940.60748	24.9
942.70135	15.7
943.75677	7.0
946.61371	11.5
947.67096	14.6
951.38684	11.5
952.52997	12.0
953.56537	21.7
954.18561	8.7
955.48547	64.6
956.43011	26.8
957.49023	8.4
958.67358	19.8
960.57465	36.1
963.02930	18.2
963.64514	7.6
965.50909	2.9
966.98798	34.3
968.44318	45.4
970.72827	42.3
972.50500	35.6
975.02478	4.3
977.45203	40.3
978.58856	25.8
979.89862	11.7
986.55865	251.7	y (17) (2+)
987.17078	107.6
988.28125	30.0
990.96313	28.1
992.71033	44.1
999.59497	11.1
1002.00726	78.5
1002.62268	29.9
1003.56628	4.1
1005.49268	49.1
1006.54254	42.6
1007.21796	21.8
1008.76434	20.2
1011.55646	64.3
1013.56860	102.0	b (19) (2+)-H2O, b (19) (2+)-NH3
1014.84088	1233.0	y (18) (2+)
1015.70172	740.7
1016.64563	213.1
1019.62494	13.3
1022.26288	59.7
1023.11182	24.9
1023.72192	19.7
1024.52930	9.8
1028.78357	33.4
1030.09375	3.7
1033.56189	8.4
1037.65283	13.3
1041.54675	16.6
1042.45569	7.8
1043.93921	3.9
1045.69763	7.3
1046.33325	43.5
1047.29578	48.2
1048.50452	133.1
1049.72803	114.7
1050.80786	36.6
1053.71985	24.0
1054.71973	37.6
1057.08337	4.6
1062.14258	23.0
1063.20386	51.5
1066.88489	10.2
1069.50635	49.1
1070.50623	83.8	b (20) (2+)-NH3
1071.37708	496.5	y (19) (2+)
1072.33752	621.3	b (11) (1+)
1073.47766	16.4
1074.52319	37.0
1076.19861	19.7
1078.80896	61.5
1081.03235	40.7
1081.77686	9.5
1083.15479	3.7
1084.02966	5.3
1085.55981	27.3
1086.65344	3.7
1087.61560	5.8
1088.93774	23.7
1094.04297	15.3
1095.05676	51.4
1097.58044	14.0
1101.53271	11.9
1103.50793	61.6
1104.43115	2.9
1105.64075	8.5
1107.31982	146.5	y (9) (1+)
1108.31030	24.8
1109.66113	4.4
1112.63550	40.0
1114.45776	21.1
1115.63257	35.9
1116.85022	18.3
1117.56519	42.3
1119.69299	3.4
1120.83374	128.8	y (20) (2+)
1121.64063	70.1
1122.25110	20.9
1126.74646	121.4	b (21) (2+)-NH3, b (21) (2+)-H2O
1128.18347	49.0
1131.83545	86.9
1132.53931	2.5
1136.44006	88.4
1137.21973	13.6
1138.52307	14.8
1142.87524	9.6
1143.67822	43.7
1144.29907	9.2
1147.11206	28.0
1150.70947	38.0
1152.38513	8.7
1153.65698	5.5
1154.57104	13.6
1158.74963	16.9
1160.73499	11.1
1163.71777	11.7
1164.48547	6.8
1168.47998	15.7
1169.40405	31.6
1170.25024	37.5
1171.47559	6.6
1174.13550	45.7
1176.89282	40.2
1177.71252	11.9
1178.48730	6.1
1182.98938	31.6
1185.94153	73.1	b (22) (2+)
1186.89453	30.7
1187.71082	19.0
1191.69702	12.3
1200.15222	16.3
1202.87341	6.1
1203.99182	14.8
1209.77490	21.3
1213.83411	78.5
1216.53308	10.6
1225.80835	22.6
1228.78979	35.5
1229.61340	8.6
1232.74988	5.9
1234.33350	27.6
1237.43848	41.2
1239.08386	3.9
1242.64148	6.7
1243.61865	19.1
1249.71277	4.4
1251.32483	48.2
1252.44641	16.0
1256.96887	4.2
1261.93323	15.7
1266.09912	14.2
1270.18396	31.6
1271.87500	27.4
1274.48413	10.5
1276.51123	2.9
1280.22534	9.4
1282.43127	5.4
1283.71106	22.5
1284.81580	14.2
1285.79126	45.4
1286.79675	6.2
1287.85022	4.9
1291.81885	5.5
1293.20313	38.2
1298.55981	2.9
1299.42554	2.4
1302.71387	6.9
1318.67554	44.7
1321.70337	12.4
1329.69470	13.3
1333.55151	5.0
1335.56506	34.5
1341.08069	11.9
1342.91553	42.5
1348.86206	17.8
1355.63196	8.5
1358.54651	11.7
1360.65820	5.7
1369.11707	11.2
1377.56079	14.8
1385.67017	15.0
1386.37488	37.3
1388.63281	9.1
1389.89807	16.3
1398.62354	14.9
1400.77209	2.4
1416.57605	25.8
1417.74548	43.4
1419.93994	39.7
1430.88843	6.0
1434.94116	12.8
1436.91663	7.5
1442.32068	25.4
1452.01331	6.3
1456.12756	6.5
1462.26563	21.0
1468.56799	11.7
1472.24683	4.2
1478.81396	6.2
1495.05603	8.1
1495.93091	7.1
1500.89404	12.2
1501.75903	6.9
1503.23242	3.7
1512.99512	12.9
1513.73206	4.1
1521.74060	16.5
1529.62500	20.6
1530.89868	40.9
1531.74805	10.9
1537.59937	10.8
1543.72888	9.8
1570.55542	3.0
1571.74316	5.6
1633.87793	3.9
1757.16382	2.7
1880.67847	3.5
1977.20093	2.3
