# Supplementary material for: Top-Down and Bottom-Up Identification of Proteins by Liquid Extraction Surface Analysis Mass Spectrometry of Healthy and Diseased Human Liver Tissue
Source: J Am Soc Mass Spectrom. 2014 Sep 3;25(11):1953–61. doi: 10.1007/s13361-014-0967-z (PMC4197381; doi:10.1007/s13361-014-0967-z)
Supplement: Supplementary file 5 — (ZIP 6136 kb) [file 13361_2014_967_MOESM5_ESM.zip › data/DIAFEVEDCDYIVQK_-3_4_23405.txt]

m/z	i	matches
257.26434	6.7
258.26309	30.1
259.25336	13.0
270.24466	7.4
275.41278	80.2	y (2) (1+)
277.23325	2.7
287.46075	7.8
288.24728	5.5
297.16589	10.8
299.06479	14.9
300.29846	48.7	b (3) (1+)
301.28198	22.4
306.31702	5.7
315.42523	7.7
318.40170	9.1
325.41833	4.0
332.26379	2.6
339.54800	7.5
340.46310	3.7
341.30927	30.8
345.91187	8.0
347.51645	11.9
348.32983	14.4
354.47156	3.9
355.53555	15.4
357.58719	6.6
358.25885	6.8
360.23041	7.5
366.15814	8.9
374.30780	233.8	y (3) (1+), y (6) (2+)-H2O, y (6) (2+)-NH3
375.30627	14.1
376.36877	1.5
382.46185	40.8
391.39798	2.2
392.43857	13.0
393.20587	9.7
397.39542	12.4
402.44766	18.5
407.46643	10.0
411.42694	6.1
412.35529	17.0
417.26447	7.1
419.22220	26.3
423.35492	4.3
429.35352	14.3
439.78589	11.0
443.32806	12.1
445.33838	4.8
447.34613	63.6	b (4) (1+)
455.23682	4.5
461.23706	13.9
463.17581	8.9
464.24210	11.6
466.42780	10.2
468.19788	11.9
473.22845	21.3
474.34827	2.6
476.39917	9.2
482.41754	16.4
484.82410	9.4
485.44360	6.9
487.37241	123.6	y (4) (1+)
489.32516	24.0
491.30908	18.4
492.35608	4.6
498.22107	4.6
501.26251	14.7
504.26770	6.4
505.29053	18.7
508.19531	16.4
509.86292	11.4
511.36487	3.5
517.37732	13.2
518.36450	4.5
526.03198	7.8
528.37622	20.2
530.38647	24.1
532.41638	13.7
536.34540	2.6
539.79553	4.1
541.28546	8.1
543.87762	39.5
544.88525	15.3
546.42206	10.0
548.42163	26.1
549.30847	22.5
555.51349	17.2
556.17877	5.5
558.35004	59.9	b (5) (1+)-H2O
559.25769	7.8
560.42664	32.3
561.31329	23.6
562.32983	18.9
563.42029	6.0
568.37390	19.6
570.32544	17.2
572.45557	10.7
573.41986	13.8
574.30304	7.0
576.28265	94.1	b (5) (1+)
577.31293	44.9
580.35663	27.1
581.29620	13.4
588.35474	8.4
590.94922	14.5
598.38885	25.8
600.60565	4.1
602.46039	4.8
606.35828	23.0
610.25964	2.0
615.36639	6.3
616.77972	34.8
618.25916	12.7
619.51764	3.5
621.52997	4.4
623.44733	10.9
625.36749	5.3
626.73633	15.1
627.57990	3.3
629.48792	16.2
630.52484	20.8
631.48840	28.2
632.49512	8.3
633.61212	6.9
634.52240	8.0
635.32788	9.8
636.45471	4.4
637.43060	18.9
638.63831	9.4
639.50238	4.7
643.35205	9.9
647.33014	31.4
648.59607	8.3
650.39685	86.4	y (5) (1+), b (11) (2+)
651.47656	37.4
652.60559	8.0
653.50684	25.6
657.19116	67.2	b (6) (1+)-H2O
658.34839	17.0
659.30450	8.4
660.20776	21.0
661.30096	26.1
662.37061	8.8
663.55219	40.0
664.32532	14.0
667.55298	2.9
669.83313	15.9
671.42285	33.0
673.69824	45.5
674.48267	29.8
675.35486	234.9	b (6) (1+)
676.55914	35.4
678.03528	30.7
682.11053	39.7
684.64398	17.5
685.51416	23.8
687.45404	8.9
691.50787	47.8
692.51086	16.4
694.61804	5.0
703.32141	9.9
705.38336	4.9
706.53314	4.5
708.23828	10.8
709.05792	6.4
714.33179	9.8
716.36639	16.7
723.44659	17.4
724.42090	38.6
728.57959	23.8
735.69934	22.5
738.50354	28.9
741.77008	27.9
744.83142	224.4	y (12) (2+)
746.48688	25.2
747.30280	5.0
748.43994	14.6
751.46289	10.0
752.51849	32.5
756.85278	31.4
757.58685	4.0
758.57056	11.3
759.75604	28.2
760.43243	2.2
763.47150	10.1
764.18848	4.9
765.52979	158.8	y (6) (1+)
766.51062	42.4
767.31274	5.0
768.62146	2.2
769.38202	19.2
771.00330	20.1
772.28973	46.2
775.47156	8.1
776.46613	49.6
777.60492	31.8
778.61340	39.5
779.86597	117.0
780.62390	159.4	y (13) (2+)
782.55450	26.8
784.92499	15.3
786.51050	36.8
788.06079	14.3
789.45490	24.2
790.36548	18.6
794.16217	11.9
795.41357	25.5
800.03851	10.7
803.03394	12.6
804.38849	355.0	b (7) (1+)
805.53473	47.9
806.75793	18.4
809.44952	4.4
810.13538	26.9
812.90515	10.9
816.15930	14.7
817.70313	11.0
819.47089	16.8
823.66913	10.7
824.72217	8.0
828.06512	33.6
829.51782	30.8
830.98694	12.0
832.45691	12.1
835.04205	25.4
836.77484	35.6
838.53491	6.0
839.83185	46.1
842.38373	6.1
845.66809	8.6
849.24353	24.0
850.82611	45.3	y (7) (1+)-H2O, y (7) (1+)-NH3
852.06458	37.1
854.09515	47.0
855.63190	31.1
856.87915	48.0
858.13593	23.0
860.91559	13.2
863.11194	38.1
865.71954	66.6
866.71045	23.1
867.55267	10.9
868.58307	236.8	y (7) (1+)
869.65259	110.4
870.45441	8.9
874.06830	43.7
875.57904	149.2
876.63318	84.1	[M+2H] (2+)-NH3-H2O
877.48358	53.8
881.36578	17.0
882.56506	11.5
884.37970	116.7	[M+2H] (2+)-H2O
885.27515	47.9	[M+2H] (2+)-NH3
886.48596	6.7
893.66821	9.8
898.56274	14.7
900.89307	2.0
902.19489	10.0
907.51038	24.5
909.39618	16.3
911.34448	48.2
912.52594	11.7
913.52014	3.3
914.31110	71.8
917.64355	15.2
919.61011	37.8
921.12836	6.8
926.54779	16.5
931.98145	38.4
934.78442	24.0
935.62518	15.6
937.30835	2.7
940.69086	70.5
943.73035	17.8
944.58887	21.8
945.65887	9.4
947.64063	25.5
948.32428	49.0
949.32440	6.2
951.97552	13.3
953.54279	3.8
956.55573	6.3
957.34344	66.3
960.42853	5.5
961.49524	10.6
962.30988	7.1
965.52527	2.3
966.51282	61.7	y (8) (1+)-NH3
968.73523	8.0
970.84906	23.5
973.02094	50.8
975.54767	3.3
976.87170	51.3
979.78711	13.7
981.62238	10.5
983.46198	676.1	y (8) (1+)
984.59088	148.4
985.46503	46.1
986.47266	19.1
993.82672	20.0
995.65509	25.7
997.74609	10.2
1005.44104	14.8
1007.33435	19.7
1008.49207	36.8
1012.46460	12.0
1015.27631	28.1
1018.68695	51.0
1019.56201	7.9
1020.59741	7.3
1021.83270	17.8
1022.49780	76.9	b (9) (1+)
1023.48798	96.5
1024.76489	7.1
1026.74036	14.3
1032.75134	17.5
1033.79016	10.8
1035.00684	9.0
1037.80029	9.5
1039.06555	16.9
1040.79504	7.4
1042.15051	19.4
1046.89648	14.4
1049.39368	17.4
1050.90845	19.7
1052.07336	19.3
1053.17957	25.8
1056.10889	11.0
1056.88000	29.7
1057.78540	42.3
1059.49805	3.7
1060.99475	38.2
1063.80090	12.0
1064.46960	8.5
1065.45264	3.5
1067.85132	28.2
1072.37549	26.8
1078.72095	18.6
1079.85437	21.2
1081.58691	5.5
1083.45129	12.3
1084.45020	23.6
1085.55298	12.3
1088.65735	3.4
1090.90552	26.4
1091.61963	59.8
1092.61902	10.0
1093.56885	17.7
1094.47302	74.3	y (9) (1+)-H2O
1095.66211	50.8	y (9) (1+)-NH3
1099.65466	2.8
1100.48853	31.0
1101.18420	20.2
1103.22290	26.4
1105.48474	8.4
1107.57751	16.4
1110.47815	12.6
1112.51147	884.9	y (9) (1+)
1113.51929	297.3
1114.15283	18.4
1116.20117	51.6
1118.62878	67.7
1119.59314	9.3
1123.56714	62.5
1124.93884	48.8
1125.74548	13.1
1126.50574	18.1
1127.73450	15.1
1131.75842	11.9
1132.53040	23.9
1133.56226	5.6
1134.67761	4.9
1136.66907	21.8
1137.42993	101.4	b (10) (1+)
1138.45239	56.8
1142.76050	5.8
1145.06787	12.0
1147.88379	12.4
1155.80530	3.7
1158.92822	22.5
1161.18445	22.9
1162.13843	10.6
1172.81372	14.5
1174.86426	13.4
1176.56506	25.7
1178.61401	6.9
1181.49719	2.5
1183.15613	16.5
1185.58325	36.4
1186.62842	11.0
1189.45801	28.1
1190.46313	11.2
1193.74158	51.4	y (10) (1+)-NH3, y (10) (1+)-H2O
1195.59546	3.6
1198.74268	7.6
1199.78967	46.2
1200.61914	16.0
1201.28357	32.2
1202.15833	14.2
1206.69971	6.2
1208.03333	4.4
1209.73779	15.0
1211.65698	564.3	y (10) (1+)
1212.55542	259.0
1213.29028	9.7
1214.80371	18.7
1222.77087	4.6
1223.76514	14.1
1228.32971	6.0
1230.47388	3.9
1235.48633	13.8
1240.38330	3.3
1244.63330	4.7
1245.97864	46.9
1247.14050	4.5
1250.56689	6.6
1251.90015	7.2
1254.66858	5.8
1266.22803	22.9
1273.45093	8.2
1279.56360	11.3
1280.27734	38.8
1281.08118	17.9
1282.65466	12.3
1284.76257	16.5
1287.53455	24.7
1291.71167	8.9
1293.38806	18.3
1295.72729	21.4
1298.68799	14.2
1300.40808	185.1	b (11) (1+)
1301.50940	119.6
1302.67017	2.5
1304.07263	4.2
1307.58105	8.8
1310.67761	15.5
1313.80981	12.4
1315.85803	17.0
1316.79724	18.9
1317.76746	1.7
1319.46338	3.9
1320.81360	7.3
1322.94666	55.1	y (11) (1+)-NH3, y (11) (1+)-H2O
1323.77649	24.0
1327.84277	6.8
1328.73145	9.0
1332.56873	3.0
1340.53491	281.9	y (11) (1+)
1341.66284	177.7
1342.30212	21.7
1345.91284	6.0
1350.55652	11.8
1369.40417	21.7
1377.82178	17.9
1378.80554	3.8
1379.49988	7.3
1386.04102	12.1
1392.72742	9.7
1395.66614	43.5
1396.49585	23.0
1397.46521	20.2
1399.53455	12.0
1406.98584	16.4
1413.61230	502.9	b (12) (1+)
1414.63098	315.4
1425.58533	2.3
1426.65015	10.0
1427.84180	8.1
1439.81982	7.7
1462.47437	22.0
1470.65881	5.8
1471.41663	5.1
1477.61304	3.3
1482.82056	4.7
1485.82593	13.7
1487.76428	74.8	y (12) (1+)
1488.58374	71.4
1489.75403	6.4
1491.59570	14.9
1494.59753	32.1
1495.64612	38.2
1503.94421	14.1
1509.61414	12.8
1512.69067	299.2	b (13) (1+)
1513.67273	167.0
1514.41687	10.7
1527.74341	17.2
1528.78955	7.1
1538.75635	10.4
1540.07288	4.8
1541.83472	13.4
1558.69775	52.6	y (13) (1+)
1559.69128	30.8
1574.82410	11.1
1575.81848	6.1
1622.98254	53.5	b (14) (1+)-H2O, b (14) (1+)-NH3
1623.73608	33.0
1639.91931	15.4
1640.71411	57.6	b (14) (1+)
1641.80957	45.7
1643.46191	8.4
1649.74829	11.6
1671.78503	16.5
1678.58923	9.6
