# Supplementary material for: Top-Down and Bottom-Up Identification of Proteins by Liquid Extraction Surface Analysis Mass Spectrometry of Healthy and Diseased Human Liver Tissue
Source: J Am Soc Mass Spectrom. 2014 Sep 3;25(11):1953–61. doi: 10.1007/s13361-014-0967-z (PMC4197381; doi:10.1007/s13361-014-0967-z)
Supplement: Supplementary file 5 — (ZIP 6136 kb) [file 13361_2014_967_MOESM5_ESM.zip › data/MHFDFLIESCQVGMVKPEPQIYK_-3_2_81568.txt]

m/z	i	matches
268.25824	9.8
269.16956	35.7
270.47311	20.0
274.19885	10.2
276.33795	8.4
293.25638	3.2
310.21460	11.1
313.22583	5.2
327.36688	7.8
330.48932	5.4
332.50015	10.9
336.02118	4.9
342.13812	10.8
349.49481	35.1
368.22220	3.0
374.42786	6.5
375.43494	8.9
381.24048	4.0
390.38379	1.7
392.22150	4.8
398.20520	7.5
400.39465	20.5
416.16574	29.2
417.39603	43.0
419.36017	16.0
423.41553	20.6
426.31918	24.0
429.64844	18.4
430.30103	3.9
433.33969	4.4
437.33688	7.5
444.33466	3.0
450.32422	3.0
472.49762	6.8
481.56613	5.3
485.17148	3.0
496.26746	10.5
497.16840	5.8
499.38538	17.4
501.84326	4.6
507.83545	13.1
510.41559	9.2
511.47235	7.3
521.27032	6.0
529.22131	6.7
531.34308	11.5
533.16290	6.9
553.39813	14.7
555.04443	13.4
559.50330	22.1
561.69904	23.4
575.25366	6.9
576.24591	29.0
577.32721	12.0
583.50360	17.7
585.40009	4.4
586.40558	12.0
589.46558	22.2
596.35406	8.9
601.34235	22.4
602.13763	3.0
603.19354	5.4
608.46875	28.0
611.79279	14.0
620.52002	18.0
629.38092	16.5
633.11469	23.0
634.91791	14.2
637.38916	12.7
638.55585	11.1
640.02997	2.1
644.42664	12.0
648.40033	27.9
649.65479	6.9
650.36981	23.3
651.38629	7.6
657.23492	7.6
658.63007	11.8
660.35394	17.2
665.50397	5.6
667.30853	14.4
669.41125	6.7
675.46021	8.7
677.47925	15.4
678.52521	62.8	b (5) (1+)
679.46332	24.9
680.33875	8.0
681.38342	8.5
682.48981	6.6
686.78333	6.6
689.09454	13.3
690.72864	24.2
691.36475	20.0
693.32037	23.2
700.37573	23.1
701.47375	4.4
715.95685	11.2
720.68628	5.5
725.08795	49.5	b (19) (3+)-H2O, b (12) (2+), b (19) (3+)-NH3
739.47601	11.6
740.17932	27.2
741.26514	21.0
746.32599	16.5
748.01361	15.5
754.22083	18.6
755.03778	16.6
762.63269	5.4
763.40112	12.9
766.33472	30.6
767.44238	5.8
770.84546	10.3
776.05511	9.6
777.35968	21.6
781.40698	15.4
783.49304	4.6
785.72388	26.2
787.94495	2.5
791.37048	92.3	b (6) (1+)
792.46393	29.5
797.58990	7.7
798.41406	2.4
799.49225	17.9
803.48743	3.2
805.00763	10.2
806.55249	6.3
809.57928	27.1
810.53412	25.2
812.53186	10.4
813.98889	29.9
817.52399	14.8
819.60461	6.0
821.13855	19.6
828.28198	8.4
830.80634	39.1
832.56195	4.3
834.50037	6.1
836.50403	40.0
839.15283	2.9
840.16046	38.6
841.71881	9.9
843.68298	51.5
846.95776	33.7
848.71252	17.1
850.57977	15.7
852.05560	33.9
853.97742	94.5	y (15) (2+)
854.65790	83.0	a (15) (2+)
855.69781	30.3
856.74927	14.8
857.47314	5.1
858.98907	29.5
861.99225	3.8
866.72266	15.4
870.20099	95.0	y (22) (3+)
870.80176	48.7
871.55688	40.6
874.18048	82.6	y (7) (1+)
875.03528	18.9
875.79620	53.3	a (7) (1+)
876.71967	24.6
877.59497	26.3
880.69287	6.5
882.12097	35.8
882.88000	11.5
883.80743	17.9
884.46533	2.9
889.80560	45.0
891.50989	19.6
892.85260	28.8
895.52173	11.4
897.07288	78.5
897.87189	9.7
898.97223	16.4
899.89667	21.2
900.54132	11.5
901.59491	15.2
902.67200	316.4	[M+3H] (3+)-NH3-H2O
903.61780	49.7
904.60083	60.9	b (7) (1+)
905.71021	166.4
906.62659	4.2
918.71161	11.1
920.53076	2.9
925.54047	10.0
928.91870	13.2
930.34241	16.4
932.77814	4.6
934.60925	7.2
937.66846	5.5
946.58124	5.5
950.27734	3.9
957.55511	8.6
958.78833	29.1
959.70996	19.1
963.60693	14.1
969.50977	3.4
972.59003	7.8
973.53827	3.0
975.26825	200.5	y (17) (2+)
976.08777	42.0
977.30579	47.2
978.14972	13.9
979.21240	25.2
982.69965	23.7
984.41101	16.1
985.58142	12.1
991.60608	17.1
999.07806	7.6
1001.21161	17.1
1002.49738	12.5
1003.84351	66.1
1004.64801	13.4
1006.50781	10.4
1010.12073	23.1
1011.16577	16.6
1011.92200	10.1
1015.55695	12.9
1016.64441	29.3
1025.53577	8.2
1027.61731	4.6
1031.66846	101.7	y (18) (2+)
1032.64172	76.5	a (18) (2+)
1033.39392	86.0	b (8) (1+)
1034.41003	50.2
1038.72827	9.4
1039.42139	3.1
1043.59961	5.3
1048.70081	40.4
1049.99658	12.8
1051.48962	35.3
1052.10779	6.9
1054.76331	6.9
1057.02002	2.2
1059.77344	20.7
1072.58557	31.1
1073.77502	13.8
1083.19519	12.7
1087.75549	5.5
1091.84973	28.9
1093.23743	17.8
1100.58154	21.5
1102.03662	51.4	y (9) (1+), b (9) (1+)-H2O
1102.67529	3.2
1103.82239	5.1
1104.57629	8.6
1105.49927	90.9	y (19) (2+)
1106.29089	34.5
1107.38904	39.2
1109.96667	8.1
1112.44409	14.7
1113.63806	35.8
1114.78223	9.4
1118.22778	11.9
1119.11255	24.8
1120.64734	15.2
1121.36829	26.4
1126.68018	11.8
1127.61121	6.1
1133.57043	14.4
1136.81323	10.8
1139.79553	14.7
1143.13647	6.5
1144.04065	12.5
1145.59924	8.5
1146.20337	14.8
1149.12048	77.5
1150.74829	9.1
1151.98169	17.8
1158.65332	61.9	b (20) (2+)
1161.62891	21.4
1163.23865	260.8	y (20) (2+)
1164.10449	65.5
1165.04077	15.1
1166.88110	31.7
1171.45813	15.5
1175.00647	26.7
1176.84802	19.8
1182.54614	10.1
1183.73816	2.6
1186.81519	12.4
1188.61670	12.8
1192.87769	6.6
1215.53735	4.7
1216.28564	66.6	y (10) (1+)-NH3, b (21) (2+)
1221.61755	9.5
1222.74878	16.9
1224.69592	11.5
1228.51733	61.7
1229.82495	25.7
1231.06360	12.4
1232.42834	27.9
1233.81030	40.5
1236.40576	787.9	y (21) (2+)
1237.39075	335.9
1238.19275	54.2
1239.49438	7.2
1242.79675	21.1
1247.80176	11.7
1251.37097	4.2
1253.61768	7.2
1255.72900	31.1
1257.93115	7.4
1259.24756	6.2
1262.11743	12.4
1263.66748	12.1
1264.87366	10.5
1282.30322	2.6
1289.71765	38.3
1291.78748	10.0
1298.19800	10.5
1299.60437	23.9
1303.64844	13.6
1304.92383	32.0
1310.54321	14.0
1315.17432	15.5
1319.84070	20.1
1321.69983	12.6
1332.75269	5.5
1344.78918	8.9
1350.49744	12.3
1352.70313	8.6
1366.55896	6.2
1367.92529	9.5
1378.83557	8.0
1381.60620	13.7
1382.71448	7.0
1383.87231	19.3
1388.54858	4.6
1398.74756	13.0
1406.90710	7.8
1416.68127	12.8
1451.77710	9.0
1479.71362	8.9
1482.68140	3.0
1485.96558	11.5
1494.92590	5.3
1501.26160	16.4
1507.66260	6.2
1510.71948	6.5
1513.60559	7.0
1533.72852	5.8
1540.72961	4.5
1552.68311	17.7
1563.16687	3.7
1581.96362	22.3
1587.76196	13.3
1609.03015	11.9
1624.73633	2.7
1639.86060	11.4
1649.09814	2.6
1689.84351	4.8
1703.71472	8.9
1709.83582	9.9
1737.68970	4.3
1738.81384	10.7
1753.70386	5.8
1786.95825	31.3
1862.49573	13.2
1902.98804	9.4
