# Supplementary material for: Top-Down and Bottom-Up Identification of Proteins by Liquid Extraction Surface Analysis Mass Spectrometry of Healthy and Diseased Human Liver Tissue
Source: J Am Soc Mass Spectrom. 2014 Sep 3;25(11):1953–61. doi: 10.1007/s13361-014-0967-z (PMC4197381; doi:10.1007/s13361-014-0967-z)
Supplement: Supplementary file 5 — (ZIP 6136 kb) [file 13361_2014_967_MOESM5_ESM.zip › data/HSMNPFCEIAVEEAVR_-3_2_77068.txt]

       m/z	          i	matches
 175.19788	      14.8
 188.12772	       2.7
 189.16446	       7.8
 193.15591	       4.6
 201.17191	      22.5
 214.24533	       3.6
 217.10620	       6.3
 219.28613	       3.6
 221.24713	      42.3	a (4) (2+)
 222.24869	      17.8
 223.03079	       4.6
 231.33868	      10.0
 232.93652	       6.1
 239.26680	       6.2
 247.18863	      17.9
 248.01929	       6.6
 250.91165	       3.6
 252.30206	       5.3
 254.25267	      14.3
 256.96762	      13.6
 258.16394	       2.1
 260.37317	      18.8
 261.38654	       7.2
 266.52917	      16.3
 267.15939	      66.0	b (7) (3+)-H2O, b (7) (3+)-NH3
 268.17273	      47.8
 269.10406	      29.1
 270.10739	       4.4
 271.07690	       3.8
 274.32648	     177.7	y (2) (1+), b (5) (2+)-H2O
 275.36761	      62.4	b (5) (2+)-NH3
 276.33124	       3.1
 281.51172	      52.3
 282.29053	      22.2
 285.23987	      14.2
 287.48364	      30.0
 291.37024	      10.2
 292.65387	       6.0
 298.22824	      10.9
 302.91473	      11.4
 304.23584	       4.1
 306.18958	       5.2
 328.50690	       3.0
 330.24539	       8.3
 332.43173	       4.6
 340.34601	      14.3
 342.52161	       2.5
 345.23041	      59.4	a (9) (3+), y (3) (1+)
 346.57874	      12.2
 352.34241	       7.8
 355.24194	     483.2
 356.12418	     514.1	b (3) (1+)
 357.11621	     257.4	b (6) (2+)
 358.33032	      30.1
 366.34702	       4.4
 368.56567	       2.1
 369.51489	      10.4
 372.22589	       3.0
 376.46262	      28.7
 377.32916	      17.3
 378.66855	      16.9
 383.40350	       4.8
 386.33655	      10.4
 387.37390	      16.2
 393.12018	      26.2
 395.22937	       4.8
 400.40079	       5.3
 402.52130	       6.6
 403.45099	       9.5
 407.34821	       4.3
 415.14996	      17.9
 416.35510	       8.0
 418.41534	      10.5
 419.13593	       5.6
 425.12769	      17.0
 430.29346	      10.1
 435.29907	       5.4
 437.17010	       2.7
 438.43854	      20.3
 442.54865	      17.9
 443.28479	       3.4
 445.26288	      23.9
 446.56042	      14.0
 452.45624	       3.7
 454.78430	       7.4
 465.48822	      14.4
 470.27795	      27.4
 472.23065	      13.8
 474.32703	     162.0	b (8) (2+), y (4) (1+)
 475.36554	      52.6
 477.44446	       4.6
 479.46747	       5.5
 480.78418	      21.6
 482.14343	      32.7
 483.92615	      16.5
 488.27856	      21.9
 489.33246	      10.2
 490.05090	      19.7
 491.41400	       5.3
 493.70648	       6.7
 495.29974	       9.0
 497.21661	       2.6
 497.82996	      20.3
 499.32733	      53.6	y (9) (2+)-NH3, y (9) (2+)-H2O
 500.37280	      17.3
 503.97662	      10.8
 506.25543	       5.5
 508.34210	      10.2
 509.46838	      19.5
 510.52478	      18.8
 511.41528	       6.3
 512.07953	       6.4
 516.48926	      39.8	a (9) (2+)
 517.35706	      10.5
 520.16339	      23.4
 522.03705	      41.1	a (5) (1+)-NH3, b (9) (2+)-NH3
 523.60693	      23.0
 524.35028	      25.1
 526.27161	      40.1
 528.61737	      25.4
 530.20740	     310.9	b (9) (2+), y (14) (3+)-NH3, y (14) (3+)-H2O
 531.19965	     164.4
 532.38971	      42.5
 534.23920	       8.7
 535.55316	      19.2
 536.44354	      25.2
 538.27838	      50.9	a (15) (3+)-H2O, a (15) (3+)-NH3
 539.16571	      17.5
 540.32617	      10.0
 541.48682	      39.1
 542.72278	       2.6
 545.30072	      27.7
 546.25201	       7.7
 547.13501	      30.8
 548.92126	       5.6
 551.21362	       7.1
 552.84607	      11.1
 553.86115	      40.4	b (15) (3+)
 557.34723	      22.2
 558.29437	       2.5
 559.09747	      25.0
 559.87360	      37.8
 560.76367	      36.6
 565.90082	     585.2	y (15) (3+), b (10) (2+)
 566.97662	     159.0	b (5) (1+)
 569.30774	      19.1
 570.31738	       8.9
 571.85400	      17.8
 572.50708	       7.5
 573.44684	      33.5
 575.36212	       7.9
 578.29462	      33.7
 580.36029	      17.3
 581.01691	      59.8
 583.47327	       7.4
 585.47156	      36.8
 586.17920	      17.7
 587.57776	      33.8
 588.29517	       6.8
 589.23993	      11.3
 590.35748	      18.3
 592.58173	      56.0	a (11) (2+)-H2O
 593.39471	      77.9	a (11) (2+)-NH3
 594.34393	      84.0
 595.14862	      10.7
 595.92365	      10.8
 598.13831	      27.0
 599.25342	      64.0	[M+3H] (3+)-NH3-H2O
 600.89136	       6.9
 602.00500	     281.5	a (11) (2+)
 603.18848	     434.3	y (5) (1+)
 604.66101	     178.6	[M+3H] (3+)-H2O
 605.40686	      39.4	[M+3H] (3+)-NH3
 609.78906	      29.9
 611.17395	       3.3
 615.14496	      40.3	b (11) (2+)
 616.27014	      29.3
 618.37952	       5.1
 621.47339	       9.9
 623.56909	       4.4
 625.63031	      13.6
 628.79456	      28.7
 630.43176	      39.5
 634.58032	       3.3
 640.93280	       5.8
 642.14587	      94.1
 642.83459	      30.2
 646.28406	       7.7
 651.46460	       3.2
 652.45599	      23.7
 664.18842	      75.5
 665.97742	      50.2	a (12) (2+)
 671.01459	     104.7	b (12) (2+)-H2O, b (12) (2+)-NH3
 674.59418	      11.9
 675.47223	       4.5
 677.48267	      29.0
 679.73688	     176.4	b (12) (2+)
 680.52850	     139.4
 681.46173	      14.7
 682.25751	       5.2
 684.45667	      23.4
 685.94000	      14.0
 691.68933	      37.4
 693.57013	      15.9
 694.76251	      22.0
 699.55176	      51.7
 700.44037	      15.0
 702.52576	     242.7	y (6) (1+)
 703.44910	     164.4
 707.47113	      21.2
 712.79907	      29.4
 715.90857	      22.7
 717.59937	      10.4
 718.28412	      10.3
 720.88922	       4.2
 721.57855	      20.3
 722.47137	      10.4
 723.51459	      14.1
 724.57599	      11.9
 727.54034	      10.1
 729.45953	      16.7
 730.88153	      25.6
 732.37067	      14.4
 736.07855	      23.4
 737.24200	      14.7
 737.85077	      10.0
 741.18774	      26.7
 743.29950	      17.5
 744.64764	     214.6	b (13) (2+)
 745.60229	      23.9
 751.75507	       4.0
 752.62952	      10.5
 755.56866	      12.8
 756.32855	      28.8
 757.73193	      57.1	a (14) (2+)-NH3
 758.97534	      79.6
 765.74188	      22.6
 766.39716	      24.2
 767.35254	       7.8
 770.85382	      72.4	b (14) (2+)-H2O, b (14) (2+)-NH3, a (7) (1+)-H2O
 772.00366	      35.2
 773.58746	     173.8	y (7) (1+)
 774.47314	      69.5
 776.18652	      12.6
 778.81384	      15.8
 780.04956	     776.2	b (14) (2+)
 780.96460	     304.4
 783.16528	      18.3
 785.51404	      29.7
 786.53760	      20.4
 787.88757	      17.3
 795.68250	       6.4
 801.43616	      24.3
 803.14801	       8.2
 806.91907	      25.7
 809.79895	       9.8
 810.58929	       8.8
 815.64996	      65.5	a (15) (2+)
 817.52008	      24.4
 818.81311	       8.1
 819.55823	       2.1
 820.63141	      65.1	b (15) (2+)-NH3, b (15) (2+)-H2O
 821.44727	      40.3
 825.35938	      23.1
 829.34509	     166.8	b (15) (2+)
 830.24976	     401.9
 831.19659	     130.1
 833.94568	      10.9
 834.62531	       3.0
 835.40356	       4.2
 839.66101	       7.1
 843.53455	       5.9
 845.38361	       3.6
 846.65875	      39.4
 847.58923	      28.3
 848.70398	       8.9
 855.02594	       5.9
 866.99011	      12.6
 867.84747	       3.9
 873.65393	       7.6
 875.60638	       6.5
 877.78149	      12.3
 884.80109	      13.8
 887.63403	      45.5
 890.53040	      31.1
 897.30029	      30.5
 907.20734	      18.4
 908.68683	      12.8
 933.57916	      15.8
 934.72168	      16.3
 935.68964	       5.9
 938.67908	       2.9
 942.65503	       3.2
 946.40118	      79.9	b (8) (1+)
 947.47662	      49.4
 948.62286	       6.3
 959.60773	       3.8
 967.45758	       7.3
 970.60431	       2.8
 975.48871	      81.9
 976.89545	      17.6
 977.53064	       3.2
 979.17627	       3.3
 989.53375	       4.2
 994.19727	       5.1
 996.72778	       9.1
 997.80481	      17.3
1009.37305	       2.2
1011.32147	       9.2
1016.35321	      11.6
1017.59607	      26.9
1018.49023	       5.7
1021.71838	      10.7
1024.56909	       6.6
1035.06506	       4.3
1036.60803	       4.6
1037.70251	       9.3
1038.55383	       2.4
1046.93665	      15.2
1059.35815	      15.0
1060.56641	      40.1
1074.58167	      19.0
1086.58716	      14.8
1090.26953	      10.6
1105.01697	       3.4
1107.71765	      11.7
1113.32605	      16.9
1117.86157	      10.9
1118.61890	       6.7
1119.65625	      11.4
1130.44275	      15.5
1131.47925	      43.6
1132.71814	      36.3
1133.88330	       6.5
1188.49268	       7.8
1212.56067	       4.5
1229.53735	       6.9
1230.74463	      22.8
1232.52100	       3.2
1301.58960	      13.6
1328.67493	      26.2
