# Supplementary material for: Top-Down and Bottom-Up Identification of Proteins by Liquid Extraction Surface Analysis Mass Spectrometry of Healthy and Diseased Human Liver Tissue
Source: J Am Soc Mass Spectrom. 2014 Sep 3;25(11):1953–61. doi: 10.1007/s13361-014-0967-z (PMC4197381; doi:10.1007/s13361-014-0967-z)
Supplement: Supplementary file 5 — (ZIP 6136 kb) [file 13361_2014_967_MOESM5_ESM.zip › data/HSMNPFCEIAVEEAVR_-3_4_8860.txt]

m/z	i	matches
175.19788	14.8
188.12772	2.7
189.16446	7.8
193.15591	4.6
201.17191	22.5
214.24533	3.6
217.10620	6.3
219.28613	3.6
221.24713	42.3
222.24869	17.8
223.03079	4.6
231.33868	10.0
232.93652	6.1
239.26680	6.2
247.18863	17.9
248.01929	6.6
250.91165	3.6
252.30206	5.3
254.25267	14.3
256.96762	13.6
258.16394	2.1
260.37317	18.8
261.38654	7.2
266.52917	16.3
267.15939	66.0	b (7) (3+)-H2O, b (7) (3+)-NH3
268.17273	47.8
269.10406	29.1
270.10739	4.4
271.07690	3.8
274.32648	177.7	y (2) (1+), b (5) (2+)-H2O
275.36761	62.4	b (5) (2+)-NH3
276.33124	3.1
281.51172	52.3
282.29053	22.2
285.23987	14.2
287.48364	30.0
291.37024	10.2
292.65387	6.0
298.22824	10.9
302.91473	11.4
304.23584	4.1
306.18958	5.2
328.50690	3.0
330.24539	8.3
332.43173	4.6
340.34601	14.3
342.52161	2.5
345.23041	59.4	y (3) (1+)
346.57874	12.2
352.34241	7.8
355.24194	483.2
356.12418	514.1	b (3) (1+)
357.11621	257.4	b (6) (2+)
358.33032	30.1
366.34702	4.4
368.56567	2.1
369.51489	10.4
372.22589	3.0
376.46262	28.7
377.32916	17.3
378.66855	16.9
383.40350	4.8
386.33655	10.4
387.37390	16.2
393.12018	26.2
395.22937	4.8
400.40079	5.3
402.52130	6.6
403.45099	9.5
407.34821	4.3
415.14996	17.9
416.35510	8.0
418.41534	10.5
419.13593	5.6
425.12769	17.0
430.29346	10.1
435.29907	5.4
437.17010	2.7
438.43854	20.3
442.54865	17.9
443.28479	3.4
445.26288	23.9
446.56042	14.0
452.45624	3.7
454.78430	7.4
465.48822	14.4
470.27795	27.4
472.23065	13.8
474.32703	162.0	y (4) (1+), b (8) (2+)
475.36554	52.6
477.44446	4.6
479.46747	5.5
480.78418	21.6
482.14343	32.7
483.92615	16.5
488.27856	21.9
489.33246	10.2
490.05090	19.7
491.41400	5.3
493.70648	6.7
495.29974	9.0
497.21661	2.6
497.82996	20.3
499.32733	53.6	y (9) (2+)-H2O, y (9) (2+)-NH3
500.37280	17.3
503.97662	10.8
506.25543	5.5
508.34210	10.2
509.46838	19.5
510.52478	18.8
511.41528	6.3
512.07953	6.4
516.48926	39.8
517.35706	10.5
520.16339	23.4
522.03705	41.1	b (9) (2+)-NH3
523.60693	23.0
524.35028	25.1
526.27161	40.1
528.61737	25.4
530.20740	310.9	y (14) (3+)-NH3, b (9) (2+), y (14) (3+)-H2O
531.19965	164.4
532.38971	42.5
534.23920	8.7
535.55316	19.2
536.44354	25.2
538.27838	50.9
539.16571	17.5
540.32617	10.0
541.48682	39.1
542.72278	2.6
545.30072	27.7
546.25201	7.7
547.13501	30.8
548.92126	5.6
551.21362	7.1
552.84607	11.1
553.86115	40.4	b (15) (3+)
557.34723	22.2
558.29437	2.5
559.09747	25.0
559.87360	37.8
560.76367	36.6
565.90082	585.2	y (15) (3+), b (10) (2+)
566.97662	159.0	b (5) (1+)
569.30774	19.1
570.31738	8.9
571.85400	17.8
572.50708	7.5
573.44684	33.5
575.36212	7.9
578.29462	33.7
580.36029	17.3
581.01691	59.8
583.47327	7.4
585.47156	36.8
586.17920	17.7
587.57776	33.8
588.29517	6.8
589.23993	11.3
590.35748	18.3
592.58173	56.0
593.39471	77.9
594.34393	84.0
595.14862	10.7
595.92365	10.8
598.13831	27.0
599.25342	64.0	[M+3H] (3+)-NH3-H2O
600.89136	6.9
602.00500	281.5
603.18848	434.3	y (5) (1+)
604.66101	178.6	[M+3H] (3+)-H2O
605.40686	39.4	[M+3H] (3+)-NH3
609.78906	29.9
611.17395	3.3
615.14496	40.3	b (11) (2+)
616.27014	29.3
618.37952	5.1
621.47339	9.9
623.56909	4.4
625.63031	13.6
628.79456	28.7
630.43176	39.5
634.58032	3.3
640.93280	5.8
642.14587	94.1
642.83459	30.2
646.28406	7.7
651.46460	3.2
652.45599	23.7
664.18842	75.5
665.97742	50.2
671.01459	104.7	b (12) (2+)-NH3, b (12) (2+)-H2O
674.59418	11.9
675.47223	4.5
677.48267	29.0
679.73688	176.4	b (12) (2+)
680.52850	139.4
681.46173	14.7
682.25751	5.2
684.45667	23.4
685.94000	14.0
691.68933	37.4
693.57013	15.9
694.76251	22.0
699.55176	51.7
700.44037	15.0
702.52576	242.7	y (6) (1+)
703.44910	164.4
707.47113	21.2
712.79907	29.4
715.90857	22.7
717.59937	10.4
718.28412	10.3
720.88922	4.2
721.57855	20.3
722.47137	10.4
723.51459	14.1
724.57599	11.9
727.54034	10.1
729.45953	16.7
730.88153	25.6
732.37067	14.4
736.07855	23.4
737.24200	14.7
737.85077	10.0
741.18774	26.7
743.29950	17.5
744.64764	214.6	b (13) (2+)
745.60229	23.9
751.75507	4.0
752.62952	10.5
755.56866	12.8
756.32855	28.8
757.73193	57.1
758.97534	79.6
765.74188	22.6
766.39716	24.2
767.35254	7.8
770.85382	72.4	b (14) (2+)-NH3, b (14) (2+)-H2O
772.00366	35.2
773.58746	173.8	y (7) (1+)
774.47314	69.5
776.18652	12.6
778.81384	15.8
780.04956	776.2	b (14) (2+)
780.96460	304.4
783.16528	18.3
785.51404	29.7
786.53760	20.4
787.88757	17.3
795.68250	6.4
801.43616	24.3
803.14801	8.2
806.91907	25.7
809.79895	9.8
810.58929	8.8
815.64996	65.5
817.52008	24.4
818.81311	8.1
819.55823	2.1
820.63141	65.1	b (15) (2+)-NH3, b (15) (2+)-H2O
821.44727	40.3
825.35938	23.1
829.34509	166.8	b (15) (2+)
830.24976	401.9
831.19659	130.1
833.94568	10.9
834.62531	3.0
835.40356	4.2
839.66101	7.1
843.53455	5.9
845.38361	3.6
846.65875	39.4
847.58923	28.3
848.70398	8.9
855.02594	5.9
866.99011	12.6
867.84747	3.9
873.65393	7.6
875.60638	6.5
877.78149	12.3
884.80109	13.8
887.63403	45.5
890.53040	31.1
897.30029	30.5
907.20734	18.4
908.68683	12.8
933.57916	15.8
934.72168	16.3
935.68964	5.9
938.67908	2.9
942.65503	3.2
946.40118	79.9	b (8) (1+)
947.47662	49.4
948.62286	6.3
959.60773	3.8
967.45758	7.3
970.60431	2.8
975.48871	81.9
976.89545	17.6
977.53064	3.2
979.17627	3.3
989.53375	4.2
994.19727	5.1
996.72778	9.1
997.80481	17.3
1009.37305	2.2
1011.32147	9.2
1016.35321	11.6
1017.59607	26.9
1018.49023	5.7
1021.71838	10.7
1024.56909	6.6
1035.06506	4.3
1036.60803	4.6
1037.70251	9.3
1038.55383	2.4
1046.93665	15.2
1059.35815	15.0
1060.56641	40.1
1074.58167	19.0
1086.58716	14.8
1090.26953	10.6
1105.01697	3.4
1107.71765	11.7
1113.32605	16.9
1117.86157	10.9
1118.61890	6.7
1119.65625	11.4
1130.44275	15.5
1131.47925	43.6
1132.71814	36.3
1133.88330	6.5
1188.49268	7.8
1212.56067	4.5
1229.53735	6.9
1230.74463	22.8
1232.52100	3.2
1301.58960	13.6
1328.67493	26.2
