# Supplementary material for: Top-Down and Bottom-Up Identification of Proteins by Liquid Extraction Surface Analysis Mass Spectrometry of Healthy and Diseased Human Liver Tissue
Source: J Am Soc Mass Spectrom. 2014 Sep 3;25(11):1953–61. doi: 10.1007/s13361-014-0967-z (PMC4197381; doi:10.1007/s13361-014-0967-z)
Supplement: Supplementary file 5 — (ZIP 6136 kb) [file 13361_2014_967_MOESM5_ESM.zip › data/VMNMEESNNGSLSAEFK_-3_2_77265.txt]

       m/z	          i	matches
 274.29611	       4.8
 294.27933	      15.0	b (5) (2+)-NH3, y (2) (1+), b (5) (2+)-H2O
 356.16513	      10.3
 400.17075	      11.1
 423.27869	      11.6	y (3) (1+)
 488.95013	       6.0
 494.32251	      12.0	y (4) (1+)
 509.25458	       2.4
 522.45197	      12.1
 547.49579	       8.7
 581.48425	       5.2	y (5) (1+)
 582.69470	      17.9	a (11) (2+)
 588.42426	       5.8	b (11) (2+)-H2O, b (11) (2+)-NH3, b (5) (1+)-NH3
 600.48175	       4.5
 643.34320	       7.1
 668.54028	       3.2
 670.34692	      14.7
 690.32648	      13.6
 695.51447	      13.0
 716.44611	       6.2	b (6) (1+)-H2O
 717.47119	      14.3	b (6) (1+)-NH3
 734.43292	      12.1	b (6) (1+)
 767.45618	       4.8
 769.44067	       5.1
 776.38446	       8.0	a (7) (1+)-NH3
 781.60248	       4.6	y (7) (1+)
 794.44794	       6.8
 820.61078	      20.9	y (8) (1+)-NH3, y (8) (1+)-H2O, y (15) (2+)-NH3, b (7) (1+), y (15) (2+)-H2O
 821.45270	      19.3
 838.41431	      42.3	y (8) (1+)
 839.76984	       4.7
 844.25043	       7.2
 850.49316	      10.1
 857.77960	      24.4
 883.34131	       2.3
 887.77869	       3.6
 898.44891	      21.3
 901.31622	       4.8
 903.43634	      13.1
 909.40515	       3.0
 925.35822	      10.3
 926.85211	       4.6	[M+2H] (2+)-NH3-H2O
 952.58398	       2.1
1004.52985	       6.3	a (9) (1+)-NH3
1011.67999	      35.6
1032.44714	       3.4	b (9) (1+)-NH3
1036.02893	      14.7
1049.27893	      14.8	b (9) (1+), y (10) (1+)-H2O, y (10) (1+)-NH3
1058.96912	      21.2
1060.64880	      10.9	a (10) (1+)-H2O, a (10) (1+)-NH3
1066.48560	      17.0	y (10) (1+)
1105.46497	       7.1
1135.61133	      22.1	y (11) (1+)-H2O
1137.57092	      12.6
1153.55188	       5.8	y (11) (1+)
1157.68774	      13.1
1193.42688	       6.9	b (11) (1+)
1247.53210	       7.5
1254.44165	       3.2
1271.43274	      11.8
1282.67224	      18.2	y (12) (1+)
1283.48865	      21.1
1290.41980	       3.5
1301.85632	      11.0
1358.98950	       7.0
1365.64734	       7.5	a (13) (1+)
1366.57397	      16.9
1393.46155	      20.2	y (13) (1+)-H2O, b (13) (1+)
1411.27441	      11.8	y (13) (1+)
1429.52234	      16.2
1465.90979	       3.3
1479.53064	       8.6
1559.75500	      10.3
1575.54517	      11.7	b (15) (1+)-H2O
1589.71851	       2.6
1593.66772	       6.7	b (15) (1+)
1594.66882	       6.7
1656.95667	      11.5	y (15) (1+)
1723.70947	       4.1	b (16) (1+)-NH3
1742.88501	       9.2
1780.83142	       6.7
