# Supplementary material for: Top-Down and Bottom-Up Identification of Proteins by Liquid Extraction Surface Analysis Mass Spectrometry of Healthy and Diseased Human Liver Tissue
Source: J Am Soc Mass Spectrom. 2014 Sep 3;25(11):1953–61. doi: 10.1007/s13361-014-0967-z (PMC4197381; doi:10.1007/s13361-014-0967-z)
Supplement: Supplementary file 5 — (ZIP 6136 kb) [file 13361_2014_967_MOESM5_ESM.zip › data/AGAGSATLSMAYAGAR_-3_4_1992.txt]

m/z	i	matches
226.27463	6.0
234.67174	3.7
252.18227	5.4
278.42285	13.9
284.41071	3.6
303.34186	14.6
307.90747	4.5
309.28186	27.9
312.32074	17.0
313.28372	10.6
323.41037	13.7
326.24805	4.7
331.11389	2.9
340.39075	6.3
344.12344	15.2
351.09711	4.3
352.33835	7.4
354.24603	3.6
359.40085	5.0
369.47925	2.1
370.27405	5.5
374.50177	69.7	y (4) (1+)
379.34445	5.5
387.34119	9.3
388.50397	3.6
391.22937	11.0
397.40070	23.4
404.35132	11.8
406.45636	5.5
409.36090	2.6
412.72498	7.2
415.18729	14.9
416.37210	3.5
423.52606	2.8
439.31665	4.9
450.47650	26.3	b (11) (2+)-H2O
456.35376	4.9
459.24072	7.5
467.32538	13.0
469.18665	10.9
475.45935	5.1
481.43134	16.8
482.40601	17.4
483.56006	19.0
486.17358	9.0
488.54150	12.5
498.25531	30.8	b (7) (1+)-H2O
499.23090	23.3
508.49799	7.2
510.54633	6.3
515.38989	19.8
516.31738	6.6
521.45001	14.0
522.28125	3.4
525.27155	5.9
529.33929	23.6
530.39905	18.6
537.38788	100.3	y (5) (1+)
538.36713	35.3
542.51190	6.7
543.30334	8.3
544.21027	4.6
546.17883	7.8
556.29596	5.8
558.58221	11.0
559.50336	17.6
566.21405	8.1
569.37622	28.5
571.48553	33.0
575.96606	2.8
580.33063	3.2
583.77533	67.5
584.37726	37.1
588.81952	18.3
593.36786	13.5
594.39917	24.1
595.26263	18.6
596.34784	38.7	b (14) (2+)-H2O
608.26099	163.5	y (6) (1+)
609.04767	9.5
611.39490	103.9	b (8) (1+)-H2O
612.44379	31.6
613.23212	2.7
615.40466	14.6
618.90472	24.7	y (13) (2+)-H2O
621.39722	2.7
624.40033	41.5
627.32434	4.9
628.43915	45.0	y (13) (2+)
629.36450	84.6	b (8) (1+)
630.41718	9.1
639.43036	9.4
640.04834	8.4
641.53271	5.4
648.11029	33.0
648.99957	10.3
654.98938	23.7
656.89111	8.3
661.41351	12.0
662.46283	15.3
664.03302	17.9
667.29694	6.9
675.48834	6.7
679.42743	5.4
680.83868	16.6
683.82855	26.5	y (15) (2+)-H2O, y (15) (2+)-NH3
684.46863	15.3
688.57196	7.6
689.56580	41.4
692.29456	29.7	y (15) (2+)
693.17987	25.7
698.54529	20.1
699.58936	23.2
703.75049	67.1
705.01031	20.2
705.97968	14.8
709.79761	131.0	[M+2H] (2+)-NH3-H2O
710.58099	13.3
716.45819	70.2	b (9) (1+)
717.41809	24.6
719.17572	479.6	[M+2H] (2+)-NH3, [M+2H] (2+)-H2O
720.02057	26.7
720.77966	1.4
723.79047	2.5
739.37067	125.4	y (7) (1+)
740.44397	6.2
741.30780	8.2
747.57751	11.7
754.58160	3.1
756.48206	17.0
757.69501	5.6
758.58527	10.5
760.55701	6.8
761.67682	5.1
769.17133	34.3
769.89008	9.2
774.51587	7.1
776.51263	32.5
777.36548	9.4
785.72675	4.1
789.78729	15.0
804.04523	36.9
808.64789	5.6
811.64929	26.4
812.69952	51.4
818.88220	50.8
822.51715	6.6
825.62659	97.5
826.56561	306.1	y (8) (1+)
827.47131	77.6
828.26550	3.0
829.50470	9.2
830.46136	10.2
841.54315	4.0
845.99005	23.4
847.68109	3.3
848.60846	7.7
850.35693	5.0
876.76880	3.5
880.43298	11.7
882.64667	45.3
883.53009	35.1
885.58356	13.0
886.67554	28.5
887.55414	2.8
889.53101	2.8
891.94604	19.7
892.76123	5.2
893.64343	5.1
895.46973	11.4
900.33868	29.1	b (11) (1+)-H2O
902.03833	7.7
911.59778	58.3
913.10388	24.0
918.67554	7.1
919.41260	4.6
932.43457	8.4
938.32123	15.7
939.67535	158.6	y (9) (1+)
940.53070	18.8
941.39581	9.2
946.48230	10.5
950.57153	5.5
957.97491	11.9
959.10907	20.1
965.82245	38.6
978.71948	18.3
990.38403	3.2
991.16193	22.7
997.54193	13.7
1001.54590	8.1
1005.12433	15.0
1006.63202	9.7
1008.70087	15.9
1015.64197	16.5
1017.73212	3.2
1021.82037	18.8
1022.54590	53.3	y (10) (1+)-H2O
1025.16016	11.2
1034.29114	7.3
1036.64355	17.4
1040.38660	95.4	y (10) (1+)
1041.47046	115.5
1045.49414	24.9
1054.00732	4.4
1063.60071	21.2
1064.52710	14.9
1065.65100	11.3
1075.72400	11.9
1077.11536	23.3
1081.59302	30.7	b (12) (1+)
1082.58264	48.1
1093.77515	14.1
1103.62671	2.0
1111.61670	48.6	y (11) (1+)
1112.71716	55.6
1113.69568	19.0
1132.76160	3.8
1134.79675	20.1
1135.56787	20.0
1149.69897	2.9
1152.55054	27.3	b (13) (1+)
1153.63843	14.1
1158.38477	10.5
1159.72021	2.3
1166.47778	13.8
1168.78552	5.8
1173.41309	3.2
1181.70398	12.2
1188.01453	10.2
1198.65247	11.5
1199.72900	1.8
1209.39771	10.2
1226.72766	11.0
1244.35767	15.9
1255.83838	13.4
1262.40527	7.0
1263.83374	4.3
1280.83923	2.3
1288.04626	7.2
1288.89941	19.2
1309.71545	10.8
1314.74146	11.1
1326.72925	2.9
1408.88293	33.7
1417.77466	4.4
1424.04370	17.8
