# Supplementary material for: Top-Down and Bottom-Up Identification of Proteins by Liquid Extraction Surface Analysis Mass Spectrometry of Healthy and Diseased Human Liver Tissue
Source: J Am Soc Mass Spectrom. 2014 Sep 3;25(11):1953–61. doi: 10.1007/s13361-014-0967-z (PMC4197381; doi:10.1007/s13361-014-0967-z)
Supplement: Supplementary file 5 — (ZIP 6136 kb) [file 13361_2014_967_MOESM5_ESM.zip › data/FKNPPVNSLSLEFLTELVISLEK_-3_4_43602.txt]

m/z	i	matches
258.26340	2.0
261.28229	5.1
276.35779	53.2	y (2) (1+), b (2) (1+)
294.23804	15.6
304.18506	5.8
308.36871	17.7
319.23169	2.0
326.33536	1.7
334.10684	4.5
343.41592	6.3
345.39667	12.3
352.35107	3.6
354.41992	11.9
362.19769	8.2
365.47760	5.6
368.52045	11.3
372.24744	7.1
373.22327	2.0
383.31885	2.6
384.58209	6.3
389.52106	28.3	y (3) (1+)
390.30560	30.4	b (7) (2+)-NH3, b (3) (1+)
392.50012	4.8
398.33105	1.8
400.23700	4.8
403.27881	7.6
404.41803	10.0
408.50818	51.2
409.32214	3.3
412.43674	14.1
417.66748	7.9
427.31979	6.5
428.53516	6.3
435.58545	2.9
443.36548	11.8
458.47375	12.5
461.47922	2.6
466.19708	7.0
467.16104	6.5
470.44824	15.9
476.30353	311.7	y (4) (1+)
477.37259	76.8
480.47937	10.2
482.34042	8.7
485.47681	6.4
486.44073	16.0
493.55115	4.3
494.46118	3.1
495.19592	5.9
499.25354	14.9
501.72595	8.2
503.17145	15.3
510.46399	12.8
511.38855	23.7	y (13) (3+)
513.28302	5.1
522.32343	3.1
527.20306	1.6
528.40094	17.0
531.23761	2.9
532.09955	9.8
533.57391	5.6
536.35809	9.3
539.35229	5.4
542.40070	16.3
544.85645	9.0
547.19281	14.5
548.41827	15.8
550.32904	2.5
561.82355	13.4
569.39703	9.0
571.56586	19.2
574.37830	5.1
576.39264	22.6
577.34094	7.5
581.42926	29.1
586.58331	11.6
589.35040	268.8	y (5) (1+)
590.45288	105.3	b (11) (2+)-H2O, b (11) (2+)-NH3
591.34076	4.4
592.03070	13.6
598.09106	32.5
600.87408	18.9
606.29828	10.9
608.51404	25.5
609.50269	5.0
611.42725	21.0
612.45123	3.5
617.76672	6.7
623.50848	4.7
626.43085	7.9
627.26819	8.2
631.34760	3.5
632.82227	3.6
638.44556	10.7
639.59540	8.5
644.02313	7.6
646.35382	3.8
648.55371	10.8
650.37378	17.8
653.50757	13.1
655.02612	39.5	b (12) (2+)-H2O, b (12) (2+)-NH3
656.52600	50.3
659.27094	12.2
661.42487	11.6
663.80573	41.5
664.54553	72.5	b (12) (2+)
665.46423	9.2
666.80634	15.8
670.64954	32.4	y (6) (1+)-H2O
671.76208	47.5	b (18) (3+)-NH3, b (18) (3+)-H2O, y (6) (1+)-NH3
673.32849	62.1	y (18) (3+)-NH3, y (18) (3+)-H2O
678.09125	31.4	y (18) (3+)
679.63049	31.0
681.54108	21.1
683.20270	25.7
683.83508	53.1	b (6) (1+)
688.55957	328.0	y (6) (1+)
689.55969	64.8
690.55878	18.6
691.51849	7.0
693.18011	4.5
694.11255	10.4
695.54181	11.7
701.70441	10.9
703.43805	6.5
704.52521	8.0
705.62439	31.7	y (19) (3+)-NH3, y (19) (3+)-H2O
706.37146	12.5
710.90295	48.3	y (12) (2+), y (19) (3+)
714.42798	14.6
715.84021	17.8
717.02191	9.6
719.28668	16.6
720.36218	7.8
721.99213	67.8
723.64044	18.0
724.40204	22.3
728.89941	23.9	b (13) (2+)-H2O
729.67041	43.8	b (13) (2+)-NH3
731.52386	7.2
733.59692	4.7
734.42426	14.0
736.86292	10.8
737.81213	63.8	y (20) (3+)-H2O, y (20) (3+)-NH3, b (20) (3+)-H2O, b (13) (2+), b (20) (3+)-NH3
743.37518	15.7
744.68994	17.1
745.51624	15.4
747.51141	65.5
749.00537	3.7
751.51245	16.4
753.56476	11.3
755.56171	3.2
756.67261	68.3
758.59918	33.2	y (13) (2+)-H2O
759.45557	39.5	y (13) (2+)-NH3
760.18793	19.3
761.63867	7.8
762.76050	39.2
763.55536	22.2
765.59955	17.2
766.85309	24.3	y (13) (2+)
768.46729	14.7
770.63336	21.0
772.80560	60.2
773.60455	7.6
774.58344	20.6
776.56256	20.6
778.18689	8.1
781.62500	34.0	y (21) (3+), b (21) (3+)
782.86212	22.0
785.37354	108.3	b (14) (2+)-NH3, b (14) (2+)-H2O
786.39246	94.4
787.07892	24.5
787.73267	5.0
788.68970	24.7
791.11584	20.8
794.13531	156.5	b (14) (2+)
796.02234	20.8
797.65344	11.6
798.78766	38.2
799.83923	21.7
801.57574	130.6	y (7) (1+)
802.55365	146.2	y (14) (2+)-H2O, y (14) (2+)-NH3
804.41046	20.7
805.71100	19.9
807.13599	16.4
808.55011	31.6
809.84052	19.1
812.70062	44.7
813.93793	20.6
815.01959	16.6
816.10522	24.7
818.49896	17.0
821.22400	61.9
822.44080	6.8
824.27356	15.7
826.61359	37.4
828.86481	38.1
829.63580	5.8
830.34882	48.0
831.88654	52.3
832.69739	73.5
833.66498	6.0
834.56854	4.8
835.88165	80.7	b (15) (2+)-NH3, b (15) (2+)-H2O
836.52405	69.4
838.16302	24.1
840.48016	20.1
841.24274	43.0
844.38599	219.3	b (15) (2+)
845.25171	107.7
845.92535	7.5
846.74512	6.2
847.64661	24.6
848.63104	12.1
850.02118	8.8
852.16675	103.3
852.85291	11.3
855.22742	51.7
856.42145	85.7
857.23969	5.3
858.80371	72.0	y (15) (2+)-NH3, y (15) (2+)-H2O
861.44708	171.5	[M+3H] (3+)-NH3-H2O
862.22784	48.9
864.54578	6.4
867.64606	15.8
874.18066	7.7
877.69635	12.3
878.61798	16.1
880.06244	6.5
883.69604	23.2	b (8) (1+)
886.47064	11.1
888.59137	3.0
891.58673	57.3
892.56592	21.6
894.03412	91.6
894.69702	15.7
896.13434	17.6
899.31293	21.9
900.56519	115.6	b (16) (2+)-H2O, b (16) (2+)-NH3
901.31213	32.7
902.18890	47.5	y (16) (2+)-H2O
903.10400	55.8	y (16) (2+)-NH3
904.38525	65.0
908.03156	17.8
908.91156	31.9	b (16) (2+)
910.00568	75.6
911.63818	9.7
912.61829	17.7
914.66278	19.1
915.48370	14.7
916.71973	74.8
917.86957	124.2
920.96509	12.2
922.51532	82.2
923.92389	25.8
926.74951	13.5
927.74390	7.2
928.56458	1.8
929.23859	13.8
930.66638	145.5	y (8) (1+)
931.63538	121.4
932.75317	22.2
933.67419	50.2
934.65759	4.1
935.54840	8.0
937.67151	62.2
939.15869	37.4
941.33820	53.5
942.74554	82.8
943.57086	45.9
944.63666	30.5
946.37518	3.6
947.89911	188.0
949.24902	8.9
950.98248	69.9
952.79730	92.2
956.57361	67.3
957.26697	151.7	b (17) (2+)-NH3, b (17) (2+)-H2O
958.07025	57.5
959.16779	53.8	y (17) (2+)-NH3, y (17) (2+)-H2O
960.18951	12.2
961.55505	4.3
963.20477	106.2
964.53583	111.2
965.94067	242.9	b (17) (2+)
966.63306	42.3
968.08502	57.5	y (17) (2+)
969.79602	10.9
974.48187	33.7
975.63922	8.4
976.81812	71.3
977.62598	30.6
979.61115	34.6	b (9) (1+)-H2O
980.63416	52.9	b (9) (1+)-NH3
981.70947	2.2
984.83282	54.3
985.55768	71.1
986.83380	100.4
987.59314	17.3
988.67841	12.0
991.19092	22.5
992.16077	28.8
992.97852	13.6
995.68463	22.4
997.67450	60.9	b (9) (1+)
998.31726	25.2
1000.80560	3.8
1001.70184	5.4
1003.22211	30.5
1006.53644	256.4	b (18) (2+)-H2O, b (18) (2+)-NH3
1007.53998	76.5
1008.28729	27.3	y (18) (2+)-H2O, y (18) (2+)-NH3
1009.58374	5.7
1011.98938	33.8
1012.81561	2.1
1013.76215	36.8	y (9) (1+)-H2O
1015.39801	297.6	b (18) (2+)
1016.14355	128.6
1020.59705	3.0
1022.00476	38.4
1023.19629	8.4
1026.07507	21.7
1027.52271	24.6
1028.78601	6.9
1029.79248	19.6
1031.53235	245.2	y (9) (1+)
1032.74231	156.6
1033.72266	37.6
1035.00818	30.7
1036.05054	27.4
1038.80725	5.8
1039.88098	84.0
1042.46936	2.7
1048.02209	10.6
1048.70947	37.4
1049.84229	104.9
1051.16809	31.9
1052.80090	8.3
1056.61804	23.0
1057.60229	32.1	y (19) (2+)-H2O, y (19) (2+)-NH3
1058.80481	74.0
1059.49011	6.9
1060.91284	25.3
1063.03955	211.9	b (19) (2+)-H2O, b (19) (2+)-NH3
1063.87122	208.4
1064.89124	52.3
1065.83459	115.8	y (19) (2+), b (10) (1+)-H2O
1066.76550	55.9	b (10) (1+)-NH3
1067.48132	4.1
1069.48120	8.5
1070.36389	46.4
1071.95947	447.8	b (19) (2+)
1072.93481	156.7
1076.35413	9.8
1079.63745	12.8
1081.19543	45.6
1084.60669	15.1
1085.77808	42.0
1086.69812	11.1
1088.50061	44.0
1089.52637	11.3
1091.55554	61.6
1092.60730	20.5
1093.37305	28.2
1094.78162	5.2
1097.11975	17.8
1099.27002	27.2
1099.99255	21.0
1101.02405	12.1
1106.32581	114.8	b (20) (2+)-H2O, b (20) (2+)-NH3, y (20) (2+)-NH3, y (20) (2+)-H2O
1107.31494	32.0
1107.92615	10.0
1109.63306	6.5
1110.71423	3.7
1114.12122	31.8
1115.11670	121.8	b (20) (2+), y (20) (2+)
1115.93408	89.5
1116.64685	27.0
1117.66101	1.8
1119.56946	53.9
1121.75305	11.3
1123.77039	3.9
1126.43555	17.9
1127.45496	34.3	y (10) (1+)-NH3, y (10) (1+)-H2O
1128.78381	34.0
1129.72302	12.6
1134.62476	16.5
1136.05847	5.5
1139.75049	53.7
1141.01636	23.5
1141.80798	3.3
1143.74548	3.4
1144.74512	92.1	y (10) (1+)
1145.78418	40.1
1146.83948	5.2
1153.52136	133.6
1155.29456	24.2
1157.66492	8.7
1160.03418	21.9
1162.72534	51.3	y (21) (2+)-NH3, y (21) (2+)-H2O, b (21) (2+)-NH3, b (21) (2+)-H2O
1164.06860	23.4
1165.86804	7.2
1167.09473	35.0
1167.87720	8.4
1172.19250	96.5	y (21) (2+), b (21) (2+)
1173.16943	37.3
1179.76782	90.9	b (11) (1+)-H2O
1180.49683	30.7	b (11) (1+)-NH3
1181.57397	25.1
1183.63745	42.7
1184.76099	13.7
1187.52271	15.1
1188.63708	5.6
1190.78748	2.0
1191.63611	2.6
1192.79761	7.3
1194.24060	32.5
1195.65161	18.8
1196.30640	15.1
1197.76843	40.4	b (11) (1+)
1198.62915	59.3
1201.74438	30.1
1217.58911	17.8
1219.55054	5.1
1223.32715	25.8
1227.39099	45.5	y (22) (2+)-H2O, y (22) (2+)-NH3, b (22) (2+)-H2O
1228.36951	81.2	b (22) (2+)-NH3
1230.64587	9.7
1232.71765	9.1
1233.32129	23.8
1234.72314	20.2
1235.57361	30.0
1236.45422	165.7	b (22) (2+), y (22) (2+)
1237.45239	79.0
1238.81873	4.3
1239.70496	18.0
1240.73682	6.8
1243.89612	34.1
1253.63696	8.8
1261.12793	26.0
1261.76160	6.0
1267.89331	8.7
1269.27075	12.5
1270.79407	16.2
1273.90222	19.1
1274.88257	11.5
1276.81262	4.3
1283.00891	12.1
1285.60620	7.2
1286.90503	16.4
1288.63171	10.9
1291.80835	59.5	y (11) (1+)
1292.90906	61.7
1293.87329	7.1
1295.85999	32.8
1298.59546	18.5
1308.62292	17.3
1310.62927	15.3
1311.71692	38.8
1312.66443	9.8
1314.55359	16.7
1317.84290	4.7
1323.82996	10.7
1324.65771	8.9
1326.58118	4.9
1327.84351	23.3
1328.66431	12.6
1335.89514	29.9
1339.61353	5.4
1345.74194	16.7
1348.74561	17.4
1353.09973	13.4
1365.71411	3.5
1368.68127	2.1
1372.68616	4.9
1373.78162	16.8
1376.87671	14.7
1391.91736	2.3
1393.98438	22.3
1397.92346	13.6
1403.83459	8.8
1404.74658	19.7
1409.72974	16.4
1413.64551	12.1
1416.50122	6.3
1420.91162	5.1
1421.90637	4.7
1422.96887	23.5
1427.98853	9.4
1429.90442	9.2
1433.03064	6.0
1443.02515	11.5
1448.83362	4.6
1458.52271	5.3
1460.53796	10.6
1461.80688	24.6
1480.66870	4.2
1487.73450	10.5
1489.92297	4.7
1501.94849	6.5
1510.82068	15.3
1519.13831	11.0
1524.10498	10.6
1528.88940	7.9
1530.73547	17.8
1534.03271	23.1	y (13) (1+)
1534.91968	9.5
1540.92993	8.8
1541.71741	11.1
1560.05603	6.2
1567.91235	4.8
1572.14197	18.6
1575.00549	4.0
1587.86707	21.0
1590.70215	4.4
1595.76147	6.0
1599.93298	9.9
1605.80774	3.4
1627.83691	7.5
1628.85620	2.2
1637.76282	3.7
1639.98608	16.7
1640.91565	5.0
1654.88184	28.9
1675.77393	5.4
1700.16870	4.2
1718.92444	23.5
1720.06750	24.4
1737.77478	19.5
1738.94910	6.8
1748.17053	8.2
1751.89917	11.4
1766.33582	6.8
1802.93408	21.9
1803.83691	4.3
1831.51367	27.4
1848.91907	9.6
1901.05212	3.6
1902.18921	3.4
1902.92590	13.6
1918.17212	9.3
1949.83972	5.7
1971.08740	21.7
