# Supplementary material for: Top-Down and Bottom-Up Identification of Proteins by Liquid Extraction Surface Analysis Mass Spectrometry of Healthy and Diseased Human Liver Tissue
Source: J Am Soc Mass Spectrom. 2014 Sep 3;25(11):1953–61. doi: 10.1007/s13361-014-0967-z (PMC4197381; doi:10.1007/s13361-014-0967-z)
Supplement: Supplementary file 5 — (ZIP 6136 kb) [file 13361_2014_967_MOESM5_ESM.zip › data/ALCHPSSVDSLSTSAATEDHVSMGGWAAR_-3_2_82780.txt]

       m/z	          i	matches
 245.19490	       6.6
 257.43295	       5.5
 262.26535	       6.9
 288.15674	       8.3
 316.24841	       4.9
 317.32623	      12.6
 319.33862	       6.7
 322.28088	      22.0
 342.22491	       4.7
 344.21805	       5.6
 352.45178	      10.0
 353.12631	       9.3
 355.46796	      10.8
 388.45203	      11.9
 401.28589	      14.4
 403.28665	      11.4
 418.28137	      16.4	a (13) (3+)-H2O, y (8) (2+)
 423.44434	      18.8	a (13) (3+)
 442.37012	      17.0	a (9) (2+)
 451.25067	       8.6
 452.37280	       6.8
 453.28009	       3.6
 456.27100	       3.1
 478.41248	       4.1
 484.19818	       3.6
 487.10248	      18.2	y (19) (4+)
 494.58478	       7.2
 498.28870	       8.7
 499.14514	      15.2	b (20) (4+)-H2O, b (10) (2+)
 500.87158	      13.5
 504.39691	       6.9
 509.40546	      20.5	b (16) (3+), y (20) (4+)
 516.28711	      14.0
 527.67407	      10.3
 533.27496	      23.9	a (11) (2+)-H2O, y (21) (4+)-NH3, y (21) (4+)-H2O
 536.79333	       8.1
 546.64813	       2.6
 547.31903	      15.4	b (11) (2+)-H2O
 549.38934	      24.4	y (16) (3+), b (22) (4+)
 551.60712	       6.2
 554.32062	      10.8
 556.25323	      14.4
 556.85425	       6.4
 560.24561	      25.6	y (5) (1+)
 565.33221	      10.1
 568.53802	       5.2
 569.41370	       4.5
 573.40552	      15.2
 576.76733	      11.6
 586.42432	       5.7
 588.35938	      19.6
 590.36890	       6.9
 593.73969	      33.2	y (11) (2+)
 599.43616	      27.0	a (25) (4+)-H2O, b (12) (2+)
 608.10248	       9.8
 612.75525	       5.7
 614.38464	      17.3
 615.45331	       7.1
 617.48834	      23.4	y (6) (1+)
 621.06128	      19.0
 627.37427	      18.0	a (13) (2+)-H2O
 631.12524	      16.5	y (25) (4+)
 636.56647	      15.9	a (13) (2+)
 639.34961	      22.4
 641.19556	      26.1	b (13) (2+)-H2O
 650.07214	      20.5	y (19) (3+), b (13) (2+), a (26) (4+), y (12) (2+)-NH3, y (12) (2+)-H2O, a (7) (1+)-H2O
 652.06781	      16.0
 663.37738	      39.6	a (27) (4+)-H2O
 668.40375	      13.3
 672.89447	      33.7	y (20) (3+)-NH3, y (20) (3+)-H2O
 675.30188	       3.6
 678.03448	      21.9
 678.76599	      58.0	y (20) (3+), b (7) (1+)-H2O, a (14) (2+)
 679.95703	      34.4
 689.54700	       7.0
 692.13550	      27.4
 693.32153	      25.8	b (28) (4+), b (14) (2+)
 694.15479	      12.5
 701.29980	       8.2
 702.34357	       7.8
 703.00305	      17.7	b (21) (3+)
 703.63538	       9.6
 705.02850	      26.2
 706.20227	      11.2
 708.34106	      10.3
 711.41632	       8.7
 715.45416	      15.5	a (15) (2+)
 718.41998	      30.8
 719.56458	      65.2	y (28) (4+), b (15) (2+)-H2O
 720.27240	      37.5
 721.70496	      70.1
 723.19110	      48.6	a (22) (3+)
 724.82312	      45.2
 725.52100	      29.8
 727.51672	     154.7
 728.12677	     296.3	[M+4H] (4+)-NH3-H2O, b (15) (2+)
 729.04041	      29.7
 743.56000	      10.8
 749.47253	       8.5
 755.55261	       6.4
 758.46198	      13.5
 761.44952	      12.6
 777.31824	       4.4
 780.09900	      27.1	a (24) (3+)-H2O, y (15) (2+)
 781.09149	       4.0
 787.40894	       6.9
 796.35144	       9.2
 799.51019	      10.2
 805.54535	       9.3
 811.43140	       4.0
 821.35095	      49.3
 821.96436	      20.6
 823.51556	      11.4
 824.50232	      29.3
 832.58972	       5.0
 835.19824	       8.7
 835.97906	       7.3
 840.52557	      15.5	y (25) (3+)
 841.60468	       9.0
 844.74738	      14.3
 846.55878	      11.1
 848.41254	       3.8
 849.65759	      20.2
 850.83630	      13.0
 851.58514	      26.9
 855.52374	       4.0
 859.56964	       5.6
 862.04059	      10.1
 865.04559	      14.8
 866.74255	      32.2	a (26) (3+)
 870.61688	      12.5
 871.84265	      24.4
 873.34723	      11.3
 874.19788	      36.0	y (17) (2+)
 876.46405	      17.9	b (26) (3+)
 878.41998	      17.5
 881.60645	       4.2
 882.47583	       8.1
 883.71399	      29.3
 884.56683	      23.2	a (27) (3+)-H2O
 894.49359	      14.9	b (27) (3+)-H2O
 895.62354	      33.1
 899.44391	      14.7
 900.29053	      66.3	b (27) (3+)
 903.48517	       4.3
 906.76642	      29.3
 908.77155	      42.5	y (18) (2+)-NH3, a (28) (3+)-H2O, y (18) (2+)-H2O
 910.48645	      29.8	b (9) (1+)
 917.43427	      23.4
 918.18378	      91.2	y (9) (1+)-NH3, y (18) (2+), b (28) (3+)-H2O
 920.87903	      21.2	y (27) (3+)
 924.01434	      12.8
 928.54437	       7.9
 936.54016	       5.6
 944.59094	       8.2
 953.98944	      15.8
 957.06543	      22.4
 960.47034	       5.5
 969.99390	      11.9
 971.30652	       7.6
 976.82562	       7.6
 981.69281	      33.9	a (20) (2+)-H2O
 982.93323	      25.6
 984.45496	       4.8
 990.84955	      12.9
 997.66455	      22.3	b (10) (1+)
 999.75293	      21.0
1000.55450	      16.1
1005.51862	      40.8	b (20) (2+)
1019.63385	       4.4
1020.62427	       7.6
1029.13330	      11.8
1040.83948	       9.4
1074.54749	      21.5	y (21) (2+)
1077.70605	       7.2
1090.32019	      17.7
1107.61536	       5.0
1110.65784	      19.7	b (11) (1+)
1148.47644	      17.0
1155.05249	       7.9
1156.64246	       6.1
1167.46240	       8.0
1217.83521	       7.8
1220.63989	      10.9
1261.59656	       2.3
1280.94385	       4.1
1516.67224	       4.4
