# Supplementary material for: Top-Down and Bottom-Up Identification of Proteins by Liquid Extraction Surface Analysis Mass Spectrometry of Healthy and Diseased Human Liver Tissue
Source: J Am Soc Mass Spectrom. 2014 Sep 3;25(11):1953–61. doi: 10.1007/s13361-014-0967-z (PMC4197381; doi:10.1007/s13361-014-0967-z)
Supplement: Supplementary file 5 — (ZIP 6136 kb) [file 13361_2014_967_MOESM5_ESM.zip › data/AEAGAGSATEFQFR_-3_2_75619.txt]

       m/z	          i	matches
 266.16412	       9.1
 272.26654	      12.8	b (7) (2+), b (3) (1+)
 287.34744	       7.8
 309.20383	       5.9
 312.26855	       4.6
 323.30652	       5.0
 327.43915	       4.2
 330.17010	       7.7
 368.53760	       3.8
 382.70050	       6.2	b (5) (1+)-H2O
 393.16626	       6.1
 396.34460	      20.1
 397.57938	       5.6
 401.33899	       4.8
 413.19806	       8.3
 441.06165	       6.7	y (7) (2+)-H2O, y (7) (2+)-NH3
 450.38086	      31.2	y (7) (2+), y (3) (1+)
 451.28021	       6.1
 457.35669	      20.5	b (6) (1+)
 459.35791	      17.5
 472.28461	       4.3
 482.21338	       4.9
 501.46387	      10.7
 505.12878	      28.1
 509.45038	      10.2
 519.32239	       6.4
 523.29651	      22.8
 524.41742	       9.0
 525.66479	      10.2
 526.33893	      20.9	b (7) (1+)-H2O
 529.37476	      10.0
 544.33539	       7.4	b (7) (1+)
 545.68341	       7.0
 549.38354	       9.8	y (10) (2+)-NH3
 555.71509	       5.4
 558.33319	      17.9
 562.33167	       8.0
 579.35828	       6.4
 597.54346	      94.4	y (4) (1+), b (8) (1+)-H2O
 598.32819	      18.6
 600.22290	       4.5
 601.27600	       2.6
 603.44641	      23.1
 612.46240	      30.0	y (12) (2+)-NH3, y (12) (2+)-H2O, a (13) (2+)-NH3
 613.16174	      14.1
 615.43250	       7.4	b (8) (1+)
 616.56989	      12.0
 621.30249	      66.2	y (12) (2+)
 621.91925	      40.9
 627.25024	      10.2
 632.45471	       8.6
 633.52826	      14.3	b (13) (2+)
 662.42303	      16.9
 663.42749	      10.8
 664.57874	      14.0
 665.78815	       9.3
 674.18439	      11.4
 677.59698	      21.3	y (13) (2+)-NH3, y (13) (2+)-H2O
 681.37238	      22.1
 686.33527	       4.9
 690.02911	      17.5
 691.71210	      33.1
 694.44421	       8.5
 695.54395	      20.2
 702.86346	      66.4
 703.61066	      59.5	[M+2H] (2+)-NH3-H2O
 704.29987	       5.3
 704.94537	      13.8
 706.04639	      17.3
 707.29022	      23.4
 709.42767	      40.6	y (5) (1+)-NH3
 712.21783	      92.0	[M+2H] (2+)-H2O, [M+2H] (2+)-NH3
 712.93384	      72.4
 713.98792	      13.5
 736.62573	       6.6
 755.91687	      11.4
 756.53406	       3.3
 764.37463	      22.0
 765.45056	      10.9
 795.70642	       5.3
 806.43964	      12.4
 820.46344	      22.0
 827.48090	      60.7	b (10) (1+)-H2O, y (6) (1+)
 828.48438	       5.3
 831.53888	      33.6
 834.73669	       3.8
 836.97058	      45.1
 839.35309	      19.5
 845.48090	       9.5	b (10) (1+)
 846.13208	       7.4
 876.10150	      13.3
 881.55804	       3.0
 886.48413	      47.7
 887.66278	      12.2
 893.55847	       2.5
 898.51978	      33.5	y (7) (1+)
 899.45221	      23.6
 913.93542	      28.5
 933.52423	      14.4
 934.57135	      11.8
 945.37103	      10.7
 949.03711	      29.5
 955.46075	       4.0
 957.48022	       2.3
 960.59186	      11.0
 964.20679	       6.4	a (11) (1+)
 974.35559	       6.7
 974.96936	      14.8	b (11) (1+)-H2O
 985.58435	      20.7	y (8) (1+)
 986.53308	      48.0
 988.11023	      36.1
 989.62250	       3.2
 991.58752	      16.0
1007.53119	       2.5
1010.47174	       5.2
1016.46924	      19.3
1027.63440	       8.3
1042.55237	     112.3	y (9) (1+)
1043.39819	      32.7
1044.07678	       6.1
1047.69946	      17.1
1063.62183	       2.8
1064.74658	      16.2
1065.37183	      14.0
1066.85693	      13.1
1084.42297	      21.5
1113.58948	      30.5	y (10) (1+)
1114.47681	      24.1
1115.56335	      12.3
1120.68359	      30.3	b (12) (1+)
1125.66174	       3.2
1151.44385	      21.7
1170.67078	      11.3	y (11) (1+)
1171.57166	      27.2
1179.51697	       2.8
1190.81470	       4.6
1195.56641	       7.8
1200.49561	       5.5
1210.56665	      10.6
1225.44543	       7.0
1241.58569	      14.7	y (12) (1+)
1242.65247	      18.9
1266.66956	       3.1
1267.61267	      10.0	b (13) (1+)
