# Supplementary material for: Top-Down and Bottom-Up Identification of Proteins by Liquid Extraction Surface Analysis Mass Spectrometry of Healthy and Diseased Human Liver Tissue
Source: J Am Soc Mass Spectrom. 2014 Sep 3;25(11):1953–61. doi: 10.1007/s13361-014-0967-z (PMC4197381; doi:10.1007/s13361-014-0967-z)
Supplement: Supplementary file 5 — (ZIP 6136 kb) [file 13361_2014_967_MOESM5_ESM.zip › data/AEAGAGSATEFQFR_-3_4_2632.txt]

       m/z	          i	matches
 268.23956	      14.3
 271.23212	      10.4
 272.37579	       4.9
 283.26660	       5.8
 320.48499	       3.3
 322.30267	      10.4
 323.55188	      16.9
 326.21661	       9.5
 327.59863	       5.6
 331.77872	       3.4
 343.20215	       3.1
 345.36279	       5.8
 354.32013	      12.4
 355.25128	      13.3
 368.27185	      26.9
 375.42059	       8.8
 399.88428	       3.0
 400.52136	      18.1	b (5) (1+)
 434.82434	       8.9
 445.33215	       6.4
 450.30280	      18.9	y (7) (2+), y (3) (1+)
 451.19604	       5.8
 457.35211	      60.3	b (6) (1+)
 458.24921	       7.7
 463.34900	       8.3
 465.30914	       6.6
 467.36841	      11.8
 472.36212	       2.2
 481.18927	       7.3
 482.44232	       7.5
 486.41779	       5.6
 505.48340	       6.5
 521.10828	      24.4	y (9) (2+)
 521.84503	       9.8
 526.88147	      12.4
 534.27057	       7.1
 535.70868	       8.8
 544.43518	       9.1
 556.98706	       9.2
 571.27301	       3.9
 573.47162	       7.6
 576.43414	       9.6
 593.25220	       6.2
 597.42078	      94.5	y (4) (1+), b (8) (1+)-H2O
 598.31610	      19.3
 600.76129	      26.2
 601.51855	      14.6
 604.42114	      41.1
 608.65540	      33.4
 613.35089	      14.1
 614.40601	       8.5
 615.45233	      27.0	b (8) (1+)
 616.48175	      19.2
 621.83929	      81.6	y (12) (2+)
 622.64722	      43.5
 628.44879	       5.3
 634.58051	       7.2
 635.24231	      15.3
 639.89349	      21.4
 641.25946	      33.4
 644.50958	      33.4
 655.03741	      12.8
 656.57410	      12.4
 672.19507	      12.7
 673.34326	       4.7
 683.64294	      14.8
 685.46222	       4.5
 692.25714	       9.6
 695.11505	      65.9
 699.96796	      51.5
 700.97717	      12.9
 704.24933	      30.4	[M+2H] (2+)-NH3-H2O
 705.49896	       9.8
 707.01324	       4.5
 708.61542	       5.5
 712.69690	     316.3	[M+2H] (2+)-NH3, [M+2H] (2+)-H2O
 713.44275	      54.8
 731.93225	      13.1
 747.65942	      17.7
 770.75079	       4.7
 777.18481	      12.2
 792.44501	      14.4
 809.47223	       5.1
 810.37311	       6.4
 827.53369	      36.8	b (10) (1+)-H2O, y (6) (1+)
 828.48798	      31.3
 829.54437	      55.7
 831.56952	      13.1
 835.98175	       7.5
 840.49591	       9.1
 846.26147	      42.0
 847.50000	      21.2
 849.61395	      11.4
 859.40338	      19.9
 861.42139	       2.4
 862.91907	       2.8
 864.49854	       9.0
 885.77081	      35.8
 887.59790	       5.1
 898.48584	      37.1	y (7) (1+)
 899.55414	      70.7
 900.60626	       8.8
 921.50720	      18.6
 926.47351	       5.5
 932.54553	       6.1
 956.36035	       3.6
 957.45190	       7.2
 964.37378	       2.9
 975.40161	      13.2
 981.44952	       8.6
 984.57715	       4.1
 985.52875	      15.2
 986.54596	      20.4
 992.55316	      35.4	b (11) (1+)
1005.63452	       3.0
1026.59949	       5.0
1038.61145	       2.5
1042.45203	      98.1	y (9) (1+)
1043.46606	      32.3
1057.53235	      15.8
1103.51294	      11.4
1113.58386	      11.6
1114.90503	       6.1
1115.61963	      26.3
1120.72388	      13.0
1121.56018	      21.8
1170.63806	      29.0	y (11) (1+)
1207.51599	      19.1
1242.51489	      14.7
1267.54297	       3.4
1271.68115	      11.8
1376.86719	      12.3
