# Supplementary material for: Top-Down and Bottom-Up Identification of Proteins by Liquid Extraction Surface Analysis Mass Spectrometry of Healthy and Diseased Human Liver Tissue
Source: J Am Soc Mass Spectrom. 2014 Sep 3;25(11):1953–61. doi: 10.1007/s13361-014-0967-z (PMC4197381; doi:10.1007/s13361-014-0967-z)
Supplement: Supplementary file 5 — (ZIP 6136 kb) [file 13361_2014_967_MOESM5_ESM.zip › data/QMAEIAVNAVLTVADMER_-3_2_77625.txt]

m/z	i	matches
184.08208	3.6
199.04884	2.9
201.02478	7.6
203.32925	7.0
215.29924	12.4
217.18307	7.7
233.13438	2.3
240.25563	14.9
268.14905	5.5
273.32898	7.3
278.37607	3.3
286.47803	8.8
299.20245	4.9
300.13574	7.3
302.29602	4.2
304.28546	20.6	y (2) (1+), b (9) (3+)-H2O, b (9) (3+)-NH3
306.18375	5.7
311.36752	5.0
314.37250	11.7
320.39032	5.1
327.46475	7.2
328.24323	8.6
330.14706	3.9
333.96558	11.9
339.29153	5.4
340.29736	11.4
353.29712	15.2
383.27069	20.4
389.18597	3.3
395.26822	2.2
396.29388	7.7
397.35483	12.1
399.35406	10.7
403.40921	14.0
406.36200	4.4
407.87024	15.5
410.43134	9.0
411.97577	12.4
413.51508	6.2
414.26785	17.5
418.37329	13.1
422.34354	13.0
429.88824	28.2	b (8) (2+)
432.33136	4.1
435.26617	11.7
436.42200	11.9
438.20581	17.8
440.50873	5.9
443.31287	10.0
445.99298	4.6
447.15875	6.9
454.26678	4.5
455.35889	19.1
456.29059	36.7	b (9) (2+)-H2O, a (14) (3+)-NH3, b (9) (2+)-NH3, a (14) (3+)-H2O
457.36359	10.8
458.43237	10.1
459.45728	16.8
462.36127	24.5	a (14) (3+)
465.31000	41.7	b (14) (3+)-H2O, b (9) (2+), b (14) (3+)-NH3
467.42871	5.7
469.12640	13.7
472.51343	21.0
476.44501	16.0
480.41962	19.8
481.34296	21.7
484.40057	3.4
485.04016	1.8
486.41779	7.2
492.56372	13.0
494.97516	14.2
495.67834	8.5
499.29962	1.8
500.20270	9.8
501.38391	29.6	y (14) (3+)
505.32898	13.2
506.19336	10.8
508.28369	19.9
511.42609	6.1
513.28650	7.5
514.76318	94.0	b (10) (2+)
515.40594	17.3
521.28259	6.5
522.43011	16.5
524.01825	13.7
525.44739	5.4
527.27435	6.5
528.23907	4.0
531.60474	3.4
532.35425	7.9
533.33331	7.3
538.15625	3.2
538.78290	13.8
540.25568	34.7
541.06561	6.9
548.67017	10.3
550.33051	90.7	y (4) (1+)
551.34692	37.7
553.53308	44.4	y (10) (2+), b (16) (3+)
555.47192	19.3
556.37396	35.4	a (11) (2+), b (5) (1+)-NH3
557.48511	26.6
559.94519	3.3
562.29779	19.6
564.43158	3.9
566.58936	42.5
570.10950	38.9
571.11292	127.5	b (11) (2+)
572.07239	82.8
573.16718	40.3	b (5) (1+)
574.71252	7.5
576.51416	3.9
580.23596	6.5
582.19745	8.6
583.35571	39.8
584.25757	4.1
592.53192	29.5
593.40771	24.7
594.97388	54.6
597.48492	19.0
598.43829	16.2
602.22314	8.8
603.64966	39.2	y (5) (1+)-H2O, y (5) (1+)-NH3
604.69641	33.9
606.04858	16.1
608.45587	4.6
609.59808	12.9
611.42377	56.6	y (17) (3+)
612.74530	151.2	b (12) (2+)-H2O, b (12) (2+)-NH3
613.78821	51.1
615.56635	31.6	a (6) (1+)
618.39392	12.9
619.37604	16.7
620.02942	19.8
621.47937	406.3	b (12) (2+), y (5) (1+)
622.36365	129.3
623.28101	31.6
625.86633	28.6	b (6) (1+)-H2O
627.53046	20.0
628.17383	35.6
629.23462	30.7
632.10480	41.2
633.40302	17.6
634.17816	15.0
636.55981	104.7
637.41138	137.7
638.04211	24.8
641.16937	110.8
642.76587	265.9	[M+3H] (3+)-NH3-H2O
643.52954	33.8
644.49896	58.1	b (6) (1+)
645.71338	217.6
646.51611	66.0
647.22943	7.3
648.60120	32.6	a (13) (2+)-H2O, [M+3H] (3+)-NH3, [M+3H] (3+)-H2O, a (13) (2+)-NH3
660.38513	5.1
662.08075	128.3	b (13) (2+)-NH3, b (13) (2+)-H2O
663.03479	83.0
669.87354	20.0
671.06140	80.8	b (13) (2+)
673.63055	7.9
677.22229	13.4
679.70886	2.7
685.44531	49.6	y (13) (2+)-H2O
686.51428	16.8
696.28149	9.2
697.31207	17.8
698.77399	56.3	a (7) (1+)-NH3
702.11450	51.3	y (6) (1+)-H2O
703.08234	33.7	y (6) (1+)-NH3
704.65796	7.2
705.40350	8.7
706.46320	146.8	b (14) (2+)
707.19635	119.3
708.04584	21.0
710.38123	20.9
711.35992	10.9
712.61615	25.2
715.44476	10.0
717.61615	15.4
719.46191	16.5
720.54968	104.0	y (6) (1+)
721.41321	15.0
722.55438	16.4
726.52362	3.6
729.76624	13.6
731.53693	25.2
732.96613	18.5
734.24603	7.6
735.52136	21.0
739.50201	13.3
743.63086	48.3	y (14) (2+)-NH3, b (7) (1+)
744.48907	15.4
746.75024	152.3
747.48151	68.3
748.34753	15.9
749.26300	8.8
750.53662	12.2
752.03833	31.4	y (14) (2+)
753.11707	15.3
755.62653	37.2	b (15) (2+)-NH3, b (15) (2+)-H2O
756.27985	8.2
757.43933	19.4
758.40564	25.0
763.86383	55.8	b (15) (2+)
764.57483	5.8
766.82208	14.2
767.61841	23.5
768.53638	8.4
774.62878	23.3
779.87329	92.8
781.10815	64.2
788.32941	50.5
790.13763	23.4
791.56256	33.3
798.60620	14.7
802.45837	22.1
803.52240	32.6	y (7) (1+)-H2O
807.02539	57.0	a (16) (2+)-H2O, a (16) (2+)-NH3, y (15) (2+)-H2O, y (15) (2+)-NH3
808.44421	22.0
809.30792	11.1
813.93262	26.1
816.58191	92.3	y (15) (2+)
821.55493	130.4	b (16) (2+)-NH3, y (7) (1+)
822.45251	55.9
823.45386	7.2
828.02032	14.3
829.82190	71.1	a (8) (1+), b (16) (2+)
831.17273	12.4
832.34381	41.1
834.54297	38.1
839.58984	5.6
840.38013	16.0
841.53333	14.4
843.16797	28.7	y (16) (2+)-H2O, y (16) (2+)-NH3
844.57336	2.5
845.21442	8.5
847.73224	23.4
850.05402	10.4
851.04309	57.5	y (16) (2+)
851.85248	33.9
853.14862	33.2
859.55188	24.8
862.48114	21.9
864.00842	54.2
866.73987	36.0
870.07739	29.1
878.07520	20.6
880.52930	46.7	a (17) (2+)
881.52216	13.0
885.68982	35.6	b (17) (2+)-NH3, b (17) (2+)-H2O
888.13165	17.4
894.55359	36.9	b (17) (2+)
900.62915	4.5
901.52600	18.4
903.35748	11.7
904.73798	8.8
907.44855	9.0
909.38965	12.9
910.66608	7.9
911.46088	17.7
913.55298	4.8
914.31561	11.8
916.63416	6.5
923.62531	14.8
928.52075	14.9
929.68427	44.9
933.20831	40.2
934.50946	66.3	y (8) (1+)
935.56128	25.7
936.57196	5.4
939.90717	7.6
954.81372	22.1
955.57745	9.1
961.64380	38.9
970.50464	6.9
971.50519	11.8
974.29694	30.3
980.13672	13.2
981.49133	24.6	a (10) (1+)-H2O
987.89478	8.7
990.63605	4.7
1005.20270	8.9
1007.64600	10.6
1009.49402	20.0
1010.69330	33.9	b (10) (1+)-NH3
1011.55634	6.1
1015.53784	13.0
1027.48657	54.6	b (10) (1+)
1028.55115	14.3
1029.96985	5.4
1034.55408	11.9
1035.32361	7.2
1037.55823	9.8
1045.84412	11.5
1055.69580	14.4
1057.57288	6.3
1088.84717	9.3
1095.61951	9.2
1123.79065	16.0
1130.87476	5.1
1137.61768	5.4
1140.63184	19.0
1142.10779	6.0
1159.46497	4.7
1174.88843	10.6
1206.06665	7.8
1206.77209	8.2
1213.81848	3.7
1218.66553	7.1
1220.84180	11.3
1223.59888	6.9
1224.68591	19.2
1242.72620	6.3
1310.79980	9.7
1323.66370	7.4
1373.76404	11.8
1393.90576	7.6
