# Supplementary material for: Top-Down and Bottom-Up Identification of Proteins by Liquid Extraction Surface Analysis Mass Spectrometry of Healthy and Diseased Human Liver Tissue
Source: J Am Soc Mass Spectrom. 2014 Sep 3;25(11):1953–61. doi: 10.1007/s13361-014-0967-z (PMC4197381; doi:10.1007/s13361-014-0967-z)
Supplement: Supplementary file 5 — (ZIP 6136 kb) [file 13361_2014_967_MOESM5_ESM.zip › data/QMAEIAVNAVLTVADMER_-3_4_38231.txt]

m/z	i	matches
201.34116	11.9
219.24905	4.4
223.87759	13.1
226.23518	5.2
228.25571	5.6
235.21533	8.5
245.14529	7.8
257.35214	4.9
275.48206	2.1
280.49615	7.8
284.26089	5.1
285.24451	12.1
294.28580	5.5
301.18060	13.1
304.38800	36.3	y (2) (1+), b (9) (3+)-NH3, b (9) (3+)-H2O
314.55502	19.0
317.34015	10.4
324.24728	6.8
329.34967	2.6
338.59845	11.7
340.17804	5.0
343.31879	14.1
346.32654	12.5
348.42932	5.6
355.43915	10.4
360.22278	10.9
361.58112	5.1
368.59222	7.0
377.26630	3.0
380.37042	13.8
381.26782	5.1
382.26187	8.7
397.81787	43.2
400.42578	6.9
402.25845	7.9
418.41620	15.6
420.24716	33.4	b (8) (2+)-H2O, b (8) (2+)-NH3
428.43115	7.7
430.17944	20.5
432.85986	5.3
435.21082	35.9	y (3) (1+)
436.28326	13.9
437.95441	18.7
443.12933	10.4
445.19537	8.0
447.29541	7.8
456.25104	47.9	b (9) (2+)-NH3, b (9) (2+)-H2O
460.23505	11.3
463.39026	10.0
464.79010	105.6	b (9) (2+), b (14) (3+)-H2O, b (14) (3+)-NH3
465.41113	45.2
468.21564	22.2
469.75159	11.3
474.63647	2.2
481.37842	2.4
482.26715	12.8
486.26746	5.2
487.28748	10.1
491.94006	18.0
495.82745	12.8
499.25714	18.0
500.43878	4.7
501.30505	6.0
503.31610	10.0
505.71729	65.2	b (10) (2+)-NH3, b (10) (2+)-H2O
506.45459	12.8
508.52100	9.9
509.20544	5.0
510.29358	4.2
514.44293	210.5	b (10) (2+)
515.94293	6.6
518.86560	32.1
521.12769	15.3
522.43762	5.7
524.67590	6.7
530.25769	3.6
531.02979	13.5
532.28174	22.3
540.29883	20.9
541.38348	17.4
545.44427	5.9
550.27264	334.7	y (4) (1+)
551.36847	31.6
552.56378	36.6	b (16) (3+), y (10) (2+)
554.76398	12.2
555.38647	29.1	b (5) (1+)-H2O
556.63129	23.8
557.94678	46.9
561.75153	20.4
563.20276	28.3
566.59479	14.2
567.63550	16.8
570.93201	99.5	b (11) (2+)
571.76807	8.7
572.66998	2.2
573.39728	19.1
577.37250	4.7
580.42920	20.7
583.25537	14.5
585.49200	4.4
586.49628	16.1
589.38763	13.0
591.89636	12.6
594.41986	6.8
595.32288	12.8
597.13940	142.6
597.79761	35.2
599.60583	18.8
601.06012	26.6	y (11) (2+)-H2O, y (11) (2+)-NH3
601.68182	11.5
603.61163	56.8	y (5) (1+)-H2O, y (5) (1+)-NH3
604.41437	8.8
608.39325	9.8
609.32446	46.1	y (11) (2+)
610.34235	32.6
611.59802	32.3
612.25421	51.1	y (17) (3+)
613.00537	135.1	b (12) (2+)-H2O, b (12) (2+)-NH3
615.68994	27.2
616.35687	48.1
617.22791	8.6
619.35443	6.0
620.56244	60.9
621.37183	506.8	y (5) (1+), b (12) (2+)
622.26471	68.6
623.05902	49.2
623.96606	20.4
626.31177	49.5	b (6) (1+)-H2O
628.05493	30.3	b (6) (1+)-NH3
628.81531	10.3
631.89276	44.4
633.30988	34.6
633.96545	123.9
635.39209	35.3
636.56323	181.0
637.52911	67.5
638.77710	86.7
639.99628	13.7
642.27222	181.7
642.97131	210.9	[M+3H] (3+)-NH3-H2O
644.40216	28.0	b (6) (1+)
645.74500	176.2
647.68378	4.1
653.50183	2.7
655.14856	39.4	[M+3H] (3+)+H
661.92108	269.1	b (13) (2+)-NH3, b (13) (2+)-H2O
662.58630	85.6
664.72424	28.3
670.91730	108.4	b (13) (2+)
671.53369	26.2
674.49164	4.4
675.65601	6.7
676.35846	29.1
677.92700	42.3
684.60461	14.4
686.04834	14.3
688.43353	15.7
692.53931	4.0
693.45093	22.0
695.58551	26.3	y (13) (2+)
697.72949	26.6	b (14) (2+)-H2O
698.59344	52.6	b (14) (2+)-NH3
703.83020	49.7	y (6) (1+)-NH3
706.68799	474.5	b (14) (2+)
707.63776	73.6
709.31885	5.7
714.56616	7.6
717.80652	8.7
720.40881	62.1	y (6) (1+)
721.55579	74.8
723.19562	4.4
724.40149	10.7
725.56445	19.5
726.54388	45.8	b (7) (1+)-NH3
727.17236	11.9
730.40161	4.7
732.65088	66.7
737.47968	6.2
742.83765	64.4	y (14) (2+)-H2O, b (7) (1+), y (14) (2+)-NH3
743.57990	52.7
744.62787	5.4
746.52759	227.1
747.96936	1.8
751.42633	22.6
752.49597	35.5
756.04382	15.9
758.52905	6.3
762.62170	44.5
763.71771	39.6	b (15) (2+)
767.93555	27.6
769.62244	28.2
770.62921	7.0
771.39606	33.3
774.58850	18.9
782.72357	42.3
784.33051	31.2
785.60199	27.3
787.57751	34.4
788.24103	12.8
791.53961	20.4
793.01343	20.7
794.49536	24.2
796.32764	19.5
799.60443	17.2
801.16193	27.0
802.52100	15.5
803.65576	16.7
804.52100	6.4
807.19739	27.8	y (15) (2+)-NH3, y (15) (2+)-H2O
808.37366	3.9
812.72876	52.5
814.01617	6.7
816.71741	24.2
818.04706	3.9
819.40314	7.1
821.49213	221.6	b (16) (2+)-NH3, y (7) (1+)
822.28833	50.2
823.53436	50.2
829.76678	62.9	b (16) (2+)
830.48315	15.3
833.53583	6.4
836.00806	9.2
837.02197	20.2
838.79773	5.6
839.65265	64.4	b (8) (1+)-NH3, b (8) (1+)-H2O
840.77856	29.5
841.45081	19.7
843.04504	22.1
850.81110	67.7	y (16) (2+)
852.32953	43.2
853.42969	13.1
854.78522	19.8
857.38000	2.1
858.96240	20.6
859.80389	56.6
862.89349	34.7
863.58521	15.0
866.66321	2.4
869.28040	31.0
874.10315	13.4
876.31812	21.3
877.67859	23.9
880.06384	10.4
885.34241	63.4	b (17) (2+)-NH3, b (17) (2+)-H2O
888.12054	20.5
889.94183	69.9
899.15240	12.8
907.88086	11.7
910.63727	16.9
911.72339	58.8	b (9) (1+)-NH3
916.22253	71.3	y (17) (2+), y (8) (1+)-H2O
917.49945	5.1
922.35162	2.8
924.42828	12.8
928.61932	74.5	b (9) (1+)
929.49646	40.0
932.21735	51.9
934.55511	17.5
935.84021	47.0
944.58624	7.2
948.46631	3.7
949.92529	40.5
954.64777	12.5
957.47095	22.7
958.81836	19.7
969.52032	24.0
971.14813	14.9
974.63794	3.4
984.30725	4.4
987.63605	2.7
988.63409	19.2
994.56940	25.6
1009.41296	4.8
1016.63068	6.1
1018.57745	25.4
1026.05664	4.5
1027.74963	11.9
1028.63623	19.4
1029.96863	26.9
1033.54089	7.7
1034.42761	22.6
1039.68079	10.0
1064.74902	12.3
1066.56714	6.7
1070.59216	25.1
1077.48669	5.8
1104.65039	12.8
1121.82056	7.2
1123.67102	7.0
1125.57727	17.1
1140.91516	26.8	b (11) (1+)
1141.81812	7.7
1160.47131	8.6
1196.15588	11.7
1215.41443	17.8
1219.59424	10.8
1223.74805	27.6	b (12) (1+)-H2O
1224.56860	7.1
1242.90710	14.6
1287.90735	14.2
1364.97424	11.9
1410.65930	4.3
1413.02625	3.3
1490.41223	12.1
1517.07214	17.3
1526.57520	7.0
