# Supplementary material for: Top-Down and Bottom-Up Identification of Proteins by Liquid Extraction Surface Analysis Mass Spectrometry of Healthy and Diseased Human Liver Tissue
Source: J Am Soc Mass Spectrom. 2014 Sep 3;25(11):1953–61. doi: 10.1007/s13361-014-0967-z (PMC4197381; doi:10.1007/s13361-014-0967-z)
Supplement: Supplementary file 5 — (ZIP 6136 kb) [file 13361_2014_967_MOESM5_ESM.zip › data/KHISQISVAEDDDESLLGHLMIVGK_-3_4_8466.txt]

m/z	i	matches
269.27835	4.5
274.92325	10.7
294.84540	6.1
303.30597	6.6
304.52402	14.9
316.37518	4.0
345.56277	7.5
346.34729	4.1
360.28912	5.6
369.27069	6.0
385.36240	7.8
411.18756	4.3
428.46170	12.5
430.35577	13.9
431.38504	12.3
432.46811	13.5
436.22800	7.0
446.67816	10.8
450.66013	6.8
465.18805	7.2
466.39349	12.1
469.36267	3.9
490.39325	15.6
499.22986	7.3
518.49359	4.5
522.15479	2.9
529.72742	22.7
547.42242	20.0
558.42688	8.8
578.43286	7.2
579.73419	3.8
592.45868	9.5
594.30530	28.4
604.93048	5.7
606.49945	10.0
611.49170	4.6
613.36542	10.6
621.49316	5.2
626.32019	5.4
638.40656	11.5
640.37720	4.0
647.87769	6.1
648.84821	17.8
651.42908	26.4
652.48535	17.6
658.48828	18.2
660.56335	28.1
672.85980	31.2
674.10254	3.4
675.44110	16.0
679.56256	21.7
681.98212	20.6
690.36353	14.8
692.66248	13.4
693.48163	20.2
705.51208	3.9
706.38983	11.5
707.49414	45.7	b (6) (1+)
709.50488	6.0
710.26898	11.9
715.62653	9.9
721.35309	12.4
728.37317	21.4
732.66577	8.0
737.92242	12.2
743.58710	20.4
746.47528	20.9
750.48047	4.6
756.06018	15.5
758.34351	3.5
762.29651	6.5
765.51978	23.6
766.66064	14.9
767.40393	7.8
768.79913	47.0	b (21) (3+)-NH3
770.05157	38.0
775.37256	3.6
776.46594	12.5
784.30658	13.2
785.08447	41.9	b (14) (2+)
794.22107	35.5	b (7) (1+)
797.49103	30.3	y (7) (1+)
798.64490	5.4
800.43506	9.5
803.40833	10.4
806.58002	9.8
811.49548	10.4
817.56903	6.0
819.33197	17.4
820.00500	26.0
822.04590	11.3
823.42682	7.5
827.30304	14.8
831.35822	42.6
835.87964	1.5
836.72546	22.2
838.44647	15.1
839.63678	7.3
841.40759	14.5
842.60614	12.6
848.56805	21.0
849.76807	3.8
854.59265	77.0	y (8) (1+)
855.63770	82.1
857.02277	30.6
857.69299	44.7	b (24) (3+)-NH3, b (24) (3+)-H2O
858.54858	16.6
860.52448	44.5
864.07880	47.1	b (24) (3+), y (24) (3+)-NH3, y (24) (3+)-H2O
867.43451	5.7
869.65356	598.4	y (24) (3+)
870.45123	168.1
875.41943	23.1
876.44397	12.4
877.65863	5.9
882.60193	9.2
884.50720	39.0	b (16) (2+)
885.59698	49.5	y (16) (2+)
886.49921	10.6
893.51794	39.6	b (8) (1+)
895.65582	18.9
896.54327	4.1
899.11127	10.7
902.89465	50.0
914.48572	18.5
923.53601	19.1
932.86438	17.4
936.59442	19.7
941.29968	37.2	b (17) (2+)
941.94049	13.4
944.80365	7.0
947.37000	9.7
949.59424	5.6
952.27637	20.0
965.29706	30.1	b (9) (1+)
967.70837	31.0	y (9) (1+)
968.46375	17.9
969.89130	12.2
970.62341	13.8
974.73682	34.9
982.85242	34.0
987.36707	6.4
995.05811	16.6
995.86487	15.2
1009.62512	3.9
1014.96112	77.1	y (19) (2+)
1015.88593	11.0
1025.48120	8.7
1033.64551	34.2
1038.96826	19.7
1045.64575	5.5
1046.85510	11.1
1054.62964	4.2
1064.51221	2.9
1065.54395	12.0
1071.20410	42.2	y (20) (2+)
1072.47375	20.8
1077.08044	18.1
1080.61719	8.5
1081.64453	5.9
1082.71228	12.9
1093.71118	3.2
1095.93054	56.2
1098.08105	11.6
1120.72559	8.2
1122.74109	21.0
1123.40625	5.7
1143.62256	11.7
1144.61377	8.9
1149.79517	5.6
1150.62451	7.4
1154.08447	13.0
1157.21985	9.9
1158.36316	39.4
1161.55188	19.2
1166.98828	20.1
1167.77209	13.1
1171.02295	20.0
1172.57019	23.1
1173.97229	9.0
1178.96240	128.3	y (22) (2+)
1180.12329	33.1
1189.04150	5.2
1205.13049	13.7
1209.48572	11.2
1216.91528	51.7	b (22) (2+)
1217.88684	51.4
1227.29822	7.7
1235.50964	161.5	y (23) (2+)
1236.42114	51.5
1237.32751	9.9
1258.58752	5.3
1259.28772	33.6
1260.78345	18.2
1266.49292	74.2	b (23) (2+)
1267.24377	112.1
1268.92957	18.7
1270.25562	8.1
1288.52148	14.9
1295.10254	9.6
1296.05933	19.7
1296.96338	2.2
1297.68127	2.3
1303.78687	32.6	y (24) (2+)
1304.74512	29.5
1309.64148	8.0
1310.62097	11.4
1312.62268	3.0
1335.80957	8.6
1351.84326	3.8
1357.07666	3.4
1385.68823	15.8
1413.79529	6.5
1415.72217	23.0
1416.78088	8.8
1421.42871	11.2
1423.63367	7.1
1439.69360	10.9
1440.80273	25.4
1448.95325	18.0
1450.55066	3.4
1510.89673	15.7
1526.84717	20.2
1539.76855	28.3
1567.89172	13.8
1572.15759	10.3
1737.81348	5.4
1767.79248	4.1
1771.99500	6.8
1810.24341	22.0
1841.88818	24.6
1906.71191	4.4
