# Supplementary material for: Top-Down and Bottom-Up Identification of Proteins by Liquid Extraction Surface Analysis Mass Spectrometry of Healthy and Diseased Human Liver Tissue
Source: J Am Soc Mass Spectrom. 2014 Sep 3;25(11):1953–61. doi: 10.1007/s13361-014-0967-z (PMC4197381; doi:10.1007/s13361-014-0967-z)
Supplement: Supplementary file 5 — (ZIP 6136 kb) [file 13361_2014_967_MOESM5_ESM.zip › data/ISIFLSMQDEIETEEIIKDIFQR_-3_2_81905.txt]

m/z	i	matches
263.25656	33.3
284.32874	2.5
286.38406	7.6
302.50882	4.9
313.38110	3.9
314.30823	9.8
324.37430	14.3
330.32486	48.7
331.22321	2.3
332.33627	5.7
344.30545	16.1
348.25211	30.8
349.34775	11.2
354.25000	6.5
367.25290	15.6
370.01419	4.8
370.73138	8.3
374.35617	15.5
375.34546	8.4
380.23090	9.6
381.28168	2.3
383.18475	9.0
398.41724	10.5
410.45929	19.1
415.39001	12.4
417.27667	23.3
418.25940	13.1
419.37976	10.0
426.49823	3.6
429.12439	15.9
430.23163	6.6
432.59241	8.4
433.32700	19.1
434.16077	7.4
435.36017	7.1
438.58780	8.7
442.36072	12.5
443.37720	142.2	b (4) (1+)-H2O
444.30573	10.2
445.40372	13.6
446.54382	5.3
448.98755	9.2
450.24564	15.0
460.24200	3.4
461.21756	56.5
471.35016	3.9
472.34711	2.6
474.78076	5.3
480.41901	12.3
482.35501	9.5
483.09842	5.9
488.45868	7.2
491.31152	3.2
495.41193	10.5
496.49866	2.7
497.63959	44.8
500.41830	7.9
503.46899	10.4
505.22382	10.8
511.18823	13.7
512.26270	5.9
513.44983	21.0
527.30255	10.3
528.30634	10.7
530.27887	41.9
531.25903	7.8
532.29144	6.4
538.26251	20.9
540.26147	6.2
542.20386	8.5
546.45416	18.4
549.41357	13.3
551.79871	5.6
556.35620	61.6
557.34033	21.6
558.50110	8.3
559.36163	9.4
563.38141	32.6
566.41058	3.0
574.32874	74.3
575.41248	24.6
576.35870	42.0
577.25861	12.5
580.25989	21.5
582.40894	2.9
584.58484	11.8
587.52612	5.6
588.42029	5.6
594.12012	58.9
594.90448	4.3
599.97540	31.0
603.59064	2.1
614.79333	10.7
615.47247	18.5
616.35651	31.0
617.44800	14.6
626.30029	6.8
627.62988	16.4
634.41583	22.9
638.35443	12.4
642.41711	12.2
643.46307	75.4
644.37976	10.1
645.70007	21.1
648.45300	9.8
650.11761	2.5
656.33398	24.3
658.25244	9.3
660.36670	6.1
661.41461	19.6
662.38263	13.3
663.47430	27.6
669.22906	19.7
672.25165	2.4
674.51782	18.2
675.34509	21.7
677.98419	47.0
678.99072	12.9
679.60248	8.6
681.10248	9.4
682.39490	7.2
687.43347	11.8
690.56110	5.5
691.54071	12.3
692.75452	1.9
696.57458	19.0
698.40356	17.3
702.50250	2.8
703.47241	4.6
707.34601	5.8
708.58643	13.3
711.31195	38.7
713.66260	6.8
715.47485	22.0
717.55133	5.2
718.85010	37.4
719.59241	21.9
720.47443	5.4
725.99274	18.2
726.75360	30.5
729.35217	1.9
734.41180	5.1
737.42041	14.6
740.14917	17.1
743.22546	3.0
744.70709	16.6
746.46368	9.9
747.80365	27.7
757.33429	10.3
758.15063	5.8
759.37976	5.0
760.94720	47.5
761.55963	54.1
764.54987	10.6
771.43506	7.3
774.60217	14.2
775.98425	65.6
777.94928	22.9
778.68774	25.9
780.24323	48.9
781.52930	46.5
784.34204	4.5
788.62451	20.9
792.51501	7.2
793.76440	10.0
797.51398	7.4
798.59784	21.4
802.55475	13.7
805.02203	26.0
806.40948	6.5
807.47327	9.3
808.43573	9.1
811.56598	11.8
813.39941	7.3
816.45679	23.4
817.10974	17.0
817.74017	11.5
818.49329	14.6
820.42542	13.7
823.30499	57.0
825.57922	57.2
827.58533	5.4
828.88519	183.8	y (20) (3+)
829.60150	19.6
832.52234	15.9
833.80103	11.1
834.98315	68.7
838.40479	19.8
840.28278	6.9
842.57336	24.1
844.79724	28.1
850.48230	11.7
851.98651	81.4
853.28137	85.2
855.53461	30.8
859.87189	131.7	a (22) (3+)-NH3, y (21) (3+)-H2O, a (15) (2+)-H2O, a (22) (3+)-H2O
860.76324	122.1	a (15) (2+)-NH3, y (21) (3+)-NH3
862.97284	3.9
863.60455	3.6
865.62256	2.9
866.63684	213.3	y (21) (3+)
868.95441	69.5
876.13892	44.6
878.56647	4.5
880.38385	74.0
882.09521	121.5	y (14) (2+)
883.21906	10.1
884.47504	19.9
885.54645	8.5
886.52295	7.8
889.54254	69.8
890.90826	38.5
892.71277	26.2
893.45282	37.9
894.62164	31.9
895.40094	23.3
897.31384	13.4
900.98273	14.5
902.07886	16.4
902.76019	67.5
903.92981	26.9
905.30121	97.0
906.81885	33.4
910.19171	37.5
911.01929	22.0
912.03058	12.6
913.59515	108.5
914.83032	23.8
916.03119	26.7
917.00720	12.3
918.51471	1.6
919.43335	119.8	y (7) (1+)
920.98633	49.0
921.97253	88.0
922.75763	58.4
923.36401	5.4
924.53442	57.1
925.77765	6.9
937.65515	16.8
939.45563	14.9
940.22095	27.6
940.94537	17.3
942.36603	30.2
952.56470	10.0
953.49164	108.5
957.76068	23.5
959.91595	20.9
960.97906	9.4
964.55475	5.6
969.60541	68.9
971.11969	18.9
974.32660	30.2
976.03363	6.2
980.52612	8.6
982.20758	72.5
985.56750	21.7
987.08569	83.0
989.58417	146.0	a (9) (1+)-H2O
990.76575	24.9
992.88885	36.2
994.72192	79.8
995.61255	191.7	y (16) (2+)-NH3
996.45276	65.4
997.16437	26.6
1000.05817	15.9
1003.71326	301.3	y (16) (2+)
1004.54877	160.1
1005.28699	7.7
1009.27533	246.4
1011.12494	117.6
1011.98071	89.9
1013.06097	121.3
1014.81982	66.4
1017.45038	9.1
1023.66742	53.7
1024.98120	103.1
1025.71509	18.8
1026.39551	22.3
1027.51819	4.8
1033.02722	284.3	y (8) (1+)
1033.72705	2.4
1034.55139	20.5
1035.36682	8.7
1036.23877	70.4
1037.37842	10.0
1039.81494	122.3
1040.97791	105.3
1042.15454	49.5
1043.52185	89.3
1046.46997	4.5
1047.49268	9.0
1048.72766	31.0
1049.38342	48.5
1050.76563	11.2
1051.90564	111.4	b (18) (2+)-H2O, b (18) (2+)-NH3
1055.13977	24.7
1055.85156	12.6
1056.59607	14.9
1057.54724	9.7
1059.58362	16.9
1060.50549	26.9
1063.73853	23.8
1064.64209	12.7
1066.54272	18.7
1069.22900	541.5	y (17) (2+)
1070.11829	316.8
1070.96667	14.5
1072.42505	103.1
1074.48486	19.3
1077.40710	1.9
1078.61047	7.4
1080.84509	96.0
1082.53259	93.0
1085.94287	13.9
1088.49414	4.6
1089.39099	71.8
1090.35571	81.3
1090.98962	166.6
1091.84521	20.7
1096.35620	118.5
1097.21558	23.8
1098.44983	5.1
1099.27380	11.6
1100.87463	98.4
1104.19739	163.2	y (18) (2+)-NH3, y (18) (2+)-H2O, a (19) (2+)
1105.17383	96.6
1105.82336	69.1
1106.58801	113.0
1107.95178	21.0
1110.26526	31.5
1112.81628	1774.8	y (18) (2+)
1113.67444	949.4
1114.45752	6.8
1115.11841	5.6
1117.01221	36.9
1119.46851	3.2
1120.11377	11.5
1124.68787	10.3
1126.74744	14.7
1130.36743	56.5
1131.57117	41.6
1132.39758	62.4
1136.54321	11.3
1141.46204	35.1
1145.94519	36.2
1146.64014	12.8
1148.05920	208.1	b (10) (1+)-NH3
1149.79712	48.2
1151.71350	17.5
1152.66406	12.5
1153.38647	14.4
1156.02380	10.5
1157.78247	39.8
1160.92236	73.2
1161.56348	34.2
1162.82019	20.9
1164.24084	10.9
1166.66382	24.9
1168.06055	29.1
1169.37122	675.1	y (19) (2+)
1170.20874	370.7
1173.65125	6.5
1175.07532	34.8
1176.07739	12.0
1178.62170	67.0
1182.67065	20.7
1186.49097	5.9
1190.91199	30.4
1192.78992	5.2
1194.29309	39.3
1196.16174	15.3
1202.90039	17.8
1203.91760	70.3
1204.71631	25.3
1205.70068	15.8
1212.34326	62.1
1214.02014	29.5
1217.66418	110.6
1220.65967	6.3
1228.45569	6.7
1234.36584	122.0	y (20) (2+)-NH3, a (21) (2+), y (20) (2+)-H2O
1235.72937	3.4
1241.13257	17.9
1243.02161	841.8	y (20) (2+)
1244.16895	110.5
1246.37549	15.8
1249.83545	4.0
1251.61499	27.7
1252.66968	13.1
1254.62695	8.2
1259.79089	26.4
1260.81665	74.2
1262.34668	10.5
1263.61108	4.0
1264.55969	36.7
1265.43091	6.6
1267.29675	23.7
1269.18176	13.4
1274.61902	14.1
1276.70044	21.3
1277.47766	23.7
1278.31482	67.3
1286.64087	25.1
1290.54956	5.3
1291.58545	18.5
1299.52356	76.2
1300.24756	32.4
1302.05505	44.6
1314.33936	36.0
1322.64160	22.5
1323.63611	26.9
1325.46777	2.7
1329.11304	37.5
1337.13660	16.0
1338.54443	7.0
1342.84302	67.8
1343.82776	30.7
1344.74976	30.5
1348.86365	15.4
1353.76489	9.4
1362.24634	19.9
1374.17175	9.1
1376.24207	30.7
1383.66760	4.1
1387.82898	1.7
1391.43164	25.1
1403.57861	13.0
1404.55542	10.9
1410.03259	15.2
1426.49890	8.7
1428.15112	22.8
1429.41687	117.8
1437.64148	8.2
1460.60181	25.0
1489.57861	3.8
1521.97314	21.8
1579.69153	9.6
1588.75073	8.8
1635.97778	10.5
1661.95447	17.3
1690.90491	7.8
1753.66577	22.1
1767.96484	12.0
1777.66626	4.8
1784.41357	5.8
1808.11438	3.5
1860.83679	7.5
1964.26172	6.6
