# Supplementary material for: Top-Down and Bottom-Up Identification of Proteins by Liquid Extraction Surface Analysis Mass Spectrometry of Healthy and Diseased Human Liver Tissue
Source: J Am Soc Mass Spectrom. 2014 Sep 3;25(11):1953–61. doi: 10.1007/s13361-014-0967-z (PMC4197381; doi:10.1007/s13361-014-0967-z)
Supplement: Supplementary file 5 — (ZIP 6136 kb) [file 13361_2014_967_MOESM5_ESM.zip › data/VSVEVEKPREELFQLFGYGDVVFVSK_-3_4_25063.txt]

       m/z	          i	matches
 291.19626	       7.3
 314.19574	       9.6
 341.24777	       3.4
 346.38226	       3.5
 350.33545	       5.5
 351.25070	       8.1
 354.39166	      14.1
 357.16727	       6.3
 358.13434	       6.2
 362.34216	       8.7
 368.32202	      16.7
 371.34140	      12.1
 376.09125	       2.4
 397.43573	      33.7	b (4) (1+)-H2O, y (7) (2+)
 402.25665	       5.2
 413.78610	       3.9
 415.47647	      65.0	b (4) (1+)
 416.46841	      10.4
 417.32080	       2.4
 418.26193	      18.2
 427.55228	      15.1	b (11) (3+)
 432.27988	      14.9
 450.63507	      15.1
 461.36981	       4.5
 464.48254	       2.2
 467.41052	       5.8
 468.29932	       3.0
 469.23419	       7.2
 471.35718	      12.2
 480.32440	      40.6	y (4) (1+), y (13) (3+)-H2O
 481.79956	      29.1	y (13) (3+)-NH3
 485.18878	       8.8
 486.43192	      13.4	y (13) (3+)
 487.33301	       2.4
 488.38760	       8.0
 489.35004	      17.9
 496.25696	       8.1
 497.11414	       7.3
 498.45111	       7.1
 499.37097	       4.9
 500.14166	       4.3
 501.12201	       8.3
 507.61884	      10.1
 509.37793	       7.2
 510.92212	      13.8
 512.28320	      17.6	b (9) (2+)
 514.39807	       4.7
 518.33801	       3.5
 520.45178	       2.9
 522.23987	      16.5
 525.60364	       7.9
 526.27466	       6.0
 527.20502	      25.0	y (10) (2+)-NH3, y (10) (2+)-H2O
 534.47894	       4.2
 543.39490	       9.5
 544.30273	      38.4
 546.20703	       2.9
 551.34741	      18.1	b (14) (3+)-H2O, b (14) (3+)-NH3
 552.21692	      12.0
 557.40430	       6.7
 559.28949	       7.7
 561.26709	       6.7
 564.94019	      28.6
 577.81396	      19.8	b (10) (2+)
 579.34698	      46.7	y (5) (1+)
 583.37219	       5.8
 584.31396	      19.3
 585.20496	      11.1
 593.77905	      17.7
 595.34802	       7.1
 596.03064	       6.4
 597.61383	      19.4
 606.63416	      18.7
 607.81036	      21.9
 608.53650	       4.0
 613.61530	       3.3
 614.33887	      14.6
 617.36523	      10.0
 618.40320	       9.5
 624.40332	       4.1
 625.43396	      16.0	b (6) (1+)-H2O
 626.16394	       8.5
 627.47766	       2.4
 628.40967	      31.3
 629.35376	      15.0
 635.21692	      28.5
 636.83496	      15.2
 641.75061	      12.9	b (11) (2+)
 643.46851	       2.0
 645.43719	      13.7
 648.70764	      30.4
 650.30969	      24.9
 654.30640	       4.3
 655.50610	      23.0
 657.29150	      30.5	y (12) (2+)-NH3, b (17) (3+)-H2O, b (17) (3+)-NH3, y (12) (2+)-H2O
 661.32922	      10.5
 663.10327	      10.0
 667.58075	       7.4
 668.50122	      14.0
 672.58167	       4.2
 673.41760	       2.8
 674.42310	       9.2
 677.73718	       8.8
 678.84485	      33.0	y (6) (1+)
 679.48804	      27.6
 688.36694	      12.0
 689.42639	      16.4	b (12) (2+)-NH3, b (12) (2+)-H2O
 691.47174	      13.4
 693.44525	       6.6
 696.51392	      13.6
 700.81006	      10.7
 702.33197	       9.1
 708.36096	      18.3
 709.60229	      14.6
 718.37024	       9.5
 722.20496	       5.3
 725.59875	       4.4
 728.47656	       2.2
 731.67297	       4.9
 734.39130	       3.6
 735.04688	      23.3
 736.42004	       9.7
 738.69238	      16.7	y (19) (3+)-H2O, y (19) (3+)-NH3
 739.56525	      17.4
 742.50854	       4.3
 745.04907	      21.6
 750.11572	      26.4
 753.52570	       3.0
 754.49719	       2.2
 757.53662	       4.1
 759.59045	       5.0
 766.53979	      16.3
 767.59839	      11.3
 772.56122	      35.5	b (13) (2+)
 773.42749	       9.4
 780.86987	      45.1	y (20) (3+)-H2O, y (20) (3+)-NH3
 781.47302	      15.8
 783.42188	       3.8
 785.13184	      23.5
 787.52295	      13.2	y (20) (3+)
 789.66577	      13.8
 793.49670	      16.4	y (7) (1+)
 794.66321	      11.9
 795.86902	       9.2
 796.54602	      26.6
 803.09753	      32.1	b (21) (3+)-NH3, y (14) (2+)
 805.48413	       9.5
 807.01721	      14.7
 808.95984	      15.3
 815.39343	      18.2
 816.73376	      48.1
 817.37561	       1.5
 819.63965	       7.2
 821.51624	      22.4
 826.92261	      23.9	b (14) (2+)-NH3, b (14) (2+)-H2O
 829.62329	      21.4	y (21) (3+)
 836.29663	      60.9	b (14) (2+)
 838.42542	      15.4
 845.02014	      12.3
 850.50781	     106.8	b (8) (1+)-H2O, y (8) (1+), y (15) (2+)-H2O
 851.65942	      48.4	y (15) (2+)-NH3, b (8) (1+)-NH3
 853.68823	      18.0
 855.57568	      21.7
 864.01880	      22.0
 868.49512	      11.7
 869.69604	      63.0
 870.75293	      34.0
 871.57764	       9.1
 874.37744	      33.9
 877.04321	      12.4
 879.10681	      43.0
 880.45691	       4.1
 881.48718	       4.0
 882.69751	      15.0	b (15) (2+)-H2O
 884.62207	      39.5	b (23) (3+)-H2O, b (15) (2+)-NH3, b (23) (3+)-NH3
 885.58691	       4.9
 888.26123	      20.6
 890.40002	      12.4
 891.44128	       8.6
 892.86841	     247.5	b (15) (2+)
 893.84473	      15.8
 894.86121	      40.3
 895.82703	       2.7
 900.50159	       8.8
 901.26855	      38.0
 903.24109	      31.4
 906.29553	      77.9	y (23) (3+)
 908.81946	       6.7
 912.36792	      23.7
 918.17554	      24.3	b (24) (3+)-NH3
 920.43494	      15.2
 924.15210	      18.8	y (16) (2+)
 933.56067	      16.9	y (24) (3+)-NH3, y (24) (3+)-H2O
 935.88696	      23.2
 938.91833	      52.4	y (24) (3+)
 940.08691	      33.2
 943.79407	      11.2
 945.05029	       3.0
 947.02209	      20.8	b (25) (3+)-NH3
 950.50696	      10.4
 952.27539	      55.6	b (25) (3+)
 957.03674	      21.3	b (16) (2+)-NH3, b (16) (2+)-H2O
 962.64087	       5.5
 966.36462	     246.0	b (16) (2+)
 967.17383	     139.1	y (25) (3+)
 969.86902	      28.1
 971.99927	      12.1
 974.58313	       4.2
 975.53357	       7.8
 977.50549	      39.3
 979.28784	      15.5
 980.20129	      39.0	y (17) (2+)-NH3, y (17) (2+)-H2O
 981.00537	      34.9
 982.39709	      10.5
 983.75574	      54.6
 985.72754	      33.4	b (17) (2+)-H2O, b (17) (2+)-NH3
 986.43640	      23.4
 988.06946	      53.2
 989.53748	      53.5	y (17) (2+), [M+3H] (3+)-NH3-H2O
 990.87976	      30.2
 992.27869	      18.0
 992.99268	      17.4
1008.51160	       9.6
1009.65759	      38.3
1011.52722	      19.6
1012.52197	       6.6
1013.60938	      41.3	y (9) (1+)
1014.57458	      75.9
1015.66760	      31.8
1021.53638	       8.1
1026.56470	      34.3
1028.70630	      50.1
1029.82239	       9.6
1030.68030	      28.9
1031.49536	       4.4
1032.97729	       5.0
1034.72644	       1.9
1035.49634	       4.3
1037.63916	       6.7
1041.56543	       6.4
1042.65015	       2.8
1045.61780	       8.5
1046.57324	      11.7
1052.61597	       8.6
1053.69189	       6.0
1054.66321	      22.9
1058.18420	       7.1
1060.08044	      27.4
1062.22705	      29.9
1064.76465	      18.9
1065.59851	      13.3
1066.50378	      10.3
1067.62634	       6.4
1070.57288	     194.6	y (10) (1+)
1071.71960	     100.0
1072.68066	      75.9
1076.57520	      88.3	b (18) (2+)
1078.44153	      13.7
1080.79285	      10.9
1081.52258	       4.4
1082.54297	      33.8
1084.13013	      60.5
1088.12170	       8.7
1093.06592	      13.1
1095.91785	      14.9	b (19) (2+)-NH3, b (19) (2+)-H2O
1098.70874	       8.2
1103.63037	       2.3
1106.05249	      58.0	y (19) (2+)-H2O
1108.55005	      32.2
1109.48645	       8.2
1112.53113	       7.2
1115.89709	     207.9	y (19) (2+)
1116.58997	      39.3
1117.36133	      74.4
1118.18054	      53.9
1119.46924	      28.8
1120.67151	      22.6
1121.63928	      16.8
1124.74963	      49.5
1126.09631	       3.4
1127.70288	      11.9
1128.66638	      10.0
1129.54724	      12.8
1130.59619	      17.2
1131.52539	       7.4
1134.29248	      49.6
1139.76685	      24.7
1140.99060	      39.7
1141.65674	      29.2
1142.70752	      20.0
1143.66467	      13.7
1144.42920	      30.7
1147.27258	      15.0
1149.76160	      10.0
1151.58240	      10.5
1154.61243	      28.4
1157.54944	       7.5
1159.09937	      73.3
1160.89685	       5.4
1162.61584	     128.8	b (20) (2+)
1163.78967	      28.1
1164.69531	      10.6
1165.85352	     121.6
1167.52075	      42.6
1170.97034	      23.0	y (20) (2+)-NH3, y (20) (2+)-H2O
1172.24670	      77.1
1174.69934	     133.2
1178.34241	      77.9
1179.78894	      84.7	y (20) (2+)
1180.90479	     197.1
1181.61060	      24.7
1184.49988	      16.4
1186.57410	      35.4
1188.63074	       4.6
1194.33313	     118.7
1195.36914	       4.1
1197.09521	     119.2
1198.38354	      91.2
1199.82129	       6.8
1202.32532	      33.1	b (21) (2+)-H2O, b (21) (2+)-NH3
1204.30005	      21.7
1205.15662	      44.3
1210.07007	      13.0
1211.99939	      99.1	b (21) (2+)
1212.89880	      72.7
1213.71680	      85.9
1217.56799	     228.9	y (11) (1+)
1218.64551	     129.2
1219.75732	      39.8
1223.81482	      20.3
1226.69385	      19.8
1233.20557	       5.4
1235.86829	      48.8	y (21) (2+)-NH3, y (21) (2+)-H2O
1239.08838	      15.2
1242.70911	      20.1
1244.55737	     113.0	y (21) (2+)
1245.35620	      81.5
1246.59265	      41.5
1250.60413	      25.0
1253.67725	       9.9
1256.11865	      71.1
1257.80981	      10.0
1261.40308	      43.9	b (22) (2+)
1262.29956	      96.1
1267.66382	      19.9
1270.83167	      58.7
1271.79370	      22.8
1272.86768	      18.9
1274.00342	       8.4
1279.37109	      28.2
1283.57275	      31.1
1284.70813	      14.8	y (22) (2+)-NH3, y (22) (2+)-H2O
1286.99622	      25.4
1288.05017	      24.7
1288.76477	       8.1
1289.83447	      42.6
1293.69165	      52.0	y (22) (2+)
1294.31824	      36.4
1295.52124	      26.0
1300.56726	      39.8
1303.38171	       4.8
1308.54675	       5.8
1309.69116	      26.4
1310.86267	      16.2
1313.29199	       7.1
1317.54541	       7.9
1318.22119	       4.8
1322.84753	      21.5
1328.88293	       5.3
1330.17249	      10.1
1330.88635	       4.5
1332.19287	      67.7
1332.79993	      13.0
1333.85095	      53.4
1334.97852	      89.7	b (23) (2+)
1335.75574	      47.1
1336.39001	       9.1
1338.80261	       3.8
1341.98389	      58.8
1342.73547	      10.3
1345.89697	      62.4
1346.84314	       5.2
1347.91736	      12.7
1352.67249	      16.0
1353.57520	       9.5
1357.61438	      11.9
1358.67883	      23.8	y (23) (2+)
1359.94922	      33.2
1363.29456	      31.2
1364.33643	      21.6
1367.24438	      25.8
1370.35010	      56.0
1371.74841	      26.6
1375.96899	      23.0	b (24) (2+)-NH3, b (24) (2+)-H2O
1377.61560	      41.4	b (12) (1+)-H2O
1384.24585	      25.2	b (24) (2+)
1385.14331	     117.8
1385.92358	       8.3
1386.84412	       4.5
1387.72473	      22.3
1388.84607	      12.3
1390.90259	      12.1
1397.89648	       6.8
1398.80042	      37.9	y (24) (2+)-H2O, y (24) (2+)-NH3
1403.38770	      29.9
1406.37207	      27.2
1407.68115	      15.4
1408.43860	      29.6	y (24) (2+)
1417.62341	      13.4
1418.70789	       5.4
1419.76074	      11.3
1421.12720	       8.7
1428.28381	      38.1	b (25) (2+)
1430.25891	      16.1
1432.88953	       6.4
1442.05298	      15.5	y (25) (2+)-H2O, y (25) (2+)-NH3, y (13) (1+)-NH3
1442.87976	      11.4
1443.60486	       7.4
1450.68823	      13.0	y (25) (2+)
1452.97937	       5.2
1456.97351	      16.2
1458.86035	      23.5	y (13) (1+)
1459.98792	      10.2
1464.09058	       4.2
1467.81274	      16.0
1474.72986	       7.0
1475.89966	      10.0
1482.84875	       8.3
1487.54846	      14.4
1498.78601	       2.7
1499.88306	       8.6
1500.87427	      16.3
1502.81238	      12.5
1508.89099	      23.6
1509.97192	      26.3
1513.80713	       9.1
1514.84839	       9.9
1519.88684	       7.6
1523.75159	       7.6
1524.96838	      14.9	b (13) (1+)-H2O
1529.18005	      16.2
1543.02271	      27.5	b (13) (1+)
1544.10583	      19.1
1545.67615	      25.1
1559.85388	      33.8
1561.73877	      12.2
1562.95740	       7.1
1571.99365	       4.1
1586.74341	       3.9
1602.02124	      17.6
1604.89380	       7.0
1606.08716	      11.4
1606.89197	      11.6
1609.98499	      11.1
1637.72522	      35.6
1638.92578	      17.4
1639.97424	      11.0
1641.91821	       4.4
1646.73975	       6.2
1653.72778	       6.5
1663.74854	      16.1
1668.74561	       4.4
1672.00305	      40.0
1680.63257	       6.2
1689.05908	       4.3
1715.05884	       6.1
1719.00781	      17.8	y (15) (1+)
1720.35474	      18.7
1742.82446	      14.1
1750.91785	      10.7
1751.61890	       7.2
1761.05261	      11.1
1775.83069	      34.3
1785.00732	      20.7
1803.84351	      18.4
1810.82654	      11.4
1819.07886	       3.8
1832.28223	       4.0
1838.76672	       3.4
1847.86536	      31.7	y (16) (1+)
1898.82825	       8.5
1917.10120	      23.8
1941.08899	       9.4
1958.95190	      15.9	y (17) (1+)-H2O
1976.93457	      15.3	y (17) (1+)
1999.13489	      15.8
