# Supplementary material for: Top-Down and Bottom-Up Identification of Proteins by Liquid Extraction Surface Analysis Mass Spectrometry of Healthy and Diseased Human Liver Tissue
Source: J Am Soc Mass Spectrom. 2014 Sep 3;25(11):1953–61. doi: 10.1007/s13361-014-0967-z (PMC4197381; doi:10.1007/s13361-014-0967-z)
Supplement: Supplementary file 5 — (ZIP 6136 kb) [file 13361_2014_967_MOESM5_ESM.zip › data/ILSIGGGAGEIDLQILSK_-3_2_76914.txt]

m/z	i	matches
261.36060	6.0
282.13287	9.3
285.26825	9.6
290.65485	5.2
295.45056	5.0
296.39249	19.0
297.38736	5.8
304.35846	3.2
312.28992	11.3
314.29688	18.6
315.33179	4.8
328.45395	10.5
329.25739	9.1
331.41388	18.4
337.22058	17.2
341.33963	6.7
345.49261	3.7
346.70264	4.9
347.69989	23.5	y (3) (1+)
348.42621	8.9
352.37033	7.3
353.37018	17.2
356.13229	15.5
358.25845	11.0
359.29303	8.3
365.41687	3.5
367.42068	3.8
371.26984	4.5
375.42468	7.0
381.42691	6.1
382.33444	6.9
383.18555	8.5
398.41525	6.4
399.32095	2.7
400.58508	10.1
407.26385	11.5
408.39276	13.4
409.34241	12.3
410.42950	33.5
425.40298	37.4
426.19446	21.7
427.60870	7.1
428.52081	6.2
430.48792	9.7
432.45303	31.4
436.42200	12.3
438.31580	27.0	a (5) (1+)-H2O
439.51874	24.1
440.38416	13.6
441.17157	20.2
442.51117	3.8
450.29260	19.3
451.49982	6.4
454.47415	5.9
458.52530	7.1
459.14398	7.3
460.31192	61.8	y (4) (1+)
461.34692	4.1
466.34674	12.1
467.19540	13.8
468.33920	5.3
471.01981	24.7	a (11) (2+)
478.34714	3.6
480.30756	9.5
482.24213	9.8
486.21344	15.6
487.33640	4.2
488.34225	13.8
496.35590	7.3
498.33539	22.0
499.26196	7.6
506.34155	16.5
507.33954	11.6
508.28290	2.3
510.19757	9.8
511.24304	6.8
514.55457	6.4
515.45227	7.9
520.47418	14.6
521.37494	43.2	y (9) (2+)-H2O, y (9) (2+)-NH3
522.32629	7.2
524.22095	19.4
528.30890	21.8	a (12) (2+)
532.37579	12.6
533.17566	3.0
538.28558	71.4
539.29492	45.2
540.41998	14.1
541.42828	10.0
545.64258	10.8
553.41083	10.7
556.43127	9.1
557.42383	11.5
558.53101	3.4
562.51605	5.6
565.24432	23.6
566.39355	18.4
571.43396	5.2
572.52441	38.4
573.51392	2.4
574.32550	10.3
575.29016	10.5
577.48126	4.9
578.39526	23.3
579.35345	13.0
581.56281	2.6
583.43109	10.5
587.87457	4.0
588.50446	64.0	y (5) (1+)
589.57074	20.6
590.59930	32.8	b (13) (2+)-H2O
593.28296	28.5	y (11) (2+)
594.39117	11.5
595.69702	12.7
596.46838	4.7
597.44037	8.6
599.32550	10.9
600.27435	7.4
601.34686	4.8
602.35956	6.6
606.39539	5.1
611.20135	9.9
612.14661	6.6
613.36761	24.5	y (12) (2+)-NH3, y (12) (2+)-H2O
618.52875	32.6
620.33923	5.9
621.45624	8.7
623.46393	13.1
624.75677	8.4
627.75800	25.1
628.45801	13.2
629.40369	20.1
634.52637	6.5
640.44751	12.8
642.45001	31.2	y (13) (2+)-NH3, y (13) (2+)-H2O
648.18646	18.0
651.28662	56.7	y (13) (2+), b (8) (1+)-H2O
652.34418	28.4
653.03046	26.5
653.87933	5.5
656.86707	13.6
659.28351	7.7
660.42859	5.9
664.27344	7.1
665.53699	13.6
666.35669	4.1
668.78058	6.7
669.51099	25.9	b (8) (1+)
670.48798	19.8	y (14) (2+)-NH3, y (14) (2+)-H2O
672.44519	5.5
674.61090	5.8
675.70380	9.0
678.70782	19.6
679.37207	33.4	y (14) (2+)
680.22504	49.4	a (9) (1+)-H2O
688.40778	5.9
689.45465	20.3
696.65521	6.6
698.54755	5.8
699.76575	3.9
701.47186	19.6	y (6) (1+)
702.61932	83.9
703.47595	6.3
705.26361	20.5	a (15) (2+)
706.43677	5.3
707.56799	41.4
708.46057	29.6	b (9) (1+)-H2O
711.20612	40.1	b (15) (2+)-NH3
716.02155	12.8
719.03992	23.9	b (15) (2+)
720.44940	4.0
722.57196	7.3
724.56195	8.8
725.44360	10.9
726.31665	7.8
728.40942	7.6
731.51343	10.1
733.65161	15.6
736.22583	118.7	y (15) (2+)
737.00409	3.6
738.85876	19.2
740.82495	15.8
742.42975	5.1
743.48413	3.3
745.03180	12.5
748.44794	11.1
749.10864	27.1
752.38904	7.9
759.43634	6.9
763.28455	67.6
770.46667	22.1	y (16) (2+)-H2O
771.33710	38.1	y (16) (2+)-NH3
771.97198	14.9
775.37878	9.3
776.62030	3.9
777.90613	61.5
778.76715	16.4
779.74902	314.6	y (16) (2+)
780.48334	24.2
783.36493	5.3
784.55066	2.0
788.45563	24.6
790.13867	86.2
791.60901	18.0
793.43927	22.7
794.89758	8.2
796.96875	8.7
797.71509	5.1
799.38940	29.4	y (7) (1+)-NH3
800.46948	40.5
801.37128	37.1
804.44720	3.3
805.52502	6.0
808.56537	4.2
809.57324	15.4
810.55627	34.1	b (17) (2+)-NH3, b (17) (2+)-H2O
813.20959	31.4
816.56818	138.5	y (7) (1+)
817.62402	73.5
818.70178	12.1
819.51056	14.6
820.54266	37.9
821.65100	35.6
822.45721	6.6
823.58948	9.3
825.52075	6.4
827.04645	35.2	y (17) (2+)-NH3, a (10) (1+), y (17) (2+)-H2O
828.66925	66.9
829.58752	18.3
831.29858	20.9
833.20093	29.5
835.72736	62.6	y (17) (2+)
837.05957	95.0	b (10) (1+)-H2O
837.81836	44.9
838.61462	20.3
840.48560	4.8
845.87207	41.1
847.32977	7.8
849.46448	4.0
850.48541	8.6
851.95905	38.3
852.63788	29.7
854.16113	9.4
855.62891	29.6	b (10) (1+)
856.82385	75.7
857.45471	12.4
858.56213	14.9
859.54828	3.3
860.45697	58.8
865.57593	47.3
868.19733	36.3
870.64728	61.9
871.66443	49.6
874.84039	90.9
875.45630	100.1	[M+2H] (2+)-NH3-H2O
876.62854	6.9
877.64886	30.8
878.77576	28.0
879.97156	23.1
880.74310	34.2
881.53833	36.0
882.26508	10.1
883.70319	385.2	[M+2H] (2+)-NH3, [M+2H] (2+)-H2O
884.64996	167.3
885.55878	20.7
893.75195	3.2
902.42255	19.7
913.00867	38.4	y (8) (1+)-NH3
914.15155	16.0
922.08990	35.9	a (11) (1+)-H2O
924.81189	12.3
926.56873	30.0
929.64124	143.7	y (8) (1+)
930.65747	64.4
932.96918	40.0
934.04749	9.0
934.93616	71.2
936.59894	12.1
937.55286	5.6
941.41589	12.4
944.47516	54.9
946.79987	18.6
949.65167	101.1
950.39124	73.6	b (11) (1+)-H2O
951.60193	48.8
952.55267	5.4
953.59479	22.4
955.62085	3.7
957.05493	43.0
958.46240	5.1
961.40100	5.7
964.64917	28.9
965.60803	4.4
966.51483	13.7
968.64539	54.0	b (11) (1+)
969.76617	3.1
970.52386	7.0
971.57379	38.1
972.65308	7.7
974.84430	68.7
975.52258	11.4
976.53925	10.3
977.84607	9.5
978.48615	19.4
980.02704	24.9
981.58307	19.7
986.00793	39.6
987.29681	10.8
990.59033	29.5
992.63519	34.7
996.61383	25.6
1000.10657	18.0
1003.11719	75.4
1010.74988	23.8
1011.63147	5.2
1013.31409	7.8
1014.79181	6.1
1018.92828	69.4
1019.55530	9.5
1025.42224	53.1
1027.57141	7.2
1028.99817	33.5
1030.13599	16.7
1031.10596	14.8
1031.73828	3.2
1032.99670	44.8
1038.21765	23.0	a (12) (1+)-H2O
1040.12585	31.9	y (9) (1+)-H2O
1044.48828	6.4
1046.95068	14.1
1049.47803	16.8
1050.49133	31.4
1051.20508	63.5
1051.98157	20.8
1058.48303	82.6	y (9) (1+)
1059.57056	48.6
1060.21594	10.3
1063.52368	12.2
1065.84924	39.8	b (12) (1+)-H2O
1066.72144	11.4
1067.69360	3.0
1068.72913	3.4
1070.21460	13.1
1073.58667	12.0
1074.55969	3.6
1080.88953	34.2
1083.50574	41.0	b (12) (1+)
1084.88916	76.9
1088.02356	14.7
1088.82141	5.9
1091.06177	14.7
1095.57629	6.2
1097.47351	31.7	y (10) (1+)-H2O
1098.93896	106.4	y (10) (1+)-NH3
1099.77209	19.8
1100.73511	28.2
1106.54517	6.6
1108.76868	27.7
1110.65417	15.0
1112.01208	4.0
1112.75903	9.3
1114.23914	66.3
1115.68945	370.1	y (10) (1+)
1116.76392	224.0
1117.83301	77.3
1123.16516	17.3
1124.62549	50.9
1126.57251	9.0
1128.47412	24.1
1130.95984	34.8
1131.56238	23.2
1136.59863	13.9
1137.56323	15.3
1139.81311	38.5
1140.78040	48.6
1141.63708	7.9
1149.71545	18.6
1151.88525	24.2
1152.67639	22.0
1158.65979	21.1
1160.49939	16.4
1161.70605	3.4
1164.76416	12.5
1167.74170	9.0
1169.01465	14.6
1169.68909	4.8
1170.58386	23.6
1174.86914	19.9
1175.88330	11.2
1177.02478	9.2
1178.58044	46.5	b (13) (1+)-H2O
1179.72607	27.5
1182.61292	7.7
1183.83398	20.3
1184.58569	30.5
1185.58044	62.9
1186.68726	67.4	y (11) (1+)
1187.75720	66.5
1188.66919	5.9
1189.85120	39.8
1193.80920	60.7
1195.04626	7.3
1196.81042	60.6	b (13) (1+)
1199.65283	6.3
1200.81372	26.4
1201.63025	16.2
1205.75769	33.1
1211.85376	15.2
1212.64941	16.5
1214.43188	5.7
1217.01367	5.6
1217.66406	9.6
1218.63867	30.8
1219.48181	12.0
1223.62024	11.7
1224.62219	6.0
1225.34595	27.5	y (12) (1+)-H2O
1233.53088	42.5
1237.61719	20.5
1239.55286	4.7
1240.49011	7.7
1241.62646	21.5
1243.65222	77.7	y (12) (1+)
1244.84668	28.9
1245.79614	22.4
1246.57239	6.8
1248.37012	49.1
1254.56226	10.8
1260.64331	6.6
1261.64941	27.5
1265.62878	56.1
1272.65796	34.8
1279.08435	32.0	a (14) (1+)-H2O, a (14) (1+)-NH3
1283.20740	44.6	y (13) (1+)-H2O, y (13) (1+)-NH3
1283.91980	13.6
1285.74182	6.2
1286.97119	34.9
1288.56238	3.7
1289.74182	33.6
1291.40698	13.1
1298.65173	11.5
1300.81482	103.9	y (13) (1+)
1301.80750	97.6
1303.05725	56.9
1306.80420	45.1	b (14) (1+)-H2O
1307.71997	17.1
1308.84900	16.0
1310.90137	18.4
1312.61487	3.9
1317.49597	14.2
1321.89136	17.5
1324.67114	19.2
1325.79163	23.1
1326.83667	24.8
1328.75403	10.3
1345.86084	13.1
1346.74438	7.0
1348.74756	6.9
1349.92944	6.9
1355.00854	16.6
1357.79907	191.8	y (14) (1+)
1358.83069	203.7
1359.66296	42.3
1364.77820	4.8
1378.20667	36.0
1393.61206	11.0
1394.72034	26.5
1395.40881	5.2
1399.70300	6.5
1402.90039	16.5
1403.87097	5.8
1410.78247	5.0
1411.66577	61.7
1412.79102	16.5
1413.50818	17.5
1419.95386	56.7	b (15) (1+)-H2O
1420.89636	6.3
1421.76416	23.6
1429.25500	8.8
1437.71423	50.5	b (15) (1+)
1438.78625	48.2
1439.73108	17.7
1441.73792	6.5
1444.40039	49.8
1448.75781	27.2
1449.66260	16.2
1456.79553	10.6
1470.93848	14.8
1472.82800	14.0
1489.32300	19.8
1507.92200	22.1
1508.78040	36.7
1512.73560	14.0
1521.63623	2.9
1532.89832	50.5	b (16) (1+)-H2O
1533.91235	23.3	b (16) (1+)-NH3
1535.03247	28.2
1540.62427	10.6
1541.77515	12.4
1544.89624	5.8
1550.75476	43.8	b (16) (1+)
1551.72363	37.8
1552.70667	27.8
1553.34778	6.2
1557.88257	43.1	y (16) (1+)
1558.83716	7.3
1562.59363	5.8
1588.66699	8.6
1591.87476	18.8
1592.66284	9.3
1602.95618	13.0
1610.77185	38.2
1611.59045	10.3
1620.98279	16.7
1640.58887	3.9
1665.66589	15.0
1673.81592	23.2
1687.79480	6.1
1745.75415	15.7
1778.87036	5.6
1796.66345	14.0
