# Supplementary material for: Top-Down and Bottom-Up Identification of Proteins by Liquid Extraction Surface Analysis Mass Spectrometry of Healthy and Diseased Human Liver Tissue
Source: J Am Soc Mass Spectrom. 2014 Sep 3;25(11):1953–61. doi: 10.1007/s13361-014-0967-z (PMC4197381; doi:10.1007/s13361-014-0967-z)
Supplement: Supplementary file 5 — (ZIP 6136 kb) [file 13361_2014_967_MOESM5_ESM.zip › data/ILSIGGGAGEIDLQILSK_-3_4_24301.txt]

m/z	i	matches
265.11316	1.9
267.36368	7.4
269.33066	9.8
273.19531	3.8
285.22015	8.3
296.27972	5.9
297.16724	2.5
298.84113	9.8
302.42139	11.9
313.70703	26.0
314.42648	6.5
315.38501	6.6
316.43207	10.1
325.33636	8.8
326.17883	12.0
330.49615	26.5
331.33432	6.6
336.31445	10.3
337.19308	5.5
338.44803	10.6
343.27051	4.8
345.39172	8.2
347.35968	50.8
348.37402	6.7
352.78433	9.1
353.54636	21.5
354.39551	7.8
355.35065	4.0
359.30887	9.6
364.70602	3.0
365.70532	10.1
366.42709	4.7
370.50522	11.5
371.96234	11.0
374.65555	3.0
375.26642	5.3
377.41083	6.1
380.30539	6.0
381.47986	38.0
393.38916	20.4
394.28345	10.6
395.21161	8.2
396.42780	11.4
397.50024	22.7
399.45013	15.7
408.40500	23.6
409.42651	94.5	y (7) (2+), b (4) (1+)-H2O
411.18732	24.9
415.17105	12.8
416.57782	8.9
421.42572	4.5
422.44318	12.4
423.99988	7.2
425.34604	29.5
426.29324	23.0
427.19055	33.1
428.37534	21.2
429.31531	9.6
430.40698	10.1
431.19937	3.2
437.49152	14.4
439.28143	15.7
442.26675	13.0
444.39264	36.5
447.20990	2.3
451.34900	2.9
453.86102	4.2
455.69360	6.3
456.62518	19.0
457.27048	10.6
460.30090	105.0	y (4) (1+)
461.44901	9.3
462.19281	4.4
464.55945	18.5
465.20349	11.6
466.30334	10.8
467.64365	39.7
469.29517	5.8
472.42496	5.5
474.52783	8.4
477.66495	22.3
481.27289	8.2
482.29449	33.1
483.23651	14.6
484.27545	25.7
486.28244	11.0
488.51208	7.0
489.41434	3.5
490.34894	5.4
492.37323	12.5
493.25488	15.9
498.44427	27.1
499.26166	16.0
500.28552	12.2
501.33362	18.8
504.44794	14.8
505.62860	10.1
506.39972	3.7
508.32306	13.8
511.58234	12.4
514.31482	3.3
520.45123	8.3
521.30182	16.1
523.53528	17.1
527.27789	21.3
528.38470	7.9
530.20355	4.3
532.37646	5.2
533.33838	17.4
535.25494	6.1
537.31726	16.0
538.34039	154.7
539.31970	37.5
540.32007	9.3
541.49237	9.8
542.20477	23.6
543.97864	8.0
545.42468	16.2
546.36035	6.3
547.40356	7.1
548.43243	11.8
553.46320	31.5
555.37323	14.9
556.44928	22.1
557.35400	24.4
559.40289	8.7
560.31342	19.7
561.26770	2.8
562.46515	4.4
567.38287	9.9
569.35529	14.1
570.56122	44.5
572.12543	11.9
573.31531	3.3
574.48822	8.1
575.43054	5.9
576.24042	7.3
578.37500	10.8
579.25311	19.8
580.39471	26.6
581.52637	3.4
583.32147	8.8
586.74103	28.1
588.43048	57.0
589.41907	9.7
591.43201	6.3
594.30231	26.2
595.42633	24.7
597.26031	14.0
598.66779	7.6
601.46014	11.5
606.38055	9.1
607.35779	30.3
609.38135	10.2
611.28931	2.6
614.13422	54.6
619.58911	21.5
620.54144	8.8
622.15540	3.7
624.49481	5.6
632.44989	2.6
633.34100	20.4
634.39093	15.9
637.25916	2.9
637.91431	12.8
639.25421	9.6
640.24579	7.3
641.94519	9.7
644.29712	3.6
645.50787	2.6
648.59650	18.4
650.48584	28.3
651.42603	84.7	b (8) (1+)-H2O, y (13) (2+)
652.51941	10.1
653.75494	105.7	b (14) (2+)-H2O, b (14) (2+)-NH3
656.57556	13.0
660.35712	21.7
661.74536	27.1
662.80981	30.1
664.05408	11.6
666.50531	11.6
667.32739	2.2
668.67041	49.8
669.56317	29.9
670.43433	17.4
674.62018	9.1
677.50079	13.4
679.70996	33.3
680.57458	16.7
682.67828	8.7
684.25592	2.2
685.54657	5.0
687.34515	9.1
688.45367	21.6
690.54388	7.7
691.57294	7.9
693.44067	11.9
697.48645	32.9
699.53015	18.8
700.61694	10.2
701.66119	101.5	y (6) (1+)
703.11194	82.8
704.50098	12.6
706.43268	4.2
707.48187	37.6
709.56842	10.4
710.45514	12.3
711.50629	9.8
719.52692	38.9
720.86304	68.6
724.42700	105.9
725.68402	13.5
733.28760	8.1
736.12775	127.7	y (15) (2+)
736.83197	72.3
738.34381	16.0
740.59119	6.9
742.54803	44.8
743.29242	3.9
745.46027	14.3
746.21796	35.3
747.96155	26.5
748.72302	5.8
751.98975	17.6
754.03137	12.4
755.34711	4.1
757.34155	4.0
759.78101	35.5
762.80878	108.3
763.53394	34.2
765.30231	23.1
766.42206	3.3
767.63354	7.5
768.89111	44.2
770.33917	97.9
771.14038	105.6	y (16) (2+)-H2O, y (16) (2+)-NH3
772.41986	16.9
775.46527	53.3
776.42072	37.3
777.63104	6.0
779.73267	255.6	y (16) (2+)
781.79010	2.6
785.56622	12.8
786.27118	28.7
788.21527	22.4
789.97406	37.3
792.09888	21.2
793.42810	7.1
798.94635	25.8
799.60565	13.7
805.00586	11.2
805.73785	2.9
806.62726	16.1
807.34698	13.0
808.79358	26.1
809.42108	26.9
810.52008	21.2
811.38623	33.8
812.38165	4.3
813.58441	5.5
814.77307	36.1
815.47778	43.3
816.59729	306.4	y (7) (1+)
817.54272	100.5
818.94305	22.2
820.23657	29.8
821.50500	115.5
822.73010	57.2
827.35260	264.6	y (17) (2+)-H2O, y (17) (2+)-NH3
828.29315	66.3
829.53723	117.7
830.40308	4.7
832.88446	55.9
834.71442	39.5
835.59747	69.8	y (17) (2+)
836.31354	23.1
837.45380	58.9	b (10) (1+)-H2O
838.58093	51.1
840.49261	4.1
842.50861	4.5
846.52722	23.1
851.86237	28.1
854.63525	8.7
855.60699	56.6
856.64746	96.0
858.49609	13.5
859.43805	22.8
860.69952	85.0
861.39508	65.0
862.12433	6.5
862.90222	34.4
864.96808	48.4
865.96167	95.4
868.80811	35.4
869.68408	31.2
871.37476	154.9
872.82062	28.0
874.38574	313.4	[M+2H] (2+)-NH3-H2O
875.12701	70.7
876.19568	28.0
877.30524	104.2
878.83667	78.7
879.76013	48.9
880.60846	25.2
881.50543	6.5
883.16559	1174.1	[M+2H] (2+)-H2O
884.12323	281.2	[M+2H] (2+)-NH3
884.79095	11.3
885.45813	7.2
886.33350	6.1
894.69727	24.3
896.99188	15.0
902.49988	12.3
903.40430	5.4
905.70917	15.3
906.58527	21.7
907.37805	52.7
908.53052	6.7
910.85040	16.7
911.90375	21.7
914.64813	22.6
916.30133	14.3
917.70905	5.6
921.00952	7.9
922.67761	16.7
925.90112	10.7
928.48877	3.8
929.65808	204.5	y (8) (1+)
930.71515	129.0
933.02917	51.0
933.86023	12.8
934.98230	22.2
935.61530	22.6
937.63300	21.5
938.54901	8.0
939.19397	14.0
940.53198	7.3
942.66998	9.4
945.65057	14.1
946.57013	16.1
947.53888	6.6
948.97925	29.7
950.63281	67.9	b (11) (1+)-H2O
951.69702	52.3
952.50208	10.9
953.78412	32.9
954.63104	17.8
955.65771	104.4
956.59186	106.2
957.64508	41.3
958.50684	11.8
959.46240	11.6
960.50201	9.2
962.56433	12.3
963.75702	19.7
964.50208	27.9
965.32709	21.9
968.60535	115.9	b (11) (1+)
969.36041	20.4
973.54987	9.3
974.64825	25.6
976.93793	113.9
985.75043	29.7
986.77197	58.5
990.46094	19.6
991.63745	7.4
992.30707	5.2
993.26312	34.9
995.56512	19.3
996.28320	15.7
997.45105	8.9
999.47034	50.8
1003.09601	27.1
1007.46277	5.7
1008.83795	5.4
1009.47144	31.5
1014.85431	41.8
1017.24854	17.2
1017.99243	20.4
1018.98932	5.5
1019.59821	10.1
1020.30347	106.7
1021.60052	7.9
1023.90961	30.9
1024.75269	64.4
1025.44055	8.0
1026.69019	16.9
1027.39514	3.3
1031.32996	57.4
1037.03503	27.3
1039.01733	29.2
1041.56091	35.0
1043.36646	11.5
1044.51563	9.9
1047.66931	39.8
1049.57654	20.4
1051.99109	31.5
1052.63806	34.8
1053.54285	7.2
1054.34888	10.9
1055.60254	36.7
1056.61633	62.4
1058.59216	61.2	y (9) (1+)
1059.78638	34.4
1061.45459	8.7
1064.75342	7.8
1065.60730	41.8
1066.59680	5.5
1067.98804	24.9
1069.30078	4.3
1071.62585	3.5
1072.36938	4.6
1078.47803	17.8
1079.84998	26.8
1081.92358	38.2
1082.76062	10.2
1083.76038	76.7	b (12) (1+)
1084.64368	19.5
1088.33765	16.0
1089.48328	48.4
1090.14368	13.7
1093.46741	46.8
1094.58057	57.4
1096.44495	6.4
1097.57092	62.5	y (10) (1+)-H2O
1098.60059	46.6
1099.78979	21.3
1100.61621	16.5
1104.63293	8.5
1106.72656	7.7
1107.61511	24.5
1108.90771	28.2
1109.60229	30.0
1110.65613	6.3
1114.78577	22.7
1115.68152	676.2	y (10) (1+)
1116.70422	201.9
1117.78064	27.5
1119.71570	7.6
1121.03308	18.1
1121.71790	4.7
1122.82739	14.7
1123.80786	27.8
1124.56726	17.3
1125.46704	9.8
1131.71460	7.3
1132.63892	26.3
1134.15771	62.5
1135.18347	14.2
1138.91138	76.3
1139.76904	53.8
1140.54077	6.6
1141.38416	4.2
1142.82837	22.4
1143.77356	52.2
1146.41455	13.5
1148.04944	3.5
1149.29443	26.5
1152.08215	19.0
1157.53601	4.3
1160.72961	4.4
1161.53015	18.7
1163.66968	12.0
1164.82654	3.0
1166.74060	16.4
1167.76196	18.8
1169.13428	23.9
1170.87329	7.7
1172.20520	18.4
1173.23828	21.8
1178.62109	89.7	b (13) (1+)-H2O
1179.74158	26.9
1180.49011	18.9
1181.61011	39.0
1182.65479	29.1
1184.48145	57.3
1185.35815	42.8
1186.67798	185.4	y (11) (1+)
1187.89795	93.2
1188.76733	41.5
1190.04382	11.4
1192.71362	5.7
1193.57996	20.2
1194.73572	8.9
1195.74890	21.8
1196.81201	37.0
1197.55542	8.4
1198.62744	24.8
1201.87317	4.1
1203.05615	25.8
1203.98669	17.6
1204.80603	37.7
1205.66931	13.7
1206.79431	16.9
1207.80676	78.8
1208.82678	59.9
1211.61011	28.5
1213.88110	31.7
1217.12183	15.5
1220.87305	7.1
1221.73096	11.8
1223.12244	9.8
1225.71399	20.5
1230.89624	8.4
1231.54395	31.7
1232.62317	11.1
1235.98389	7.9
1238.66589	20.6
1239.62988	14.9
1241.76074	6.3
1242.52856	17.0
1243.72827	136.6	y (12) (1+)
1244.75659	69.8
1245.48242	4.7
1248.56775	16.0
1249.81885	4.1
1257.27783	21.2
1263.70850	8.8
1264.67505	14.1
1266.55444	6.8
1275.64441	21.5
1278.49939	8.0
1280.73242	10.6
1281.71948	9.9
1282.81714	7.5
1283.77869	58.4
1284.80737	87.1
1285.70874	26.3
1286.48889	18.8
1287.49292	13.0
1288.68835	23.0
1290.16809	30.0
1291.74927	13.2
1297.52222	14.4
1300.11206	41.0
1300.85962	147.9	y (13) (1+)
1301.82910	133.0
1302.97961	16.2
1306.78467	37.7
1307.81934	52.6
1309.89807	4.1
1315.96411	17.6
1318.82861	10.3
1320.83459	14.4
1322.40332	7.4
1324.06458	8.6
1324.82239	53.5
1325.87524	76.1
1328.86328	16.6
1339.83655	20.2
1340.80920	21.5
1342.49524	39.9
1347.64612	6.6
1350.73584	15.0
1351.81519	5.5
1352.69214	3.5
1355.98303	6.7
1357.83435	333.2	y (14) (1+)
1358.74536	187.2
1359.74109	7.4
1367.32654	35.3
1373.56152	9.9
1374.85547	11.3
1375.54529	8.9
1383.81384	4.9
1384.96155	19.4
1388.92798	7.0
1392.71704	4.5
1393.60181	2.6
1394.24292	8.4
1395.37866	5.8
1401.45935	9.1
1402.81116	6.6
1404.57886	11.8
1406.78357	6.9
1408.54724	5.7
1409.75928	11.9
1410.63599	5.5
1411.73645	53.2
1412.63733	12.7
1418.94629	11.3
1419.99792	78.5	b (15) (1+)-NH3, b (15) (1+)-H2O
1420.92126	30.4
1421.89648	13.6
1422.73608	24.1
1423.44446	14.4
1424.83667	5.8
1430.16675	19.5
1437.74536	75.8	b (15) (1+)
1438.88062	64.5
1439.95020	28.3
1442.87488	16.6
1443.60107	15.1
1447.56665	4.4
1457.43420	3.5
1468.03015	15.8
1470.84253	15.4
1471.93628	11.1
1472.85876	17.5
1480.71692	10.5
1506.86975	6.6
1507.85596	10.4
1515.99304	10.2
1516.78552	18.9
1522.88611	21.7
1531.71570	4.2
1533.09021	41.8
1534.19055	23.5
1535.74426	19.5
1540.02124	21.4
1540.65527	10.4
1551.07007	97.2	b (16) (1+)
1551.78870	59.8
1558.01318	53.6
1558.93726	14.2
1573.67212	7.5
1588.81421	21.2
1590.51733	30.5
1591.48975	17.5
1592.70081	6.1
1593.80139	8.5
1595.89209	3.7
1608.97998	12.9
1609.80737	14.0
1620.15735	15.8
1632.77136	10.7
1638.00098	20.5
1639.21692	12.7
1743.83533	8.4
