# Supplementary material for: Top-Down and Bottom-Up Identification of Proteins by Liquid Extraction Surface Analysis Mass Spectrometry of Healthy and Diseased Human Liver Tissue
Source: J Am Soc Mass Spectrom. 2014 Sep 3;25(11):1953–61. doi: 10.1007/s13361-014-0967-z (PMC4197381; doi:10.1007/s13361-014-0967-z)
Supplement: Supplementary file 5 — (ZIP 6136 kb) [file 13361_2014_967_MOESM5_ESM.zip › data/FMVGEVSYGSWYQHVQEWWELSR_-3_4_28450.txt]

m/z	i	matches
277.19550	7.9
279.23788	34.0
280.26685	5.4
282.29803	8.7
283.21985	13.2
285.19604	17.0
286.37543	28.9
287.22745	9.4
288.38226	8.5
289.27820	11.1
297.41693	10.7
301.24243	3.1
304.20691	10.8
305.31470	7.1
306.36258	4.7
313.32840	3.8
318.19061	14.8
331.57883	3.7
333.26517	16.2
334.26630	28.7
335.57239	15.8
339.38138	23.9
340.30237	37.5
342.54428	5.8
347.41016	6.6
348.19955	3.4
349.32947	5.6
350.58041	3.9
354.30859	14.6
355.08551	4.7
356.45438	13.1
357.34338	7.2
359.19971	3.0
360.20752	26.8
361.24036	4.2
362.31699	1.6
366.26270	15.2
367.14423	6.6
371.36929	7.2
373.06265	4.7
374.20197	3.3
375.44016	52.7
376.41653	46.5
378.27917	59.8
379.41266	53.7
380.25128	2.7
381.29282	14.5
385.28857	27.7
386.65332	18.6
387.44586	8.1
389.37582	35.0
390.40381	36.1
393.36948	12.7
394.33713	3.3
395.27814	7.1
396.37195	7.5
397.40411	10.7
399.40625	10.0
401.21344	22.9
402.40329	17.7
403.23962	9.5
405.34686	6.9
407.31329	6.4
408.71283	6.7
416.52753	75.8
417.39459	11.2
418.32874	26.7
420.12122	13.3
421.55768	5.2
423.37973	15.1
425.08185	13.3
432.47180	8.5
433.19623	23.4
434.20953	12.4
437.41058	10.6
439.41010	7.3
443.32870	22.8
444.15491	7.7
445.20056	3.9
447.66696	13.1
448.35104	32.3
449.40405	12.1
450.37112	12.9
453.38565	4.5
454.62857	3.1
456.41418	3.5
459.38821	29.9
463.12097	24.1
465.28345	28.6
466.43011	33.6
467.44165	17.4
468.21564	21.7
470.29858	14.8
471.47650	43.8
473.16983	18.4
475.43417	10.0
478.27985	7.7
479.50391	5.7
480.33453	10.2
483.55261	22.1
486.41791	32.3
487.35840	23.7
488.31714	26.4
489.24994	20.7
490.29236	10.0
491.34894	18.3
492.51807	6.9
494.46771	6.3
495.57480	16.2
497.18976	33.1
501.30902	5.8
502.37195	9.4
503.42883	76.6
504.33344	100.5
505.85840	2.9
508.30087	5.6
509.49933	4.8
510.41293	15.4
511.19635	43.7
513.23505	24.9
514.33502	4.6
515.22186	7.4
516.40887	26.6
517.57507	3.1
518.25165	32.6
519.27991	24.1
520.36475	49.6
522.37952	4.3
523.29865	10.7
524.32336	2.4
525.14484	9.1
529.62634	6.6
534.52332	2.7
536.38690	33.6
537.31519	11.8
538.47321	4.0
541.16687	5.9
542.28015	7.0
546.23340	68.8
547.31934	34.8
548.23499	21.5
552.05170	17.2
557.36884	8.1
562.20197	7.9
563.33496	18.2
564.31073	161.3	b (5) (1+)
565.27185	56.8
566.40936	29.3
568.18164	24.2
569.42572	4.0
570.25739	19.2
571.33038	28.0
572.41199	15.7
573.57697	24.1
574.43890	4.5
576.16168	7.7
577.37189	8.9
578.32190	7.1
580.31519	3.0
581.48798	7.4
584.33582	3.6
585.05304	14.0
587.51282	10.5
588.28992	1.4
592.34955	5.9
593.48016	3.5
594.61255	35.0
595.48553	8.8
600.40503	33.2
601.51318	14.7
603.35370	1.8
604.44165	65.7
605.39716	42.4
606.50629	14.2
607.30273	5.1
609.71106	9.3
610.66736	40.1
611.44189	25.3
612.23328	26.7
615.41669	7.8
616.84558	46.0
618.34210	34.9
619.46008	13.2
620.31476	6.6
622.49554	5.3
624.40271	8.2
625.60352	13.3
629.42169	25.8
630.31519	7.9
633.30115	20.5
634.35089	15.7
635.41937	81.0
636.34552	15.6
640.27893	67.0
641.09381	15.2
645.36664	69.0
646.61823	42.7
647.42877	27.3
648.59393	13.0
649.42133	3.0
650.36060	27.9
651.50940	5.4
657.49451	30.8
662.49524	42.9
663.40771	84.9
664.44037	72.3
665.42224	56.8
667.39435	45.6
669.36890	4.6
672.46246	14.2
673.48938	13.1
675.45673	8.5
676.50293	4.7
685.59534	256.1	y (10) (2+)
686.68311	82.8
687.33057	5.9
688.75006	14.4
690.40424	124.7
691.53076	45.5
692.52185	29.5
693.41620	7.5
699.52588	10.3
702.45996	7.5
703.41223	16.8
706.57831	5.6
708.19153	8.7
714.45813	28.9
715.48358	26.5
716.25671	7.5
717.50610	43.0
718.55792	22.6
722.63275	5.9
723.60785	21.0
724.37805	9.2
729.48138	8.6
732.45435	37.5
733.49286	35.9
734.44104	24.1
735.53259	6.9
737.50043	13.7
739.28607	2.6
740.53857	74.3
741.61163	83.0
742.50659	16.8
743.39911	4.5
745.58734	5.1
747.22015	37.0
748.24261	3.2
750.22131	103.1
751.42133	17.9
752.34540	13.3
754.20612	16.3
756.62103	10.0
758.30750	19.8
759.83417	19.0
761.42468	6.2
762.41229	6.8
764.41364	6.2
766.44495	9.9
767.36469	6.1
769.46570	13.5
779.28613	4.8
780.47327	113.6
781.47620	16.1
782.47717	38.8
786.60254	32.2
787.51208	23.9
788.13214	10.7
790.75677	22.2
794.29944	12.2
795.48895	9.5
796.47327	72.0
797.47064	47.8
798.27747	11.3
802.35565	25.4
803.04834	16.9
804.43506	25.3
805.61859	24.7
807.61865	10.4
809.59192	9.5
810.61731	6.8
812.02100	46.2
812.63586	11.2
813.88910	4.3
815.39160	35.3
817.72668	11.2
819.17499	12.0
820.52661	4.6
821.81995	8.1
822.53546	26.4
823.27209	6.9
825.81738	22.1
826.83826	16.3
827.47913	7.4
831.28809	467.9	y (12) (2+)
831.92981	49.7
832.56793	66.5
833.42023	79.4
834.48376	24.7
836.20154	21.3
837.24121	73.8
838.51868	3.9
839.66656	4.6
840.69470	16.8
843.48584	34.2
847.16162	160.8
848.18384	36.5
848.90582	9.1
849.50708	19.9
850.51062	4.2
853.48438	30.1
855.42554	12.6
858.42621	35.9
859.66681	24.8
861.51892	22.7
862.34479	4.6
864.35492	54.3
865.84967	46.0
867.32721	10.1
870.29065	189.5	y (21) (3+)-H2O, y (21) (3+)-NH3
871.22144	29.6
872.36414	9.4
876.26166	1408.0	b (15) (2+)-H2O, b (21) (3+)-NH3, y (6) (1+), y (21) (3+)
877.41125	84.0
878.42896	19.3
880.01788	17.6
881.57086	19.9
885.99957	84.9
886.73187	28.2
888.52606	21.7
889.64581	21.7
893.63159	48.0
894.39886	12.9
895.59082	79.9
896.66040	34.3
897.85828	59.3
898.95410	51.0
899.97003	23.7
901.07568	23.8
903.77087	28.0
904.38666	24.7
905.59564	16.3
908.38678	9.0
910.37244	7.8
911.16669	25.8
913.47321	61.6
914.47760	145.5	y (22) (3+)-NH3, y (13) (2+)-H2O
915.55444	57.6
916.59088	47.1
917.71844	112.4
918.59216	69.3
919.64880	60.8
920.82159	46.7
922.41052	3.7
923.80878	111.5
924.43561	297.7	y (13) (2+)
925.11450	76.6
925.76123	89.8
929.39331	2.5
930.72076	31.0
932.48987	109.3
933.58203	26.2
934.51544	7.5
935.36023	29.2
936.42798	5.8
937.59589	5.6
939.68005	3.6
941.45782	2.2
942.97888	14.6
943.78937	4.5
944.53461	28.8
945.80493	11.1
946.98309	7.3
947.63464	39.8
948.39960	33.6
950.46887	218.1	b (16) (2+)
951.24976	43.4
952.50726	59.9
953.60211	10.3
955.33917	25.9
957.20538	131.1
958.07281	57.9
959.35461	71.3
960.00989	89.6
968.64996	6.6
969.66907	3.5
970.27649	25.7
971.36157	6.7
979.31873	23.5
982.41766	9.6
983.37543	8.8
985.59595	3.0
987.04608	97.0
987.90942	45.1
988.56293	23.7
990.44635	17.8
992.45197	7.5
993.38019	15.3
994.15210	29.4
996.27094	1759.9	y (15) (2+)
997.08270	849.3
997.99628	25.0
1000.30573	14.3
1001.47809	9.5
1002.52930	5.6
1003.63586	47.8
1004.70410	81.9
1005.47894	172.3	b (17) (2+)-NH3, b (17) (2+)-H2O, y (7) (1+)
1006.54700	140.0
1007.53418	12.9
1008.32019	46.1
1010.38641	25.6
1011.37708	4.6
1014.52789	55.7
1015.39294	25.4
1016.17804	13.3
1019.41504	43.3
1020.55353	4.4
1021.46320	9.0
1022.61951	10.3
1023.80780	21.1
1028.62976	15.6
1029.26416	15.4
1032.98340	32.8
1034.44495	5.8
1038.61963	8.0
1039.47461	27.5
1040.36328	19.6
1041.85034	17.8
1042.55627	15.4
1043.74170	61.8
1044.38062	38.7
1045.87280	11.4
1047.95789	21.4
1051.67407	6.6
1056.84497	47.5
1057.70605	26.8
1058.61951	25.5
1060.86047	14.7
1062.59216	23.8
1063.82568	45.4
1065.23914	27.0
1066.71521	52.6
1067.77039	156.2	y (16) (2+)-H2O
1068.83228	78.9
1069.48840	16.3
1070.62463	58.8
1071.46362	38.2
1073.34460	7.6
1074.62549	7.3
1075.57886	20.3
1077.78882	853.5	y (16) (2+)
1078.60974	781.7
1079.54883	77.3
1080.20691	16.6
1083.43420	3.3
1085.87012	31.4
1087.54590	12.0
1090.62024	3.7
1092.38928	46.7
1093.82593	4.7
1094.60303	12.9
1098.77222	34.2
1100.34875	24.1
1101.06787	11.2
1103.62305	46.1
1108.16724	148.6	b (18) (2+)
1109.06714	85.5
1110.50513	37.2
1111.42395	23.2
1112.80347	105.4
1113.66418	31.8
1114.53528	18.4
1115.73376	6.7
1116.72168	36.8
1117.65735	23.2
1119.45422	10.5
1121.35718	2804.0	y (17) (2+)
1122.17322	1636.8
1123.07629	132.2
1126.53076	11.7
1127.22852	45.9
1128.41492	16.2
1130.72595	4.9
1131.62988	15.0
1132.62280	91.1
1133.68762	144.3	y (8) (1+)
1134.56226	185.1
1135.48047	94.6
1136.35266	6.7
1137.55737	29.8
1139.23145	7.2
1140.80103	7.9
1142.71338	7.2
1145.04248	23.8
1149.47302	4.8
1150.56946	4.5
1151.53357	16.1
1156.73230	40.1
1157.36499	7.1
1161.53064	48.8
1162.22656	69.1
1163.16858	68.5
1167.06897	32.7
1169.25452	97.1
1170.86169	1441.4	y (18) (2+)
1171.73035	1424.6
1172.94348	38.8
1173.80420	6.8
1178.84277	7.8
1181.24817	99.4
1183.37000	11.3
1185.29907	54.9
1186.12000	6.4
1189.54016	11.5
1190.84668	28.3
1192.01880	50.2
1193.87585	12.7
1195.74536	10.2
1197.57141	11.8
1200.71423	53.1
1201.68750	53.1
1202.84229	5.6
1205.37598	36.2
1207.85461	4.8
1208.51404	13.8
1210.57092	40.9
1216.11755	28.0
1216.79980	34.1
1217.68787	4.3
1219.62195	8.0
1220.82520	42.1
1222.36633	23.4
1223.10962	26.0
1224.78271	6.6
1225.60278	31.3
1226.81970	70.9
1227.72522	6.9
1228.93774	13.8
1232.60095	65.0
1233.20386	16.9
1234.07629	121.5
1235.03589	80.7
1235.89136	547.1
1236.70227	48.9
1240.02271	48.1
1241.71094	5.4
1243.52173	69.3
1244.71375	86.9
1246.13721	33.8
1250.53760	9.3
1251.58740	35.8
1255.58459	56.6
1256.70129	19.3
1261.97229	10.4
1262.64221	16.8
1263.93579	2173.7	y (20) (2+)
1264.78943	1655.4	b (20) (2+)
1265.69885	22.6
1266.78955	29.2
1268.65125	2.5
1271.41479	11.7
1272.63110	24.9
1274.75549	3.4
1279.68823	61.4
1280.83032	164.0
1281.76526	23.4
1285.71265	18.1
1294.84058	26.7
1298.11145	6.2
1301.39392	6.5
1302.42041	17.2
1304.53784	26.2
1305.18665	89.7
1313.44165	1619.5	y (21) (2+), b (21) (2+)-NH3
1314.29016	1519.4
1315.25720	156.2
1315.89233	33.4
1316.56299	8.6
1317.80042	2.1
1320.61938	25.1
1321.60754	104.0
1322.40369	49.8
1323.27917	60.9
1323.87952	12.8
1326.87280	16.4
1327.92212	6.0
1332.95996	13.3
1333.75842	33.6
1334.39587	12.4
1335.85559	14.0
1336.85974	53.0
1344.91931	43.2
1345.87634	5.4
1348.56360	49.9
1352.67896	9.3
1358.30273	23.2
1359.20959	19.9
1364.62244	3.1
1365.77393	111.3
1366.64197	17.8
1367.75854	7.6
1368.82373	13.3
1369.68518	67.8
1370.77185	107.6
1371.76025	40.2
1372.96570	7.2
1376.67932	24.9
1377.58936	4.0
1379.46436	22.9
1382.54565	3.4
1384.60315	22.2
1385.47510	26.5
1387.38354	10.1
1393.76367	27.3
1394.38110	4.4
1395.60803	22.9
1397.55408	8.7
1406.71191	10.0
1407.55066	5.1
1410.67749	1.9
1411.84106	20.6
1415.38770	9.3
1417.78357	11.3
1419.80273	8.5
1427.73865	22.2
1430.66553	6.1
1432.72412	19.5
1434.10889	44.7
1434.99731	48.8
1435.81934	27.4
1436.82190	6.5
1446.50256	3.5
1447.89368	19.6
1464.83923	12.9
1465.67737	18.5
1466.78406	7.9
1472.32629	10.7
1480.01270	19.7
1482.67407	12.4
1483.87390	12.2
1485.49268	7.7
1493.83508	5.7
1497.85144	50.9
1498.76062	33.8
1499.88293	45.3
1501.79016	3.4
1502.82886	7.0
1504.76392	5.7
1516.85120	37.8
1518.05176	10.7
1521.75110	38.3
1522.73157	28.9
1524.43152	13.6
1533.58606	2.1
1534.88953	13.1
1535.64001	12.9
1536.58069	7.2
1551.55518	6.2
1556.69299	11.1
1559.86914	13.9
1561.97522	14.5
1568.47656	23.1
1577.78284	3.9
1579.85706	66.4
1580.92871	29.0
1582.05469	16.6
1583.81018	4.5
1584.90552	29.1
1585.60413	4.3
1601.70544	33.7
1602.99084	20.7
1616.82849	10.4
1617.67200	6.2
1619.74768	23.6
1620.87964	23.5
1622.98682	5.1
1635.82666	4.3
1650.99854	10.7
1651.77600	6.0
1655.85950	25.7
1660.72876	7.7
1661.93762	13.6
1662.92468	6.4
1690.90674	4.4
1691.97351	2.9
1694.06714	3.1
1706.60815	20.7
1712.87317	6.4
1729.87292	9.2
1734.43726	9.7
1738.71216	20.1
1742.08105	7.2
1744.83850	13.3
1746.77380	5.6
1749.72913	7.8
1761.94238	13.9
1762.78503	4.0
1770.66443	3.6
1799.93408	12.3
1817.72205	26.9
1821.05383	16.1
1847.26294	6.8
1849.12537	6.4
1867.42688	3.5
1934.15613	10.7
1936.12231	17.1
1991.96521	7.1
