# Supplementary material for: Top-Down and Bottom-Up Identification of Proteins by Liquid Extraction Surface Analysis Mass Spectrometry of Healthy and Diseased Human Liver Tissue
Source: J Am Soc Mass Spectrom. 2014 Sep 3;25(11):1953–61. doi: 10.1007/s13361-014-0967-z (PMC4197381; doi:10.1007/s13361-014-0967-z)
Supplement: Supplementary file 5 — (ZIP 6136 kb) [file 13361_2014_967_MOESM5_ESM.zip › data/YIAIVSTTVETK_-3_2_75340.txt]

       m/z	          i	matches
 213.27046	       1.7
 227.16087	       2.4
 248.20723	       7.4
 249.15982	      21.1	a (2) (1+)
 250.39917	       9.8
 263.17908	       6.1
 277.41241	      63.0	b (2) (1+)
 278.27112	       3.0
 281.38528	      13.5
 284.51813	       7.4
 327.41431	       5.4
 328.27765	       4.4
 335.25659	      17.5
 347.33691	       6.3
 348.34790	      25.2	b (3) (1+)
 349.49680	      19.5
 360.53564	       7.0
 365.14612	       7.7
 371.35358	       3.7
 377.18506	      23.1	y (3) (1+)
 382.24045	      15.3
 385.34064	      20.1
 416.31085	       6.1
 417.10132	       6.2
 431.33856	       2.6
 433.45190	      12.5
 442.68542	      13.7
 446.15326	      20.9
 447.35236	      44.3
 448.59033	      14.5
 449.37262	       9.8
 457.83173	       9.3
 460.54572	      10.9
 461.32611	      53.5	a (9) (2+), b (4) (1+)
 462.59198	      17.4
 469.95587	      16.8
 476.39349	      26.5	y (4) (1+)
 492.03271	      17.8
 502.47632	      20.6
 507.36499	      28.5
 513.60468	      15.8
 515.45178	      17.8	y (10) (2+)-H2O
 518.30280	       9.4
 525.59625	      42.2	a (10) (2+), y (10) (2+)
 529.35406	      13.3
 531.39612	       8.5
 532.41266	      16.8	a (5) (1+)
 533.27118	       3.9
 535.34467	       5.2
 538.77997	      14.6	b (10) (2+)
 542.46039	      25.8
 547.38470	      16.2
 548.22449	       8.0
 549.59314	       2.5
 551.81708	      24.1
 553.17261	      25.5
 560.33154	      61.6	y (5) (1+)-NH3, b (5) (1+)
 560.95679	       4.7
 561.65784	       3.5
 563.52722	       6.6
 574.60425	      26.4
 576.30615	      50.8	a (11) (2+)
 577.28369	      18.9	y (5) (1+)
 578.37488	      17.1
 580.06787	      46.1	b (11) (2+)-H2O
 584.91248	       7.5
 589.32391	       2.3
 591.06116	      12.0
 591.71259	       9.6
 594.91174	      29.0
 596.45612	      29.7
 597.22668	      26.5
 598.27893	      58.9
 599.22571	      11.4
 609.52863	      11.8
 617.36865	      10.9
 618.71954	       2.5
 621.33875	      37.9
 622.51306	      15.9
 629.55737	      56.4	b (6) (1+)-H2O
 630.99731	       4.6
 633.17957	      32.2
 635.44751	      17.8
 640.69745	      56.1
 643.06854	      49.8
 645.03986	     159.3	[M+2H] (2+)-NH3-H2O
 646.01373	       7.9
 647.42706	       9.6
 651.32056	      23.2
 652.15222	      31.0
 653.51343	      94.6
 654.42010	     131.7	[M+2H] (2+)-H2O, [M+2H] (2+)-NH3
 657.39117	       8.7
 668.49060	      17.8
 676.39423	      14.4
 678.43976	      61.9	y (6) (1+)
 684.30457	      15.0
 685.49799	      28.4
 687.14050	      15.0
 700.95178	       7.5
 703.97906	      25.3
 714.88721	       9.5
 718.39362	      14.6
 728.07996	      10.5
 737.55322	       2.8
 738.28589	      55.8
 742.05359	      58.2
 743.63843	      14.0
 747.56689	       2.4
 748.82874	      20.2	y (7) (1+)-NH3, b (7) (1+)
 749.96307	       8.8
 756.67426	       9.8
 761.59644	       2.7
 765.54956	     152.8	y (7) (1+)
 766.44855	      45.2
 785.25671	      33.0
 791.73981	       2.3
 794.41309	       4.3
 796.18396	      61.8
 796.95715	      30.8
 798.94348	      57.4
 813.44391	      19.1
 820.38885	       5.7
 825.61444	      26.9
 829.84393	      18.5
 835.62238	       3.5
 837.92090	       3.4
 842.52930	      25.2
 843.54352	       8.7
 848.67676	      15.6	b (8) (1+)
 849.39429	      10.2
 851.46912	      35.6
 855.00305	      11.6
 856.12518	       8.2
 860.57745	       9.4
 863.07452	      22.8
 864.58179	     273.6	y (8) (1+)
 865.48193	      83.7
 866.37048	       3.4
 870.61908	      75.2
 872.41077	      38.0
 879.95905	      21.2
 886.78412	       5.9
 897.40289	      24.4
 898.42078	      15.2
 903.66254	       5.6
 913.37610	       7.7
 913.99164	       8.7
 919.40479	      61.4
 929.90100	      12.3
 932.56628	       8.4
 933.40509	       6.6
 937.48376	       8.5
 942.58789	      18.6
 943.81384	      13.8
 977.70142	      44.3	y (9) (1+)
 978.55432	      34.9
 979.52454	      16.0
 986.74652	      18.4
1034.34338	      16.6
1042.65137	       3.6
1048.69873	     160.2	y (10) (1+)
1049.67505	      61.2	a (10) (1+)
1055.49976	       4.4
1060.16150	      15.3	b (10) (1+)-H2O
1063.66125	       4.2
1066.16003	      43.2
1077.73413	      27.9	b (10) (1+)
1079.00891	      11.5
1095.49683	       5.9
1096.52478	       9.4
1120.80884	       5.1
1132.83826	      11.2
1160.54858	       6.9
1213.25183	      13.7
