# Supplementary material for: Top-Down and Bottom-Up Identification of Proteins by Liquid Extraction Surface Analysis Mass Spectrometry of Healthy and Diseased Human Liver Tissue
Source: J Am Soc Mass Spectrom. 2014 Sep 3;25(11):1953–61. doi: 10.1007/s13361-014-0967-z (PMC4197381; doi:10.1007/s13361-014-0967-z)
Supplement: Supplementary file 5 — (ZIP 6136 kb) [file 13361_2014_967_MOESM5_ESM.zip › data/DILIVVGNEIIEAPMAWR_-3_2_78088.txt]

       m/z	          i	matches
 187.03841	       6.3
 187.73309	       3.1
 201.22382	      21.5
 202.07364	       2.9
 213.03300	       7.8
 214.48143	      15.0
 215.20766	      44.1	y (5) (3+)-NH3
 221.19385	       7.8
 223.00186	       9.0
 227.35095	       6.0
 229.16730	      25.0
 238.15178	      13.9
 243.17969	       9.7
 244.21753	      13.2
 245.29074	       9.6
 255.32309	      19.9
 258.09839	       3.6
 267.38300	       4.2
 285.43188	       6.9
 289.37793	       8.9
 295.27182	      11.8
 297.22913	      26.7
 298.29675	       6.1
 299.34201	       6.4
 303.50482	      10.6
 309.39566	       6.3
 328.36053	     125.3
 330.89304	      79.6	y (5) (2+)
 333.48355	      27.8
 336.16180	       2.8
 338.42926	       9.9
 342.37073	      97.3	a (7) (2+), b (3) (1+)
 343.47516	      16.0
 344.27466	      10.6
 361.42914	      14.6
 362.35538	      20.9
 366.28357	      30.0	y (6) (2+)
 369.46320	      23.6
 370.42972	      12.8
 375.98840	      12.1
 381.41577	       2.9
 382.38651	       2.0
 385.72964	       3.8
 386.47180	      15.3
 387.14093	       9.6
 395.40002	       4.0
 399.39136	      42.2	y (10) (3+)-H2O, a (8) (2+)
 400.34235	      10.3
 402.35275	       5.5
 403.67474	       6.9
 407.39172	       6.7
 411.48999	       4.4
 413.22662	       7.8
 414.35211	      33.4
 415.38574	      17.4
 417.53210	       7.4
 418.79926	      11.0
 420.90454	      46.9	y (7) (2+)-H2O, a (12) (3+)-H2O
 421.85956	      19.1
 423.56723	       2.2
 426.27805	      23.5
 427.50342	      61.4	a (12) (3+), a (4) (1+)
 428.46362	       5.7
 429.41977	      16.9
 430.91553	      25.9
 432.12854	     101.4	y (3) (1+)
 433.48749	       1.8
 436.73376	      14.9
 446.53156	       9.9
 448.29272	       5.9
 453.64569	       9.8
 454.55176	       6.4
 455.42804	      78.9	a (9) (2+)-NH3, b (4) (1+), b (13) (3+)-NH3
 456.56512	      71.7	y (12) (3+)-H2O, y (12) (3+)-NH3
 457.30969	       6.5
 466.39215	       8.8
 468.52435	       5.2
 469.41528	      12.5
 474.43518	       8.9
 478.96478	      18.9
 480.36365	      26.7
 481.48083	       2.9
 482.33020	      18.6
 484.36395	       5.4
 486.48669	      19.7
 487.73157	      27.5
 488.62219	       2.4
 496.51678	      16.0
 498.15668	       6.2
 499.34143	      16.0
 502.78552	      30.8
 506.53168	       7.8
 508.51245	       8.2
 509.63593	      10.0
 511.77411	       2.2
 514.31561	      66.5
 515.30914	      10.0
 516.37860	       3.9
 519.41498	       6.6
 527.27075	      88.3	a (15) (3+)
 531.50458	      16.2
 532.28467	       2.3
 533.26068	      13.2
 535.07251	      24.9
 536.40735	       3.7
 537.38129	      23.1
 539.17090	      31.3
 541.46124	       6.1
 543.45483	      22.5
 547.47803	      22.6
 550.44128	       4.0
 551.45465	      12.1
 553.27911	      26.4
 554.46155	     167.8	b (5) (1+), b (16) (3+)-H2O, b (16) (3+)-NH3
 555.46661	      69.8
 556.80261	      32.1
 558.03180	      22.5
 560.92389	       2.4
 563.36902	      19.5
 565.24646	      42.9
 567.29944	      18.1
 568.22412	      18.3
 570.23077	       6.7
 571.46069	      27.5
 572.65442	       7.5
 574.15540	     320.6
 575.53308	      48.7
 577.94849	      22.6
 579.08441	      21.7
 581.27911	       8.7
 581.92114	      22.0
 583.93054	      50.6
 585.05981	      45.5
 588.44897	      15.1
 589.37994	      22.9
 590.66040	      94.0	b (11) (2+)
 594.37500	      25.1
 595.45166	       2.8
 596.35974	       9.7
 597.20612	      11.7
 599.65350	       5.3
 600.60919	       4.8
 602.73138	      21.6
 607.94769	      51.9	y (10) (2+), a (6) (1+)-H2O, a (17) (3+)-NH3
 609.17712	      62.5
 610.27338	      13.0
 612.45660	       9.5
 613.46503	       5.0
 614.72998	     144.6
 616.49255	       5.0
 617.38898	      24.7
 618.19287	      14.6
 619.52246	      31.7
 620.59973	      41.8
 621.50079	      20.6
 622.67389	      29.0	b (17) (3+)
 623.87640	      51.8
 625.47260	      24.5
 626.24011	      25.3
 627.41913	      83.9
 628.59430	      56.5
 631.56018	      36.1
 632.65222	      48.9	a (12) (2+)-H2O, a (12) (2+)-NH3
 633.47571	       3.5
 635.50446	      15.9
 636.40308	      14.8
 637.56079	      24.8
 638.50458	      58.8
 639.43451	      23.1
 640.51483	      12.0
 643.27454	      47.9	y (5) (1+)-NH3
 645.38940	      11.4
 646.70154	      20.6
 647.50116	       1.9
 650.02460	      32.9
 652.07050	     258.3
 653.52313	     358.5	b (6) (1+)
 654.44373	     131.8	b (12) (2+)
 655.38403	      64.8
 656.57581	      81.1	y (11) (2+)-NH3, y (11) (2+)-H2O
 657.42963	      34.7
 660.38892	     561.9	y (5) (1+)
 661.52094	     246.1
 662.59735	     218.3
 663.39642	     106.0
 664.74158	      13.5
 665.68573	      87.6	y (11) (2+)
 666.49420	      33.7
 668.24579	      21.0
 669.22229	      10.3
 670.13556	      34.1
 671.25653	      19.8
 672.33600	      90.0
 690.51984	     126.6	b (13) (2+)
 691.46039	      46.0
 693.82837	      63.0	y (12) (2+)
 694.45288	      23.8
 696.37854	      16.7
 697.62000	       7.5
 698.58386	       5.5
 700.98004	       5.8
 702.67920	      35.4
 703.52692	       3.3
 707.65619	      57.5
 708.54608	      33.2
 709.86877	      39.8
 710.52496	      76.0	b (7) (1+)
 711.50134	      19.0
 713.37128	      81.1
 716.14142	      44.9	a (14) (2+)-H2O, a (14) (2+)-NH3
 717.48907	      15.4
 719.67090	       3.2
 721.38666	      19.1
 725.52820	      44.4	a (14) (2+)
 726.45398	      11.0
 727.51947	      44.2
 728.64807	      42.5
 731.47913	     106.3	y (6) (1+)
 732.44556	      35.6
 733.52319	       2.9
 734.46643	     106.9	y (13) (2+)-NH3, y (13) (2+)-H2O
 735.44818	      14.2
 737.95892	      17.9
 738.67261	      19.6
 739.86102	      27.9
 743.74371	     300.6	y (13) (2+)
 744.91150	      65.3
 746.71344	      24.1
 749.01312	      11.4
 751.58154	      44.4
 752.52960	      27.5
 754.26703	       6.2
 755.48749	      58.1
 756.41632	      26.3
 757.14154	      31.9
 758.35425	      22.6
 762.28815	       6.8
 767.89771	      16.5
 770.13873	      36.8
 771.49133	      85.2
 773.90302	      11.5
 775.35626	       6.6
 779.69537	       4.9
 781.48267	       6.6
 782.86560	      18.2
 783.62335	      21.2
 784.75500	      60.6	y (14) (2+)-NH3
 787.68121	      41.9
 789.57141	      15.8
 790.67792	      88.0	a (15) (2+)
 791.38324	      33.7
 793.20685	     351.2	y (14) (2+)
 794.23059	     117.9
 799.33417	      53.6
 801.63641	       8.7
 805.60785	      23.7
 808.55591	       9.4
 809.56482	      52.0
 810.85681	      16.1
 812.05017	      42.6
 817.81628	      16.2
 819.04218	      16.1
 822.90283	      80.1
 826.63702	      46.5	a (16) (2+)
 828.74939	      31.9
 829.78162	       3.4
 833.88403	      32.5
 835.34082	      11.9
 836.88501	      28.2
 838.67163	      36.9
 839.72174	      60.6	y (15) (2+)-H2O, b (16) (2+)
 840.95471	      47.1	y (15) (2+)-NH3
 843.50220	      27.9
 846.73578	      24.5
 847.53473	      87.4
 848.62628	      41.0
 849.98071	      73.7	y (15) (2+)
 850.86591	      64.8
 852.72443	       1.9
 853.60229	      13.9
 854.68921	      67.9
 855.63464	      60.1
 856.56842	      20.2
 857.61658	      23.0
 859.81940	      13.0
 860.46960	     176.9	y (7) (1+)
 861.54608	      90.0
 862.53876	      23.3
 867.97443	       5.0
 868.65729	      22.6
 869.60773	      23.9
 870.38403	      24.9
 872.19086	      45.0
 874.98785	      38.2
 877.20276	      20.0
 878.52118	      13.4
 880.97937	       7.6
 881.70276	      44.8
 882.39966	       5.7
 883.62848	      28.9
 889.39130	       9.0
 891.07715	      16.4
 893.30719	      17.8
 894.60870	       2.8
 897.32404	      17.2
 898.49506	     114.8
 899.11700	       3.5
 901.65753	       9.4
 903.04169	      52.2
 905.18536	      34.2
 906.10785	      33.9	y (16) (2+)
 907.30408	      52.6
 908.11676	      73.5	a (9) (1+)-NH3, a (9) (1+)-H2O
 909.56995	       9.8
 913.64886	      25.7
 914.96088	      34.6
 915.65167	       7.4
 917.85950	      14.4
 920.46588	      56.9
 921.23468	     107.1
 921.86359	       7.4
 922.91400	      13.8
 924.77911	      29.8	a (9) (1+), b (17) (2+)-H2O, b (17) (2+)-NH3
 925.53748	      14.7
 926.76550	      16.8
 927.87970	      21.9
 928.56293	      16.9
 934.39337	     487.4
 935.36505	     170.2	b (9) (1+)-H2O
 938.49579	       4.3
 941.74792	      64.0
 947.33856	      20.3
 948.77325	       5.7
 951.63660	       5.1
 953.85480	      40.2	y (17) (2+)-H2O, b (9) (1+), y (17) (2+)-NH3
 955.28009	      25.6
 956.03809	      12.3
 957.46252	      11.0
 962.47534	      10.4
 963.56787	      47.1
 964.91986	      21.1
 968.80011	       9.3
 970.98828	      14.0
 973.73444	      62.4	y (8) (1+)
 974.51117	      43.9
 975.56732	      21.8
 977.01270	      10.2
 981.58795	       7.2
 985.47485	       4.7
 991.56592	       5.9
 998.71960	      14.8
 999.49835	       9.5
1009.72961	       7.1
1016.48828	       9.2
1018.06696	      33.5
1021.51593	      12.6
1025.38586	       3.2
1028.44568	      73.1
1029.75537	      16.0
1030.71753	      12.6
1033.72571	     138.6
1034.70605	      60.4
1039.11792	      53.2	a (10) (1+)
1040.55176	       3.7
1041.52820	       8.3
1049.86841	       5.6
1066.84949	     126.9	b (10) (1+)
1067.76172	      42.8
1068.41187	      25.6
1069.54175	      12.1
1072.63538	       8.9
1080.66077	      24.2
1086.49194	      17.5
1087.38269	      19.8
1099.48157	       4.4
1102.97961	      13.0
1103.67249	      18.0
1109.74036	       7.8
1132.40210	       5.2
1133.78003	      18.3
1134.73413	       4.7
1146.71533	      90.1
1147.81580	      51.6
1149.41064	      21.7
1155.34094	      22.2
1162.59204	      17.7
1174.50989	      23.1
1179.93066	      32.2	b (11) (1+)
1180.56458	      18.4
1181.55493	      18.8
1195.75500	      23.8
1196.64746	      10.4
1203.78137	      10.9
1206.82007	       9.1
1212.56921	       7.5
1213.25769	      24.2
1214.69727	      15.1
1215.61658	      18.5
1225.80200	      11.4
1227.87622	      12.7
1249.95117	      13.6
1251.43689	       9.1
1268.89014	      16.9
1270.52734	       7.5
1303.56653	      21.1
1308.79883	      33.4	b (12) (1+)
1310.26550	      14.7
1322.66760	       9.4
1379.97217	      37.3	b (13) (1+)
1380.89807	      13.8
1381.80530	      21.7
1430.88916	      15.8
1525.87805	      18.2
1679.62073	      13.5
