# Supplementary material for: Top-Down and Bottom-Up Identification of Proteins by Liquid Extraction Surface Analysis Mass Spectrometry of Healthy and Diseased Human Liver Tissue
Source: J Am Soc Mass Spectrom. 2014 Sep 3;25(11):1953–61. doi: 10.1007/s13361-014-0967-z (PMC4197381; doi:10.1007/s13361-014-0967-z)
Supplement: Supplementary file 5 — (ZIP 6136 kb) [file 13361_2014_967_MOESM5_ESM.zip › data/HIQEHYGGTATFYLSQAADGAK_-3_4_2122.txt]

       m/z	          i	matches
 246.09901	       4.8
 258.41797	       2.4
 333.29141	       2.1
 380.56122	       3.4
 381.21436	       8.2
 383.19995	       7.0
 390.43054	      11.2
 430.69055	       6.3
 434.52728	       9.1
 458.32813	      10.6
 509.42444	       4.6
 512.23950	       6.0
 523.56787	       7.2
 529.38904	       3.8
 532.25903	       7.6
 538.83051	       5.3
 540.24738	      15.8	b (14) (3+)
 556.31952	       6.1
 563.65033	      12.2	b (15) (3+)-NH3, b (15) (3+)-H2O
 571.28058	       8.4
 576.26379	      21.6	y (11) (2+)-H2O
 578.93286	       9.8
 580.73523	      15.4
 584.90930	      36.8
 589.65399	     108.8	b (11) (2+)-H2O, b (11) (2+)-NH3
 594.11938	      16.0
 598.63428	      18.9	b (11) (2+)
 601.47290	       3.0
 602.55444	       6.5
 616.31769	       9.6
 629.62427	       6.9
 633.50195	       7.1
 634.39648	      15.4
 638.43164	      12.0
 645.37897	      14.1	b (5) (1+)
 649.14899	      26.1
 654.24738	       4.9
 659.72943	      23.4	b (18) (3+), y (7) (1+)
 660.51923	       8.3
 662.88281	      97.1	b (12) (2+)-NH3, b (12) (2+)-H2O, y (19) (3+), y (13) (2+)-H2O, y (13) (2+)-NH3
 666.45093	      11.7
 672.50104	       9.6
 696.20374	      31.5
 701.55408	       8.3
 703.49701	      31.4
 704.41937	       5.5
 711.61865	      23.4	b (20) (3+)-NH3
 716.56104	       6.6
 719.28949	       7.5
 720.02490	      14.3
 729.51233	       9.8
 730.50195	      11.3
 740.48126	       6.8
 744.42542	      14.9	b (13) (2+)-H2O, b (13) (2+)-NH3
 745.46973	      11.2
 746.40863	      12.4
 747.42017	      60.3	y (8) (1+)
 748.54193	      34.5
 751.80560	      11.0
 753.81934	      80.0	b (13) (2+)
 754.59735	       7.8
 758.02942	      16.7
 765.85046	      48.2
 766.55060	      16.8
 772.32947	      44.5
 773.92853	      11.0
 776.34070	       9.2
 777.49878	      16.9	[M+3H] (3+)-NH3-H2O
 779.97620	      53.0	y (16) (2+)
 781.03406	     236.0
 781.86725	       3.3
 788.62793	      17.4	[M+3H] (3+)-H, [M+3H] (3+)+H, [M+3H] (3+)
 810.63245	      51.1	b (14) (2+)
 811.31213	      37.8
 826.28613	      18.9
 841.60236	      19.0
 852.30200	      16.6	y (17) (2+)-NH3, y (17) (2+)-H2O
 854.12555	      25.5	b (15) (2+)
 856.71124	      10.8
 859.29523	      75.2
 860.47845	      12.7	y (17) (2+), y (9) (1+)
 868.53040	      12.8
 877.52710	      19.1
 902.19818	       7.8
 907.54486	       9.1
 917.66168	      13.8	b (16) (2+)
 922.35425	       6.3
 939.34772	      12.4
 942.52985	       3.2
 949.15985	       3.9
 953.00110	      31.4	b (17) (2+)
 953.95313	      12.8
 957.10046	      20.5
 987.64795	       2.7
 988.89185	      50.3	b (18) (2+)
 989.54626	       8.6
1003.74567	      20.5
1006.64508	       8.4
1020.63776	      42.6
1023.61749	      32.0	b (9) (1+), y (10) (1+)
1024.60962	      74.2
1036.68420	       7.1
1042.54675	       3.7
1046.97229	      18.3
1050.01404	       9.2
1061.79468	      15.4
1071.63721	      10.3
1075.31458	      79.8
1083.11914	      10.5
1083.98132	      23.9
1084.59692	      11.6
1096.35547	      16.1
1102.17310	      16.9	b (21) (2+)-NH3
1103.37488	      36.4
1110.05225	      44.5	b (21) (2+)
1163.72058	       2.9
1170.66162	      35.0	y (11) (1+)
1171.74500	      36.5
1172.53772	       5.9
1177.66235	      12.5	b (11) (1+)-H2O
1199.72827	       7.1
1204.94897	      10.5
1206.71655	      14.1
1251.60071	       7.7
1262.58386	       8.7
1271.62402	       4.9
1318.79224	       6.2
1342.79688	      11.7
1391.44385	       4.0
1401.71191	       5.5
1412.15222	      13.5
1433.81555	      13.1
1449.72693	       6.1
1450.72742	      11.4
1635.57520	      10.2
1775.99011	       6.6
