# Supplementary material for: Top-Down and Bottom-Up Identification of Proteins by Liquid Extraction Surface Analysis Mass Spectrometry of Healthy and Diseased Human Liver Tissue
Source: J Am Soc Mass Spectrom. 2014 Sep 3;25(11):1953–61. doi: 10.1007/s13361-014-0967-z (PMC4197381; doi:10.1007/s13361-014-0967-z)
Supplement: Supplementary file 5 — (ZIP 6136 kb) [file 13361_2014_967_MOESM5_ESM.zip › data/DGETVESGEVTIK_-3_2_75427.txt]

       m/z	          i	matches
 207.27908	       3.0
 209.39633	       2.9
 228.21017	       8.7	a (5) (2+)-H2O
 252.82178	      15.8
 259.30920	       7.8
 261.27301	       5.9
 267.17477	       4.8
 284.25903	       3.2
 287.21857	      10.7	y (5) (2+)-NH3
 288.16650	       8.4
 292.16760	       7.1
 302.28348	       8.3	b (3) (1+), a (6) (2+)
 317.44638	       2.7
 330.16772	       8.5
 331.35938	      14.1
 356.17145	       9.0
 361.40167	      32.4	y (3) (1+)
 374.28217	      14.4	a (8) (2+)
 385.37146	       6.9
 404.36060	      10.1
 412.35233	       2.1
 419.34253	       5.4
 429.22070	       7.0
 434.27057	       6.4
 439.53973	       2.7
 440.18158	       5.4
 443.06323	       5.9
 449.33893	      15.3
 456.62866	       5.4
 457.58087	       4.5
 460.30762	      19.8	y (4) (1+)
 466.14984	       5.5
 467.62006	      10.1
 469.30780	      13.6
 474.31458	       4.0
 484.28851	      54.4	b (5) (1+)-H2O
 485.20447	      34.6
 486.72534	      25.0
 490.37866	       3.0
 492.37732	       3.4
 496.69244	       9.6
 502.50122	      14.0	b (5) (1+), b (10) (2+)
 504.63422	      27.3
 509.70007	      13.3
 517.41040	       3.4
 544.32672	       5.2
 553.62073	      12.7
 554.99554	      10.4
 557.85785	      36.8
 561.93604	       2.5
 572.87946	       7.7	y (5) (1+)-NH3
 577.32550	       4.0
 579.62195	      29.6
 581.47089	       8.0
 588.43158	      32.7	y (11) (2+)-NH3
 591.38208	       9.4
 607.35840	      14.8
 610.30292	      19.5
 613.42145	       7.6	b (6) (1+)-H2O
 615.30420	      20.5	y (12) (2+)-H2O
 617.71161	      20.0
 620.24701	      31.8
 625.50433	       6.1
 628.41864	       3.0
 629.48462	      45.3	y (6) (1+)-NH3
 631.42407	      36.2	b (6) (1+)
 639.41986	       6.0
 646.28821	      58.4	y (6) (1+)
 647.82904	      12.1
 650.34125	      13.1
 651.33081	      35.7
 652.84735	      48.9
 658.33667	       5.6
 660.00366	      18.9
 660.99005	       7.6
 661.92181	      14.7
 663.98181	      24.0
 664.64392	      29.9	[M+2H] (2+)-NH3-H2O
 665.42725	      24.2
 667.59167	      23.5
 668.37158	      27.4
 670.01337	      17.6
 671.42657	      21.4
 672.19037	       7.1
 673.07721	     109.7	a (7) (1+)-H2O
 673.93024	     130.4	[M+2H] (2+)-H2O, [M+2H] (2+)-NH3
 674.79102	       7.2
 686.19049	       2.9
 687.48511	       9.9
 696.12604	      48.3
 700.31976	      13.4	b (7) (1+)-H2O
 717.19525	      30.3
 718.39899	      16.0	b (7) (1+)
 729.37061	       4.2
 733.65826	      98.1	y (7) (1+)
 739.53754	       8.8
 745.57568	       4.6
 752.51477	       7.7
 764.65271	      13.4
 766.00018	       8.4
 776.77094	       7.1
 779.10907	      17.1
 804.41876	      16.5
 811.70258	       8.0
 819.44305	       8.1
 824.40906	      20.7
 829.35358	       7.6
 841.17554	      18.1
 845.69110	       7.1
 852.08948	      10.2
 858.50079	       7.6	a (9) (1+)-H2O
 862.73016	     150.6	y (8) (1+)
 863.68408	      76.1
 866.14246	      36.3
 868.51373	      12.2
 874.57043	       2.6
 878.68256	       8.1
 886.69330	       4.1
 900.27112	       4.7
 901.61926	      18.9
 904.36249	      11.2	b (9) (1+)
 905.52777	      23.9
 912.44550	      13.1
 935.56030	       1.9
 960.03741	       3.6
 961.65259	      50.3	y (9) (1+)
 962.57996	      20.1
 968.53668	      19.6
 975.70471	       7.4
 981.41486	       5.7
1003.55682	      19.8	b (10) (1+)
1004.41638	       2.1
1024.51501	       3.3
1059.03137	       7.2
1062.70239	      18.1	y (10) (1+)
1099.78552	       7.7
1104.14880	      16.9	b (11) (1+)
1128.93567	      13.1
1165.55750	       5.7
1166.35242	       4.4
1181.57349	       2.1
1199.79309	       2.1
1217.84851	      14.1	b (12) (1+)
1234.50134	      22.6
