# Supplementary material for: Top-Down and Bottom-Up Identification of Proteins by Liquid Extraction Surface Analysis Mass Spectrometry of Healthy and Diseased Human Liver Tissue
Source: J Am Soc Mass Spectrom. 2014 Sep 3;25(11):1953–61. doi: 10.1007/s13361-014-0967-z (PMC4197381; doi:10.1007/s13361-014-0967-z)
Supplement: Supplementary file 5 — (ZIP 6136 kb) [file 13361_2014_967_MOESM5_ESM.zip › data/GILFVGSGVSGGEEGAR_-3_2_76208.txt]

       m/z	          i	matches
 232.18449	      19.6
 239.34326	       3.6
 280.24902	       5.1
 284.27472	       7.6
 300.33057	       3.4
 304.39935	       2.6
 314.32526	      22.2	a (7) (2+)-H2O
 317.20453	       1.9
 324.40588	       3.4
 336.36258	      11.4
 338.42108	       8.4
 341.25729	      11.2
 369.39319	       3.5
 375.47552	       5.4
 376.64056	       3.0
 382.64063	       7.4
 384.54337	       5.0
 386.47638	      11.6
 389.53867	       8.3
 399.32828	       5.7
 403.54254	      12.8	a (4) (1+)
 410.30664	       5.8
 411.58044	       4.5
 430.22684	      13.2
 431.46237	      12.9	b (4) (1+), y (4) (1+), y (9) (2+)
 432.34729	      10.5
 439.47406	       4.3
 443.13788	       9.5
 458.40234	      12.2
 468.45538	      22.4
 485.45319	      13.3
 490.77802	       9.9
 502.43628	      23.4	y (11) (2+), a (5) (1+), a (12) (2+)
 504.33691	      20.9
 514.50403	      12.5
 526.15112	      19.3
 528.78809	      10.4
 529.77344	       8.0
 530.50232	       8.1
 531.38446	       5.8
 532.38177	       8.5
 536.24158	      11.5
 537.36847	      10.6
 540.48041	       6.6
 545.29346	       8.5
 547.27075	       5.4
 561.38831	      19.0	y (5) (1+)
 563.40845	       8.0
 565.43726	       7.9
 569.59613	       4.4
 572.77460	      11.3	y (13) (2+)-H2O, y (13) (2+)-NH3
 573.46857	       9.3
 575.35712	      10.2
 578.91760	       2.2
 581.42963	       9.7
 582.40503	       8.4
 583.42676	      16.3
 585.37909	       6.5
 594.49121	       9.0
 605.34485	      20.3
 606.27875	       4.1
 614.25024	      10.3
 618.39093	      30.8	y (6) (1+)
 624.35657	       6.5
 633.43744	       5.3
 636.53119	      10.2	b (14) (2+)-H2O
 637.45880	      17.7
 640.65790	      49.7
 642.45972	       8.3
 646.50452	      21.5	y (14) (2+)-NH3, a (7) (1+), y (14) (2+)-H2O
 647.38257	       4.4
 654.10767	      20.5
 654.76953	      22.7
 655.50562	      55.3	y (14) (2+)
 656.40735	      57.2	b (7) (1+)-H2O
 657.53613	       6.1
 661.07672	       3.4
 662.35449	      12.9
 664.53015	       9.7
 667.30328	       2.3
 668.50873	       6.6
 669.13440	      13.2
 671.28265	      18.5
 674.42578	      20.2	b (15) (2+), b (7) (1+)
 675.47839	     149.1	y (7) (1+)
 676.41010	      55.0
 677.38916	       5.0
 683.49939	      10.5
 695.30334	      13.7	a (16) (2+)
 697.96973	      21.4
 699.91187	      11.7	b (16) (2+)-H2O
 703.55811	      13.4	y (15) (2+)-NH3, a (8) (1+)
 704.30780	      23.0
 711.56494	      48.7	y (15) (2+)
 712.47845	      16.7
 714.51093	       9.7
 720.61072	       7.2
 724.44885	      29.2
 726.86896	       5.7
 729.97992	      14.4
 731.06653	      23.3	b (8) (1+)
 734.81287	      48.4
 737.57233	       4.1
 738.58337	      38.3
 740.00616	      68.2
 741.89423	      16.0
 743.54883	       2.1
 750.43317	       9.6
 752.69659	       8.2
 753.47888	      43.7
 755.49994	      54.7
 760.02484	      49.5	y (16) (2+)-NH3
 761.53656	      13.9
 762.45288	     166.5	y (8) (1+)
 763.50708	      58.3
 764.94470	      12.4
 770.58417	      40.5
 771.75470	      19.4
 774.49475	      22.7
 775.11652	      56.8
 778.46375	      31.9
 779.51898	      59.4	[M+2H] (2+)-NH3-H2O
 780.89246	      38.1
 784.07446	      13.6	a (9) (1+)-H2O
 785.64172	      14.4
 786.60345	      32.2
 787.31171	     104.9
 788.07788	     198.6	[M+2H] (2+)-H2O, [M+2H] (2+)-NH3
 790.55939	      30.4
 802.55804	       8.8
 803.57373	       9.9
 809.61041	       3.1
 812.55536	      70.3	b (9) (1+)-H2O
 813.21448	      11.6
 818.36316	      20.3
 821.56512	      12.0
 823.86011	      22.7
 830.54364	      12.4	b (9) (1+)
 831.53815	      49.9
 832.81091	      35.6
 834.19958	       4.0
 837.41479	       8.9
 838.54431	      15.7
 839.54468	      10.8
 851.55817	       7.2
 856.16022	      11.7
 857.58527	       6.8
 858.53259	      12.1
 861.47784	      48.6	y (9) (1+)
 862.42615	      12.1
 868.66077	     100.5
 876.99335	      17.5
 878.15930	      11.5
 881.71674	      27.7
 888.53510	      23.1
 899.48700	      32.7	b (10) (1+)-H2O
 900.43964	      19.7	y (10) (1+)-H2O
 901.36487	       4.8
 909.50409	      30.7
 911.73358	       6.1
 915.45496	      14.6
 916.58081	      42.3
 917.60419	      70.1	b (10) (1+)
 918.56915	     130.8	y (10) (1+)
 919.40399	      28.5
 927.34058	      21.7
 930.59180	      18.5
 934.48706	      30.4
 938.76904	       5.8
 939.91888	      23.8
 955.48376	       2.8
 964.03711	      23.8
 967.18097	      19.4
 968.24011	      11.3
 970.46106	      17.9
 971.51898	      26.8
 974.73682	       7.0
 975.67004	      16.1
 977.58643	      24.3
 983.90979	      35.5
 985.57025	      36.9	a (12) (1+)-H2O
 986.80621	      27.2	y (11) (1+)-H2O
 987.70605	      14.0
 988.81128	      45.5	y (11) (1+)-NH3
 995.25171	      31.9
 996.48248	       5.6
1002.62323	       6.3
1005.60858	      32.3	y (11) (1+)
1007.97986	      16.7
1010.50604	       8.6
1013.68713	       6.9
1015.42401	      28.3
1029.06165	      11.4
1030.62000	      21.6
1032.64526	       6.4
1039.51917	      14.8
1044.43079	      35.1	y (12) (1+)-H2O
1045.64001	      34.9	y (12) (1+)-NH3
1059.63281	       8.3
1062.52539	     105.7	y (12) (1+)
1063.52832	      66.6
1064.80542	      23.0
1070.31201	       6.0
1084.63904	       6.4
1085.49109	       6.4
1090.65015	       5.5
1095.36377	      10.9
1100.10632	      15.4
1127.50427	      16.0
1131.74951	      38.4
1135.83069	      16.1
1142.81128	      14.7	y (13) (1+)-H2O, b (13) (1+)-H2O
1146.46460	       4.6
1161.61450	      39.6	y (13) (1+)
1162.57605	      23.8
1163.54504	       6.4
1168.07983	       9.8
1173.66919	       9.5
1178.07190	      28.3
1199.27283	      15.5
1211.65906	      35.1
1214.67725	      10.6
1233.66357	       8.4
1248.02063	      15.5
1259.65723	       3.0
1261.91064	       2.3
1265.17432	      13.4
1268.66626	      15.8
1277.35803	      13.4
1288.48901	      15.9
1289.75793	      21.2	b (14) (1+)
1290.56421	       3.2
1307.87354	      12.3
1308.73108	      13.2	y (14) (1+)
1309.74634	       3.1
1310.65442	      12.9
1326.66187	      11.8
1347.23950	       8.3
1362.90820	      17.2
1399.63611	       3.2
1400.40173	       4.3
1402.49500	      14.0
1414.58496	       4.4
1416.69055	       7.8
1417.97314	      26.7	b (16) (1+)
1550.58252	      21.0
