# Supplementary material for: Top-Down and Bottom-Up Identification of Proteins by Liquid Extraction Surface Analysis Mass Spectrometry of Healthy and Diseased Human Liver Tissue
Source: J Am Soc Mass Spectrom. 2014 Sep 3;25(11):1953–61. doi: 10.1007/s13361-014-0967-z (PMC4197381; doi:10.1007/s13361-014-0967-z)
Supplement: Supplementary file 5 — (ZIP 6136 kb) [file 13361_2014_967_MOESM5_ESM.zip › data/GILFVGSGVSGGEEGAR_-3_4_7065.txt]

m/z	i	matches
232.18449	19.6
239.34326	3.6
280.24902	5.1
284.27472	7.6
300.33057	3.4
304.39935	2.6
314.32526	22.2
317.20453	1.9
324.40588	3.4
336.36258	11.4
338.42108	8.4
341.25729	11.2
369.39319	3.5
375.47552	5.4
376.64056	3.0
382.64063	7.4
384.54337	5.0
386.47638	11.6
389.53867	8.3
399.32828	5.7
403.54254	12.8
410.30664	5.8
411.58044	4.5
430.22684	13.2
431.46237	12.9	y (9) (2+), b (4) (1+), y (4) (1+)
432.34729	10.5
439.47406	4.3
443.13788	9.5
458.40234	12.2
468.45538	22.4
485.45319	13.3
490.77802	9.9
502.43628	23.4	y (11) (2+)
504.33691	20.9
514.50403	12.5
526.15112	19.3
528.78809	10.4
529.77344	8.0
530.50232	8.1
531.38446	5.8
532.38177	8.5
536.24158	11.5
537.36847	10.6
540.48041	6.6
545.29346	8.5
547.27075	5.4
561.38831	19.0	y (5) (1+)
563.40845	8.0
565.43726	7.9
569.59613	4.4
572.77460	11.3	y (13) (2+)-NH3, y (13) (2+)-H2O
573.46857	9.3
575.35712	10.2
578.91760	2.2
581.42963	9.7
582.40503	8.4
583.42676	16.3
585.37909	6.5
594.49121	9.0
605.34485	20.3
606.27875	4.1
614.25024	10.3
618.39093	30.8	y (6) (1+)
624.35657	6.5
633.43744	5.3
636.53119	10.2	b (14) (2+)-H2O
637.45880	17.7
640.65790	49.7
642.45972	8.3
646.50452	21.5	y (14) (2+)-NH3, y (14) (2+)-H2O
647.38257	4.4
654.10767	20.5
654.76953	22.7
655.50562	55.3	y (14) (2+)
656.40735	57.2	b (7) (1+)-H2O
657.53613	6.1
661.07672	3.4
662.35449	12.9
664.53015	9.7
667.30328	2.3
668.50873	6.6
669.13440	13.2
671.28265	18.5
674.42578	20.2	b (15) (2+), b (7) (1+)
675.47839	149.1	y (7) (1+)
676.41010	55.0
677.38916	5.0
683.49939	10.5
695.30334	13.7
697.96973	21.4
699.91187	11.7	b (16) (2+)-H2O
703.55811	13.4	y (15) (2+)-NH3
704.30780	23.0
711.56494	48.7	y (15) (2+)
712.47845	16.7
714.51093	9.7
720.61072	7.2
724.44885	29.2
726.86896	5.7
729.97992	14.4
731.06653	23.3	b (8) (1+)
734.81287	48.4
737.57233	4.1
738.58337	38.3
740.00616	68.2
741.89423	16.0
743.54883	2.1
750.43317	9.6
752.69659	8.2
753.47888	43.7
755.49994	54.7
760.02484	49.5	y (16) (2+)-NH3
761.53656	13.9
762.45288	166.5	y (8) (1+)
763.50708	58.3
764.94470	12.4
770.58417	40.5
771.75470	19.4
774.49475	22.7
775.11652	56.8
778.46375	31.9
779.51898	59.4	[M+2H] (2+)-NH3-H2O
780.89246	38.1
784.07446	13.6
785.64172	14.4
786.60345	32.2
787.31171	104.9
788.07788	198.6	[M+2H] (2+)-H2O, [M+2H] (2+)-NH3
790.55939	30.4
802.55804	8.8
803.57373	9.9
809.61041	3.1
812.55536	70.3	b (9) (1+)-H2O
813.21448	11.6
818.36316	20.3
821.56512	12.0
823.86011	22.7
830.54364	12.4	b (9) (1+)
831.53815	49.9
832.81091	35.6
834.19958	4.0
837.41479	8.9
838.54431	15.7
839.54468	10.8
851.55817	7.2
856.16022	11.7
857.58527	6.8
858.53259	12.1
861.47784	48.6	y (9) (1+)
862.42615	12.1
868.66077	100.5
876.99335	17.5
878.15930	11.5
881.71674	27.7
888.53510	23.1
899.48700	32.7	b (10) (1+)-H2O
900.43964	19.7	y (10) (1+)-H2O
901.36487	4.8
909.50409	30.7
911.73358	6.1
915.45496	14.6
916.58081	42.3
917.60419	70.1	b (10) (1+)
918.56915	130.8	y (10) (1+)
919.40399	28.5
927.34058	21.7
930.59180	18.5
934.48706	30.4
938.76904	5.8
939.91888	23.8
955.48376	2.8
964.03711	23.8
967.18097	19.4
968.24011	11.3
970.46106	17.9
971.51898	26.8
974.73682	7.0
975.67004	16.1
977.58643	24.3
983.90979	35.5
985.57025	36.9
986.80621	27.2	y (11) (1+)-H2O
987.70605	14.0
988.81128	45.5	y (11) (1+)-NH3
995.25171	31.9
996.48248	5.6
1002.62323	6.3
1005.60858	32.3	y (11) (1+)
1007.97986	16.7
1010.50604	8.6
1013.68713	6.9
1015.42401	28.3
1029.06165	11.4
1030.62000	21.6
1032.64526	6.4
1039.51917	14.8
1044.43079	35.1	y (12) (1+)-H2O
1045.64001	34.9	y (12) (1+)-NH3
1059.63281	8.3
1062.52539	105.7	y (12) (1+)
1063.52832	66.6
1064.80542	23.0
1070.31201	6.0
1084.63904	6.4
1085.49109	6.4
1090.65015	5.5
1095.36377	10.9
1100.10632	15.4
1127.50427	16.0
1131.74951	38.4
1135.83069	16.1
1142.81128	14.7	b (13) (1+)-H2O, y (13) (1+)-H2O
1146.46460	4.6
1161.61450	39.6	y (13) (1+)
1162.57605	23.8
1163.54504	6.4
1168.07983	9.8
1173.66919	9.5
1178.07190	28.3
1199.27283	15.5
1211.65906	35.1
1214.67725	10.6
1233.66357	8.4
1248.02063	15.5
1259.65723	3.0
1261.91064	2.3
1265.17432	13.4
1268.66626	15.8
1277.35803	13.4
1288.48901	15.9
1289.75793	21.2	b (14) (1+)
1290.56421	3.2
1307.87354	12.3
1308.73108	13.2	y (14) (1+)
1309.74634	3.1
1310.65442	12.9
1326.66187	11.8
1347.23950	8.3
1362.90820	17.2
1399.63611	3.2
1400.40173	4.3
1402.49500	14.0
1414.58496	4.4
1416.69055	7.8
1417.97314	26.7	b (16) (1+)
1550.58252	21.0
