# Supplementary material for: Top-Down and Bottom-Up Identification of Proteins by Liquid Extraction Surface Analysis Mass Spectrometry of Healthy and Diseased Human Liver Tissue
Source: J Am Soc Mass Spectrom. 2014 Sep 3;25(11):1953–61. doi: 10.1007/s13361-014-0967-z (PMC4197381; doi:10.1007/s13361-014-0967-z)
Supplement: Supplementary file 5 — (ZIP 6136 kb) [file 13361_2014_967_MOESM5_ESM.zip › data/LVSDEMVVELIEK_-3_4_23956.txt]

m/z	i	matches
213.28815	6.8
223.16025	11.2
227.15807	2.3
230.05162	2.2
239.20386	11.8
240.29301	11.9
243.21730	6.5
258.39273	60.9	y (2) (1+)-H2O, y (2) (1+)-NH3
259.23352	12.2
260.27942	2.1
262.32010	4.2
273.23682	7.2
274.40536	12.3
276.22815	28.6
300.22992	34.2
302.39438	2.9
311.66199	4.7
312.36557	1.9
324.42975	13.1
325.22150	6.3
332.22119	20.6
337.27698	12.6
342.35767	9.2
348.20679	10.9
353.39368	3.5
354.35303	6.9
356.43173	9.1
359.21442	26.2
364.30768	3.3
365.31097	8.7
369.25891	9.9
370.47540	23.7
371.48376	9.6
372.41257	2.8
373.33191	16.5
374.47314	3.5
375.42310	31.7
377.27341	10.5
379.34354	7.9
380.50903	13.2
383.34912	3.7
385.40082	9.1
389.45551	86.3	y (3) (1+)
390.46356	5.7
397.25931	6.3
400.32666	6.0
401.50653	37.0
403.51599	5.2
411.36084	14.0
413.34369	10.3
413.97733	16.3
415.41376	66.1	y (7) (2+), b (4) (1+)
416.25232	4.2
417.31552	10.6
421.37100	4.8
424.92581	11.2
427.02289	6.5
429.18176	8.0
433.35126	2.7
435.13565	4.4
441.04474	2.6
443.60388	4.9
444.51862	3.0
445.36938	28.7
446.00623	7.8
451.30811	15.7
452.23547	3.3
454.32550	8.4
455.25128	2.6
461.02802	12.0
462.44531	3.7
464.52454	49.6
474.44110	18.0
478.27911	3.8
480.37567	31.7
482.66406	9.5
483.48755	2.5
484.53467	3.6
485.40100	10.6
486.40253	18.4
487.28345	21.6
488.39935	9.2
489.29456	25.9
493.30652	10.9
496.42535	13.9
497.43842	4.7
499.30359	10.2
500.25922	30.1
502.33429	200.8	b (9) (2+), y (4) (1+)
503.40155	41.1
504.61182	26.5
505.37988	10.2
509.39508	9.7
511.25201	15.8
513.30206	2.8
517.30518	5.7
518.10913	10.7
521.22748	5.3
522.31354	7.6
526.43427	4.8
527.28564	29.7
528.35699	4.1
529.52765	109.9
530.35382	49.8
531.20093	8.2
531.83929	16.3
532.44806	6.5
536.35437	13.2
543.56891	8.4
544.27020	86.3	b (5) (1+)
545.35999	4.4
546.35638	7.0
548.89093	23.7
550.42010	36.5
552.34607	4.7
554.28198	7.0
555.34326	2.9
557.45990	2.7
558.30878	20.4
559.37238	9.7
561.17633	11.4
562.61053	19.0
563.50293	12.4
565.35602	14.8
572.42896	22.5
573.29279	13.8
574.40210	30.2
575.75476	21.6
577.28662	55.8
583.21033	13.7
585.87561	29.5
591.72577	27.3
594.33112	21.3
595.43713	5.6
598.69318	9.0
600.23474	33.6
603.17963	25.6
606.15076	6.3
609.43677	13.1
613.43567	83.8	y (5) (1+)-H2O
614.53564	17.6
615.56714	8.3
616.42780	11.8
621.57117	9.9
622.43036	25.5
623.47504	11.1
626.27509	5.2
627.33984	41.5
628.72693	65.2
629.43854	15.9
630.06329	5.8
631.44971	295.0	y (5) (1+)
632.48389	45.6
636.40747	24.4
638.18140	29.9
639.47064	9.2
640.30377	17.8
641.53082	3.3
642.45648	3.0
643.50513	8.5
644.43750	3.1
646.08405	71.8	y (11) (2+)
646.95929	33.2
649.35699	15.8
650.51440	7.4
651.36993	9.7
652.52100	6.5
657.40527	52.3	b (6) (1+)-H2O
658.10260	39.4
659.28223	78.7
660.02075	39.9
661.47375	40.9
662.90527	6.8
663.71210	16.6
667.66882	11.6
668.77692	26.6
669.60437	42.6
670.46228	21.6
674.62823	12.8
675.31055	183.8	b (6) (1+)
676.32831	203.3
677.47302	23.7
678.39636	15.4
679.13434	9.3
680.19568	7.2
681.06165	29.7
682.10022	24.1
684.67108	71.1
685.54462	69.9
686.46057	39.7
687.20477	9.0
687.97186	21.9
690.37378	60.6
691.36029	42.1
692.17010	46.5
694.08331	52.4
696.00940	30.3
698.68384	15.6
700.02417	40.3
700.96686	34.6
702.44598	14.7
705.48053	23.6
707.28113	76.2
709.20801	22.2
712.19965	15.3
713.94910	29.8
716.46643	35.0
717.36292	13.2
722.38873	74.9
723.17194	16.0
724.49774	14.4
725.30878	1.7
726.40967	23.8
728.70593	14.8
729.70587	62.8
730.53290	483.0	y (6) (1+)
731.62756	182.5
733.38934	22.1
734.50903	139.4	[M+2H] (2+)-NH3-H2O
735.56299	40.7
737.03320	99.4
738.14563	32.0
739.28430	109.0
740.14008	99.0
741.07373	5.1
743.58533	586.2	[M+2H] (2+)-NH3, [M+2H] (2+)-H2O
744.53595	77.7
746.21918	11.6
753.57788	11.1
756.50708	34.5
757.39685	18.2
758.44122	15.0
759.62360	12.4
761.02985	48.6
763.66083	12.9
765.35034	43.4
767.72699	28.0
768.86786	20.5
771.64014	11.0
772.91821	15.1
774.43640	188.1	b (7) (1+)
775.57788	2.3
776.31360	9.4
777.89038	24.4
779.03925	110.2
779.69434	34.4
780.47302	21.6
782.68164	15.0
783.47742	16.8
787.69781	147.0
788.35944	38.5
789.34143	25.7
790.85559	87.8
792.20404	9.0
793.17676	182.9
793.91882	74.7
794.73383	6.7
795.64618	25.1
797.53540	18.1
798.66852	23.9
799.79523	48.2
800.52240	14.7
801.37506	6.7
805.47321	17.4
806.21106	25.5
807.46710	13.4
808.33289	27.3
809.43640	40.6
811.28613	74.9	y (7) (1+)-H2O
811.91266	49.9	y (7) (1+)-NH3
815.04187	35.8
815.94318	144.6
816.72937	31.2
817.74420	9.1
818.70410	5.5
819.53979	90.7
820.43188	33.5
822.23242	22.3
826.20508	17.1
827.86664	3.2
829.36475	259.1	y (7) (1+)
830.44373	102.4
831.41913	9.2
832.73810	3.3
836.09668	106.1
838.00507	57.1
839.83771	101.1
842.01526	55.2
843.46570	22.1
844.36731	37.9
845.23523	34.2
846.57715	8.1
847.54724	9.8
849.87762	44.8
853.38715	9.3
854.52374	52.1
855.62006	34.4
856.47583	38.8
858.08636	15.7
862.52673	21.4
863.47351	90.7
864.22766	50.8
867.10101	14.4
869.55847	42.4
871.90088	32.9
873.01569	96.2
873.63763	102.2	b (8) (1+)
874.55682	103.2
877.28296	24.7
882.39142	81.9
885.46796	26.9
886.54755	46.9
887.52002	83.0
888.26947	150.1
888.91797	5.3
889.65118	28.5
890.43237	31.3
891.87823	12.8
893.58368	25.1
894.48743	107.1
895.14642	25.0
897.32208	44.0
899.21735	7.4
900.63159	9.0
901.46429	23.4
903.79590	38.9
904.54846	13.1
906.29852	30.5
908.99561	11.0
909.98126	11.6
911.00903	60.5
913.42566	22.3
914.24945	25.1
917.71869	8.8
919.00098	21.3
919.69086	11.4
922.79669	13.0
924.68335	36.8
925.72174	24.0
926.55670	91.4
927.47620	4.6
928.63300	7.4
930.53082	26.0
931.26971	4.1
931.92712	32.6
932.73901	103.1
935.69800	32.5
939.06158	11.3
940.89661	32.2
941.86932	21.7
942.97894	11.6
944.71704	17.8
946.59241	7.1
947.45264	26.0
949.36572	38.5
951.76691	42.0
958.00940	17.2
959.03363	12.8
960.52521	292.5	y (8) (1+)
961.32855	93.5
962.00098	11.2
964.02863	35.4
964.66553	36.5
965.51996	28.9
966.67230	5.1
967.39539	14.2
968.82068	22.0
972.46289	14.2
975.51263	9.6
977.06671	8.6
978.72382	5.7
982.34723	25.0
984.70544	40.6
985.57751	15.5
986.68304	55.5
987.50061	37.6
988.22198	18.4
989.75848	9.0
991.63812	117.3
992.57556	18.5
993.49695	34.3
995.97595	21.9
998.83282	3.8
1001.84497	48.6
1002.57788	66.2	b (9) (1+)
1003.66650	65.0
1004.54620	13.0
1006.22595	28.6
1008.00232	29.5
1008.64777	16.4
1009.99622	10.7
1013.27380	61.0
1014.45477	4.9
1016.49365	35.2
1017.53461	33.8
1018.63068	11.6
1020.00488	14.1
1022.71985	3.8
1023.71960	12.4
1024.77734	44.6
1026.16418	102.2
1027.09363	29.8
1031.14502	14.8
1033.06580	18.1
1038.10339	29.5
1040.34607	92.7
1041.80652	64.5
1042.96838	30.7
1043.62476	79.8
1044.46997	26.9
1045.66064	5.9
1049.57043	96.3
1050.24475	29.9
1051.51892	5.6
1054.23547	3.4
1056.31274	18.1
1060.20068	64.8
1061.31311	51.1
1070.47510	3.9
1081.50916	2.9
1084.22351	17.0
1087.44592	29.4
1089.74353	122.0	y (9) (1+)
1090.72766	44.9
1091.65161	8.1
1096.64233	12.6
1099.10010	18.1
1108.23340	32.0
1112.05969	13.0
1112.80750	2.5
1114.00427	11.1
1115.61475	132.6	b (10) (1+)
1116.60522	35.8
1125.42163	27.5
1126.55481	20.4
1127.73206	9.0
1129.29553	45.3
1130.19092	14.8
1132.07471	42.9
1141.04541	16.7
1144.67810	35.3
1145.60461	7.4
1164.37476	25.3
1170.52991	18.4
1176.74487	51.9
1179.88892	14.9
1181.52625	9.6
1183.41736	4.8
1189.06628	50.4
1190.42627	41.0
1195.91382	16.0
1200.75098	7.7
1201.74768	14.8
1204.67529	75.6	y (10) (1+)
1205.83691	92.7
1206.79944	5.7
1207.86633	3.7
1213.57959	3.5
1219.54456	5.7
1225.50439	5.3
1227.10339	16.1
1228.76587	123.1	b (11) (1+)
1229.75940	88.8
1242.80396	31.9
1245.75928	13.5
1256.15369	22.4
1260.52881	20.3
1273.65027	45.4	y (11) (1+)-H2O
1290.71973	59.5
1291.74951	857.9	y (11) (1+)
1292.65771	351.5
1293.48230	9.6
1294.40637	21.3
1307.67615	3.4
1321.20349	8.3
1341.98755	5.4
1344.57520	10.0
1356.61646	14.0
1357.67688	13.0
1358.65503	40.8
1359.60876	6.4
1390.82251	25.0
1400.66296	16.5
1401.68665	22.8
1413.64270	46.6
1414.81897	8.9
1463.66235	9.7
1465.89331	32.6
1485.78516	5.7
