# Supplementary material for: Top-Down and Bottom-Up Identification of Proteins by Liquid Extraction Surface Analysis Mass Spectrometry of Healthy and Diseased Human Liver Tissue
Source: J Am Soc Mass Spectrom. 2014 Sep 3;25(11):1953–61. doi: 10.1007/s13361-014-0967-z (PMC4197381; doi:10.1007/s13361-014-0967-z)
Supplement: Supplementary file 5 — (ZIP 6136 kb) [file 13361_2014_967_MOESM5_ESM.zip › data/IDLIAIADFAAGAMENWGLVTYR_-3_2_80208.txt]

       m/z	          i	matches
 274.06180	       5.3
 277.28683	       6.6
 281.18768	       2.6
 338.52197	       8.9	a (10) (3+), y (2) (1+)
 340.55707	       7.0
 342.90872	      18.3	b (10) (3+)-H2O, b (3) (1+)
 359.29211	      13.6
 360.35748	       8.3
 364.30243	       4.9
 370.36664	       8.1
 379.57901	      12.6	y (9) (3+)
 383.38293	       9.4
 385.33966	       4.0
 395.41541	      20.7
 396.44543	       2.8
 399.28888	       7.9	a (8) (2+), a (13) (3+)-H2O
 401.29028	       3.6
 418.40152	       8.8	y (10) (3+)-NH3
 424.40228	       7.2
 426.31488	       8.3
 431.35797	       3.2
 433.25662	       9.2
 439.25806	      73.2	y (7) (2+)-NH3, y (3) (1+), y (7) (2+)-H2O
 440.39725	      25.7
 441.28906	       2.2
 460.94635	      15.6	y (12) (3+)-H2O, y (12) (3+)-NH3
 470.42090	       3.1
 474.11630	      14.5
 476.33203	       4.6
 479.41626	       1.9
 494.91443	      18.2	b (15) (3+)-H2O
 496.48724	      15.0	y (8) (2+)-H2O, y (8) (2+)-NH3
 499.33563	       2.8
 509.36835	       4.9
 526.31439	      49.2	b (5) (1+)
 529.39905	       4.0
 538.38843	      36.0	y (4) (1+)
 545.37708	       6.2
 563.43402	       5.6
 564.40302	      21.1
 572.42157	      14.0	a (12) (2+)
 594.18140	      13.2	a (6) (1+)-H2O
 595.42676	      21.3	y (16) (3+)-H2O, b (17) (3+)-H2O, y (16) (3+)-NH3, b (17) (3+)-NH3
 597.27313	      12.2
 604.00867	      12.3
 610.23273	      28.2
 611.59039	      11.2	a (6) (1+), a (18) (3+)
 621.51111	       7.8	b (6) (1+)-H2O, b (13) (2+)
 625.65033	      32.7	y (10) (2+)-NH3, y (10) (2+)-H2O
 638.57898	       9.4
 639.53247	      26.3	b (6) (1+)
 640.43237	       2.7
 642.76306	       3.2
 644.66718	       5.7
 645.45142	      21.0
 646.40173	      14.5
 652.51532	      20.2	b (19) (3+)-NH3, b (19) (3+)-H2O
 653.45129	       6.8
 661.24774	       5.1
 662.20032	      18.7	y (11) (2+)-NH3, y (18) (3+)
 671.55786	      24.7
 672.32922	      27.0
 682.58783	       4.1
 689.75677	      19.0	y (12) (2+)-H2O, y (6) (1+)-H2O, y (12) (2+)-NH3
 695.28198	       6.9
 698.50330	       2.1
 700.65399	       6.1
 703.42786	      11.4
 708.47992	      74.1	y (6) (1+)
 709.48859	       3.4
 710.56073	      31.8	a (21) (3+)-NH3, b (7) (1+)
 714.86646	       4.9
 721.09985	      16.6
 723.95984	      12.5	y (20) (3+)
 730.14990	      51.0
 731.94135	      10.7
 734.71765	      28.8	y (13) (2+)
 748.74615	       4.5
 751.67584	      11.5	b (15) (2+)
 754.53693	       3.1
 758.78979	       8.3
 760.41370	      10.5	y (14) (2+)-H2O
 761.53418	       3.6
 764.49890	       6.5	a (22) (3+)-NH3, a (22) (3+)-H2O
 765.74127	      31.5
 766.41180	      12.5
 767.76532	       4.8
 770.32019	      40.2	y (14) (2+), a (22) (3+)
 776.71582	       6.7
 791.76178	      36.2
 793.29742	      24.1	y (22) (3+)-H2O, y (22) (3+)-NH3
 794.34412	       7.3
 795.34393	      11.7	a (16) (2+)
 797.65851	      27.6	a (8) (1+)
 801.59711	       4.1
 802.25897	      22.6
 806.89087	      19.8	b (8) (1+)-H2O
 810.54437	      31.6
 812.20770	      13.8
 813.34137	       7.7
 817.25391	      30.2
 818.35498	      12.9
 819.66589	      29.0
 820.62195	      31.7
 821.34399	       4.6
 823.84058	      18.6
 824.88733	      17.2
 825.64893	      55.7	b (8) (1+)
 826.45099	      93.8	[M+3H] (3+)-NH3-H2O
 837.45740	      10.2	[M+3H] (3+), [M+3H] (3+)-H, [M+3H] (3+)+H
 842.50275	       2.9
 860.57416	       6.4
 864.59619	      70.1
 865.62616	       4.5
 883.53552	      13.1
 885.59998	       4.1
 890.25189	      10.8
 894.70978	       6.4	y (7) (1+)
 895.87189	      17.8
 901.29498	      52.5	y (16) (2+), b (17) (2+)
 901.97455	      32.1
 909.10474	       7.7
 920.21368	      12.9
 927.43140	       4.2
 928.13910	      10.5	y (17) (2+)-H2O, y (17) (2+)-NH3
 931.47534	      15.7
 935.52966	      11.1
 936.69867	     120.7	y (17) (2+)
 938.15228	      29.7
 939.18976	      15.7
 942.43115	      10.8
 947.60626	      13.5
 956.55432	      44.2
 958.48859	      41.5
 959.51843	      12.5
 961.98059	       9.5
 969.02399	       8.8
 971.90112	      13.0	b (9) (1+)
 972.68317	       7.9	a (19) (2+)
 973.51660	       7.0
 977.28180	      17.2
 978.15485	      34.8	b (19) (2+)-H2O, b (19) (2+)-NH3
 984.03259	       4.9
 987.10315	      27.7	b (19) (2+)
 988.16364	       6.4
 991.52209	      11.0	y (8) (1+)-NH3
 993.13483	      29.5	y (18) (2+)
 998.52545	      17.9
1000.60394	       4.5
1002.05914	      43.4
1004.60455	       4.8
1005.60590	       3.5
1008.48529	      10.9	y (8) (1+)
1010.61292	       7.8
1014.03510	       7.9	a (20) (2+)-H2O, a (20) (2+)-NH3
1021.65747	      14.8
1027.37903	      16.3	b (20) (2+)-H2O
1028.51025	      58.3	y (19) (2+), b (20) (2+)-NH3
1029.55493	      24.1
1035.72693	      14.2
1036.56592	      54.3	b (20) (2+)
1037.61536	      31.7
1038.61194	      19.6
1039.70032	       2.9
1043.55603	      29.3
1044.33887	      48.6	b (10) (1+)
1047.16455	      41.7
1048.88696	      54.8
1057.84851	      12.6
1060.80518	      10.0
1061.87622	       7.4
1066.03369	       6.0
1073.52905	      10.6	a (21) (2+)
1076.71912	      18.6	y (20) (2+)-NH3, y (20) (2+)-H2O
1086.98523	      16.9	b (21) (2+), a (11) (1+)
1088.09180	      18.0
1091.54785	      18.8
1097.80579	       9.6
1099.07410	      10.4
1100.75208	       8.7
1101.77991	       6.4
1111.75244	       7.4
1114.71008	      39.3	b (11) (1+)
1115.82422	      25.6
1118.27844	       3.7
1127.00671	      13.8
1137.66968	      33.0	y (9) (1+)
1139.95349	      11.5
1151.13892	       9.8
1152.75781	      14.8
1160.16992	       6.0	b (22) (2+)-H2O, b (22) (2+)-NH3
1165.35974	      18.9
1168.74060	      35.8	b (22) (2+)
1169.75903	      13.0
1170.72351	      22.5
1171.97656	       7.0	b (12) (1+)
1172.70044	      18.9
1173.67200	      11.6
1180.69189	       3.0
1182.29712	      20.8
1190.16150	      10.5	y (22) (2+)-H2O, y (22) (2+)-NH3
1191.70850	      17.1
1208.88782	       3.8
1219.68372	      12.1
1233.63904	      30.3
1242.81641	      34.2	b (13) (1+)
1243.73193	      21.7
1258.73975	       8.7
1268.86682	       2.9
1269.96301	       8.2
1270.88843	       9.5
1279.03113	      15.3
1283.90369	       7.3
1315.74109	       2.6
1331.75867	       6.0
1343.32825	      13.1
1365.56360	       4.9
1370.59021	      15.4
1398.76160	       6.7
1411.33289	       5.9
1416.35938	      11.6
1433.54980	       9.1
1434.85754	      30.4
1450.55029	       7.8	y (13) (1+)-NH3
1464.98755	       5.8
1472.84973	       9.0
1505.75952	      14.4
1519.84656	      14.7
1528.86047	       4.0
1538.47278	       9.0	y (14) (1+)
1598.73389	       6.4	b (16) (1+)-H2O
1617.03040	      27.2	b (16) (1+)
1624.76355	      20.9
1631.94165	       2.1
1634.98376	      16.0
1786.84473	      11.2
1803.79321	      10.7
1994.01733	       5.5
