# Supplementary material for: Top-Down and Bottom-Up Identification of Proteins by Liquid Extraction Surface Analysis Mass Spectrometry of Healthy and Diseased Human Liver Tissue
Source: J Am Soc Mass Spectrom. 2014 Sep 3;25(11):1953–61. doi: 10.1007/s13361-014-0967-z (PMC4197381; doi:10.1007/s13361-014-0967-z)
Supplement: Supplementary file 5 — (ZIP 6136 kb) [file 13361_2014_967_MOESM5_ESM.zip › data/TVAGGAWTYNTTSAVTVK_-3_4_4132.txt]

       m/z	          i	matches
 272.20172	       5.6
 323.20959	       8.6
 340.54236	       3.2
 347.28931	      23.9	y (3) (1+)
 348.44415	       7.6
 369.25345	       5.4
 395.48273	      12.2	y (8) (2+)-NH3, y (8) (2+)-H2O
 397.30969	       5.0
 412.50378	       4.0
 415.43979	       6.5
 421.36255	      11.6
 424.36884	       3.7
 426.35663	      12.1
 429.82126	       6.8
 439.27747	      38.6	b (6) (1+)-H2O
 441.31055	       5.2
 443.16223	       4.8
 446.53210	      14.7	y (4) (1+)
 447.41617	      11.2
 457.29132	       8.4
 458.25919	       3.6
 463.30963	       5.0
 467.89685	       6.5
 474.28979	       4.2
 496.27551	      17.6
 507.42212	       6.2
 515.35590	      26.4
 518.30731	       6.5
 522.41711	      32.1
 524.46844	       6.8
 526.22504	      11.7
 538.55408	       6.1
 544.35138	       6.6
 545.30017	       4.0
 560.37762	       8.6
 561.30151	       5.6
 567.09448	       2.9
 571.39764	       5.5
 587.69177	      12.1	y (6) (1+)-NH3
 598.40424	       3.3
 604.53284	      26.7	y (6) (1+), b (12) (2+)-NH3
 605.50708	      21.1
 615.43384	       8.4
 616.83875	      28.1
 625.48907	      50.8	b (7) (1+)-H2O
 626.44995	      37.4
 636.28857	       7.3
 643.46136	      19.3	b (7) (1+)
 648.40247	       2.0
 663.28448	      13.7
 670.45062	      13.4
 683.08545	      19.2	b (14) (2+)-H2O, b (14) (2+)-NH3
 688.39624	      15.4	y (7) (1+)-NH3
 705.54053	      14.8	y (7) (1+)
 708.60791	      44.0
 716.41925	       5.6
 725.50360	       9.3
 726.48566	      27.0	b (8) (1+)-H2O
 727.59869	      36.7
 733.87177	      18.3
 744.15869	      20.7	b (8) (1+)
 745.59509	       9.8
 751.53485	      31.8
 769.99170	      27.7	y (15) (2+)-NH3, y (15) (2+)-H2O
 775.90656	      21.9
 778.43280	      20.2	y (15) (2+)
 782.97241	      29.6	b (16) (2+)-H2O, b (16) (2+)-NH3
 796.90869	       5.9
 797.60712	      23.9
 801.45294	      15.3
 805.12000	      73.1	y (16) (2+)-H2O, y (16) (2+)-NH3
 806.55579	      27.5	y (8) (1+)
 814.03217	     153.4	y (16) (2+)
 815.08203	      71.5
 826.39551	      12.2
 830.73639	      14.4
 831.88715	      30.9	b (17) (2+)-H2O, b (17) (2+)-NH3
 854.77313	       6.8
 855.59454	       4.4
 867.11731	      21.4
 870.68262	       4.8
 872.66925	       5.9
 873.31622	       3.3
 889.32904	       8.9
 890.64990	       5.5
 896.82947	      28.5	[M+2H] (2+)-NH3-H2O
 898.46625	       8.0
 905.43158	     102.4	[M+2H] (2+)-NH3, [M+2H] (2+)-H2O
 906.05029	      12.6
 920.79041	      16.2	y (9) (1+)
 938.46075	      40.4
1005.61072	      19.1
1008.52570	       7.0
1021.52618	      16.2	b (10) (1+)
1023.43140	      29.7
1033.46008	       3.4
1037.23804	      10.1
1038.41760	       6.4
1057.85925	      17.7
1066.67798	      17.4	y (10) (1+)-NH3
1067.27881	       4.5
1079.84985	      31.7
1080.56628	       8.6
1083.59314	     166.6	y (10) (1+)
1084.66235	      68.5
1085.63635	      13.9
1104.63013	       8.4
1122.56165	      18.6	b (11) (1+)
1131.60852	      26.4
1162.10571	      16.8
1165.49182	       7.1
1166.79883	       7.1
1167.70691	      14.1	y (11) (1+)-NH3
1169.74158	       2.1
1184.69287	     178.3	y (11) (1+)
1185.80261	      60.3
1186.81970	      20.1
1187.48047	       2.0
1205.57544	      41.8	b (12) (1+)-H2O
1223.48804	       2.1
1280.65723	      20.8
1292.63916	       3.7
1293.82446	      13.5	b (13) (1+)-NH3
1294.88208	       9.9
1309.99146	      16.2	b (13) (1+)
1318.64063	      11.3
1320.81714	       3.4
1327.55164	       9.0
1353.00952	      16.0	y (12) (1+)-H2O, y (12) (1+)-NH3
1353.66565	      12.6
1364.73145	      15.1	b (14) (1+)-NH3
1370.83032	      67.5	y (12) (1+)
1371.79248	      25.2
1372.73596	      45.4
1382.40857	       2.7
1396.80737	       4.6
1442.89624	      13.6
1444.39783	      13.6
1445.28857	      28.7
1462.81384	      11.0	b (15) (1+)-H2O
1463.80762	      15.0	b (15) (1+)-NH3
1480.65564	      26.1	b (15) (1+), y (14) (1+)-H2O
1482.38904	      12.1	y (14) (1+)-NH3
1501.48572	       7.4
1582.50000	       7.4
1627.78308	       5.3
1647.90344	       7.0
1664.00513	      23.3	b (17) (1+)-NH3
1680.73633	       3.8
1682.60974	      13.5
1834.65112	      14.7
