# Supplementary material for: Top-Down and Bottom-Up Identification of Proteins by Liquid Extraction Surface Analysis Mass Spectrometry of Healthy and Diseased Human Liver Tissue
Source: J Am Soc Mass Spectrom. 2014 Sep 3;25(11):1953–61. doi: 10.1007/s13361-014-0967-z (PMC4197381; doi:10.1007/s13361-014-0967-z)
Supplement: Supplementary file 5 — (ZIP 6136 kb) [file 13361_2014_967_MOESM5_ESM.zip › data/SQGKVLQATVVAVGSGSKGK_-3_2_77323.txt]

       m/z	          i	matches
 185.14702	       4.5
 194.98312	       6.5
 198.00868	      14.6	b (2) (1+)-H2O
 200.21278	       5.3
 216.06142	      12.7	b (2) (1+)
 223.12810	       9.7
 241.15814	      17.4	b (7) (3+)-H2O, y (8) (3+), b (5) (2+)-H2O
 254.29102	       3.9
 255.19739	      10.8	b (3) (1+)-H2O
 273.34592	       4.7
 283.22165	       8.6
 291.22589	       4.1
 300.47110	      17.9
 321.52643	       4.5
 325.43338	       5.3
 326.30316	      20.4
 332.33072	       5.2
 351.37350	      20.7	y (8) (2+)-NH3, y (8) (2+)-H2O
 355.26468	       4.2
 361.00848	      14.1
 366.52856	      13.8
 384.12750	       2.7
 396.27600	      11.6	y (9) (2+)
 398.55228	       8.5
 400.47290	       2.9
 401.52814	      17.9	y (4) (1+)-NH3, b (4) (1+), y (4) (1+)-H2O
 402.25391	       6.2
 403.23428	       7.4
 407.78983	      18.9
 410.34119	       2.6
 411.20660	      10.8
 412.41644	       8.2
 417.28113	       2.9
 423.41180	       3.5
 431.31995	      18.9	a (14) (3+)-H2O, a (14) (3+)-NH3
 433.25977	       5.2
 436.45294	      16.0	y (10) (2+)-H2O, y (10) (2+)-NH3
 443.38104	       5.4
 444.15283	      14.8
 445.41718	       9.5	y (10) (2+)
 448.29199	      68.9	b (9) (2+)-H2O, b (9) (2+)-NH3
 448.96082	      13.8
 452.40430	      24.8
 457.49969	       2.1
 458.16785	      11.3	y (5) (1+)-H2O
 460.56323	       5.8
 462.23615	      13.9	y (15) (3+)-H2O, y (15) (3+)-NH3
 464.26709	       7.2
 465.41095	      19.3
 475.41852	      10.0
 476.32257	      39.5	b (15) (3+), y (5) (1+)
 477.45520	       4.5
 479.96240	       5.8
 481.01965	      36.6
 482.32013	       5.4
 483.47778	       5.3
 487.19617	       6.0
 489.33514	       7.9
 490.32843	       7.2
 491.78247	       3.0
 493.33136	      13.0	a (10) (2+)
 496.36945	      22.8
 497.17352	      22.4
 497.82239	      33.2	b (10) (2+)-H2O, b (10) (2+)-NH3
 500.29230	       8.8
 507.34393	       5.3
 509.32104	       8.2
 513.38165	       6.1
 516.28046	      16.4
 521.25659	       9.4
 525.92889	      12.1
 529.78015	       5.0
 534.36261	      17.7	a (11) (2+)-NH3
 537.02582	       6.5
 539.31812	      25.5
 543.71094	      20.4	y (17) (3+)
 545.19574	      10.9	y (12) (2+), y (6) (1+)-H2O
 547.65369	      29.1	b (11) (2+)-NH3, b (11) (2+)-H2O
 549.32581	       9.5
 556.79480	      11.0	a (18) (3+), b (11) (2+), y (18) (3+)-H2O, y (18) (3+)-NH3
 561.15503	       6.9
 562.94043	      84.5	y (18) (3+), y (6) (1+)
 563.87555	      33.3
 564.74152	      40.2
 565.84607	      13.4
 568.33600	      37.6	a (6) (1+)-NH3, a (12) (2+)-H2O
 569.38300	      34.6	a (12) (2+)-NH3
 572.24408	      16.5	y (13) (2+)-H2O, y (13) (2+)-NH3
 575.25446	      19.5
 576.81146	       5.2
 577.66095	      38.4	a (12) (2+)
 578.83667	       6.8
 580.19775	       4.7
 580.91516	       4.3
 582.95410	      28.9	b (12) (2+)-NH3, b (12) (2+)-H2O
 583.62817	      13.0
 586.28589	      50.8	b (19) (3+)
 587.25201	      13.0
 589.14191	      10.1
 591.38385	       5.8
 594.50702	      27.9
 596.75128	      38.8	b (6) (1+)-NH3
 599.68390	      64.9	y (19) (3+)-H2O, y (19) (3+)-NH3
 601.36646	      23.2
 602.31909	      52.9	y (7) (1+)-H2O
 604.47839	      12.9
 607.06317	      24.9
 610.80908	      51.9
 616.00397	      78.2
 616.97632	      91.6
 618.69849	      48.0	a (13) (2+)-NH3, a (13) (2+)-H2O
 620.59430	     175.4	y (7) (1+)
 621.36853	      30.2
 622.38055	       7.2
 623.21167	      30.2	[M+3H] (3+)-NH3-H2O
 624.23944	      48.7
 624.92267	      63.9
 625.93250	      78.7
 626.86029	      18.5
 627.54053	      43.8	a (13) (2+)
 628.19226	      42.0	[M+3H] (3+)-H2O, [M+3H] (3+)-NH3
 633.65875	       2.8
 645.34308	      24.7	y (14) (2+)
 648.18475	       9.7
 649.49261	      11.8
 652.56781	       4.0
 659.02319	       9.1
 660.01355	      10.2
 663.59357	      11.6
 669.40112	       8.1
 672.59076	       8.8
 681.58057	      14.4
 682.53650	      16.9
 686.42834	       4.6
 688.52527	      10.6
 690.10809	      41.3	a (15) (2+)-H2O, a (15) (2+)-NH3
 693.41705	      27.4	y (15) (2+)-NH3
 694.05438	      23.1
 699.30261	      17.4	a (15) (2+)
 702.50812	      32.4	y (8) (1+)-NH3
 708.70563	      15.9
 713.59137	      17.5	a (7) (1+), b (15) (2+)
 719.41608	     179.7	a (16) (2+)-H2O, a (16) (2+)-NH3, y (8) (1+)
 720.17590	      92.7
 725.00116	      20.0	b (7) (1+)-NH3
 728.44287	      26.8	a (16) (2+)
 741.68231	       7.9
 743.00787	       8.4
 745.45801	       4.1
 746.52710	       2.6
 751.11810	     108.1	y (16) (2+)
 751.99573	      15.0
 757.47479	       3.3
 761.41315	       7.4
 779.78741	      34.3
 780.75983	       9.5
 784.58746	       3.9
 788.79993	      18.4
 790.40997	      89.7	y (9) (1+)
 791.32928	      18.8
 792.95746	      28.0
 798.53119	       8.5
 799.43164	       8.0
 803.70807	       3.2
 806.44659	       4.5
 809.93854	       9.7
 810.55316	      15.6
 812.57654	      52.2	b (8) (1+)
 813.61603	      16.2
 815.24786	       2.7
 816.21625	      42.3
 829.46521	       5.4
 841.32202	      16.1	b (18) (2+)-NH3
 843.51147	      51.2
 844.12469	      89.3	y (18) (2+)
 844.72937	      14.7
 845.68414	       3.7
 854.73553	      14.2	a (19) (2+)-NH3, a (19) (2+)-H2O
 864.84961	       7.1
 866.43835	       4.2
 868.68750	       5.3
 871.54797	      16.1	y (10) (1+)-H2O
 879.30750	      52.5
 885.20258	       3.8
 887.53192	      25.1
 888.22302	       7.9
 890.08344	      19.9	y (10) (1+)
 890.76428	      16.2
 891.53333	      20.8
 893.89368	       5.7
 895.64069	      15.0	b (9) (1+)-H2O
 903.02661	       5.8
 912.60962	       4.6
 914.37213	      14.8
 943.20251	       3.8
 944.29083	      13.6
 959.82733	      18.9
 968.47498	      12.6
 971.53668	       8.4
 985.64594	       7.0
 988.79004	      61.2	y (11) (1+)
 989.54022	       8.5
 996.62347	      20.3
 999.44104	       7.1
1005.59729	      11.0
1011.96063	       9.8
1012.59149	      17.2	b (10) (1+)
1013.79919	      20.8
1014.55975	       3.7
1024.47888	      10.3
1037.98096	       9.8
1040.71802	      12.0
1071.67346	       5.0
1083.70825	      10.8	a (11) (1+)
1089.65637	      27.4	y (12) (1+)
1095.71826	      10.7
1114.81201	      12.7
1117.53870	       5.2
1183.63208	       8.3
1214.51794	       3.5
1224.59399	       6.9
1339.81750	       4.4
