# Supplementary material for: Top-Down and Bottom-Up Identification of Proteins by Liquid Extraction Surface Analysis Mass Spectrometry of Healthy and Diseased Human Liver Tissue
Source: J Am Soc Mass Spectrom. 2014 Sep 3;25(11):1953–61. doi: 10.1007/s13361-014-0967-z (PMC4197381; doi:10.1007/s13361-014-0967-z)
Supplement: Supplementary file 5 — (ZIP 6136 kb) [file 13361_2014_967_MOESM5_ESM.zip › data/QFGFIVLTTSAGIMDHEEAR_-3_2_78851.txt]

m/z	i	matches
229.62920	25.8
230.39532	13.5
231.54285	9.3
238.12935	10.1
246.31230	89.5	y (6) (3+)-NH3, y (6) (3+)-H2O, y (2) (1+)
247.11699	13.4
248.31575	38.8
249.11847	16.6
251.27649	4.9
254.26622	4.9
258.19525	33.8
259.16290	38.3
272.11224	2.9
274.39990	5.1
276.21051	29.9
277.24158	11.9
280.90262	4.3
308.32886	12.0
311.70590	2.3
316.08566	34.4
321.56641	57.0
325.20615	21.2
334.27075	4.1
338.45740	17.7
340.16840	2.8
342.29871	9.4
345.42969	14.6
350.28006	9.9
352.41464	8.2
357.43524	5.4
360.40259	5.2
361.67157	22.5
367.55756	3.7
370.28162	8.5
373.55035	3.7
375.43390	22.2
377.50385	5.6
379.26544	5.1
384.23010	13.0
395.29401	16.0
398.18469	5.4
400.14844	8.4
410.45355	13.8
411.48969	6.6
416.36652	39.0
417.41245	11.2
418.39478	4.6
434.34006	26.8
435.26215	146.3	y (7) (2+)-NH3, a (4) (1+)-NH3, y (7) (2+)-H2O
436.34839	47.5
442.42743	9.0
443.55032	12.0
445.00934	84.8	b (8) (2+)-H2O, b (8) (2+)-NH3
446.44379	37.8
449.41492	4.7
451.24652	4.8
458.65820	33.2
459.30914	34.0
460.49628	14.1
462.30469	44.5
463.23187	224.6	b (4) (1+)-NH3
464.26654	30.0
466.31097	12.7
470.52173	11.7
473.58185	13.5
475.08148	7.4
478.01788	24.2
480.49457	4.3
481.37250	26.4
482.27637	7.8
486.51178	7.9
487.29944	23.7
492.53992	2.8
493.34253	16.1
500.24036	10.7
501.17163	42.0
504.43481	52.7
505.25671	5.6
512.40027	27.6
519.41931	15.8
521.07806	102.6	y (9) (2+)-NH3
522.27655	3.4
523.41028	6.6
524.82355	3.2
526.77783	7.0
529.33191	12.7
529.98499	138.4	y (9) (2+)
535.24573	14.3
536.54120	5.4
537.40997	3.3
539.39935	3.0
542.49457	6.2
547.35016	7.3
548.33240	159.0	a (5) (1+)-NH3, b (10) (2+)
549.35358	33.7
554.25806	19.9
555.37158	17.5
556.60736	38.9
557.24023	18.6
559.27606	11.1
561.33215	4.5
562.28424	2.7
565.07880	40.7
565.72961	15.8
566.42010	17.4
575.34137	71.6
576.30371	224.2	y (16) (3+)-H2O, y (16) (3+)-NH3, b (5) (1+)-NH3
577.34149	20.1
578.76733	10.5
583.46350	16.6
584.98517	15.2
592.76025	10.6
593.40479	17.0
594.33093	25.7
595.11945	3.5
600.40033	48.4
603.24323	22.1
604.44989	6.2
606.36896	7.0
607.40033	9.9
608.61804	94.0	y (11) (2+)
610.54962	20.9
611.42828	17.7
612.92212	31.1
614.19391	52.3
617.40009	22.8
620.84741	11.5
626.24133	7.8
627.14935	18.8
630.32849	10.6
632.42072	7.6
633.57819	75.8
635.46771	45.7
636.49622	17.6
641.37463	51.0
642.54541	44.8
643.72791	27.2
644.46985	50.6
645.37854	5.5
646.45807	29.6
648.57281	4.2
649.64355	15.1
650.39801	17.2
651.44312	11.7
653.89636	10.9
655.35858	29.6
656.38867	8.4
659.23987	229.0	b (13) (2+)-NH3, b (18) (3+), y (12) (2+), b (13) (2+)-H2O
659.93475	43.3
661.62994	66.4
662.33765	14.8
664.16168	21.4
668.56299	35.0
669.38098	28.9
670.36285	11.4
674.53522	78.1	a (19) (3+)
675.41248	178.5	b (6) (1+)-NH3
676.51050	132.0
678.26569	58.3
678.91150	15.4
681.40936	7.1
685.03809	25.9
686.93518	24.2
687.94672	14.0
689.60327	13.1
691.25934	9.6
692.32397	34.9
693.01196	34.8
695.64465	51.4
696.51080	15.7
697.71204	69.6
698.67255	13.8
699.31567	49.7
700.28375	43.8
704.12311	27.0
705.18799	68.4
709.45782	512.3	y (13) (2+)
710.44751	185.3	a (14) (2+)-H2O
711.13647	32.7
712.22095	41.3
713.81470	27.1
714.82281	55.6
715.53394	27.0
719.84845	28.0
720.74414	43.5
722.57275	47.4
723.74780	153.8
724.54883	55.1
725.50134	8.9
728.04938	28.7
729.73773	480.3	[M+3H] (3+)-NH3-H2O
730.64844	70.8
732.27899	41.8
733.11237	72.2
735.49432	1075.6	[M+3H] (3+)-H2O, [M+3H] (3+)-NH3
736.49896	24.8
741.42004	3.3
744.55603	9.0
748.42847	9.4
751.33203	88.5
755.40143	1.9
756.51038	132.2	y (14) (2+)-H2O, y (6) (1+)
757.41998	83.2	y (14) (2+)-NH3
758.12207	29.5
759.59631	8.9
760.68518	26.5
761.51630	5.0
766.16504	1114.2	y (14) (2+)
767.15497	197.3
768.08246	29.0
768.99463	13.6
772.61810	14.3
774.39880	26.0
775.68439	7.6
785.17316	84.8
787.52240	71.0
788.49365	63.1
789.53168	27.8
791.47046	40.7
793.15576	40.2
799.01685	10.2
806.40601	51.8
807.40289	50.3
809.08813	31.8
810.60638	4.5
812.22278	50.4
813.27844	7.4
814.57172	6.4
815.71820	1462.5	y (15) (2+)
816.54852	669.8
817.38123	17.8
818.10693	6.4
819.09827	10.5
820.67273	2.2
821.60663	9.8
826.43671	10.8
827.61237	16.7
828.59650	9.6
830.22156	78.4
830.99139	37.9
834.54547	21.4
838.27655	28.3
839.43359	40.2
840.40143	37.0
841.05267	18.7
841.96075	15.2
846.00305	16.0
848.56281	24.8
850.26141	16.4
851.16339	37.3
851.85376	73.2	b (16) (2+)-NH3
853.03204	60.2
860.06079	13.5
861.58813	35.0
863.28906	34.8
864.27820	36.3
865.42761	2.4
867.45374	2.1
869.38910	33.5
872.24078	1323.5	y (16) (2+)
873.03235	649.3
875.47021	31.3
876.70624	38.5
877.72894	12.8
882.05975	20.8
883.56256	55.5
885.01312	39.8
887.47803	172.9	y (7) (1+)
888.52283	151.1	b (8) (1+)-H2O
889.46155	12.2
890.13336	25.0
890.81116	19.1
891.62079	8.3
897.83868	17.3
898.82758	14.3
901.33960	43.9
904.32373	12.5
906.46021	10.3
908.69269	17.0
910.48517	10.0
915.76874	67.7
916.88068	37.3
917.60846	4.6
920.63818	18.2
922.79456	6.0
925.90216	27.9
928.48560	52.0
929.36249	32.3
930.68152	39.6
933.28650	56.2
940.62030	10.8
943.71552	9.7
945.69836	92.7	y (17) (2+)
946.50262	60.9
947.50568	7.4
954.79767	18.5
956.33722	70.5
958.63403	79.6
961.67218	9.9
964.66064	8.4
966.49536	24.5
970.22046	34.0
971.23303	41.3
972.44733	22.9
973.91089	452.8
974.67102	615.0	a (18) (2+), y (18) (2+)
975.63934	106.8
978.93494	16.7
980.22205	644.0	a (9) (1+), b (18) (2+)-H2O, b (18) (2+)-NH3
981.09296	293.1
983.44739	3.3
987.44910	33.2
988.09210	20.5
989.47461	83.8	b (9) (1+)-H2O, b (18) (2+)
990.49329	7.0
991.11798	15.6
991.78784	7.1
997.42340	8.4
998.83472	35.7
999.59937	21.2
1000.49927	17.2
1001.68695	29.7
1004.48529	13.4
1006.12970	10.6
1009.55127	9.3
1012.19885	19.2
1013.09357	25.4
1015.91302	99.3	b (19) (2+)-NH3, b (19) (2+)-H2O
1016.69513	23.5
1020.48816	27.6
1021.13617	10.5
1022.53754	21.9
1026.50635	17.9
1027.67175	11.6
1028.54211	5.3
1032.86658	5.3
1037.56738	19.3
1039.15112	8.1
1039.80627	20.9
1041.71448	14.8
1042.44775	7.2
1047.43237	30.3
1048.38037	37.9
1049.48035	43.3
1051.45056	5.0
1053.45508	6.7
1057.50696	82.2	y (9) (1+)
1058.64624	142.5
1059.72351	47.1
1060.64734	23.6
1061.48608	8.8
1062.57434	30.9
1064.30835	11.3
1066.65479	6.3
1067.63037	5.3
1072.61401	8.6
1076.75891	14.4
1077.58777	5.2
1093.37109	23.6
1099.89087	11.9
1103.11853	15.1
1108.19092	6.9
1111.52454	8.7
1121.00476	24.8
1128.78186	8.8
1129.60706	48.3
1130.73010	26.2
1132.37720	3.6
1135.63855	5.7
1147.71619	27.9
1148.66724	29.7
1160.62610	4.5
1180.30029	4.3
1183.49609	12.7
1187.71582	5.7
1190.82800	4.4
1204.68604	59.3
1205.61621	80.0	b (12) (1+)-NH3
1206.67554	4.6
1207.56726	14.5
1215.63477	16.6
1216.26221	9.9
1217.31982	21.8
1218.97815	3.7
1220.70740	2.9
1222.70984	13.0
1240.75122	2.1
1273.72913	3.1
1316.65613	3.8
1317.81799	32.3
1318.80237	22.6
1319.71423	35.6
1357.64270	4.3
1369.57092	4.4
1384.64209	64.1
1406.89526	18.8
1418.82373	28.0
1420.58667	2.4
1440.15063	7.7
1448.80103	57.7
1471.59949	11.1
1524.74487	18.3
1531.76050	10.1
1551.25513	4.4
1563.72827	6.5
1564.83972	15.8
1565.70349	6.8
1701.77246	2.7
1915.88806	3.2
