# Supplementary material for: Top-Down and Bottom-Up Identification of Proteins by Liquid Extraction Surface Analysis Mass Spectrometry of Healthy and Diseased Human Liver Tissue
Source: J Am Soc Mass Spectrom. 2014 Sep 3;25(11):1953–61. doi: 10.1007/s13361-014-0967-z (PMC4197381; doi:10.1007/s13361-014-0967-z)
Supplement: Supplementary file 5 — (ZIP 6136 kb) [file 13361_2014_967_MOESM5_ESM.zip › data/VNDTIQIDLETGK_-3_2_75623.txt]

       m/z	          i	matches
 215.08154	       7.1
 231.09668	       4.1
 243.23761	       3.7
 246.40604	       7.6
 255.32498	      16.0
 257.32996	       7.0
 261.42645	       6.5
 268.26480	       8.7
 272.37634	       8.5
 274.25974	       5.0
 284.46414	       6.3
 285.21881	       5.6
 305.27756	      38.3	y (3) (1+)
 306.40201	       5.4
 311.33002	       3.6
 313.38446	       8.6
 316.28226	       4.8
 320.35236	       7.2
 321.31299	       4.1
 325.24823	       3.9
 329.06372	      19.9	b (3) (1+)
 333.40857	       6.6
 336.33405	       4.5
 338.57025	       5.2
 358.52173	      17.0
 366.36920	      17.9
 376.40857	       5.9
 382.14740	       3.0
 385.27716	      16.4	a (4) (1+)-NH3
 386.34930	       2.1
 397.22198	       8.8
 398.21634	       2.8
 399.51672	       5.4
 402.36499	       4.2
 406.47485	      15.2
 412.39349	       5.6
 413.22583	      11.7
 416.33649	      10.1
 425.41296	       3.9
 426.26996	      20.5
 429.34326	       7.4
 430.32278	      52.7	b (4) (1+)
 432.08118	      12.2
 434.47723	      27.1	y (4) (1+)
 435.44812	       7.4
 442.18781	      11.0
 444.22522	      21.5	y (8) (2+)-NH3
 445.36243	       8.2
 450.29895	       4.0
 458.43823	      11.5
 460.27283	       6.2
 478.38708	      10.2
 481.17108	       6.8
 487.40710	      11.3
 488.35297	       4.8
 492.38263	      11.8
 500.58185	       7.0
 503.40405	      24.1
 506.18060	      11.8
 508.36548	      29.8	y (9) (2+)
 510.29272	       3.9
 512.31165	       9.5
 513.43488	       4.0
 514.43384	      32.7
 515.37823	      16.4	a (5) (1+)
 525.27075	      39.3	b (5) (1+)-H2O
 526.32251	      28.3	b (5) (1+)-NH3
 529.39117	      18.7	y (5) (1+)-H2O
 530.12341	       8.2
 531.19092	       7.8
 535.35535	       2.5
 540.26154	       5.2
 543.35876	      42.7	b (5) (1+)
 547.48047	      33.3	y (5) (1+)
 548.45245	      17.0	a (10) (2+)-NH3, a (10) (2+)-H2O
 551.33801	       8.9
 552.71588	      15.3
 556.32349	       3.3
 560.32361	       5.5
 570.84747	       7.9
 572.34052	      12.4
 573.77356	       8.0
 593.37628	      34.9
 594.30774	      16.3
 598.31049	      13.5	a (11) (2+)-H2O
 600.28375	       7.3
 601.40448	      10.3
 608.32806	       4.9
 610.08899	      38.2
 613.50165	       6.2
 615.88892	      69.3
 616.93036	      29.5	y (11) (2+)
 619.41315	      17.8
 621.50977	      13.2	b (11) (2+)
 622.34552	       1.9
 624.22015	       4.8
 626.43427	       4.6
 627.34827	      17.1	a (12) (2+)-NH3, a (12) (2+)-H2O
 633.14020	      21.2
 636.44336	       3.4
 643.57690	       5.6
 644.33850	      13.7	y (6) (1+)-H2O
 646.68707	      21.8
 651.56873	      60.6
 652.43219	      13.0
 653.41632	      15.2	b (6) (1+)-H2O
 660.75031	      21.6
 662.44763	     161.5	y (6) (1+)
 663.42914	      24.3
 664.03857	       5.2
 665.40015	      14.8	y (12) (2+)-NH3, y (12) (2+)-H2O
 667.72552	       9.2
 670.44147	      16.9
 671.33258	      43.4	b (6) (1+)
 672.78394	      30.0
 674.25446	      38.2	y (12) (2+)
 675.11102	      19.2
 679.56128	      41.6
 681.42914	      19.4
 682.42987	       8.4
 686.99725	      42.2
 688.34210	      22.0
 689.45892	      28.1
 690.77472	       9.2
 692.30896	      26.4
 695.66901	      26.0
 697.48212	      12.2
 698.44843	      27.6
 699.95813	      14.2
 700.58392	      24.5
 701.53107	      36.8
 702.71820	       4.7
 704.02191	       9.8
 705.61859	     162.9	[M+2H] (2+)-NH3-H2O
 706.47772	     117.3
 707.41302	      22.7
 708.44458	      25.3
 711.77631	      49.2
 714.59576	     236.7	[M+2H] (2+)-H2O, [M+2H] (2+)-NH3
 715.50085	      15.2
 732.60083	       9.3
 739.50366	       4.4
 742.04877	      22.9
 747.35913	      17.1
 748.77344	       3.8
 753.07031	      42.8
 754.92499	      95.2
 756.51190	       5.9
 763.94556	      16.2
 766.45172	       8.2
 767.47211	      61.0	b (7) (1+)-NH3
 771.60156	      34.4
 774.34735	       5.1
 775.61273	     162.9	y (7) (1+)
 776.65448	      63.8
 781.48224	       1.5
 783.57867	       9.5
 784.44427	      79.3	b (7) (1+)
 785.57379	      32.4
 786.49829	      12.3
 791.39752	      10.2
 796.59344	      21.1
 798.14032	      12.3
 804.50110	      18.8
 805.75159	       2.8
 807.38745	      25.0
 809.97601	      18.6
 810.70752	      17.1
 812.11615	      26.6
 818.65155	      16.4
 823.42749	       7.2
 829.05237	      92.1
 831.88483	      15.3
 837.03448	      38.4
 840.52252	       8.3
 842.65210	      10.4
 845.51978	      15.9
 846.50348	       2.8
 847.60028	       6.3
 850.02429	      15.4
 851.90149	      24.6
 852.53589	      15.7
 854.31207	      36.8	a (8) (1+)-NH3
 861.80927	       5.7
 863.44653	       7.6
 878.23004	      14.3
 881.76367	      13.0	b (8) (1+)-NH3, b (8) (1+)-H2O
 883.72137	      24.9
 885.58167	      47.9	y (8) (1+)-H2O
 886.74011	      53.7	y (8) (1+)-NH3
 887.38489	      14.3
 893.39862	      24.2
 894.46991	      19.6
 895.47656	       9.2
 899.77917	      37.7	b (8) (1+)
 900.63751	      24.6
 903.64362	     204.7	y (8) (1+)
 904.53705	      68.0
 907.53467	      11.4
 910.61304	      14.4
 912.68597	      37.9
 919.03314	      32.8
 935.94257	       5.6
 938.75745	       2.5
 939.60846	       6.5
 943.60156	      18.2
 947.53693	      16.2
 950.94031	      21.0
 952.98529	      30.4
 969.36603	      10.3
 971.66956	      12.9
 974.38739	      15.9
 977.81207	       8.0
 978.64294	       3.4
 983.57617	      63.1
 985.53296	      14.4
 989.60010	       4.1
 994.66638	       4.6
 995.56464	       6.5
 998.35272	      31.9	y (9) (1+)-H2O
1011.21027	      52.9
1012.58002	      34.6	b (9) (1+)
1013.64972	      16.7
1016.64832	      37.8	y (9) (1+)
1017.51025	      27.7
1029.63477	       9.2
1035.38647	      12.2
1042.55005	      10.3
1065.00757	      10.6
1084.60718	      13.6
1088.55933	       6.3
1100.38916	      11.8
1101.71423	       7.8
1105.08777	       5.3
1117.83093	      11.1
1118.68738	      25.9
1123.61841	       7.8
1124.65442	      35.9	b (10) (1+)-NH3
1125.62000	       8.0
1126.56506	       5.4
1132.91748	      25.9
1141.65881	      40.9	b (10) (1+)
1142.56860	      27.0
1153.10999	      26.3
1156.54053	       3.5
1161.29907	       8.4
1170.72534	       8.5
1174.62122	       7.4
1175.62585	      10.9
1185.65222	       9.2
1197.67871	       2.2
1199.34045	       2.6
1201.56506	       9.4
1224.72253	       5.5
1232.79993	     108.4	y (11) (1+)
1233.69568	      62.3
1243.87964	       8.2
1281.55859	      19.4	b (12) (1+)-H2O
1296.57031	       8.8
1299.71753	      10.8
1317.17639	      13.2
1329.79224	      16.8	y (12) (1+)-NH3
1339.48779	       5.5
1347.86694	      13.3
1357.69006	       6.4
1358.97009	       9.4
