# Supplementary material for: Top-Down and Bottom-Up Identification of Proteins by Liquid Extraction Surface Analysis Mass Spectrometry of Healthy and Diseased Human Liver Tissue
Source: J Am Soc Mass Spectrom. 2014 Sep 3;25(11):1953–61. doi: 10.1007/s13361-014-0967-z (PMC4197381; doi:10.1007/s13361-014-0967-z)
Supplement: Supplementary file 5 — (ZIP 6136 kb) [file 13361_2014_967_MOESM5_ESM.zip › data/GAHGIIVVYDVTDQESFNNVK_-3_2_79165.txt]

       m/z	          i	matches
 212.19450	       3.7
 229.19093	       5.5
 246.10857	       8.1
 248.23373	       2.5
 254.03537	       3.6
 262.39685	       2.5
 277.33389	       3.6
 332.26477	       2.6
 345.49225	       6.0
 346.65277	       7.1
 351.39584	       4.8
 352.98969	       7.7
 355.27679	       3.7
 360.52643	      30.3	y (3) (1+), a (11) (3+)-H2O, y (9) (3+), a (8) (2+)
 362.34546	       9.3
 365.34225	       5.7
 378.22180	       3.7
 386.39545	      45.2
 387.29913	       3.3
 388.28534	       4.8
 389.41168	       3.4
 397.22711	      16.8
 406.46246	      30.5
 408.57690	      10.3
 423.25211	       1.9
 424.44357	       4.6
 435.32657	       4.7
 436.15988	       4.8
 438.30969	       8.4
 443.34094	      13.7
 446.31006	       7.7
 447.35309	      21.3	b (13) (3+)
 448.58041	       5.4
 449.29623	      16.7
 452.45435	       6.5
 454.47906	       3.6
 457.31348	       3.8
 458.44208	      10.5
 460.08588	      57.5	y (12) (3+)-NH3, y (12) (3+)-H2O
 461.21649	       6.7
 465.51996	      16.3	y (12) (3+)
 466.31635	      10.8
 469.57220	       4.0
 470.92737	      16.0
 474.51666	      38.2	y (8) (2+)-H2O, y (4) (1+), a (14) (3+)-NH3, a (14) (3+)-H2O, y (8) (2+)-NH3
 475.35486	       8.1
 476.29034	      11.7
 478.16986	       6.4
 481.50983	       8.6
 483.34180	      15.1	y (8) (2+)
 488.34027	       9.0
 489.33136	      70.6
 490.33038	      66.4	b (14) (3+), a (10) (2+)-H2O
 491.38098	       9.6
 495.16498	       6.2
 504.30951	       5.7
 506.24823	       4.0
 507.39056	      34.5
 509.29883	       2.6
 512.48346	       4.3
 514.22198	      55.8	y (13) (3+)-NH3, y (13) (3+)-H2O
 514.96252	      15.5
 517.37524	       4.8
 519.40479	      15.3
 521.29041	       3.9
 522.42072	       4.1
 525.25940	       5.9
 532.33588	      12.7
 535.21954	      14.7
 537.51587	      44.9
 538.57446	      19.3
 540.84167	       8.1
 542.45636	       8.0
 544.95483	       7.3
 548.82507	      13.1
 550.26245	      13.9
 559.31781	      12.5
 560.41003	      19.0
 563.14789	      30.8	b (11) (2+)
 564.19470	      31.0
 564.80658	      14.0
 565.54980	      13.1
 572.58887	      13.0
 573.40625	      12.4
 576.37177	       5.8
 578.35638	       4.3
 582.43536	      14.8	y (10) (2+)-NH3, y (10) (2+)-H2O
 583.90112	      11.1
 586.29028	       5.4
 591.45892	      33.0	y (10) (2+)
 592.66498	      11.0
 594.93005	      31.0
 597.51111	      17.1
 602.34662	      19.9	a (17) (3+)
 603.73090	       6.5
 604.38141	       6.8
 605.45685	      13.5
 608.41504	      12.8
 613.46588	      43.4	b (12) (2+)
 618.34613	      15.5	y (16) (3+)-NH3, y (16) (3+)-H2O
 621.38831	      59.3	y (5) (1+)
 622.74060	       7.6
 626.46259	       7.6
 628.48920	      12.3
 629.45013	       7.2
 630.43079	       9.4
 632.42346	      18.2	y (11) (2+)-NH3, y (11) (2+)-H2O
 633.50342	       4.8
 634.21130	       8.4
 637.22186	       6.7
 639.40698	      24.2	a (18) (3+)
 640.79352	      28.5	y (11) (2+)
 641.63806	       4.5
 644.83569	      31.7
 646.39362	      34.9
 648.46130	      69.9	b (7) (1+), a (13) (2+)-H2O
 649.49127	       6.5
 653.10669	      15.2
 660.37781	      22.8
 662.36462	       6.5
 663.09302	      19.7
 663.85944	      14.6
 666.36389	       6.6
 671.18317	      77.6	b (13) (2+)
 672.37744	      43.1	a (19) (3+)-NH3, a (19) (3+)-H2O
 673.46094	      28.2
 676.64844	      11.0
 678.57330	      16.7	a (19) (3+)
 680.43982	       6.2
 685.96558	      58.5
 688.55066	      25.1
 689.81146	      30.9	y (12) (2+)-H2O
 690.45630	      57.8	y (6) (1+)-H2O, y (12) (2+)-NH3
 691.38904	      27.1	y (6) (1+)-NH3
 692.60510	      14.4
 693.40869	       3.5
 696.54755	      11.2
 698.58209	      32.2	y (12) (2+)
 702.85785	       8.8
 704.20496	       3.2
 705.47546	       8.2
 707.14423	      20.7
 708.57104	     109.3	y (6) (1+)
 709.42749	      74.9
 711.30804	      10.5
 716.60693	      15.6
 717.99969	      38.1
 718.89539	       3.7
 721.05640	      28.2	b (20) (3+), a (14) (2+), y (19) (3+)-H2O, y (19) (3+)-NH3
 722.34058	       6.1
 724.19830	      31.0
 725.48828	       6.3
 726.11969	      16.8	b (14) (2+)-NH3, y (19) (3+), b (14) (2+)-H2O
 727.50470	      11.0
 728.51483	       8.8
 729.70380	      24.5
 730.39044	      34.8
 732.44800	      48.7
 733.83020	      61.2
 734.96387	      82.5	b (14) (2+)
 740.80756	      47.0
 741.47876	      70.2
 743.48083	      31.6	y (20) (3+)-H2O
 744.49622	      22.9	y (20) (3+)-NH3
 745.43573	      12.1
 746.71826	      34.4
 747.65002	      37.5	b (8) (1+)
 748.55347	      41.1
 749.54004	      20.9
 750.65607	      30.3	y (20) (3+)
 751.67365	      93.7
 752.66516	      66.3
 756.50647	       2.0
 757.60126	     139.8	[M+3H] (3+)-NH3-H2O
 758.95062	      87.2
 760.22552	     195.0
 761.24384	      78.0
 763.60327	      14.1
 771.46423	       9.5
 774.58551	       4.9
 777.84436	      26.1
 778.54706	      41.9
 779.58252	       9.0
 780.40259	       3.7
 781.97028	      26.0
 784.06665	      26.7
 787.55670	      47.4
 790.51685	      48.7	b (15) (2+)-H2O, b (15) (2+)-NH3
 791.67590	       3.8
 792.61877	      14.6
 793.62048	       6.9
 799.65979	      76.1	b (15) (2+)
 800.82520	      69.0
 803.41272	      26.4
 804.64050	      51.3
 807.61694	      34.0
 814.59674	       9.4
 819.82483	      40.2	y (7) (1+)-NH3, y (14) (2+)-H2O, y (7) (1+)-H2O, a (16) (2+)-NH3, a (16) (2+)-H2O
 820.45996	       6.9
 821.62952	       1.5
 823.60889	      14.2
 825.44244	       4.1
 827.00555	      16.3
 828.14801	      10.5
 829.79242	      12.9
 830.69611	      11.5
 832.39093	      18.8
 835.03546	      28.0	b (16) (2+)-NH3
 837.58002	      90.0	y (7) (1+)
 838.36469	      30.6
 839.60669	      18.2
 843.12677	      83.7	b (16) (2+)
 844.68475	      31.0
 846.50842	       4.2
 847.71124	      11.3
 849.90198	      13.4
 850.53131	      46.1
 852.09265	      31.4
 854.32867	      17.3
 858.49982	      13.6
 864.48706	      18.7
 866.03052	      22.1
 867.62238	       9.3
 872.68933	      16.6
 873.64862	      14.7
 875.54199	       5.4
 877.48676	      17.0
 879.38287	      34.4	y (15) (2+)
 880.06244	       9.8
 881.92889	      26.5	a (9) (1+)
 887.93060	       5.0
 889.27911	       9.1
 890.45282	       5.2
 891.55200	      35.9
 892.32935	      18.6
 894.44293	      47.5	a (17) (2+)-NH3
 895.96820	      29.6
 897.59698	      16.7
 899.55548	      20.8
 900.90448	      22.1
 908.65778	      18.6	b (17) (2+)-NH3
 910.48242	      44.5	b (9) (1+)
 911.32550	       3.0
 915.94177	      42.6
 916.73541	      80.7	b (17) (2+)
 917.80768	      40.6
 918.50006	       5.5
 919.61127	       8.7
 920.67242	       4.1
 921.34192	      17.4
 924.45660	      15.3
 925.50726	      13.4
 926.61005	       9.5
 928.64008	      50.6
 935.59821	      11.8
 936.48303	      13.2
 937.91028	      35.3
 946.48120	      22.2
 948.30206	      35.2	y (8) (1+)-NH3
 949.63422	      12.7
 957.57129	      83.2
 958.61450	      21.5
 960.14978	      16.6	a (18) (2+)
 961.64905	       5.2
 962.66797	      10.1
 965.67407	      44.9	b (18) (2+)-NH3, y (8) (1+)
 966.57196	       9.4
 974.26184	     101.9	b (18) (2+)
 974.88055	      43.2
 975.55029	       7.9
 978.42371	       6.5
 980.01660	      32.5	a (10) (1+)-H2O
 982.62286	      21.3	y (17) (2+)-H2O
 985.54596	      13.9
 987.64380	      18.7
 996.97858	      27.4	a (10) (1+)
1003.60773	       8.4
1004.61877	      35.9
1007.07898	      20.0	a (19) (2+)-H2O, b (10) (1+)-H2O
1008.53125	      15.4	a (19) (2+)-NH3
1009.57776	      26.3
1010.64087	      18.6
1012.65533	      16.2	y (18) (2+)-NH3
1015.09473	      10.6
1016.45892	       4.8
1017.70612	      12.3
1018.57886	      23.9
1022.59949	      39.5	b (19) (2+)-NH3
1023.54785	       6.1
1025.37476	      40.1	b (10) (1+)
1026.45313	      19.8
1027.71973	      11.5
1029.70959	       6.9
1030.50488	     129.1	b (19) (2+)
1031.29333	      92.7
1032.28748	      79.0
1033.29626	      35.3
1034.62988	      16.3
1040.23010	      21.6
1041.63135	      22.1
1045.58899	      21.2
1047.54919	      15.2
1048.65149	      91.1
1049.43982	      32.5
1050.56213	       6.1
1051.75732	      29.8
1052.48633	       1.8
1053.57153	      52.5
1058.04614	      54.7	a (20) (2+)-NH3
1062.51526	      47.3	y (9) (1+)-H2O
1063.57837	      36.1	y (9) (1+)-NH3
1064.52014	      14.4
1066.56116	      10.7
1070.85742	      69.3
1071.59253	     142.9	b (20) (2+)-H2O, b (20) (2+)-NH3
1072.38330	       7.6
1078.63806	      43.2	a (11) (1+)-H2O
1080.31604	     287.6	y (19) (2+)-H2O, y (9) (1+), b (20) (2+), y (19) (2+)-NH3
1081.36804	      94.0
1082.45898	      14.6
1083.08203	       6.8
1086.55493	       6.2
1088.39111	       7.6
1090.59985	      15.3
1092.54419	      10.5
1105.81592	      18.6	b (11) (1+)-H2O
1106.73999	      14.4
1107.65491	      17.0
1108.75415	       6.7
1109.60486	       6.5
1113.51355	       6.3
1114.71228	       5.7
1121.01489	      18.1
1124.48828	       9.2
1125.35022	      19.8	y (20) (2+), b (11) (1+)
1126.88049	       4.9
1129.47803	      36.9
1133.93066	      13.4
1134.59631	      25.2
1144.49329	      12.3
1145.64648	      14.8
1146.60974	      14.0
1147.34973	      38.5
1150.46741	      33.1
1151.62817	      32.7
1152.55896	      15.0
1153.65405	      11.6
1162.63794	       4.8
1163.61597	      24.5	y (10) (1+)-H2O
1164.52649	      15.2	y (10) (1+)-NH3
1165.75720	      29.0
1178.80017	       2.9
1179.64014	       9.8
1181.58582	      68.6	y (10) (1+)
1182.88794	      32.0
1183.57751	      17.6
1191.62573	       4.1
1206.67151	      11.0
1207.52441	       3.0
1212.34509	      10.9
1215.79443	       4.5
1226.88025	       5.8
1249.74780	       8.9
1252.66748	      13.1
1257.92456	       6.3
1258.75464	      10.2
1259.52405	       4.8
1261.55469	      15.4
1263.49341	       3.4
1264.51514	       7.8
1265.76794	       4.6
1280.72485	       7.1
1287.57922	      31.3
1291.80151	       3.8
1292.63098	      14.4
1307.55066	      20.6
1339.42200	       2.6
1340.82507	      14.5	b (13) (1+)
1351.66980	      19.6
1355.82227	       9.0
1356.88599	      13.4
1364.16504	      15.9
1385.41406	       7.7
1391.68896	      13.3
1598.90430	       4.4
1618.92078	       8.5
1800.01099	      31.4
