# Supplementary material for: Top-Down and Bottom-Up Identification of Proteins by Liquid Extraction Surface Analysis Mass Spectrometry of Healthy and Diseased Human Liver Tissue
Source: J Am Soc Mass Spectrom. 2014 Sep 3;25(11):1953–61. doi: 10.1007/s13361-014-0967-z (PMC4197381; doi:10.1007/s13361-014-0967-z)
Supplement: Supplementary file 5 — (ZIP 6136 kb) [file 13361_2014_967_MOESM5_ESM.zip › data/VNPTVFFDIAVDGEPLGR_-3_2_77510.txt]

       m/z	          i	matches
 277.09079	       3.6
 278.19763	       7.0
 295.27557	      22.5
 299.58316	       9.1
 304.28036	       4.7
 305.33228	       6.4
 315.34158	       4.9
 321.25443	       4.4
 343.25269	      11.9
 352.27945	       1.8
 355.35770	      14.2
 356.27377	       2.6
 370.70105	       3.9
 394.28351	       7.9
 400.32507	       8.9
 414.31982	       8.7
 417.21906	       4.7
 419.23038	       7.7
 423.47437	       4.0
 425.36954	       4.5
 442.37256	     122.7	y (4) (1+)
 443.18610	      16.3
 443.85840	       7.8
 458.45325	      12.7
 464.21240	       5.6
 465.88834	      14.3	a (5) (1+)-H2O, a (5) (1+)-NH3
 477.27792	       7.2
 494.11530	      10.4	a (9) (2+)-NH3, a (9) (2+)-H2O, b (5) (1+)-NH3
 500.25818	       3.5
 507.50751	      10.1	b (9) (2+)-H2O
 511.52509	       4.1
 512.16882	      12.6
 516.28552	       5.8
 524.33972	       5.4
 526.09674	       5.4
 545.37280	       8.1
 561.37933	      18.6
 563.28644	      15.2	y (11) (2+)-NH3
 578.38849	       3.2
 582.21637	       2.9
 600.59229	      11.5
 610.39771	       4.5
 611.37012	      18.0	y (6) (1+)-NH3
 615.57324	       4.5
 622.38342	       6.0
 628.27435	     131.5	y (6) (1+)
 629.83539	       4.4
 634.38538	       2.8
 636.53754	       9.3	a (12) (2+)-H2O, y (12) (2+)-NH3, a (12) (2+)-NH3, y (12) (2+)-H2O
 652.57550	       4.8
 655.17700	      10.1
 658.23749	      25.0	b (6) (1+)
 660.52588	       7.6
 675.58771	      11.9
 679.44086	       5.7
 681.41479	       9.0
 685.39795	      14.3
 688.42224	       2.6
 691.45422	      11.4
 703.45642	      15.7
 706.40112	      10.4
 707.46442	       9.7
 724.42712	      12.2
 725.64819	      15.1	y (7) (1+)-H2O, y (7) (1+)-NH3
 731.43652	      11.9
 737.43597	      11.6
 742.41608	       3.5
 743.52576	     165.4	b (14) (2+)-H2O, y (7) (1+)
 744.36896	      13.1	b (14) (2+)-NH3
 745.29688	       5.5
 770.32819	      15.7
 776.35229	      20.2
 777.47906	      16.7	a (7) (1+)
 784.86603	      35.3
 785.47198	       5.4
 788.35828	      10.8	b (7) (1+)-NH3
 794.26563	       3.2
 797.21387	       3.7
 805.61005	       9.4	b (7) (1+)
 807.80298	       7.3
 808.52264	       1.8
 819.42987	      16.7
 820.57642	      24.6
 830.08673	       6.2
 840.41876	       3.9
 842.60315	      45.4	y (8) (1+)
 843.55182	      23.2	a (16) (2+)
 867.04266	     166.2	y (16) (2+)
 867.76154	      33.9
 870.99750	       7.0
 874.46069	       8.1
 878.04840	       4.9
 885.83179	       9.2	b (17) (2+)
 887.32605	      18.5
 891.54657	       9.6
 895.42615	      16.5	y (9) (1+)-H2O
 896.55042	      17.5	y (9) (1+)-NH3
 901.88458	      10.9
 903.19897	      35.4	b (8) (1+)-H2O, b (8) (1+)-NH3
 904.52478	       6.6
 910.61884	      37.8
 911.89667	     124.3
 913.52716	     114.1	y (9) (1+)
 914.54346	      69.1	y (17) (2+)-H2O
 915.60425	       4.7
 920.66705	      22.3	b (8) (1+)
 921.41364	      18.9
 924.54572	       5.9
 926.87769	      37.2
 928.38715	       9.4
 929.35840	       5.7
 930.90479	      18.9
 932.71338	       7.1
 934.70313	      19.5
 935.36560	      31.6
 936.57227	      22.9
 937.46997	       4.7
 944.44946	      14.6
 945.53607	      11.1
 946.58051	      26.0
 949.66235	      14.0
 951.45441	       3.9
 955.23486	      65.4	[M+2H] (2+)-NH3-H2O
 956.24133	      42.7
 957.40826	      28.5
 959.44788	      21.7
 962.46765	      56.5
 964.29291	      31.3	[M+2H] (2+)-H2O, [M+2H] (2+)-NH3
 964.93683	      10.4
 990.49866	      34.9
 998.72540	      10.2
1001.71460	      94.7
1005.61096	       6.3
1006.49817	      16.4
1007.52936	      14.6
1010.60938	      11.0
1014.67267	       7.0
1015.44922	      14.7	b (9) (1+)-H2O
1016.49115	       8.6	b (9) (1+)-NH3
1019.98334	      21.7
1026.62219	      26.3	y (10) (1+)
1031.51697	      20.3
1033.55371	      64.2	b (9) (1+)
1034.23376	       9.0
1034.96582	      17.5
1049.70789	       8.5
1054.46887	       2.2
1057.29382	       6.7
1059.74829	       7.8
1060.43457	       3.7
1065.45667	      31.2
1068.68335	       7.2
1072.28210	     103.3
1074.11865	       4.5
1076.49805	      64.3	a (10) (1+)
1078.25085	      36.9
1079.22986	      35.5
1081.00354	      22.4
1081.73792	      20.0
1085.36133	      16.7
1095.50452	      17.4
1097.15173	      94.5
1098.45752	      15.3
1102.11475	      20.6
1104.49268	      50.3	b (10) (1+)
1105.56311	      19.7
1110.94470	      58.7
1115.87183	      32.5
1118.79407	      26.1
1120.62964	      14.4
1121.47266	      18.2
1124.69690	      12.9	y (11) (1+)-NH3
1130.08105	      71.3
1130.95300	      29.3
1136.81140	      44.9
1141.66956	      63.3	y (11) (1+)
1143.59851	      24.5
1144.63416	       5.5
1149.82642	      28.6
1154.55725	       7.7
1158.75635	      47.6	a (11) (1+)-NH3
1159.44727	      10.8
1166.66321	      20.8
1171.90625	      47.0
1178.87671	       4.7
1179.63940	      18.5
1180.57593	      62.8
1182.60535	      13.4
1185.57605	      78.6	b (11) (1+)-H2O
1186.65759	      13.6	b (11) (1+)-NH3
1189.19629	      14.9
1191.13025	     119.8
1192.13025	      29.0
1203.66797	      81.3	b (11) (1+)
1204.62549	      33.6
1223.88855	      19.2
1225.21545	      24.3
1228.70764	       9.1
1233.52234	      17.1
1237.51489	       6.4
1242.67676	      23.0
1252.51074	      47.4
1259.88721	      40.1
1263.92444	      14.8
1271.71716	       7.3
1274.11121	      12.7	a (12) (1+)-NH3
1277.70789	      18.2
1281.53528	      30.5
1288.68127	      28.0	y (12) (1+)
1289.74573	      47.5
1291.62280	      32.2
1297.71729	       4.9
1314.25830	      56.5
1317.80017	       5.7
1318.65955	      25.5	b (12) (1+)
1319.56738	      18.7
1333.29077	      17.9
1335.64990	       3.1
1339.86096	      21.6
1341.35083	      19.4
1363.75769	      11.9
1367.77551	      16.4
1375.67932	       7.5
1387.67480	       8.4
1396.38330	      14.8
1404.96960	       4.3
1405.81897	      10.3
1407.85437	       2.2
1423.64893	      13.6
1435.79541	      82.6	y (13) (1+)
1436.77380	      76.1
1437.61621	       8.0
1440.67664	      13.7
1469.42859	       3.3
1471.88391	      10.1
1486.74255	      40.6	b (14) (1+)-H2O
1487.73621	      16.1	b (14) (1+)-NH3
1498.55054	      16.7
1500.60852	       2.9
1504.58960	      55.0	b (14) (1+)
1505.66931	      44.6
1506.63184	       3.0
1513.80652	      11.9
1515.55981	       8.1
1516.88269	      15.9	y (14) (1+)-H2O
1518.64270	       8.8
1550.83423	       8.2
1573.38306	      23.6	a (15) (1+)
1618.83826	       5.4
1630.83777	       2.8
1654.80725	       6.9
1715.00122	       6.4
1733.91858	      27.8
1753.81763	      20.8	b (17) (1+)-H2O
1771.87842	       9.7	b (17) (1+)
