# Supplementary material for: Top-Down and Bottom-Up Identification of Proteins by Liquid Extraction Surface Analysis Mass Spectrometry of Healthy and Diseased Human Liver Tissue
Source: J Am Soc Mass Spectrom. 2014 Sep 3;25(11):1953–61. doi: 10.1007/s13361-014-0967-z (PMC4197381; doi:10.1007/s13361-014-0967-z)
Supplement: Supplementary file 5 — (ZIP 6136 kb) [file 13361_2014_967_MOESM5_ESM.zip › data/IEDGNNFGVAVQEK_-3_2_75936.txt]

       m/z	          i	matches
 228.10745	       8.1
 240.31418	       4.5
 246.09995	       7.5
 258.54013	       2.9
 274.22617	       2.8
 282.00046	       3.0
 340.27362	       5.9
 341.32660	       9.2
 382.32172	       9.9
 385.33356	      15.6
 386.52979	      26.9	y (3) (1+)-NH3, b (7) (2+)-NH3, a (4) (1+), y (3) (1+)-H2O, b (7) (2+)-H2O
 387.25742	      16.4
 390.65103	      23.1
 401.23944	      21.9	a (8) (2+)-NH3, a (8) (2+)-H2O
 404.39737	      39.3	y (3) (1+)
 409.49982	       6.1
 417.43347	       8.6
 455.19824	       9.0
 461.25812	      12.5
 473.07556	       5.6
 490.49658	       3.4
 495.38666	       4.6
 503.47150	      36.2	y (4) (1+)
 505.18982	      12.2
 512.09253	       9.3
 528.32727	       4.9
 530.19592	       3.6
 531.14130	       7.7
 555.31378	      24.2
 568.32440	       9.1
 574.27063	     160.8	y (5) (1+)
 575.45972	      54.9
 577.36719	       3.6
 579.20294	       7.9
 581.21021	       6.9
 584.34875	       6.7
 587.28131	      10.0
 588.35352	       7.0
 601.58905	       4.2
 607.35034	      10.1
 608.49750	       7.1
 615.18658	      18.0	a (6) (1+)
 620.94177	      26.5
 626.34351	       2.8
 639.37689	      57.4	y (12) (2+)
 642.57739	       6.8
 643.35742	      10.5	b (6) (1+)
 644.74475	      19.3
 646.35419	       3.4
 647.51575	       2.3
 653.07501	      32.0
 656.43994	       5.5
 660.26953	      10.8
 662.77747	      13.6
 667.34076	      28.7
 673.42700	      40.4	y (6) (1+), a (13) (2+)
 679.70380	      23.9
 686.08087	      32.6
 687.45294	      10.7	b (13) (2+)
 690.05621	      31.0
 694.95605	      15.3	y (13) (2+)-NH3, y (13) (2+)-H2O
 700.44550	      19.2
 701.76874	      25.7
 703.83856	      14.2
 704.47412	      18.5	y (13) (2+)
 712.70770	      16.2	y (7) (1+)-H2O, y (7) (1+)-NH3
 715.56195	      19.5
 718.49579	       8.4
 722.83362	      45.0
 729.88629	      18.1
 730.55396	      36.5	y (7) (1+)
 731.48224	      21.6
 732.50732	      22.8
 733.37897	       2.2
 734.77557	      21.9
 739.44659	      13.8
 742.55786	      23.7
 743.43213	      69.0	[M+2H] (2+)-NH3-H2O
 744.09796	      14.2	a (7) (1+)-H2O
 746.34503	       8.5
 751.61578	     208.3	[M+2H] (2+)-NH3, [M+2H] (2+)-H2O
 752.62018	      53.9
 766.93384	      22.8
 768.38568	       5.4
 773.47516	      26.6	b (7) (1+)-NH3
 784.78259	      31.5
 790.39038	       4.3
 791.42462	      13.2
 795.94629	       6.6
 798.32593	       9.9
 800.47156	       3.3
 816.49475	      21.5
 817.36298	       9.9
 818.78772	      14.2	a (8) (1+)
 824.23944	      23.3
 827.70160	      73.1
 835.80829	      30.4
 870.58868	      32.4
 871.59906	      21.7
 872.52472	      21.3
 874.34344	       3.8
 877.64636	      16.4	y (8) (1+)
 878.65381	      44.6
 902.53809	       2.6
 912.46619	      22.7
 914.41827	      24.0
 921.17560	      56.8
 927.66956	       4.3
 928.45605	      10.1
 929.69568	      15.2	b (9) (1+)-NH3
 930.46875	       6.7
 931.40594	      29.6
 932.10602	      14.0
 945.55188	       6.3
 947.68604	       6.1
 959.52557	      10.3
 960.48364	      13.0
 970.51025	       7.9
 971.12604	      31.8	a (10) (1+)-H2O
 978.35931	      35.1
 985.44678	       7.0
 988.47278	       2.7
 991.57599	      28.5	y (9) (1+)
 992.66937	      19.4
1000.53284	       3.9
1001.54840	       8.7
1002.50702	      18.3
1011.47723	       9.4
1017.69214	      31.9	b (10) (1+)
1021.52301	       9.8
1027.35596	      39.9
1028.43408	      53.1
1033.88794	       9.3
1055.56909	       6.9
1060.69800	      11.9
1081.46912	      15.8
1083.72058	      20.5
1098.63831	      40.2	b (11) (1+)-H2O
1099.52295	      23.1	b (11) (1+)-NH3
1100.64661	       8.3
1101.53967	       8.3
1105.51306	      27.4	y (10) (1+)
1106.71692	       8.0
1109.40662	       5.0
1116.71143	      24.2	b (11) (1+)
1117.56348	      13.4
1118.59106	      13.8
1119.70935	       3.4
1124.71497	      12.5
1148.56921	       5.5
1162.51868	      11.4	y (11) (1+)
1194.48987	      10.2
1213.57642	       3.1
1227.55286	      15.0	b (12) (1+)-NH3
1272.76440	       4.3
1277.55286	      34.2	y (12) (1+)
1278.60779	      64.6
1355.65845	       8.6
1356.72327	      12.9	b (13) (1+)-NH3
1357.61365	      30.5
1373.60327	      14.3	b (13) (1+)
1374.71643	      18.8
1379.74829	      24.8
1418.56982	       6.4
