# Supplementary material for: Top-Down and Bottom-Up Identification of Proteins by Liquid Extraction Surface Analysis Mass Spectrometry of Healthy and Diseased Human Liver Tissue
Source: J Am Soc Mass Spectrom. 2014 Sep 3;25(11):1953–61. doi: 10.1007/s13361-014-0967-z (PMC4197381; doi:10.1007/s13361-014-0967-z)
Supplement: Supplementary file 5 — (ZIP 6136 kb) [file 13361_2014_967_MOESM5_ESM.zip › data/IEDGNNFGVAVQEK_-3_4_1642.txt]

       m/z	          i	matches
 228.10745	       8.1
 240.31418	       4.5
 246.09995	       7.5
 258.54013	       2.9
 274.22617	       2.8
 282.00046	       3.0
 340.27362	       5.9
 341.32660	       9.2
 382.32172	       9.9
 385.33356	      15.6
 386.52979	      26.9	y (3) (1+)-NH3, b (7) (2+)-NH3, y (3) (1+)-H2O, b (7) (2+)-H2O
 387.25742	      16.4
 390.65103	      23.1
 401.23944	      21.9
 404.39737	      39.3	y (3) (1+)
 409.49982	       6.1
 417.43347	       8.6
 455.19824	       9.0
 461.25812	      12.5
 473.07556	       5.6
 490.49658	       3.4
 495.38666	       4.6
 503.47150	      36.2	y (4) (1+)
 505.18982	      12.2
 512.09253	       9.3
 528.32727	       4.9
 530.19592	       3.6
 531.14130	       7.7
 555.31378	      24.2
 568.32440	       9.1
 574.27063	     160.8	y (5) (1+)
 575.45972	      54.9
 577.36719	       3.6
 579.20294	       7.9
 581.21021	       6.9
 584.34875	       6.7
 587.28131	      10.0
 588.35352	       7.0
 601.58905	       4.2
 607.35034	      10.1
 608.49750	       7.1
 615.18658	      18.0
 620.94177	      26.5
 626.34351	       2.8
 639.37689	      57.4	y (12) (2+)
 642.57739	       6.8
 643.35742	      10.5	b (6) (1+)
 644.74475	      19.3
 646.35419	       3.4
 647.51575	       2.3
 653.07501	      32.0
 656.43994	       5.5
 660.26953	      10.8
 662.77747	      13.6
 667.34076	      28.7
 673.42700	      40.4	y (6) (1+)
 679.70380	      23.9
 686.08087	      32.6
 687.45294	      10.7	b (13) (2+)
 690.05621	      31.0
 694.95605	      15.3	y (13) (2+)-H2O, y (13) (2+)-NH3
 700.44550	      19.2
 701.76874	      25.7
 703.83856	      14.2
 704.47412	      18.5	y (13) (2+)
 712.70770	      16.2	y (7) (1+)-H2O, y (7) (1+)-NH3
 715.56195	      19.5
 718.49579	       8.4
 722.83362	      45.0
 729.88629	      18.1
 730.55396	      36.5	y (7) (1+)
 731.48224	      21.6
 732.50732	      22.8
 733.37897	       2.2
 734.77557	      21.9
 739.44659	      13.8
 742.55786	      23.7
 743.43213	      69.0	[M+2H] (2+)-NH3-H2O
 744.09796	      14.2
 746.34503	       8.5
 751.61578	     208.3	[M+2H] (2+)-H2O, [M+2H] (2+)-NH3
 752.62018	      53.9
 766.93384	      22.8
 768.38568	       5.4
 773.47516	      26.6	b (7) (1+)-NH3
 784.78259	      31.5
 790.39038	       4.3
 791.42462	      13.2
 795.94629	       6.6
 798.32593	       9.9
 800.47156	       3.3
 816.49475	      21.5
 817.36298	       9.9
 818.78772	      14.2
 824.23944	      23.3
 827.70160	      73.1
 835.80829	      30.4
 870.58868	      32.4
 871.59906	      21.7
 872.52472	      21.3
 874.34344	       3.8
 877.64636	      16.4	y (8) (1+)
 878.65381	      44.6
 902.53809	       2.6
 912.46619	      22.7
 914.41827	      24.0
 921.17560	      56.8
 927.66956	       4.3
 928.45605	      10.1
 929.69568	      15.2	b (9) (1+)-NH3
 930.46875	       6.7
 931.40594	      29.6
 932.10602	      14.0
 945.55188	       6.3
 947.68604	       6.1
 959.52557	      10.3
 960.48364	      13.0
 970.51025	       7.9
 971.12604	      31.8
 978.35931	      35.1
 985.44678	       7.0
 988.47278	       2.7
 991.57599	      28.5	y (9) (1+)
 992.66937	      19.4
1000.53284	       3.9
1001.54840	       8.7
1002.50702	      18.3
1011.47723	       9.4
1017.69214	      31.9	b (10) (1+)
1021.52301	       9.8
1027.35596	      39.9
1028.43408	      53.1
1033.88794	       9.3
1055.56909	       6.9
1060.69800	      11.9
1081.46912	      15.8
1083.72058	      20.5
1098.63831	      40.2	b (11) (1+)-H2O
1099.52295	      23.1	b (11) (1+)-NH3
1100.64661	       8.3
1101.53967	       8.3
1105.51306	      27.4	y (10) (1+)
1106.71692	       8.0
1109.40662	       5.0
1116.71143	      24.2	b (11) (1+)
1117.56348	      13.4
1118.59106	      13.8
1119.70935	       3.4
1124.71497	      12.5
1148.56921	       5.5
1162.51868	      11.4	y (11) (1+)
1194.48987	      10.2
1213.57642	       3.1
1227.55286	      15.0	b (12) (1+)-NH3
1272.76440	       4.3
1277.55286	      34.2	y (12) (1+)
1278.60779	      64.6
1355.65845	       8.6
1356.72327	      12.9	b (13) (1+)-NH3
1357.61365	      30.5
1373.60327	      14.3	b (13) (1+)
1374.71643	      18.8
1379.74829	      24.8
1418.56982	       6.4
