# Supplementary material for: Top-Down and Bottom-Up Identification of Proteins by Liquid Extraction Surface Analysis Mass Spectrometry of Healthy and Diseased Human Liver Tissue
Source: J Am Soc Mass Spectrom. 2014 Sep 3;25(11):1953–61. doi: 10.1007/s13361-014-0967-z (PMC4197381; doi:10.1007/s13361-014-0967-z)
Supplement: Supplementary file 5 — (ZIP 6136 kb) [file 13361_2014_967_MOESM5_ESM.zip › data/LNCQVIGASVDSHFCHLAWVNTPK_-3_2_81010.txt]

m/z	i	matches
173.05417	4.4
211.11069	9.5
217.93895	8.2
223.63150	9.3
228.09138	25.6
231.89465	16.1
233.17236	1.9
234.36865	8.8
239.22881	3.0
244.20508	9.0
246.10855	9.5
254.36539	12.4
259.24997	2.3
261.23151	3.7
274.34827	11.2
278.23962	3.0
284.28049	2.5
289.41406	10.7
290.37283	18.8
292.26160	18.8
306.24854	1.9
310.22015	1.9
311.29388	2.1
313.34708	11.1
314.40118	4.0
326.50488	5.3
327.35229	6.7
329.38876	13.5
331.32892	14.5
340.39337	3.2
345.08575	8.3
346.45172	22.2
347.28207	35.1
348.49738	15.6
356.32254	6.0
357.27103	3.1
362.31622	4.9
367.42386	9.4
369.27142	22.4
371.30237	6.5
372.40256	6.2
374.16656	8.7
375.48608	2.8
384.17358	6.2
398.24554	19.0
399.18036	8.0
400.54834	10.2
402.34558	5.1
403.16577	6.6
405.44595	1.5
408.44629	32.1
411.11383	3.8
413.38284	22.4
417.85535	8.2
426.02484	7.9
430.37396	21.6
432.54089	19.7
437.87793	6.8
442.14569	43.7	y (4) (1+)-NH3, b (4) (1+)-NH3, b (13) (3+)
443.47186	11.7
445.19641	18.4
448.31720	76.4
449.24060	8.4
453.24573	15.4
454.85907	14.7
456.43152	8.2
459.26575	6.0
460.51788	2.0
463.36084	14.5
464.97668	19.4
468.44489	6.4
469.75922	15.7
471.39410	6.0
488.17010	6.5
489.30212	12.1
490.37384	13.4
495.31415	3.3
497.21594	6.8
498.40607	39.9
499.22406	8.6
504.37262	18.0
505.35297	9.0
506.62494	9.6
509.95251	47.8	a (15) (3+)-H2O, a (19) (4+)-NH3, a (19) (4+)-H2O, a (15) (3+)-NH3
513.92761	37.6
515.02875	39.6	a (19) (4+)
516.14392	25.9
517.60608	10.5
523.30115	3.8
524.24719	45.0	y (9) (2+)-H2O, y (9) (2+)-NH3
525.50543	18.8
526.16870	45.1	b (15) (3+)
529.36957	4.4
530.33936	17.9
530.97150	17.8
532.35931	16.1
537.53583	17.1
540.27661	12.0
541.26160	19.7
542.39716	17.5
543.38708	17.3
544.28455	15.4
545.32373	15.4
546.39502	15.9
550.39008	3.4
553.13312	4.9
554.46320	18.9
555.26831	5.2
558.23877	64.1	b (5) (1+), y (5) (1+)
559.43335	25.8
561.38245	45.7	a (16) (3+)
565.44153	28.9
568.78210	13.5
571.29321	67.6	a (12) (2+)-H2O, a (12) (2+)-NH3, b (16) (3+)
572.61920	48.8
574.60156	33.9
575.77234	9.9
576.71472	19.9
578.19324	20.1
578.85144	11.4
580.33148	36.5
581.39966	7.0
583.66827	12.8
584.85986	9.4
585.85217	14.9
589.08887	6.5
590.42450	17.8
591.94470	7.1
592.62231	36.5
594.48395	13.5
602.61737	68.6	b (17) (3+)-NH3, b (17) (3+)-H2O
603.39746	36.8
604.67810	2.9
606.65717	4.6
609.29419	61.3	y (16) (3+)-NH3, b (17) (3+)
612.78119	21.9
613.40588	23.5
614.46802	66.7	y (16) (3+)
615.54163	3.8
617.36157	15.7
618.42676	9.0
619.78711	18.2
622.48334	197.1
623.46075	79.8	a (18) (3+), b (23) (4+)
626.40863	3.4
627.45233	16.9
628.28345	43.1	y (23) (4+)-NH3, y (23) (4+)-H2O
629.55511	44.1
630.64386	21.6
632.62415	54.0	y (17) (3+)-H2O, y (17) (3+)-NH3, b (18) (3+), y (23) (4+)
634.53107	13.6
635.73517	73.3
636.52405	12.4
637.24963	6.0
638.26935	68.9	y (17) (3+)
639.62000	5.2
641.15753	59.0
642.46210	12.6
643.39111	17.4
644.56378	22.3
645.60254	47.4
647.34912	42.3
649.42487	66.9	y (11) (2+)-NH3, y (11) (2+)-H2O, a (13) (2+)
651.74200	300.5	[M+4H] (4+)-NH3-H2O, y (18) (3+)-H2O, y (18) (3+)-NH3
652.77600	353.0
653.45923	13.9
654.83704	89.7	b (6) (1+)-NH3, b (13) (2+)-NH3
665.91602	8.9
668.04797	32.5
669.72504	60.9
671.36273	13.9
673.39154	18.1
674.40057	3.4
678.65375	6.4
680.64014	23.2
682.87451	26.0
683.86792	25.5
684.51233	5.1
686.17322	300.5
686.80145	38.6
690.03387	13.6
691.40820	16.5
692.52972	13.7
693.14502	11.6
694.98932	526.5	y (19) (3+), b (19) (3+)
695.96307	39.4
705.04663	34.6
706.55334	17.0
713.67487	44.8	a (14) (2+)-NH3, a (14) (2+)-H2O
716.52118	11.2
717.14948	26.0
725.28815	8.9
728.16376	189.2	b (7) (1+), y (20) (3+), b (20) (3+), b (14) (2+)-NH3, y (6) (1+)-NH3
729.00464	83.7
735.74805	4.9
742.38678	7.5
744.52618	32.4
745.41962	20.5
746.59052	18.2
749.45319	20.8
750.35571	20.1
755.38983	5.6
756.08728	7.5
759.43817	13.3
762.74243	77.2
763.44354	7.5
765.12109	157.3	y (21) (3+)-H2O, b (21) (3+), a (15) (2+)-NH3, a (15) (2+)-H2O, y (21) (3+)-NH3
766.03424	59.1
768.22412	9.0
770.64722	75.5	y (13) (2+), y (21) (3+), a (8) (1+)
771.57227	69.1
776.63110	52.1
780.90515	39.9
782.13153	28.3
785.77722	29.9
789.44495	26.4
790.19257	21.1
791.31281	126.1
794.63593	20.6
799.59454	20.4
800.48322	24.6
805.04102	777.7	y (22) (3+)
806.12085	184.3
809.19470	35.1
811.74384	155.3
813.56665	4.7
815.42114	49.9	y (7) (1+)
816.34210	55.3	a (23) (3+)-NH3, a (23) (3+)-H2O
817.59528	12.6
818.97913	16.9
822.90051	25.4
824.55499	2.8
827.10284	13.2
828.53149	217.1	y (14) (2+)
829.48779	19.7
831.53497	27.4
832.15442	24.6
834.97388	23.0
835.70648	12.3
839.81891	1.9
840.54053	17.1
842.88928	213.2	y (23) (3+), a (16) (2+)
843.81683	241.0
844.61719	52.4
846.54169	30.5
853.07251	13.3
853.94250	5.9
856.61200	78.2	b (16) (2+)
857.67322	88.0	a (9) (1+)
859.56824	34.0
860.74060	40.6
868.48840	11.6
869.53552	10.0
870.55176	15.8
871.45490	17.6
873.66150	7.0
875.53534	74.3
877.19275	21.5
883.70654	19.0
884.53357	29.4
885.55524	13.0
892.07642	67.5
893.11078	32.5
893.80695	2.3
895.63525	22.5
897.52032	14.9
898.13586	8.2
899.37708	4.4
900.15717	37.0
900.87280	3.2
902.50055	15.1
903.46283	16.1
905.06012	17.5
909.03204	24.5
911.51050	7.0
913.18243	33.2
917.67053	13.5
918.85706	15.2
920.57031	56.6	y (16) (2+)
921.49945	44.0
922.18726	41.1
928.69592	44.2	y (8) (1+)
931.45703	3.6
932.90216	26.9
943.64526	17.6
948.46399	42.3	y (17) (2+)-NH3, b (18) (2+)
957.60815	21.5
958.71210	17.9
959.32416	14.8
968.98425	18.7
971.57135	7.1
972.46362	40.2
976.34906	71.8	y (18) (2+)-H2O, y (18) (2+)-NH3
985.21832	153.7	b (10) (1+), y (18) (2+)
986.10577	70.0
989.38251	8.1
991.23468	27.6
998.40985	7.0
1008.20819	14.0
1009.36731	16.3
1015.55402	16.2
1016.82843	11.4
1033.54553	9.1
1035.66785	22.2
1041.55798	22.4
1042.55957	35.3
1051.57263	30.1
1052.33838	6.7
1061.74243	2.7
1064.55444	12.2
1065.63318	8.2
1070.62183	6.6
1072.59241	10.8
1080.57568	7.3
1084.15759	22.8
1091.61316	53.8	b (20) (2+), y (20) (2+)
1093.89160	20.8
1104.58215	6.8
1108.55811	5.2
1113.38379	16.5
1122.78882	13.4
1147.40381	19.2
1149.21167	13.2
1155.65430	23.0
1156.62048	10.2
1176.54639	9.7
1207.38074	22.1
1263.60120	7.6
1711.58215	13.8
