# Supplementary material for: Top-Down and Bottom-Up Identification of Proteins by Liquid Extraction Surface Analysis Mass Spectrometry of Healthy and Diseased Human Liver Tissue
Source: J Am Soc Mass Spectrom. 2014 Sep 3;25(11):1953–61. doi: 10.1007/s13361-014-0967-z (PMC4197381; doi:10.1007/s13361-014-0967-z)
Supplement: Supplementary file 5 — (ZIP 6136 kb) [file 13361_2014_967_MOESM5_ESM.zip › data/IAIIVDDIIDDVESFVAAAEILK_-3_2_80079.txt]

       m/z	          i	matches
 272.25012	       5.5
 280.30930	      10.7
 294.27200	      24.6
 298.55304	      15.4	b (3) (1+), a (6) (2+)
 305.46326	       4.3
 344.26822	       3.5
 397.42276	       9.7
 409.69580	       8.1
 411.91724	      14.7	b (4) (1+)
 421.52380	      16.2
 431.25931	       3.4
 483.44336	       6.6
 484.51947	       3.0
 485.55017	       4.9
 492.41626	       9.0
 498.40326	       8.2
 502.42761	      61.5	y (4) (1+), y (14) (3+)
 545.48724	       3.7
 550.84198	       4.0
 573.50812	      69.6	y (5) (1+)
 574.78632	       4.2
 575.61285	      11.8	a (11) (2+)-H2O
 584.18610	       4.6
 586.37451	       3.8
 587.53290	      29.0
 603.30695	       7.0
 605.43195	       5.3
 626.41040	      12.6	y (6) (1+)-H2O
 628.32501	      10.8	b (18) (3+)-H2O
 630.12946	      20.6	y (12) (2+)-H2O, y (12) (2+)-NH3
 630.97040	       2.3
 633.51587	       9.6	b (18) (3+)
 639.91089	       4.5
 644.66943	      80.8	y (6) (1+)
 645.62415	      37.6
 648.62305	      65.2	y (18) (3+)-H2O, a (19) (3+), y (18) (3+)-NH3, b (12) (2+)
 649.47314	      29.5
 650.37177	       5.5
 652.74268	      38.0
 658.17639	       8.2
 659.56921	      22.0
 676.46973	      16.0
 678.77417	      10.3
 695.53021	      10.0
 696.20319	       2.3
 706.41187	      30.3
 707.64972	       9.3
 712.97937	       7.0
 715.40906	     157.9	y (7) (1+)
 716.31982	      53.1
 719.44415	      18.1	y (20) (3+)-H2O, y (20) (3+)-NH3
 726.64185	       7.6
 727.71082	       5.2
 737.69727	      20.7	b (21) (3+)
 740.95435	      18.0	b (7) (1+)
 744.93774	      17.0	y (14) (2+)-H2O, y (14) (2+)-NH3
 747.74689	      23.6	b (14) (2+)-H2O
 753.43402	       9.7	y (14) (2+)
 755.52716	       9.0
 766.95508	       2.8
 772.38287	       9.0
 773.29889	      21.6
 779.44757	      12.8
 783.85883	       9.3
 784.51978	      14.9
 788.54181	      24.1
 789.69965	       9.9
 790.64014	       3.1
 791.47107	       6.6
 792.56854	      34.8
 794.46594	      22.0
 798.97192	      28.4
 800.59619	      21.6
 801.66736	      40.6	y (15) (2+)-NH3, y (15) (2+)-H2O
 806.30237	      53.2	a (15) (2+)-H2O
 807.44287	      40.2	a (8) (1+)-H2O
 808.19513	       6.6
 814.70221	     140.7	y (8) (1+)
 815.67047	      70.8	a (15) (2+)
 829.54089	      16.8	b (15) (2+)
 843.04529	      13.2
 849.31750	      21.1
 851.75922	      17.4
 853.43097	      34.9	b (8) (1+)
 854.73364	       8.5
 855.64905	       3.0
 857.52966	      13.6	y (16) (2+)-H2O
 863.54895	      14.9
 867.80890	      14.6
 871.64636	       4.8
 879.49786	     173.6	b (16) (2+)
 880.24695	      75.2
 884.00592	      20.1
 884.61658	      49.6
 885.35083	      11.0
 891.50305	      11.3	a (17) (2+)-H2O
 899.48572	      12.5
 901.40259	      24.9	a (17) (2+)
 903.58380	      11.7
 915.37207	      90.1	b (17) (2+), y (17) (2+)-H2O, y (17) (2+)-NH3
 916.22589	      67.1
 925.35089	      19.1
 934.55969	       6.5
 935.54688	       7.2
 946.79626	       3.3
 950.68970	      69.9	b (18) (2+)
 951.82281	      15.0
 958.14728	      19.3
 959.89362	      13.1
 961.70795	      19.9	y (9) (1+)
 966.60773	      36.2	b (9) (1+)
 967.68457	       6.2
 968.69806	      22.0
 972.90405	      18.0	y (18) (2+)-H2O
 973.88116	      23.4	y (18) (2+)-NH3
 982.11285	      27.9	y (18) (2+)
 986.60986	     157.9	b (19) (2+)
 987.69763	       9.7
 990.11938	      22.3
 997.29816	      28.7
1006.75464	      22.6
1007.91614	      21.8
1016.23975	      63.6
1026.05762	      15.4
1031.76465	      65.9	y (10) (1+)-NH3, y (19) (2+)
1032.67773	      11.7
1047.64087	      12.0
1048.69653	      23.6	y (10) (1+)
1049.73425	       8.3
1050.98828	      17.5	b (20) (2+)
1056.64087	      12.8
1060.65698	      10.6
1076.68945	      14.9
1078.55554	      13.8	y (20) (2+)-H2O
1079.85730	       2.7
1082.63623	      16.0
1089.18311	      11.6
1090.22180	      12.8
1096.14246	      16.0
1098.81128	       6.7
1102.63696	       6.9
1105.81079	       5.4
1107.14551	      49.0	b (21) (2+)
1108.18042	      23.1
1113.71594	      17.5
1119.59473	       7.0
1132.63171	      11.0
1137.61047	       9.9
1145.20630	       3.7
1145.96277	      18.7
1162.29797	       8.7
1164.04150	     106.7	b (22) (2+)
1177.93799	       8.6
1178.91443	      21.6	b (11) (1+)-H2O
1195.65991	      19.4
1196.69812	      22.5	b (11) (1+)
1197.66125	       6.9
1214.65942	      17.8
1215.83508	       3.3
1220.30542	       7.9
1224.18726	      13.5
1235.86719	      15.2
1239.70276	      16.1
1250.82043	       7.3
1258.89026	       5.1
1293.84595	      21.1
1296.60681	      51.0
1304.85864	      29.8
1314.69409	       8.5
1328.15796	      14.1
1346.90759	      20.6
1362.83057	      10.4
1408.05017	      12.4
1424.91956	       7.3
1427.09485	       8.5
1463.07813	      11.3
1477.11035	      21.1
1478.48572	      14.7
1493.73657	      21.5	b (14) (1+)-H2O
1494.71851	      11.2
1495.81726	      12.9
1512.12964	       5.4
1513.26367	      14.6
1602.80249	       3.4
1640.90051	       4.1
1641.84680	      11.1
1642.95728	      18.7
1658.80078	      12.8	b (15) (1+)
1684.35767	       2.9
1752.00427	       8.6
1830.91919	      15.2	y (17) (1+)-NH3
1916.14392	      14.1
