# Supplementary material for: Top-Down and Bottom-Up Identification of Proteins by Liquid Extraction Surface Analysis Mass Spectrometry of Healthy and Diseased Human Liver Tissue
Source: J Am Soc Mass Spectrom. 2014 Sep 3;25(11):1953–61. doi: 10.1007/s13361-014-0967-z (PMC4197381; doi:10.1007/s13361-014-0967-z)
Supplement: Supplementary file 5 — (ZIP 6136 kb) [file 13361_2014_967_MOESM5_ESM.zip › data/IAIIVDDIIDDVESFVAAAEILK_-3_4_68439.txt]

       m/z	          i	matches
 279.22723	       9.2
 284.03598	       1.8
 297.21432	      12.6
 298.25635	       6.3
 300.36322	       3.0
 316.33942	      14.3	b (9) (3+)-H2O
 344.25323	       7.8
 360.27588	       6.5
 364.16293	       6.9
 373.68564	      19.8	y (3) (1+)
 377.38177	       2.8
 383.57941	      16.8
 397.56775	      14.4
 402.36670	      20.6
 411.47125	       7.5
 412.55469	       2.3
 452.17554	       8.6
 465.43030	       4.1
 475.35675	      25.0	b (9) (2+)-H2O, b (13) (3+)
 476.25208	       7.9
 484.32019	       3.3
 500.55945	       9.4
 502.31165	      60.5	y (4) (1+), y (14) (3+)
 504.76166	       6.3
 509.21332	       4.1
 510.40607	      24.4	b (5) (1+)
 511.84869	      16.4
 524.94836	      16.7	y (10) (2+)
 546.20886	       5.0
 550.31256	       3.7
 554.38751	       8.6
 562.09631	       3.8
 572.29492	       5.5
 573.40393	      73.1	y (16) (3+)-NH3, y (5) (1+)
 574.56622	      27.3
 575.49811	      11.8
 579.74774	      19.6	y (11) (2+)-H2O
 599.02722	       9.9
 626.48340	      15.3	y (6) (1+)-H2O
 644.59509	      92.9	y (6) (1+)
 645.53912	      39.3
 646.60126	      11.6
 648.87299	      38.7	y (18) (3+)-NH3, b (12) (2+), y (18) (3+)-H2O
 653.14655	      10.2
 656.76581	       6.6
 663.18744	      20.6
 665.67810	       3.2
 671.38934	      18.3
 676.50812	      16.6
 697.52582	       5.2
 712.13196	      22.1	b (13) (2+)
 713.03864	      13.1
 714.59369	      14.2
 715.60248	     155.9	y (7) (1+)
 716.56873	      40.8
 717.28864	       5.1
 720.09344	      32.4	y (20) (3+)-H2O, y (20) (3+)-NH3
 725.38733	      12.2
 726.29547	      35.6	y (20) (3+)
 733.44067	      16.9
 737.98431	      22.8	b (21) (3+)
 740.44293	       2.8
 741.52545	       3.9
 742.41998	      35.1
 745.47833	       7.5
 748.65338	      26.3
 754.77631	       5.1
 757.23285	      32.9	y (21) (3+)-H2O, y (21) (3+)-NH3
 762.07440	      18.0
 763.08942	      21.2	y (21) (3+)
 765.46753	      11.8
 767.42859	       6.2
 779.27393	      18.4
 781.44141	       7.4
 787.85449	      17.0	y (22) (3+)
 792.17700	      17.8
 796.51410	      11.6	y (8) (1+)-H2O
 801.42560	       4.6
 802.56940	      15.8	y (15) (2+)-NH3
 803.84772	      16.0
 806.72620	      79.9
 807.62054	      26.1
 808.63843	      23.7
 809.53284	      25.0
 814.76361	     221.5	y (8) (1+)
 815.58026	      42.0
 817.01831	      49.9
 846.35095	       2.8
 847.90393	      20.3
 853.59729	      42.5	b (8) (1+)
 854.66931	      53.0
 862.64191	      45.3
 865.18494	       9.3
 870.19965	      38.0	b (16) (2+)-H2O
 871.12408	      20.4
 875.72467	      14.2
 879.20923	      64.9
 880.20282	     112.6	b (16) (2+)
 882.14807	      26.3
 889.52441	       4.8
 891.66809	      16.2
 901.12976	      14.4
 904.60956	       8.1
 906.62878	      69.4	b (17) (2+)-H2O
 907.64801	      18.1
 908.55035	      16.9
 915.32001	     198.0	y (17) (2+)-H2O, b (17) (2+), y (17) (2+)-NH3
 916.10797	      29.3
 924.68463	       8.8
 926.55188	      15.3
 950.58575	      45.7	b (18) (2+)
 951.57013	      47.1
 955.42047	      13.9
 958.12360	      11.4
 960.42145	      17.1
 962.04089	      43.4	y (9) (1+)
 963.93555	       7.0
 965.70404	       2.7
 966.63416	      50.7	b (9) (1+)
 967.50873	       3.8
 968.67200	      20.4
 970.44592	      27.8
 973.63440	      27.8	y (18) (2+)-H2O, y (18) (2+)-NH3
 976.36328	      30.5	b (19) (2+)-H2O
 977.24304	      20.0
 986.12305	      62.7	b (19) (2+)
 987.61810	      19.2
 994.81012	      22.9
 998.45056	       9.2
1004.28528	      38.5
1011.60547	       8.4
1012.46191	      23.4
1013.97101	      32.8
1016.12598	      67.6
1016.82544	      56.9
1017.61060	       8.6
1022.62549	      31.2	y (19) (2+)-NH3, y (19) (2+)-H2O
1030.59692	       8.2
1031.94543	     115.4	y (19) (2+), y (10) (1+)-NH3
1039.67822	       4.5
1042.65283	       7.1
1047.26953	      41.2
1048.70288	       9.5
1049.70435	      26.2
1051.00793	      35.9	b (20) (2+)
1055.49854	      22.2
1065.55115	       3.4
1079.72314	      42.4	y (20) (2+)-NH3, y (20) (2+)-H2O
1081.62378	      59.8	b (10) (1+)
1086.97864	       8.1
1107.32629	     147.9	b (21) (2+)
1108.19080	      30.8
1110.44836	      31.4
1114.62817	      11.4
1126.89294	       6.6
1128.80457	       7.7
1131.55481	       5.4
1133.60657	      31.7
1134.54956	      15.8
1136.48779	       3.6
1142.60803	      19.3
1151.56543	       5.4
1159.51868	       2.8
1160.63501	      26.1	y (11) (1+)-NH3
1163.75732	      40.6	b (22) (2+)
1164.96985	      30.3
1177.01917	      13.3
1177.72620	      28.3	y (11) (1+)
1191.76538	      18.0
1196.74072	      16.4	b (11) (1+)
1197.71887	       4.8
1198.78040	       9.4
1209.85071	       2.7
1215.47791	       5.0
1217.74109	      30.3
1238.96106	      18.3
1249.62634	      14.8
1277.79480	       4.6
1285.05566	       3.8
1295.90186	      30.8	b (12) (1+)
1296.80103	       5.0
1297.81482	       2.8
1326.00867	      11.5
1327.84436	       5.6
1329.79944	       4.1
1343.76001	       4.7
1344.82422	      10.9
1353.89856	       4.2
1375.97058	      16.4
1391.81836	       4.5
1399.05103	      11.3
1420.94092	       5.4
1425.26904	      52.7	b (13) (1+)
1425.90356	       5.9
1443.09106	       3.6
1443.88452	      15.0
1453.88037	      13.9
1490.65747	       4.7
1491.90857	       3.5
1493.84583	      46.2	b (14) (1+)-H2O
1494.94263	      22.2
1495.57458	      10.6
1501.73669	       7.5
1507.98621	       6.9
1508.83057	       7.5
1512.76147	      13.7
1591.85071	      12.8
1593.78027	       5.1
1642.75732	       6.8
1653.69348	      24.2
1659.74146	      10.6
1829.01062	       9.4
1882.08850	       5.1
1902.95142	       6.1
1981.09570	       7.0
