# Supplementary material for: Top-Down and Bottom-Up Identification of Proteins by Liquid Extraction Surface Analysis Mass Spectrometry of Healthy and Diseased Human Liver Tissue
Source: J Am Soc Mass Spectrom. 2014 Sep 3;25(11):1953–61. doi: 10.1007/s13361-014-0967-z (PMC4197381; doi:10.1007/s13361-014-0967-z)
Supplement: Supplementary file 5 — (ZIP 6136 kb) [file 13361_2014_967_MOESM5_ESM.zip › data/GFHLDVEDYLSGVLILASELSR_-3_2_79822.txt]

m/z	i	matches
241.17477	3.2
248.57913	14.8
249.34003	7.5
261.20499	20.2	b (7) (3+)-H2O
262.28833	9.0
263.34448	7.4
269.21381	4.9
277.20157	6.6
286.18100	15.7
288.30890	29.4	y (5) (2+)-NH3
311.15826	5.1
312.45578	4.7
318.66327	2.2
326.65854	3.8
330.16229	2.4
343.20297	8.4
344.43402	7.1
348.16357	7.3
354.40546	4.9
359.31903	15.4
373.30643	7.7
374.49713	5.1
375.47217	28.0	y (3) (1+)
376.42038	11.1
377.35980	5.7
384.18213	9.3
428.26550	8.6
437.33096	7.6
448.58817	7.3
468.27399	9.4
469.41174	15.2
470.42499	23.9
471.31628	18.5
473.50482	19.1
474.38452	8.0
486.40930	14.3
492.61548	3.0
504.24634	62.7	y (4) (1+)
505.19781	33.0
510.31128	4.1
515.71735	3.0
521.51990	6.7
522.43768	7.9
524.50128	10.9
526.32751	16.5
534.68811	15.2
538.43030	9.1
550.21045	3.0
552.37250	8.0
553.41711	4.9
554.30878	4.7
556.22009	27.5
557.19226	8.1
558.17224	16.2
560.21356	10.2
567.33911	12.4
568.36328	5.3
572.29266	2.1
573.54242	5.0
574.49652	7.0
576.78381	51.9
578.34961	2.6
579.38550	20.5	y (11) (2+)
583.42163	13.3
584.26746	18.7
584.98749	4.2
586.55353	9.4
590.16968	12.3
591.35370	127.5	b (16) (3+), y (5) (1+)
592.35944	30.7
593.38940	15.7
594.51923	58.6	b (10) (2+)
595.28503	11.9
601.49908	5.9
602.42267	4.1
604.71985	11.1
611.50848	9.8
616.51691	4.2
620.58124	7.6
623.53729	16.8	a (6) (1+)-H2O, y (12) (2+)
626.45276	16.0
629.95447	18.6	b (11) (2+)-H2O
632.46899	21.8
633.81909	9.7
639.27502	2.2
644.52637	30.8	a (12) (2+)-H2O, b (18) (3+), y (6) (1+)-NH3, y (6) (1+)-H2O
645.21729	8.1
649.45245	8.2
658.80072	30.1	b (12) (2+)-H2O
662.31195	169.2	y (6) (1+)
663.43866	74.6
664.44006	26.5
669.49060	10.5
671.52118	18.6	y (13) (2+)-NH3, a (19) (3+)-H2O
677.45941	10.1
678.65717	3.1
681.35974	8.9
683.91284	10.7
698.49408	9.3
700.78021	20.0
701.55658	11.1
702.63910	7.9
703.54041	9.7
706.04431	12.4
707.24084	28.0	b (13) (2+)-H2O
708.51831	20.7
709.98218	19.4	a (20) (3+)-H2O
718.02551	15.9
720.99646	24.1
725.54761	43.9
728.12775	28.3
731.06903	12.2
732.58630	25.6
736.62408	4.4
739.83459	39.7
741.10504	24.4
744.65997	9.5
746.35205	3.6
748.32977	21.8	b (21) (3+)-H2O
749.50635	18.8
751.63055	15.6
752.70660	3.7
754.53857	22.1
756.51508	25.2
758.22137	7.9
759.24365	39.4	a (14) (2+)
764.27557	53.1	b (14) (2+)-H2O
768.74365	19.2
773.95325	45.4	b (14) (2+)
775.57990	47.9	y (7) (1+)
776.70392	53.2
781.62469	31.6
782.71198	10.6
783.46082	1.8
784.95905	21.1
785.90698	4.6
788.36670	128.9
793.54688	7.0
794.46442	55.0
795.47632	55.6
796.70941	5.7
798.44446	5.6
799.12964	5.7
800.73584	69.1	[M+3H] (3+)-NH3-H2O
801.54218	9.2
803.34131	9.2
820.24585	50.3	b (15) (2+)-H2O
822.32440	16.1
827.70203	5.6
830.28375	133.6	b (15) (2+)
831.68250	147.9
837.50513	5.1
839.89117	25.5
844.68201	9.3
849.96552	28.6
852.83423	15.2
855.90619	60.3
857.69067	7.3
860.57446	23.8
861.38184	76.7
862.87036	3.1
863.54486	11.9
864.38129	22.3
866.07379	102.4
869.54913	15.6
870.76794	6.5
873.54559	7.2
874.87006	19.3	y (16) (2+)-NH3
876.68762	7.1
877.92676	54.5	b (16) (2+)-H2O
882.06604	11.4
884.93475	5.0
887.25214	327.0	b (16) (2+)
887.95740	20.1
888.62384	24.7	y (8) (1+)
891.02832	11.6
894.15295	50.6
895.73511	22.2	b (8) (1+)-H2O
896.67291	17.0
897.61597	6.9
898.56769	31.1	a (17) (2+)-H2O
901.59082	3.1
905.33197	35.5
908.70410	22.4	a (17) (2+)
909.58319	15.1
912.91565	80.3	b (8) (1+), b (17) (2+)-H2O
913.70154	3.4
914.68231	2.1
916.18195	16.1
917.55072	17.0
918.34906	6.2
922.04633	89.3
922.74194	150.6	b (17) (2+), y (17) (2+)-H2O
923.55518	5.4
924.44159	10.6
929.06134	14.4
941.14423	27.2
949.06927	34.9
953.34302	13.0
954.72339	14.6
956.33209	49.9	b (18) (2+)-H2O
957.77533	72.9
959.10651	41.2
961.55078	24.2
965.92487	85.9	b (18) (2+)
966.92041	61.7
968.79633	12.8
975.01886	56.8
976.87030	35.6
979.44727	5.4
981.24335	42.3	y (18) (2+)-H2O, y (18) (2+)-NH3
982.26855	13.4
985.45544	43.4
986.28125	3.7
988.01794	21.6
992.84601	88.4
993.78479	4.1
1000.09265	36.6
1000.69336	5.0
1001.70886	25.7	y (9) (1+)
1006.30328	34.4	a (19) (2+)-H2O
1012.61426	30.1
1016.33832	29.3	a (19) (2+)
1018.66449	4.8
1019.64972	31.4
1021.87567	47.4
1025.61511	5.2
1030.01428	21.6	a (9) (1+)-H2O, b (19) (2+)
1031.34009	95.0
1033.10059	31.9
1036.54016	31.9
1037.60864	12.4
1041.68079	14.5
1043.74451	37.7
1054.25134	23.0
1056.65149	20.8
1060.70447	5.0
1061.92285	26.3
1063.78381	7.9
1073.29419	25.1	a (20) (2+)
1074.39197	17.6
1076.55664	6.4
1078.22314	83.5	b (20) (2+)-H2O
1078.91736	42.8
1080.83044	6.6
1083.69568	2.5
1085.56250	24.6
1087.09558	132.9	b (20) (2+)
1087.97021	114.7
1088.71704	24.3
1090.86792	5.7
1092.62134	10.3
1093.64453	13.5
1096.79919	8.7
1098.24048	15.9
1100.58997	8.2
1101.84497	10.3
1107.62842	35.3	a (21) (2+)-H2O
1113.27869	21.0
1114.71936	18.1	y (20) (2+)
1117.21899	7.1
1121.75598	8.4
1122.87939	11.5
1125.77429	31.2
1130.76709	225.1	b (21) (2+)
1131.85840	4.9
1132.80981	12.6
1144.94141	5.3
1149.84241	11.5
1150.73511	12.5
1152.60779	4.4
1165.57080	12.0
1191.24890	16.0
1192.82336	4.9
1209.09387	17.6
1220.55518	28.9
1230.70874	31.6	a (11) (1+)-H2O
1232.29163	14.6
1245.78906	3.9
1251.45496	15.3
1260.38330	17.2
1263.18127	19.4
1274.80737	8.6
1276.85291	14.8
1277.83533	12.1
1291.85425	10.1
1294.35352	7.1
1304.46826	15.0
1311.80017	13.8
1312.71436	9.6
1314.25183	12.5
1318.24036	14.7
1322.78235	3.7
1323.92627	5.7
1326.77515	3.6
1335.64246	6.5
1361.88660	13.4
1365.79602	8.6
1375.89600	9.8
1376.65356	22.5
1378.76587	15.4
1379.80762	9.8
1392.92505	6.7
1401.65906	14.7
1433.80994	6.1
1434.82886	11.3
1451.97314	8.9
1478.48621	5.5
1488.31079	6.8
1638.75476	5.1
1675.04504	5.5
