# Supplementary material for: Top-Down and Bottom-Up Identification of Proteins by Liquid Extraction Surface Analysis Mass Spectrometry of Healthy and Diseased Human Liver Tissue
Source: J Am Soc Mass Spectrom. 2014 Sep 3;25(11):1953–61. doi: 10.1007/s13361-014-0967-z (PMC4197381; doi:10.1007/s13361-014-0967-z)
Supplement: Supplementary file 5 — (ZIP 6136 kb) [file 13361_2014_967_MOESM5_ESM.zip › data/GFHLDVEDYLSGVLILASELSR_-3_4_55714.txt]

m/z	i	matches
252.27731	11.1
254.98795	2.9
262.32779	18.6	y (2) (1+)
263.24408	2.9
264.36334	12.0
279.22116	5.1
289.33618	10.7
297.32178	10.5
300.37015	2.7
306.37195	4.0
315.37424	4.4
324.16852	2.4
331.33447	15.7	y (6) (2+)
339.92963	2.9
342.30865	3.8
348.18555	4.9
351.22809	8.5
354.39801	9.3
357.38080	12.2
359.20117	4.0
362.27780	9.7
366.17639	4.9
369.42456	2.8
375.49799	22.3	y (3) (1+)
376.45673	3.1
385.29184	13.3
386.23596	7.1
389.26282	2.4
404.47256	2.2
409.35898	11.4
419.59296	8.1
422.61951	4.2
427.32092	4.2
435.21048	6.8
444.34918	10.5
449.38348	8.4
451.07242	14.2
453.38922	10.0
459.19247	11.3
460.35907	13.5
461.43579	25.2
462.41473	10.0
464.24615	9.4
469.37219	42.2
470.44946	19.0
471.13385	8.7
474.62122	7.4
475.47272	6.4
476.37207	8.7
478.30237	5.2
482.84888	23.1
484.35126	4.4
487.20428	13.6
492.55206	5.3
495.16217	6.3
504.36554	89.7	y (4) (1+)
505.34906	17.2
507.68152	23.3	y (14) (3+)
515.29895	27.4	b (14) (3+)
526.32111	15.0
537.49402	5.7
538.34540	2.6
539.36023	36.7	y (15) (3+)-H2O, b (9) (2+)
548.11536	6.7
554.56122	13.5
558.49054	11.5
559.38647	4.7
569.07349	9.2
573.38629	8.7
574.62646	2.0
576.34363	12.1
578.33325	11.8
583.46173	5.4
585.41675	14.2
586.02429	5.4
588.45612	6.9
591.34369	189.5	y (5) (1+), b (16) (3+)
592.49023	60.9
594.27246	7.4
595.54712	10.5
596.60083	19.4
597.27020	8.8
602.46228	4.7
603.45081	9.8
610.03766	27.1
613.55426	3.5
614.23352	6.2
619.96613	25.2
621.79523	15.4
622.48865	7.6
626.46692	11.9
627.98053	33.1
633.93982	5.9
636.23975	4.7
641.53864	12.7
643.38385	36.4	b (18) (3+)
644.48462	36.1	y (6) (1+)-H2O
648.40179	4.3
651.88446	12.6
657.47717	4.1
658.43024	14.5
659.81580	13.6
662.52057	131.5	y (6) (1+)
663.53308	11.0
664.69891	5.5
667.38031	5.3
678.20184	24.6
679.14667	37.6	y (13) (2+)
680.58600	16.9	b (19) (3+)-H2O
682.47400	13.7
683.88135	31.4
685.48914	7.5
687.38135	6.7
690.51294	11.5
699.42627	13.1
701.29987	14.0
705.48151	84.5
707.56708	18.0
708.46582	44.7	b (13) (2+)-H2O
709.27228	19.9
710.04352	3.6
717.04346	45.5	b (13) (2+)
720.05298	55.6
721.94843	29.3
724.78278	27.0	b (20) (3+)
725.51428	24.6
729.86255	12.6
731.01025	50.0
733.73560	7.8
735.99310	11.7
736.80579	15.8
739.44836	36.2
740.40961	110.6
741.55286	8.7
743.49988	3.3
744.68402	6.9
746.82117	10.1
748.22058	16.5	b (21) (3+)-H2O
749.31769	74.3
752.47870	5.5
753.93658	22.5	b (21) (3+)
755.33472	17.1
757.68066	21.1	y (7) (1+)-H2O, y (7) (1+)-NH3
758.64600	14.1
759.59869	7.6
764.96552	6.9
766.39746	11.2
767.61877	41.7
768.51807	17.1
771.16968	86.0
772.07007	8.9
773.73938	174.5	b (14) (2+)
774.54248	5.0
775.52008	23.2	y (7) (1+)
776.52386	56.4
780.53101	31.9	b (7) (1+)-H2O
782.19312	155.2
783.56317	19.7
784.84576	53.2
785.47534	33.0
787.50812	4.3
788.48926	9.9
790.44904	4.4
791.51270	8.6
792.38318	8.5
793.51184	43.6	y (21) (3+)
794.51074	123.8
795.32190	20.3
798.16211	29.5
799.15601	34.3	b (7) (1+)
800.36816	83.9	[M+3H] (3+)-NH3-H2O
801.22150	18.9
815.50372	14.6
821.54865	37.4	b (15) (2+)-H2O
822.61511	15.4
823.31464	8.6
827.17175	130.4
828.17847	10.6
830.28143	42.1	b (15) (2+)
830.97058	8.6
831.76776	8.4
832.48743	4.6
834.47113	7.3
835.43982	17.5
837.55853	29.5
839.76819	16.0
842.94092	19.5
846.79877	24.4
847.69238	10.3
849.38293	53.5
850.17029	28.1
855.80786	14.4
859.97162	34.3
862.81036	55.3
864.34082	83.0
867.54401	78.5
870.61249	12.3
871.81274	21.1	y (8) (1+)-NH3
872.43164	7.3
873.09406	22.0
876.08246	7.1
877.67749	32.2	b (16) (2+)-H2O
878.45392	3.3
879.61230	12.4
886.83667	154.0	b (16) (2+)
887.54315	46.6
888.69458	36.9	y (8) (1+)
889.77032	19.0
891.49927	26.1
892.51593	4.2
899.30432	35.8
900.02332	19.5
904.16656	15.9
907.60266	62.2
909.35114	121.1
910.31982	22.6
911.19629	15.1
913.37115	87.0	b (17) (2+)-H2O, b (8) (1+)
916.42084	5.6
918.09247	25.4
919.62451	13.7
922.27936	275.7	b (17) (2+)
923.15009	80.3	y (17) (2+)-H2O
924.89264	27.4
926.43799	8.5
928.91797	29.3
931.70367	11.0
932.68011	7.4
937.70544	40.7
938.60559	18.5
939.43799	50.2
940.51819	4.7
946.70209	80.7
947.46881	11.2
949.25745	7.8
952.23352	28.5
956.88074	64.3	b (18) (2+)-H2O
957.58942	3.5
960.60858	39.0
964.43188	35.0
965.76501	210.8	b (18) (2+)
966.70050	43.6
969.23944	13.2
971.15521	104.0
974.53156	8.6
976.54236	8.1
983.34680	35.0	y (9) (1+)-H2O
988.74969	39.9
989.61182	16.5	y (18) (2+)
992.56592	13.0
997.56274	23.8
1001.68353	9.8
1006.59003	62.8
1008.71838	8.6
1011.04077	19.6
1012.67017	23.4
1013.52740	6.5
1017.05298	18.7
1019.04065	13.0
1021.57037	46.3	b (19) (2+)-H2O
1022.22864	12.9
1026.67993	28.8
1027.61218	34.6
1029.86292	68.3
1030.53699	73.9	b (19) (2+)
1031.21216	39.3
1032.70618	40.7
1033.79041	2.2
1038.08020	22.2	y (19) (2+)-H2O, y (19) (2+)-NH3
1039.61829	11.3
1042.69922	78.3
1043.75574	12.4
1045.48547	4.7
1046.62183	12.3
1048.21179	18.4
1053.15210	49.6
1054.98352	2.0
1056.51489	4.7
1057.69263	4.5
1058.72546	10.7
1059.36230	5.4
1063.60974	10.7
1065.70569	11.5
1068.58337	11.0
1070.72070	11.4
1072.58655	9.8
1073.37964	29.4
1074.13611	18.0
1077.77966	63.4	b (20) (2+)-H2O
1080.83972	6.1
1082.53479	19.2	y (10) (1+)-H2O
1087.10962	310.1	b (20) (2+)
1088.47815	28.1
1089.63062	11.0
1090.58398	2.3
1092.01697	102.0
1095.20337	30.0
1101.53760	18.3
1103.74878	6.9
1106.52686	10.2
1107.61475	6.3
1109.69897	34.1
1113.88501	16.9
1117.26929	10.1
1121.59399	40.7	b (21) (2+)-H2O
1122.50208	36.0
1125.16809	31.7
1126.49475	11.2
1128.53198	7.6
1130.49011	215.8	b (21) (2+)
1131.22144	83.7
1134.66235	5.1
1141.17053	27.2	y (11) (1+)-NH3
1149.57568	11.1
1151.52734	5.2
1156.82300	20.6
1165.67273	14.9
1168.86865	11.8
1179.64099	12.2
1190.68005	12.4
1197.31506	4.6
1200.76392	8.0
1208.79224	11.3
1216.56543	6.8
1234.29309	12.0
1235.55103	9.4
1236.92249	8.1
1240.94202	14.8
1249.50659	11.8
1258.41797	21.9	b (11) (1+)-H2O
1266.67639	16.8
1267.56287	8.4
1276.34021	9.3
1277.68347	9.9
1278.68115	7.3
1279.50439	32.0
1281.76965	4.5
1313.72119	5.9
1319.78345	10.1
1331.51892	11.2
1335.79126	7.3
1346.69226	12.3
1347.63318	5.5
1365.68042	15.1
1370.80652	18.5
1371.59717	9.7
1374.91711	6.5
1376.67932	8.2
1399.82129	14.7
1405.67004	7.7
1409.72107	8.1
1411.80408	5.3
1419.64746	6.5
1467.73535	5.2
1545.92505	14.5
1556.55505	16.9
1581.75366	7.0
1602.37183	17.9
1666.34607	9.7
1755.75146	10.5
1772.84424	3.3
