# Supplementary material for: Top-Down and Bottom-Up Identification of Proteins by Liquid Extraction Surface Analysis Mass Spectrometry of Healthy and Diseased Human Liver Tissue
Source: J Am Soc Mass Spectrom. 2014 Sep 3;25(11):1953–61. doi: 10.1007/s13361-014-0967-z (PMC4197381; doi:10.1007/s13361-014-0967-z)
Supplement: Supplementary file 5 — (ZIP 6136 kb) [file 13361_2014_967_MOESM5_ESM.zip › data/LGISNHTHVVVYDGEHLGSFYAPR_-3_2_81197.txt]

       m/z	          i	matches
 251.29797	       8.4
 258.27542	      14.0
 297.24866	       6.0
 306.35202	      10.3
 372.12775	       9.3
 377.50668	       4.9
 399.39554	       7.3
 409.49890	      13.2
 415.27090	      12.0
 430.18115	       1.9
 436.42108	       6.1
 442.34897	       7.5
 463.45572	      28.5	a (13) (3+)-NH3, a (13) (3+)-H2O
 465.29590	       6.9
 469.22260	       4.9
 480.09128	      16.3	b (9) (2+)
 491.25018	       5.7
 506.33746	       8.8
 516.38196	      17.5	y (9) (2+)-NH3, a (10) (2+)
 519.42261	       8.2
 521.24835	      23.9	b (10) (2+)-H2O, b (10) (2+)-NH3
 524.18787	      53.0	y (9) (2+)
 529.34302	      10.3
 530.41748	      15.6	b (10) (2+)
 540.36511	       2.2
 544.20709	       4.5
 577.40283	      11.7	a (16) (3+), a (6) (1+)-NH3
 579.88318	      32.6	y (10) (2+)-NH3, y (10) (2+)-H2O, b (11) (2+)
 587.22766	      15.8	b (16) (3+)
 592.27173	       2.1
 594.42047	      14.6	a (6) (1+)
 599.68201	      14.1
 605.00500	       4.0
 613.96185	      16.3
 617.37457	      78.6	y (11) (2+)
 617.99133	      37.8	b (17) (3+)-H2O
 622.34900	      11.1	b (6) (1+)
 623.54993	       2.7
 638.52765	      18.5	a (12) (2+)-H2O, a (12) (2+)-NH3, b (18) (3+)-NH3
 646.37939	       6.5
 653.47742	      10.1	y (5) (1+)
 654.42609	       2.4
 655.58673	      13.4
 658.42133	      10.1	a (19) (3+)-NH3
 706.95801	      12.9	a (20) (3+)-H2O, b (7) (1+)-NH3, a (20) (3+)-NH3
 713.25140	       2.7
 715.34985	       4.5
 718.47089	      16.4	b (13) (2+)
 720.62390	       5.0
 722.19000	      21.3	b (20) (3+), y (19) (3+)-H2O, y (6) (1+)-H2O
 739.64325	      11.8	y (6) (1+)
 742.35193	      10.6
 749.69464	       5.5
 755.72107	       6.5
 756.54626	      11.8	y (13) (2+)
 758.52045	      19.2
 779.26520	       9.0
 791.69580	      17.0
 796.24707	      79.2	y (21) (3+)
 797.59705	     192.2	y (7) (1+), y (14) (2+)-H2O, a (15) (2+), y (14) (2+)-NH3
 798.51361	      94.8
 799.51575	      15.2	b (22) (3+)
 800.76599	       4.1
 806.44617	      28.1	y (14) (2+)
 809.61249	      27.4
 811.62695	      22.1	b (15) (2+)
 814.51190	       5.9
 828.39990	      57.2	y (22) (3+)-NH3
 833.75134	      37.1	y (22) (3+)
 842.44495	       8.0
 845.47284	       9.0
 852.46832	      55.7	y (23) (3+)
 854.32581	      18.5
 855.48065	      54.4	y (15) (2+)
 856.17865	      27.4	a (16) (2+)-H2O
 857.07770	      18.2	a (16) (2+)-NH3
 860.61353	      22.1	b (8) (1+)
 862.73944	       5.6
 866.64532	      21.6	a (16) (2+)
 868.45184	       7.5
 871.48309	      73.2	b (16) (2+)-H2O, b (16) (2+)-NH3
 872.71930	      45.0
 873.56854	      30.2
 878.56921	      69.2	[M+3H] (3+)-NH3-H2O
 879.31287	      32.5
 880.15765	      55.7	b (16) (2+)
 881.34369	      71.8
 882.61353	      16.3
 905.61163	      24.6	y (16) (2+)
 907.04187	      16.6
 909.58417	      23.0
 910.68817	     111.5	y (8) (1+)
 911.62262	      14.6
 912.38385	      26.6
 913.32379	      20.5
 914.11963	      22.9	a (9) (1+)-H2O, a (17) (2+)-NH3, a (17) (2+)-H2O
 915.23889	      41.0	a (9) (1+)-NH3
 919.83527	      14.1
 922.71643	      38.9	a (17) (2+)
 923.32666	      11.1
 928.37317	      43.6	b (17) (2+)-NH3
 932.69348	       3.2
 933.62109	       2.4
 936.51746	       8.3
 937.31097	      90.3
 956.48724	      18.9	b (18) (2+)-NH3, b (18) (2+)-H2O
 957.43958	       8.4
 960.57465	      20.9
 962.42285	       4.5
 989.42969	      11.6
1000.60272	      15.9	b (19) (2+)-NH3
1008.50977	      10.4	b (19) (2+)
1009.40814	      35.5
1023.97449	      27.2
1024.75964	      35.7	y (18) (2+)
1031.59961	      13.8
1035.04004	      17.6
1041.71448	      11.8	b (10) (1+)-NH3
1047.77393	       6.7
1048.53882	      45.6
1058.78857	      45.6	b (10) (1+), a (20) (2+)-H2O, a (20) (2+)-NH3
1065.15332	      26.9
1070.66614	       5.0
1073.13184	      15.2	b (20) (2+)-NH3, b (20) (2+)-H2O
1074.07837	      14.9
1083.04529	       8.6
1092.98743	      22.7	y (19) (2+)
1093.82568	      34.5
1120.74976	      17.9
1124.88232	       6.5
1131.47900	      14.8
1140.72266	      14.0	y (20) (2+)-H2O, y (20) (2+)-NH3, b (11) (1+)-NH3, a (21) (2+)-NH3, a (21) (2+)-H2O
1141.71997	       6.7
1143.03992	      14.4
1150.50305	      12.0
1151.78674	      22.9
1154.66382	      15.0	b (21) (2+)-NH3, b (21) (2+)-H2O
1157.62805	      21.2	b (11) (1+)
1158.70300	       5.4
1159.66016	      20.8	y (10) (1+)-NH3
1187.02832	      18.7
1193.80505	       7.5
1199.07532	      23.3	b (22) (2+)
1216.71887	       9.2
1233.66736	      32.9	y (11) (1+), a (23) (2+)
1234.66846	      11.8
1235.68872	       7.8
1244.69397	       6.2
1248.72766	      21.9
1269.62427	      21.8	y (23) (2+)-H2O, y (23) (2+)-NH3
1274.89954	       5.2
1294.68201	      19.1
1320.55896	       4.5
1350.49768	       2.2
1435.75903	      63.9	b (13) (1+)
1436.66650	       7.6
1437.81555	      14.6
1493.83716	       2.3
1507.59814	       8.6
1514.74634	       9.0
1604.70508	       2.5
1612.80371	      14.6
1622.20593	       6.1
1623.23254	       7.2
1623.90161	      41.1
