# Supplementary material for: Top-Down and Bottom-Up Identification of Proteins by Liquid Extraction Surface Analysis Mass Spectrometry of Healthy and Diseased Human Liver Tissue
Source: J Am Soc Mass Spectrom. 2014 Sep 3;25(11):1953–61. doi: 10.1007/s13361-014-0967-z (PMC4197381; doi:10.1007/s13361-014-0967-z)
Supplement: Supplementary file 5 — (ZIP 6136 kb) [file 13361_2014_967_MOESM5_ESM.zip › data/LGISNHTHVVVYDGEHLGSFYAPR_-3_4_3492.txt]

       m/z	          i	matches
 251.29797	       8.4
 258.27542	      14.0
 297.24866	       6.0
 306.35202	      10.3
 372.12775	       9.3
 377.50668	       4.9
 399.39554	       7.3
 409.49890	      13.2
 415.27090	      12.0
 430.18115	       1.9
 436.42108	       6.1
 442.34897	       7.5
 463.45572	      28.5
 465.29590	       6.9
 469.22260	       4.9
 480.09128	      16.3	b (9) (2+)
 491.25018	       5.7
 506.33746	       8.8
 516.38196	      17.5	y (9) (2+)-NH3
 519.42261	       8.2
 521.24835	      23.9	b (10) (2+)-NH3, b (10) (2+)-H2O
 524.18787	      53.0	y (9) (2+)
 529.34302	      10.3
 530.41748	      15.6	b (10) (2+)
 540.36511	       2.2
 544.20709	       4.5
 577.40283	      11.7
 579.88318	      32.6	b (11) (2+), y (10) (2+)-NH3, y (10) (2+)-H2O
 587.22766	      15.8	b (16) (3+)
 592.27173	       2.1
 594.42047	      14.6
 599.68201	      14.1
 605.00500	       4.0
 613.96185	      16.3
 617.37457	      78.6	y (11) (2+)
 617.99133	      37.8	b (17) (3+)-H2O
 622.34900	      11.1	b (6) (1+)
 623.54993	       2.7
 638.52765	      18.5	b (18) (3+)-NH3
 646.37939	       6.5
 653.47742	      10.1	y (5) (1+)
 654.42609	       2.4
 655.58673	      13.4
 658.42133	      10.1
 706.95801	      12.9	b (7) (1+)-NH3
 713.25140	       2.7
 715.34985	       4.5
 718.47089	      16.4	b (13) (2+)
 720.62390	       5.0
 722.19000	      21.3	b (20) (3+), y (19) (3+)-H2O, y (6) (1+)-H2O
 739.64325	      11.8	y (6) (1+)
 742.35193	      10.6
 749.69464	       5.5
 755.72107	       6.5
 756.54626	      11.8	y (13) (2+)
 758.52045	      19.2
 779.26520	       9.0
 791.69580	      17.0
 796.24707	      79.2	y (21) (3+)
 797.59705	     192.2	y (14) (2+)-NH3, y (7) (1+), y (14) (2+)-H2O
 798.51361	      94.8
 799.51575	      15.2	b (22) (3+)
 800.76599	       4.1
 806.44617	      28.1	y (14) (2+)
 809.61249	      27.4
 811.62695	      22.1	b (15) (2+)
 814.51190	       5.9
 828.39990	      57.2	y (22) (3+)-NH3
 833.75134	      37.1	y (22) (3+)
 842.44495	       8.0
 845.47284	       9.0
 852.46832	      55.7	y (23) (3+)
 854.32581	      18.5
 855.48065	      54.4	y (15) (2+)
 856.17865	      27.4
 857.07770	      18.2
 860.61353	      22.1	b (8) (1+)
 862.73944	       5.6
 866.64532	      21.6
 868.45184	       7.5
 871.48309	      73.2	b (16) (2+)-H2O, b (16) (2+)-NH3
 872.71930	      45.0
 873.56854	      30.2
 878.56921	      69.2	[M+3H] (3+)-NH3-H2O
 879.31287	      32.5
 880.15765	      55.7	b (16) (2+)
 881.34369	      71.8
 882.61353	      16.3
 905.61163	      24.6	y (16) (2+)
 907.04187	      16.6
 909.58417	      23.0
 910.68817	     111.5	y (8) (1+)
 911.62262	      14.6
 912.38385	      26.6
 913.32379	      20.5
 914.11963	      22.9
 915.23889	      41.0
 919.83527	      14.1
 922.71643	      38.9
 923.32666	      11.1
 928.37317	      43.6	b (17) (2+)-NH3
 932.69348	       3.2
 933.62109	       2.4
 936.51746	       8.3
 937.31097	      90.3
 956.48724	      18.9	b (18) (2+)-NH3, b (18) (2+)-H2O
 957.43958	       8.4
 960.57465	      20.9
 962.42285	       4.5
 989.42969	      11.6
1000.60272	      15.9	b (19) (2+)-NH3
1008.50977	      10.4	b (19) (2+)
1009.40814	      35.5
1023.97449	      27.2
1024.75964	      35.7	y (18) (2+)
1031.59961	      13.8
1035.04004	      17.6
1041.71448	      11.8	b (10) (1+)-NH3
1047.77393	       6.7
1048.53882	      45.6
1058.78857	      45.6	b (10) (1+)
1065.15332	      26.9
1070.66614	       5.0
1073.13184	      15.2	b (20) (2+)-NH3, b (20) (2+)-H2O
1074.07837	      14.9
1083.04529	       8.6
1092.98743	      22.7	y (19) (2+)
1093.82568	      34.5
1120.74976	      17.9
1124.88232	       6.5
1131.47900	      14.8
1140.72266	      14.0	b (11) (1+)-NH3, y (20) (2+)-H2O, y (20) (2+)-NH3
1141.71997	       6.7
1143.03992	      14.4
1150.50305	      12.0
1151.78674	      22.9
1154.66382	      15.0	b (21) (2+)-NH3, b (21) (2+)-H2O
1157.62805	      21.2	b (11) (1+)
1158.70300	       5.4
1159.66016	      20.8	y (10) (1+)-NH3
1187.02832	      18.7
1193.80505	       7.5
1199.07532	      23.3	b (22) (2+)
1216.71887	       9.2
1233.66736	      32.9	y (11) (1+)
1234.66846	      11.8
1235.68872	       7.8
1244.69397	       6.2
1248.72766	      21.9
1269.62427	      21.8	y (23) (2+)-H2O, y (23) (2+)-NH3
1274.89954	       5.2
1294.68201	      19.1
1320.55896	       4.5
1350.49768	       2.2
1435.75903	      63.9	b (13) (1+)
1436.66650	       7.6
1437.81555	      14.6
1493.83716	       2.3
1507.59814	       8.6
1514.74634	       9.0
1604.70508	       2.5
1612.80371	      14.6
1622.20593	       6.1
1623.23254	       7.2
1623.90161	      41.1
