# Supplementary material for: Top-Down and Bottom-Up Identification of Proteins by Liquid Extraction Surface Analysis Mass Spectrometry of Healthy and Diseased Human Liver Tissue
Source: J Am Soc Mass Spectrom. 2014 Sep 3;25(11):1953–61. doi: 10.1007/s13361-014-0967-z (PMC4197381; doi:10.1007/s13361-014-0967-z)
Supplement: Supplementary file 5 — (ZIP 6136 kb) [file 13361_2014_967_MOESM5_ESM.zip › data/TLQEVLTMEYR_-3_2_75511.txt]

m/z	i	matches
187.32420	3.7
197.33513	7.9
205.15996	14.3
206.14862	9.2
208.09399	7.7
225.21439	5.7
228.59744	13.7
229.34976	65.1
230.20480	10.4
233.26160	26.0
242.15344	9.6
246.23608	9.2
251.34355	28.6
253.17685	9.8
256.24228	12.3
258.27258	9.8
261.36917	4.2
273.28494	4.4
276.41971	3.2
279.23611	7.8
288.23080	12.7
290.27689	4.7
294.31161	8.3
295.56497	8.1
296.23132	4.6
301.32028	2.7
305.75320	16.9
319.31320	8.3
327.24097	6.5
332.17856	3.8
338.24728	46.6	y (2) (1+)
341.36569	12.1
355.91837	8.0
357.57166	51.0
365.09253	6.7
367.43420	11.0
378.24640	6.5
382.31549	4.2
385.28989	11.7
391.38419	3.6
395.31616	13.1
396.90201	49.3	y (6) (2+)-H2O
398.26379	7.8
399.16278	6.0
402.32224	9.9
406.45181	3.6
410.38989	5.1
411.31921	15.4
413.44205	16.9
414.51288	11.6
416.24445	4.1
419.29156	9.2
424.55231	22.4
425.30930	9.9
429.28650	5.2
441.34412	3.3
442.44482	36.3
445.41156	4.7
449.32452	3.6
450.49744	11.9
452.38800	15.9
453.36987	16.5
454.24060	6.2
456.83093	16.3
461.76422	8.8
465.91046	14.5
467.28021	92.6	y (3) (1+)
470.20123	16.2
471.32458	11.7
472.33319	62.2	b (4) (1+)
479.33655	4.4
485.07855	4.8
486.46490	5.9
487.40643	3.3
492.84473	5.1
495.29852	23.1
498.24194	11.1
499.27594	28.4
500.32916	6.3
501.25269	27.0	a (9) (2+)-NH3
503.39850	7.4
504.01251	22.4
509.27649	2.3
510.79108	25.6
513.76666	52.7	b (9) (2+)-H2O
515.34192	5.3
520.37262	16.3
521.06793	5.9
521.94366	18.6
523.34607	2.9
525.52527	16.0
526.48407	50.5	a (5) (1+)-NH3
529.35516	3.7
531.35046	6.8
536.65643	23.6
538.38391	22.7
539.29401	11.7
540.45508	37.9
541.49878	29.8
542.14911	12.3
543.37653	76.7	a (5) (1+)
544.32898	30.7
545.25616	8.1
547.19312	4.7
548.43384	12.4
549.30865	8.5
551.92523	2.7
553.34570	34.2	b (5) (1+)-H2O
554.37744	6.0
555.43146	12.5
556.40607	7.8
557.41248	4.8
558.62543	16.6
560.29889	14.4
561.65491	49.2
562.67188	34.4
563.91235	9.4
568.58771	3.6
569.59924	17.9
571.45343	75.0	b (5) (1+)
572.47662	19.7
574.16302	9.5
575.94531	142.7	y (9) (2+)-H2O, y (9) (2+)-NH3
576.92938	46.3
577.82458	14.4
582.31024	6.2
584.98450	358.7	y (9) (2+)
586.02338	20.6
590.27844	7.1
591.22742	2.4
592.84546	72.9
594.37976	10.8
595.34924	10.4
597.19354	26.4
598.40991	139.0	y (4) (1+)
599.43427	36.2
602.08405	20.4
603.53168	25.3
605.01471	74.9	b (10) (2+)
611.28436	3.2
612.71906	4.1
613.97723	52.2
616.06024	10.9
616.68414	6.4
617.47815	22.5
619.45886	33.4
620.24121	29.3
622.42572	48.2
623.35559	11.3
624.39423	75.4
631.55328	4.4
633.29840	28.7	y (10) (2+)-NH3
636.04340	7.5
637.76056	13.7
639.69147	43.7	a (6) (1+)-NH3
640.62128	7.2
641.94574	11.2
646.41284	47.8
647.56354	14.8
648.80927	59.1
649.51691	17.6
650.41833	9.8
651.85193	11.9
653.47308	47.8
656.62726	19.5
657.38702	31.8
658.51929	4.3
659.23230	41.9
660.50330	77.6
661.43854	36.1
663.69653	5.4
665.01740	9.1
666.38702	108.1	b (6) (1+)-H2O
667.45477	34.5	b (6) (1+)-NH3
668.97424	11.5
669.78271	9.4
670.43762	22.3
671.80463	23.7
673.90497	60.0
674.64832	75.0	[M+2H] (2+)-NH3-H2O
675.41187	7.6
679.46088	10.2
681.90582	98.4	y (5) (1+)-H2O, y (5) (1+)-NH3
683.34003	313.4	[M+2H] (2+)-NH3, [M+2H] (2+)-H2O
684.06702	54.2	b (6) (1+)
699.42578	206.9	y (5) (1+)
700.28503	41.9
702.60260	8.6
704.36639	23.9
712.37091	5.4
718.09918	4.6
719.14331	27.7
720.51984	20.7
723.47125	30.5
726.62042	62.0
728.39655	23.4
735.56610	57.4
736.37622	13.9
740.82184	36.0	a (7) (1+)-NH3
743.49750	44.2
744.50482	29.1
745.36719	2.8
746.37671	36.3
747.54803	15.1
750.69202	22.0
751.60706	4.7
752.41492	20.7
753.52350	15.9
761.16351	33.9
764.55835	12.5
766.04620	14.9
767.68420	3.6
768.58521	67.6	b (7) (1+)-NH3
769.46661	5.9
770.44983	19.1
772.33270	8.4
775.32947	434.3
776.21503	45.2
779.64752	19.6
784.36981	5.8
785.50238	44.7	b (7) (1+)
786.47601	4.1
790.74683	7.0
791.60785	20.3
794.30194	3.2
796.03754	40.2	y (6) (1+)-NH3
799.35938	4.0
802.09845	26.8
803.51227	9.9
812.51556	221.8	y (6) (1+)
813.58307	42.9
814.26807	13.7
819.44379	6.5
820.46368	1.8
821.70026	12.3
823.32349	10.3
827.91553	33.6
828.69763	24.8
829.46112	198.7
830.19574	71.7
830.91095	19.2
832.00934	141.6
834.82434	85.8
836.26855	39.3
840.07928	43.4
841.73364	18.9
842.58038	61.2
843.58008	18.2
844.87213	15.5
846.63684	6.5
849.52356	35.5
850.57214	15.0
851.76508	4.3
852.68170	14.5
854.96338	21.8
855.81482	25.8
856.59265	30.8
857.44366	17.6
858.61121	4.4
861.03674	21.8
869.77820	5.2
875.48944	14.5
876.83063	22.4
878.55585	33.1
880.34985	18.0
881.14636	40.0
881.97913	19.2
884.61865	16.1
888.96777	9.4
893.65259	15.7
894.45142	66.4	y (7) (1+)-NH3
896.44653	7.3
897.36719	14.9
898.63287	58.0	b (8) (1+)-H2O
899.58252	24.8	b (8) (1+)-NH3
903.53217	18.6
906.13959	20.6
910.71484	5.7
911.63904	81.1	y (7) (1+)
912.60339	82.8
913.99243	82.8
915.60425	108.9
916.63171	34.2	b (8) (1+)
917.57825	21.7
919.61731	11.1
920.44391	13.1
921.12805	14.8
929.18585	21.7
931.70319	6.4
933.78503	23.2
935.08649	37.2
937.48926	11.9
939.43707	3.9
941.55072	19.3
942.61877	55.1
944.53015	52.1
949.95020	5.0
950.86066	50.6
951.81549	51.2
953.44562	19.0
954.55829	18.8
958.50476	10.7
959.59497	28.9
961.74994	8.7
962.97675	17.5
963.66040	2.4
966.41620	22.5
967.39270	27.2
968.73242	28.1
969.51923	51.8
970.69360	25.3
974.69623	25.5
977.30505	7.0
981.78186	3.3
982.54169	4.9
983.74493	19.7
984.49158	14.0
986.73401	5.0
993.88623	19.2
995.56647	16.2
1006.52490	4.3
1007.65710	12.3
1010.53345	7.6
1017.97528	24.9	a (9) (1+)
1022.89514	9.2
1025.70471	49.5
1026.72693	13.5
1027.69202	14.4
1032.49243	7.5
1039.28967	15.7
1040.53528	73.4	y (8) (1+)
1041.58276	43.4
1043.49902	15.7
1044.29871	2.3
1045.41614	40.9	b (9) (1+)
1049.39307	15.9
1055.03833	26.4
1070.50256	9.2
1076.66455	8.4
1080.58936	8.0
1088.62231	21.6
1095.01477	6.1
1096.55151	4.6
1099.59277	13.0
1107.10303	4.4
1114.62537	14.9
1118.53516	4.9
1120.37976	5.7
1135.83826	5.1
1136.76172	8.4
1137.55298	5.5
1138.70325	31.3
1139.66943	5.8
1140.51099	4.7
1142.73267	8.1
1152.75562	30.0
1153.68042	179.9
1154.72083	202.8
1155.68323	26.6
1162.59155	8.2
1168.76855	40.5	y (9) (1+)
1169.60339	19.0
1208.59888	9.7
1209.69824	13.8
1228.66248	7.8
1236.75305	8.2
1237.50574	20.4
1242.62878	12.1
1260.97070	6.0
1281.72388	30.0	y (10) (1+)
1344.49670	14.7
