# Supplementary material for: Top-Down and Bottom-Up Identification of Proteins by Liquid Extraction Surface Analysis Mass Spectrometry of Healthy and Diseased Human Liver Tissue
Source: J Am Soc Mass Spectrom. 2014 Sep 3;25(11):1953–61. doi: 10.1007/s13361-014-0967-z (PMC4197381; doi:10.1007/s13361-014-0967-z)
Supplement: Supplementary file 5 — (ZIP 6136 kb) [file 13361_2014_967_MOESM5_ESM.zip › data/TMTQFLEQGEATLSVAR_-3_2_77253.txt]

m/z	i	matches
184.55577	19.0
190.99142	3.6
203.25549	5.3
205.11244	7.1
215.08990	2.5
227.30199	12.5
229.86639	10.7
231.26956	12.1
233.30850	17.8
234.16641	4.0
246.28796	10.8
251.12515	7.2
254.24707	4.3
255.40677	23.9
261.19525	16.1
270.28708	5.5
271.19778	8.5
272.20126	10.7
274.37457	6.2
276.20193	7.1
280.35855	6.5
287.32953	11.4
288.25742	12.0
289.17566	9.3
292.37323	12.3
300.59265	13.4
303.43228	4.8
306.68048	5.4
309.14856	12.3
325.25241	16.0
334.21906	24.5
338.58704	2.1
341.33075	3.5
345.51068	127.8	b (9) (3+), y (3) (1+)
347.42828	5.1
348.88605	10.0
350.83334	9.2
351.54410	7.3
353.33466	29.1
355.36740	10.4
356.36365	3.2
359.40622	23.8
360.28809	20.9
361.39783	11.0
363.21423	15.3
365.24939	10.4
367.28528	14.8
369.37500	7.4
372.31879	6.8
378.43027	6.5
383.39178	6.5
384.54446	6.1
385.37537	3.0
386.38324	10.1
390.38373	6.0
394.52039	5.7
395.33975	16.0
400.42358	9.3
408.47253	3.7
410.58969	7.3
411.45721	5.6
414.98523	29.7
417.27173	12.2
421.26715	7.8
422.80493	7.4
424.33069	12.3
425.20782	12.1
426.36389	28.8
428.33179	11.1
429.44965	21.6
432.38678	191.2	y (4) (1+)
433.44855	119.3	a (4) (1+)
434.91534	26.6
436.41437	18.7
437.85260	4.8
442.45648	25.5
443.39172	13.9
444.31744	25.0
445.35938	27.7
447.27161	9.0
448.78455	12.5
451.36414	15.2
452.38171	9.1
453.00439	25.2
454.60986	14.5
456.26300	6.0
457.36920	41.6
460.00946	13.7
460.77954	3.1
462.34497	24.0
463.27441	3.7
465.67920	3.2
467.03729	11.1
468.68707	28.8
469.49945	27.6
470.45880	7.4
472.38568	13.5
478.18652	8.3
480.29968	9.7
483.31616	13.3
487.59082	9.4
488.54285	15.6
489.57922	60.8	b (8) (2+)
490.38171	33.6
494.48517	46.9
496.21857	6.1
496.98022	67.8	a (9) (2+)-NH3
498.20856	19.4
499.10779	37.1
502.45123	26.5
504.27161	16.3
508.37970	5.9
510.17999	2.7
511.44324	24.8
512.88458	29.4
513.52582	29.2
514.28058	9.7
515.21442	50.0
516.46301	79.2	y (14) (3+), y (10) (2+)
517.19385	25.4
519.03815	24.6
526.60480	36.4	y (5) (1+)-H2O
528.39148	32.0	y (5) (1+)-NH3
534.69293	24.2
537.82733	18.4
539.45569	21.1
540.11810	29.2
541.64789	26.3
544.80798	36.2	y (15) (3+)-H2O
545.57965	42.2	y (5) (1+), y (15) (3+)-NH3, b (15) (3+)
546.45721	20.3
547.44635	3.1
548.90369	14.1
549.59448	17.0
551.11884	40.0	y (15) (3+)
552.34436	13.6
553.06989	17.4
554.11957	38.5	a (16) (3+)-H2O
555.37665	24.0
557.00323	42.6
561.33008	6.3
562.79346	60.7	a (5) (1+)-H2O
563.67010	17.0
566.33710	42.8
569.02875	6.2
570.62659	50.9	b (16) (3+)
571.81262	61.2	y (11) (2+)-H2O, y (11) (2+)-NH3
572.41797	40.6
574.20215	50.7	b (10) (2+)-H2O, b (10) (2+)-NH3
574.82971	37.1
576.00690	27.3
577.77423	25.2
581.00714	111.8	y (11) (2+), a (5) (1+)
582.14514	33.3
583.47363	32.3	b (10) (2+)
584.48914	70.7
588.38751	82.6	y (16) (3+)-H2O, y (16) (3+)-NH3
589.25085	12.7
590.19843	5.5
591.44293	30.3
592.04364	55.6	b (5) (1+)-NH3, b (5) (1+)-H2O
593.39160	24.9
594.37909	14.0
596.35242	43.4	a (11) (2+)-H2O, a (11) (2+)-NH3
597.63245	6.3
598.61530	36.9
599.40289	20.6
601.42792	31.6
602.32867	93.9
603.04169	1.8
603.68237	15.4
604.33325	42.6	a (11) (2+)
605.65857	48.4
606.81335	59.8
607.89337	15.3
610.37805	146.4	b (11) (2+)-H2O, b (11) (2+)-NH3
611.39966	103.0
612.55371	41.2
613.72626	83.6
614.34949	32.9
616.20996	617.2	[M+3H] (3+)-NH3-H2O
617.13074	179.9
617.83881	34.3
619.13617	148.4	b (11) (2+)
620.08118	89.4
621.85638	88.2	[M+3H] (3+)-H2O, [M+3H] (3+)-NH3
630.70752	16.0
632.21533	2.6
634.60992	31.4
637.90857	7.1
640.37903	28.8
641.69397	36.4
642.59076	39.4
643.48248	11.9
644.58551	11.7
646.54608	119.8	a (12) (2+)-NH3, a (12) (2+)-H2O, y (6) (1+)
647.82275	108.0
648.59009	29.9
650.97333	11.0
655.40137	64.2	a (12) (2+)
656.58301	23.5
657.69440	19.3
658.44055	16.7
659.54907	8.0
660.82977	9.1
661.62463	6.0
663.44489	6.0
665.57336	16.7
666.92365	21.1
668.86707	23.5
669.57208	48.4	b (12) (2+)
670.31604	43.6
674.12689	24.5
675.53870	24.5
676.77203	2.9
681.10388	25.9
683.39191	24.9
684.24615	24.4
686.46216	93.1
687.29840	3.9
688.45001	14.1
689.33826	5.9
690.73041	41.8
692.60382	26.4
694.72803	25.4
699.21747	81.7	y (7) (1+)-H2O
700.49457	54.1	y (7) (1+)-NH3
701.71387	81.0	y (13) (2+)-H2O, y (13) (2+)-NH3
702.54382	66.6	a (13) (2+)-NH3, a (13) (2+)-H2O
704.41058	48.1	b (6) (1+)-H2O
705.32562	115.3	b (6) (1+)-NH3
706.37347	15.7
707.93878	31.3
711.25055	53.7	y (13) (2+), a (13) (2+)
713.83661	57.4
714.50537	26.9
716.90613	163.7
717.59412	260.7	b (13) (2+)-NH3, y (7) (1+), b (13) (2+)-H2O
718.46014	57.7
719.39044	9.9
722.52332	95.6	b (6) (1+)
723.53522	40.8
726.33405	41.4	b (13) (2+)
729.08209	15.1
730.18457	25.7
731.21808	49.7
736.40594	27.3
737.72107	8.2
738.35547	22.7
739.68903	17.0
740.38013	6.0
741.42883	47.4
742.51227	47.4
744.04675	5.4
744.97046	8.3
747.54834	13.5
752.59961	94.2
754.40631	60.8
755.64380	23.4
758.54333	29.5
759.59424	16.8
760.69519	134.3	b (14) (2+)-H2O, b (14) (2+)-NH3
761.83887	17.0
762.88660	14.1
764.20679	81.2
764.96014	48.1
765.83246	49.2	y (14) (2+)-H2O, y (14) (2+)-NH3
766.45642	23.4
769.08295	113.0	b (14) (2+)
769.95758	86.1
770.60547	139.2
774.89734	15.7
775.98126	46.2
776.93201	81.0
778.67029	26.3
784.57080	28.4
785.43683	9.2
788.17273	4.1
788.95776	14.5
791.39783	23.3
793.46808	11.7
794.36487	4.0
796.44269	17.8
798.55005	16.1
799.53888	25.5
800.58398	11.4
801.44611	38.1
802.61755	12.9
805.60138	22.2
808.97095	29.7
809.79175	12.1
810.58600	78.9	b (15) (2+)-NH3, b (15) (2+)-H2O
812.10541	34.8
813.78619	4.4
815.16083	61.0
816.71417	180.2	y (15) (2+)-NH3, y (15) (2+)-H2O
818.46649	12.3
820.26355	20.6
822.06470	22.9
825.86060	49.5	y (15) (2+)
826.71136	24.6
830.13196	50.3	y (8) (1+)-NH3
833.21222	30.5
834.46161	13.2
836.37872	31.9
839.56635	8.9
841.14307	13.4
842.29352	42.7
843.58710	39.7
844.52435	19.3
845.46497	7.8
846.95630	7.9
852.18030	34.7	b (7) (1+)
854.40308	3.3
855.02557	29.5
856.04700	8.9
857.54376	3.6
858.56219	39.9
860.21387	51.2
864.04584	39.5
869.22705	39.4
871.06689	2.5
875.56799	7.0
876.62115	11.9
879.42035	3.8
881.70325	19.1
882.53900	4.2
884.70941	30.2
887.59503	3.2
888.62939	15.0
896.51733	27.2
897.80304	61.1
903.66589	64.3	y (9) (1+)
907.56171	4.9
913.55536	4.0
918.59412	9.9
921.42279	8.4
925.90540	12.5
937.09204	22.0
939.69006	13.1
942.38928	8.4
945.05249	7.9
945.88110	11.0
946.61176	8.7
956.56329	13.1
958.71808	12.5
960.47363	2.9
961.39093	7.0
967.59308	12.4
969.61725	4.9
976.92859	40.6
977.63708	8.6
979.63232	14.8
981.36377	9.1
986.71240	17.0
989.55963	4.6
990.79388	22.3
993.58612	48.2
995.94971	23.5
997.64142	17.2
1002.95703	17.8
1009.62616	6.9
1021.55414	9.0
1025.57544	6.1
1028.65137	5.5
1034.64050	16.2
1035.65002	2.4
1036.55017	22.8
1045.41162	5.4
1050.39246	10.2
1055.94189	13.0
1063.46338	14.8
1070.74255	2.9
1075.75928	30.1
1080.48743	13.6
1081.60266	31.3
1082.64270	4.1
1093.31995	6.2
1099.09863	13.1
1100.81201	5.1
1105.73010	15.6
1107.56836	6.0
1124.89319	29.9
1125.62585	3.4
1147.47900	37.2	b (10) (1+)-H2O
1166.67407	13.9
1212.65625	14.0
1219.50305	11.9
1220.46301	13.4
1237.53198	42.1
1296.81677	4.2
1321.58569	15.8
1337.65637	4.1
1338.66907	7.7
1522.72009	8.8
