# Supplementary material for: Top-Down and Bottom-Up Identification of Proteins by Liquid Extraction Surface Analysis Mass Spectrometry of Healthy and Diseased Human Liver Tissue
Source: J Am Soc Mass Spectrom. 2014 Sep 3;25(11):1953–61. doi: 10.1007/s13361-014-0967-z (PMC4197381; doi:10.1007/s13361-014-0967-z)
Supplement: Supplementary file 5 — (ZIP 6136 kb) [file 13361_2014_967_MOESM5_ESM.zip › data/NLHHELELGVVMGK_-3_4_1762.txt]

       m/z	          i	matches
 173.19800	      12.8
 174.09683	       8.1
 180.12167	      10.9
 183.10329	       8.3
 184.10437	      18.4
 188.01566	       7.7
 191.24207	       5.8
 197.17694	       3.3
 199.20618	       9.8
 200.24832	      45.6
 204.03911	       3.7
 209.94588	       3.3
 215.25897	       5.2
 223.30373	       9.3
 224.10405	       4.9
 227.25084	      24.5
 228.14471	      34.3	b (2) (1+)
 229.27621	      12.2
 243.42070	       4.8
 246.29207	       5.4
 248.16876	       9.2
 256.17365	       4.7
 257.19650	      11.0
 263.22821	      10.7
 267.48779	      17.1	y (5) (2+)
 270.37027	       2.3
 277.23175	      25.4
 282.45840	       9.0
 285.11426	       2.8
 287.77374	      10.5
 304.12506	       2.8
 307.10919	       2.9
 308.50262	      10.3
 319.44965	      33.4
 335.57446	      34.6	y (3) (1+)
 339.64447	       8.6
 341.27734	       3.0
 347.19781	       4.6
 352.38931	      82.4	y (7) (2+), y (10) (3+)-H2O
 354.10931	      29.6
 354.77014	      13.6
 357.78976	      20.1
 358.84558	      21.3	y (10) (3+)
 362.44434	      12.5
 364.27435	      39.8	b (6) (2+)-NH3, b (6) (2+)-H2O
 365.34756	      19.1	b (3) (1+)
 367.53992	       9.8
 372.83691	       5.3
 376.40143	      16.4	b (10) (3+)-NH3
 377.44727	      13.2
 380.36774	       4.1
 386.93530	      12.9
 391.43127	       3.0
 393.34979	       4.8
 397.21399	       9.1
 407.25049	      15.5	y (8) (2+)-H2O
 409.40869	      12.3
 411.14990	      12.1
 412.27258	       5.3
 413.20099	       3.8
 416.28162	       5.4
 417.26941	       4.8
 418.34937	      23.1
 423.46484	      17.4
 426.95862	       5.1
 428.37238	      13.9
 434.42670	      49.0	y (4) (1+)
 436.25232	       3.1
 437.50629	     131.4	b (7) (2+)
 438.31561	       9.7
 442.15259	      10.8
 445.30243	      20.0	y (12) (3+)-NH3
 446.78705	      45.8
 447.87677	      15.1
 449.76837	      19.3	y (12) (3+)
 451.00220	      12.9
 453.09064	      13.7
 454.43030	      21.9
 459.24622	      15.2
 460.35779	      19.9
 461.76605	      16.3
 468.31201	       4.8
 470.80231	      19.0
 471.40967	      21.7	b (13) (3+)-H2O, b (13) (3+)-NH3
 474.34125	      15.9
 475.04498	       6.3
 475.94434	      11.7
 477.08398	       6.3
 480.39337	      15.2
 483.14478	       4.2
 484.63171	       7.0
 485.74689	      21.9	b (8) (2+)-NH3, b (4) (1+)-NH3
 488.43591	       2.1
 489.13062	      11.6
 491.41199	      52.3
 492.75061	       9.0
 493.92169	     229.0	b (8) (2+)
 494.87433	      35.8
 496.26959	       1.4
 498.32104	       5.9
 500.29083	      29.9
 502.43066	      14.1
 504.32703	      74.9
 504.97852	      15.5
 505.87079	      25.9
 508.08325	      79.1
 508.95441	      87.7
 510.31262	      22.5
 512.28156	      24.7
 513.08484	      16.9	b (9) (2+)-H2O
 514.22644	      66.2	[M+3H] (3+)-NH3-H2O, b (9) (2+)-NH3
 516.57349	      87.1	y (5) (1+)-NH3
 517.21222	     167.5
 518.00000	      91.5
 520.47375	      98.7	[M+3H] (3+)-H2O, [M+3H] (3+)-NH3
 526.14099	       2.6
 527.06915	       5.0
 532.50903	      25.6
 533.38464	      11.0
 547.30292	       3.1
 553.16229	      14.3
 556.74139	       9.4
 557.87000	       9.8
 559.17249	       5.9
 559.93585	      20.7
 561.24780	       4.8
 571.96069	      95.4	b (10) (2+)
 573.33142	      15.3	y (6) (1+)-NH3
 590.42328	     200.8	y (6) (1+)
 591.50739	      48.9
 592.50299	      16.7
 595.49438	      16.8
 599.50909	       6.7
 607.00934	      33.7	y (11) (2+)
 610.26288	       7.0
 610.93439	      24.0
 614.92950	      30.2	b (5) (1+)-NH3
 619.77472	      30.2
 621.48334	      12.2
 622.49261	       3.4
 629.05884	      14.7
 631.23474	       2.5
 632.15002	      11.7
 634.57306	      14.5
 636.49994	      26.7
 637.95209	      20.7
 639.00104	      17.0
 641.44366	      12.8
 642.74988	      14.8
 648.49292	       8.8
 651.65710	      15.5
 653.04016	      33.2
 658.50006	       5.0
 659.87860	      30.8
 666.35059	      37.0	y (12) (2+)-H2O, y (12) (2+)-NH3
 667.04688	      14.6
 669.33801	      19.8
 674.78027	     285.4	y (12) (2+)
 675.57190	     236.1
 676.57599	      25.5
 678.45874	      13.5
 681.32568	       8.5
 684.60175	      13.0
 689.42719	       5.7
 692.79181	      18.6
 703.47766	      70.7	y (7) (1+)
 707.09906	       7.5
 710.53406	      15.1
 715.51105	       9.9
 716.44580	      15.8
 717.55560	       7.7
 727.65125	       3.1
 732.87268	      29.8
 733.58527	       2.5
 737.15381	      17.7
 739.76111	       8.1
 743.58643	       3.0
 745.58057	      18.3
 749.55597	      32.5
 751.59692	       4.7
 758.87738	      10.6
 760.32422	       9.9
 761.60449	       5.4
 764.05188	       7.9
 766.49237	      25.8
 767.60468	       2.1
 773.30267	       8.5
 775.34241	      14.9
 777.29266	       8.4
 788.59119	       7.1
 793.36163	       7.6
 795.51794	      11.3
 802.71082	      25.5
 806.59406	      12.3
 807.64905	      11.0
 808.60779	      11.9
 809.45135	       4.6
 812.54401	       2.4
 816.72552	       7.3
 824.47186	     215.5
 825.57312	      69.1
 832.62030	      18.1	y (8) (1+)
 833.73749	      19.1
 834.56720	       4.4
 837.37463	      16.3
 838.65070	      12.2
 841.38647	      14.2
 846.84393	      16.0
 848.63574	      17.3
 851.52808	       7.8
 856.44910	      10.3
 864.68500	       4.6
 871.33978	       5.4
 873.52966	      20.9	b (7) (1+)
 874.57306	      29.6
 900.52917	       8.8
 902.09845	       4.2
 904.21533	      14.3
 908.61346	       8.2
 923.47131	      10.0
 928.53760	      12.2
 943.54108	       9.7
 945.69409	      14.1
 952.34589	       5.7
 986.65802	       6.8
 990.23682	       1.9
 992.46985	      10.7
1002.43225	      10.8
1014.56476	       3.2
1043.54138	      15.3	b (9) (1+)
1154.75610	       4.7
1211.71448	       7.1
