# Supplementary material for: Top-Down and Bottom-Up Identification of Proteins by Liquid Extraction Surface Analysis Mass Spectrometry of Healthy and Diseased Human Liver Tissue
Source: J Am Soc Mass Spectrom. 2014 Sep 3;25(11):1953–61. doi: 10.1007/s13361-014-0967-z (PMC4197381; doi:10.1007/s13361-014-0967-z)
Supplement: Supplementary file 5 — (ZIP 6136 kb) [file 13361_2014_967_MOESM5_ESM.zip › data/VALVTASTDGIGFAIAR_-3_2_76391.txt]

       m/z	          i	matches
 245.49265	      20.4
 246.27255	      17.5
 247.20105	      18.8
 282.22855	      11.5
 284.47504	      21.1
 313.40820	       6.1
 325.35931	       2.8
 339.48920	      23.9
 342.43137	       5.7
 346.37732	       7.0
 348.30627	       5.4
 353.33606	       7.3
 355.40128	      24.9	a (4) (1+)
 359.40787	      26.2	y (3) (1+)
 360.34253	      13.7
 364.48273	       5.1
 367.57318	       3.2
 371.30292	       5.3
 373.20398	       6.8
 379.52014	       4.3
 382.30612	       6.6
 382.92960	       4.5
 383.54150	      33.7	b (4) (1+)
 402.35046	       6.8
 411.59595	       4.4
 430.40009	      98.4	b (9) (2+), y (4) (1+)
 434.54376	      24.2	a (10) (2+)-H2O
 437.21655	      23.3
 438.10504	      31.6	a (5) (1+)-H2O
 438.71783	       3.0
 440.61298	       3.2
 443.84460	      12.2
 444.48065	       5.9
 448.02243	      20.1
 454.20837	       4.3
 456.49469	      40.2	a (5) (1+)
 466.45642	      60.6	b (5) (1+)-H2O
 467.30554	      16.8
 468.31940	       4.1
 473.30212	       5.9
 475.25537	       3.2
 478.71191	       7.8
 484.49969	       5.4
 486.54333	       5.4
 493.49188	       2.6
 495.43481	       7.7
 498.44623	       3.4
 499.23138	       1.8
 505.28143	      10.7
 507.39618	      22.3
 510.79065	      38.6	y (10) (2+)
 520.92676	      11.6
 522.34930	      10.2
 527.49329	      13.1
 535.36743	       7.8
 537.81683	      42.8	b (6) (1+)-H2O
 538.43604	      37.7
 539.29327	      12.0
 541.43964	       7.2
 542.78705	      20.7
 545.62878	       5.6
 549.40918	       7.5
 553.35870	       9.8
 554.35809	       6.7
 555.46515	      48.8	b (6) (1+)
 556.30768	      21.2
 562.60352	      11.3
 573.45380	       9.3
 577.47858	     101.1	y (5) (1+)
 578.54364	       5.9
 579.37524	       4.2
 584.27148	      10.0
 586.65839	       3.5
 587.52478	      10.2
 590.33203	       3.4
 595.21954	       8.4
 597.66296	       3.8
 598.33887	       2.8
 599.42059	      18.0
 600.40753	      10.9
 605.16412	       6.4
 606.58978	      37.7
 610.30450	      14.4
 614.40967	       4.8
 615.42743	      11.8
 618.40887	      10.9
 619.53424	       9.5
 620.48749	      11.4
 622.35449	      10.9
 623.51038	      14.3
 624.49896	      44.3	b (7) (1+)-H2O
 625.63165	      12.2
 627.49847	      12.8
 634.45599	     454.7	y (6) (1+)
 635.48987	      70.1
 636.84503	       7.7
 638.45038	      22.4
 642.43268	       8.5
 645.49847	       2.6
 660.98224	      12.4
 661.89795	      13.1
 666.59875	       6.6
 667.37781	      13.0
 668.58478	       5.2
 669.68683	       6.3
 674.43286	      19.3
 675.27222	      10.0
 676.50470	       5.8
 680.20972	      45.1	y (14) (2+)-H2O
 681.49939	      15.9
 683.28210	       9.7
 684.53473	      24.6
 687.49158	       6.0
 690.17810	      21.0
 694.46063	      11.6
 698.50507	      11.9
 700.69141	       7.8
 701.67352	      26.7
 703.36578	       9.9
 706.74750	      38.5
 707.55804	      27.0
 708.60651	      11.4
 710.74463	      19.6
 711.65894	      12.5
 712.64337	      22.7
 713.75507	       6.0
 715.96289	       8.2
 718.01263	      17.8
 718.66687	      15.0
 725.23535	      16.6
 726.95544	      17.5
 728.67664	       7.3
 730.24512	      58.2	y (7) (1+)-NH3, a (16) (2+)
 732.12964	      35.4
 735.28436	      40.9	b (16) (2+)-H2O
 740.59320	      11.0
 741.81555	      14.0
 742.42816	      10.3
 743.53687	      21.0
 745.78638	      34.9	y (15) (2+)
 747.04041	      25.7	y (7) (1+)
 747.72681	       6.0
 748.48926	      24.5
 749.46515	       6.5
 750.48993	      50.4
 756.29443	      29.7
 757.11554	       6.9
 757.88031	      30.0
 761.51337	      16.3
 764.46362	      10.4
 765.71210	       8.6
 769.91046	      17.3
 772.83881	      19.5
 775.46075	      19.7
 776.64178	      42.5
 778.56122	      16.8
 779.87598	      82.9
 780.52551	       3.8
 781.92224	       2.9
 782.54382	       2.8
 783.53625	      39.9
 785.09320	      16.5
 786.69623	      15.3
 787.58191	       9.5
 788.53821	       4.4
 789.61609	      35.6
 790.53735	      48.7
 794.82074	      37.0
 796.78436	      48.2
 799.03192	      48.7
 800.38666	      79.0
 800.98828	      47.9
 802.62695	      15.2
 804.55219	     146.9	y (8) (1+)
 805.78119	      46.1
 807.49017	      26.6
 808.49481	      14.0
 810.58997	      18.1
 811.73297	      34.9
 812.35803	      35.4	a (9) (1+)-H2O
 813.52051	     306.3	[M+2H] (2+)-NH3-H2O
 814.35736	       1.4
 815.40149	      10.4
 816.84277	      54.8
 817.54016	      31.5
 820.28491	       5.9
 822.57251	     344.9	[M+2H] (2+)-H2O, [M+2H] (2+)-NH3
 829.13818	       4.4
 835.81946	      36.0
 838.50989	      17.1
 840.39899	      10.5
 841.78619	       7.8
 847.54150	      22.3
 848.45911	      44.9
 857.62646	       5.2
 858.61285	      79.2	b (9) (1+)
 859.55786	      10.2
 861.44415	       5.7
 870.54730	       9.8
 873.58423	      42.8
 878.70941	      40.1
 879.63940	      32.3
 880.54364	      11.0
 883.36285	      11.1
 887.57520	      14.9
 891.01868	      36.3
 892.33521	      65.7
 893.06567	      14.3
 897.15814	      20.6
 897.82013	       7.9
 905.84216	      27.4
 910.11829	      17.7
 911.61597	      10.1
 912.52448	      12.2
 913.32343	      40.6
 915.43323	       8.6
 919.61365	     140.6	y (9) (1+)
 920.66254	      31.1
 921.87469	       5.4
 923.28241	      45.4
 923.88348	      20.8
 928.30762	      53.4
 929.71875	      38.6
 930.53119	      42.4
 931.46698	       3.8
 932.65839	      35.5
 934.60272	       9.1
 935.78339	       4.9
 937.11517	      38.7
 939.84833	      66.4
 942.86987	       4.8
 946.95642	      16.0
 948.80444	      50.6
 957.38788	      48.7
 960.14008	     106.1
 962.48828	       5.0
 968.73346	      36.0
 971.51434	      11.4
 972.72437	       9.5
 974.03925	      24.0
 974.78107	      14.2
 976.45135	      11.3
 977.76990	      13.5
 978.63354	      26.2
 984.52795	      22.2
 985.86951	      89.5
 987.15967	      43.4
 988.96680	      20.8
 990.59985	      12.1
 991.32367	       5.3
 992.67963	      15.5
 993.51550	       3.4
 994.20239	       3.9
 997.13531	      80.6
 998.79639	      41.2
 999.68298	      32.9
1000.77148	      32.1	a (11) (1+)
1001.82849	       9.0
1002.82843	       5.4
1003.69482	       6.2
1005.28577	       8.6
1007.68317	      15.5
1008.67334	       5.4
1010.64752	      88.0	b (11) (1+)-H2O
1011.67670	     102.6
1014.12170	      17.8
1019.26782	      35.4
1020.63562	     174.6	y (10) (1+)
1021.53094	       6.9
1022.62933	      37.4
1025.70435	       5.6
1026.98865	       8.4
1028.04199	      87.2
1028.68811	     172.5	b (11) (1+)
1029.67224	     130.1
1030.58228	      28.8
1032.55542	       7.5
1038.26611	      43.2
1039.10938	      21.1
1040.69568	      27.1
1043.78418	      11.2
1044.50330	      26.8
1046.49805	       7.9
1049.71387	      15.2
1052.07825	      57.1
1056.09509	       7.8
1061.19336	      49.6
1063.82678	      11.7
1064.67383	      22.1
1065.39954	      12.5
1066.75916	       6.3
1067.65039	      26.1	b (12) (1+)-H2O
1068.57983	       7.2
1071.64392	      10.3
1072.61169	      25.1
1076.61230	      14.6
1079.16882	      50.2
1083.46033	      36.4
1085.72241	      67.4	b (12) (1+)
1086.73853	      52.1
1089.62720	      36.4	y (11) (1+)-H2O
1094.26892	      23.8
1097.04407	       8.1
1097.73792	      31.3
1099.62781	       6.1
1101.48645	      36.6
1102.58826	      36.6
1107.59106	     220.3	y (11) (1+)
1108.64966	      44.8
1109.28516	       6.6
1115.49084	      25.6
1117.13513	      13.7
1119.65381	      20.9
1124.62451	       5.5
1131.97424	      29.4
1134.60437	      14.9
1140.71704	      20.8
1141.57324	       3.3
1143.69836	      25.7
1146.79602	      51.1
1147.73071	      17.7
1150.28638	       5.5
1153.65112	      45.6
1160.73584	      12.1
1161.72827	       9.2
1162.62024	      11.8
1167.97852	      13.2
1171.47742	       8.1
1172.62012	       3.6
1173.75940	       4.1
1178.75037	      89.8	y (12) (1+)
1179.69885	      18.5
1185.61853	       7.3
1203.72766	      10.3
1207.42969	      20.0
1210.12024	      10.8
1214.59448	      26.4	b (13) (1+)-H2O
1215.58875	       8.6
1217.65125	      12.4
1227.75879	      25.9
1231.64270	       9.4
1232.70227	      45.5	b (13) (1+)
1233.76538	      19.3
1239.11743	      19.0
1241.07935	      45.6
1244.86633	       5.7
1247.80627	       5.2
1261.81360	      49.6	y (13) (1+)-H2O
1262.89697	       7.5
1264.18335	      32.7
1268.88171	       4.0
1269.88293	      18.1
1279.79565	      96.2	y (13) (1+)
1280.88977	      51.2
1283.09412	       8.7
1283.98608	       7.7
1285.65540	      24.5	b (14) (1+)-H2O
1287.12939	       4.9
1298.72119	      13.2
1303.60986	      33.4	b (14) (1+)
1304.81824	      32.4
1306.56555	       3.5
1321.68066	       3.9
1325.81091	       9.7
1332.21143	      10.0
1333.83704	       8.9
1341.78308	      22.8
1346.29578	      22.4
1349.86633	      11.2
1364.76563	      12.2
1380.76697	      28.4
1396.69458	       8.2
1397.72864	       7.7
1398.94934	      37.9	b (15) (1+)-H2O
1399.77222	      21.1
1415.99353	      10.8
1416.88879	      50.2	b (15) (1+)
1417.69080	       9.9
1418.57654	       4.4
1420.46826	       5.4
1430.00098	       7.3
1435.62573	       3.6
1469.60657	      20.6
1470.85681	       5.1
1486.71228	      13.6
1487.94910	       8.5
1490.58093	      12.9
1511.19495	      15.2
1513.91235	       5.4
1533.22119	      13.3
1550.95520	      29.7
1590.94629	       8.3
1596.14856	      13.7
1612.65967	       4.1
1661.09180	       9.5
