# Supplementary material for: Top-Down and Bottom-Up Identification of Proteins by Liquid Extraction Surface Analysis Mass Spectrometry of Healthy and Diseased Human Liver Tissue
Source: J Am Soc Mass Spectrom. 2014 Sep 3;25(11):1953–61. doi: 10.1007/s13361-014-0967-z (PMC4197381; doi:10.1007/s13361-014-0967-z)
Supplement: Supplementary file 5 — (ZIP 6136 kb) [file 13361_2014_967_MOESM5_ESM.zip › data/VALVTASTDGIGFAIAR_-3_4_21494.txt]

m/z	i	matches
245.49265	20.4
246.27255	17.5
247.20105	18.8
282.22855	11.5
284.47504	21.1
313.40820	6.1
325.35931	2.8
339.48920	23.9
342.43137	5.7
346.37732	7.0
348.30627	5.4
353.33606	7.3
355.40128	24.9
359.40787	26.2	y (3) (1+)
360.34253	13.7
364.48273	5.1
367.57318	3.2
371.30292	5.3
373.20398	6.8
379.52014	4.3
382.30612	6.6
382.92960	4.5
383.54150	33.7	b (4) (1+)
402.35046	6.8
411.59595	4.4
430.40009	98.4	b (9) (2+), y (4) (1+)
434.54376	24.2
437.21655	23.3
438.10504	31.6
438.71783	3.0
440.61298	3.2
443.84460	12.2
444.48065	5.9
448.02243	20.1
454.20837	4.3
456.49469	40.2
466.45642	60.6	b (5) (1+)-H2O
467.30554	16.8
468.31940	4.1
473.30212	5.9
475.25537	3.2
478.71191	7.8
484.49969	5.4
486.54333	5.4
493.49188	2.6
495.43481	7.7
498.44623	3.4
499.23138	1.8
505.28143	10.7
507.39618	22.3
510.79065	38.6	y (10) (2+)
520.92676	11.6
522.34930	10.2
527.49329	13.1
535.36743	7.8
537.81683	42.8	b (6) (1+)-H2O
538.43604	37.7
539.29327	12.0
541.43964	7.2
542.78705	20.7
545.62878	5.6
549.40918	7.5
553.35870	9.8
554.35809	6.7
555.46515	48.8	b (6) (1+)
556.30768	21.2
562.60352	11.3
573.45380	9.3
577.47858	101.1	y (5) (1+)
578.54364	5.9
579.37524	4.2
584.27148	10.0
586.65839	3.5
587.52478	10.2
590.33203	3.4
595.21954	8.4
597.66296	3.8
598.33887	2.8
599.42059	18.0
600.40753	10.9
605.16412	6.4
606.58978	37.7
610.30450	14.4
614.40967	4.8
615.42743	11.8
618.40887	10.9
619.53424	9.5
620.48749	11.4
622.35449	10.9
623.51038	14.3
624.49896	44.3	b (7) (1+)-H2O
625.63165	12.2
627.49847	12.8
634.45599	454.7	y (6) (1+)
635.48987	70.1
636.84503	7.7
638.45038	22.4
642.43268	8.5
645.49847	2.6
660.98224	12.4
661.89795	13.1
666.59875	6.6
667.37781	13.0
668.58478	5.2
669.68683	6.3
674.43286	19.3
675.27222	10.0
676.50470	5.8
680.20972	45.1	y (14) (2+)-H2O
681.49939	15.9
683.28210	9.7
684.53473	24.6
687.49158	6.0
690.17810	21.0
694.46063	11.6
698.50507	11.9
700.69141	7.8
701.67352	26.7
703.36578	9.9
706.74750	38.5
707.55804	27.0
708.60651	11.4
710.74463	19.6
711.65894	12.5
712.64337	22.7
713.75507	6.0
715.96289	8.2
718.01263	17.8
718.66687	15.0
725.23535	16.6
726.95544	17.5
728.67664	7.3
730.24512	58.2	y (7) (1+)-NH3
732.12964	35.4
735.28436	40.9	b (16) (2+)-H2O
740.59320	11.0
741.81555	14.0
742.42816	10.3
743.53687	21.0
745.78638	34.9	y (15) (2+)
747.04041	25.7	y (7) (1+)
747.72681	6.0
748.48926	24.5
749.46515	6.5
750.48993	50.4
756.29443	29.7
757.11554	6.9
757.88031	30.0
761.51337	16.3
764.46362	10.4
765.71210	8.6
769.91046	17.3
772.83881	19.5
775.46075	19.7
776.64178	42.5
778.56122	16.8
779.87598	82.9
780.52551	3.8
781.92224	2.9
782.54382	2.8
783.53625	39.9
785.09320	16.5
786.69623	15.3
787.58191	9.5
788.53821	4.4
789.61609	35.6
790.53735	48.7
794.82074	37.0
796.78436	48.2
799.03192	48.7
800.38666	79.0
800.98828	47.9
802.62695	15.2
804.55219	146.9	y (8) (1+)
805.78119	46.1
807.49017	26.6
808.49481	14.0
810.58997	18.1
811.73297	34.9
812.35803	35.4
813.52051	306.3	[M+2H] (2+)-NH3-H2O
814.35736	1.4
815.40149	10.4
816.84277	54.8
817.54016	31.5
820.28491	5.9
822.57251	344.9	[M+2H] (2+)-NH3, [M+2H] (2+)-H2O
829.13818	4.4
835.81946	36.0
838.50989	17.1
840.39899	10.5
841.78619	7.8
847.54150	22.3
848.45911	44.9
857.62646	5.2
858.61285	79.2	b (9) (1+)
859.55786	10.2
861.44415	5.7
870.54730	9.8
873.58423	42.8
878.70941	40.1
879.63940	32.3
880.54364	11.0
883.36285	11.1
887.57520	14.9
891.01868	36.3
892.33521	65.7
893.06567	14.3
897.15814	20.6
897.82013	7.9
905.84216	27.4
910.11829	17.7
911.61597	10.1
912.52448	12.2
913.32343	40.6
915.43323	8.6
919.61365	140.6	y (9) (1+)
920.66254	31.1
921.87469	5.4
923.28241	45.4
923.88348	20.8
928.30762	53.4
929.71875	38.6
930.53119	42.4
931.46698	3.8
932.65839	35.5
934.60272	9.1
935.78339	4.9
937.11517	38.7
939.84833	66.4
942.86987	4.8
946.95642	16.0
948.80444	50.6
957.38788	48.7
960.14008	106.1
962.48828	5.0
968.73346	36.0
971.51434	11.4
972.72437	9.5
974.03925	24.0
974.78107	14.2
976.45135	11.3
977.76990	13.5
978.63354	26.2
984.52795	22.2
985.86951	89.5
987.15967	43.4
988.96680	20.8
990.59985	12.1
991.32367	5.3
992.67963	15.5
993.51550	3.4
994.20239	3.9
997.13531	80.6
998.79639	41.2
999.68298	32.9
1000.77148	32.1
1001.82849	9.0
1002.82843	5.4
1003.69482	6.2
1005.28577	8.6
1007.68317	15.5
1008.67334	5.4
1010.64752	88.0	b (11) (1+)-H2O
1011.67670	102.6
1014.12170	17.8
1019.26782	35.4
1020.63562	174.6	y (10) (1+)
1021.53094	6.9
1022.62933	37.4
1025.70435	5.6
1026.98865	8.4
1028.04199	87.2
1028.68811	172.5	b (11) (1+)
1029.67224	130.1
1030.58228	28.8
1032.55542	7.5
1038.26611	43.2
1039.10938	21.1
1040.69568	27.1
1043.78418	11.2
1044.50330	26.8
1046.49805	7.9
1049.71387	15.2
1052.07825	57.1
1056.09509	7.8
1061.19336	49.6
1063.82678	11.7
1064.67383	22.1
1065.39954	12.5
1066.75916	6.3
1067.65039	26.1	b (12) (1+)-H2O
1068.57983	7.2
1071.64392	10.3
1072.61169	25.1
1076.61230	14.6
1079.16882	50.2
1083.46033	36.4
1085.72241	67.4	b (12) (1+)
1086.73853	52.1
1089.62720	36.4	y (11) (1+)-H2O
1094.26892	23.8
1097.04407	8.1
1097.73792	31.3
1099.62781	6.1
1101.48645	36.6
1102.58826	36.6
1107.59106	220.3	y (11) (1+)
1108.64966	44.8
1109.28516	6.6
1115.49084	25.6
1117.13513	13.7
1119.65381	20.9
1124.62451	5.5
1131.97424	29.4
1134.60437	14.9
1140.71704	20.8
1141.57324	3.3
1143.69836	25.7
1146.79602	51.1
1147.73071	17.7
1150.28638	5.5
1153.65112	45.6
1160.73584	12.1
1161.72827	9.2
1162.62024	11.8
1167.97852	13.2
1171.47742	8.1
1172.62012	3.6
1173.75940	4.1
1178.75037	89.8	y (12) (1+)
1179.69885	18.5
1185.61853	7.3
1203.72766	10.3
1207.42969	20.0
1210.12024	10.8
1214.59448	26.4	b (13) (1+)-H2O
1215.58875	8.6
1217.65125	12.4
1227.75879	25.9
1231.64270	9.4
1232.70227	45.5	b (13) (1+)
1233.76538	19.3
1239.11743	19.0
1241.07935	45.6
1244.86633	5.7
1247.80627	5.2
1261.81360	49.6	y (13) (1+)-H2O
1262.89697	7.5
1264.18335	32.7
1268.88171	4.0
1269.88293	18.1
1279.79565	96.2	y (13) (1+)
1280.88977	51.2
1283.09412	8.7
1283.98608	7.7
1285.65540	24.5	b (14) (1+)-H2O
1287.12939	4.9
1298.72119	13.2
1303.60986	33.4	b (14) (1+)
1304.81824	32.4
1306.56555	3.5
1321.68066	3.9
1325.81091	9.7
1332.21143	10.0
1333.83704	8.9
1341.78308	22.8
1346.29578	22.4
1349.86633	11.2
1364.76563	12.2
1380.76697	28.4
1396.69458	8.2
1397.72864	7.7
1398.94934	37.9	b (15) (1+)-H2O
1399.77222	21.1
1415.99353	10.8
1416.88879	50.2	b (15) (1+)
1417.69080	9.9
1418.57654	4.4
1420.46826	5.4
1430.00098	7.3
1435.62573	3.6
1469.60657	20.6
1470.85681	5.1
1486.71228	13.6
1487.94910	8.5
1490.58093	12.9
1511.19495	15.2
1513.91235	5.4
1533.22119	13.3
1550.95520	29.7
1590.94629	8.3
1596.14856	13.7
1612.65967	4.1
1661.09180	9.5
