# Supplementary material for: Top-Down and Bottom-Up Identification of Proteins by Liquid Extraction Surface Analysis Mass Spectrometry of Healthy and Diseased Human Liver Tissue
Source: J Am Soc Mass Spectrom. 2014 Sep 3;25(11):1953–61. doi: 10.1007/s13361-014-0967-z (PMC4197381; doi:10.1007/s13361-014-0967-z)
Supplement: Supplementary file 5 — (ZIP 6136 kb) [file 13361_2014_967_MOESM5_ESM.zip › data/GFAVMALAYYNYEDLPK_-3_4_26517.txt]

m/z	i	matches
214.18710	7.9
227.03818	4.8
231.36160	32.5	b (7) (3+)
232.11360	2.2
236.15131	10.3
244.10199	23.6	y (2) (1+)
245.26216	7.2
251.29059	3.4
261.33896	9.0
263.12976	8.6
270.24072	13.8
276.30139	13.2
277.38007	7.6
278.33682	4.9
306.01611	8.1
318.16031	6.1
322.13712	12.7
328.18414	6.4
330.44641	12.0
333.18179	12.3
333.86139	9.8
340.50037	9.8
342.44525	9.0
346.15723	3.7
347.58081	12.6
348.58295	6.1
370.46695	9.2
375.43591	3.8
379.61023	3.3
386.18994	5.8
391.62646	2.1
393.47345	12.6
395.35876	11.0
399.34406	5.8
409.43665	24.4
410.26102	14.0
419.25516	4.8
420.29272	3.4
425.08038	1.9
426.57648	7.3
430.28876	3.7
432.43201	7.6
442.46387	10.5
452.41766	6.4
453.19934	4.7
454.25037	25.9	y (4) (1+)-H2O
456.58496	3.4
458.34314	1.5
462.75830	18.4	b (9) (2+)
463.67633	38.3	y (11) (3+)
472.36188	6.1
474.41461	8.7
475.72595	16.0
477.36383	2.1
479.26154	9.4
480.50189	1.7
481.49402	3.3
482.17084	12.7
486.85486	30.5	y (12) (3+)
491.36871	22.0
496.28735	10.7
498.26648	2.1
504.51025	6.7
505.85229	9.3
507.15576	10.4
511.22913	12.5
514.37738	18.3
515.29065	17.1
516.14807	4.3
521.19843	4.3
522.32660	4.6
523.28668	10.3
525.53534	7.0
526.43231	26.8
527.35608	2.6
528.33673	2.5
531.27521	21.6	y (13) (3+), b (14) (3+)-H2O, b (14) (3+)-NH3
539.26202	3.2
540.29034	2.2
542.51337	1.9
543.27167	1.9
549.82672	20.0
554.32758	6.5
557.45294	24.5	y (14) (3+)-H2O
558.94287	24.6	y (14) (3+)-NH3
562.91876	19.0
564.93311	24.2
567.50079	19.3
573.35583	4.5
574.38843	30.5	b (15) (3+)
577.30109	28.9	b (6) (1+)
578.38324	12.2
580.50189	6.3
581.49890	5.9
583.04742	16.1	y (5) (1+)-H2O
587.49164	19.4	y (15) (3+)
592.49805	6.6
594.47052	4.3
598.59650	89.8
600.35706	10.6
601.26257	7.1
603.43591	70.3	y (9) (2+)
608.33374	15.2
610.45221	7.4
611.37982	3.4
612.27087	11.0
617.95197	31.6
619.16980	6.1
623.96454	12.4
625.38007	22.2
626.38629	8.0
628.02258	25.4
629.88556	22.2	y (16) (3+)-H2O, y (10) (2+)-NH3, y (10) (2+)-H2O
631.35980	6.0
634.44598	8.4
637.47308	27.7
638.63605	306.1	y (10) (2+)
639.63123	28.7
643.06927	80.4
644.62695	68.7	[M+3H] (3+)-NH3-H2O
645.95795	25.3
647.19403	127.4
648.46985	36.9
655.43109	24.9	[M+3H] (3+)-H, [M+3H] (3+), [M+3H] (3+)+H
656.58551	4.0
657.50586	8.9
663.47693	5.6
669.51074	33.8
670.49158	11.7
672.42548	5.0
679.40161	10.5
681.52020	18.3
690.41663	73.2	b (7) (1+)
691.47906	40.3
693.71149	4.8
695.12372	83.6	y (11) (2+)
695.77039	6.4
697.29303	12.4
700.31824	15.3
704.95496	29.0
714.42688	5.8
715.45227	11.5
716.84039	39.7
717.49463	18.8
718.42639	3.3
727.58716	58.1
729.44733	20.1
730.89142	38.0	y (12) (2+)
731.96875	54.5
738.13831	11.7
738.81641	19.4	b (13) (2+)-NH3, b (13) (2+)-H2O
741.59882	12.7
746.48706	12.6
747.90417	39.0	y (6) (1+)-NH3, b (13) (2+)
753.24365	43.7
759.48999	9.7
761.65411	89.8	b (8) (1+)
762.60510	28.9
763.50256	4.9
764.44360	33.9	y (6) (1+)
765.52710	3.7
766.84924	6.4
773.51074	17.7
777.85040	17.2
779.61481	16.0
782.08240	57.2
786.76428	23.5	y (13) (2+)-NH3, y (13) (2+)-H2O
790.28137	20.3
792.50812	8.4
793.15576	21.1
795.66565	54.0
796.63922	59.3	b (14) (2+)-NH3, b (14) (2+)-H2O, y (13) (2+)
797.37073	14.0
803.76532	13.3
805.19879	87.3	b (14) (2+)
806.08771	41.0
807.60547	29.9
809.05609	16.2
810.91357	9.9
812.19470	26.2
815.55481	15.9
817.51624	14.2
819.51160	8.0
821.69830	10.1
822.90076	28.4
824.37396	20.1
827.94983	8.9
830.77856	28.9
834.46362	4.7
835.59894	4.6
838.52673	8.3
840.52765	26.3
841.43054	21.3
845.95398	65.6	y (14) (2+)
853.35321	8.3
854.23218	30.2
855.43494	18.7
861.62164	16.1	b (15) (2+), y (7) (1+)-NH3
862.50775	9.5
870.62836	16.1
878.41962	42.5	y (7) (1+)
879.30969	19.4
881.69324	85.1	y (15) (2+)
884.00293	3.3
890.59656	13.8
891.31641	6.3
898.54346	6.1
907.61023	1.8
910.77344	14.6
919.52484	8.6
924.32745	5.3
925.25665	19.0	b (9) (1+)
926.52631	30.2
954.64465	5.6
961.57056	7.4
962.45001	18.0
965.47180	20.1
968.39240	19.4
981.32886	10.2
982.80060	34.3
993.74005	8.4
1013.50970	6.2
1018.47729	6.3
1024.52563	27.0	y (8) (1+)-NH3
1026.83826	20.1
1039.58801	10.1
1041.60962	17.5	y (8) (1+)
1042.59021	24.5
1043.55042	6.3
1061.10938	20.0
1075.47095	10.0
1082.79004	12.2
1083.47058	14.5
1088.63977	10.9
1089.63147	4.5
1095.75317	16.5
1100.59924	5.1
1125.81848	3.9
1133.05884	3.9
1146.56006	17.2
1201.59119	6.8
1206.99744	6.9
1265.82214	6.3
1446.50037	4.5
1493.80542	10.5
1608.40808	12.7
