# Supplementary material for: Top-Down and Bottom-Up Identification of Proteins by Liquid Extraction Surface Analysis Mass Spectrometry of Healthy and Diseased Human Liver Tissue
Source: J Am Soc Mass Spectrom. 2014 Sep 3;25(11):1953–61. doi: 10.1007/s13361-014-0967-z (PMC4197381; doi:10.1007/s13361-014-0967-z)
Supplement: Supplementary file 5 — (ZIP 6136 kb) [file 13361_2014_967_MOESM5_ESM.zip › data/VGPQVGLFLDAVVFGGEDFR_-3_4_42586.txt]

m/z	i	matches
203.18364	4.0
229.20534	9.0
245.23953	8.2
252.52945	2.7
261.32138	23.1
263.40045	6.1
264.37930	10.8
301.24258	4.9
302.33475	2.6
305.27319	8.0
313.26501	4.4
319.39438	7.9
321.36108	17.2
322.31058	39.4	y (2) (1+)
323.40796	22.2
328.55066	15.7
331.23761	7.4
334.41418	4.5
338.30865	8.9
349.51898	26.0
350.33118	12.4
359.37866	12.7
360.36133	18.9
371.52127	6.7
376.60095	4.8
378.52570	3.9
380.43738	7.4
386.34174	6.3
391.40289	3.6
401.49103	14.0
407.19019	7.7
414.24048	45.1	y (7) (2+)
417.20172	5.6
418.41840	8.8
419.45041	7.8
424.48602	10.5
425.20789	5.0
436.24756	5.1
437.41992	37.0	y (3) (1+)
438.46979	13.8
440.30170	13.6
447.75641	11.4
448.37213	7.0
449.20660	6.6
453.34723	35.6
454.02490	14.9
457.83368	12.3
459.15845	18.3
459.77350	9.7
461.30573	4.8
462.37152	10.9
463.99841	30.6	b (5) (1+)-NH3, y (8) (2+)
465.56042	18.7
468.30798	4.7
470.62988	4.6
474.30756	5.8
481.38568	20.1
482.46515	6.6
486.39874	22.0
490.34790	41.7
497.36810	8.5
502.32446	11.8
504.51233	2.7
507.61798	9.8
512.81201	28.2
513.84406	34.4	b (16) (3+)-NH3, b (10) (2+), b (16) (3+)-H2O, y (9) (2+)
515.47778	16.4
518.38336	3.6
519.38965	3.6
528.39661	5.7
529.45764	4.4
531.41754	4.4
533.27246	9.2
540.28961	39.4	y (10) (2+)-NH3, b (11) (2+)-H2O, y (10) (2+)-H2O, b (11) (2+)-NH3
548.96039	43.7	b (11) (2+), y (10) (2+), y (4) (1+)-H2O, y (4) (1+)-NH3
550.12170	88.8
552.44867	14.6
553.41583	8.4
555.37811	11.4
556.21667	6.2
557.35834	7.6
558.31311	16.7
561.26257	11.9
566.27509	47.8	y (4) (1+)
567.20496	20.3
567.84198	5.6
575.38245	7.9
576.43896	48.4
577.43512	30.6
579.30255	8.3
582.83423	18.1
588.38831	3.5
595.32788	28.8	b (18) (3+)-NH3, b (18) (3+)-H2O
597.53253	7.8
599.08551	575.5	b (12) (2+)
599.83215	17.8
603.43011	19.7
605.40393	13.3
606.64709	18.3
608.08716	32.5
609.31415	6.2
610.24384	7.2
613.54352	7.2
614.47174	21.3
618.80103	12.5
619.50763	11.1
620.76367	27.6
621.87537	40.1
623.34839	223.5	y (5) (1+), y (17) (3+)
624.41492	59.4
625.40887	8.7
630.54742	28.0
632.27765	5.1
633.71417	25.3
635.34644	4.4
639.68457	29.9	b (13) (2+)-H2O, b (13) (2+)-NH3
642.51135	6.2
643.34698	4.7
644.37372	7.4
645.61292	21.4
647.54517	19.5
648.52539	324.6	b (13) (2+)
649.19653	97.5
649.97272	20.7
650.59692	7.3
651.50708	19.3
652.55048	32.8
655.67023	9.0
660.43878	27.8
661.35797	6.2
662.47369	44.0	y (12) (2+), y (6) (1+)-NH3, y (6) (1+)-H2O
663.56677	31.5
664.43530	50.7
669.69794	28.2
672.46393	6.0
673.31561	56.8
674.44556	4.0
676.46362	8.8
679.00378	11.1
680.39862	464.1	y (6) (1+)
681.39056	139.1
682.52789	15.2
684.30109	2.1
685.66138	8.8
686.92023	102.0
688.44446	40.6
689.66901	93.1
690.63361	102.2
691.32373	44.8
693.63605	31.5
695.80817	41.2	[M+3H] (3+)-NH3-H2O
699.65845	70.4
701.59796	20.1
713.30591	23.6
716.60486	8.3
720.14362	23.7
721.76422	131.1	b (14) (2+)
722.42023	22.0
723.65369	57.2
726.11786	18.0
731.57715	16.0
740.79523	105.1	b (15) (2+)-H2O
745.50415	3.5
747.43353	7.3
750.73279	196.3	b (15) (2+)
751.61432	17.1
752.32874	15.9
754.38757	16.2
764.56805	3.3
765.45142	8.8
767.01337	12.0
768.17584	12.3
770.06470	31.7	b (16) (2+)-H2O, b (16) (2+)-NH3
773.70770	4.5
775.46948	6.1
776.09991	15.3
779.06262	27.6
780.75061	47.2
781.56018	85.5	b (8) (1+)-NH3
782.24005	14.9
783.59552	7.1
786.50342	20.9
789.52026	11.1
792.64429	31.2	y (14) (2+)
793.61053	21.3
798.65051	12.1
799.70313	4.5
801.61420	18.3
802.60504	20.1
807.10468	5.9
808.07056	16.4
809.03735	30.2	y (7) (1+)-H2O
810.43329	11.2
813.91510	28.1
819.60217	13.1
820.56470	34.8
827.39935	325.5	y (7) (1+)
828.46106	82.8
829.50012	7.9
832.45685	9.9
835.65668	147.8	b (17) (2+)-NH3
836.69226	14.9
840.53381	8.5
842.60559	7.9
844.04761	17.9
844.71906	10.8
846.35852	7.2
848.03003	46.0
849.13464	19.3
850.07141	12.7
851.49756	13.9
854.28717	24.8
856.71173	4.3
861.61621	9.1
862.58691	12.3
863.24896	15.6
864.06488	14.0
869.59888	13.1
876.40802	10.6
878.17041	24.9
879.65930	1.7
882.03864	7.2
883.20819	28.5
885.43964	13.5
887.47272	18.4
892.49176	13.9
893.29333	15.9
901.16315	28.3
905.60883	20.9
910.10675	10.0
911.43622	70.2	b (9) (1+)
912.42993	6.8
916.95911	17.6
917.70435	24.0
923.63696	8.1
926.36969	65.4	y (17) (2+)-NH3, y (17) (2+)-H2O, y (8) (1+)
927.51068	33.0
929.55377	2.5
930.33630	21.2
931.93494	7.8
938.45251	8.3
941.25824	74.9
944.04944	10.9
945.43823	5.8
948.20447	26.1
949.62866	21.1
953.70386	11.5
954.52106	5.7
956.22131	25.8
957.70477	7.1
958.82581	13.0
960.24078	70.0
963.90161	6.4
970.91211	9.7
971.66187	4.7
973.59766	3.1
974.53314	12.9
983.20282	15.0
989.61920	8.3
1000.60638	13.4
1004.44513	16.1
1007.91992	6.7
1013.95032	17.3
1019.78961	8.6
1024.93091	14.6
1026.50684	47.2	b (10) (1+)
1027.46643	3.5
1032.42651	3.5
1040.04810	10.0
1040.69739	13.9
1050.63379	8.4
1071.62122	7.0
1076.02844	13.2
1077.74426	6.6
1087.97217	5.8
1088.79163	3.6
1092.28259	14.5
1097.41199	75.7	b (11) (1+)
1098.02625	3.2
1098.64771	61.9
1101.42529	7.2
1111.70325	7.4
1112.35815	6.5
1127.90259	5.2
1131.74158	24.6
1151.54736	14.2
1152.59937	10.3
1153.74060	6.9
1154.78638	19.1
1158.75867	11.3
1178.12573	3.5
1183.80090	23.9
1193.48108	21.2
1196.68311	136.8	b (12) (1+)
1197.70752	119.1
1198.85291	17.0
1202.64441	5.5
1207.79810	7.1
1208.78394	4.3
1212.20593	9.9
1249.96704	9.1
1252.66919	5.0
1265.11914	8.4
1267.65137	11.9
1295.75549	82.5	b (13) (1+)
1296.89893	57.6
1297.70667	4.3
1320.70593	4.0
1344.83801	4.1
1396.87842	13.2
1401.10767	3.5
1404.77039	2.3
1444.02271	9.7
1500.66321	13.0
1687.94031	18.3
1800.85327	16.0
