# Supplementary material for: Top-Down and Bottom-Up Identification of Proteins by Liquid Extraction Surface Analysis Mass Spectrometry of Healthy and Diseased Human Liver Tissue
Source: J Am Soc Mass Spectrom. 2014 Sep 3;25(11):1953–61. doi: 10.1007/s13361-014-0967-z (PMC4197381; doi:10.1007/s13361-014-0967-z)
Supplement: Supplementary file 5 — (ZIP 6136 kb) [file 13361_2014_967_MOESM5_ESM.zip › data/EPTVDISPDTVGTLSLIMLAQAQEVFFLK_-3_2_84181.txt]

       m/z	          i	matches
 340.26971	      12.6
 343.44302	      13.0	a (10) (3+)
 391.43817	       2.8
 407.35388	      29.2	y (3) (1+)
 409.45404	      15.9	b (4) (1+)-H2O
 444.44226	       7.0
 445.67325	       6.6
 454.35516	       9.8	a (9) (2+)-H2O
 500.59338	       5.0
 509.36584	       9.4
 524.13806	       9.3	b (5) (1+)-H2O
 528.23767	       1.6
 533.01465	       7.8	a (16) (3+)
 542.43524	      12.3	b (5) (1+), b (16) (3+)
 554.50342	      50.2	y (4) (1+), y (9) (2+), a (11) (2+)-H2O
 555.32007	      12.0
 558.32184	       5.2
 560.43018	       8.9
 565.57593	       4.7
 567.37976	      11.0
 569.21771	       5.2	b (11) (2+)-H2O
 581.40692	       4.9
 600.24023	       5.9
 606.08215	      11.1	b (12) (2+)
 610.35834	       4.2
 627.36865	      30.0	a (6) (1+)
 647.83856	      19.9	b (13) (2+)-H2O, y (11) (2+)
 653.32141	      12.3	y (5) (1+)
 655.32263	       5.8	b (6) (1+), b (19) (3+)-H2O
 657.33374	       5.4	b (13) (2+)
 680.45630	       6.8
 681.36255	       4.7
 687.49036	       4.6
 691.42896	       9.0
 697.16779	       7.8	y (19) (3+)-H2O, y (19) (3+)-NH3
 699.83984	       3.2
 716.40759	      14.8
 723.70917	       5.5	b (7) (1+)-H2O
 725.28302	      16.0
 742.68958	      23.9	b (7) (1+), a (15) (2+), a (22) (3+)
 748.57983	       9.5	b (15) (2+)-H2O
 765.53046	      10.0	y (6) (1+)-NH3
 772.46716	       8.4
 774.59351	       4.9
 782.51068	      34.6	y (6) (1+)
 786.54456	      11.5
 794.40320	       4.1
 804.55432	      29.5	b (16) (2+)-H2O
 806.96619	      13.7
 812.19751	       7.0	a (8) (1+)
 813.58594	       7.1	b (16) (2+)
 826.44495	      15.4	y (14) (2+)
 829.25916	       7.4
 830.47815	       4.0
 831.78040	      10.9	b (24) (3+)-NH3, b (24) (3+)-H2O, y (23) (3+)-NH3
 833.54004	       4.9
 836.55359	       4.9
 846.48669	       7.9	a (17) (2+)-H2O
 852.82300	      25.6
 859.33374	       5.9
 861.73413	      21.4	b (17) (2+)-H2O, y (15) (2+)-NH3, a (25) (3+)
 862.50659	       4.7
 870.35706	      95.4	b (25) (3+), b (17) (2+)
 874.55505	      42.5	y (24) (3+)
 888.12402	      20.9
 889.94006	      11.5
 893.43958	       5.5	y (7) (1+)-NH3
 894.60510	       8.5
 896.68005	      12.6
 905.85645	       7.7
 910.58691	      17.6	a (26) (3+), y (7) (1+)
 911.39612	       3.1
 912.01025	       3.4
 915.15173	      14.3
 916.60962	      18.0	y (16) (2+)-H2O
 921.79077	      12.4	a (18) (2+)
 936.15637	      32.9	b (9) (1+)-H2O, b (18) (2+)
 937.85449	      39.6
 940.51917	       9.0	y (26) (3+)-H2O, y (26) (3+)-NH3
 942.97009	       7.9
 957.02527	       5.3
 958.22473	       4.5
 960.46960	       5.6
 963.40698	      46.6	y (8) (1+)-H2O, b (27) (3+)-NH3
 965.35156	       6.2
 974.68750	      10.8
 981.58069	      24.6	y (8) (1+)
 990.62122	       6.0	a (28) (3+)-H2O, a (28) (3+)-NH3
 992.03247	      27.9	b (19) (2+)
 993.05811	      18.8
 994.50977	      87.4
 997.25452	      36.4	y (18) (2+)-NH3, a (28) (3+)
1001.74463	      66.7
1006.54321	      18.1	y (28) (3+)-NH3, y (28) (3+)-H2O, b (28) (3+)
1010.57764	       6.6
1011.83545	       3.5
1018.10559	      29.2	b (20) (2+)-H2O
1020.44739	      19.8
1027.41150	       8.4	b (20) (2+), a (10) (1+)
1035.63892	       9.4
1036.76379	      32.4	b (10) (1+)-H2O
1043.50708	      21.7	[M+3H] (3+)-NH3-H2O
1057.30090	       7.7
1072.09705	       5.3
1082.09583	      45.1	b (21) (2+)-H2O
1087.18970	      31.0
1090.46704	      10.0
1091.63855	       9.1	y (9) (1+)-H2O, b (21) (2+)
1093.54053	       4.2
1097.36133	      10.9	y (20) (2+)-NH3
1099.66016	       6.3
1101.80908	       4.7
1108.75610	      57.1	a (11) (1+)-H2O
1109.64233	      23.5	y (9) (1+)
1110.54956	      40.7
1111.76624	       7.3
1113.61096	       4.9
1118.64722	      16.9	b (22) (2+)-NH3, b (22) (2+)-H2O
1121.25708	      41.4
1124.57422	      26.3
1127.47473	      61.6	b (22) (2+)
1128.19812	      19.8
1129.63599	      15.6
1136.05640	      15.1
1137.01208	      38.6	b (11) (1+)-H2O
1137.62402	      14.6
1138.57581	      13.3
1139.33997	      56.4
1145.20593	      21.9
1147.37720	       6.3
1151.64795	      20.9
1152.51416	      59.4
1154.78833	      32.4	y (21) (2+)-NH3, b (11) (1+)
1155.66858	      16.5
1159.98242	      69.7
1161.36267	      17.3
1162.70361	      25.4	y (21) (2+), y (10) (1+)-H2O
1166.43713	      31.5
1172.57458	      14.7
1175.54163	      19.6
1180.65735	      44.5	y (10) (1+)
1181.81543	      39.7	b (23) (2+)-H2O, b (23) (2+)-NH3
1183.71619	       9.5	a (12) (1+)
1185.82410	      14.6
1187.22119	      28.2
1188.62012	       3.1
1196.94104	       8.5
1199.41968	      63.9
1202.75012	      13.5	y (22) (2+)-NH3, y (22) (2+)-H2O
1236.70984	      26.5
1237.62378	       9.1
1241.79602	       5.8	a (24) (2+)
1243.33081	       1.8
1248.29980	      32.8
1252.52844	      16.9
1255.43860	     101.6	b (24) (2+), y (23) (2+)
1256.39380	     100.7
1276.38940	      15.8	y (11) (1+)-H2O, y (11) (1+)-NH3
1286.24219	      36.3
1287.67920	       5.0
1291.79175	      23.7	a (25) (2+)
1293.81421	      29.0	y (11) (1+)
1295.63501	      10.1
1296.58533	      52.8	b (25) (2+)-H2O, b (25) (2+)-NH3
1297.95532	      32.3
1306.16406	      69.5
1307.00305	       7.3
1309.86084	      15.9
1311.51233	       4.4
1313.62463	       8.0
1322.48022	      31.8
1329.16101	      78.2
1330.30847	       3.4
1357.24915	      25.3
1359.59875	      21.4	y (25) (2+)-NH3, y (25) (2+)-H2O
1360.62524	      10.0
1378.14502	       4.2
1378.77917	       4.3
1379.55469	      63.0	a (14) (1+)-H2O
1380.60522	      11.1
1384.68823	       5.3
1394.31421	      12.7
1395.71399	       6.5
1397.21460	      11.8	a (14) (1+)
1399.87012	      10.8
1403.54187	       8.4
1410.76953	      11.2
1415.79858	      10.5
1425.79688	      22.7	b (14) (1+)
1427.71631	      20.9
1432.11340	       3.9
1432.79688	       7.2
1438.63196	      10.7	a (27) (2+)
1440.57422	      10.9
1443.88489	       2.4
1452.04285	      59.6	b (27) (2+)
1452.77905	       4.2
1453.62756	      21.8
1456.79456	      15.3
1471.26941	      17.9
1486.76282	      18.7	a (28) (2+)-NH3
1487.95154	      26.7
1508.63489	       5.2	b (28) (2+), y (28) (2+)-H2O, y (28) (2+)-NH3
1509.78528	      28.1
1511.77405	       5.8
1513.85608	       4.9
1553.81897	      10.3
1586.22180	      11.0
1594.05249	       5.9
1610.53076	       7.9
1622.14624	      10.1
1623.92188	      14.6
1625.04407	      14.0	b (16) (1+)
1633.83618	      24.4	y (14) (1+)-NH3
1650.91443	       6.0	y (14) (1+)
1701.86328	      10.1
1722.06689	      17.2
1723.03528	       3.8
1729.05823	      10.8
1738.86670	       8.3	b (17) (1+)
1757.58667	       8.5
1818.10889	      31.4
1824.25000	       9.0	a (18) (1+)-H2O
1837.84888	      12.1
1852.02600	       5.7	b (18) (1+)-H2O
1854.83838	       6.4
1869.67078	      11.9	b (18) (1+)
1920.85193	      15.0
1926.95691	       6.6
1983.90955	       5.3
1985.09192	       4.8
1996.93604	      16.5
