# Supplementary material for: Top-Down and Bottom-Up Identification of Proteins by Liquid Extraction Surface Analysis Mass Spectrometry of Healthy and Diseased Human Liver Tissue
Source: J Am Soc Mass Spectrom. 2014 Sep 3;25(11):1953–61. doi: 10.1007/s13361-014-0967-z (PMC4197381; doi:10.1007/s13361-014-0967-z)
Supplement: Supplementary file 5 — (ZIP 6136 kb) [file 13361_2014_967_MOESM5_ESM.zip › data/SGDYYVTVVEDVTLGQIVATATLIIEHK_-3_4_56413.txt]

m/z	i	matches
199.27411	6.8
246.31261	7.8
260.36154	2.2
267.36554	2.5
281.28351	36.4
282.26001	18.8
290.23212	2.9
299.29089	12.4
301.57028	4.3
307.52176	6.7
319.47250	4.7
326.29199	7.9
341.30869	5.5
342.15784	3.4
343.19574	9.9
344.39316	9.8
361.54849	6.3
367.40121	3.8
369.08667	4.2
374.30060	3.9
376.32269	4.7
379.95453	18.1
383.30890	7.2
388.11761	5.0
395.46542	7.2
396.82040	19.0
401.45468	18.8
405.26208	7.1
410.56735	4.0
411.32718	7.6
416.60858	10.6
420.46417	35.5
422.01318	30.8
427.50793	11.8
428.51254	20.1
429.17569	5.9
430.25177	23.6
439.42554	5.0
441.43039	6.8
443.43451	13.0
446.37000	5.3
450.25543	8.8
456.59540	8.8
462.30481	15.6
464.35382	11.2
468.94519	14.3
473.14856	3.0
474.46625	2.5
478.71979	37.7
488.57782	6.8
496.41034	3.5
498.45483	7.9
502.83301	3.3
504.68262	2.9
505.36011	8.9
513.49878	5.3
517.53064	2.5
521.50580	10.2
522.30688	30.7
525.21326	22.6
526.28088	7.8
527.51685	6.4
538.37805	39.1	y (20) (4+)
539.36542	6.1
540.45416	7.3
541.13165	7.6
543.02930	11.0
544.36646	65.3
545.22028	20.5
556.38501	6.7
558.34961	11.3
564.66138	7.5
565.44513	3.5
567.31683	16.5
568.37756	5.7
571.47406	10.6
573.23706	11.9
581.60913	2.4
583.40784	8.1
586.41345	13.8
588.71216	25.4
591.33594	5.6
595.19165	5.5
598.72778	45.1	y (11) (2+)
599.33850	11.8
605.33307	4.3
615.31427	9.3
626.57391	21.2
629.34149	6.6
639.35730	25.5
644.29492	10.1
652.02905	15.7
655.07831	23.5
656.01642	33.1
662.77722	36.4
664.68896	13.2
667.21924	56.0	b (6) (1+)-H2O
670.36334	3.3
672.42163	2.3
673.12683	7.9
674.48810	13.7
675.61450	11.3
678.53625	34.4	y (19) (3+)-NH3, y (19) (3+)-H2O
685.37646	51.3	b (6) (1+)
686.42499	48.3
688.85376	13.1
695.33527	5.2
697.49988	4.5
699.59576	5.2
703.05029	31.8
704.95477	16.4
706.08734	35.5	b (13) (2+)-H2O
708.40942	79.6
710.48840	11.9
712.37878	8.4
715.51471	62.6	b (13) (2+)
717.62726	26.2
719.02905	83.2	y (26) (4+)-H2O, b (27) (4+)-NH3, y (13) (2+), y (26) (4+)-NH3, b (27) (4+)-H2O
720.10706	27.8
722.14069	14.4
724.60468	32.0
726.36737	37.4
728.42566	18.7
732.23621	15.5
735.60699	8.1
737.43079	14.2
738.86743	22.1
740.85999	28.1
742.31378	93.3
743.65283	7.7
744.49823	15.5
745.60504	9.3
747.73358	684.4	y (14) (2+)
748.73676	192.0
749.96942	35.7	[M+4H] (4+)-NH3-H2O, y (21) (3+)
750.76642	17.2
766.86151	17.7
768.40369	2.8
771.83185	33.0
775.50787	14.5
776.88770	22.2
778.33984	75.0	y (22) (3+)-NH3, y (22) (3+)-H2O
779.62030	20.4
783.01489	28.2
784.75031	31.5
786.41266	16.0
788.20947	2.9
790.86084	48.5	b (15) (2+)-H2O
792.58002	21.5
795.50531	23.6
797.79065	10.0
798.82172	42.7	b (23) (3+)
800.26672	27.2
804.35803	231.5	y (15) (2+)
805.19952	15.0
806.03967	23.4
811.94489	23.8
814.46155	14.6
817.43597	141.5	y (23) (3+)
819.59644	25.9
821.43597	6.1
826.56714	19.2
828.65668	50.9
832.99921	39.0
838.60138	5.8
839.63605	14.7
840.68744	12.9
842.25098	19.8
846.36572	9.8
848.41718	8.1
850.61371	28.7
851.92395	36.1
854.86725	270.0	y (16) (2+), b (16) (2+)-H2O, b (16) (2+)-NH3
855.73157	147.2
857.52185	22.4
860.22430	39.0
864.22168	35.9	b (16) (2+)
865.23358	12.3
866.30841	28.5
867.54980	55.8	b (8) (1+)-H2O
879.77435	4.6
880.63623	35.0
881.45190	6.7
882.80798	10.8
885.47742	35.3	b (8) (1+)
886.69293	35.2
887.42645	22.6
888.70313	3.1
890.37543	45.2
891.17712	2.0
892.52466	7.4
897.28394	26.9
899.47717	34.4
902.84576	28.4
903.80640	60.9	y (17) (2+)
904.63440	39.6
905.61084	13.1
907.04065	13.8
909.27856	8.0
911.63403	5.3
917.21844	22.4
918.13318	45.4	b (26) (3+)
920.19196	35.0	y (25) (3+)-H2O, b (17) (2+), y (25) (3+)-NH3
921.56305	8.3
924.80548	36.7	y (8) (1+)
926.35706	7.1
930.53015	2.4
938.67297	4.3
941.61432	5.2
946.39734	20.2
949.36938	11.2
955.56543	21.7
960.73981	30.7
962.00140	114.5	y (18) (2+), b (18) (2+)-NH3
962.90143	34.6	b (27) (3+)
964.34644	18.4
966.25983	36.9	b (9) (1+)-H2O
968.72559	33.5
969.56940	18.7
979.53455	11.3
983.62427	15.5
984.50757	42.2	b (9) (1+)
985.35669	61.4
986.13409	12.3
988.73529	19.0
989.70862	6.5
991.07117	18.6
997.71069	9.9
1010.59821	5.1
1016.91675	58.5	y (19) (2+)-NH3, y (19) (2+)-H2O
1020.53754	21.2
1024.60217	8.1
1026.20154	100.6	y (19) (2+), y (9) (1+)
1026.82678	38.3
1033.20410	14.4
1043.50964	7.6
1045.23755	8.4
1049.24451	39.2
1060.21008	17.8
1066.05261	8.9
1075.95093	56.0	y (20) (2+)
1078.47180	9.0
1081.04797	21.0
1085.56934	5.9
1087.77612	16.5
1092.52136	6.5
1097.20068	12.6
1098.78711	10.2
1099.65845	20.6
1101.09509	5.8
1101.87012	11.4
1102.67932	5.2
1111.57336	11.4
1113.53601	8.8
1128.52405	9.2
1151.55029	6.6
1195.80200	5.9
1197.91382	5.8
1211.11768	5.3
1227.66516	8.1
1228.65137	34.6	b (11) (1+)
1246.97180	6.0
1256.79541	9.9
1276.83069	5.8
1322.63159	8.5
1323.64600	7.2
1327.69751	7.4
1328.36987	10.3
1392.77234	2.9
1410.64990	14.6
1411.76843	5.2
1428.65222	10.4
1430.80151	11.3
