# Supplementary material for: Top-Down and Bottom-Up Identification of Proteins by Liquid Extraction Surface Analysis Mass Spectrometry of Healthy and Diseased Human Liver Tissue
Source: J Am Soc Mass Spectrom. 2014 Sep 3;25(11):1953–61. doi: 10.1007/s13361-014-0967-z (PMC4197381; doi:10.1007/s13361-014-0967-z)
Supplement: Supplementary file 5 — (ZIP 6136 kb) [file 13361_2014_967_MOESM5_ESM.zip › data/IGGSVHLIVNNQLGYTTPAER_-3_2_78925.txt]

       m/z	          i	matches
 271.15692	      10.8
 312.40314	       3.4
 329.18958	       5.2
 339.29956	       5.4
 349.40521	       7.4
 350.86047	       4.3
 353.37323	       7.7
 357.33990	       3.1
 368.86548	      11.1
 387.31683	       5.6
 395.49066	       9.0
 413.20673	       8.8
 431.17523	      10.6
 440.55963	      13.5
 443.42270	       7.1
 465.41736	      27.1
 472.32178	      34.3	a (10) (2+)-H2O, y (4) (1+)
 473.47797	      14.3	a (10) (2+)-NH3
 478.42542	      13.0
 479.47229	       3.7
 484.38257	       7.6
 486.41400	       2.9
 495.48041	      22.0	b (10) (2+), y (9) (2+)-NH3, y (9) (2+)-H2O
 500.41223	       6.8
 516.30487	       2.3
 523.57446	       5.1
 527.04889	      20.1
 538.38965	       2.4
 544.83240	      24.1	b (11) (2+)-NH3
 553.42053	      25.7	b (11) (2+)
 558.84137	      20.2	y (10) (2+)-H2O
 561.31458	      18.1
 563.44513	      44.5	y (15) (3+)
 564.42438	      11.8
 569.02643	      26.3	y (10) (2+)
 569.65204	      11.7
 573.46802	      25.9	y (5) (1+)
 574.46588	      16.4	a (17) (3+)-H2O, a (17) (3+)-NH3
 582.49231	       5.4
 590.04504	      19.5	b (17) (3+)
 590.82043	      14.4
 600.15424	      36.4
 601.55548	      10.5
 607.69763	      13.2
 608.91229	      41.4	y (16) (3+), b (12) (2+)-NH3
 610.20190	      14.3
 614.72101	       6.4
 615.43030	      13.7
 617.30090	     115.3	b (18) (3+)-NH3, y (11) (2+)-NH3, b (12) (2+)
 624.98596	      15.1	y (11) (2+)
 627.42346	       7.5
 631.56635	      14.5	a (19) (3+)-NH3
 633.51715	      20.8
 636.74097	       9.6
 637.49225	      16.0
 639.48511	       3.4
 641.86816	      11.6
 644.98145	      12.7
 646.30792	      24.6	b (7) (1+)-H2O, b (19) (3+)
 650.94873	      53.9	a (13) (2+)-NH3, a (13) (2+)-H2O
 656.48877	      25.1	y (6) (1+)-H2O
 658.48065	      10.3
 659.55634	      30.8	a (13) (2+)
 664.30347	      61.0
 664.98822	      81.7	b (13) (2+)-H2O, b (7) (1+), b (13) (2+)-NH3, y (18) (3+)-NH3, y (18) (3+)-H2O
 665.79749	      44.8
 666.95844	      23.2
 669.24823	      14.8
 673.49982	     127.4	b (13) (2+), y (12) (2+)-H2O
 674.20099	     271.1	a (20) (3+)-H2O, y (12) (2+)-NH3, y (6) (1+), a (20) (3+)-NH3
 674.80115	       6.5
 675.55920	       7.6
 677.91998	      10.8
 679.11957	      52.4	a (20) (3+), a (14) (2+)-H2O, a (14) (2+)-NH3
 683.48877	      21.8	b (20) (3+)-H2O, b (20) (3+)-NH3
 688.73712	      10.7
 690.54578	       7.4
 693.61243	      13.9	b (14) (2+)-H2O, b (14) (2+)-NH3
 694.41565	      18.8
 696.25238	      56.3
 700.26379	      50.1
 701.88525	      17.6
 702.59467	      72.8	y (20) (3+)-H2O, b (14) (2+)
 704.60809	      16.3
 706.46698	       5.5
 709.51447	       5.4
 712.46527	      18.2
 713.18933	      36.6
 718.24774	      35.9
 719.49841	      19.5
 721.46326	      11.2
 722.41016	       3.7
 723.64038	       2.5
 724.63342	      12.6
 725.68347	      43.0
 728.62866	      34.8
 729.51874	      41.7
 732.26904	      40.1	y (13) (2+)
 735.31244	      76.9	[M+3H] (3+)-NH3-H2O
 736.26752	      23.9
 738.05811	      77.8
 738.85425	      50.4
 758.37018	       6.9
 766.60931	      18.1
 769.20648	      12.8
 770.64459	       5.9
 774.36316	      15.3	b (15) (2+)-H2O, b (15) (2+)-NH3
 775.07587	       3.3
 777.68604	      34.4	b (8) (1+)
 784.10681	      50.6	b (15) (2+)
 788.56940	       9.7
 789.18738	      16.6	y (14) (2+)
 791.61713	       5.8
 801.83252	      19.9
 816.55316	      20.2
 823.66907	      17.9
 825.11395	      11.0
 829.70667	       9.7
 834.57758	      40.5	b (16) (2+)
 835.20264	      18.0	y (15) (2+)-H2O
 837.50598	      79.4	y (7) (1+)
 838.61060	      40.8
 839.43982	      11.4
 847.58075	      28.7
 850.80042	      34.1
 854.47980	      53.5
 861.18994	      11.2
 867.42346	      23.3
 869.20129	      63.5
 874.09491	      16.2
 876.63293	      43.2	y (8) (1+)-NH3, b (17) (2+)-NH3, b (9) (1+), y (8) (1+)-H2O
 877.67932	      39.6
 880.89532	      24.4
 884.63599	      50.4	b (17) (2+)
 885.36212	      22.9
 890.78131	      11.4
 894.47540	     216.5	y (8) (1+)
 895.54065	      36.4
 896.70953	      10.3
 898.94672	       8.9
 903.59796	       9.1
 931.71161	      10.2
 935.46973	      31.1
 951.54919	       1.5
 952.68787	      14.6
 957.50250	      48.7
 963.14917	      12.3
 974.51904	      17.1
 976.65387	       7.6
 977.54425	       7.0
 979.21234	       4.4
 991.60034	       7.6
 992.46619	      15.7
1002.97632	      17.5
1004.67456	      20.9
1005.65430	      19.4
1006.59595	       3.6
1007.58679	      55.1	y (9) (1+)
1008.69257	      19.5
1014.64282	      15.4
1015.96075	      23.5
1016.59979	      14.4
1018.81836	       9.2
1031.21802	       5.6
1032.39612	      22.5	b (20) (2+)
1033.11035	      15.4
1034.61072	       4.2
1048.84949	      10.7
1059.78088	      16.3	a (11) (1+)-NH3
1061.91064	       7.7
1067.86560	       4.7
1068.78625	       8.8
1073.64929	      12.2
1101.80701	       6.0
1104.68860	       9.4
1110.32141	      15.5
1111.74426	      17.3
1118.87915	       6.5
1135.65405	      12.2
1137.48352	       8.0
1138.45093	       7.4
1146.78491	      10.7
1150.72839	       2.3
1185.72620	       8.7
1186.60242	       4.3
1232.72083	       3.7
