# Supplementary material for: Top-Down and Bottom-Up Identification of Proteins by Liquid Extraction Surface Analysis Mass Spectrometry of Healthy and Diseased Human Liver Tissue
Source: J Am Soc Mass Spectrom. 2014 Sep 3;25(11):1953–61. doi: 10.1007/s13361-014-0967-z (PMC4197381; doi:10.1007/s13361-014-0967-z)
Supplement: Supplementary file 5 — (ZIP 6136 kb) [file 13361_2014_967_MOESM5_ESM.zip › data/IGGSVHLIVNNQLGYTTPAER_-3_4_5304.txt]

       m/z	          i	matches
 236.21951	       8.1	y (4) (2+)
 243.16779	      10.3
 249.18225	       6.8
 258.13855	      10.1
 259.32547	       4.7
 281.48599	       3.0
 302.33072	       5.1
 310.14429	       7.4
 314.33249	      10.0
 329.39148	       3.6
 341.44501	       3.8
 344.24063	      11.9
 346.29144	       3.0
 350.54938	      14.4
 355.30960	       6.3
 357.40259	       9.7	y (3) (1+)-H2O, y (3) (1+)-NH3
 358.42075	       8.4
 359.44812	       8.7
 360.36874	       7.9
 375.27631	       3.4
 384.47241	       2.3
 389.46948	       4.5
 395.97324	       5.9	b (5) (1+)-H2O
 400.27850	       7.1
 415.38757	      17.3
 425.41345	      37.7
 430.18573	       5.5	b (9) (2+)-H2O
 434.47504	       5.7
 435.14728	       7.0
 439.09241	      22.4	y (8) (2+)-NH3, y (8) (2+)-H2O, b (9) (2+)
 442.16745	       9.2
 443.52002	       2.1
 444.64691	      30.1
 470.44409	       4.9
 472.42542	      34.3	y (4) (1+)
 473.32367	      27.3
 478.36798	      10.6
 488.22046	       5.2	y (13) (3+)
 491.42932	      30.1
 492.10321	       5.8
 493.29285	       5.7
 495.97766	      42.6	y (9) (2+)-NH3, b (10) (2+), y (9) (2+)-H2O
 498.35272	      14.1
 504.55005	      12.5	y (9) (2+)
 511.47327	      16.2
 519.38812	       2.6
 520.79309	      11.2	y (14) (3+)-NH3
 529.65161	       9.7
 530.26526	      14.3
 533.33081	       9.3	b (6) (1+)-H2O
 537.32629	       5.8
 544.87885	      32.4	b (11) (2+)-NH3
 551.40991	      16.2	b (16) (3+)-NH3, b (6) (1+)
 552.35016	      13.2
 553.44464	      16.2	b (11) (2+)
 555.32635	      14.8	y (5) (1+)-H2O
 556.54321	      12.8	b (16) (3+), y (5) (1+)-NH3
 559.42352	      13.2	y (10) (2+)-H2O, y (10) (2+)-NH3
 562.38129	       3.8
 566.54773	       3.5
 567.79797	      18.7	y (10) (2+)
 571.26654	       7.8
 573.23248	      31.7	y (5) (1+)
 574.03656	      25.3
 576.82361	      28.2
 583.22217	      34.9	b (17) (3+)-H2O
 585.22797	       3.0
 595.33594	       3.5
 596.01453	       7.8
 597.43109	      14.7
 600.35840	      19.8
 602.38214	       6.0
 608.89746	      29.9	b (12) (2+)-NH3, y (16) (3+)
 616.70697	       9.7	y (11) (2+)-H2O, b (18) (3+)-H2O
 617.41998	      51.9	y (11) (2+)-NH3, b (12) (2+), b (18) (3+)-NH3
 618.99304	      17.1
 622.75513	      15.6	b (18) (3+)
 632.98584	      94.9
 634.70404	      45.2
 635.45886	       9.0
 644.33252	       5.8
 645.37903	      46.7	b (19) (3+)
 646.85590	      16.9	b (7) (1+)-H2O
 648.48785	      51.1
 649.70367	       3.2
 651.46979	      10.1
 653.84186	      11.2
 656.26581	      18.9	y (6) (1+)-H2O
 657.63202	       5.3	y (6) (1+)-NH3
 658.44269	      10.2
 660.37744	      10.0
 662.92456	      17.4
 666.29718	      23.6	y (18) (3+)-NH3
 669.47546	      41.9
 673.24518	      91.2	b (13) (2+), y (12) (2+)-H2O
 674.28528	      98.4	y (6) (1+), y (12) (2+)-NH3
 675.47607	      45.3
 676.26758	      23.0
 680.69598	      37.3
 681.49939	      11.9
 682.54468	       4.2
 685.14258	      42.2	y (19) (3+)-NH3, y (19) (3+)-H2O
 689.55127	       9.4	b (20) (3+)
 691.22766	       7.2
 693.35925	      61.0	b (14) (2+)-H2O, b (14) (2+)-NH3
 694.30695	      57.5
 695.66748	       8.9
 699.50708	       5.8
 700.55310	      12.6
 702.08826	      15.2	b (14) (2+)
 705.40717	       7.1
 706.35712	      15.1
 707.59009	       8.6
 708.45276	      22.8
 711.85486	       7.8
 712.72968	       7.8
 714.39465	       5.3
 716.12952	      14.5
 717.58020	       5.8
 720.57898	       7.9
 723.43854	       6.5	y (13) (2+)-NH3, y (13) (2+)-H2O
 725.42761	      23.9
 728.94019	      11.0
 729.77118	      24.2
 730.45575	      57.4
 732.22833	      31.0	y (13) (2+)
 735.55798	      31.2	[M+3H] (3+)-NH3-H2O
 737.59863	      27.7
 738.21082	      53.8
 739.11530	      57.0
 749.52515	      11.8
 762.40704	       2.8
 763.75665	       7.1
 764.83258	      16.7
 768.25446	      19.1
 769.37689	      21.8
 770.46564	      26.8
 771.49573	      24.8
 775.01263	      10.9	b (15) (2+)-H2O, b (15) (2+)-NH3
 776.03351	      44.6
 778.79285	      14.3	y (14) (2+)-H2O
 782.40637	      19.6
 783.67291	      31.5	b (15) (2+)
 784.64569	      62.4
 787.64758	      19.2	y (14) (2+)
 793.62976	       5.4
 794.41919	      12.3
 795.09265	      23.7
 800.34241	      19.6
 803.93292	      14.5
 805.62952	       9.6
 807.35828	       6.9
 808.54828	      34.0
 816.51025	      23.4
 817.18701	      15.9
 819.66809	       7.0	y (7) (1+)-H2O, y (7) (1+)-NH3
 837.63586	      40.8	y (7) (1+)
 838.51074	      21.2
 839.52203	       7.0
 841.75153	      15.9
 843.56561	      20.2
 844.61969	      42.7	y (15) (2+)
 845.49622	      16.1
 846.51447	      10.0
 848.87708	      24.9
 860.02374	       5.9
 866.96790	      64.8
 869.69336	      27.4
 874.39801	       5.2
 876.12354	      79.5	b (17) (2+)-H2O, b (9) (1+), y (8) (1+)-H2O, b (17) (2+)-NH3
 881.64130	      32.7
 882.53650	      26.2
 883.47491	       3.4
 884.71790	      84.4	b (17) (2+)
 885.63849	      24.1
 892.25775	      28.8
 894.65125	      57.9	y (8) (1+)
 895.52197	      63.1
 896.43585	       8.3
 897.85986	       8.6
 901.70172	       2.2
 903.58234	       7.6
 908.50781	      18.8
 916.21100	       2.3
 918.27374	      19.1
 921.83722	      19.0
 925.61206	      14.0
 933.52057	       4.4
 934.90198	      18.8
 938.09833	      56.6
 940.55841	      80.2
 942.56812	       8.2
 943.21814	      19.2
 944.56561	       6.3
 948.56464	       5.2
 949.92725	      24.3
 952.48669	      10.0
 957.20770	       3.6
 963.50323	      32.3	y (17) (2+)
 968.48254	      48.6	b (19) (2+)
 972.75055	      28.5	b (10) (1+)-H2O, b (10) (1+)-NH3
 973.61469	       7.9
 975.65112	      55.5
 976.95850	      21.1
 980.50592	       4.9
 982.11029	       8.6
 985.52814	      11.5
 986.53058	      12.1
 989.56482	       9.9	y (9) (1+)-H2O
 990.82233	      15.1	b (10) (1+), y (9) (1+)-NH3
 992.60272	      12.6
 993.20807	       5.4
 996.55768	      20.1
1005.03619	      20.3
1007.60913	      40.3	y (9) (1+)
1008.61700	      77.5
1013.35284	      32.5
1016.36981	      13.5
1022.80780	       3.9
1024.56262	      26.8	b (20) (2+)-H2O, b (20) (2+)-NH3
1027.48535	      13.0
1028.54358	      10.5
1029.56189	      19.8
1030.54333	       9.2
1032.47693	       7.4
1033.44653	      19.0	b (20) (2+)
1034.45862	      20.5	y (19) (2+)
1047.57520	      17.3
1058.21936	      40.5
1061.30640	      35.5
1079.05750	      14.3
1079.66223	       6.9
1080.63086	       8.4
1083.67114	      11.5
1086.71851	       2.0
1095.63342	       6.2
1114.45227	       7.8
1145.56897	       5.4
1146.94531	      15.4
1162.55347	      18.9
1165.62891	      33.0
1180.57617	      10.2
1184.62134	       4.3
1190.78406	      17.6
1195.61023	      19.4
1210.19934	       6.3
1218.87451	       8.4
1224.53845	       4.1
1227.89355	      10.2
1232.54456	      14.7	y (11) (1+)-NH3, b (12) (1+)
1250.63184	      11.7
1308.72119	      22.6
1309.65930	      29.9
1310.54614	      11.0
1330.55884	       6.3
1348.74121	       8.4
1360.95886	      10.4
1367.81177	      11.1
1387.84631	       6.2
1452.82715	      17.7
