# Supplementary material for: Top-Down and Bottom-Up Identification of Proteins by Liquid Extraction Surface Analysis Mass Spectrometry of Healthy and Diseased Human Liver Tissue
Source: J Am Soc Mass Spectrom. 2014 Sep 3;25(11):1953–61. doi: 10.1007/s13361-014-0967-z (PMC4197381; doi:10.1007/s13361-014-0967-z)
Supplement: Supplementary file 5 — (ZIP 6136 kb) [file 13361_2014_967_MOESM5_ESM.zip › data/VEAILVNIFGGIVNCAIIANGITK_-3_2_79840.txt]

m/z	i	matches
235.26039	7.9
246.23048	6.8
248.26593	4.6
249.18019	1.8
258.76605	2.5
262.23706	2.7
265.66687	9.0
267.37894	9.6
270.25906	8.9
272.17194	5.3
275.23126	10.9
277.30859	11.7
285.38199	5.3
286.21652	9.7
289.36588	20.3
298.96353	8.6
299.70206	19.0
300.36960	36.7	y (9) (3+), b (3) (1+)
301.19473	19.1
311.17972	7.2
312.35297	4.5
314.35419	36.4
319.42029	5.5
326.51031	3.2
328.30405	12.6
329.23529	13.1
330.36603	13.4
339.22894	4.2
341.52386	15.5
342.61670	1.6
344.26337	6.4
347.52710	16.2
351.34393	60.8
354.62561	6.0
356.35367	5.7
357.26291	3.5
358.56470	10.6
359.24957	6.0
360.38342	99.4
361.40237	20.6
362.46576	6.5
363.41290	7.7
368.43866	26.5
374.45151	16.8
375.37823	18.4
376.27151	6.1
377.43378	3.6
378.27661	16.4
380.32745	5.3
381.56943	8.7
382.42969	5.1
383.22049	5.0
385.29672	16.3
386.43176	14.2
397.67529	9.0
401.26486	11.4
406.37579	17.5
410.40414	34.8
413.37903	27.6
414.40952	11.7
415.79749	57.5	y (8) (2+)
416.54559	2.0
418.42484	57.4	b (8) (2+)-H2O, b (8) (2+)-NH3, y (4) (1+)
419.45450	44.2
421.50424	17.4
428.21948	12.9
430.45413	30.2
431.29492	41.6
435.42664	8.6
441.42914	12.4
443.52512	6.7
446.39233	1.8
452.36688	2.3
453.43280	10.0
456.41116	3.0
459.32123	276.3
460.44733	49.2
464.47394	9.5
469.25690	36.1
471.28101	5.2
472.55731	24.2
473.42847	6.9
474.46509	19.6
480.50214	20.8
481.46967	27.6
484.36816	23.2
487.51282	8.4
488.36444	9.6
490.30554	2.7
491.31873	22.2
495.33453	26.3
496.52728	13.3
498.35339	11.1
499.61072	10.5
501.26373	21.9
502.36273	13.9
508.27026	4.7
511.43719	5.6
512.47992	47.3
513.35889	5.0
514.35974	10.5
515.16162	42.5	a (10) (2+), y (5) (1+)-NH3, b (15) (3+)
516.32678	16.6
517.28253	7.7
520.32068	14.2
521.74969	20.7
522.38049	6.5
526.33600	51.7	b (5) (1+)
527.57007	68.9
530.52618	26.8
532.33270	358.7	b (16) (3+)-NH3, y (5) (1+), b (16) (3+)-H2O
533.43207	84.3
534.42090	20.8
536.44391	6.3
537.15619	4.8
539.02826	2.3
544.39337	19.2
545.21918	5.6
546.37750	16.9
547.45941	21.6
553.37433	4.0
554.28333	6.5
555.27924	8.7
558.19965	3.4
559.38220	41.3	y (11) (2+)
562.40253	4.3
564.19354	3.5
565.58008	5.4
566.30219	9.2
567.56189	7.1
568.16693	3.8
569.28229	16.8
570.33978	8.4
571.31213	35.4
572.00629	8.5
574.73206	24.6
575.40973	30.4
578.50830	15.4
580.53406	29.7
581.34973	9.5
582.52209	4.0
585.41748	2.5
586.44598	52.5	y (6) (1+)-NH3
588.30823	508.5
589.34705	125.5
590.47028	40.6	a (12) (2+)-H2O
593.76160	28.3
594.69818	4.0
595.52167	15.3
597.47400	40.5	a (6) (1+)
598.44843	4.6
599.35065	12.8
600.83441	44.6	y (18) (3+)-NH3, y (12) (2+)-NH3, y (18) (3+)-H2O
603.39941	367.1	y (6) (1+)
604.35809	187.0	a (18) (3+), b (12) (2+)-H2O
605.23865	8.0
606.40747	7.8
609.35822	4.4
614.52655	49.2	b (18) (3+), b (12) (2+)
615.41626	12.2
616.88196	13.5
620.55267	2.9
622.57861	22.0
623.69702	4.9
624.89410	102.0
625.58691	185.0	b (6) (1+)
626.53699	130.7
627.52179	45.9
634.51648	10.7
635.39050	8.9
640.68481	8.1
641.44733	16.9
647.85938	22.3
650.71881	52.9
654.63220	19.0
655.49359	2.4
656.47870	23.7
657.36212	20.2
663.72327	30.3
665.37421	13.5
667.92853	2.5
670.46759	10.0
671.35870	13.1
673.27350	11.5
676.30951	16.1
679.90680	16.0
680.89209	5.1
683.66400	36.6
684.47113	98.3	y (14) (2+)-H2O
685.50769	13.2
686.12549	8.0
688.61182	10.9
689.51904	16.0
691.37604	15.1
692.12506	68.7
693.19025	11.8
694.68176	23.3
696.45245	5.5
698.55139	32.0
699.53998	33.2
700.63220	73.1
701.47632	442.3
702.46588	132.5
703.81946	19.4
706.39557	31.7
707.40277	21.7
709.44653	20.4
710.37286	9.4
711.68213	48.3	b (14) (2+)-NH3, b (14) (2+)-H2O, a (7) (1+)
713.55646	30.2
715.17212	18.9
716.52850	344.1	a (22) (3+)-H2O, y (7) (1+)
717.54834	212.7	a (22) (3+)-NH3
718.98383	28.5
720.51434	10.6
721.30652	22.7
722.70911	70.7	y (15) (2+), b (7) (1+)-NH3, a (22) (3+)
723.56012	14.4
727.23212	30.0
728.55286	3.4
729.45709	18.6
730.50519	4.3
731.20044	40.7
731.81219	15.2
733.56598	10.3
734.80096	20.6
736.57996	14.1
739.47614	42.7	b (7) (1+), y (22) (3+)
740.61163	28.5
741.42999	18.6
744.39386	20.8
745.28955	27.1
746.62659	47.5
747.45343	29.7
748.98804	6.2
750.05695	14.5
751.51099	51.3	a (23) (3+)-H2O, a (23) (3+)-NH3
752.69037	23.1
753.81555	32.6
754.70117	92.5
755.72430	7.1
756.89587	12.4
757.74457	39.5
758.37061	91.7	a (15) (2+)
759.33533	41.9	b (23) (3+)-H2O
761.62769	3.5
762.51349	33.5
763.66455	213.0	b (15) (2+)-H2O, b (15) (2+)-NH3
764.82867	48.7
765.95703	45.7	b (23) (3+)
768.70190	4.6
769.70197	63.3
770.48260	46.3
771.78149	108.6	b (15) (2+)
772.67426	54.4
774.14490	39.5
775.54694	20.8
776.20514	49.8	y (23) (3+)-NH3, y (23) (3+)-H2O
779.32642	23.9
780.52747	29.3
781.57648	91.0	y (23) (3+)
783.33337	56.0
784.64844	3.9
785.58325	13.9
786.93939	30.9
787.78943	90.8	y (16) (2+)-NH3
788.62689	39.0
791.34680	68.3
792.25037	4.5
794.23444	73.9	a (16) (2+)
795.21875	23.9
796.44507	534.2	y (16) (2+)
797.63000	142.9
798.67169	65.9	b (16) (2+)-NH3, b (16) (2+)-H2O
799.59772	52.7
800.61505	6.1
802.40265	43.2	[M+3H] (3+)-NH3-H2O
803.42322	26.2
804.60498	115.6
806.34796	86.5	a (8) (1+)-H2O
807.31970	31.5
808.44147	3.6
816.92126	47.6
818.04559	3.1
825.60657	17.3
826.61157	8.2
828.66107	3.3
829.78369	99.4	y (8) (1+)
830.59735	148.8
831.50092	6.1
832.91168	8.8
833.61743	6.0
834.40826	3.5
835.78387	24.9
838.38483	49.0
842.35980	177.5
843.38989	65.0
844.22961	80.7	y (17) (2+)-NH3, y (17) (2+)-H2O
844.90240	23.5
846.70123	71.8
847.75348	105.0
850.27527	84.4	a (17) (2+)
851.06793	36.4
852.83136	567.3	b (8) (1+), y (17) (2+)
853.55957	480.2
854.59894	145.9	b (17) (2+)-H2O
855.83411	31.2
856.49231	94.0
857.62207	85.8
858.24335	4.9
859.47913	23.5
860.63116	23.6
861.53625	19.6
862.56061	9.2
864.39240	327.8	b (17) (2+)
865.21674	213.7
865.95477	17.3
868.70007	6.6
869.36273	12.6
870.97900	39.4
872.13910	22.4
875.65851	18.1
876.56653	33.6
878.39264	4.7
879.31158	29.9
880.55591	6.3
881.71771	100.8
882.68066	3.2
883.74512	23.2
884.53595	71.2
886.68945	8.7
887.77368	68.6
888.59344	36.4
890.85999	720.6
891.64221	213.2
892.41187	55.4
893.19995	45.9
894.24597	131.5
895.04938	9.3
896.07593	56.2
897.38843	80.0	a (18) (2+)-NH3, a (18) (2+)-H2O
899.73517	92.9
900.72546	238.3	y (18) (2+)-NH3, y (18) (2+)-H2O, y (9) (1+)
901.70544	147.2
902.59357	84.7
905.16766	28.5
907.70221	62.2
909.94226	303.3	y (18) (2+)
910.66492	185.0
912.37158	66.9	b (18) (2+)-NH3
913.36560	151.0
914.53784	31.9
916.17194	30.1
917.64569	56.8
918.49927	20.5
919.46082	14.3
920.94250	274.1	b (18) (2+)
921.62579	98.2
922.30566	90.5
923.70789	24.1
924.69391	96.6
925.71307	32.4
926.53711	4.9
927.52283	28.0
929.08539	16.8
929.94000	22.8
933.21423	32.5
934.10840	461.6	a (19) (2+)-NH3
934.98486	54.1
935.66223	13.7
937.20953	62.8
938.18195	21.3
939.80865	30.7
940.66614	17.3
941.51361	28.2
943.58691	11.9
946.03296	35.6
947.74402	25.5
949.53510	15.7
950.51135	32.6
952.18463	38.4
953.79541	34.4
954.53088	11.0
955.85608	74.2
956.80493	291.2	b (19) (2+)
957.81995	79.9
958.81671	157.7
959.73016	294.6	y (19) (2+)
960.65546	46.8
961.63416	20.1
962.45062	8.4
965.67188	34.7
966.86310	189.7
967.85162	154.3
969.16010	80.7
970.83215	16.4
972.57526	33.5
973.65076	14.4
974.64368	15.0
976.15820	17.3
981.68115	44.3	b (9) (1+)-H2O
982.84784	14.2
983.47754	42.8
985.46381	26.0
986.35474	30.6
987.86670	40.5
988.72882	32.9
989.66144	18.3
990.40771	65.4	a (20) (2+)-H2O, a (20) (2+)-NH3
991.16095	10.1
992.14587	22.6
992.77856	17.3
994.46863	16.9
998.74048	9.6
999.69427	102.5	b (9) (1+), a (20) (2+)
1000.76563	56.5
1001.72314	48.3
1002.69873	10.4
1003.63550	81.3	y (10) (1+)
1004.78522	81.8	b (20) (2+)-H2O, b (20) (2+)-NH3
1005.77716	85.7	y (20) (2+)-H2O
1007.95691	42.7
1011.73444	5.9
1012.94214	30.6
1014.43146	52.8
1015.23657	2.2
1016.23401	345.6	y (20) (2+)
1017.33350	47.7
1018.36035	10.8
1020.51776	20.2
1024.95227	43.1
1025.96375	12.1
1026.74243	86.5
1028.32446	50.6	a (10) (1+), a (21) (2+)
1029.26929	28.1
1031.97290	42.2	b (21) (2+)-H2O
1033.39490	38.0	b (21) (2+)-NH3
1035.10925	81.8
1036.57983	26.7
1039.49377	47.3	b (10) (1+)-NH3
1041.90588	85.8	b (21) (2+)
1042.88269	87.6
1044.33972	31.5
1045.64502	5.9
1049.43689	70.9
1051.65161	8.5
1054.69629	25.2
1055.78711	14.4
1056.85767	96.1	b (10) (1+)
1057.64709	67.4
1058.72339	30.8
1059.70667	44.5
1060.55920	20.9
1063.71106	9.3
1064.60071	33.5
1065.22144	5.1
1066.63428	21.5
1069.12732	16.1
1070.78564	31.9
1072.12048	65.9	y (21) (2+)
1072.96289	104.3
1073.73242	25.0
1074.79810	49.2	a (22) (2+)-H2O
1076.83923	31.3
1080.94409	35.0
1081.65613	4.1
1083.74365	30.2
1085.15588	36.2	a (11) (1+)
1086.33044	22.4
1087.67517	10.4
1088.66589	7.6
1089.92761	477.9	b (22) (2+)-NH3
1090.63416	217.0
1091.58594	50.1
1096.98120	7.0
1097.95898	26.1
1098.90039	151.4	b (22) (2+), y (22) (2+)-NH3, y (22) (2+)-H2O, y (11) (1+)-H2O
1099.74866	140.6
1100.78882	130.7	y (11) (1+)-NH3
1101.53711	5.6
1102.74963	29.2
1103.69873	15.1
1104.67981	22.9
1107.72937	65.7	y (22) (2+)
1108.42444	44.5
1109.32446	59.1
1112.26892	7.7
1112.94727	2.7
1113.84900	71.5	b (11) (1+)
1114.79541	18.5
1115.71179	26.0
1117.71912	108.8	y (11) (1+)
1118.66064	130.4
1119.76343	42.0
1121.89978	7.8
1128.79150	7.9
1130.59656	21.3
1131.80103	51.3
1133.06177	9.6
1140.19434	60.6	b (23) (2+)-H2O, b (23) (2+)-NH3
1140.94592	56.1
1143.92542	16.1
1144.64575	15.2
1147.09729	26.0
1149.48364	102.4
1150.14526	6.8
1151.61035	6.0
1153.81091	29.3
1158.06128	27.7
1159.00146	7.0
1160.66907	13.2
1161.53198	3.1
1163.72705	12.3
1164.79810	5.5
1165.94458	47.6
1167.63855	9.6
1171.54919	155.4	y (23) (2+)
1172.25830	24.2
1173.73059	37.2
1174.71716	12.3
1175.57849	3.9
1177.86255	11.8
1180.59680	42.6	a (12) (1+)-H2O
1181.46008	17.7
1182.71863	9.0
1184.65637	6.8
1186.72656	16.0
1189.72852	22.8
1190.57544	22.6
1196.65991	9.2
1197.62817	19.0
1198.75171	4.7
1199.73279	53.2	y (12) (1+)-NH3
1200.59448	27.9
1201.53857	29.1
1203.78516	35.9
1204.89075	9.0
1205.81714	70.9
1206.68799	32.5
1210.03479	73.9	b (12) (1+)-NH3
1210.81799	23.7
1212.98022	23.3
1214.10132	7.8
1215.98853	34.2
1216.86536	97.4	y (12) (1+)
1217.80896	73.7
1218.66260	8.4
1222.80847	530.5
1223.53955	168.4
1224.32715	29.0
1226.05811	17.0
1226.79773	100.0	b (12) (1+)
1227.78357	80.7
1228.78857	62.9
1230.82593	21.1
1241.42822	17.8
1244.84314	2.6
1245.71375	20.1
1252.90015	29.9
1255.14832	7.6
1261.15662	11.5
1270.31494	39.8
1275.57581	14.9
1278.54468	102.3
1279.36511	341.6	a (13) (1+)-H2O
1280.26147	295.8	a (13) (1+)-NH3
1280.97266	1.0
1283.50586	22.9
1285.59082	9.1
1286.79773	32.9
1287.66174	13.9
1290.81445	7.9
1296.83032	2.8
1297.85364	3.6
1298.78186	12.4
1299.66809	14.3
1300.44348	22.8
1301.11865	27.9
1306.66248	46.3
1308.86377	26.0
1314.70801	20.5
1315.71497	20.5
1316.71118	21.5
1317.90417	36.2
1325.10889	4.6
1325.94763	29.6
1326.79785	37.4
1328.35010	29.2
1335.69653	27.8
1341.98633	30.5
1342.83215	11.2
1343.71094	31.3
1344.72473	24.0
1357.82202	4.1
1377.79102	17.8
1386.83691	14.3
1387.72034	18.1
1390.86621	15.9
1396.80481	27.7
1400.40125	76.1
1401.21362	20.6
1402.68115	9.3
1427.82922	38.7
1428.89612	19.3
1430.67224	5.1
1438.82275	16.9
1440.00281	9.1
1441.10071	14.9
1441.72791	14.2
1444.00623	14.3
1445.83533	7.2
1453.23303	22.8
1456.74744	7.0
1457.61426	20.4
1458.68359	21.7
1459.93018	6.4
1479.82031	9.5
1495.82886	30.2
1499.08691	4.7
1500.01367	3.4
1500.77612	35.1
1504.00439	20.4
1525.24512	15.2
1529.37354	3.7
1540.82886	18.1
1543.76233	25.3
1544.74524	9.3
1587.74927	8.4
1592.97583	3.6
1593.91309	6.2
1595.72400	11.6
1613.95764	33.7
1614.92395	48.5
1616.08911	50.8
1616.99451	12.8
1629.25671	5.4
1631.69092	21.4
1635.03442	2.7
1635.81421	21.8
1650.99963	8.4
1655.00854	10.1
1672.03271	4.1
1723.83887	8.4
1728.16296	7.8
1729.28650	7.2
1776.74854	18.3
1798.68652	15.1
1911.13513	19.8
