# Supplementary material for: Top-Down and Bottom-Up Identification of Proteins by Liquid Extraction Surface Analysis Mass Spectrometry of Healthy and Diseased Human Liver Tissue
Source: J Am Soc Mass Spectrom. 2014 Sep 3;25(11):1953–61. doi: 10.1007/s13361-014-0967-z (PMC4197381; doi:10.1007/s13361-014-0967-z)
Supplement: Supplementary file 5 — (ZIP 6136 kb) [file 13361_2014_967_MOESM5_ESM.zip › data/EGTIQVQGQALFFR_-3_2_76223.txt]

m/z	i	matches
241.36307	5.0
252.16426	5.9
262.52899	19.4
263.95834	5.5
270.26526	32.9	b (3) (1+)-H2O
288.25912	19.0
289.33609	2.1
297.29156	10.6
298.30157	11.0
299.90863	7.8
305.48334	17.3
311.34314	3.7
318.40009	22.5
321.46790	10.4
322.42072	97.7	y (2) (1+)
323.40295	37.1
324.42578	6.9
326.38278	7.8
330.13361	8.1
337.34329	57.4
338.35229	17.1
339.38977	9.4
354.02997	26.5
355.47534	45.2	a (7) (2+)-H2O, a (7) (2+)-NH3, a (4) (1+)-H2O
365.43359	24.2
366.27490	11.9
371.37515	10.3
373.34729	17.8
375.51416	7.7
380.37323	21.4
381.32312	4.5
382.42236	12.0
383.33362	101.2	y (6) (2+)-NH3, b (4) (1+)-H2O
384.36664	12.2
396.18042	4.8
406.90781	4.8
408.26978	9.1
409.26981	3.4
410.68405	7.5
412.09045	4.5
416.39197	3.4
424.79062	11.1
427.46643	14.2
428.52686	24.4
429.26151	2.5
430.36102	4.1
436.41315	5.6
438.29706	3.0
442.33667	4.8
443.90350	22.3
449.50864	7.3
451.30872	16.6
452.29562	14.9
465.37732	8.7
466.04181	7.4
467.37244	12.3
469.31860	344.5	y (3) (1+)
470.39703	145.8
471.37744	5.0
475.46124	9.5
476.27069	7.7
477.16455	12.6
480.39014	9.2
482.33484	14.1
483.72620	26.9
485.36243	2.3
490.33002	3.3
493.39349	61.3	a (10) (2+)
494.37518	9.7
495.21625	11.8
496.31104	12.7
497.37024	5.6
498.78961	58.1	b (10) (2+)-NH3
501.42389	11.3
511.32928	124.8	b (5) (1+)-H2O
512.36267	43.6	b (5) (1+)-NH3
517.41565	13.5
522.82361	16.5
528.30096	3.5
529.24109	40.7	b (5) (1+)
530.61359	6.3
533.87897	11.6
542.42267	5.2
546.40857	20.0
547.38159	3.0
550.38684	44.2
551.23633	15.2
553.03864	16.8
553.73242	7.6
554.38440	2.7
565.34705	8.9
566.17352	8.0
567.34180	14.5
569.35706	5.4
570.22925	17.8
571.30328	23.9
572.45886	3.7
573.26837	7.6
578.45477	7.0
580.31824	4.3
581.19965	3.2
582.48492	213.3	y (4) (1+), a (6) (1+)-H2O
583.42444	69.8	a (6) (1+)-NH3
588.62054	28.0	y (10) (2+)-NH3
593.32928	71.5
594.33917	25.7
595.35016	4.7
597.47943	15.9
598.57465	14.1
600.35632	6.3
602.49084	5.6
606.25629	9.4
608.44574	9.3
610.37213	361.6	b (6) (1+)-H2O
611.44177	93.7	b (6) (1+)-NH3
612.38849	29.4
613.47058	5.1
614.71881	18.2
615.36261	2.3
624.53491	2.3
625.41608	4.0
626.37183	18.7
627.45850	3.9
628.40790	86.5	b (12) (2+)-H2O, b (12) (2+)-NH3, b (6) (1+)
629.40948	19.0
630.29132	7.1
632.42853	5.1
634.80255	6.9
636.06226	46.0	b (12) (2+), y (5) (1+)-NH3
636.67596	11.0
640.94049	21.2
641.56165	5.1
645.56860	5.5
646.54565	17.1
649.52863	14.8
652.41101	25.5
653.54755	276.4	y (5) (1+), y (11) (2+)
654.55469	52.3
655.46619	8.4
656.41241	3.2
659.46356	7.4
664.43622	22.4
665.58093	7.8
667.46539	13.4
669.41815	4.6
671.49915	7.7
674.72827	14.8
675.42450	4.3
676.50000	5.9
683.43683	18.3
685.38635	3.1
694.43292	20.3
695.59052	39.3	y (12) (2+)-H2O
696.47717	46.5	y (12) (2+)-NH3, a (13) (2+)
697.12250	15.3
700.42126	3.9
704.66895	39.9	y (12) (2+)
705.77283	18.7
708.44952	12.3
710.44995	8.5
713.97888	28.4
714.78186	11.3
716.69562	35.9
720.54492	30.2
721.41187	39.8
722.34149	23.9
725.48444	27.5
726.66779	3.3
728.50403	9.2
729.53973	27.3
730.60480	11.6
734.78564	5.1
735.95648	22.6
737.53754	61.8
738.54590	60.7	b (7) (1+)-H2O
739.35992	19.8
740.55316	28.2
741.68158	3.6
742.70209	15.1
748.50989	6.2
750.32892	55.2
751.16528	34.3
754.29480	1.9
756.45117	18.6
757.49786	36.8
758.45636	39.6
760.36475	12.2
761.51599	7.7
762.57800	8.6
763.41943	7.2
764.42102	6.0
765.76447	34.2
767.08203	19.2
768.88861	100.1	a (8) (1+)-NH3
770.82086	34.9
774.02313	68.9
775.57397	35.1
776.65192	50.7
777.34961	34.8
778.20807	47.1
779.67914	109.8
780.40424	135.5	[M+2H] (2+)-NH3-H2O
781.48102	73.7	y (6) (1+)
782.56946	32.7
783.32220	96.9
784.02319	25.2
785.23145	69.0	a (8) (1+)
786.75214	17.7
787.90558	16.9
788.77679	327.0	[M+2H] (2+)-H2O, [M+2H] (2+)-NH3
790.02130	16.7
791.20746	21.3
803.10449	27.3
807.91211	24.8
809.51459	5.7
811.12897	35.7
813.68420	11.2
814.56635	11.4
819.49792	7.8
821.54724	5.1
822.65253	6.5
828.59534	21.0
830.90527	4.3
831.53180	50.7
834.95892	31.2
838.54944	554.6	y (7) (1+)
839.69666	226.6
840.63452	32.7
841.38025	3.8
845.24799	24.9
854.06073	36.1
857.47882	18.3
859.09625	40.3
861.07263	35.6
862.80200	19.6
864.21356	27.1
865.18512	4.9
866.56366	5.2
872.96600	26.8
875.50763	11.7
878.73169	22.0
880.98950	16.4
882.08154	5.2
892.61017	11.5
893.74091	23.6
896.69067	5.3
898.93146	5.3
899.57568	5.4
903.90692	7.7
905.67566	44.6
907.29327	4.0
908.81848	5.1
911.45447	13.9
912.56726	8.2
913.66681	14.4
916.89423	22.7
918.93073	14.4
921.51910	5.2
923.26874	49.6	b (9) (1+)-H2O
924.71436	43.9	b (9) (1+)-NH3
925.83307	20.5
932.48761	60.5
937.60895	30.5
939.89099	8.8
940.68280	11.4
941.72485	22.2
942.54449	11.9
944.64417	6.7
948.68359	4.5
949.67328	48.1	y (8) (1+)-NH3
950.73529	5.9
951.49170	6.8
954.13867	25.1
963.31525	27.9
964.89539	32.9
966.55457	435.6	a (10) (1+)-H2O, y (8) (1+)
967.66437	310.7	a (10) (1+)-NH3
968.66864	122.4
970.20911	25.7
971.59088	33.6
972.20813	38.3
975.31134	44.9
977.03717	24.0
977.75684	11.4
978.58728	13.2
979.28131	11.1
981.21808	20.8
982.31464	16.0
983.66223	22.3
986.11029	34.4
989.61243	6.8
994.50317	174.0	b (10) (1+)-H2O
995.52765	76.1	b (10) (1+)-NH3
996.74536	33.8
997.63000	49.6
999.52148	8.3
1002.70911	6.8
1011.94446	36.4
1012.63251	69.9	b (10) (1+)
1013.72107	18.8
1014.68561	3.5
1017.29156	11.2
1022.33148	16.2
1023.03540	17.8
1024.71619	13.2
1026.66187	14.0
1027.80774	28.2
1029.26953	40.0
1030.59924	39.2
1031.73035	11.2
1033.50989	6.3
1036.50574	8.9
1046.32007	56.4
1047.66528	43.6
1049.65601	7.6
1052.54297	8.0
1064.53284	17.8
1065.66113	365.5	y (9) (1+)
1066.72827	231.2
1067.64966	82.1
1069.67505	3.6
1071.50427	22.6
1072.60315	26.8
1075.57239	6.2
1079.52893	11.4
1080.23792	12.0
1082.60852	10.2
1084.53174	21.5
1087.69861	5.1
1090.04834	19.6
1090.70410	36.1
1091.74329	22.9
1096.03455	29.3
1098.08508	9.3
1098.74402	2.3
1100.82776	37.4
1104.69238	10.1
1107.68945	99.7	b (11) (1+)-H2O
1108.65369	115.5	b (11) (1+)-NH3
1109.57715	38.8
1110.63464	9.3
1113.03198	3.7
1117.80298	28.5
1123.16479	9.2
1124.11108	9.4
1125.60144	108.8	b (11) (1+)
1126.70068	22.3
1127.64319	49.5
1128.77173	14.4
1132.41040	20.2
1134.12463	8.5
1136.47949	4.6
1137.46704	13.3
1141.50000	9.3
1143.61792	11.8
1144.67566	7.1
1150.14429	5.4
1156.36987	14.0
1160.79785	13.8
1168.38306	5.3
1171.49585	6.1
1177.10535	58.1	y (10) (1+)-NH3
1177.88220	3.9
1181.69910	3.5
1193.73242	190.7	y (10) (1+)
1194.78772	214.6
1195.69678	119.1
1204.73608	10.9
1220.55811	5.4
1222.88904	5.5
1226.89075	7.4
1230.84619	2.2
1231.74646	11.4
1234.44751	6.8
1238.02869	20.9
1240.62891	3.6
1241.88855	5.9
1249.93530	13.5
1254.89111	68.2	b (12) (1+)-H2O, b (12) (1+)-NH3
1255.78503	26.4
1256.88403	10.3
1257.67969	5.5
1272.90601	54.4	b (12) (1+)
1273.65808	56.4
1292.35815	10.6
1299.59912	19.6
1337.89111	10.3
1354.53040	3.6
1383.90051	12.4
1391.82312	10.4
1394.87366	10.8
1400.71997	10.7
1401.76758	36.9	b (13) (1+)-H2O
1403.01917	24.4
1403.78406	8.3
1407.76001	6.2
1419.69165	67.2	b (13) (1+)
1420.64612	19.4
1421.50903	23.4
1447.59729	5.0
