# Supplementary material for: Top-Down and Bottom-Up Identification of Proteins by Liquid Extraction Surface Analysis Mass Spectrometry of Healthy and Diseased Human Liver Tissue
Source: J Am Soc Mass Spectrom. 2014 Sep 3;25(11):1953–61. doi: 10.1007/s13361-014-0967-z (PMC4197381; doi:10.1007/s13361-014-0967-z)
Supplement: Supplementary file 5 — (ZIP 6136 kb) [file 13361_2014_967_MOESM5_ESM.zip › data/LYDDIDFDIEEFAK_-3_4_26637.txt]

m/z	i	matches
229.22424	5.6
246.25853	13.7
249.14540	53.1
251.19951	2.3
258.37695	14.7
263.32983	4.3
275.70084	10.1
277.64713	3.2
278.33289	5.9
279.03748	3.7
286.40390	8.6
289.46045	3.3
297.52460	3.4
298.29688	5.9
300.39810	4.6
301.12457	9.2
303.19745	6.7
304.35324	8.2
309.27295	3.2
324.30301	6.0
325.29883	11.1
326.19598	15.7
336.80191	15.5
344.39597	58.8
345.12317	3.5
350.44012	8.2
360.23779	2.7
361.44336	9.7
365.43015	48.4	y (3) (1+)
370.38580	4.7
372.39713	2.8
376.39069	8.3
377.12164	3.0
378.59241	4.3
381.52698	9.7
388.41699	2.5
389.32819	3.1
390.60803	5.9
392.32758	12.6
394.22772	19.8
402.73663	11.4
425.44894	39.4
430.36871	11.4
431.58270	5.9
433.85388	7.9
439.37213	6.4
447.48120	26.7
448.39355	6.5
449.03168	17.4
451.37003	13.0
457.40210	72.7
458.44885	6.8
459.38428	6.0
460.33807	34.8
461.31448	19.4
462.09283	4.5
465.21564	6.7
466.59875	10.5
468.25775	4.0
474.77435	14.6
476.44489	11.9
479.22540	22.4
479.84055	8.7
484.19659	15.2
488.17053	27.7
489.47345	39.0
491.32135	9.5
492.03918	18.7
494.28418	93.5	y (4) (1+)
495.36194	2.4
496.28156	6.4
501.33838	22.5
502.28510	14.1
506.72620	22.2
507.36505	59.2	b (4) (1+)
508.43280	31.7
510.52820	6.6
517.27252	3.7
520.34595	16.4
522.47498	5.8
526.42474	21.7
529.41248	9.4
531.38232	36.1
532.26794	14.2
533.18622	4.5
535.35803	3.3
536.33307	4.0
537.77124	17.0
539.29706	4.1
540.07648	10.3
541.43756	16.6
542.27539	10.2
544.27344	5.4
545.31836	43.0
548.26593	16.6
549.43829	13.4
551.95526	26.4
554.34570	24.3
555.46442	9.8
556.37775	10.5
558.07098	6.9
559.41309	3.5
560.67627	32.7
561.36938	13.3
562.28424	8.4
563.30286	40.1
571.42706	11.4
572.21344	1.9
574.49744	10.0
575.44177	11.4
576.37909	13.7
578.35358	5.5
582.29163	25.2
586.27740	27.1
587.09821	21.9
590.28418	5.7
592.33435	163.7
594.96692	9.4
598.49384	19.1
599.35565	9.5
600.36932	6.1
602.40973	34.1
603.36694	20.2
604.36987	2.3
605.38190	16.0
619.00867	7.5
620.41046	198.1	b (5) (1+), b (10) (2+)
622.37817	9.3
623.39557	139.3	y (5) (1+)
624.28003	2.8
630.46490	4.4
631.60449	18.2
633.34851	6.6
635.52228	4.9
637.45044	15.3
639.80865	46.8
642.41437	17.2
643.44745	7.8
646.49017	24.5
647.54010	23.3
649.41345	2.2
652.00409	30.9
652.92957	8.6
655.51440	28.4
662.10724	50.6	y (11) (2+)-NH3, y (11) (2+)-H2O
664.28088	8.9
668.59210	3.9
671.45331	7.0
674.50006	10.8
676.59851	39.6
679.48071	10.6
681.69476	9.7
684.60217	4.3
685.51886	4.7
686.85547	24.3
687.52802	15.1
690.54340	8.1
691.74396	23.3
692.52881	8.7
694.40350	27.3
695.49225	11.5
696.46857	43.9
697.41449	4.1
698.58228	6.1
701.39380	12.8
704.38293	8.1
707.61414	4.6
709.23297	3.0
710.56390	15.4
717.20319	115.4	b (6) (1+)-H2O
718.28827	3.8
719.36499	3.9
721.26904	25.8
722.34961	33.6
723.52307	7.3
724.41547	29.2
725.03113	3.9
725.64130	9.1
726.53760	18.5
727.29602	11.6
729.21069	20.7
732.43365	27.4
733.63605	19.9
734.49304	19.4
735.44116	128.6	b (6) (1+)
736.45386	178.9	y (6) (1+)
737.50500	31.9
738.68066	64.0
739.49738	18.9
743.49805	4.0
744.47034	40.0
745.36371	6.2
746.40479	20.3
747.41486	7.3
749.31207	96.6	b (12) (2+)-H2O
750.51807	18.2
751.86011	25.3
752.94470	2.7
754.05371	39.4
755.55109	3.5
761.47144	6.2
763.47797	25.5
764.61359	13.4
765.49548	4.0
766.60425	10.7
767.48853	3.0
768.54572	7.8
769.36530	13.4
770.41577	9.6
775.47681	16.4
776.61902	32.7
778.46381	12.6
781.50470	4.7
782.39563	26.8
783.75397	16.4
788.20905	57.2
789.94318	209.3
791.52014	4.7
792.25104	11.9
793.44806	15.0
794.52008	85.0	b (13) (2+)
795.78534	789.8
796.56580	17.9
797.81256	75.3
798.71625	9.3
799.46063	55.3
800.39832	20.8
801.06549	32.7
802.23761	61.6	y (13) (2+)-NH3
803.76031	19.0
804.92255	38.4
806.44867	69.3
807.09216	10.1
809.59766	14.5
810.72034	67.0	y (13) (2+)
812.99084	39.0
814.32269	41.3
815.49774	20.3
816.35687	32.4
817.47314	49.3
820.56152	9.7
821.84558	42.3
823.65417	24.1
826.48523	13.9
828.29718	58.5
829.40436	70.3
830.58765	5.5
831.38348	4.5
832.50250	41.1
834.31769	32.8
837.07825	91.3
838.59180	15.3
839.38300	13.5
840.28754	4.7
841.68860	22.2
843.64124	8.0
845.34143	55.0
846.86230	49.0
847.58771	11.8
848.62561	25.5
849.66235	21.1
850.44556	16.3
851.44495	432.3	y (7) (1+)
852.40930	209.6
854.74713	202.1
855.83264	41.3
857.10266	72.0
857.93945	172.6	[M+2H] (2+)-NH3, [M+2H] (2+)-H2O
858.64709	82.7
859.61469	4.8
866.80389	2.7
870.64978	5.8
873.46857	36.5
877.63086	4.6
880.31866	84.0
881.20984	12.5
882.49762	63.4	b (7) (1+)
883.40546	49.9
884.49512	12.2
887.05127	12.9
889.63367	5.8
890.42609	9.4
891.92023	12.7
894.16260	13.7
895.94012	43.8
897.55121	64.4
898.55377	6.6
902.06042	15.2
904.09479	14.2
907.36090	9.7
908.62939	7.0
909.92786	31.9
911.62122	8.3
916.13232	17.4
917.70648	24.6
918.39386	51.6
922.55182	26.8
923.32880	11.4
924.51868	67.3
925.64203	111.9
929.21033	42.5
933.09595	28.2
936.48798	159.1
937.58557	24.6
941.15125	11.8
942.69128	20.4
944.08813	22.0
945.64899	8.3
948.24792	39.1
952.65259	57.5
954.33893	95.7
957.36890	51.4
958.46216	16.6
963.47565	68.9
964.51239	10.5
967.35120	17.2
968.71460	22.6
969.69116	61.0
971.59259	2.8
973.52509	3.5
976.82874	12.1
977.53412	50.1
978.78772	19.1
979.47424	2.6
981.47278	9.3
982.81714	48.0
984.55988	6.1
986.64374	79.9
990.09882	52.0
992.57727	38.4
993.82831	20.5
994.59680	2.2
995.59894	27.0
996.96271	148.1	b (8) (1+)
997.70013	74.6
998.54138	227.8	y (8) (1+)
999.64313	84.9
1007.93158	21.2
1009.19104	31.0
1010.16797	19.5
1012.73865	29.7
1013.41949	23.6
1014.73798	14.9
1019.65741	60.4
1020.46771	8.2
1021.63672	29.9
1022.44800	28.8
1025.11975	35.5
1026.68237	35.1
1028.72864	3.4
1029.98193	18.7
1033.28821	63.8
1036.58667	64.2
1037.56909	57.2
1038.61975	12.5
1039.87769	66.3
1047.70813	9.0
1049.15137	25.4
1050.95203	19.3
1053.08997	22.2
1055.40662	37.0
1059.85315	40.0
1060.46899	16.9
1063.44385	11.1
1066.51758	5.6
1067.48132	90.4
1069.97156	10.1
1071.82275	10.9
1072.77112	14.5
1074.57312	3.4
1075.87000	75.4
1076.75208	4.5
1078.45520	4.1
1080.69714	35.5
1082.23792	3.3
1086.76697	20.7
1087.58105	10.7
1091.20837	94.8
1092.57043	17.0
1093.69263	55.5
1095.40613	3.9
1096.65088	16.7
1097.55566	60.2
1100.65747	6.0
1101.37378	38.3
1102.05371	10.2
1102.79797	42.1
1103.60535	20.0
1107.21704	14.5
1108.12622	64.5
1109.71643	2.7
1110.51819	41.2
1111.65601	16.7
1113.49658	908.9	y (9) (1+)
1114.54358	398.9
1115.57739	75.1
1116.58643	22.3
1117.84473	4.3
1118.91638	5.7
1121.78174	29.5
1124.34595	149.9
1125.13049	8.9
1126.57947	42.4
1127.56079	24.7
1128.46057	34.9
1129.49377	40.5
1130.62061	23.4
1134.06262	13.7
1135.13953	8.1
1136.39832	38.0
1137.20032	22.4
1140.04797	41.3
1142.22363	6.6
1143.07727	7.0
1143.91357	22.0
1145.28760	30.3
1147.64319	31.5
1148.64404	17.8
1149.63428	18.1
1150.49756	14.0
1151.65479	88.0
1153.29321	50.4
1154.26257	8.4
1160.85974	2.4
1161.92444	31.4
1162.76196	41.6
1163.64038	8.6
1165.91077	8.3
1169.67871	7.7
1170.82056	12.1
1171.50928	6.6
1172.64001	19.1
1174.45959	8.1
1176.79590	3.8
1178.26196	4.9
1180.88464	9.4
1183.83679	3.2
1184.91138	58.0
1185.97217	53.3
1187.27905	33.7
1189.57947	21.6
1192.71558	45.5
1193.94214	89.2
1195.75586	23.9
1196.50708	6.6
1200.82361	61.0
1202.56335	12.1
1203.54138	18.3
1205.73401	12.3
1207.57617	12.5
1208.75293	13.2
1209.74695	12.6
1212.68188	15.7
1217.66785	37.2
1219.39929	5.9
1221.72974	15.2
1225.46960	47.4
1226.46375	72.9	y (10) (1+)
1227.14624	33.1
1227.80774	17.9
1231.91516	8.4
1236.42847	48.5
1237.63635	10.6
1238.72888	11.9
1239.56152	33.7
1240.78589	54.5
1241.99036	10.2
1243.77783	8.9
1244.57520	19.5
1245.68481	8.4
1249.62878	35.7
1254.07385	4.7
1255.56628	3.2
1262.77087	19.2
1264.83423	10.2
1267.65247	4.8
1272.61279	27.5
1273.81970	4.6
1284.61670	3.6
1294.82251	21.8
1295.74451	16.0
1296.67358	11.5
1300.82080	9.9
1301.79187	3.0
1302.74365	30.0
1305.36194	6.8
1307.59180	8.8
1308.78418	36.8
1310.56665	3.1
1323.77930	10.3
1324.57983	8.5
1327.48657	19.8
1329.58911	5.0
1332.66931	9.8
1333.85095	8.0
1338.57214	19.9
1341.50977	74.5	y (11) (1+)
1342.57910	94.8
1353.74426	10.5
1355.57178	16.2
1359.81860	9.4
1361.73730	10.0
1367.70935	4.0
1368.64026	32.5
1369.67957	39.1
1372.56799	4.5
1379.61218	18.5
1385.04346	20.7
1400.88953	6.7
1402.50293	8.6
1403.58618	13.1
1407.92151	4.1
1415.76196	40.4
1423.72009	4.0
1425.72803	8.8
1428.26526	10.2
1433.23206	10.2
1437.82275	6.6
1439.12463	8.4
1445.80334	11.7
1454.73730	28.9
1456.63318	373.0	y (12) (1+)
1457.63306	296.8
1458.40771	9.7
1464.84167	12.6
1469.08093	9.8
1472.86584	17.3
1473.68091	2.5
1474.95532	5.2
1478.63342	21.4
1483.57800	8.5
1486.99927	2.8
1497.50647	11.9
1514.73474	21.4
1515.89380	21.5
1516.77942	31.1
1520.42480	3.3
1545.70667	3.2
1558.90100	8.3
1566.75342	7.4
1568.49341	10.4
1569.97913	32.1
1586.64758	55.4	b (13) (1+)
1587.78516	41.3
1601.97107	4.6
1604.83264	10.4
1610.49133	19.7
1619.80798	14.7
1620.58069	20.4
1627.89941	17.9
1650.81958	13.2
1710.67908	8.1
1727.91467	7.2
