# Supplementary material for: Top-Down and Bottom-Up Identification of Proteins by Liquid Extraction Surface Analysis Mass Spectrometry of Healthy and Diseased Human Liver Tissue
Source: J Am Soc Mass Spectrom. 2014 Sep 3;25(11):1953–61. doi: 10.1007/s13361-014-0967-z (PMC4197381; doi:10.1007/s13361-014-0967-z)
Supplement: Supplementary file 5 — (ZIP 6136 kb) [file 13361_2014_967_MOESM5_ESM.zip › data/GATWVALHNGGGVGWGEVINGGFGLVLDGTPEAEGR_-3_2_86236.txt]

       m/z	          i	matches
 343.27713	       8.1	y (10) (3+)-NH3, y (3) (1+)-H2O, y (10) (3+)-H2O
 361.46606	      11.2	y (3) (1+)
 439.56509	       5.2
 457.33636	       3.7	y (9) (2+)-H2O, y (9) (2+)-NH3
 474.54810	       7.9
 477.07593	       5.4
 502.48969	      11.8	b (16) (3+)-NH3
 514.27795	       8.1	y (10) (2+)-H2O, y (10) (2+)-NH3
 522.24536	       8.9	y (10) (2+)
 532.18042	       7.7	b (11) (2+)
 551.15161	       6.2	b (17) (3+)
 561.35394	      10.9	y (5) (1+), b (12) (2+)
 564.38513	      14.4	y (17) (3+), y (11) (2+)-NH3
 568.39288	       3.6	a (18) (3+)-H2O, a (18) (3+)-NH3, b (6) (1+)-H2O
 628.18689	       2.0
 638.50903	       7.1
 658.59827	      37.3	y (6) (1+)
 659.64197	      37.9	b (20) (3+)
 662.97925	      20.5	a (21) (3+)-H2O, a (21) (3+)-NH3
 664.42944	       5.3
 666.28101	       7.9
 673.31659	       9.9	b (21) (3+)-NH3
 677.54523	      12.3	b (21) (3+), y (20) (3+)
 679.48474	       7.5
 699.09192	       5.2	b (7) (1+)
 715.62634	       4.2
 732.47791	       5.1	b (15) (2+)
 742.54895	      14.9	y (7) (1+)-NH3
 753.33661	       9.3	y (22) (3+)-NH3
 757.26892	       5.0
 759.53851	       8.8	b (24) (3+)-NH3, b (24) (3+)-H2O, y (7) (1+), y (15) (2+)
 774.71625	      10.7
 784.52527	      13.7
 786.66754	       3.5
 787.93677	      12.9	y (16) (2+), a (25) (3+)-NH3, a (25) (3+)-H2O
 790.59351	       3.1
 799.47656	      24.8	y (8) (1+)-NH3
 803.76190	      11.2	y (24) (3+)-H2O, b (25) (3+)
 810.64001	       8.1	a (17) (2+), y (24) (3+)
 817.50659	      15.3	b (17) (2+)-NH3
 819.51965	       3.0
 853.07422	      14.6	a (18) (2+)-NH3
 854.37878	       7.5
 855.36987	       4.0
 866.02075	       9.9	b (18) (2+)-H2O, b (18) (2+)-NH3
 878.56604	      16.8
 880.12988	      18.2
 888.29700	       7.2
 890.25562	       2.9
 892.46265	      16.4	y (18) (2+)-NH3, y (18) (2+)-H2O
 910.80298	      10.6
 914.27075	       7.5	y (9) (1+)-NH3
 918.77283	       9.0
 923.53015	      31.3	b (19) (2+)-NH3
 931.57300	      29.1	b (19) (2+), y (9) (1+), b (29) (3+)
 932.57349	      43.1	b (9) (1+)-H2O
 934.27075	      17.2
 942.53308	       7.7	y (19) (2+)-NH3, y (19) (2+)-H2O
 952.19067	       8.8
 983.35132	      24.6	y (30) (3+)-H2O, y (30) (3+)-NH3
 984.27039	       3.3
 992.78796	       6.8
1008.94788	      10.7	b (21) (2+)-NH3
1026.53845	      24.5	y (10) (1+)-H2O
1027.70642	      29.4	y (10) (1+)-NH3
1040.61133	       4.9	b (32) (3+), y (32) (3+)-NH3
1044.19495	      29.1	y (21) (2+), y (10) (1+)
1045.72839	      13.7	y (32) (3+), b (11) (1+)-H2O, b (22) (2+)
1049.92639	       2.5
1057.44458	       4.2	b (33) (3+)-NH3, b (33) (3+)-H2O
1063.08093	      18.8
1064.61304	      19.9	b (33) (3+), b (11) (1+)
1074.63123	      11.2
1094.50037	       5.0
1109.61572	      15.5
1110.41492	      20.5	a (35) (3+)-H2O, b (23) (2+)-NH3, b (23) (2+)-H2O, a (35) (3+)-NH3
1111.03650	      20.0
1119.40442	       8.1	b (23) (2+)
1120.18091	      17.8	b (35) (3+)-NH3, b (35) (3+)-H2O
1121.47766	      22.3	b (12) (1+)
1122.68274	       6.1
1129.38110	       3.4
1143.67419	      11.7	y (11) (1+)
1144.53577	      13.2
1157.07385	      11.9	y (23) (2+)-NH3, y (23) (2+)-H2O
1159.75732	      49.4	y (35) (3+)-NH3
1166.02100	       8.1	y (23) (2+)
1166.64563	      61.1
1167.45654	       7.7
1172.37695	      23.1	[M+3H] (3+)-NH3-H2O
1174.61938	      16.0	a (13) (1+)-H2O
1194.75293	      13.5	b (25) (2+)-H2O
1204.03296	      36.6	b (13) (1+)-NH3, b (25) (2+)
1205.15869	      14.0
1217.29639	      18.8
1220.56018	       2.7
1221.56750	      20.0
1223.70959	      16.7
1228.84216	      24.7
1242.69873	       2.3
1244.80188	      70.7	b (26) (2+)-NH3, b (26) (2+)-H2O
1254.20850	      34.5	b (26) (2+)
1255.26526	      13.9
1256.79187	      15.3	y (12) (1+)
1268.55066	       8.4
1271.17151	       9.4
1275.70874	       5.5
1284.65759	      18.3
1288.93335	      13.2
1293.37415	      52.4
1301.79041	      50.2	b (27) (2+)-NH3, b (27) (2+)-H2O
1311.37878	       4.8
1313.78345	       9.5	y (13) (1+)
1314.69861	      12.2
1316.37646	      10.8
1322.81348	       4.9
1325.03479	      17.1
1327.68115	      19.4
1332.65796	       4.3
1339.73315	      19.2
1341.93799	      17.2
1344.72180	       7.8	a (28) (2+)-H2O, a (28) (2+)-NH3
1349.35620	      10.4	y (28) (2+)-H2O, y (28) (2+)-NH3
1358.13464	      17.9	y (28) (2+)
1359.10120	      21.8	b (28) (2+)-NH3, b (28) (2+)-H2O
1364.60706	       5.0
1370.31934	      20.5
1374.30530	      20.7	a (29) (2+)-NH3
1382.73059	      14.8	a (29) (2+)
1397.29797	       9.0
1409.86230	       3.7
1421.97107	       5.3
1424.64038	       4.7	a (30) (2+)-NH3
1426.56763	      12.6	y (29) (2+)
1428.96399	      10.1
1437.87329	      33.8	b (30) (2+)-H2O
1438.74902	      49.4	b (30) (2+)-NH3
1442.62744	       3.7	y (14) (1+)-H2O
1447.36230	      34.9	b (15) (1+)-NH3, b (30) (2+)
1462.74902	      15.3
1463.75256	      28.0	b (15) (1+)
1464.50317	      15.9
1469.08057	      29.8
1469.90308	      22.5
1472.91077	       3.3
1491.60242	      17.2
1493.84241	      14.0
1495.88574	      17.7	b (31) (2+)
1518.87854	      18.9	y (31) (2+)
1521.31360	      22.7	b (16) (1+)
1528.81714	       7.3
1541.65649	       9.9
1554.09460	      37.5
1557.03516	      35.7	y (16) (1+)-NH3, y (16) (1+)-H2O
1557.82080	       7.8
1567.00830	      10.5	y (32) (2+)
1575.71167	      21.1
1578.23486	      11.1
1587.75476	      21.4
1596.75452	      15.5
1610.82727	       3.2
1639.89331	       9.2
1643.24866	      25.7
1647.50342	      11.9
1649.92554	       8.6	b (17) (1+)
1651.96521	      19.7	y (33) (2+)-NH3, b (34) (2+)-NH3, y (33) (2+)-H2O
1656.98315	      13.7
1660.45166	      14.0	y (33) (2+), b (34) (2+)
1689.58118	       5.0	y (17) (1+)
1691.99487	       6.0
1706.98145	      15.1
1735.77271	      10.4
1748.84680	       8.9	b (18) (1+)
1763.09607	      18.3
1801.81921	      15.2	y (18) (1+)
1816.31714	      13.6	a (19) (1+)-H2O, a (19) (1+)-NH3
1833.84045	      33.8	a (19) (1+)
1859.78955	      10.5
1862.10010	       6.4	b (19) (1+)
1897.93567	      14.0
1927.94531	       7.8
1977.16736	       3.5
1986.38684	      17.9	a (21) (1+)-H2O
