# Supplementary material for: Top-Down and Bottom-Up Identification of Proteins by Liquid Extraction Surface Analysis Mass Spectrometry of Healthy and Diseased Human Liver Tissue
Source: J Am Soc Mass Spectrom. 2014 Sep 3;25(11):1953–61. doi: 10.1007/s13361-014-0967-z (PMC4197381; doi:10.1007/s13361-014-0967-z)
Supplement: Supplementary file 5 — (ZIP 6136 kb) [file 13361_2014_967_MOESM5_ESM.zip › data/AGGMHHICIEVDNINAAVMDLK_-3_4_8930.txt]

m/z	i	matches
242.23038	4.3
245.78792	4.9
259.28162	9.0
260.35886	9.1
270.31198	2.3
273.42297	8.6
275.14264	5.3
280.08237	11.3
283.18484	7.2
290.27072	14.7
299.18298	3.5
324.23026	5.6
326.24985	11.4
331.41812	2.4
343.26477	10.2
346.32901	1.7
347.20514	17.3
352.34598	20.7	b (7) (2+)
353.34387	5.0
359.34052	9.0
361.48907	1.5
363.22882	5.6
366.62207	8.9
368.16650	6.7
373.27121	15.4
375.41122	17.8	y (3) (1+)
376.40442	15.1
384.10803	14.0	b (11) (3+)
387.33170	3.2
396.36823	17.4	y (11) (3+)-H2O, y (11) (3+)-NH3
405.37173	12.4
411.42902	6.5
412.07904	4.8
416.27747	3.0
424.60504	17.5
425.29498	8.8
428.19958	3.4
436.78027	19.6
439.67950	11.3
441.22092	7.3
442.28467	3.5
443.19354	11.7
456.22314	5.0
460.90778	11.7
469.19171	1.9
475.44507	7.8
477.51520	4.0
479.49670	8.5
480.41968	2.5
484.24347	9.3
485.30145	7.2
488.57690	3.1
490.23749	7.7
495.79047	5.1
497.34674	8.4
504.39673	14.7
506.42035	58.6	y (4) (1+)
507.49011	11.5
508.24200	3.5
511.37939	6.5
513.47296	3.5
516.32874	24.7	b (10) (2+)-H2O, y (14) (3+)
521.50287	12.6
524.56445	4.0
525.54236	58.3	b (10) (2+)
527.29340	1.8
529.89172	2.6
551.31384	3.6
558.39124	14.3
563.15985	7.7
564.42908	8.7
567.57269	26.2
571.96594	30.5
573.53320	6.5
575.05463	79.0	b (11) (2+)
581.37665	9.3
594.41522	3.3
599.26569	10.2
600.38617	5.8
605.65698	30.9	y (5) (1+)
606.45416	18.8
608.42767	12.0
610.37012	14.0	b (18) (3+)-NH3, b (18) (3+)-H2O
612.83374	12.8
613.52264	4.5
615.51221	12.1
618.97162	20.8
627.30493	9.6
628.97681	3.8
632.37152	62.9	b (12) (2+)
637.03882	14.4
641.47534	34.4
642.79572	26.4	y (12) (2+)-NH3, y (12) (2+)-H2O
645.61700	4.6
649.76239	15.6
652.24915	20.1	y (12) (2+)
654.49103	27.4	b (19) (3+)-NH3
655.36298	7.3
656.48724	42.6
659.37256	3.7
662.72101	10.8
663.43396	13.1
667.92682	20.9
669.93506	31.6
670.54681	11.5
671.47412	24.9
673.89734	21.9	y (18) (3+)-NH3
675.62878	21.7
676.54358	48.9	y (6) (1+)
677.53870	47.2
679.33514	99.3	y (18) (3+)
680.07477	17.1	b (13) (2+)-H2O, b (13) (2+)-NH3
685.19690	49.2
686.45184	2.5
689.50922	165.9	b (13) (2+)
690.38336	39.8
691.41504	7.4
694.42743	5.8
697.80237	37.6	b (20) (3+)
699.83453	11.1
700.56500	18.4
702.66760	16.4
704.18231	56.8	b (7) (1+)
706.14563	35.7
706.85284	20.4	y (13) (2+)-H2O
710.33173	20.1
714.05847	45.2
715.46204	35.2
718.21344	47.3
719.63324	34.6
721.24469	4.3
723.41266	20.0	y (19) (3+)
726.49835	9.5
729.42664	19.2	y (7) (1+)-H2O, b (21) (3+)-H2O, b (21) (3+)-NH3
731.89191	28.3
732.98376	74.1
736.91779	19.1
737.52533	70.3	b (14) (2+)-NH3, b (14) (2+)-H2O
738.54919	29.6
741.38910	37.2	y (20) (3+)
742.01611	6.7
744.33643	6.1
745.82196	129.4	b (14) (2+)
746.62024	120.4	y (7) (1+)
747.75470	59.6
748.58221	46.7
753.15631	34.5
754.27374	12.8
756.54059	11.3
758.66858	44.1
760.91064	18.4	y (21) (3+)
763.82666	20.8	y (14) (2+)-NH3, y (14) (2+)-H2O
765.33246	33.8
766.80273	28.1
767.48499	68.9
768.51093	17.0
769.36334	69.5
771.10950	23.4
772.14056	26.3	[M+3H] (3+)-NH3-H2O
773.68805	273.7	y (14) (2+)
774.29901	37.2
775.33069	42.1
776.27692	139.4
777.02759	36.6
786.91467	8.0
788.11108	43.0
792.49744	11.2
795.25031	71.4
796.30872	24.3
798.82123	18.8
803.07080	98.3	b (15) (2+)
803.91229	32.2
804.68152	4.6
812.19952	24.6
816.06189	13.2
819.70221	44.5
824.98260	33.5	y (15) (2+)
829.47375	9.9
830.53998	4.7
838.41998	115.0	b (16) (2+)
839.04846	50.4
844.62842	18.3	y (8) (1+)-NH3
846.44733	17.1
852.37201	53.7
854.93555	71.7
856.60077	66.6
857.71692	55.3
858.53534	8.8
861.60559	194.6	y (8) (1+)
862.55103	51.5
864.04681	33.5
865.93414	67.0	b (17) (2+)-NH3
869.35077	8.4
870.47266	2.3
871.50610	3.8
872.64612	8.7
874.12207	31.0	b (17) (2+)
875.09125	37.1
876.98151	33.1
882.44910	40.5
889.50842	25.9
892.59485	10.8
893.79883	4.7
895.92389	15.0
898.60913	4.9
899.56812	4.4
900.63287	4.9
901.54126	8.5
903.69617	25.2
908.85394	26.1
909.49744	2.2
913.62335	123.4
914.59076	84.2	b (18) (2+)-NH3, b (18) (2+)-H2O
915.58569	39.0
917.93970	8.9
921.00745	10.4
922.44385	34.6
923.81891	144.3	b (18) (2+)
924.82654	58.4
925.86560	8.3
928.69110	26.9
930.13007	12.7
933.28442	3.6
933.93866	15.9
938.37695	13.3
941.72571	28.3	y (17) (2+)-NH3
943.72827	23.4
949.72461	159.3	y (17) (2+)
950.55719	76.3
951.39575	28.3
956.34064	13.1
960.67139	16.6
961.49835	19.0
963.10919	17.0
963.74268	24.8
970.61676	31.1
973.49463	4.1
974.67078	21.9	y (9) (1+)
976.68695	2.5
979.17090	25.2	b (19) (2+)-H2O
980.94672	31.5	b (19) (2+)-NH3
982.68695	68.8
984.11664	4.4
985.19293	10.3
987.57355	7.5
989.24475	73.8	b (19) (2+)
990.16199	43.6
991.95789	122.9
993.18817	25.6
998.69354	3.0
999.74628	11.1
1001.33746	19.5
1003.35919	13.5
1004.18652	5.7
1009.55261	13.0
1010.74677	5.6
1014.43915	19.6
1018.35638	85.1	y (18) (2+)
1018.98840	37.6
1019.78717	21.4
1021.40802	3.2
1024.70288	23.8
1027.49646	148.9
1038.53003	15.8	b (20) (2+)-NH3
1042.61511	4.9
1045.68579	35.0
1046.73071	48.0	b (20) (2+)
1048.18079	29.8
1049.53442	21.1	b (10) (1+)
1050.72534	22.7
1051.45410	4.7
1052.23804	10.5
1054.40088	30.6
1055.34912	48.5
1056.48596	24.4
1058.41052	9.9
1062.49756	12.7
1064.23438	22.2
1065.03906	3.7
1067.91064	34.8
1071.29932	9.7
1072.72485	19.9
1077.41479	22.5
1081.97400	14.0
1082.77661	10.9
1085.32715	27.4
1088.70984	6.1
1089.89575	3.6
1090.72290	14.6
1091.34851	14.5
1092.70764	6.4
1095.08362	15.1	b (21) (2+)-NH3
1097.59534	13.8
1098.55835	11.4
1103.09009	83.6	b (21) (2+), y (20) (2+)-NH3, y (20) (2+)-H2O
1104.03870	47.9
1111.65540	17.3	y (20) (2+)
1115.81860	5.6
1118.63721	6.9
1121.20923	16.1
1134.41138	19.9
1140.72632	5.8
1142.44995	22.8
1148.63623	37.5	b (11) (1+)
1149.74194	7.6
1150.89136	16.9
1157.67712	12.0
1158.70093	8.9
1160.80920	11.9
1165.70593	14.1
1168.62183	3.9
1186.75586	7.8
1198.88281	9.0
1204.03174	31.2	y (11) (1+)
1204.72327	17.8
1205.63928	12.1
1206.62671	3.0
1216.39001	7.7
1246.53198	17.0
1250.63025	4.4
1255.77222	8.5
1259.53406	3.0
1263.28308	17.9	b (12) (1+)
1264.47119	9.2
1270.93445	11.6
1278.77966	15.9
1288.79529	6.0
1289.67981	21.0
1294.61377	3.7
1297.59912	10.1
1302.46338	8.6
1303.73169	3.8
1307.63208	6.8
1324.73560	4.1
1345.71619	16.4
1380.67371	13.0
1421.74268	6.4
1467.64807	13.1
1508.02502	8.3
1530.82935	5.4
1574.97656	10.0
1583.70068	8.1
1606.73413	3.9
1890.00427	3.5
