# Supplementary material for: Top-Down and Bottom-Up Identification of Proteins by Liquid Extraction Surface Analysis Mass Spectrometry of Healthy and Diseased Human Liver Tissue
Source: J Am Soc Mass Spectrom. 2014 Sep 3;25(11):1953–61. doi: 10.1007/s13361-014-0967-z (PMC4197381; doi:10.1007/s13361-014-0967-z)
Supplement: Supplementary file 5 — (ZIP 6136 kb) [file 13361_2014_967_MOESM5_ESM.zip › data/GVIVVEVEDR_-3_2_74967.txt]

       m/z	          i	matches
 175.26280	      13.7	y (1) (1+)
 183.36214	       4.4
 185.25102	       8.9
 186.16287	       5.7
 207.20383	       8.7
 214.13686	      17.4
 217.14447	       2.4
 227.03130	      19.7
 234.17155	      14.8	b (5) (2+)
 268.21780	      18.4
 269.22495	       7.1
 270.27472	      50.8	b (3) (1+)
 271.30402	       4.8
 282.22382	       7.4
 283.45184	       7.2
 284.33313	       7.5
 288.25470	       2.4
 289.00952	      10.5
 290.31015	       2.6
 295.22955	      18.9
 298.12466	       7.2
 307.34549	      16.4
 310.60950	      14.3
 311.43494	      19.4
 324.44229	       5.1
 326.43481	       2.9
 328.47360	       5.6
 329.40854	       7.7
 332.25677	      21.2
 333.39734	      15.2
 341.35846	      26.0	a (4) (1+)
 342.17297	      16.7
 344.30933	       5.4
 345.16724	       3.9
 348.22174	       4.6
 354.22375	       5.9
 355.25092	       3.5
 369.33011	      43.2	b (4) (1+)
 370.85968	       5.4
 373.30688	      11.0
 375.32776	      17.2
 387.31445	       5.6
 390.71402	      12.3	a (8) (2+)-H2O
 396.94098	      23.7
 401.20575	       2.3
 409.42828	      18.8
 412.52979	       3.1
 414.69403	      10.6
 418.30341	       7.5
 419.47485	      24.6	y (3) (1+)
 420.54523	      11.4
 423.69226	      28.3	y (7) (2+)
 424.44763	       3.1
 427.87085	      13.4
 429.25543	       6.6
 431.15802	      24.4
 435.36896	       4.0
 437.19080	       8.4
 439.39441	       5.3
 440.50470	       7.1
 442.38470	       4.7
 443.42261	       2.6
 444.72144	       7.5
 445.39105	       3.2
 447.91522	       7.8
 449.89465	      10.1
 451.43573	       7.5
 453.91345	      48.6
 456.81683	       9.5
 465.17645	       4.2
 468.45605	      41.1	b (5) (1+)
 469.30981	       9.4
 470.91785	      22.0	y (8) (2+)-NH3, b (9) (2+), y (8) (2+)-H2O
 472.16864	       7.2
 474.64056	      44.7
 476.08453	      12.9
 479.75208	      58.5	y (8) (2+)
 480.40741	      35.5
 484.40796	      12.0
 485.21991	       4.2
 486.29242	       8.4
 489.35303	       3.7
 494.37933	       6.5
 495.92175	      26.0
 499.83698	       9.3
 504.75372	      15.9
 505.37341	       6.1
 508.80518	      51.7
 510.23816	      11.8
 510.87286	      12.3
 513.47168	      10.0
 516.78833	      43.4
 518.34576	      87.5	y (4) (1+)
 519.44165	      13.4
 522.10669	      15.0
 522.81281	      31.7
 523.73816	       5.5
 525.50580	      23.6
 528.29755	       5.0
 530.25232	      18.7
 531.10089	      18.8
 532.55267	      27.4
 535.44330	      72.0
 536.31738	      56.8
 539.40875	      49.8
 540.44714	      30.5	[M+2H] (2+)-NH3-H2O
 541.52271	      14.9
 542.30902	      28.4
 545.64587	      42.4
 546.31976	      38.5
 547.09070	      29.6
 548.74481	     151.2	[M+2H] (2+)-NH3, [M+2H] (2+)-H2O
 549.85065	      68.2
 550.58063	     100.6	a (6) (1+)-H2O
 551.67395	      33.4
 561.46472	      30.7
 568.34174	      17.0
 569.26038	      15.7	a (6) (1+)
 573.03351	      13.7
 574.21124	       1.8
 574.99268	      15.4
 579.37518	       4.9
 585.48260	      21.3
 589.83350	      20.5
 597.34064	      90.6	b (6) (1+)
 598.62781	       5.5
 602.72388	       4.6
 616.70648	       9.8
 618.23065	      11.2
 619.52588	       9.2
 620.50024	      19.1
 623.94818	      36.7
 625.56836	       9.1
 630.26501	       6.9
 630.92841	      12.6	y (5) (1+)-NH3
 633.40741	       4.0
 634.39758	       2.4
 636.51837	      10.6
 639.52838	       7.7
 641.85687	       3.1
 643.33636	       7.8
 644.37958	       4.7
 645.25287	      19.4
 647.46661	     227.6	y (5) (1+)
 648.52338	      50.2
 656.56506	      20.0
 671.87109	      26.2
 674.40540	       9.7
 677.97424	      10.4
 680.71326	      16.7
 683.47327	      41.9
 685.15045	      29.3
 686.12805	      36.3
 690.53009	       8.5
 694.53265	      25.6
 696.41779	      82.9	b (7) (1+)
 697.60767	      11.5
 700.52325	      16.0
 705.38336	      10.0
 710.72137	      17.3
 713.45404	      32.8
 716.61652	      22.7
 719.75549	      24.7
 728.61340	      20.1	y (6) (1+)-H2O
 729.47260	      40.5	y (6) (1+)-NH3
 736.39532	       8.4
 737.16290	      12.8
 737.92145	      10.3
 741.47876	       4.7
 743.59296	      12.7
 746.41772	     152.2	y (6) (1+)
 747.64325	      27.4
 756.95844	      11.6
 758.61365	      15.9
 770.57245	       2.7
 775.69952	      16.2
 778.39667	       7.4
 779.44421	      20.3	a (8) (1+)-H2O
 781.41382	       5.9
 785.27789	       3.2
 787.59192	       7.9
 808.61353	       7.7
 811.64258	      12.7
 812.52728	       9.7
 814.20471	      20.3
 822.53125	       6.8
 825.73450	      28.0	b (8) (1+)
 839.43896	       3.3
 845.52814	     153.0	y (7) (1+)
 846.56268	       7.7
 853.51428	      21.4
 854.49121	      18.0
 855.54315	      21.7
 871.39734	      23.4
 872.55676	       4.9
 874.61835	      22.2
 880.53796	      21.8
 895.40942	       8.9
 901.59399	      10.1
 909.57275	       2.7
 926.49731	      13.8
 940.35144	      12.6	b (9) (1+), y (8) (1+)-H2O
 941.77710	      15.0	y (8) (1+)-NH3
 958.71991	      23.7	y (8) (1+)
 986.80658	      19.2
1006.70959	       2.0
