# Supplementary material for: Top-Down and Bottom-Up Identification of Proteins by Liquid Extraction Surface Analysis Mass Spectrometry of Healthy and Diseased Human Liver Tissue
Source: J Am Soc Mass Spectrom. 2014 Sep 3;25(11):1953–61. doi: 10.1007/s13361-014-0967-z (PMC4197381; doi:10.1007/s13361-014-0967-z)
Supplement: Supplementary file 5 — (ZIP 6136 kb) [file 13361_2014_967_MOESM5_ESM.zip › data/GVIVVEVEDR_-3_4_2872.txt]

m/z	i	matches
175.26280	13.7	y (1) (1+)
183.36214	4.4
185.25102	8.9
186.16287	5.7
207.20383	8.7
214.13686	17.4
217.14447	2.4
227.03130	19.7
234.17155	14.8	b (5) (2+)
268.21780	18.4
269.22495	7.1
270.27472	50.8	b (3) (1+)
271.30402	4.8
282.22382	7.4
283.45184	7.2
284.33313	7.5
288.25470	2.4
289.00952	10.5
290.31015	2.6
295.22955	18.9
298.12466	7.2
307.34549	16.4
310.60950	14.3
311.43494	19.4
324.44229	5.1
326.43481	2.9
328.47360	5.6
329.40854	7.7
332.25677	21.2
333.39734	15.2
341.35846	26.0
342.17297	16.7
344.30933	5.4
345.16724	3.9
348.22174	4.6
354.22375	5.9
355.25092	3.5
369.33011	43.2	b (4) (1+)
370.85968	5.4
373.30688	11.0
375.32776	17.2
387.31445	5.6
390.71402	12.3
396.94098	23.7
401.20575	2.3
409.42828	18.8
412.52979	3.1
414.69403	10.6
418.30341	7.5
419.47485	24.6	y (3) (1+)
420.54523	11.4
423.69226	28.3	y (7) (2+)
424.44763	3.1
427.87085	13.4
429.25543	6.6
431.15802	24.4
435.36896	4.0
437.19080	8.4
439.39441	5.3
440.50470	7.1
442.38470	4.7
443.42261	2.6
444.72144	7.5
445.39105	3.2
447.91522	7.8
449.89465	10.1
451.43573	7.5
453.91345	48.6
456.81683	9.5
465.17645	4.2
468.45605	41.1	b (5) (1+)
469.30981	9.4
470.91785	22.0	y (8) (2+)-H2O, y (8) (2+)-NH3, b (9) (2+)
472.16864	7.2
474.64056	44.7
476.08453	12.9
479.75208	58.5	y (8) (2+)
480.40741	35.5
484.40796	12.0
485.21991	4.2
486.29242	8.4
489.35303	3.7
494.37933	6.5
495.92175	26.0
499.83698	9.3
504.75372	15.9
505.37341	6.1
508.80518	51.7
510.23816	11.8
510.87286	12.3
513.47168	10.0
516.78833	43.4
518.34576	87.5	y (4) (1+)
519.44165	13.4
522.10669	15.0
522.81281	31.7
523.73816	5.5
525.50580	23.6
528.29755	5.0
530.25232	18.7
531.10089	18.8
532.55267	27.4
535.44330	72.0
536.31738	56.8
539.40875	49.8
540.44714	30.5	[M+2H] (2+)-NH3-H2O
541.52271	14.9
542.30902	28.4
545.64587	42.4
546.31976	38.5
547.09070	29.6
548.74481	151.2	[M+2H] (2+)-NH3, [M+2H] (2+)-H2O
549.85065	68.2
550.58063	100.6
551.67395	33.4
561.46472	30.7
568.34174	17.0
569.26038	15.7
573.03351	13.7
574.21124	1.8
574.99268	15.4
579.37518	4.9
585.48260	21.3
589.83350	20.5
597.34064	90.6	b (6) (1+)
598.62781	5.5
602.72388	4.6
616.70648	9.8
618.23065	11.2
619.52588	9.2
620.50024	19.1
623.94818	36.7
625.56836	9.1
630.26501	6.9
630.92841	12.6	y (5) (1+)-NH3
633.40741	4.0
634.39758	2.4
636.51837	10.6
639.52838	7.7
641.85687	3.1
643.33636	7.8
644.37958	4.7
645.25287	19.4
647.46661	227.6	y (5) (1+)
648.52338	50.2
656.56506	20.0
671.87109	26.2
674.40540	9.7
677.97424	10.4
680.71326	16.7
683.47327	41.9
685.15045	29.3
686.12805	36.3
690.53009	8.5
694.53265	25.6
696.41779	82.9	b (7) (1+)
697.60767	11.5
700.52325	16.0
705.38336	10.0
710.72137	17.3
713.45404	32.8
716.61652	22.7
719.75549	24.7
728.61340	20.1	y (6) (1+)-H2O
729.47260	40.5	y (6) (1+)-NH3
736.39532	8.4
737.16290	12.8
737.92145	10.3
741.47876	4.7
743.59296	12.7
746.41772	152.2	y (6) (1+)
747.64325	27.4
756.95844	11.6
758.61365	15.9
770.57245	2.7
775.69952	16.2
778.39667	7.4
779.44421	20.3
781.41382	5.9
785.27789	3.2
787.59192	7.9
808.61353	7.7
811.64258	12.7
812.52728	9.7
814.20471	20.3
822.53125	6.8
825.73450	28.0	b (8) (1+)
839.43896	3.3
845.52814	153.0	y (7) (1+)
846.56268	7.7
853.51428	21.4
854.49121	18.0
855.54315	21.7
871.39734	23.4
872.55676	4.9
874.61835	22.2
880.53796	21.8
895.40942	8.9
901.59399	10.1
909.57275	2.7
926.49731	13.8
940.35144	12.6	b (9) (1+), y (8) (1+)-H2O
941.77710	15.0	y (8) (1+)-NH3
958.71991	23.7	y (8) (1+)
986.80658	19.2
1006.70959	2.0
