# Supplementary material for: Top-Down and Bottom-Up Identification of Proteins by Liquid Extraction Surface Analysis Mass Spectrometry of Healthy and Diseased Human Liver Tissue
Source: J Am Soc Mass Spectrom. 2014 Sep 3;25(11):1953–61. doi: 10.1007/s13361-014-0967-z (PMC4197381; doi:10.1007/s13361-014-0967-z)
Supplement: Supplementary file 5 — (ZIP 6136 kb) [file 13361_2014_967_MOESM5_ESM.zip › data/AGWSLEDVDIFEINEAFAAVSAAIVK_-3_4_56721.txt]

m/z	i	matches
268.33261	2.2
273.23163	6.1
275.30905	26.4
276.53564	3.3
279.16623	4.1
286.25903	17.1
288.31702	4.7
290.35443	13.5
295.17709	8.6
297.53564	14.7
309.27740	6.0
315.57904	7.4
316.24908	11.3
322.38776	5.9
323.32788	7.7
328.33578	11.8
330.22922	6.2
339.17297	15.5
341.37985	1.9
348.43057	6.8
355.49002	3.1
357.33487	12.6
359.61914	71.9	y (3) (1+)
360.36154	18.3
362.28806	3.1
370.41061	6.7
381.20953	5.0
384.38782	13.0
386.41400	9.9
389.49045	15.5
390.43097	2.1
396.39258	1.8
400.86609	4.1
402.53009	6.3
414.76889	5.1
416.22644	2.7
428.40146	11.7
430.45743	143.1	b (8) (2+), y (4) (1+), y (13) (3+)
431.34064	34.3
433.01062	4.6
437.42093	5.0
440.83719	9.2
442.26407	8.1
444.45956	3.0
445.26544	21.0
451.45605	4.9
453.49701	17.5
458.39975	28.5
459.28351	27.6
463.18481	4.7
466.29156	5.8
468.23792	18.8
471.25067	7.1
472.37567	12.6
476.28009	8.2
477.32526	3.0
486.27917	6.5
487.34222	5.4
489.91879	2.7
497.31110	11.3
498.15979	8.8
501.41101	315.4	y (5) (1+)
502.37793	47.8
503.30713	3.9
504.37561	17.7
513.44403	5.3
514.31848	21.7
515.35529	66.5	y (11) (2+)-H2O, b (5) (1+), y (11) (2+)-NH3
516.27100	18.3
523.34698	7.3
526.45062	25.9
529.00812	21.2
532.93622	2.5
538.21710	6.2
539.34662	12.5
541.57648	6.8
542.24200	4.0
544.12085	6.5
550.12048	12.0
554.27643	24.2
557.42322	12.9
558.24860	14.5
561.35156	7.0
563.27264	2.8
568.28473	11.8
569.38586	3.9
570.38385	7.5
573.03827	21.1
577.38263	13.3
588.45538	292.6	y (12) (2+), y (6) (1+)
589.59863	50.8
590.37732	4.5
594.37061	11.9
596.31482	14.8
602.42761	17.3
603.34235	17.9
604.32153	31.4
611.30035	10.3
612.43237	12.9
615.18225	16.7
616.59399	12.6
618.15790	10.9
622.82819	6.3
623.43604	12.1
633.44855	29.9
634.40051	17.5
638.55048	25.9
641.38159	10.2
644.43805	19.8
645.47131	3.2
646.33868	16.0
648.11414	11.7
649.54041	7.1
655.52551	4.7
657.53290	9.0
658.42029	3.6
659.33032	15.2
668.46240	17.6
669.61084	18.7
672.13965	4.3
673.36060	13.4
674.35907	13.3
682.04895	13.9
685.62640	7.1
687.54993	335.2	y (7) (1+), b (19) (3+)-H2O, b (19) (3+)-NH3
688.51917	133.2
689.58325	42.3
691.29382	10.8
692.41858	14.6
693.58551	14.3
694.52454	18.2
695.84753	22.8
697.35712	16.4
699.90021	5.1
702.45856	15.9
703.74213	14.6
704.53619	68.2
705.40149	33.4
706.81293	4.3
709.42438	3.0
710.35065	5.5
712.64642	20.2
713.52222	8.1
715.16803	32.3
717.36115	16.2
718.47906	7.1
719.87720	24.8
722.47626	4.3
723.34827	7.9
724.55188	24.7
726.47028	6.8
730.86053	36.6
731.61707	7.7
732.43304	7.0
735.87061	6.7
738.45605	18.0
739.55756	5.7
741.38257	22.6
743.61615	17.1
744.51532	6.3
746.34552	16.0
748.14899	35.5
749.53931	4.4
751.31757	28.4	y (21) (3+)
752.13928	19.0
755.35529	20.0
756.42377	19.5
758.54633	446.3	y (15) (2+)-NH3, y (15) (2+)-H2O, b (7) (1+), y (8) (1+)
759.58728	118.9
760.50287	36.0
761.44080	21.1
765.62360	11.1
766.39807	13.1
772.31079	9.1
776.15326	35.2
777.62445	6.6
785.38458	29.4
787.18939	18.1
789.80023	3.6
793.15942	20.4
794.63678	14.8
800.51935	3.9
801.59302	15.7
804.25354	2.6
805.61035	15.6
807.12689	24.5
811.54382	11.1
813.99133	78.6
814.83588	32.6
816.36700	18.8
817.31476	21.8
818.62823	2.1
820.20331	6.4
822.50781	7.4
826.45850	8.6
827.38171	22.8
829.56213	457.9	y (9) (1+)
830.61511	161.5
832.05176	94.2	y (16) (2+)-H2O, y (16) (2+)-NH3
833.50897	2.4
834.69476	29.5	b (24) (3+)-NH3, b (24) (3+)-H2O
835.61774	6.0
837.44464	3.4
839.12000	16.9
840.72412	170.3	b (8) (1+)-H2O, y (16) (2+), b (24) (3+)
841.50946	59.9
842.57513	24.0
844.36188	15.0
845.39148	6.1
846.46124	12.4
847.56512	21.2
849.95081	3.6
850.84467	51.7	b (15) (2+)-NH3, b (15) (2+)-H2O
851.52051	26.8
852.71368	26.9
853.39301	34.5
855.27155	15.5
855.90070	16.8
858.59454	199.9	b (8) (1+)
859.74994	316.3	b (15) (2+)
860.63922	268.4
861.66602	94.7
862.49078	6.9
864.61108	8.5
866.97931	41.4	b (25) (3+)-H2O
868.61395	6.6
869.21918	2.7
870.62012	20.8
874.86292	3.8
875.47772	15.5
877.49658	18.0
878.14392	77.9
882.14630	32.0
883.62970	20.1
885.72754	4.9
886.63672	48.0	b (16) (2+)-NH3, b (16) (2+)-H2O
888.23694	107.4	y (17) (2+)-H2O, y (17) (2+)-NH3
889.56525	13.5
890.58331	22.6
891.57953	20.2
894.51672	22.6
895.38263	266.7	b (16) (2+)
896.27045	159.1	y (17) (2+)
897.69788	51.9
898.92865	73.4	y (25) (3+)
900.84601	52.1
901.53809	7.1
902.53107	7.7
903.84009	50.3
905.34009	91.4
906.65918	58.8
907.61505	29.2
909.06927	75.0
910.44263	19.3
911.95276	28.6
913.58771	11.1
915.20056	11.7
922.43524	7.0
926.81671	16.8
928.56854	15.3
932.40436	29.7
933.79468	34.7
934.54364	9.0
936.74664	6.4
938.37170	10.7
939.43970	1.8
941.11420	28.8
945.84448	6.7
946.80688	7.3
947.64429	32.8
948.57214	45.9
951.24677	16.6
955.86108	126.8	b (9) (1+)-H2O
956.68994	2.6
957.63202	5.9
958.77435	41.1	y (10) (1+)-H2O, y (10) (1+)-NH3
960.23346	17.7
961.24335	32.4
961.87762	10.7
964.66089	17.9
965.58795	3.5
967.68091	15.8
969.28528	267.0	b (17) (2+)
970.04956	42.0
971.17120	12.5
973.28870	62.0	b (9) (1+)
974.44177	33.0
975.48383	67.0
976.66547	302.9	y (10) (1+)
977.65674	93.5
978.83374	19.1
981.61389	10.6
982.56018	49.1
983.61176	16.8
984.60199	52.9
986.64948	2.5
988.09833	19.9
990.80536	6.2
993.51526	16.3
994.70776	14.8
995.89276	104.0	b (18) (2+)-NH3, b (18) (2+)-H2O, y (19) (2+)-NH3
996.53577	27.2
999.36462	2.8
1002.54163	14.8
1004.65222	327.6	y (19) (2+), b (18) (2+)
1005.61615	194.7
1007.06232	36.6
1008.38232	17.9
1009.66809	16.8
1012.45508	8.7
1013.51593	3.4
1014.48853	14.0
1015.84387	19.7
1020.58875	4.8
1021.87952	11.2
1023.15765	53.1
1023.90204	5.3
1027.02625	45.0
1031.48999	26.9
1032.35754	33.2
1033.53455	11.7
1034.53052	21.3
1036.06909	28.8
1037.56030	36.0
1040.24817	404.3	b (19) (2+)
1041.20691	312.2
1042.66174	26.9
1043.82458	19.5
1046.47107	7.0
1047.56030	209.0	y (11) (1+)
1048.53040	111.9
1049.49463	48.3
1050.71753	8.4
1051.57727	18.8
1052.54187	2.1
1054.83362	37.2
1056.12036	8.7
1056.72046	5.0
1059.19287	64.5
1062.46301	48.8
1063.36511	62.4
1065.56409	11.1
1066.47498	56.2
1067.48804	6.5
1068.60400	49.7	b (10) (1+)-H2O
1069.56848	63.9
1073.64246	33.3
1075.61584	5.0
1076.67908	20.3
1079.88928	82.8	b (20) (2+)-H2O
1080.56042	27.6
1081.48608	39.7	b (20) (2+)-NH3
1082.44556	29.3
1084.14929	40.3
1086.38354	385.6	b (10) (1+)
1087.57092	163.1
1088.56506	135.8
1089.78076	564.9	b (20) (2+)
1090.60168	408.8
1091.94409	23.4
1092.59766	17.3
1093.72034	7.8
1098.23706	80.8
1099.88501	8.1
1101.82434	27.6
1102.46057	10.6
1105.51355	31.4
1106.59998	63.9
1110.09680	68.1
1111.09753	35.0
1116.42908	75.1	y (21) (2+)-H2O
1117.75684	73.2	y (21) (2+)-NH3
1118.70154	10.5
1119.61304	22.2
1120.55286	11.5
1121.60181	25.0
1122.38879	8.8
1124.98694	77.9	b (21) (2+)-NH3
1126.03296	144.8	y (21) (2+)
1126.85437	61.1
1128.70813	6.7
1130.58228	7.8
1132.95056	140.2
1133.77942	224.4	b (21) (2+)
1134.63684	89.3
1135.65979	13.1
1136.67773	4.5
1139.91235	27.6
1143.15137	9.0
1144.21985	35.2
1148.47119	4.1
1150.58557	26.1
1151.69800	35.8
1152.59607	14.3
1154.48767	80.8
1155.63818	19.3
1158.70740	13.1
1159.78040	267.9	b (22) (2+)-NH3, b (22) (2+)-H2O, y (12) (1+)-NH3
1160.55652	147.7
1161.66724	53.0
1163.65552	14.3
1164.72803	12.6
1165.82019	11.3
1169.00806	40.5	b (22) (2+)
1169.76050	13.0
1173.55835	25.7
1174.65576	33.6	y (22) (2+)-NH3
1175.80103	25.8
1176.85730	53.4	y (12) (1+)
1178.10107	34.0
1179.70190	32.4
1181.57739	15.4
1182.77063	15.3
1184.04858	25.6
1188.99841	49.9
1190.22705	5.6
1195.62292	28.5	b (23) (2+)-H2O, b (23) (2+)-NH3
1196.70874	2.8
1200.54431	11.5
1202.55176	12.2
1204.37891	406.1	b (23) (2+)
1205.43286	160.4
1214.55212	31.8
1215.58435	30.6	b (11) (1+)-H2O
1216.49744	21.0
1217.42346	6.2
1218.15051	20.6
1221.47888	30.8
1222.63562	7.1
1223.55029	7.8
1227.01831	10.2
1228.73303	48.2
1231.58411	8.8
1233.60840	159.6	b (11) (1+)
1234.67273	108.2
1235.63293	63.6
1236.46826	5.4
1237.81128	52.7
1246.50500	24.4
1250.56384	11.7
1252.11499	7.2
1257.99878	14.4
1260.15369	36.6
1260.92383	244.3	b (24) (2+)
1261.76245	110.5
1264.39355	19.8
1269.45093	47.0
1271.41272	31.1
1273.73560	5.3
1274.57312	4.9
1275.74792	7.8
1281.67322	7.2
1287.90955	7.0
1290.30530	32.3
1290.91162	41.9	y (13) (1+)
1291.80872	18.6
1292.93091	38.4
1293.76855	25.8
1294.41150	9.6
1296.65552	48.2
1300.83508	12.5
1303.14758	4.0
1303.84924	15.0
1310.69031	269.1	y (24) (2+)-H2O, y (24) (2+)-NH3, b (25) (2+)
1311.68665	91.8
1314.77405	4.5
1316.84094	38.2
1320.52014	25.9
1321.69360	30.6
1324.35669	14.9
1344.76294	33.5	b (12) (1+)-H2O
1359.66992	4.2
1362.82300	157.4	b (12) (1+)
1363.83167	65.6
1365.02441	53.0
1372.66113	9.1
1379.86133	12.5
1386.86316	10.3
1387.97717	13.8
1388.91589	14.4
1390.68372	5.2
1391.72180	3.3
1401.59290	4.5
1404.80823	4.4
1422.84973	16.4
1426.61914	7.9
1434.32495	52.8
1435.92395	16.2
1436.97009	16.0
1451.37329	4.0
1457.74890	15.8
1459.78918	7.1
1462.39368	13.5
1464.66833	6.5
1465.91138	3.8
1472.76257	15.4
1474.80798	19.2
1475.64954	75.6	b (13) (1+)
1476.67053	76.2
1477.78723	38.1
1490.61353	19.1
1492.70056	8.1
1502.01990	8.1
1505.78198	11.7
1507.43835	10.5
1515.67920	12.7
1518.85461	8.4
1519.90564	12.8
1530.40808	5.0
1531.23743	3.9
1533.82922	29.8
1534.88086	31.5
1536.28748	16.0
1539.62805	15.2
1540.65271	3.8
1548.81885	10.8
1549.75354	8.9
1551.05200	16.9
1572.78455	15.2
1587.65356	4.3
1589.74280	8.2
1590.80762	38.2
1623.99426	20.1
1646.83984	5.9
1662.86548	5.8
1665.08875	10.6
1676.50000	15.5
1681.61865	17.8
1700.75305	6.7
1718.89551	30.8	b (15) (1+)
1719.59082	25.9
1721.84119	10.5
1728.10876	9.8
1733.98438	13.8
1755.67163	7.3
1761.61963	5.5
1762.90125	11.5
1766.39331	27.2
1771.83630	3.4
1772.96533	47.1	b (16) (1+)-NH3
1789.99121	47.1	b (16) (1+)
1790.78601	26.3
1791.93542	3.2
1792.96777	49.6	y (17) (1+)
1805.74670	3.0
1808.78601	7.6
1815.86389	8.5
1893.67737	3.9
1906.25073	3.6
1924.17871	62.6
1938.11121	44.7
1952.09229	10.3
