# Supplementary material for: Top-Down and Bottom-Up Identification of Proteins by Liquid Extraction Surface Analysis Mass Spectrometry of Healthy and Diseased Human Liver Tissue
Source: J Am Soc Mass Spectrom. 2014 Sep 3;25(11):1953–61. doi: 10.1007/s13361-014-0967-z (PMC4197381; doi:10.1007/s13361-014-0967-z)
Supplement: Supplementary file 5 — (ZIP 6136 kb) [file 13361_2014_967_MOESM5_ESM.zip › data/ELLELGSNVVIASR_-3_2_75879.txt]

       m/z	          i	matches
 227.29224	      16.7
 229.19664	      32.6	a (4) (2+)
 243.11812	      22.1	b (2) (1+), b (4) (2+)
 249.28799	       5.2
 253.28795	       2.9
 255.20576	       4.9
 262.17670	      23.4	y (2) (1+)
 263.17847	      12.0
 268.38077	       9.8
 270.59805	      13.0
 278.25531	      18.5
 279.28128	      18.9
 283.30121	       6.4
 290.41742	      10.4
 298.99167	       2.8
 309.21997	      14.6
 310.40640	      16.2
 311.41254	      17.7
 328.43317	      87.8	a (3) (1+), b (6) (2+)
 329.51184	      12.3
 333.43176	      79.0	y (3) (1+)
 334.32465	      22.1
 338.46979	      51.1	b (3) (1+)-H2O
 339.25470	       6.9
 349.83206	       2.2
 352.58777	       7.4
 354.39066	      12.6
 355.27924	       8.0
 356.38068	      20.3	b (3) (1+)
 359.50977	      21.0
 363.34772	       4.8
 368.29276	       7.5
 369.33704	       3.9
 372.04391	      17.6	b (7) (2+)
 373.46625	       8.7
 382.38495	      17.7
 384.35669	       7.5
 389.28644	       6.2
 391.18323	       6.0
 397.30573	       8.1
 399.37845	      69.8
 400.42926	       3.3
 407.05518	       5.9
 411.57855	       2.8
 413.51859	       1.9
 415.34189	       3.5
 417.39459	       7.6
 427.46606	       9.1
 428.41296	      15.4
 431.66492	      22.7
 437.65152	       2.8
 438.55975	      12.5
 439.30548	      10.2
 441.53351	      66.2
 443.42859	       4.1
 446.44550	      87.4	y (4) (1+)
 447.45886	      33.4
 449.30847	      24.5
 450.19720	       4.4
 454.32117	       4.8
 455.43231	       3.2
 456.32190	     113.1	a (9) (2+)-NH3
 457.45459	     121.7	a (4) (1+)
 458.45349	      17.8
 461.60016	       2.8
 466.26312	       9.6
 467.30688	      25.3	b (4) (1+)-H2O
 468.34070	      38.4
 469.29218	      26.2	b (9) (2+)-NH3, b (9) (2+)-H2O
 470.36639	       3.2
 471.35529	      10.5
 474.40649	      17.1
 480.93750	      45.5
 483.25842	       5.8
 484.71002	      31.1	b (4) (1+)
 485.47137	      28.2
 486.35126	      18.7
 487.28076	       7.5
 488.31458	       9.7
 489.44611	       6.4
 495.38910	      13.2
 497.12695	      20.3
 498.37354	      33.5
 499.36102	       5.0
 503.36694	       3.8
 504.21747	      11.5
 505.36597	      16.3
 506.18854	       6.6
 507.34717	      16.7
 508.67352	      25.1	y (10) (2+)
 509.37048	      13.6
 512.42236	      30.9
 513.44312	      20.0	a (10) (2+)
 516.86646	      12.3
 523.17395	       4.5
 525.31995	       2.1
 526.28314	       2.4
 527.17169	       7.5
 529.35852	      18.2
 530.07135	       5.1
 530.79370	      17.2
 532.39368	       1.5
 534.29694	       3.4
 540.45184	      41.9
 541.31580	      34.8
 544.30835	       3.6
 545.35376	      86.1	y (5) (1+)
 546.43829	       7.4
 548.54834	       6.2
 550.36383	       5.5
 551.19849	      18.1
 553.46814	      18.7
 554.48535	      15.7
 555.46716	       9.2
 556.30688	      19.0
 557.35016	      10.4
 559.46564	      24.0
 560.40472	       4.1
 563.28485	      13.8
 565.52826	       7.7
 566.41211	      20.4
 567.43182	       9.6
 569.28558	      85.6
 570.34155	      42.7	a (11) (2+), a (5) (1+)
 571.39276	      31.5
 572.75433	      23.6	y (11) (2+)
 580.25671	      14.7
 581.38361	      11.1
 583.57635	      19.8	b (11) (2+)
 587.64899	     171.5
 588.53552	      22.8
 592.20172	       5.9
 593.29175	       3.8
 598.46088	      94.8	b (5) (1+)
 599.51868	      39.7
 600.27722	       3.7
 601.57257	       8.9
 603.84882	       3.4
 605.02972	      15.0
 608.33673	      69.5
 609.45190	       5.5
 611.47070	       8.2
 616.39410	       3.4
 617.35229	       7.5
 618.43085	       4.9
 622.12445	      38.0
 623.48969	      18.2
 624.19714	      10.4
 626.39557	      23.3	y (6) (1+)-H2O
 628.32483	      56.9
 629.62103	      84.2	y (12) (2+)
 630.45892	      32.8
 631.40912	       5.4
 634.37408	      30.6
 636.34979	      13.9
 637.34796	      83.1	b (6) (1+)-H2O
 639.44299	      11.6
 640.37335	      68.4	a (13) (2+)-NH3, a (13) (2+)-H2O
 641.47430	      55.5
 642.43274	      19.6
 643.44202	      21.8
 644.44220	      24.3	y (6) (1+)
 646.29358	       4.6
 649.37476	      20.1	a (13) (2+)
 651.43884	      20.7
 652.55719	      29.5
 656.47961	      11.0
 657.20850	       7.3
 658.49670	       8.6
 659.87518	      11.1
 662.63971	      33.8
 663.93079	      38.0	b (13) (2+)
 664.85199	      30.4
 669.42145	      26.8
 670.28442	       4.5
 673.78369	      40.2
 675.32880	       3.9
 679.49561	       6.3
 680.63574	      57.5
 681.29175	       6.4
 683.44037	      21.9
 685.09686	      37.2
 687.92242	      24.0
 688.63324	       3.2
 690.65759	      15.9
 695.12891	      30.4
 695.74512	       5.7
 697.44147	       9.7
 698.45856	      12.8
 699.48480	      10.1
 701.59814	      35.3
 702.36285	      10.2
 703.39569	       5.1
 704.83832	       2.0
 706.74774	      30.4
 707.60657	       3.3
 709.39783	       8.1
 710.53467	      16.9
 714.48627	      40.6	a (7) (1+)
 715.55157	       9.2
 718.99298	      55.0
 723.73419	      19.7
 724.64166	      70.3	b (7) (1+)-H2O
 725.52087	      64.3
 727.51245	     199.2
 728.46039	     105.2
 730.95013	      66.1
 733.20172	     216.3	[M+2H] (2+)-NH3-H2O
 734.52386	      18.4
 736.91089	      89.3
 738.82678	      39.1
 739.64661	      88.0	y (7) (1+)-H2O
 740.53333	      14.9
 741.79022	     313.4	b (7) (1+), [M+2H] (2+)-H2O, y (7) (1+)-NH3, [M+2H] (2+)-NH3
 742.64380	     133.8
 757.00500	      30.5
 758.14551	      28.8	y (7) (1+)
 762.44928	      10.6
 765.53827	      14.7
 769.39764	      16.8
 770.40674	      27.6
 771.48486	      28.5
 774.56866	      73.1
 780.01373	      39.5
 781.55634	       5.6
 786.92719	      17.2
 789.41199	       8.3
 792.75830	      31.6
 793.42126	       4.0
 794.48206	      15.2
 795.49615	      11.7
 796.45410	      38.0
 797.56934	      18.5
 800.40601	      21.4
 801.35199	      14.7
 802.70319	      41.6
 812.60687	      18.6
 813.61029	       8.2
 816.42493	       2.3
 818.71179	      14.5
 823.62354	      41.6
 825.98932	      52.0
 828.54230	       4.0
 829.88348	       3.4
 831.34619	       5.5
 832.20465	      20.0
 833.03107	      11.7
 833.98016	      61.6
 836.46924	      40.1
 838.62164	      37.4	b (8) (1+)-NH3, b (8) (1+)-H2O
 843.54700	      32.7
 844.50214	       8.7
 845.62531	      54.7	y (8) (1+)
 846.57428	      13.5
 847.90070	       4.4
 850.83295	      19.2
 853.42432	      28.2
 854.58179	      26.3
 855.41406	       3.4
 858.70691	      13.3
 860.95569	       8.1
 862.84924	      30.8
 863.49646	       7.0
 864.41895	      15.6
 865.69135	      18.6
 866.47583	       7.8
 867.97888	      18.6
 870.46143	       9.4
 871.81879	      10.9
 872.53003	       9.7
 873.40436	      30.5
 876.72974	      21.0
 879.58551	      16.1
 882.62018	      82.3
 884.55469	      37.4	y (9) (1+)-H2O
 886.80951	      29.6
 887.58679	       8.5
 890.66876	     280.6
 891.48914	     110.6
 892.14185	       8.8
 899.59619	       7.6
 900.56732	       2.8
 901.54315	      31.6
 902.63043	     254.0	y (9) (1+)
 903.63995	     140.4
 904.86981	      58.1
 906.35620	      27.0
 908.60010	      11.4
 914.56049	      43.2
 915.55377	      22.8
 917.62659	      11.1
 918.67444	      10.3
 919.55396	      10.4
 920.69281	      13.9
 921.38635	      12.9
 923.54584	      21.3
 924.44366	      10.1
 928.50531	      16.3
 931.79053	      29.6
 932.49762	       5.4
 934.13275	       7.6
 936.69855	       7.3
 937.65277	      18.6	b (9) (1+)-H2O
 939.32819	      33.9
 943.57867	      10.7
 944.50659	      31.6
 947.59888	      15.2
 954.22906	      13.3
 955.54352	      55.6	b (9) (1+)
 956.51752	       2.8
 957.69000	       4.4
 961.56696	     347.1
 962.49945	     193.1
 963.67212	      23.3
 965.47369	       9.1
 967.45581	       2.7
 968.69708	      18.8
 972.68036	       8.3
 976.71417	      46.0
 977.76459	      35.6
 978.44995	       7.7
 980.32324	       4.6
 981.48206	      10.5
 986.88739	     298.3
 987.56293	      92.3
 990.61365	      56.3
 991.33673	       2.5
 995.95258	      44.9
 996.82080	       5.8
 997.63257	      13.0
 998.51080	      32.5	y (10) (1+)-NH3
 999.44653	      19.5
1001.57648	      34.0
1003.26233	       7.8
1004.70154	       2.9
1009.55701	      18.9	a (10) (1+)-NH3
1013.50348	      13.1
1015.64172	     219.3	y (10) (1+)
1016.66455	      87.4
1017.64307	      28.9
1018.49524	      10.3
1020.76324	       6.3
1021.57501	       9.7
1024.23669	      11.6
1025.55640	      26.6
1027.05688	      23.7	a (10) (1+)
1028.38953	       6.6
1029.29358	      25.8
1031.76208	      29.4
1036.56616	      15.7
1037.55151	      19.1	b (10) (1+)-NH3
1038.47192	      12.3
1040.41541	      24.3
1043.76746	      16.4
1044.92395	      35.0
1045.66101	      16.6
1051.98254	      39.9
1053.05688	      19.0
1053.68164	      40.5
1054.55859	      74.2	b (10) (1+)
1055.63550	      82.8
1056.60120	      25.7
1060.66919	     164.3
1061.74023	      86.7
1063.10730	      15.9
1065.58472	      39.8
1069.69336	      41.2
1087.66626	      34.8
1089.65039	       3.3
1093.95728	      17.8
1102.70422	      46.2
1103.51233	      11.6
1111.60229	       9.2
1114.73547	      18.1
1120.56873	       7.3
1122.77161	      14.7
1123.98645	       8.5
1125.55188	      26.5
1128.04785	      25.9	y (11) (1+)-NH3
1129.70947	      30.4
1130.89185	       6.4
1139.83606	      26.0	a (11) (1+)
1142.65613	       6.0
1144.70264	      57.9	y (11) (1+)
1146.01526	       9.2
1146.66113	      10.9
1149.66370	      44.2	b (11) (1+)-H2O
1150.71716	      14.1
1151.96631	      19.0
1154.63550	      24.5
1156.89880	       6.3
1162.69775	      43.8
1167.69922	      95.4	b (11) (1+)
1168.66772	      17.9
1169.73328	      22.8
1173.74939	      28.9
1174.80042	       8.1
1179.63733	       8.8
1185.48535	       4.9
1200.09985	      14.6
1210.60010	       4.2
1215.64526	       8.2
1220.81335	      10.0
1231.43042	       8.5
1238.63171	      43.9	b (12) (1+)
1240.85803	       9.5
1241.65942	       8.7
1242.63208	       3.0
1252.66345	       4.0
1255.65161	       5.4
1257.89099	      16.3
1258.98376	       5.6
1260.58557	      17.8
1272.72559	      13.7
1282.83484	       4.7
1289.67139	      26.7
1291.03125	       9.1
1295.25000	      27.2
1297.42310	       2.2
1307.80872	       5.3
1308.67749	      31.5	b (13) (1+)-NH3
1309.57678	       9.8
1312.68530	       5.8
1313.66577	      13.4
1325.90674	       6.0
1326.82092	      13.2
1327.78735	       2.6
1344.81873	       2.6
1362.58899	      13.7
1378.90808	      11.5
1388.51050	       9.0
1398.58875	       3.9
1412.84387	      15.2
1469.73926	       6.2
1502.61963	      32.6
