# Supplementary material for: Top-Down and Bottom-Up Identification of Proteins by Liquid Extraction Surface Analysis Mass Spectrometry of Healthy and Diseased Human Liver Tissue
Source: J Am Soc Mass Spectrom. 2014 Sep 3;25(11):1953–61. doi: 10.1007/s13361-014-0967-z (PMC4197381; doi:10.1007/s13361-014-0967-z)
Supplement: Supplementary file 5 — (ZIP 6136 kb) [file 13361_2014_967_MOESM5_ESM.zip › data/NVDFLIAEYFEHVEEAVWAVEVLK_-3_2_82261.txt]

m/z	i	matches
284.19489	2.1
289.43927	5.8
313.30801	4.3
317.35419	7.9
319.14078	7.8
328.24429	23.4
329.68335	7.6
330.44016	25.5
331.20078	7.8
345.25528	5.4
346.31979	9.2
348.28784	5.2
353.25702	5.2
359.43161	27.8
361.21521	4.7
364.32800	11.3
366.48328	2.1
370.51788	5.2
371.35248	3.2
372.23898	13.2
374.64273	7.0
381.53940	13.4
384.27747	8.8
385.25513	9.8
393.42249	6.7
395.44025	18.3
396.35931	3.8
399.39407	28.8
400.84015	19.2
401.46857	12.7
402.43506	21.3
404.16458	4.0
405.44196	3.9
410.56747	20.3
414.35828	2.3
426.68979	5.9
427.34698	5.1
440.37888	8.0
441.21423	18.6
442.49646	10.5
443.47635	15.9
447.31323	8.7
448.30341	8.1
450.63977	5.9
451.51416	1.7
452.26547	2.8
456.80688	1.5
467.38275	7.7
468.23773	18.5
470.34967	22.3
471.23282	21.9
472.55380	14.5
474.50485	14.8
476.26379	13.3
477.27542	6.6
478.81622	9.5
484.46130	21.9
485.22168	8.5
486.38556	36.4
487.69019	14.2
488.32410	136.3	b (12) (3+)-H2O, y (4) (1+), b (12) (3+)-NH3
489.24423	53.5
490.35083	6.6
491.31354	12.2
495.18921	13.0
498.04553	3.7
502.38055	10.3
505.39136	3.2
506.31140	4.8
510.34521	42.3
512.40448	42.5
513.24939	5.7
514.45099	5.3
517.74670	7.6
523.53741	2.7
528.18292	6.0
533.26477	5.3
543.50000	6.2
545.64935	26.1
546.31793	33.0
550.25256	11.5
551.40161	5.5
552.19458	8.9
553.42798	9.7
557.31696	22.6
566.38989	7.7
567.06824	4.2
571.45392	10.8
573.38306	17.4
579.24872	14.6
580.55505	3.4
586.28412	40.9
587.49567	217.5	y (5) (1+)
588.53119	88.2	b (5) (1+)
589.34430	20.4
590.43842	21.9
591.54767	6.3
593.94891	4.8
598.42877	10.5
600.09772	59.6
604.62579	16.3
605.39441	22.8
608.09778	66.6
608.75793	8.7
611.53320	20.1
612.40240	11.6
613.33911	12.9
614.27820	3.8
616.38348	40.9
622.45251	17.9
623.52753	10.0
624.27222	15.6
625.18726	7.6
627.24457	17.3
634.41156	5.8
639.46460	3.9
640.66919	32.7
642.45386	22.0
644.42633	55.4	y (16) (3+)-H2O, y (16) (3+)-NH3
645.51105	26.5
647.51508	24.4
648.32391	11.3
652.38336	21.9
654.27551	29.0
655.21698	4.2
658.46307	288.7	y (6) (1+)
659.44513	90.8	a (17) (3+)
660.31250	26.8
665.36060	4.1
666.40094	9.1
667.58868	8.7
668.37683	4.8
670.81763	9.8
674.49066	4.2
676.55469	17.9
677.55988	4.3
680.45239	8.4
685.33466	29.7
689.41858	10.7
690.68506	18.0
694.34534	10.8
695.25836	10.7
698.55652	11.8
699.76770	20.8
702.51001	33.6
703.67096	21.4
705.43958	6.7
708.23376	12.1
711.91364	15.7
713.29803	5.5
714.53088	7.9
716.40802	17.2
722.22137	11.4
731.47601	2.9
732.52094	6.5
736.07483	14.9
737.42896	6.3
739.84534	23.3
740.48254	58.9	b (12) (2+), a (19) (3+)-H2O, a (19) (3+)-NH3
741.18848	18.6
742.53479	20.7
743.31024	26.1
745.00653	6.8
746.63409	4.4
747.44519	27.9
751.86279	18.3
753.55768	2.8
755.10852	31.3
756.61731	6.8
757.50580	13.4
760.41827	31.7
761.67743	5.2
762.47266	7.6
764.41797	4.6
766.66827	22.2
767.38654	8.0
768.21063	52.5
769.62048	13.1
771.42542	13.6
772.77539	70.7	a (20) (3+)-H2O, a (20) (3+)-NH3, b (7) (1+)
773.54309	28.6
774.47034	10.1
776.18500	2.4
777.33490	54.0
778.61188	3.3
780.49054	3.4
781.35168	6.4
782.49451	10.2
784.13940	23.7
785.53632	9.0
788.06793	21.5
789.59906	48.8	b (13) (2+)
792.67975	43.1
793.61261	67.8
794.42603	23.1
796.38702	7.4
797.41785	14.6
798.43652	7.8
804.37225	11.3
805.07153	12.6
806.62781	25.7
808.17969	12.6
811.00214	19.3
811.63123	58.5	y (14) (2+)-NH3
812.43439	21.1
813.12592	17.5
814.71405	12.1
815.51373	29.2
819.08478	35.3
820.13306	23.2
821.35333	3.0
823.50928	27.8
824.83258	39.4
825.55969	17.1
826.53186	23.5
827.77997	19.1
828.58228	27.5
834.60083	3.7
835.40350	20.5
836.16956	9.6
837.04810	27.8
838.46747	13.9
840.24951	18.0
840.97571	8.3
842.28302	4.9
844.48901	734.7	y (7) (1+), b (14) (2+)-H2O
845.51978	445.2	b (14) (2+)-NH3
846.56262	49.2
847.93939	53.0
848.62103	24.7
849.29938	116.8	a (22) (3+)-NH3, a (22) (3+)-H2O
851.28821	8.1
854.08783	149.5	a (22) (3+), b (14) (2+)
856.79401	10.6
857.76056	14.7
860.63245	12.0
861.97760	246.6
862.74164	186.3
863.37897	89.1	b (22) (3+)
866.69147	23.9
867.63354	16.8
869.25531	31.5
872.08594	43.5
873.49658	66.4	y (22) (3+)-H2O, y (22) (3+)-NH3
874.75189	28.1
875.48285	16.5
877.84094	31.9
878.72668	17.9
880.44348	26.3
881.38104	1.8
882.46649	97.0
883.65070	134.5	y (15) (2+)-H2O
884.68048	28.0
885.91443	61.4	b (8) (1+)-NH3, a (23) (3+)-H2O
887.96503	9.9
888.74841	10.4
890.14563	28.1
892.76904	49.0	a (23) (3+), y (15) (2+)
895.44934	24.6
897.06323	77.4
898.01477	115.2
899.01715	15.7
900.43701	5.4
902.34418	66.7	b (8) (1+), b (23) (3+)
903.50940	77.9
904.50769	105.3	a (15) (2+)
905.83319	32.9
909.53772	5.3
910.43549	18.0
911.40051	283.0
912.07245	48.4	y (23) (3+)
914.57507	36.9
915.58502	81.2
916.26123	54.2
917.05920	40.1
918.50391	177.2	b (15) (2+)
919.17584	163.3
920.12781	36.0
921.84735	31.0
922.73212	93.2
925.24597	28.3
932.14813	234.7	a (16) (2+)-NH3
933.21747	61.5
933.87323	3.0
934.57477	143.1
936.34625	59.3
937.34216	44.3
939.03833	54.5	[M+3H] (3+)-NH3-H2O
940.93799	54.4
941.59247	28.6
943.65436	83.2	y (8) (1+)
954.22455	259.3	b (16) (2+)
955.04749	149.2
957.29291	40.8
957.92975	5.8
958.92554	37.9
960.56091	79.1
962.51917	70.9
964.13568	90.0
966.65155	36.8
967.27435	31.9
968.03717	26.4
972.28296	160.9
974.38318	181.1	y (16) (2+)
975.42102	26.5
976.36664	40.5
978.38928	67.2
980.06305	8.4
981.14893	55.2	a (17) (2+)-NH3, a (17) (2+)-H2O
982.64850	43.2
985.04712	85.2
985.75861	91.4
987.65265	45.0
988.74213	41.2
989.52527	32.1
990.15192	53.6	a (17) (2+)
993.30835	82.9
994.87744	268.5	b (17) (2+)-H2O, b (17) (2+)-NH3
995.92883	22.9
997.02423	25.8
1000.00952	228.0
1002.12012	71.7
1003.70685	883.6	b (17) (2+)
1004.56921	261.3
1005.53516	307.4
1006.79083	91.5
1008.01251	383.5
1008.64716	145.8
1009.69958	4.0
1014.29919	176.3	y (9) (1+)
1015.77448	34.0
1017.14905	4.7
1018.77795	166.1	a (9) (1+)-H2O
1020.35468	6.0
1023.34442	72.7
1024.85376	5.9
1025.73938	29.7
1027.09753	78.0
1028.79041	115.0
1030.46118	28.3
1031.86267	22.5
1032.70557	19.2
1036.10205	78.2
1038.33643	102.8
1039.02917	44.5
1039.73120	166.4	y (17) (2+)
1041.05212	141.5
1043.14880	66.4
1043.75574	20.8
1045.29919	20.7
1047.61108	32.0
1049.01184	91.9	b (9) (1+)-NH3
1050.15161	23.2
1050.94824	139.4
1051.94641	60.2
1053.71179	9.0
1054.77124	47.0
1055.82361	60.9
1056.73132	90.4
1057.69519	2.2
1058.65039	8.7
1060.50342	78.6
1062.93347	14.6
1063.54724	12.9
1064.59167	191.3
1065.76184	155.2	y (18) (2+)-NH3, b (9) (1+), y (18) (2+)-H2O
1066.59766	24.7
1067.53577	11.0
1068.38745	6.9
1071.18262	41.8
1072.34314	31.9
1073.67566	20.8
1074.46167	57.6	a (18) (2+)-NH3
1075.15820	298.0	y (18) (2+)
1075.92871	189.7
1077.64746	69.8
1079.69702	8.0
1081.64148	9.4
1083.21252	49.4	a (18) (2+)
1084.26892	25.4
1085.07898	43.9
1087.00635	94.4	b (18) (2+)-H2O
1088.39600	38.0
1089.17578	21.2
1090.98242	86.9
1093.82922	49.9
1094.44348	13.6
1096.78625	338.4	b (18) (2+)
1097.92883	126.8
1098.57068	4.5
1100.82190	79.5
1103.47205	41.3
1104.69995	7.1
1108.33447	9.8
1108.98889	24.5
1114.86682	21.7
1115.61975	25.1
1116.99744	127.8
1118.58948	93.4	a (19) (2+)
1119.38330	29.0
1121.23718	56.9
1124.21875	120.6	b (19) (2+)-NH3
1125.49207	36.5
1128.57251	79.5
1131.84802	529.0	y (19) (2+)
1132.75818	564.6	b (19) (2+)
1133.65564	104.8
1134.53333	50.4
1135.61841	36.3
1138.12769	37.9
1141.48596	73.5
1143.66687	62.2	y (10) (1+)
1144.81384	62.3
1147.21106	35.3
1148.69958	15.2
1149.66138	3.9
1150.60852	12.7
1151.47961	18.1
1153.34473	11.3
1154.37097	57.6
1156.26282	14.2
1156.96008	11.0
1158.66296	6.9
1159.59399	41.8
1161.73401	84.1
1164.68042	22.1
1169.12354	20.6
1171.27905	44.4
1173.54431	79.8	b (20) (2+)-NH3
1175.53723	12.4
1178.62927	121.8	y (20) (2+)-H2O, y (20) (2+)-NH3
1179.60547	61.1
1181.80298	243.2	b (20) (2+)
1182.60400	251.2
1183.28345	31.6
1183.95349	19.7
1187.22742	139.1	y (20) (2+)
1188.10120	54.2
1189.66650	24.5
1193.41589	3.0
1194.95349	8.6
1196.37231	14.3
1198.29211	87.6
1199.61304	19.5
1202.59973	5.5
1205.33582	33.2
1206.57922	6.0
1208.97339	22.9
1210.11963	18.8
1211.31299	91.6
1212.47327	20.2
1213.67126	41.4
1214.67761	7.9
1216.57922	26.4
1217.70764	10.7
1218.75171	6.0
1220.73535	4.7
1223.94531	16.8
1233.57971	14.6
1236.07605	110.3
1239.44202	17.7
1240.75928	32.2
1241.69897	12.4
1242.66589	52.0
1245.45605	7.2
1246.24963	125.2	b (21) (2+)
1247.16809	141.5
1248.95068	27.8
1249.70691	9.9
1253.80908	15.5
1255.08911	13.0
1256.61145	16.5
1257.63721	13.4
1258.63989	7.7
1259.29639	15.7
1260.10278	32.2
1260.88928	7.1
1261.59216	23.4
1262.38818	27.7
1265.04224	7.8
1268.02429	11.9
1270.29541	17.2
1272.45593	51.2	y (11) (1+), a (22) (2+)-NH3, a (22) (2+)-H2O
1273.35779	15.5
1274.56604	17.4
1277.65637	7.6
1282.12292	64.3	a (22) (2+)
1286.62500	25.5
1287.84229	54.0	b (22) (2+)-NH3
1289.31396	38.2
1290.45972	36.1
1292.59033	4.3
1295.72607	265.9	a (11) (1+)-H2O, b (22) (2+)
1296.73022	255.8	a (11) (1+)-NH3
1298.59460	4.6
1299.77563	45.0
1300.70581	31.9
1301.56921	26.9
1303.62256	48.8
1304.59460	17.3
1306.68298	3.0
1310.17615	17.9
1314.04834	28.3
1316.77563	17.3
1317.62793	33.2
1318.76367	185.0	y (22) (2+)
1319.58362	193.1
1320.42725	54.0
1321.11267	37.7
1323.95215	10.3
1329.58789	13.1
1330.83948	6.2
1331.67773	8.6
1333.67297	3.4
1336.60352	5.8
1340.73022	20.4
1341.54761	10.7
1342.60364	11.3
1343.97229	19.1
1349.62585	17.6
1352.52637	287.4	b (23) (2+)
1353.42590	148.8	y (12) (1+)-H2O
1354.04797	21.7
1359.24121	13.3
1359.88391	15.2
1363.55896	17.7
1364.67139	28.3
1365.65222	11.0
1366.57715	6.3
1370.86487	3.0
1374.08459	18.4
1374.86096	13.8
1377.74133	2.2
1379.25403	3.2
1383.40015	22.5
1391.92224	17.9
1395.06372	25.7
1396.55725	3.1
1413.67822	34.0
1415.32397	14.0
1418.71094	9.9
1428.67932	11.7
1433.85645	10.5
1441.72266	3.5
1453.23193	13.4
1458.76111	18.3
1459.80750	15.3
1463.66846	9.1
1465.21838	11.5
1472.93225	36.4
1479.78125	18.4
1488.74561	6.0
1494.88171	24.2
1503.73352	18.5
1531.64294	5.7
1538.37061	18.5
1550.91223	7.8
1554.04907	3.9
1557.89783	4.2
1578.10278	20.8
1578.93457	16.9
1580.08447	6.5
1581.43164	14.5
1593.00000	16.8
1616.94421	8.4
1657.68555	5.8
1659.96338	7.4
1694.90125	20.3
1703.90356	16.7
1705.75562	8.9
1706.69897	9.6
1707.65588	18.7
1708.40002	17.5
1726.10181	21.0
1736.11584	11.5
1740.03394	4.0
1742.01074	6.3
1747.94470	13.2
1749.96472	2.4
1753.72046	4.5
1774.83044	14.9
1791.11340	23.2
1793.88904	9.6
1806.96423	3.1
1827.00330	10.8
1835.91113	24.2
1891.83154	17.0
1893.16333	16.2
1898.01611	7.3
1904.92212	9.8
1906.79333	40.0
1907.60852	12.8
1908.27417	6.7
1915.89490	31.4
1962.86279	24.8
1995.68176	4.8
