# Supplementary material for: Top-Down and Bottom-Up Identification of Proteins by Liquid Extraction Surface Analysis Mass Spectrometry of Healthy and Diseased Human Liver Tissue
Source: J Am Soc Mass Spectrom. 2014 Sep 3;25(11):1953–61. doi: 10.1007/s13361-014-0967-z (PMC4197381; doi:10.1007/s13361-014-0967-z)
Supplement: Supplementary file 5 — (ZIP 6136 kb) [file 13361_2014_967_MOESM5_ESM.zip › data/LTAEFEEAQTSACR_-3_4_1842.txt]

       m/z	          i	matches
 254.13885	      12.3
 277.16876	       7.8
 289.10229	       8.4
 304.12363	       3.7
 349.16742	       7.4	y (3) (1+)
 410.68195	       5.1	b (7) (2+)
 415.38474	       5.8	b (4) (1+)
 430.01123	      14.0
 434.37048	       2.6
 436.26282	      56.1	y (4) (1+)
 437.44327	      12.2	b (8) (2+)-H2O
 445.48932	       7.0	b (8) (2+)
 537.47192	      12.6	y (5) (1+)
 546.01361	      28.9
 571.35791	      33.4	y (10) (2+)
 572.46490	       2.4
 589.48914	      11.5
 609.51031	      10.8
 611.33832	      10.6
 617.17108	       9.8
 640.37799	      14.9	b (12) (2+)
 645.36713	      16.1
 647.53198	      11.6	y (6) (1+)-H2O, y (6) (1+)-NH3
 655.43066	      10.1
 665.49713	      43.6	y (6) (1+)
 668.36499	      21.7
 673.50055	       7.5	b (6) (1+)-H2O
 674.43805	       6.9
 688.24426	       2.8
 691.44568	      35.0	b (13) (2+), b (6) (1+)
 713.55762	       9.8	y (13) (2+)-NH3, y (13) (2+)-H2O
 718.38245	       6.3	y (7) (1+)-H2O
 722.01691	       7.5	y (13) (2+)
 732.25244	      33.5
 732.95636	       7.3
 736.47766	      42.1	y (7) (1+)
 738.11517	      11.6
 754.94873	      31.7
 757.53326	      10.9
 760.42365	      13.4
 761.46021	      42.6	[M+2H] (2+)-NH3-H2O
 769.95892	      72.9	[M+2H] (2+)-H2O, [M+2H] (2+)-NH3
 784.60913	      13.5
 802.04535	       3.9	b (7) (1+)-H2O
 803.66382	       5.6
 814.09100	       9.7
 821.29901	      18.5
 847.58167	      14.8	y (8) (1+)-NH3, y (8) (1+)-H2O
 864.43646	      13.4
 865.49567	      49.6	y (8) (1+)
 866.58075	       3.8
 871.52112	       4.4
 872.77808	      24.5	b (8) (1+)-H2O
 873.48694	       3.8
 874.73767	       2.4
 891.73761	       7.6	b (8) (1+)
 892.35010	       8.3
 897.56818	       2.3
 909.44122	       7.2
 930.51471	      18.8
 935.95679	      14.3
 941.58575	      15.2
 945.15723	      49.8
 950.63080	      31.8
 963.22028	      32.4
 985.52582	      10.4
 992.75006	      29.3
 994.60815	      24.9	y (9) (1+)
 996.26202	      43.7
 999.62616	       8.2
1001.76324	      10.2	b (9) (1+)-NH3, b (9) (1+)-H2O
1034.36072	       7.1
1057.49707	      18.4
1084.88416	      10.0
1101.60840	      11.0
1102.33508	      19.9	b (10) (1+)-H2O
1103.47522	      12.0	b (10) (1+)-NH3
1105.44141	      15.7
1108.93713	      12.1
1120.74597	       5.0	b (10) (1+)
1121.63953	       8.6
1124.65540	      20.1	y (10) (1+)-NH3
1141.49561	      64.8	y (10) (1+)
1142.59460	      27.7
1144.54871	       6.0
1189.67444	      18.3	b (11) (1+)-H2O
1190.39404	       3.4
1253.25146	      18.1	y (11) (1+)-NH3, y (11) (1+)-H2O
1271.94312	       4.5
1304.90869	      30.8
1308.95679	       7.3
1322.63757	      12.0
1341.84424	       9.7	y (12) (1+)
1342.62317	      30.5
1383.89758	       7.7
1409.72046	       6.4
