# Supplementary material for: Top-Down and Bottom-Up Identification of Proteins by Liquid Extraction Surface Analysis Mass Spectrometry of Healthy and Diseased Human Liver Tissue
Source: J Am Soc Mass Spectrom. 2014 Sep 3;25(11):1953–61. doi: 10.1007/s13361-014-0967-z (PMC4197381; doi:10.1007/s13361-014-0967-z)
Supplement: Supplementary file 5 — (ZIP 6136 kb) [file 13361_2014_967_MOESM5_ESM.zip › data/VEVFLDGGVR_-3_2_74942.txt]

       m/z	          i	matches
 159.00670	       8.2
 170.04260	       3.6
 171.38194	      14.5
 175.09016	      11.7
 182.32809	       7.7
 183.29832	      19.3	a (2) (1+)-H2O
 185.08391	      14.6
 186.16199	       5.6
 191.23267	       4.3
 199.42941	      24.2
 201.04568	      73.5	a (2) (1+)
 202.26332	       3.2
 203.29855	      37.6
 204.04921	      11.5
 212.12602	       7.4
 218.52310	       4.5
 219.32069	       7.3
 220.34599	       8.6
 225.16676	       5.4
 226.27060	      14.9
 227.17007	       8.2
 229.13162	     137.1	b (4) (2+)-H2O, b (2) (1+)
 230.25046	      18.8
 231.21471	      43.5
 232.11963	       6.1
 235.39256	      19.6
 238.23489	       9.3
 241.25142	      15.5
 245.25381	       7.5
 249.31317	      13.6
 256.22003	       3.4
 261.08728	      12.5
 262.17917	      15.7
 272.47113	      14.4
 273.99841	      17.5
 276.28955	      14.1
 281.27832	      15.3
 286.33551	       2.2
 292.49567	       3.3
 299.39883	      29.9	y (6) (2+)-H2O, a (3) (1+), y (6) (2+)-NH3
 300.35812	      16.7
 304.33057	       6.5
 307.30853	       3.2
 316.36862	       4.9
 323.55573	       3.7
 328.34021	      83.7	b (3) (1+)
 329.27960	      31.5	a (6) (2+)-H2O
 331.47397	      16.2
 333.50824	      11.2
 334.25528	       4.7
 335.46649	      47.5
 336.63461	      41.8
 344.39465	      31.7
 347.18048	       8.5
 353.02472	       3.0
 357.19830	       5.2
 358.23889	       2.9
 359.51224	      69.2
 362.26108	      13.9
 363.82593	      11.5
 367.32693	       2.8
 369.51614	       9.0
 370.25809	       3.1
 371.43896	      23.2	b (7) (2+)-H2O, y (4) (1+)-NH3
 374.01193	       8.0
 376.55371	      21.2
 377.19867	      16.9
 378.92572	       4.7
 380.50912	       8.1
 381.35004	       3.5
 382.29749	      12.6
 385.36514	      11.7
 387.26404	      18.6
 388.38867	      63.5	y (4) (1+)
 389.51434	       7.5
 395.43210	       5.0
 397.34998	       9.5
 399.29315	       8.3
 400.59619	       4.4
 403.34369	       3.3
 404.75580	      12.1
 409.04645	      33.7	b (8) (2+)
 413.34851	      11.3
 414.23291	      13.1
 419.50354	       7.2
 422.05463	      40.7	y (8) (2+)-H2O
 427.59802	      17.9
 428.40240	       5.7
 429.75580	      13.3
 431.27979	      83.4	y (8) (2+)
 431.88647	      18.2
 434.30096	       9.6
 436.21942	      39.2	a (9) (2+)-H2O
 437.63275	      39.2
 438.40399	      23.6
 440.23438	       3.7
 443.37689	       9.6
 444.42596	       2.9
 445.36920	      10.1
 446.02271	      12.7
 447.31818	      23.7	a (4) (1+)
 448.39050	      49.3
 453.30334	       8.0
 456.27582	       9.0
 457.10919	      11.3
 461.15222	       5.0
 463.45160	       8.3
 465.82166	      29.0
 467.50421	       2.8
 470.43610	       3.5
 471.40411	      46.7
 472.19989	      11.9
 475.43500	      66.1	b (4) (1+)
 477.24695	       8.6
 481.28204	       2.4
 487.76709	       6.7
 488.45197	       5.0
 489.35742	       5.0
 496.49329	      31.7	y (9) (2+)
 497.47638	       9.8
 498.37488	      17.1
 500.11755	      17.9
 501.28931	      36.5
 501.97571	      20.4
 503.38361	     185.5	y (5) (1+)
 504.30219	      16.4
 505.69153	       6.1
 506.43561	      21.3
 509.02374	       3.9
 510.41718	       9.4
 511.43713	      16.0
 512.04095	      10.0
 512.67383	      18.5
 513.55206	       6.1
 514.50079	      37.0
 515.27563	       6.0
 517.26117	      44.2
 518.21497	      48.2
 519.27460	       7.0
 522.26428	      18.7
 524.78821	       8.9
 526.03009	      15.6
 527.67316	     120.5	[M+2H] (2+)-NH3-H2O
 528.46588	      65.1
 529.71918	     149.7
 532.65021	      18.7
 533.53583	      82.8
 534.28326	      22.1
 535.34460	      34.1
 536.18011	      50.2
 537.02289	     330.5	[M+2H] (2+)-NH3, [M+2H] (2+)-H2O
 537.95526	      50.3
 539.45142	     119.9
 540.28674	      35.5
 544.96680	       7.8
 556.51404	       3.8
 560.49933	      37.1	a (5) (1+)
 561.28400	       7.4
 571.43109	       8.2
 575.41528	       2.7
 578.03827	      10.4
 586.12341	      27.0
 588.18060	      63.9	b (5) (1+)
 589.52887	       4.4
 590.48944	       9.6
 592.83057	      17.0
 595.40454	      17.9
 598.38470	      37.7	y (6) (1+)-H2O
 599.37177	       9.9
 602.38184	      35.3
 603.39648	       9.7
 604.35577	      20.6
 607.40619	       8.3
 616.43018	     160.5	y (6) (1+)
 617.47302	      41.0
 619.62701	      32.4
 622.38977	       6.4
 623.27698	      54.4
 624.22876	      30.6
 625.01770	      45.6
 626.09705	      40.8
 626.87982	      21.2
 627.88507	      12.2
 631.37360	      32.7
 634.35699	      10.0
 635.51672	       8.5
 638.59912	       9.8
 641.88800	      13.4
 644.49500	       5.6
 646.54541	      46.6
 647.29407	       3.9
 648.47107	      15.0
 652.36224	      18.7
 653.60541	      16.3
 655.92059	      14.4
 658.39172	       6.8
 660.55487	      53.4
 661.53210	      18.2
 663.80603	      10.1
 664.43597	      18.1
 667.20251	      11.0
 669.61371	       6.9
 671.56842	      22.0
 674.58093	      45.3	a (6) (1+)
 677.58118	       1.8
 681.22717	       6.8
 686.49988	      15.7
 690.11230	      35.1
 691.42474	      14.1
 692.57080	       7.8
 693.90167	      18.1
 698.86798	      11.5
 701.57410	      29.7
 702.96301	      38.2
 703.66705	      79.5	b (6) (1+)
 704.45294	      60.4
 705.45062	      59.4
 706.48010	       3.1
 709.89496	      18.0
 710.52924	      10.7
 711.30707	      39.1
 719.08008	      25.6
 724.93848	      29.2
 726.92670	      19.2
 732.97589	      15.9
 737.57373	      16.4
 738.87939	      48.5
 740.13892	      19.4
 740.97992	      54.2
 744.10840	      16.3
 745.61377	       4.5
 746.32831	       4.3
 747.72211	      72.1
 748.52997	      31.8
 749.47980	       4.3
 751.29016	       7.4
 752.49243	      51.6
 754.28497	       8.6
 756.46338	      25.5
 757.54724	      62.8
 758.58820	      24.1
 760.45490	      17.4
 763.58093	     358.5	y (7) (1+)
 764.37384	     136.3
 765.29730	      12.9
 767.74744	     267.2
 768.85608	      30.7
 771.39832	       3.7
 774.53674	      12.0
 775.68976	       4.4
 777.45416	      13.9
 781.81354	      10.5
 786.94788	      14.4
 790.95691	      18.8
 792.45569	       5.3
 793.28235	       6.9
 795.57135	      11.8
 798.67108	      14.9
 802.54742	       6.4
 804.28790	       3.6
 806.51514	      24.9
 807.35278	      12.2
 814.66565	      14.7
 815.53723	       6.0
 817.97797	      18.2	b (8) (1+)
 829.31885	       5.8
 844.56165	       6.4
 856.47748	      12.9
 860.55261	     209.8
 861.64978	      39.5
 862.60052	     327.6	y (8) (1+)
 863.49060	     196.3
 864.34747	      41.0
 867.63696	       5.2
 875.84204	      10.0
 880.38513	       7.0
 881.56885	      17.2
 882.65973	      15.2
 891.84290	       8.8
 898.80389	      23.0	b (9) (1+)-H2O
 908.46924	       7.8
 916.53345	      29.3	b (9) (1+)
 917.64795	      20.5
 920.90204	       7.8
 953.70978	       5.4
 961.53082	       6.2
 975.59503	       8.2
 980.36694	      16.8
 992.42841	      16.3
1066.41919	      13.0
1086.64380	       4.6
1094.37915	       9.7
