# Supplementary material for: Top-Down and Bottom-Up Identification of Proteins by Liquid Extraction Surface Analysis Mass Spectrometry of Healthy and Diseased Human Liver Tissue
Source: J Am Soc Mass Spectrom. 2014 Sep 3;25(11):1953–61. doi: 10.1007/s13361-014-0967-z (PMC4197381; doi:10.1007/s13361-014-0967-z)
Supplement: Supplementary file 5 — (ZIP 6136 kb) [file 13361_2014_967_MOESM5_ESM.zip › data/VEVFLDGGVR_-3_4_5575.txt]

m/z	i	matches
159.00670	8.2
170.04260	3.6
171.38194	14.5
175.09016	11.7
182.32809	7.7
183.29832	19.3
185.08391	14.6
186.16199	5.6
191.23267	4.3
199.42941	24.2
201.04568	73.5
202.26332	3.2
203.29855	37.6
204.04921	11.5
212.12602	7.4
218.52310	4.5
219.32069	7.3
220.34599	8.6
225.16676	5.4
226.27060	14.9
227.17007	8.2
229.13162	137.1	b (2) (1+), b (4) (2+)-H2O
230.25046	18.8
231.21471	43.5
232.11963	6.1
235.39256	19.6
238.23489	9.3
241.25142	15.5
245.25381	7.5
249.31317	13.6
256.22003	3.4
261.08728	12.5
262.17917	15.7
272.47113	14.4
273.99841	17.5
276.28955	14.1
281.27832	15.3
286.33551	2.2
292.49567	3.3
299.39883	29.9	y (6) (2+)-NH3, y (6) (2+)-H2O
300.35812	16.7
304.33057	6.5
307.30853	3.2
316.36862	4.9
323.55573	3.7
328.34021	83.7	b (3) (1+)
329.27960	31.5
331.47397	16.2
333.50824	11.2
334.25528	4.7
335.46649	47.5
336.63461	41.8
344.39465	31.7
347.18048	8.5
353.02472	3.0
357.19830	5.2
358.23889	2.9
359.51224	69.2
362.26108	13.9
363.82593	11.5
367.32693	2.8
369.51614	9.0
370.25809	3.1
371.43896	23.2	b (7) (2+)-H2O, y (4) (1+)-NH3
374.01193	8.0
376.55371	21.2
377.19867	16.9
378.92572	4.7
380.50912	8.1
381.35004	3.5
382.29749	12.6
385.36514	11.7
387.26404	18.6
388.38867	63.5	y (4) (1+)
389.51434	7.5
395.43210	5.0
397.34998	9.5
399.29315	8.3
400.59619	4.4
403.34369	3.3
404.75580	12.1
409.04645	33.7	b (8) (2+)
413.34851	11.3
414.23291	13.1
419.50354	7.2
422.05463	40.7	y (8) (2+)-H2O
427.59802	17.9
428.40240	5.7
429.75580	13.3
431.27979	83.4	y (8) (2+)
431.88647	18.2
434.30096	9.6
436.21942	39.2
437.63275	39.2
438.40399	23.6
440.23438	3.7
443.37689	9.6
444.42596	2.9
445.36920	10.1
446.02271	12.7
447.31818	23.7
448.39050	49.3
453.30334	8.0
456.27582	9.0
457.10919	11.3
461.15222	5.0
463.45160	8.3
465.82166	29.0
467.50421	2.8
470.43610	3.5
471.40411	46.7
472.19989	11.9
475.43500	66.1	b (4) (1+)
477.24695	8.6
481.28204	2.4
487.76709	6.7
488.45197	5.0
489.35742	5.0
496.49329	31.7	y (9) (2+)
497.47638	9.8
498.37488	17.1
500.11755	17.9
501.28931	36.5
501.97571	20.4
503.38361	185.5	y (5) (1+)
504.30219	16.4
505.69153	6.1
506.43561	21.3
509.02374	3.9
510.41718	9.4
511.43713	16.0
512.04095	10.0
512.67383	18.5
513.55206	6.1
514.50079	37.0
515.27563	6.0
517.26117	44.2
518.21497	48.2
519.27460	7.0
522.26428	18.7
524.78821	8.9
526.03009	15.6
527.67316	120.5	[M+2H] (2+)-NH3-H2O
528.46588	65.1
529.71918	149.7
532.65021	18.7
533.53583	82.8
534.28326	22.1
535.34460	34.1
536.18011	50.2
537.02289	330.5	[M+2H] (2+)-NH3, [M+2H] (2+)-H2O
537.95526	50.3
539.45142	119.9
540.28674	35.5
544.96680	7.8
556.51404	3.8
560.49933	37.1
561.28400	7.4
571.43109	8.2
575.41528	2.7
578.03827	10.4
586.12341	27.0
588.18060	63.9	b (5) (1+)
589.52887	4.4
590.48944	9.6
592.83057	17.0
595.40454	17.9
598.38470	37.7	y (6) (1+)-H2O
599.37177	9.9
602.38184	35.3
603.39648	9.7
604.35577	20.6
607.40619	8.3
616.43018	160.5	y (6) (1+)
617.47302	41.0
619.62701	32.4
622.38977	6.4
623.27698	54.4
624.22876	30.6
625.01770	45.6
626.09705	40.8
626.87982	21.2
627.88507	12.2
631.37360	32.7
634.35699	10.0
635.51672	8.5
638.59912	9.8
641.88800	13.4
644.49500	5.6
646.54541	46.6
647.29407	3.9
648.47107	15.0
652.36224	18.7
653.60541	16.3
655.92059	14.4
658.39172	6.8
660.55487	53.4
661.53210	18.2
663.80603	10.1
664.43597	18.1
667.20251	11.0
669.61371	6.9
671.56842	22.0
674.58093	45.3
677.58118	1.8
681.22717	6.8
686.49988	15.7
690.11230	35.1
691.42474	14.1
692.57080	7.8
693.90167	18.1
698.86798	11.5
701.57410	29.7
702.96301	38.2
703.66705	79.5	b (6) (1+)
704.45294	60.4
705.45062	59.4
706.48010	3.1
709.89496	18.0
710.52924	10.7
711.30707	39.1
719.08008	25.6
724.93848	29.2
726.92670	19.2
732.97589	15.9
737.57373	16.4
738.87939	48.5
740.13892	19.4
740.97992	54.2
744.10840	16.3
745.61377	4.5
746.32831	4.3
747.72211	72.1
748.52997	31.8
749.47980	4.3
751.29016	7.4
752.49243	51.6
754.28497	8.6
756.46338	25.5
757.54724	62.8
758.58820	24.1
760.45490	17.4
763.58093	358.5	y (7) (1+)
764.37384	136.3
765.29730	12.9
767.74744	267.2
768.85608	30.7
771.39832	3.7
774.53674	12.0
775.68976	4.4
777.45416	13.9
781.81354	10.5
786.94788	14.4
790.95691	18.8
792.45569	5.3
793.28235	6.9
795.57135	11.8
798.67108	14.9
802.54742	6.4
804.28790	3.6
806.51514	24.9
807.35278	12.2
814.66565	14.7
815.53723	6.0
817.97797	18.2	b (8) (1+)
829.31885	5.8
844.56165	6.4
856.47748	12.9
860.55261	209.8
861.64978	39.5
862.60052	327.6	y (8) (1+)
863.49060	196.3
864.34747	41.0
867.63696	5.2
875.84204	10.0
880.38513	7.0
881.56885	17.2
882.65973	15.2
891.84290	8.8
898.80389	23.0	b (9) (1+)-H2O
908.46924	7.8
916.53345	29.3	b (9) (1+)
917.64795	20.5
920.90204	7.8
953.70978	5.4
961.53082	6.2
975.59503	8.2
980.36694	16.8
992.42841	16.3
1066.41919	13.0
1086.64380	4.6
1094.37915	9.7
