# Supplementary material for: Top-Down and Bottom-Up Identification of Proteins by Liquid Extraction Surface Analysis Mass Spectrometry of Healthy and Diseased Human Liver Tissue
Source: J Am Soc Mass Spectrom. 2014 Sep 3;25(11):1953–61. doi: 10.1007/s13361-014-0967-z (PMC4197381; doi:10.1007/s13361-014-0967-z)
Supplement: Supplementary file 5 — (ZIP 6136 kb) [file 13361_2014_967_MOESM5_ESM.zip › data/IEDGNDFGVAIQEK_-3_2_76016.txt]

       m/z	          i	matches
 241.42262	      11.8	a (5) (2+)-H2O
 249.46907	       5.6
 255.44040	       8.8
 260.30609	       5.3
 280.24774	       5.0
 284.50385	       7.4
 292.09140	       4.5
 312.16168	       5.0
 350.25262	      11.6
 355.26001	       6.5
 358.28964	      26.0	b (3) (1+)
 386.19611	      21.4	y (3) (1+)-H2O
 387.40851	       3.6
 394.38965	       5.0
 395.05457	      12.4
 400.24994	       3.6
 404.67197	      14.8	y (3) (1+)
 405.41772	       7.1
 415.26367	       6.3
 417.28448	      15.2
 418.24951	       7.3
 429.42517	       9.1
 433.41962	       4.0
 442.12323	       2.0
 444.23737	      11.4
 474.37207	      12.7	b (9) (2+)
 484.00745	       6.5
 484.98871	      13.1	a (5) (1+)-NH3
 487.57629	       4.9
 496.23773	      10.8	a (10) (2+)
 502.52728	       3.8
 512.14380	      13.1	b (5) (1+)-NH3
 513.26184	      15.0
 517.58252	      28.4	y (4) (1+)
 518.43799	      24.4
 529.69690	       9.8	b (5) (1+)
 531.19324	      15.9
 539.24390	       5.7
 548.55261	       5.0
 561.43860	      12.5	y (10) (2+)
 564.41583	       8.1
 566.26251	       6.0
 572.50543	       5.1
 582.52570	       7.0
 584.29047	      17.8
 588.40143	     186.5	y (5) (1+)
 589.39935	      45.1	y (11) (2+)
 597.76025	       5.6
 599.37457	       4.2
 600.50818	       5.7
 603.44287	       4.7
 609.37939	       9.4
 615.11639	       3.0
 616.94464	       9.1
 619.52802	       6.4
 621.36041	       5.4
 627.08124	      27.7	b (6) (1+)-NH3
 627.72235	      11.1
 633.27826	       7.5
 635.19336	      13.9
 644.33740	      12.1	b (6) (1+)
 645.46838	      13.7
 646.94745	      15.5	y (12) (2+)
 655.29755	       3.2
 659.32556	      21.9
 660.45209	      21.0
 661.36816	      12.6
 675.53870	      10.2
 677.27551	       4.2
 678.40643	       4.8
 680.33618	      15.4	a (13) (2+)
 681.62390	       4.9
 685.37946	       4.5
 688.51709	      31.2
 690.53790	       7.5
 700.30591	      10.4
 703.45190	      19.5	y (13) (2+)-NH3
 705.01892	      22.0
 708.48529	      21.7
 712.05896	      16.8	y (13) (2+)
 715.39832	      10.4
 716.60907	      17.8
 717.49335	      15.5
 720.17206	      42.0
 723.86035	      67.9
 732.51404	      21.7
 737.57092	      13.4
 739.42706	      20.3
 740.50488	       3.3
 741.20233	       3.4
 744.69556	      58.0	y (7) (1+), a (7) (1+)-H2O
 745.57141	      46.6	a (7) (1+)-NH3
 746.54346	      12.7
 750.63708	      28.3	[M+2H] (2+)-NH3-H2O
 751.37140	      22.7
 756.03967	      17.4
 757.30048	      24.2
 759.34918	     148.0	[M+2H] (2+)-H2O, [M+2H] (2+)-NH3
 760.07996	      17.1
 760.75702	      13.6
 774.30481	      15.6	b (7) (1+)-NH3
 775.49200	       6.8
 776.48132	      29.4
 791.40210	      14.8	b (7) (1+)
 792.43481	      24.1
 800.29352	      10.6
 803.63831	       4.7
 813.52478	       9.0
 817.29498	      17.6
 830.32977	      12.5	b (8) (1+)-H2O
 832.54761	       6.6
 842.64746	       5.5
 855.50580	       3.2
 862.44617	      23.9
 871.54999	       7.1
 876.58484	      12.1
 882.14185	      17.1
 883.46509	       4.4
 891.58154	      92.2	y (8) (1+)
 892.66150	       7.0
 896.49615	      14.4
 902.48071	      15.3	a (9) (1+)-NH3
 920.69916	      15.1
 929.43555	      34.9	b (9) (1+)-H2O
 930.54639	      37.9	b (9) (1+)-NH3
 932.47028	      10.7
 933.39056	       8.1
 937.97223	      23.0
 947.49365	      70.8	b (9) (1+)
 948.48932	      11.7
 949.53363	       8.0
 959.58234	      14.8
 961.49048	      12.4
 964.63110	       5.9
 968.56714	      31.6
 971.61108	       4.6
 976.63171	       7.8
 979.61285	      25.5
 988.60468	       4.8
 989.41675	       9.7	y (9) (1+)-NH3
 991.45526	       8.6
1002.41309	      27.8
1003.47888	      17.1
1006.27301	      24.3	y (9) (1+)
1018.63330	       7.2
1032.41797	       9.4
1035.47815	       8.1
1037.43762	      53.7
1108.64319	      15.5
1113.71399	      47.4	b (11) (1+)-H2O, b (11) (1+)-NH3
1114.43713	      43.0
1115.54565	      20.7
1120.50208	      14.5	y (10) (1+)
1121.57788	       6.8
1131.56921	      43.5	b (11) (1+)
1132.59106	       6.5
1134.64343	       3.1
1148.57788	      10.1
1157.38635	       8.4
1177.64319	      25.6	y (11) (1+)
1178.53137	      35.4
1236.79834	      11.6
1241.85571	       7.9
1242.73218	       9.6	b (12) (1+)-NH3
1259.69714	       7.3
1292.61584	      51.7	y (12) (1+)
1293.63611	      17.8
1299.37390	       4.1
1304.65808	      12.3
1345.57178	      19.7
