# Supplementary material for: Top-Down and Bottom-Up Identification of Proteins by Liquid Extraction Surface Analysis Mass Spectrometry of Healthy and Diseased Human Liver Tissue
Source: J Am Soc Mass Spectrom. 2014 Sep 3;25(11):1953–61. doi: 10.1007/s13361-014-0967-z (PMC4197381; doi:10.1007/s13361-014-0967-z)
Supplement: Supplementary file 5 — (ZIP 6136 kb) [file 13361_2014_967_MOESM5_ESM.zip › data/IEDGNDFGVAIQEK_-3_4_3832.txt]

       m/z	          i	matches
 242.58371	       2.2
 260.67996	       6.1
 262.14227	       2.7
 328.41681	       9.8
 368.34238	       5.1
 380.17902	       2.2
 384.26996	      11.6
 386.35504	      14.9	y (3) (1+)-H2O
 388.27173	       3.1
 402.06744	      10.1
 404.52686	      34.9	y (3) (1+)
 405.28973	       3.4
 439.31372	       2.5
 443.38620	       8.7
 456.52948	       8.5
 458.54602	       2.3
 462.90936	      15.3
 486.33850	       8.7
 504.43585	       9.4	y (9) (2+)
 513.33392	       4.5
 517.39490	      32.9	y (4) (1+)
 518.29303	      26.8
 529.30231	      11.4	b (5) (1+)
 535.24445	       8.6
 549.16858	       3.1
 555.34729	       2.9
 569.18787	       4.8
 573.24445	       5.4
 588.38446	      51.0	y (5) (1+)
 589.54443	      20.3	y (11) (2+)
 594.83643	      10.3
 595.87402	      29.8
 599.14990	      10.6
 603.42950	       6.1
 608.26825	       8.3
 613.46875	       9.5
 617.42181	       4.0
 620.72083	       9.2	b (12) (2+)-H2O
 625.47900	       8.7	b (6) (1+)-H2O
 626.26880	       5.2
 627.09100	      14.9	b (6) (1+)-NH3
 628.90326	      26.3
 630.67072	       5.3
 635.42719	      13.8
 636.22577	      16.6
 644.62445	      29.5	b (6) (1+)
 648.37793	      41.9
 659.51440	       9.0
 662.45618	       6.6
 669.33087	      13.2	y (6) (1+)-H2O
 671.35815	      10.6
 675.29620	       4.2
 687.66602	      11.3	y (6) (1+)
 694.80548	      21.6	b (13) (2+)
 697.40442	      35.8
 698.49896	       2.7
 704.11493	      21.9
 711.28308	      11.5	y (13) (2+)
 714.96027	       5.3
 721.35046	       9.4
 723.40216	       3.7
 726.53754	       8.1	y (7) (1+)-H2O
 727.23712	      31.0	y (7) (1+)-NH3
 731.33459	       3.5
 732.51569	       8.2
 739.31189	       1.7
 741.33820	      23.8
 744.57190	      49.2	y (7) (1+)
 745.80554	      21.9
 746.41925	       3.0
 749.41595	      30.4
 750.33368	      63.1	[M+2H] (2+)-NH3-H2O
 751.26477	       8.4
 755.91327	      48.4
 756.53033	      15.3
 758.34192	     109.6	[M+2H] (2+)-H2O
 759.03986	      16.8	[M+2H] (2+)-NH3
 760.18219	      42.1
 772.57147	      17.5	b (7) (1+)-H2O
 773.36182	       9.9
 775.46454	       7.9
 776.39429	       2.1
 785.78717	       6.4
 791.32544	      12.9	b (7) (1+)
 800.35968	       7.4
 804.78870	      47.5
 818.46576	       5.5
 835.37628	       2.5
 842.64618	      14.4
 848.51416	      17.2	b (8) (1+)
 851.53204	       9.6
 863.44543	      11.4
 871.56982	       2.3
 878.61511	       8.1
 882.50610	       3.1
 888.71991	      11.2
 891.56720	      79.8	y (8) (1+)
 892.57764	      20.0
 899.25281	       7.3
 909.44983	       4.0
 915.41876	       3.8
 921.94482	      25.1
 929.39899	      11.6	b (9) (1+)-H2O
 930.58667	      37.4	b (9) (1+)-NH3
 944.62036	       6.8
 947.59027	      27.7	b (9) (1+)
 948.42487	      22.4
 960.97949	      18.2
 961.82074	      24.0
 970.81732	      21.9
 975.40710	       4.3
 976.58533	       6.9
 980.47174	      23.8
 983.41467	       1.9
 988.58820	      11.1	y (9) (1+)-H2O
 990.50195	       4.6
1000.53284	       4.8
1001.61951	       3.6
1005.00977	       9.8
1006.44855	      25.5	y (9) (1+)
1007.87640	       7.6
1008.54041	       8.6
1016.56781	       5.4
1017.70953	       8.4
1018.40601	      20.4	b (10) (1+)
1032.19836	      13.0
1036.81201	       8.7
1047.39209	       2.7
1064.49890	       9.4
1087.57629	      16.4
1093.30225	      18.3
1102.82031	      18.3	y (10) (1+)-H2O, y (10) (1+)-NH3
1103.58069	       8.5
1111.57996	       5.5
1114.65198	      13.1	b (11) (1+)-NH3
1115.47876	      19.4
1120.48938	       4.3
1131.48950	      17.3	b (11) (1+)
1132.58984	      34.2
1133.59644	      11.7
1146.54028	       6.1
1149.62268	      15.0
1177.51184	       2.4
1191.48462	       8.2
1211.22058	       2.7
1232.62976	       8.1
1242.63745	      14.0	b (12) (1+)-NH3
1245.62415	      11.3
1292.77161	      54.8	y (12) (1+)
1293.58069	      16.7
1319.17212	       1.8
1334.59338	       6.4
1388.74890	      23.6	b (13) (1+)
