# Supplementary material for: Top-Down and Bottom-Up Identification of Proteins by Liquid Extraction Surface Analysis Mass Spectrometry of Healthy and Diseased Human Liver Tissue
Source: J Am Soc Mass Spectrom. 2014 Sep 3;25(11):1953–61. doi: 10.1007/s13361-014-0967-z (PMC4197381; doi:10.1007/s13361-014-0967-z)
Supplement: Supplementary file 5 — (ZIP 6136 kb) [file 13361_2014_967_MOESM5_ESM.zip › data/LGGNVVVSLEGKPL_-3_2_75509.txt]

       m/z	          i	matches
 209.10570	       7.1
 215.33525	       3.4
 223.52774	       2.0
 225.43016	      12.2
 229.19479	      65.0	y (2) (1+)
 230.12643	       5.0
 234.24516	       7.8
 235.49098	       9.6
 240.08237	       5.2
 243.22694	      14.4
 268.28339	      11.4
 270.20184	      17.5	b (6) (2+)
 277.26758	       6.4
 284.40070	       3.9
 288.25528	      16.8
 289.07278	       8.4
 297.61096	       9.8
 300.27081	      19.1
 309.21030	       5.2
 311.17761	       5.4
 312.15781	       6.2
 328.87772	       4.5
 330.29190	       5.9
 331.32593	       4.7
 342.56494	      29.1	b (4) (1+)
 353.32098	       8.7
 354.37836	       8.3
 357.39542	      40.2	y (3) (1+)
 359.15784	      26.2
 369.43997	       8.6
 388.42377	       8.3
 391.12146	       4.7
 396.47278	      21.4	a (5) (1+)-NH3, y (4) (1+)-NH3, a (9) (2+)-H2O
 397.22675	       6.9
 403.30261	       7.5
 406.03665	       9.0
 411.35950	       3.2
 413.40906	      52.0	y (8) (2+)-NH3, y (8) (2+)-H2O, a (5) (1+)
 414.33606	      55.0	y (4) (1+)
 423.81805	      14.3
 424.59973	      14.8	b (5) (1+)-NH3
 425.34546	       6.5
 426.41837	      14.8
 428.09030	       3.7
 429.18164	      13.0
 433.21234	       3.5
 441.57074	      39.1	b (5) (1+)
 444.64191	      19.3
 446.22943	      16.0
 447.33636	       2.2
 448.45648	      13.3
 450.45483	       7.7
 452.39813	      24.0
 456.25909	      11.9
 457.44324	       1.7
 462.27155	      12.2
 463.12250	       2.0
 465.30499	       8.8
 467.45007	       9.7
 470.34259	       6.0
 471.43347	       3.9
 472.35339	      12.7
 479.36749	      12.0
 484.23627	      16.2	b (10) (2+)
 485.97302	       4.1
 488.46387	      11.0
 490.35669	       6.5
 495.60718	       6.8
 497.54138	      25.8
 498.25623	       7.6
 502.34534	      10.8
 503.25946	      29.2
 504.26740	       8.0
 505.27295	      16.1	b (11) (2+)-NH3
 512.32861	       2.7
 515.55981	       6.6
 516.35449	       4.2
 518.89795	      13.2
 522.23730	       8.2
 523.33667	      33.3	b (6) (1+)-NH3
 524.62616	      23.1	y (5) (1+)-H2O
 528.20111	      22.6
 532.83258	       9.6
 535.37915	       2.4
 538.62366	      13.0
 539.45581	       9.3
 540.49030	      23.6	b (6) (1+)
 541.49280	      26.5
 543.34485	      53.4	y (5) (1+)
 544.34351	       4.3
 547.44788	       2.1
 548.87891	       9.7
 559.31860	      11.9
 561.24939	       5.9
 565.34808	       7.6
 566.40936	      20.0
 572.49805	      15.8
 574.69800	      17.7
 576.33386	       2.5
 577.55548	      13.0
 580.99091	      38.5
 581.64679	       6.3
 587.40112	       4.2
 590.42114	      20.7
 593.63837	      36.4	a (7) (1+)-NH3
 594.27142	       9.8
 595.28967	      40.3
 595.91467	      13.6
 599.01233	      10.8
 603.35498	       4.8
 606.50031	       8.9
 608.40436	      13.5
 611.53741	       2.1
 612.40173	      21.5	a (13) (2+)
 614.52264	      44.1
 616.44806	      19.3	b (13) (2+)-H2O
 620.32526	      15.5
 621.65741	       7.4
 622.45587	      35.7	b (7) (1+)-NH3
 623.44434	      25.6
 625.56421	      34.6	y (13) (2+)-NH3, b (13) (2+), y (13) (2+)-H2O
 626.79791	       4.4
 628.71991	      18.0
 629.42773	       8.3
 631.89789	      13.7
 632.80298	       9.6
 634.17609	      34.2	y (13) (2+)
 636.30707	      25.5
 638.83820	      28.4	y (6) (1+)-H2O
 639.57080	      66.9	b (7) (1+), y (6) (1+)-NH3
 640.43915	       3.0
 642.37164	      19.5
 643.61914	       8.3
 645.00189	      17.7
 647.26282	      12.1
 649.01373	      64.0
 650.11444	      20.5
 653.10516	      36.1
 654.75659	      28.6
 656.52319	      34.2	y (6) (1+)
 657.29419	      19.5
 658.31036	      45.3
 661.19446	      47.9
 662.35358	       8.9
 664.63574	      20.5
 668.85291	      11.6
 670.93408	      36.6
 673.39935	      26.2	[M+2H] (2+)-NH3-H2O
 674.57867	      21.2
 675.42542	      19.4
 676.36987	      13.5
 679.99512	      80.3	a (8) (1+)-H2O
 681.07404	      34.8
 682.10736	      53.1	[M+2H] (2+)-H2O, [M+2H] (2+)-NH3, a (8) (1+)-NH3
 683.13458	      41.0
 684.99939	      37.0
 690.68774	       7.0
 702.12506	      16.5
 704.38086	       5.4
 709.85022	      30.8	b (8) (1+)-NH3
 710.49689	       8.7
 713.46484	      33.6
 714.27295	      12.3
 716.39185	       6.7
 718.23102	      19.4
 719.50452	      14.8
 721.18506	      13.3
 722.54071	       4.6
 723.58826	      12.9
 724.91016	      32.8	y (7) (1+)-H2O
 725.71039	       6.4
 726.48993	       2.9
 728.44739	      16.8
 730.44281	       8.9
 732.09967	      50.6
 733.62225	       3.8
 735.44434	       8.8
 736.05951	       9.5
 738.12872	      16.2
 743.54926	     171.0	y (7) (1+)
 744.63800	      30.6
 745.32825	       5.0
 753.39038	       6.7
 759.93744	       2.7
 761.50043	      14.2
 770.56281	       8.2
 776.49530	      12.2
 777.28143	      15.1
 778.40637	      13.2
 780.27203	       5.8
 783.60895	       3.7
 787.52264	      21.2
 788.53229	       4.8
 791.35175	      13.1
 794.61597	      17.3	a (9) (1+)-NH3
 796.93372	      14.6
 798.49158	       5.0
 800.52942	      43.0
 802.30701	       5.5
 802.97711	      22.7
 803.98059	       8.1
 811.73383	      24.9	a (9) (1+)
 817.53583	       4.2
 821.41327	      38.3	b (9) (1+)-H2O
 822.41510	      22.6	b (9) (1+)-NH3
 823.57172	      15.8
 828.82819	      45.0
 835.00098	     221.0
 835.89532	      51.6
 839.57410	      30.9	b (9) (1+)
 840.51727	       2.9
 842.11243	      22.8
 842.71368	      56.0	y (8) (1+)
 843.48889	      44.5
 844.58795	      31.0
 849.09125	      53.9
 850.60278	      13.2
 852.76190	       5.3
 853.48438	      22.0
 854.58899	      13.3
 856.78918	      34.4
 858.68567	       5.2
 861.79120	      13.9
 864.49066	      31.1
 869.17267	      66.7
 870.35870	      78.4
 872.71918	      41.1
 878.97455	       3.6
 880.52966	       8.2
 881.62830	      18.7
 884.40863	       5.9
 889.38831	      13.9
 890.78339	      17.6
 891.86182	       3.1
 894.12518	       2.6
 907.52399	       8.6
 910.60602	      18.1
 915.47290	      22.8
 918.05664	      12.1
 919.37085	      55.1
 922.48993	      16.0	a (10) (1+)-H2O
 923.44562	      22.3	a (10) (1+)-NH3, y (9) (1+)-H2O
 926.57874	       4.0
 927.33514	       5.0
 929.70160	      34.4
 932.85541	       9.0
 936.70270	      22.1
 939.86938	       9.2
 941.58881	     128.2	y (9) (1+)
 942.67993	     104.2
 950.74030	       2.1
 951.92584	       6.6
 952.74927	      10.6
 953.38300	       5.3
 954.42255	      61.4
 959.13879	      14.2
 965.50031	      21.8
 968.62286	      42.1	b (10) (1+)
 969.60565	       6.0
 971.84167	      20.4
 988.05096	       7.1
 991.48682	      12.4
 994.72614	      10.9
 995.75073	      13.0
1007.70990	       2.9
1008.53851	      11.3
1010.08374	      16.4
1012.62811	      17.3
1015.50519	       3.7
1018.54321	       7.8
1025.66882	      21.1	b (11) (1+)
1026.46973	      23.8
1027.50720	       8.2
1040.85864	      29.8	y (10) (1+)
1060.54517	      12.4
1062.71606	      12.0
1078.88184	      24.0
1079.63013	      17.9
1092.27917	      10.5
1098.82275	       3.7
1107.70166	      15.7	a (12) (1+)-H2O
1120.55847	      17.8
1144.62146	      12.2
1148.74170	       3.9
1153.78979	     276.7	b (12) (1+)
1154.68213	     173.6	y (11) (1+)
1155.94299	      22.5
1156.91211	      11.9
1231.36951	      15.9
1373.83374	       2.0
