# Supplementary material for: Top-Down and Bottom-Up Identification of Proteins by Liquid Extraction Surface Analysis Mass Spectrometry of Healthy and Diseased Human Liver Tissue
Source: J Am Soc Mass Spectrom. 2014 Sep 3;25(11):1953–61. doi: 10.1007/s13361-014-0967-z (PMC4197381; doi:10.1007/s13361-014-0967-z)
Supplement: Supplementary file 5 — (ZIP 6136 kb) [file 13361_2014_967_MOESM5_ESM.zip › data/LGGNVVVSLEGKPL_-3_4_7938.txt]

m/z	i	matches
199.22940	5.7
209.15094	8.8
228.28282	5.5
229.33105	113.2	y (2) (1+)
230.45650	5.2
231.13759	5.8
233.25876	4.7
234.34233	4.7
235.17348	8.9
242.33463	3.1
263.25079	3.4
270.12234	10.0
285.14038	6.9
290.22449	2.9
293.34995	5.3
315.21310	9.1
327.57147	31.3
330.36020	6.5
331.20593	13.2
338.31177	5.3
339.49487	9.0
355.32162	6.8
356.51099	7.9
357.58798	12.3
358.46216	1.7
359.26025	8.5
369.18585	23.7
375.82111	10.7
379.71777	6.9
383.35217	4.3
391.11957	7.2
394.03290	17.0
395.48196	4.4
396.36481	14.9
397.29138	11.2
398.36423	9.9
399.33514	9.2
403.07318	3.4
407.54279	20.1
410.42023	24.8
411.35065	5.8
412.28278	5.1
413.38950	4.8
414.36621	53.7	y (4) (1+)
423.29510	7.0
424.31015	42.5	b (5) (1+)-NH3
427.30359	15.4
432.43402	9.6
441.27838	30.7	b (5) (1+)
442.40594	7.9
451.69696	16.0
452.31274	8.9
453.57483	12.6
456.35004	3.1
457.34729	4.9
458.18555	7.6
461.35339	6.7
473.36096	9.7
487.27460	4.9
488.49005	2.5
492.63934	47.6
495.40399	75.0
497.41144	9.4
498.35205	8.6
499.28680	24.3
502.32916	7.9
506.17426	21.7
509.47388	8.6
510.54474	9.0
512.53314	8.6
515.30316	45.4
520.29187	11.6
523.29370	43.3	b (6) (1+)-NH3
525.26489	26.2	y (5) (1+)-H2O
526.47681	20.5
531.81213	11.9
535.60846	13.5
538.47052	11.0
540.60107	40.8	b (6) (1+)
541.32080	20.3
542.50714	10.9
543.53003	17.9
544.25543	2.4
553.39313	15.1
555.38458	27.8
558.36285	33.5
560.56866	2.2
563.37347	11.0
567.53894	8.1
568.26080	14.3
571.29712	5.3
575.98376	24.8
577.74097	30.1	y (11) (2+), b (12) (2+)
578.81165	43.9
580.77631	14.6
581.88300	32.3
582.75336	35.5
585.30975	11.9
589.26050	31.9
592.39825	9.0
594.37988	7.4
595.68921	9.7
597.00085	17.4
597.73907	19.0
600.29108	12.5
603.39758	13.9
604.38776	17.5
605.37781	14.6
606.78070	7.5
608.39355	43.7
611.58966	49.7
613.84454	30.1
615.35931	75.2
616.51123	6.9
619.51746	38.4
620.52411	14.2
621.85956	40.6
622.51959	46.2	b (7) (1+)-NH3
623.59015	10.8
624.45673	4.1
626.55145	12.0
629.23346	5.9
630.58942	10.3
634.52332	31.1	y (13) (2+)
635.44275	18.3
639.64337	73.5	b (7) (1+), y (6) (1+)-NH3
640.51703	39.5
641.68170	27.9
642.98834	16.6
644.27679	11.4
648.54254	7.2
651.36652	12.5
653.64111	20.2
655.44751	3.6
656.57520	7.7
657.40680	21.0
659.80121	11.2
660.72131	25.3
661.64679	34.7
662.74005	17.8
663.39471	5.6
665.12225	16.5
669.52106	67.5
671.86768	25.7
673.68878	75.3	[M+2H] (2+)-NH3-H2O
674.81702	16.7
675.52423	12.4
676.99231	40.7
677.92682	33.2
680.43317	34.4
681.14075	41.6
682.08923	142.6	[M+2H] (2+)-H2O
683.30768	148.4	[M+2H] (2+)-NH3
683.98010	82.3
699.82684	37.3
704.86420	22.4
705.65094	4.2
709.27637	23.8	b (8) (1+)-NH3
713.59094	9.0
714.52795	16.5
716.65442	2.7
723.22070	22.2
723.88824	16.4
725.05988	27.6	y (7) (1+)-H2O
725.81543	2.9
726.53448	75.0	b (8) (1+), y (7) (1+)-NH3
729.47388	6.6
733.38031	13.5
735.60693	19.7
737.73651	14.8
739.49500	9.9
742.53534	17.0
743.48773	72.9	y (7) (1+)
744.69147	77.1
745.85779	5.0
753.59351	10.1
763.89722	24.6
770.94910	12.8
777.58820	16.9
778.42590	17.8
785.11182	38.8
791.33398	7.5
792.49194	3.4
794.55902	14.5
795.59644	17.4
798.15814	24.5
799.54895	28.5
802.11206	77.3
803.67480	39.0
805.47858	18.4
807.61768	27.7
810.53308	4.7
812.39148	6.5
813.53186	12.4
815.55127	11.8
816.63519	2.4
821.54358	28.3	b (9) (1+)-H2O
822.69800	23.4	b (9) (1+)-NH3
823.63464	33.0
824.42755	8.3
826.31403	24.6
829.78308	20.8
830.51080	19.4
835.01190	332.4
835.67480	39.4
839.66931	36.7	b (9) (1+)
841.01544	6.0
842.54449	104.7	y (8) (1+)
843.68103	92.3
845.61688	17.3
848.22015	22.9
853.81470	5.1
854.78223	37.4
855.55090	4.8
856.40326	11.0
858.57654	25.8
859.53723	29.4
860.43671	15.9
861.93280	20.6
869.52802	38.1
871.33264	5.1
872.63599	20.0
875.45898	28.5
878.13733	46.0
880.98010	21.8
883.53491	5.4
884.55035	20.9
885.97479	13.9
898.56445	19.6
899.56720	23.5
907.36865	34.9
909.94067	29.8
910.71191	4.6
912.02924	6.8
917.96613	25.2
920.62573	41.5
921.51300	66.0
923.91901	22.1	y (9) (1+)-NH3, y (9) (1+)-H2O
930.18188	46.0
931.12396	21.8
934.65295	12.0
936.07025	7.5
938.61151	6.9
941.57971	77.6	y (9) (1+)
942.76544	77.3
949.72388	8.4
950.54315	29.1	b (10) (1+)-H2O
951.44348	4.1
952.23120	14.7
960.63031	9.9
967.90143	22.7
968.62646	39.2	b (10) (1+)
969.41748	23.5
970.14825	7.8
973.08264	32.1
973.83307	23.1
976.06921	35.2
983.66315	11.7
985.01642	22.5
986.80835	4.4
990.87958	16.7
996.57019	5.1
1001.74701	13.7
1008.67523	15.0
1009.97467	4.1
1018.13336	17.9
1023.58478	7.1
1025.52393	46.9	b (11) (1+)
1026.18091	10.5
1036.14429	4.5
1041.66809	11.7
1044.64893	11.5
1068.50439	16.6
1094.51282	9.6
1108.57971	13.8
1135.80310	7.1
1136.82983	9.8
1137.47974	12.0
1141.71021	5.8
1150.57422	2.6
1151.75037	4.6
1153.64099	434.9	b (12) (1+)
1154.69800	277.0	y (11) (1+)
1155.86926	52.4
1170.37134	5.2
1200.56995	3.9
1209.91736	5.2
1214.55164	6.0
1234.58203	5.7
1235.59668	27.7
1237.81653	9.3
1270.49133	9.6
1310.77222	22.4
1344.60730	5.9
1354.73547	8.2
