# Supplementary material for: Top-Down and Bottom-Up Identification of Proteins by Liquid Extraction Surface Analysis Mass Spectrometry of Healthy and Diseased Human Liver Tissue
Source: J Am Soc Mass Spectrom. 2014 Sep 3;25(11):1953–61. doi: 10.1007/s13361-014-0967-z (PMC4197381; doi:10.1007/s13361-014-0967-z)
Supplement: Supplementary file 5 — (ZIP 6136 kb) [file 13361_2014_967_MOESM5_ESM.zip › data/YGAFGLPITVAHVDGQTHMLFGSDR_-3_4_21544.txt]

m/z	i	matches
260.34024	2.5
270.23679	4.7
272.15143	2.8
277.28400	21.7
278.32022	4.7
280.42139	6.4
288.08014	3.5
289.16650	7.2
290.40988	5.1
293.21323	8.9
296.23376	3.6
298.19690	8.5
299.66412	6.1
300.59143	40.7
303.47742	19.4
304.37198	3.0
312.42374	3.5
322.45404	5.2
323.27887	2.6
334.10556	12.6
344.44434	9.9
349.04788	4.0
360.33533	16.0
361.24524	40.6
366.40424	6.5
369.49988	7.8
372.32883	10.4
379.25067	6.4
380.49100	4.6
394.48221	9.5
402.34045	7.1
404.36975	2.4
409.41611	6.9
411.30280	60.0
417.24979	11.2
418.24591	11.4
423.50995	25.7
428.42468	5.6
432.35190	44.8
434.28259	17.6
438.23734	8.7
439.25586	8.3
440.52100	10.9
446.25662	22.9
447.66769	7.3
451.23117	13.7
452.54547	15.1
453.31860	20.8
455.50336	5.4
461.49731	15.1
462.42130	47.7
463.12405	16.7
464.33643	4.4
475.10352	6.5
476.27441	16.0
482.38184	9.4
484.32053	6.3
493.35828	49.7
495.17133	11.4
497.01007	10.9
498.32825	4.9
500.36591	8.8
507.12146	23.2
510.51648	9.0
511.62854	12.6
514.56073	24.7
516.20062	12.5
524.62482	7.5
530.09271	8.8
532.38879	3.3
535.33441	13.7
540.94586	6.1
549.35858	8.2
550.35565	6.5
562.27356	4.5
564.30664	36.9
565.44586	55.4
566.73663	19.4
567.44391	8.1
568.37659	11.2
569.46741	11.6
573.32202	22.5
575.08832	32.1
579.73083	12.7
581.20850	94.4	y (5) (1+)
582.04266	9.5
583.47510	3.3
584.33423	8.2
591.38910	86.3	y (16) (3+)
592.41779	14.7
594.18805	7.0
598.34619	15.2
600.23267	10.4
605.53217	20.0
609.32800	78.2	b (6) (1+)
610.40552	33.5
614.59192	8.4
624.88385	69.6
633.47437	5.1
636.58026	8.1
638.70160	6.3
643.11481	5.9
662.54810	12.8
663.47052	9.5
664.56219	9.3
665.46301	11.3
667.40222	4.0
669.30237	1.8
670.27124	13.3
674.44562	5.3
679.25464	2.7
682.63794	25.2
683.48022	19.5
688.48840	4.8
690.55518	10.3
691.68457	16.2
692.51270	68.1
693.12549	6.6
694.36169	8.6
695.21539	75.7
698.60663	12.0
699.40454	10.2
703.52631	23.5
704.27063	32.2
707.05481	22.2
708.36035	5.5
715.24799	20.8
718.59338	17.1
719.48914	26.8
725.50757	24.1
730.54803	14.3
732.45050	15.5
744.67108	40.5
748.48309	4.9
757.46716	5.0
759.08344	21.4
761.61487	4.7
765.35950	8.5
768.51141	8.5
770.06763	26.8
772.52313	30.6
777.67108	8.9
780.52118	14.6
782.39587	12.9
783.43195	2.4
784.50610	5.2
785.36804	9.9
786.53162	20.5
787.51355	41.5
788.41974	37.2
790.47345	27.1
791.46857	47.4
792.62769	14.5
795.35254	5.5
796.49335	11.7
800.47620	162.8	b (23) (3+), y (22) (3+), y (14) (2+)
801.22852	32.7
802.81818	31.5
803.50391	16.1
804.63831	11.3
805.44196	8.2
810.51624	31.5
817.03625	18.2
818.38458	9.3
819.51776	17.2
820.48169	34.5
822.58905	78.5
823.31543	6.1
824.71533	109.0	y (7) (1+)
825.82086	45.4
826.54913	13.3
829.64667	22.7
833.53430	26.2
834.69031	31.6
836.27625	96.8	y (15) (2+), y (24) (3+)-H2O
837.02472	13.4
838.59412	18.1
843.42889	70.5
844.58179	25.1
846.14417	46.0
847.43384	5.1
849.06464	39.4
855.25330	29.5
855.94141	15.8
859.49219	10.0
862.59088	12.5
865.61536	44.2
869.48169	5.1
871.51587	33.5
873.14575	65.6
875.37085	65.8
877.42499	11.3
878.60626	46.8
880.03790	145.4
881.71991	69.7
883.00360	43.4
886.02283	114.7	y (16) (2+), [M+3H] (3+)-NH3-H2O
886.75317	10.2
888.78113	76.0
903.55017	6.4
917.51642	17.2
919.12738	27.4
923.80536	8.2
928.50909	5.5
934.55963	9.1
936.44690	96.5	y (17) (2+)
937.11401	18.7
938.61462	12.1
939.62115	15.6
946.33105	23.6
947.92206	2.6
949.62457	3.8
955.54907	6.1
956.54266	9.4
959.55780	22.8
962.59338	24.0
963.64514	2.7
964.47589	12.9
974.67413	12.9
977.72058	7.8
979.61841	41.9
980.80566	32.0
981.61310	11.3
982.54370	7.5
985.24768	33.5
986.54620	9.7
989.95874	9.9
991.12567	6.6
992.76654	24.6
993.54980	27.6
995.51276	6.8
997.60132	13.5
998.59924	75.4
999.26654	41.2
1001.39014	16.5
1002.47052	8.9
1004.49951	31.3
1005.83038	4.9
1009.56537	2.7
1010.59332	28.2
1014.68506	34.1
1018.61023	48.9
1019.47034	3.2
1020.09674	13.1
1021.81635	45.7
1022.54108	10.3
1024.81873	16.9
1026.60571	18.6
1027.83887	10.2
1028.54114	2.7
1032.45032	133.9	y (19) (2+)-H2O, y (19) (2+)-NH3
1033.43201	26.0
1034.62183	15.6
1037.61865	6.9
1039.33948	24.4
1041.33142	1522.9	y (19) (2+)
1042.22290	741.3
1042.98779	174.8
1044.64514	22.4
1048.41040	48.0
1049.60266	11.5
1055.89734	79.6
1058.46167	7.4
1059.42505	27.4
1063.69934	56.2
1067.33887	39.7
1068.11108	40.6
1069.07654	18.4
1069.68762	12.5
1070.73779	17.4
1072.41443	8.9
1073.56409	7.4
1074.75940	4.7
1075.72388	44.0
1076.62170	12.0
1085.65759	32.4
1087.41077	16.8
1088.42737	22.1
1089.92236	15.8
1091.08557	34.2
1092.51709	17.8
1094.09412	15.7
1094.79199	2.4
1097.76123	80.5	y (20) (2+)
1098.70972	54.7
1099.86487	31.5
1108.73438	30.9
1111.56860	40.1
1112.75513	27.1
1114.63379	21.1
1118.58911	8.9
1120.07813	41.0
1121.72192	8.5
1124.57837	26.9
1126.35327	668.4	y (21) (2+)
1127.34717	178.6
1129.11768	48.3
1141.06128	27.4
1144.10388	41.5
1145.42981	10.1
1149.45105	41.2
1151.72058	10.2
1152.66663	26.7
1158.38977	8.6
1161.64417	15.6
1163.00439	11.4
1166.59839	6.4
1171.65552	2.7
1172.54004	2.9
1177.67261	34.8
1180.73022	37.5
1182.81042	6.3
1185.81018	15.8
1190.50549	28.0
1191.92029	39.9
1192.57947	8.4
1197.12451	10.5
1200.01331	201.6	y (22) (2+), b (23) (2+)
1200.73889	8.4
1201.63611	27.9
1206.49927	26.9
1209.64307	7.1
1214.76489	8.5
1216.69202	10.8
1218.76416	35.5
1222.29456	21.0
1223.30164	12.2
1227.70093	7.0
1232.68066	20.4
1235.76221	26.4
1248.59058	74.4
1249.76831	16.2
1252.89453	5.4
1255.23694	23.8
1256.27332	19.6
1258.59009	52.1
1259.32288	21.2
1276.50867	26.8
1277.66272	33.8
1278.61450	2.9
1282.67651	14.3
1291.04773	10.5
1294.63086	19.9
1295.69690	29.0
1307.63708	3.7
1309.62939	15.6
1313.44666	12.2
1318.58728	18.0
1324.75586	3.2
1330.69678	12.5
1344.73523	14.3
1356.08777	4.8
1363.59070	19.4
1364.67029	20.3
1366.59680	14.6
1375.75183	14.2
1376.90100	13.3
1380.71606	6.8
1385.59033	5.5
1398.78711	21.2
1417.70630	18.5
1419.93225	5.7
1426.64771	4.6
1441.74255	8.5
1442.65320	18.2
1443.76636	9.1
1479.40649	13.3
1501.93030	9.2
1565.87476	16.3
1578.91296	11.9
1603.04980	14.0
1619.84900	13.8
1647.83435	10.0
1648.82300	12.3
1728.71802	10.7
1833.91333	6.1
1907.85791	5.9
