# Supplementary material for: Top-Down and Bottom-Up Identification of Proteins by Liquid Extraction Surface Analysis Mass Spectrometry of Healthy and Diseased Human Liver Tissue
Source: J Am Soc Mass Spectrom. 2014 Sep 3;25(11):1953–61. doi: 10.1007/s13361-014-0967-z (PMC4197381; doi:10.1007/s13361-014-0967-z)
Supplement: Supplementary file 5 — (ZIP 6136 kb) [file 13361_2014_967_MOESM5_ESM.zip › data/SWAMLFASGGFQVK_-3_2_75969.txt]

m/z	i	matches
229.19682	8.8
239.14819	9.7
246.11200	13.4
251.23839	7.2
258.16138	9.8
259.14606	4.5
261.22766	18.4
262.10986	19.2
269.44730	4.0
273.07642	5.2
274.21420	28.0
275.24591	18.7
278.26089	5.6
287.43542	8.5
296.24573	6.6
299.56033	4.1
310.37369	5.0
316.37775	6.7
317.55533	10.0
318.26038	5.0
322.46991	3.1
323.26181	11.5
338.66748	9.1
339.69543	7.2
344.27148	12.0
345.33670	89.0	a (6) (2+)-H2O, b (3) (1+)
356.31512	38.1
357.42255	24.2
360.51367	13.6
361.41174	6.4
365.41855	16.3
374.45422	50.8	y (3) (1+)
375.54285	2.2
378.22876	19.7
379.44330	2.3
381.24451	3.7
382.33597	9.1
383.23724	3.8
384.39133	11.7
387.27106	2.4
394.63437	33.4	b (7) (2+)-H2O
396.30954	2.6
401.79102	6.7
402.56561	6.5
407.44397	19.6
418.19513	13.6
420.52710	9.5
423.38672	6.6
425.29004	35.3	a (8) (2+)-H2O
426.11743	8.7
430.30927	4.1
437.39691	22.3
439.57547	4.5
441.08374	16.4
442.33707	3.9
448.25079	19.1
449.23651	8.9
454.37427	21.5
457.54907	17.1
458.33490	53.4	b (4) (1+)-H2O
464.23309	6.8
467.51373	4.5
468.48126	11.2
469.68231	11.7
472.33051	9.1
473.51874	3.2
476.22620	12.6
477.37433	6.4
484.11658	6.3
484.86536	1.9
486.42963	8.1
489.27435	14.1
494.32141	3.0
496.08643	26.7
497.28870	17.9
498.52429	2.3
499.25854	6.7
504.29065	7.8
505.36188	8.6
507.66858	3.3
510.26593	7.3
511.91882	3.9
512.59253	7.8
513.31598	15.0
515.55084	14.9
518.56915	5.0
519.92596	7.2
521.40283	113.2	y (4) (1+)
522.43860	41.0
525.37024	15.8
529.62195	9.8
531.39783	28.1
534.08136	13.2
535.54449	17.7
536.15491	12.9
537.25372	15.0
538.33612	8.0
539.42847	5.6
542.83978	10.7
544.45996	54.7
546.43292	17.7
550.38904	12.6
551.44922	12.1
554.32434	8.2
556.54926	12.1
557.88361	33.6
559.43768	2.1
560.48486	10.9
561.34583	9.1
562.51758	20.9
567.20044	18.1
570.18866	6.4
571.26074	60.7	b (5) (1+)-H2O
572.24127	51.0
576.27533	25.1
577.11823	46.1
578.40094	218.4	b (11) (2+), y (5) (1+)
579.41724	38.2
580.34906	15.7
581.24359	2.3
582.31091	16.6
584.41290	5.2
588.52954	13.1
589.38770	145.5	b (5) (1+)
590.29639	26.6
591.32379	5.6
593.29401	31.9	y (11) (2+)
594.45667	2.6
596.42352	20.3
599.28223	16.4
600.43066	29.9
602.41797	20.0
603.48364	9.6
612.34418	4.1
613.41693	16.2
614.56445	23.9
615.49902	5.1
616.37531	1.5
617.32050	13.5
618.03552	69.1	y (6) (1+)-NH3
618.70587	19.8
619.59180	10.7
622.83777	3.7
623.52203	7.9
628.38843	13.3
629.46130	25.5
633.87189	9.2
635.52118	317.1	y (6) (1+)
636.62262	73.8
640.06976	63.8
641.83130	4.5
642.50616	36.2	b (12) (2+)
645.16315	27.6
650.52026	49.6
651.60095	2.7
653.39685	2.4
654.55127	25.8
656.77881	28.1
657.64117	4.8
658.36182	13.0
659.11664	53.2
660.72498	37.6
661.51599	10.0
665.93488	12.0
667.42426	16.8
669.43646	5.7
670.43158	5.2
671.04169	14.5
672.84259	35.8
674.51965	14.9
675.34387	10.2
676.74536	13.8
678.58881	559.8	a (13) (2+)
679.63739	19.3
682.22723	26.8
684.06464	17.8
684.96118	18.2
686.45868	20.6
687.51709	10.3
692.10394	45.4	b (13) (2+)
692.70764	39.1
693.51654	14.1
698.25598	20.8
701.50116	20.5
702.97247	74.4
703.72156	13.7
704.61633	23.4
705.79413	42.9	y (7) (1+)-NH3
706.75116	44.8
708.25195	86.0	a (6) (1+)
709.55347	23.4
710.21234	18.9
713.20636	12.9
715.22058	15.1
716.50751	40.2
717.28021	12.8
718.55811	175.9	b (6) (1+)-H2O
719.87659	89.2
720.79877	31.7
721.76813	142.3	y (13) (2+)
722.52332	375.6	y (7) (1+)
723.45313	74.9
724.85162	365.8
727.15082	36.6
727.91052	29.5
728.66180	7.0
729.76654	15.3
730.49768	27.0
731.37268	11.6
734.44568	49.1
735.77832	66.5
736.48596	122.6	b (6) (1+)
737.43341	18.6
738.25092	40.6
739.09857	11.0
739.83276	37.0
741.30035	3.4
745.05725	14.9
746.73718	112.0	[M+2H] (2+)-NH3-H2O
747.65002	61.4
748.50385	17.5
749.90753	37.1
751.49182	32.6
752.80328	71.7
755.51721	177.0	[M+2H] (2+)-H2O
756.54675	142.8	[M+2H] (2+)-NH3
758.62842	19.6
768.40344	17.6
772.12408	22.6
773.06573	4.2
773.94897	14.3
775.69366	15.1
779.50598	28.9
780.48993	1.6
784.93774	3.9
786.04175	30.4
788.14685	37.2
789.40967	49.3	b (7) (1+)-H2O
790.63806	38.0
791.56250	13.1
793.57776	318.1	y (8) (1+)
794.54626	73.6
796.56793	4.2
800.11597	29.9
803.48157	6.8
805.42664	12.9
806.55511	42.2
807.53137	126.9	b (7) (1+)
808.56738	143.0
809.69495	26.3
810.72009	49.6
812.90112	23.0
814.55695	8.1
815.60199	11.4
816.63489	10.8
817.38068	10.2
821.46295	25.6
823.78430	3.7
824.43201	13.2
825.24609	21.9
825.98163	42.2
829.88538	19.1
831.03473	48.2
833.03143	13.0
835.93787	15.7
837.80664	40.3
840.71826	32.2
841.39032	6.6
844.48743	21.0
846.77777	9.2
848.44476	15.8
850.41174	56.4
851.49896	4.5
853.53473	14.6
855.86938	37.4
858.65332	31.7
859.71198	20.1
860.52765	27.4
861.44092	3.2
862.56799	61.2
863.79041	93.3
864.43970	4.0
866.45831	35.3	a (8) (1+)
867.13727	9.1
870.03711	73.9
872.68115	52.7
873.56775	25.6
874.86511	88.1
875.55072	77.9
876.82471	187.9	b (8) (1+)-H2O
877.67688	91.7
878.62469	3.2
882.05627	38.7
882.84937	5.7
883.47577	5.2
884.26678	38.9
885.78448	22.1
886.70978	6.5
887.63971	43.2
888.65546	2.6
889.38831	10.7
890.53137	3.8
891.22260	4.6
891.97583	23.0
894.42798	163.4	b (8) (1+)
895.25409	98.5
896.19861	23.4
896.88867	60.4
898.84827	62.9
899.74567	35.2
901.79395	12.8
905.63770	260.0	a (9) (1+)-H2O
906.31757	190.9
909.94861	27.3
911.30585	8.0
913.87378	34.7
916.14508	16.0
916.87012	4.2
917.65558	25.5
919.20648	27.3
922.57397	55.7	y (9) (1+)-H2O
923.75006	39.6	y (9) (1+)-NH3, a (9) (1+)
924.57178	13.1
927.04230	14.3
927.95453	20.8
930.47308	6.5
931.53650	24.4
933.39221	44.2	b (9) (1+)-H2O
934.74292	94.9
936.63629	37.3
937.49548	12.3
938.53876	5.6
939.29065	11.5
940.48779	395.6	y (9) (1+)
941.72778	219.6
942.67828	53.8
944.08350	30.0
948.01648	23.2
949.03790	24.7
950.74866	17.3
951.78931	100.8	b (9) (1+)
952.95947	45.4
953.80872	16.8
954.99493	21.1
958.52295	61.9
962.55298	11.8
966.75330	37.5
968.44598	3.0
969.39081	10.7
971.52277	20.7
972.91180	40.7
974.72461	8.5
975.65778	28.5
976.63354	46.1
978.48767	6.4
980.67883	9.5
983.11810	27.1
985.29852	16.7
988.10321	19.1
990.46027	13.2
991.50879	11.0
994.87738	57.1
996.00525	28.7
997.34009	32.6
999.68445	25.0
1000.72742	5.7
1003.87878	19.1
1005.61011	11.5
1008.57159	131.2	b (10) (1+)
1009.56476	30.1
1010.30328	29.5
1013.84644	21.9
1014.65155	26.8
1017.26703	596.7
1018.13385	54.2
1019.07556	13.4
1020.14264	26.5
1022.16180	21.2
1024.09387	2.1
1026.06287	2.9
1027.63745	15.7
1032.47119	4.0
1034.68188	12.6
1035.95874	9.7
1036.66882	3.3
1037.70642	8.7
1046.43481	18.0
1049.34009	17.0
1051.63489	28.3
1052.48364	14.6
1053.66602	154.6	y (10) (1+)
1054.75049	46.0
1057.63416	9.6
1058.96619	3.5
1060.97461	67.1
1061.94397	15.6
1065.54150	18.2
1066.68555	5.2
1070.61011	10.1
1071.47913	12.5
1074.56335	36.3
1075.72498	5.0
1084.59302	17.1
1086.56201	2.8
1088.59180	5.4
1090.65039	4.2
1093.55615	14.6
1094.74036	7.3
1105.73425	8.1
1107.63794	4.0
1119.43530	10.1
1126.99194	2.5
1133.70581	3.4
1137.56494	77.0	b (11) (1+)-H2O
1138.65967	25.7
1143.96045	8.5
1145.56763	12.5
1155.77917	98.3	b (11) (1+)
1156.56970	72.9
1165.99756	4.0
1170.13330	27.5
1172.80115	12.4
1173.77026	20.2
1178.59387	8.2
1179.40576	5.6
1184.63257	39.3	y (11) (1+)
1185.73486	13.1
1189.65540	3.7
1190.53845	23.6
1192.78235	6.0
1193.90405	4.5
1207.07239	11.8
1209.75781	2.1
1212.62891	15.3
1215.65027	6.0
1220.68506	16.7
1223.31995	13.3
1253.63770	7.4
1255.75708	101.0	a (12) (1+), y (12) (1+)
1256.64856	21.5
1258.65747	15.5
1265.64270	16.3
1266.24780	12.6
1273.56738	5.1
1282.91077	3.5
1283.73425	80.3	b (12) (1+)
1284.63843	19.8
1294.51819	3.7
1298.93201	4.2
1300.75317	2.2
1306.90869	8.5
1312.79553	11.2
1322.99390	13.7
1333.63635	13.3
1354.74451	5.8
1355.66626	14.3
1364.67932	69.5	b (13) (1+)-H2O
1382.59692	272.7	b (13) (1+)
1383.61438	137.7
1384.34155	16.9
1400.55151	13.1
1420.94836	6.5
1485.85876	13.0
1509.66418	19.9
