# Supplementary material for: Top-Down and Bottom-Up Identification of Proteins by Liquid Extraction Surface Analysis Mass Spectrometry of Healthy and Diseased Human Liver Tissue
Source: J Am Soc Mass Spectrom. 2014 Sep 3;25(11):1953–61. doi: 10.1007/s13361-014-0967-z (PMC4197381; doi:10.1007/s13361-014-0967-z)
Supplement: Supplementary file 5 — (ZIP 6136 kb) [file 13361_2014_967_MOESM5_ESM.zip › data/AAAFEEQENETVVVK_-3_2_76395.txt]

       m/z	          i	matches
 241.27083	      10.1
 301.20764	       2.8
 327.00500	       5.2
 345.27020	       7.8	y (3) (1+)
 361.34387	       5.8	b (4) (1+)
 414.60419	       5.2
 444.42514	      20.1	a (5) (1+)-H2O, y (4) (1+)
 445.06400	       5.0
 446.39716	      13.7
 462.46802	       1.7
 490.32233	       2.6
 491.30426	       4.7
 529.59631	       5.2
 545.43359	       3.7
 546.41156	       3.7
 557.30811	       2.1
 579.36639	      10.4	y (10) (2+)-H2O, y (10) (2+)-NH3
 582.39331	       7.9
 619.33911	      10.2	b (6) (1+)
 623.35577	       7.2
 629.27954	      16.5
 636.47577	       4.6
 651.74744	      12.8	b (12) (2+)-NH3, y (11) (2+), b (12) (2+)-H2O
 661.88867	      17.4
 674.53223	      12.7	y (6) (1+)
 685.48267	       6.7
 699.26794	       7.1
 711.27142	      11.7
 712.42981	       3.0
 717.37555	      18.5	y (12) (2+)-NH3, y (12) (2+)-H2O
 726.07385	      80.9	y (12) (2+)
 727.34460	      20.1
 747.47705	       6.3	b (7) (1+)
 749.66113	      17.9	b (14) (2+)-H2O
 753.31750	       4.3
 759.46960	      17.2	b (14) (2+)
 761.78528	      56.1	y (13) (2+)
 769.58148	       2.2
 786.59973	      53.2
 787.83063	      11.9	y (14) (2+)-NH3, y (14) (2+)-H2O
 789.22028	      12.4	y (7) (1+)
 794.28290	      12.5
 805.16101	      58.0
 811.06525	       8.6
 812.44073	      19.6
 815.94714	      22.5
 822.94250	      24.8
 823.73065	     110.5	[M+2H] (2+)-H2O, [M+2H] (2+)-NH3
 824.46521	      36.9
 853.73517	       6.2
 876.85297	      10.0	b (8) (1+)
 877.52020	       8.1
 895.32721	       8.2
 917.55328	      14.0	y (8) (1+)
 918.56201	      19.4
 983.54419	       7.2
1019.00043	      19.0
1028.47131	       5.2
1045.58313	       6.2	y (9) (1+)
1074.63672	       7.2	a (10) (1+)-NH3
1078.39478	      20.1
1089.30396	       7.6
1091.65906	       5.6	a (10) (1+)
1103.30469	      14.2
1108.67786	       3.2
1119.46411	       3.6
1147.82361	       2.4
1173.17310	      17.4
1174.67969	      60.5	y (10) (1+), a (11) (1+)-H2O
1204.63367	       4.0
1220.45398	      16.8	b (11) (1+)
1236.13818	       9.2
1239.52429	       3.2
1258.42932	       7.5
1284.47827	       5.3
1287.66455	       9.0
1301.61353	       7.2	b (12) (1+)-H2O
1302.55530	      25.6	b (12) (1+)-NH3
1304.64990	      12.8
1319.58020	      23.5	b (12) (1+)
1323.78564	      15.8
1353.49609	      15.4
1358.28918	      22.9
1400.95972	      13.3	b (13) (1+)-NH3, b (13) (1+)-H2O
1419.01208	      15.2	b (13) (1+)
1419.65637	      15.5
1424.99365	      17.0
1459.74780	      27.1
1517.91650	      43.4	b (14) (1+)
1518.78943	      10.4
1534.23865	       9.9
