# Supplementary material for: Top-Down and Bottom-Up Identification of Proteins by Liquid Extraction Surface Analysis Mass Spectrometry of Healthy and Diseased Human Liver Tissue
Source: J Am Soc Mass Spectrom. 2014 Sep 3;25(11):1953–61. doi: 10.1007/s13361-014-0967-z (PMC4197381; doi:10.1007/s13361-014-0967-z)
Supplement: Supplementary file 5 — (ZIP 6136 kb) [file 13361_2014_967_MOESM5_ESM.zip › data/EADGLVLINIDHGSITYSK_-3_4_56596.txt]

m/z	i	matches
201.22839	27.2
242.35132	2.7
244.08157	5.2
249.34009	4.7
259.01633	3.1
265.46304	10.9
269.51154	13.9
271.25891	6.1
272.29764	4.7
295.23892	5.8
309.33344	2.0
314.34021	34.5
322.51416	6.9
327.41528	13.0
331.25223	20.6
339.46973	3.8
340.28220	13.0
348.35382	12.0
349.18323	6.7
353.33636	5.3
370.34818	6.5
373.41867	10.3
377.23407	15.9
379.36328	3.7
382.48053	10.7
386.32758	14.4
394.38943	9.6
406.37930	19.3
407.54843	5.6
413.21942	4.0
419.35126	6.9
425.88391	8.6
427.44696	4.6
433.25616	10.0
435.33807	12.0
441.81445	35.1
442.59119	3.1
443.51190	8.5
448.44653	6.8
452.80719	18.7
455.25262	10.5
459.26685	7.5
462.35504	2.3
466.50098	21.1
469.29266	16.8
471.46790	5.2
481.40173	13.4
482.50073	4.2
484.35962	3.0
491.49384	5.1
495.29944	2.6
496.47052	10.3
497.27997	9.5
498.31970	28.6
502.36554	15.8
506.98846	24.8
513.51172	32.3
514.35199	7.0
517.42584	17.5
518.26062	26.7
522.29999	19.1
527.41296	7.2
532.89258	12.2
539.55298	15.9
544.71063	38.9
545.70490	21.1
550.49243	26.0
551.33960	32.8
552.56488	35.6
553.36755	3.4
554.25122	2.6
556.50659	25.2
558.35022	6.4
560.32562	4.5
563.53540	4.4
567.38733	14.5
569.44366	17.6
570.36060	9.1
571.90735	9.4
577.80188	34.9
578.73926	42.0
579.68616	25.1
583.35748	2.0
584.29071	30.6
585.36029	42.9
586.45062	1.6
588.18994	14.7
593.27502	14.7
594.42993	8.1
596.19720	40.6
596.92236	5.6
601.51733	7.3
602.36548	12.6
602.99146	48.4
604.48364	35.8
605.45166	17.6
608.25128	6.5
609.18024	54.9
610.46637	12.1
611.20398	20.4
613.31635	4.4
615.73749	542.7	y (17) (3+)
616.46204	10.3
617.21735	18.6
618.01245	135.6	y (11) (2+)
619.18011	95.0
623.01807	6.5
624.50519	6.0
625.36505	6.9
626.06274	6.5
628.63129	3.9
635.86853	12.5
636.51898	12.4
638.08844	33.8
639.20142	36.1
640.19568	10.3
642.50543	14.6
645.49066	15.8
647.08124	16.8
650.26984	10.0
652.53540	38.9
654.50385	4.7
661.09192	41.9
662.78070	13.4
664.42645	56.0
665.48505	62.1	b (13) (2+)-H2O, y (12) (2+)-H2O
666.48602	94.7	b (13) (2+)-NH3, y (12) (2+)-NH3
667.29553	64.6
667.91888	46.1
672.11017	25.3
673.50073	118.5
674.59314	110.5	y (12) (2+), b (13) (2+)
675.52002	18.6
694.20953	43.6
697.51941	147.1
698.55371	72.2	b (7) (1+), y (6) (1+)
699.45514	13.8
701.95837	21.6
705.26923	17.3
709.85602	16.5
714.49323	17.6
717.39105	25.9
718.51178	50.9
722.49463	9.2
726.00128	14.8
729.56317	9.1
730.94006	16.7
731.68176	39.2
732.54913	16.4
737.52374	10.9
752.62805	6.0
759.68103	11.2
765.08887	30.5
766.75671	131.7
767.66803	33.0
774.68591	9.0
775.97467	10.8
777.59473	7.6
783.59930	3.2
784.47845	11.4
788.70038	33.5
790.47314	25.2
796.31866	24.6
802.56384	411.7
803.52350	57.8
804.56927	17.1
806.91431	23.5
810.65198	20.6
811.86621	29.3
812.57831	18.4
815.72217	12.2
819.11176	17.9
822.47046	31.2
823.88495	47.8
824.66241	50.4
829.50690	9.5
834.37646	26.9
836.82489	3.6
837.89056	10.9
839.06464	8.7
846.66235	19.0
847.55927	7.4
848.76300	8.6
849.64783	34.7
850.53436	10.1
852.90558	34.1
859.22632	48.3
862.73059	7.3
863.52393	20.3
864.39221	3.6
866.60443	334.7
867.52948	34.3
868.19208	41.6
874.74750	10.8
877.59796	22.4
879.60773	3.5
880.56085	10.1
889.45605	2.3
892.64893	13.3
895.57550	17.1
901.44391	6.7
904.20453	13.1
907.51917	17.4
911.47766	12.7
913.73291	41.7
915.06403	9.1
916.51654	14.5
917.58624	22.3
921.66650	11.8
922.83325	1116.2	y (17) (2+)
923.66516	680.0
924.64227	26.9
929.46735	8.2
935.61548	11.1
936.76508	65.9
937.67505	14.6
938.63452	6.6
939.64124	25.1
940.72369	26.0
944.69312	55.3
945.54169	13.8
946.60150	20.5
948.59998	3.8
950.01465	17.0
952.82513	40.8
957.18854	7.8
962.36951	5.4
965.08148	13.1
973.10712	26.5
986.55048	16.0
990.36316	40.4
992.09711	11.1
1010.03125	20.3
1011.83972	19.5
1013.61267	8.7
1016.28711	3.9
1018.57440	6.2
1021.57202	22.3
1026.19263	11.6
1034.64172	14.3
1035.68115	16.2
1036.60876	5.8
1061.25464	4.9
1063.07471	8.7
1070.71704	13.5
1074.64624	17.5
1075.89221	6.9
1080.65466	5.6
1081.60449	3.8
1104.54297	5.9
1122.53003	4.1
1128.63672	7.2
1137.53601	13.1
1139.45447	8.1
1149.70850	8.0
1180.53101	2.9
1188.03760	4.5
1214.69849	20.8
1234.80884	23.8
1235.80957	23.0
1236.72754	7.3
1237.61877	3.3
1276.78479	10.7
1325.83655	2.0
1382.84924	9.7
1611.96411	9.8
