# Supplementary material for: Top-Down and Bottom-Up Identification of Proteins by Liquid Extraction Surface Analysis Mass Spectrometry of Healthy and Diseased Human Liver Tissue
Source: J Am Soc Mass Spectrom. 2014 Sep 3;25(11):1953–61. doi: 10.1007/s13361-014-0967-z (PMC4197381; doi:10.1007/s13361-014-0967-z)
Supplement: Supplementary file 5 — (ZIP 6136 kb) [file 13361_2014_967_MOESM5_ESM.zip › data/SCSSLAPGDTTCPGPHSQTR_-3_4_7145.txt]

       m/z	          i	matches
 301.09900	       2.0
 315.63586	      15.4
 336.64490	       7.1
 358.49170	       5.5
 360.62921	       1.9
 411.43079	      16.5
 463.92999	       3.5
 505.25806	       3.0
 549.31189	      24.5	b (6) (1+)
 550.73230	      11.9
 552.46289	      15.3	b (12) (2+)-H2O
 553.30249	      13.2
 556.31488	       4.7
 568.35779	       8.3
 604.23535	       4.9
 606.16736	       6.7
 620.19928	      13.5
 628.42267	      11.7	y (5) (1+), b (7) (1+)-H2O
 637.94531	      23.7
 654.44543	       5.5
 669.43091	       3.6
 670.14612	      11.9	y (13) (2+)-H2O, y (13) (2+)-NH3
 671.55237	      12.4
 675.17419	       7.2
 685.54437	      29.9	b (8) (1+)-H2O
 702.46704	      10.1
 705.16541	       4.6
 706.40161	       5.4
 725.51001	      15.2	y (6) (1+)
 735.06525	      14.8
 740.49121	       3.8
 743.51483	       8.9
 750.62396	      24.9
 756.64417	       9.6	b (16) (2+)
 757.65411	       5.5
 774.44885	       5.8
 782.65674	       2.7
 783.38184	       2.8
 784.19934	       2.3
 786.27649	       5.2
 787.46179	       9.2
 800.10156	      63.0	b (17) (2+), b (9) (1+)-H2O
 801.58459	      46.4
 802.44971	      13.9
 813.86292	      14.4
 819.45105	       2.7
 820.32751	      11.2
 828.45923	       6.6
 840.50391	      28.4
 844.42957	      14.3
 850.43799	      18.4
 858.28760	       9.9
 868.51819	       5.7
 874.38428	       6.8
 881.90466	      29.3
 883.55054	       4.1
 888.53345	      14.9
 889.49988	       4.9
 890.59631	      31.5
 893.34497	      17.8
 894.61267	       7.1
 899.32349	       7.1
 900.42517	      51.8
 901.30518	       8.3	b (10) (1+)-H2O
 903.05359	      48.5
 918.62061	      18.3	b (10) (1+)
 919.76807	      13.2
 924.52478	      21.8
 926.64185	       6.0
 938.53381	      15.7
 943.80640	      25.4
 947.44958	      31.8
 957.94116	      19.7	y (19) (2+)
 968.80762	      30.8
 974.51917	       7.0
 980.59094	       6.6
 981.60217	      12.6
 982.49194	       7.2	y (9) (1+)
 983.56726	      28.1	[M+2H] (2+)-NH3-H2O
 985.35303	      51.2
 986.37231	      65.8
 987.62329	      49.4
 988.52136	      30.6
 991.06201	      35.2
 992.98779	      14.3	[M+2H] (2+)-NH3, [M+2H] (2+)-H2O
1017.31213	      13.5
1018.22192	      34.9
1019.43591	      19.7
1020.46252	       7.9	b (11) (1+)
1044.52295	       4.2
1083.77930	      21.4	y (10) (1+)
1084.80029	      25.3
1085.62683	      56.0
1086.61279	       7.0
1087.61230	      22.1
1090.19849	      24.3
1099.91296	       7.3
1101.40332	       5.9
1103.54211	       3.9
1107.41125	      52.4
1116.53784	      23.7
1123.78320	      21.3	b (12) (1+)
1130.53052	      17.1
1143.43811	       7.7
1151.77368	      24.9
1157.41370	      20.3
1166.38953	       6.9	y (11) (1+)-H2O
1180.61560	      12.5
1183.51318	      48.3
1184.53796	      52.1	y (11) (1+)
1185.65137	      16.9
1202.78149	       3.8	b (13) (1+)-H2O
1204.65051	       5.8
1205.54980	       4.5
1207.63464	      13.3
1238.12219	      11.4
1239.23059	      26.6
1243.61536	      36.1
1246.38037	      14.5
1254.45691	      34.0
1255.91162	       5.0
1263.08582	      14.4
1267.79565	      33.0
1268.96655	      28.7
1291.38342	       8.2
1292.84998	      24.3
1297.61401	       7.0
1309.71912	       4.4
1317.69849	      20.9
1337.43140	      10.9
1344.81750	      10.3
1352.54602	       8.8
1357.62708	      13.3
1358.67859	      19.0
1365.66138	       3.2
1405.55688	       6.3
1406.58923	      42.6
1407.64075	       6.0
1410.38477	      20.3
1416.44006	      58.8
1425.58911	       7.5
1435.81262	       8.4	y (14) (1+)-H2O
1453.79736	       2.9
1454.73596	       6.0
1504.68530	       5.5
1506.32690	       8.8	y (15) (1+)-H2O
1563.52686	       5.7
1598.67249	      16.6	b (17) (1+)
1625.50366	      14.1
1628.22925	       6.8
1656.69641	       4.7
1722.44958	      14.8
1870.78027	      15.3
