# Supplementary material for: Top-Down and Bottom-Up Identification of Proteins by Liquid Extraction Surface Analysis Mass Spectrometry of Healthy and Diseased Human Liver Tissue
Source: J Am Soc Mass Spectrom. 2014 Sep 3;25(11):1953–61. doi: 10.1007/s13361-014-0967-z (PMC4197381; doi:10.1007/s13361-014-0967-z)
Supplement: Supplementary file 5 — (ZIP 6136 kb) [file 13361_2014_967_MOESM5_ESM.zip › data/ELVFKEDGQEYAQVIK_-3_4_4977.txt]

       m/z	          i	matches
 203.18414	       6.3
 215.18314	      12.2
 218.23888	       2.0
 221.39919	      11.3
 226.20959	       8.8
 227.23969	       4.7
 235.17352	      12.5	y (4) (2+)-NH3, y (6) (3+)-NH3
 260.28101	      30.9	y (2) (1+)
 261.24292	       5.7
 269.28897	       4.9
 272.20999	      32.2
 286.19708	      12.5
 287.10455	       4.6
 295.28210	      17.1
 296.19919	      10.6
 297.21967	       5.9
 315.18359	       6.0
 316.30298	       5.6
 324.58975	       9.5	b (3) (1+)-H2O
 330.14685	       5.1
 340.74490	       2.6
 343.33014	       3.7
 344.42188	      17.6	b (9) (3+)-NH3
 357.39136	      13.0
 359.46564	      24.7	y (3) (1+)
 360.40985	      13.2
 361.30170	      12.1	y (6) (2+)
 363.60980	       5.1
 375.29694	       6.1
 376.39151	       3.9
 377.17371	      12.6
 386.01318	       2.5
 386.62476	      17.2	b (10) (3+)-NH3, b (10) (3+)-H2O
 393.96112	      15.2
 397.91980	       3.0
 402.50946	       5.1
 403.67120	      18.6
 412.35565	       2.2
 416.28339	       8.0	y (7) (2+)-H2O
 421.38837	       7.7
 423.75684	      32.5
 431.27307	       9.9	b (7) (2+)
 440.25409	       5.7
 444.37793	      13.3
 449.91144	      15.9
 457.51233	       7.4
 458.30499	       6.1
 459.44214	       6.6
 462.93787	      24.8
 465.43079	      13.6	b (12) (3+)-NH3
 467.69525	      11.0
 473.80939	      15.5
 476.35345	       3.5
 480.85291	      20.5	y (8) (2+)-NH3, y (8) (2+)-H2O
 482.40118	      19.2
 484.10669	      10.0
 487.36328	       6.1
 496.54578	       9.7
 497.36041	      13.5
 499.69867	      41.4
 500.31500	      25.4
 501.47321	      29.5
 505.38611	      25.9
 506.84442	      13.7	b (13) (3+)-NH3, b (13) (3+)-H2O
 511.27570	       7.8
 514.57190	      44.3
 515.21075	      54.2	b (9) (2+)-H2O, b (9) (2+)-NH3
 518.39459	      17.9	y (9) (2+), y (13) (3+)
 519.09406	       9.2
 523.82172	       5.9
 529.82404	      23.5
 532.56146	      10.2
 535.28613	       3.4
 539.19391	      26.2
 540.15955	       5.4
 545.47980	      16.1	y (14) (3+)-NH3, b (14) (3+), y (14) (3+)-H2O
 547.38202	      14.6
 551.80579	      21.5	y (14) (3+)
 558.45514	      69.4	y (5) (1+)
 559.41174	      26.8
 562.39362	      49.8
 564.67078	      57.5
 567.84503	      18.0	y (10) (2+)-NH3
 569.14709	       7.0
 570.27313	      77.9
 573.42175	      15.0
 578.31769	       6.2
 579.60144	     140.9	b (10) (2+)-H2O, b (10) (2+)-NH3
 587.22260	       5.9
 588.45636	      64.9	b (10) (2+)
 594.88416	      32.8
 596.60803	       3.8
 597.23553	       3.5
 598.91003	      16.8	b (5) (1+)-H2O
 599.61798	       4.9
 600.81256	      23.9	b (5) (1+)-NH3
 605.10620	       8.7
 609.39441	      25.0
 611.07404	      73.0
 612.01251	       4.9
 614.45258	      88.0
 615.33661	      70.9
 616.14752	      25.1
 617.55835	      11.3	b (5) (1+)
 619.62164	      51.4
 620.37286	     116.0	[M+3H] (3+)-NH3-H2O
 621.78632	      81.7
 622.89191	      25.3
 624.37115	      73.6
 625.35614	      33.0
 626.33185	      28.3	[M+3H] (3+)-NH3, [M+3H] (3+)-H2O
 636.79932	      18.9
 638.93896	      22.6
 644.16846	       5.1
 652.59106	      23.5
 661.53778	       6.8
 669.95447	      24.0	b (11) (2+)
 682.11639	       5.1
 686.40283	       3.9
 688.32910	       6.3
 691.46588	       6.7
 692.45264	      11.7
 696.42139	      74.4	b (12) (2+)-H2O, b (12) (2+)-NH3, y (12) (2+)-NH3
 698.48956	       4.4
 700.61157	       9.4
 701.42261	      10.2
 704.40009	      41.7	y (6) (1+)-NH3, y (12) (2+)
 705.27972	       5.1
 706.57196	      24.6
 707.47009	       4.2
 710.01257	       5.8
 711.27844	       9.5
 715.99017	      24.0
 720.86200	       3.5
 721.50635	     157.9	y (6) (1+)
 722.55212	      27.6
 723.46741	      16.6
 728.46332	      13.4	b (6) (1+)-H2O
 730.49164	       6.2
 732.09265	      31.0
 739.04474	      23.9
 739.75305	      41.5
 742.86096	      35.7
 746.73773	      37.3	b (6) (1+)
 748.23145	      10.5
 753.41003	      18.4
 754.41089	      23.8
 757.09937	      17.3
 760.60706	      31.0	b (13) (2+)-NH3, b (13) (2+)-H2O
 769.06567	      13.7	b (13) (2+), y (13) (2+)-H2O, y (13) (2+)-NH3
 770.28119	      47.6
 774.39850	      24.4
 775.21545	      60.5
 775.94379	       6.0
 778.39874	      85.2	y (13) (2+)
 780.89734	       8.9
 781.85004	      54.0
 782.59015	      16.4
 784.77496	      43.4
 788.40961	       7.0
 803.65808	      19.4
 810.30682	      99.7	b (14) (2+)-H2O, b (14) (2+)-NH3
 811.49054	      20.4
 813.39777	       3.4
 815.97784	      26.6
 816.75873	       6.3
 817.54364	      17.7
 820.28210	      55.2
 822.56927	      22.6
 823.51099	      13.6
 824.49982	       8.2
 825.48053	      16.6
 828.16675	      46.6	y (14) (2+)
 829.99780	      19.5
 834.14978	      19.7	y (7) (1+)-NH3
 835.90887	      13.9
 836.54480	      22.4
 838.75470	      37.6
 839.76996	     107.8
 840.93951	      31.5
 844.44861	       3.4
 850.62225	      37.7	y (7) (1+)
 851.58716	      11.0
 852.63983	       4.9
 856.67169	      26.8
 858.48407	      15.3
 863.55585	       7.4
 867.05670	      28.5	b (15) (2+)-H2O, b (15) (2+)-NH3
 873.36554	      11.9
 874.60376	      16.5
 875.47791	      24.4	y (15) (2+)-H2O, y (15) (2+)-NH3, b (15) (2+)
 880.56622	      36.8
 881.56744	       5.7
 892.29773	      17.8
 896.46289	      27.5
 900.48462	      17.0	b (8) (1+)-H2O
 901.49023	       6.7
 902.44922	      13.7
 916.87274	       9.1
 924.81927	      15.9
 927.38129	      14.5
 935.48096	       4.3
 936.23456	       8.1
 938.75226	      12.4
 947.56458	       5.3
 982.59509	      21.5
 985.46136	      11.5
 988.22034	      15.6
 990.82465	       4.5
 992.90448	      18.4
 996.64618	       9.4
 998.96655	      82.7
1005.80261	      10.1
1021.05707	       7.9
1023.00342	      11.3
1028.49976	      33.2	b (9) (1+)-H2O
1029.88928	      10.7	b (9) (1+)-NH3
1034.34302	       6.3
1036.31104	       4.2
1040.65088	       3.3
1091.67847	      11.7
1140.48108	      10.4
1158.21045	      23.2	b (10) (1+)-NH3, b (10) (1+)-H2O
1168.45007	       6.3
1203.58948	      12.4
1236.81946	       4.4
1269.16980	       5.8
1320.70605	      16.4	b (11) (1+)-H2O
