# Supplementary material for: Top-Down and Bottom-Up Identification of Proteins by Liquid Extraction Surface Analysis Mass Spectrometry of Healthy and Diseased Human Liver Tissue
Source: J Am Soc Mass Spectrom. 2014 Sep 3;25(11):1953–61. doi: 10.1007/s13361-014-0967-z (PMC4197381; doi:10.1007/s13361-014-0967-z)
Supplement: Supplementary file 5 — (ZIP 6136 kb) [file 13361_2014_967_MOESM5_ESM.zip › data/VMSSIGNDLANSIWEGSSQGQTKPSVK_-3_4_68430.txt]

m/z	i	matches
214.21709	6.6
259.10992	6.9
261.38596	7.1
267.43518	6.2
273.22430	10.8
289.23358	16.2
292.69308	5.3
294.32758	6.9
296.12784	3.9
299.22458	3.0
312.58356	3.0
314.91986	2.2
327.45459	16.8
333.56604	19.7	y (13) (4+), b (3) (1+), y (3) (1+)
334.68817	5.8
335.29071	5.0
356.44427	3.1
361.97357	10.2
371.39728	4.9
393.24445	1.5
394.51746	5.7
408.47235	4.8
421.31479	19.1
442.19550	10.6
455.45569	2.0
481.40466	14.2
490.47412	5.6
497.12854	3.1
501.34528	11.6
520.32458	7.1
522.34167	9.3
535.31183	5.5
541.36365	9.7
543.49683	9.4
557.36194	8.0
562.35223	6.9
563.40546	16.9
564.61292	12.4
570.75299	9.4
580.27509	5.0
581.75092	6.6
587.99976	20.0	b (17) (3+)-H2O, b (17) (3+)-NH3
590.44080	5.9
594.49207	7.8
595.47070	7.0
596.24561	7.3
601.79749	13.2
603.55475	1.8
609.30170	8.0
616.12299	10.0
619.30280	18.0
628.37183	17.0
630.48688	16.3
632.32422	5.9
633.23828	4.4
635.40527	23.6	y (18) (3+)
639.44232	7.7
644.28503	1.9
646.83893	21.1
651.22253	141.5	b (13) (2+)-H2O, b (13) (2+)-NH3
652.41785	13.1
656.49969	3.4
657.47437	9.9
660.73138	7.9
662.70691	29.5
664.36395	5.0
665.35498	1.5
666.36932	11.0
667.10468	114.2	y (19) (3+)-H2O, y (19) (3+)-NH3, y (13) (2+)
667.88922	100.9
669.39087	8.5
671.48224	2.8
673.41254	11.7
674.58771	9.7
681.45319	4.8
682.50037	16.7
689.62140	5.4
690.34613	8.8
691.25592	36.5
692.56439	54.4
693.79419	29.4
695.75452	9.4
697.44830	36.9
699.04761	49.6
701.00769	89.9	[M+4H] (4+)-NH3-H2O
716.87994	64.8
740.57343	2.9
751.46301	13.1
758.23151	89.2
758.86340	17.5
763.49310	3.0
764.62720	16.3
774.94073	54.8
790.54926	8.8
791.66199	80.9
802.08179	19.6
804.13800	35.5
811.37756	6.4
813.39899	4.8
814.51941	9.3
828.66241	60.1	y (24) (3+)-H2O, y (24) (3+)-NH3, b (24) (3+)-H2O
830.63763	14.6
832.72504	6.6
834.94208	86.3	y (24) (3+), b (24) (3+)
835.63110	22.8
836.59705	7.7
846.62683	23.5	b (16) (2+)
848.59625	14.2
853.17743	24.0
859.50641	38.9	b (25) (3+)-NH3, y (16) (2+)
860.86475	30.8
866.68994	12.7
872.59631	7.3
877.10449	25.2
877.91876	17.9
879.03467	11.4
882.91315	41.3
883.74207	58.8
889.11505	392.7	b (17) (2+)
890.08746	37.5
896.40668	15.3
897.95599	4.7
900.82343	13.4
907.10803	11.3
916.52106	22.1	b (9) (1+)-NH3, y (17) (2+)
918.06537	18.0
918.83490	25.6
921.71503	5.2
932.61884	22.9	b (18) (2+)
933.59778	10.0
935.52618	4.6
947.49127	4.9
951.78162	8.1
952.70374	25.4	y (18) (2+)
955.70825	31.2	y (9) (1+)-NH3
959.45721	10.8
967.15906	8.4
972.71271	14.4
982.79114	4.6
988.42084	14.9
997.48999	12.4
1010.73132	3.9
1012.78973	7.5
1023.52295	9.3
1028.80945	7.2
1030.78149	9.5
1045.69043	3.6
1047.52332	7.3
1049.75488	9.4
1058.13489	19.2
1059.12280	21.2	y (10) (1+)
1078.52295	2.6
1083.70105	11.1
1102.53723	4.9
1119.66016	5.7
1131.71411	6.8
1137.70679	18.7
1148.85754	23.4
1202.71167	5.3
1216.47754	2.9
1241.85034	4.1
1270.38306	9.2
1299.30200	11.2
