# Supplementary material for: Top-Down and Bottom-Up Identification of Proteins by Liquid Extraction Surface Analysis Mass Spectrometry of Healthy and Diseased Human Liver Tissue
Source: J Am Soc Mass Spectrom. 2014 Sep 3;25(11):1953–61. doi: 10.1007/s13361-014-0967-z (PMC4197381; doi:10.1007/s13361-014-0967-z)
Supplement: Supplementary file 5 — (ZIP 6136 kb) [file 13361_2014_967_MOESM5_ESM.zip › data/HNAVNATLIDSWVDIAIFQLK_-3_4_40812.txt]

       m/z	          i	matches
 239.38052	       6.6
 244.32922	      10.0
 252.09180	       5.9
 255.14510	       7.6
 260.34955	       4.8
 270.19299	       8.7
 274.37891	       7.6
 281.16962	      13.9
 289.00803	       4.4
 301.36127	       6.9
 310.42572	       2.2
 325.50519	       9.2
 331.23813	       9.5
 344.36865	       8.9
 347.87152	       5.1
 350.33780	       8.9
 356.27417	       7.0
 358.28387	      13.3
 360.27460	       9.8
 368.58185	      29.3
 370.22168	       6.4
 371.23883	      12.4
 375.16492	      10.6
 376.39023	      13.5
 385.38367	      10.5
 388.44141	      14.0	y (3) (1+)
 394.26105	       5.9
 400.35394	       5.4
 402.32458	      10.0
 404.53381	       5.7
 411.64609	       7.7
 427.78833	      15.2
 429.25977	       9.6
 431.56213	       8.5
 433.29907	       9.4
 435.36426	      24.1	b (12) (3+)-H2O, b (12) (3+)-NH3, y (11) (3+)-NH3, y (11) (3+)-H2O
 436.77539	      17.0
 440.74023	      20.5	y (11) (3+)
 443.43073	       7.6
 444.44513	      17.4
 445.39066	       7.6
 461.36597	       4.4
 462.60968	      32.8
 465.27588	       6.9
 468.48431	      21.3	b (9) (2+), b (13) (3+)-NH3, b (13) (3+)-H2O
 473.10095	      15.2	y (12) (3+)-NH3, y (12) (3+)-H2O
 474.61267	      11.9
 480.41907	      29.4
 483.49207	       6.3
 486.38226	      25.0
 487.31201	       6.8
 488.38562	       5.2
 492.38635	       7.0
 496.54230	      13.9
 498.40167	       6.1
 499.47357	       9.7
 500.20319	       4.6
 501.49286	      40.7
 502.54211	      36.7
 503.83081	      33.2
 511.15643	       9.1
 512.52307	       9.3
 513.31671	      10.5
 514.39490	      11.3
 519.41315	       4.3
 520.60767	      22.9
 522.53857	      16.3
 525.34503	       9.1
 527.46289	      29.7
 528.75854	       6.0
 534.37036	       7.2
 535.41925	      83.3	y (4) (1+)
 536.42322	      17.3	b (5) (1+)
 542.20636	      11.1
 543.32257	      16.6
 544.25366	       7.4
 545.41937	      28.1	b (15) (3+)-NH3
 553.37952	      17.0
 554.53101	       3.9
 556.27313	       6.4
 558.45941	       3.0
 561.17511	      16.0
 568.73975	      20.5	b (11) (2+), b (16) (3+)-NH3, b (16) (3+)-H2O
 569.67053	      36.2
 575.43817	       4.0
 577.79504	      14.4
 579.46307	      10.1
 580.33624	       8.5
 586.55634	       7.7
 591.03491	      34.5	b (6) (1+)-NH3
 592.42914	       5.6
 593.60773	      12.4
 595.43707	      37.5
 597.27661	       5.3
 598.65283	      26.0
 600.37042	       9.8
 601.47070	       6.9
 602.65955	      19.6
 603.39734	       9.1
 605.56958	      12.7
 609.43060	       6.5
 612.06293	      28.5	b (17) (3+), y (16) (3+)
 614.12891	       3.2
 615.25098	      29.1
 616.37500	      27.8	y (10) (2+)
 617.38245	      15.5
 618.41199	       7.4
 620.53387	       8.9
 624.53510	      31.2
 626.39014	      13.3
 627.42114	      17.9
 629.36432	       6.7
 630.53516	       7.1
 632.98694	      15.9
 634.14587	       9.8
 634.92365	       8.5
 637.41260	       7.1
 639.39063	      21.1
 641.59180	       9.6
 642.44122	      13.6
 643.97296	      32.4	y (17) (3+)-NH3, y (17) (3+)-H2O
 644.76392	      11.1
 645.60663	       6.4
 647.45361	       9.3
 648.62402	      96.9	y (5) (1+)
 649.47565	      75.5	y (17) (3+)
 650.33850	      14.2
 652.24457	       3.8
 653.09760	      76.8	b (12) (2+)-H2O, b (12) (2+)-NH3
 654.30328	      21.1	b (18) (3+)-H2O
 655.51001	       4.7
 656.43195	      24.7
 657.43445	      15.2
 661.15381	      15.2	b (18) (3+), b (12) (2+), y (11) (2+)
 662.32928	       5.4
 664.39832	      11.1
 665.69885	       4.9
 668.88208	       5.9
 674.81366	     124.0
 675.57605	     155.5
 676.19861	       7.2
 677.41742	      14.8	y (18) (3+)-H2O, y (18) (3+)-NH3
 678.55371	       6.4
 680.38605	       5.8
 681.55957	       5.9
 683.55988	       5.5
 685.83948	       5.0
 686.96985	      13.2
 688.59131	      51.8
 689.52966	      15.6
 690.56329	       4.4
 691.81738	      28.6	b (7) (1+)-NH3
 693.16290	      61.0
 695.58789	      49.0
 696.65039	      61.9
 697.38434	       6.2
 698.49323	      20.8	b (19) (3+)-H2O, b (19) (3+)-NH3
 699.70099	      24.3	y (19) (3+)-H2O
 702.70563	      86.6	b (13) (2+)-NH3, y (6) (1+)-NH3, b (13) (2+)-H2O
 703.92468	      47.2	b (19) (3+)
 706.35889	      15.4	y (19) (3+)
 708.52020	      39.8	b (7) (1+), y (12) (2+)-H2O
 709.53485	      23.6	y (12) (2+)-NH3
 710.46179	       7.7
 711.62885	      75.5	b (13) (2+)
 712.63574	      50.4
 713.69965	      15.1
 714.51257	      36.1
 716.71136	      28.8
 717.66296	      10.3
 718.63623	      21.4	y (12) (2+)
 719.71344	      70.2	y (6) (1+)
 720.50488	      16.9
 721.69238	      19.2
 724.54828	      11.1
 726.51831	     133.3
 727.37915	      97.3
 728.18524	      16.4
 728.86652	      27.6
 730.03394	       9.7
 731.78040	       9.8
 733.46625	      29.9
 735.51599	      34.4	b (20) (3+)-NH3, b (20) (3+)-H2O
 736.60162	      26.4
 738.90668	      31.5	y (20) (3+)-H2O, y (20) (3+)-NH3
 741.48462	      37.3	b (20) (3+)
 742.40161	       3.8
 744.37665	      12.2
 745.25677	      14.1
 745.97247	      37.3
 747.34778	      22.3
 749.31848	      60.0
 752.72375	       9.5
 753.39014	      32.6
 754.52570	      19.4
 755.57556	      22.3
 757.34015	       4.5
 758.09082	      43.9
 758.86194	      44.1
 760.62360	       5.8
 761.90540	      49.7
 762.89252	      20.3
 764.86401	      30.7
 765.54730	      35.1	y (13) (2+)-NH3, y (13) (2+)-H2O
 767.32935	      46.0
 768.39429	       8.2
 769.03064	      11.1
 769.95636	      27.1
 771.90942	      26.5
 772.63647	      53.6
 773.50604	      45.7
 774.17535	      49.6	y (13) (2+)
 775.44940	      99.0
 776.22150	      91.1
 777.42780	      12.9
 778.25464	     125.2	[M+3H] (3+)-NH3-H2O
 778.97156	      28.8
 781.48950	     135.3
 782.59241	     142.1
 784.12885	      39.2	[M+3H] (3+)-H2O, [M+3H] (3+)-NH3
 789.82062	      12.3
 792.19727	      21.0
 795.85754	      23.4
 797.62140	       2.7
 800.67554	       4.2
 803.31580	      63.7	b (8) (1+)-H2O
 804.22528	      13.4	b (8) (1+)-NH3
 805.69922	      21.7
 807.67010	       5.4
 808.51343	      15.9
 809.66669	      19.2
 811.51227	       4.3
 812.90649	      42.7
 816.55383	      65.9	b (15) (2+)-NH3, b (15) (2+)-H2O
 817.58020	      48.9
 818.29565	      24.2
 821.83649	      89.4	y (14) (2+)-H2O, y (14) (2+)-NH3, b (8) (1+)
 822.66479	      10.5
 823.67889	       6.1
 826.05280	      52.9	b (15) (2+)
 827.54242	       5.1
 828.52722	       3.9
 829.48401	      11.1
 830.44440	       3.1
 831.66510	      17.5	y (14) (2+)
 832.55457	       5.3
 833.64868	       9.9
 834.69208	      26.0
 835.41876	      72.8
 838.47980	     106.1
 840.49780	      50.7
 841.74078	     105.4
 843.46307	      15.0
 844.09796	      31.4
 845.44916	      18.6
 846.47852	      76.6
 848.42523	      94.7
 849.60919	      27.0
 850.42749	      50.5
 851.21967	       6.4
 852.41351	      99.4	b (16) (2+)-H2O, b (16) (2+)-NH3
 853.04834	      56.3
 853.92303	      13.4
 855.37354	      45.8
 861.14850	     252.1	b (16) (2+)
 862.28900	      70.1
 865.53381	      47.9
 866.76373	      57.0
 870.38147	      19.5
 874.85205	      10.3
 875.88055	      14.2
 877.92297	      15.6
 878.65381	      60.9
 879.55109	      19.4
 880.59418	      22.4
 882.49939	       6.0
 883.56305	      19.0
 884.58746	      43.8
 885.47699	      14.5
 886.52203	       9.5
 887.86847	      16.1
 888.87830	      20.7
 889.69379	       9.7
 893.55670	      11.3
 895.58661	      20.7
 899.72345	      22.4
 900.55817	      34.8
 901.64069	       6.5
 902.37238	       3.4
 903.62628	      27.6
 906.25232	      30.9
 907.07959	      19.7
 908.75092	      47.6	b (17) (2+)-NH3, y (16) (2+)-NH3, y (16) (2+)-H2O, b (17) (2+)-H2O
 909.69464	       4.9
 911.41895	      17.9
 915.80084	      21.8
 916.90979	      90.2	b (9) (1+)-H2O, y (16) (2+)
 917.84216	     111.2	b (17) (2+), b (9) (1+)-NH3
 918.66602	     111.2
 919.65918	      96.4
 920.90491	      54.4
 922.66760	      49.8
 923.54382	      16.4
 924.95557	      51.2
 926.64478	      31.8
 927.32306	       2.9
 928.07129	      15.5
 929.81201	     121.7	y (8) (1+)-NH3, y (8) (1+)-H2O
 931.73584	      19.4
 933.53387	      96.2
 934.37396	      66.5	b (9) (1+)
 935.04895	      31.9
 936.77820	      28.9
 937.71808	      53.9
 942.54474	      14.3
 944.24414	      19.8
 945.07147	      17.6
 947.67694	     111.6	y (8) (1+)
 948.64484	      29.9
 949.63721	      14.7
 950.56635	      21.0
 953.55847	      23.4
 954.57367	       7.7
 955.61346	      29.1
 959.03259	       8.3
 959.70581	      16.7
 961.01929	      42.8
 961.87115	      33.5
 962.50500	      19.5
 963.88275	      13.1
 965.81470	      46.5	y (17) (2+)-NH3, y (17) (2+)-H2O
 966.62128	      48.3
 969.48181	      15.1
 971.15454	      27.0
 972.44812	      63.0
 973.63733	      12.4
 977.12622	      31.9
 978.98218	      16.1
 980.23352	      75.5
 981.03064	      58.1
 981.90759	      37.3
 982.54492	      43.1	b (18) (2+)-H2O, b (18) (2+)-NH3
 983.39795	      16.5
 984.21204	      12.5
 985.12823	      40.8
 986.52142	      11.2
 987.28833	      46.2
 989.14001	      37.2
 990.11072	       3.2
 991.27429	     165.6	b (18) (2+)
 992.46594	      12.5
 993.46021	       3.6
 995.97333	      24.2
 998.47296	      17.3
1001.26770	       4.9
1005.69104	      62.9
1006.68878	      34.1
1010.53021	       5.4
1013.12573	       6.6
1016.43591	      38.0
1017.24347	      11.1
1019.08545	      44.2
1021.20587	       3.7
1022.52155	       9.7
1023.21295	       9.7
1025.14246	      23.1
1032.52954	      18.8	b (10) (1+)-NH3
1036.62817	      41.8
1040.94946	      21.1
1041.56250	      13.9
1043.05225	      92.0
1043.75781	      95.3
1044.70166	      12.3
1046.51257	      70.6	b (19) (2+)-NH3, y (9) (1+), b (19) (2+)-H2O
1048.60925	       4.6
1049.62012	      39.9	y (19) (2+)-H2O, b (10) (1+)
1055.37976	     125.3	b (19) (2+)
1058.54749	       5.0
1060.69482	      40.3
1062.20618	      15.6
1064.54993	      11.5
1067.53479	      18.0
1070.02490	       6.6
1073.61536	       4.9
1074.26819	       8.0
1075.78333	      33.0
1076.64917	      14.0
1078.51257	     256.8
1079.32910	      51.0
1080.17432	      36.5
1086.53589	      14.7
1088.57605	       5.8
1089.30774	      17.0
1090.59814	      10.0
1092.70642	      14.4
1093.61707	       7.7
1094.77075	      21.0
1098.76062	      53.1
1102.59924	      44.1	b (20) (2+)-H2O, b (20) (2+)-NH3
1103.36743	      30.3
1107.55286	      12.8	y (20) (2+)-NH3, y (20) (2+)-H2O
1108.73096	      34.2
1109.74536	      20.5
1112.01697	     207.0	b (20) (2+)
1113.00708	     120.6
1114.69275	       3.3
1118.61572	      13.9	b (11) (1+)-H2O
1120.87488	      30.6
1121.80725	       4.5
1126.77783	       4.8
1129.13550	      41.5
1132.56860	       5.9
1137.67578	      25.2
1144.83301	      30.0
1145.61145	       6.8
1147.81689	      23.5
1149.70276	       3.2
1151.95972	      14.3
1156.59705	       7.9
1159.71838	       7.2
1165.75952	      10.4
1166.97058	      20.4
1167.71802	      40.7
1169.49792	       4.8
1171.78625	       3.7
1176.75415	      15.3
1179.89661	      25.9
1191.83044	       6.3
1197.68726	      15.0
1203.72949	      20.1
1204.70032	       3.2
1213.77893	       9.3
1218.87903	       6.3
1224.72717	      17.7
1228.88965	      10.4
1229.71082	       8.2
1230.62390	      19.3
1233.64722	       5.0
1235.70178	       3.2
1240.64539	      14.0
1245.55627	      10.5
1263.15063	      29.5
1273.80005	       6.9
1280.69312	       4.6
1304.71216	      12.4
1312.78284	       5.6
1315.81030	      21.6
1316.49756	      10.1
1319.72986	       8.0
1321.55994	       7.8
1323.88245	      10.7
1324.71130	       3.8
1325.76746	      48.4
1334.38293	       6.6
1353.65125	       8.9
1371.81665	       9.6
1376.64673	       3.7
1383.89124	       5.3
1392.96704	      18.9
1394.60693	      28.8
1415.59570	       6.3
1429.89380	      11.8
1433.86707	      21.6
1434.50757	       4.3
1436.07068	       4.2
1469.55249	       4.4
1508.66101	       5.3
1512.84399	       3.7
1527.86096	       6.4
1592.00391	      10.5
1609.56836	       2.6
1651.96436	      16.6
1855.90820	      11.7
