# Supplementary material for: Top-Down and Bottom-Up Identification of Proteins by Liquid Extraction Surface Analysis Mass Spectrometry of Healthy and Diseased Human Liver Tissue
Source: J Am Soc Mass Spectrom. 2014 Sep 3;25(11):1953–61. doi: 10.1007/s13361-014-0967-z (PMC4197381; doi:10.1007/s13361-014-0967-z)
Supplement: Supplementary file 5 — (ZIP 6136 kb) [file 13361_2014_967_MOESM5_ESM.zip › data/YSSQFGGGSQYAYFHEEDESSFQLVDTAR_-3_4_9468.txt]

       m/z	          i	matches
 307.11697	       6.7	b (5) (2+)
 448.20004	       2.3
 462.17871	      28.2	y (4) (1+)
 467.38428	       5.0	y (8) (2+)-NH3
 510.43756	       5.3	y (9) (2+)-NH3, y (9) (2+)-H2O
 534.31842	      12.3
 558.75098	      10.3
 561.36536	       5.3	y (5) (1+), b (15) (3+)
 574.03369	      23.1
 667.41394	       5.6
 715.77307	      11.2	y (18) (3+)
 755.32312	       7.6
 756.45374	      10.1
 785.56775	       5.3	y (7) (1+)-NH3, b (21) (3+)
 802.33337	      11.4	y (7) (1+)
 937.60327	       6.1
 952.25659	       8.4
 956.02380	      12.7	y (16) (2+)
 964.48560	       5.9
 965.62830	      12.9
 968.03711	       3.5
 983.36877	       6.7	y (26) (3+)-H2O
1002.33936	      16.7
1004.02148	      17.5
1019.27332	      37.1	y (27) (3+), b (18) (2+)-NH3, y (9) (1+)-H2O, y (9) (1+)-NH3
1020.87744	       6.0	b (27) (3+)
1037.01636	      21.7	y (9) (1+), y (17) (2+)
1037.88647	      49.9	b (28) (3+)-H2O
1064.41736	      33.4	y (18) (2+)-NH3
1067.98108	      11.4
1069.70313	       7.0
1091.78564	      12.5	b (19) (2+)
1094.58313	      26.6
1110.85901	      26.3
1128.61987	       4.1
1141.68018	      25.7
1147.95093	       8.0
1182.94910	      14.4
1207.23950	      40.6
1216.45947	       3.0
1217.98657	      35.6	y (20) (2+)
1252.58435	      36.1	y (11) (1+), y (21) (2+)-H2O, b (22) (2+), y (21) (2+)-NH3
1254.30798	      50.7
1261.31934	      24.8	y (21) (2+)
1266.71240	      11.5
1271.38269	      10.3
1290.65857	      10.3	y (22) (2+)
1319.62878	      89.0
1329.40662	      27.8
1347.30896	      75.9	y (24) (2+)
1348.06384	      39.9
1348.68176	       6.3
1349.69824	       7.4	y (12) (1+)-H2O
1378.65161	      15.2	b (13) (1+)-H2O
1390.69897	       6.7
1414.64893	      20.0	b (25) (2+)-NH3
1420.84766	      13.2	y (25) (2+)
1421.57336	       5.5
1422.43237	      99.3	b (25) (2+)
1528.24512	      15.9	y (27) (2+)
1529.51428	       5.6
1627.28198	       3.2
1682.08240	       5.2
1911.77478	       8.0
