# Supplementary material for: Top-Down and Bottom-Up Identification of Proteins by Liquid Extraction Surface Analysis Mass Spectrometry of Healthy and Diseased Human Liver Tissue
Source: J Am Soc Mass Spectrom. 2014 Sep 3;25(11):1953–61. doi: 10.1007/s13361-014-0967-z (PMC4197381; doi:10.1007/s13361-014-0967-z)
Supplement: Supplementary file 5 — (ZIP 6136 kb) [file 13361_2014_967_MOESM5_ESM.zip › data/CGTWGSCFLLPHCFALNLRPAPLTLGASESPIWGMGSQR_-3_4_41568.txt]

       m/z	          i	matches
 329.25055	       9.0
 334.42517	       3.0
 374.21973	       6.5
 385.42902	       3.3
 391.26743	       5.4
 407.37878	      10.7
 414.36017	       5.3
 417.16733	      13.9
 425.28320	       8.7
 437.55261	      17.8
 444.05975	       9.5
 458.19073	       6.0
 469.20193	       8.9
 477.48853	      19.8	b (9) (2+)
 488.30084	       6.8
 496.52179	       3.8
 499.30750	       8.0
 503.73053	      11.9
 512.04645	       4.6
 524.27997	       8.5
 525.20972	       7.9
 542.25476	       3.3
 547.21912	       2.4
 554.27039	      15.3
 560.37457	      10.0
 570.36328	       5.1
 578.49982	       5.7
 595.60339	       6.2
 599.31812	       4.3
 629.65405	      16.1
 632.79297	       7.7
 637.13550	       2.9
 645.43933	       6.9
 646.43457	      30.5	b (24) (4+)-H2O, b (24) (4+)-NH3
 651.60754	       7.8
 653.40686	      10.4
 656.68097	       5.1
 662.33044	       4.5
 663.29077	       3.6
 673.45886	      38.4
 678.29614	      26.7	b (25) (4+)
 682.56921	      26.9
 686.42847	      17.0
 690.54053	      35.6
 691.29614	       8.1
 695.38391	      77.1	b (7) (1+), y (13) (2+)-NH3
 696.51843	      25.0
 702.60681	      16.8
 707.66028	      24.7	b (19) (3+)
 709.46094	      19.3
 724.90112	      19.9
 729.33655	       7.0
 732.75909	      26.2	b (28) (4+), y (21) (3+)-NH3
 738.50317	      10.1
 744.26685	       7.4
 752.37891	       5.2
 754.88385	      23.2
 758.57666	       7.6
 767.98169	       2.8
 768.84558	      12.2
 774.73584	      17.7
 777.08447	      75.8	y (29) (4+), b (14) (2+)
 778.13416	      34.8
 783.08032	       4.2
 786.42468	       6.2
 788.25781	      36.4	y (15) (2+)
 789.64441	      22.8	b (22) (3+)-H2O, b (22) (3+)-NH3
 791.49634	      17.1
 796.34729	       7.2
 797.22009	       5.0
 803.36011	      13.3
 806.96741	      25.6	b (31) (4+)-H2O, y (23) (3+)-H2O, b (31) (4+)-NH3, y (23) (3+)-NH3
 810.24243	       9.4
 812.01270	      24.6	b (15) (2+)
 812.63293	      19.3	y (23) (3+)
 820.78845	     131.1	y (7) (1+)
 822.52258	      11.1
 828.44727	      10.0
 831.51379	      30.3
 845.31750	      42.2	y (24) (3+)-H2O, y (24) (3+)-NH3
 847.87695	       5.3
 852.47266	       4.5
 858.73535	       9.4
 859.63782	       3.1
 862.63000	       6.2
 867.40857	       4.9
 870.34900	      12.5
 872.12061	       9.3
 874.76990	      43.5	y (25) (3+)
 882.15906	      16.1
 891.56543	       5.3
 895.50537	      11.8
 901.52686	      10.9
 902.73743	       8.4
 906.18604	      10.4
 907.50940	      21.1
 908.61316	      24.7
 910.43494	      11.9
 912.52869	      16.6
 913.86963	      14.1
 916.29407	       6.1
 916.96851	       6.9
 920.50476	       6.7
 921.45996	       7.5
 922.34521	      26.5
 925.46582	       7.9
 926.47693	      10.4
 927.55579	      10.6
 928.50891	       3.1
 929.52100	      30.1
 934.42651	       3.9
 935.33191	      14.8
 937.25610	       4.3
 944.70117	      13.3
 945.52661	      21.6
 947.10852	      85.9	b (36) (4+), b (27) (3+)
 950.28821	       9.4
 953.51636	       3.8
 954.93518	       7.8
 956.05334	      22.1	b (9) (1+)
 957.02161	      54.5
 958.55725	     160.4	y (27) (3+)
 959.33203	      35.5
 960.67834	      13.1
 961.71606	       3.3
 963.44275	       6.6
 965.01782	      48.2	b (37) (4+)-NH3
 967.52454	      33.5
 970.45642	      15.6
 973.61353	      18.4
 975.88550	      25.4	b (28) (3+)
 978.19116	      72.2
 983.75244	       5.1
 987.55847	      18.5
 988.67542	      28.0
 994.34692	      28.2
 995.42554	       2.7
 997.02026	      26.0	b (38) (4+)-H2O, b (38) (4+)-NH3
 998.06909	      40.0	y (28) (3+)-H2O, y (28) (3+)-NH3
 999.01868	       7.6
1000.32141	      12.9
1001.75671	      65.8
1003.82678	     107.6	y (28) (3+), y (37) (4+)
1004.55090	      28.8
1005.59302	       9.6
1007.73450	      11.1
1008.92493	       4.8
1010.70984	       7.6
1012.77307	      43.3	b (29) (3+)-H2O, y (9) (1+)-H2O
1013.53625	      14.9
1015.66748	      19.1
1016.36902	      44.9
1019.45581	      49.2	y (20) (2+)-H2O, y (20) (2+)-NH3, b (29) (3+)
1020.44873	      38.3
1023.68945	      77.4
1026.46130	      72.1
1027.34485	       4.6
1028.48291	      36.7	y (20) (2+)
1029.58301	      35.8	y (29) (3+)-H2O
1031.61670	      21.5	y (9) (1+)
1032.47815	       4.4
1033.62866	      48.8
1034.41516	      50.7
1036.04150	      13.2
1044.85181	       5.9
1051.49170	      32.0	b (19) (2+)-NH3, b (19) (2+)-H2O
1052.95935	      25.4
1055.60791	       4.2
1064.68530	       4.0
1066.56409	      20.8
1067.34094	      37.8	y (30) (3+)-H2O
1068.62122	       7.9
1070.24548	      50.5
1071.47510	      30.6
1072.69055	     120.0
1073.44873	      20.1	y (30) (3+)
1074.83081	      18.9
1077.98816	      44.0
1080.64880	      25.0	b (31) (3+)
1082.05505	      42.2
1085.86169	      43.5
1087.20227	      61.6
1088.20691	      44.6
1089.55798	      19.8
1091.60132	      31.5
1092.52673	      27.9
1093.76599	      22.3
1101.74133	      11.6
1103.59082	      16.9
1109.50598	       5.3
1118.48413	      15.4
1122.66418	      45.2
1127.06750	      27.8
1128.61267	      82.6
1129.40759	      27.5
1130.35132	       8.0
1130.99548	      39.1
1132.46704	      17.4
1133.92444	      18.7
1137.58911	       8.1
1147.32239	      36.0	b (11) (1+)-H2O
1148.20789	      21.6
1151.62109	      21.1
1152.49170	      29.8
1156.47778	      34.0
1157.28418	      22.0
1160.84692	      64.0	y (32) (3+)
1161.86938	      47.0	y (22) (2+)
1162.99402	      30.9
1163.62158	      39.1
1164.58508	      43.5
1165.48523	      22.6	b (11) (1+)
1167.16272	      76.8
1168.06885	      29.0
1170.04236	      31.5
1171.04004	      17.5
1172.44983	       8.6
1173.07703	      18.5
1176.70898	      19.6
1180.92615	       6.4
1182.09216	       7.1
1185.41174	      29.9
1188.00647	      19.7
1193.97766	       6.6
1194.68433	       8.6
1195.88696	       8.4
1199.05884	      46.5	b (34) (3+)
1200.26343	      43.2
1202.49292	      61.3
1204.04553	      41.5
1205.48560	      26.5
1206.72302	       5.9
1208.53784	       4.4
1209.91992	      21.7	y (23) (2+)-H2O
1211.85388	       3.6
1223.35364	      31.0	y (34) (3+)
1224.51050	       5.5
1227.86414	      35.2
1228.66016	      16.2
1229.59937	       6.8
1230.52942	      39.0	y (11) (1+)-NH3
1234.71155	      39.5
1239.64832	      33.9
1240.62183	      10.0
1246.34058	      29.8
1247.59167	      20.7	y (11) (1+)
1250.31042	      15.8
1253.54419	       4.0
1255.28870	      52.8
1256.22278	      16.1
1258.75671	      98.4
1262.65552	      32.2	b (36) (3+)
1267.19727	     385.6	y (24) (2+)-NH3, y (24) (2+)-H2O
1267.98425	     123.5
1268.92749	      41.5
1275.55969	      79.7	y (24) (2+)
1277.58203	      47.8
1279.48047	      28.7
1282.34741	      21.6
1283.60876	      16.6
1288.39648	      24.9
1291.82239	      75.6	b (37) (3+), b (24) (2+)-NH3, b (24) (2+)-H2O
1293.06104	       4.0
1294.32666	      26.5
1301.32385	      29.7
1302.12781	      17.6
1304.51758	      60.5	y (36) (3+)
1308.65991	      40.9
1310.19006	     133.7
1310.81604	     199.9
1311.88623	      46.4	y (25) (2+)
1312.57141	      15.2
1315.37891	      18.0
1319.73096	      10.3
1322.65955	      35.4
1323.58752	      21.9
1331.33008	      18.9
1332.20837	      29.6	y (37) (3+)-NH3, y (37) (3+)-H2O
1334.09741	      25.6	b (38) (3+), y (12) (1+)
1334.71521	       8.0
1337.17993	      15.2
1343.15271	     127.6
1343.87671	      51.4
1346.76782	       5.9
1356.78650	      10.3
1358.33398	      17.8
1361.15344	       9.6
1362.34827	      35.7
1367.57007	      24.4
1368.24597	      28.4
1369.62366	      34.2
1371.89722	      16.4
1375.15259	       7.7
1377.24634	      12.4
1383.29016	      28.6
1385.76636	      24.8	b (26) (2+), y (26) (2+)
1388.31519	       8.4
1390.67664	      26.7
1391.93652	      53.9
1392.75281	      58.5
1397.11377	      50.9
1399.62878	      18.1
1400.62097	      32.5
1402.54163	       6.0
1407.06165	      26.8
1409.75281	      11.5
1422.13940	       7.5
1432.73169	       6.2
1453.90735	      23.7
1455.71692	       6.2
1462.47034	       6.1
1464.00024	      42.3	b (28) (2+)
1466.51746	       6.0
1469.65503	      19.7
1474.24365	       9.7
1475.62524	      34.9
1479.74536	      17.2
1481.46558	      20.3
1486.86499	       9.0
1488.72803	       4.4
1492.05042	      16.9
1493.98865	      42.5
1498.57751	      39.6
1502.11658	      25.1
1503.47205	       9.6
1514.11072	      26.3
1520.43555	       7.4
1521.71362	      12.4
1522.52844	      11.0
1525.86194	      11.9
1527.59790	      13.5
1542.74426	      36.5
1549.84863	       5.7
1551.63098	      20.2
1552.56885	      29.7	b (14) (1+)
1553.80237	      11.0
1563.85706	      15.5
1591.81470	       5.5
1593.01306	       6.3
1616.34949	       6.2
1617.77380	       7.4
1621.79907	      12.9
1624.78723	      14.5
1627.90076	      15.5
1639.72144	       4.3
1640.73657	      17.6
1645.05896	      10.8
1656.74988	      13.1
1657.74011	      12.9
1668.53357	       8.7
1682.17395	       8.1
1697.97485	       7.6
1719.83960	      11.3
1761.03955	      10.7
1807.48889	      16.7
1839.92566	      19.7
1853.49915	       5.4
1903.14917	      23.5
1973.79712	      16.4
1994.95715	      11.1
