# Supplementary material for: Top-Down and Bottom-Up Identification of Proteins by Liquid Extraction Surface Analysis Mass Spectrometry of Healthy and Diseased Human Liver Tissue
Source: J Am Soc Mass Spectrom. 2014 Sep 3;25(11):1953–61. doi: 10.1007/s13361-014-0967-z (PMC4197381; doi:10.1007/s13361-014-0967-z)
Supplement: Supplementary file 5 — (ZIP 6136 kb) [file 13361_2014_967_MOESM5_ESM.zip › data/ILHVDNHIGISIAGLTADAR_-3_4_7828.txt]

       m/z	          i	matches
 197.35274	       4.6
 204.16881	      15.2
 223.03049	       4.4
 229.22260	      11.1
 230.23569	       9.5
 235.19415	       4.0
 241.09769	       4.9
 244.12347	       2.8
 245.43250	       6.9
 246.40240	      16.0	y (2) (1+)
 247.48854	      11.5
 248.17548	       6.9
 260.34833	       2.7
 264.11664	       6.0
 269.43271	      14.4
 276.51559	       4.0
 284.17242	       6.4
 288.39633	       4.7
 296.22855	       4.6
 319.36780	      18.0	y (10) (3+)-NH3, y (10) (3+)-H2O
 324.35889	       3.0
 330.32773	       2.4
 332.57684	      13.0
 334.57108	       3.7
 337.94843	      16.9	b (6) (2+)-NH3, b (6) (2+)-H2O
 343.20578	       5.3
 347.40527	       8.9
 348.70703	       6.1
 350.93378	       2.7
 354.37231	       7.2
 358.79495	      28.7
 361.35815	      31.0	y (3) (1+)
 364.49298	      21.4	b (3) (1+)
 365.28711	       8.8
 368.43048	       5.4
 369.36005	       3.5
 371.32581	       3.4
 372.29791	       3.5
 377.34903	       9.7
 387.39435	       5.7
 388.23566	      10.3
 388.83972	       6.2
 395.49893	       6.6
 404.37692	      16.7
 405.53339	      20.2
 406.32703	      25.7	b (7) (2+)-H2O, b (7) (2+)-NH3
 414.54083	       9.3
 415.50836	      38.2	y (4) (1+)-NH3, b (7) (2+)
 422.49255	      22.2
 430.36200	      13.7
 432.48553	      30.1	b (12) (3+)-H2O, y (4) (1+), b (12) (3+)-NH3
 434.16858	      10.4
 442.35999	       9.6
 448.24536	      10.2
 451.40521	      16.8
 463.37677	      14.8	b (8) (2+)-NH3, b (8) (2+)-H2O, b (4) (1+)
 464.85327	       9.4
 466.46271	      11.5
 469.41351	       8.0
 472.62286	      39.2
 476.26508	       7.4
 480.41101	      17.4	b (14) (3+)
 481.37311	       6.5
 482.83716	      16.1
 483.48157	       2.0
 485.82312	      13.0
 487.45050	      16.3	y (10) (2+)
 491.62793	      13.8	b (9) (2+)-H2O, b (9) (2+)-NH3
 493.23438	      11.8
 495.42297	       2.1
 496.43634	      16.1
 498.48645	      13.1	y (15) (3+)-NH3
 499.21857	       5.8
 499.91431	      10.6
 500.77789	      19.4	b (9) (2+)
 503.17932	       2.5
 504.37653	       7.0
 505.40656	       6.0
 509.20905	       1.9
 510.32770	       6.3
 512.28204	       8.6
 518.28864	      31.9	b (15) (3+)
 520.40607	       6.0
 524.51501	      27.2
 527.29401	       4.8
 529.08099	      31.6
 530.00323	      19.2
 531.59406	      24.5
 533.43933	      41.5	y (5) (1+)
 534.99866	      43.8	y (11) (2+)-NH3, y (11) (2+)-H2O
 537.57385	       9.3
 538.21747	       7.1
 539.27777	       4.3
 543.35162	      51.3
 544.25024	      29.1	y (11) (2+)
 545.65833	      54.6	b (16) (3+)-H2O
 547.33185	      22.2	b (16) (3+)-NH3, b (10) (2+)-H2O
 549.77161	       9.2
 550.83917	      16.3
 552.42035	      12.2
 554.77362	      31.3
 556.74585	      61.4	b (10) (2+)
 564.41156	       5.3
 567.40582	       9.1
 571.37177	      17.6
 573.36871	      29.5	y (12) (2+)
 574.36267	      20.6
 575.40491	      20.9	b (17) (3+), y (17) (3+)
 577.41180	       9.0
 580.01904	      13.0
 581.38202	      10.3
 584.29022	      29.4
 587.75092	      18.2
 591.24432	       8.4
 592.08380	      62.8	b (11) (2+)-NH3, b (11) (2+)-H2O
 595.36230	       5.7
 600.73560	      75.2	b (11) (2+)
 603.28754	      19.5
 608.34454	       6.4
 609.43127	      12.8
 610.86920	      23.5
 612.90320	      16.2
 615.14996	      38.3	y (18) (3+)-NH3, y (18) (3+)-H2O
 620.26501	      22.5	y (13) (2+)-H2O
 621.27039	      47.2	y (13) (2+)-NH3, y (18) (3+)
 622.37976	       5.8
 623.49652	       8.7
 624.25806	      12.8
 625.40283	      12.1
 626.58508	      52.4
 628.99457	      59.9	y (13) (2+), y (6) (1+)-NH3, y (6) (1+)-H2O
 630.43951	       7.8
 631.91968	      11.5
 633.99969	      29.4
 635.23932	      23.8
 636.21881	      96.6
 637.03088	       6.3
 642.91132	      23.1
 643.95093	      15.6
 646.40112	      55.5	y (6) (1+)
 647.86395	      78.1	b (12) (2+)-H2O, b (12) (2+)-NH3
 648.73297	      54.8
 649.42670	      13.4
 650.21301	      72.4
 651.26361	      13.3
 652.09747	      28.5	y (19) (3+)-NH3, y (19) (3+)-H2O
 653.91687	      14.3
 654.53644	      26.2
 657.27704	     120.9	b (12) (2+)
 658.66229	      14.5	y (19) (3+)
 659.68500	      43.0
 662.67468	      56.3
 664.54242	      17.1
 665.52850	       8.4
 667.51074	       6.8
 669.46368	      12.1
 670.45770	      17.7
 671.73114	      43.3
 672.38055	       9.7
 673.42444	       2.7
 675.12445	      15.2	b (6) (1+)-NH3, b (6) (1+)-H2O
 676.31903	       5.9
 678.09662	      46.1
 679.33881	     180.7
 680.85297	      73.3
 682.58392	      78.8
 683.78772	     179.5	[M+3H] (3+)-NH3-H2O, b (13) (2+)-NH3, b (13) (2+)-H2O
 684.50098	     136.1
 685.63757	      99.7	y (7) (1+)-H2O, y (7) (1+)-NH3
 687.72614	     261.8
 688.73236	      77.4	y (14) (2+)-NH3, y (14) (2+)-H2O
 690.16174	      28.0	[M+3H] (3+)-H2O, [M+3H] (3+)-NH3
 697.42834	       6.7
 698.44476	      11.0
 703.57196	      72.8	y (7) (1+)
 704.58844	      22.2
 705.43750	      22.0
 709.57117	      20.0
 710.50165	      18.2
 711.65430	      49.8	b (14) (2+)-NH3, b (14) (2+)-H2O
 713.20471	      26.9
 714.79803	       9.2
 715.68353	      23.0
 716.67035	      11.8
 718.16278	       3.7
 719.37982	      30.5
 721.71960	      78.0
 722.41498	      18.5
 723.74536	      20.1
 725.40204	      38.6
 726.64819	      22.1
 729.38708	      31.7
 730.16528	       8.7
 731.60107	      23.7
 739.37823	      19.2
 741.34692	      10.9
 746.71112	       9.3
 747.60608	      24.1
 749.44867	      13.6
 750.53992	      30.6
 754.85999	       4.5
 757.69348	      13.2	y (8) (1+)-NH3
 760.74371	      45.3
 763.47180	      14.2
 764.13635	      11.7
 765.47162	       2.8
 767.44965	      17.4
 768.78156	      17.8	b (15) (2+)-NH3, b (15) (2+)-H2O
 769.60114	      13.5
 770.62677	      23.3
 772.37244	      49.9
 774.63873	      70.3	y (8) (1+)
 775.49048	      56.1
 777.75305	      85.5	b (15) (2+)
 778.67322	      36.7
 779.49854	       2.5
 782.98706	      24.8
 784.00732	       3.1
 785.76154	      19.5
 786.77026	      10.1
 787.59210	       4.6
 791.09729	      25.4
 791.90796	       9.1
 793.53772	      43.7
 797.30548	      18.6
 798.10925	       9.0
 799.90979	      24.7
 802.43872	      27.5
 807.29230	      39.6
 809.64679	      52.5
 811.72095	       3.7
 812.62653	      31.1	y (16) (2+), b (7) (1+)-NH3
 816.11346	      20.6
 818.27087	      35.0	b (16) (2+)-H2O
 819.05255	      34.4	b (16) (2+)-NH3
 819.79309	      27.9
 822.48364	       7.3
 824.65424	      28.1
 827.94794	     103.5	b (16) (2+)
 828.90302	      49.6	b (7) (1+)
 830.16687	      20.5
 831.73065	       8.5
 834.94873	      19.1
 836.53430	      26.2
 837.92847	      23.0
 838.54694	       8.6
 840.97601	      38.9
 842.17493	      29.6
 842.85455	      70.3
 845.19116	      26.0
 848.42145	      11.3
 851.46808	      18.2
 854.53204	      18.7	b (17) (2+)-NH3, b (17) (2+)-H2O
 855.45197	      13.1
 857.52942	       7.1
 858.63293	       3.1
 859.56433	       9.3
 862.41571	      16.9	y (17) (2+)
 863.59637	      48.2	b (17) (2+)
 864.29028	      22.4
 865.30359	      27.9
 867.06433	      27.3
 868.32166	      12.7
 871.53540	       7.6
 873.45490	      15.0
 874.92676	       8.0
 885.58771	      23.3
 886.51526	      19.6
 888.55841	      16.4
 889.49530	       3.5
 892.73865	      22.9
 894.59644	       4.4
 895.51410	      10.8
 896.53571	      21.3
 897.32947	      23.0
 899.71661	      24.4
 902.59314	      19.3
 903.55011	      10.3
 907.64496	       5.4
 913.39307	      70.0
 914.37732	      35.1
 917.85718	       6.0
 920.91833	      79.4
 921.68805	      94.2	b (18) (2+), y (18) (2+)-NH3, y (18) (2+)-H2O
 923.35657	      76.0
 925.44061	       9.3
 929.61957	       3.1
 932.59259	      19.2
 934.65015	       4.9
 938.12238	      17.7
 939.89117	      13.7
 941.62006	       7.5
 942.65021	      12.4
 944.76935	      15.7
 951.65375	       6.7
 956.80597	      27.2	b (19) (2+), y (10) (1+)-H2O, y (10) (1+)-NH3
 957.67548	      15.7
 960.60498	       5.8
 962.99261	      29.8
 969.41522	      94.6
 970.47742	      65.9
 971.56348	      24.8
 974.55194	      10.4
 975.80475	      15.1
 977.52222	      12.5
 980.74310	      41.0	b (9) (1+)-H2O
 983.62317	       8.1
 986.32654	      15.5
 987.47070	      32.9	y (19) (2+)
 988.72253	      16.8
 989.55548	      12.2
 992.70349	       8.8
 999.60217	       5.9
1001.52509	      10.8
1002.58264	       2.6
1006.41028	      11.9
1010.44647	       4.5
1011.50873	      11.7
1012.62054	       5.4
1024.78699	      13.4
1038.58386	      10.4
1042.69482	       4.2
1044.66699	      11.4
1046.69287	       4.5
1055.53174	      17.7
1057.52466	     130.4
1058.72363	      12.1
1059.70459	      18.9
1063.45703	      12.6
1072.49536	       8.5
1073.38721	       2.2
1074.61963	      11.0
1077.52783	       3.9
1081.53638	      14.4
1083.78284	      13.4
1085.74744	      11.7
1089.62024	       8.3
1101.70215	       3.8
1103.45288	       7.2
1108.61072	       3.6
1113.55920	      30.8
1126.63208	       4.5
1145.79150	       3.8
1157.58777	      15.2
1159.65234	      11.7
1162.73682	      12.0
1170.88989	       7.0
1172.69678	      25.3
1180.45886	       3.6
1186.69763	       7.3
1190.79114	      12.5
1192.63379	       8.6
1217.84656	       5.1
1228.62146	      22.7
1231.81677	       9.5
1261.99792	      18.7
1323.87329	       7.9
1440.91895	      12.7
1505.92151	       8.4
1594.81323	      12.3
1696.67566	       2.6
