# Supplementary material for: Top-Down and Bottom-Up Identification of Proteins by Liquid Extraction Surface Analysis Mass Spectrometry of Healthy and Diseased Human Liver Tissue
Source: J Am Soc Mass Spectrom. 2014 Sep 3;25(11):1953–61. doi: 10.1007/s13361-014-0967-z (PMC4197381; doi:10.1007/s13361-014-0967-z)
Supplement: Supplementary file 5 — (ZIP 6136 kb) [file 13361_2014_967_MOESM5_ESM.zip › data/TVQIEASTVEIEER_-3_4_3542.txt]

       m/z	          i	matches
 234.34784	       3.2
 268.16824	       5.5
 277.29810	       3.0
 316.26111	       2.6
 329.39053	       3.9
 354.35321	       7.3
 357.17645	      12.4	b (7) (2+)-NH3
 382.29938	       9.6
 383.47153	       8.1
 384.49542	      15.1
 406.18085	      10.1	b (8) (2+)-H2O
 413.64154	       6.6
 414.54788	      12.4	y (3) (1+)-H2O
 415.43170	       1.9
 432.44037	      11.2
 433.42810	      43.1	y (3) (1+)
 434.27460	       9.1
 442.06012	      16.9	b (4) (1+)
 445.34030	       3.4
 449.43039	      23.3
 472.36719	       4.3
 484.22839	       4.1
 502.44678	       2.9
 508.44263	      11.3	y (9) (2+)-NH3, y (9) (2+)-H2O
 512.34357	       4.7
 531.27393	       8.2
 538.12610	       6.5
 542.26929	       9.4
 543.46722	       3.8
 546.54156	      17.7	y (4) (1+)
 548.11871	       6.7
 563.44788	       3.4
 571.27692	      28.7	b (5) (1+)
 573.64691	      10.4	y (10) (2+)-NH3
 574.69043	       3.8
 583.21198	      12.4
 596.62427	       7.9
 598.36102	       9.0
 599.77606	      19.1
 612.39233	       1.6
 617.92780	       6.2
 625.41241	       8.7	b (6) (1+)-NH3
 629.43817	       3.5
 631.32025	      20.2
 632.59326	       2.6
 637.42780	       9.7
 640.10181	      11.8
 641.44928	      13.8	b (12) (2+)-H2O
 643.49017	      30.4
 644.40680	       4.1
 646.43616	      10.2
 648.45813	       9.2
 657.48755	      15.0	y (5) (1+)-H2O
 659.30841	      10.1
 667.31689	      15.2
 675.41022	      39.9	y (5) (1+)
 676.37329	       2.0
 678.53766	      19.1
 679.87457	      12.7
 684.97864	      23.8
 696.48907	      37.6
 702.06012	      30.7	y (12) (2+)
 704.99408	      42.1
 710.34821	      17.5
 711.50439	      40.2	b (7) (1+)-H2O
 712.50153	       3.3
 713.52252	       5.7
 716.04828	      22.7	b (13) (2+)
 723.95129	      22.6
 724.64685	      29.4
 725.34180	      17.4
 727.52252	      10.6
 729.44165	       5.5	b (7) (1+)
 741.48688	      12.1
 747.52539	      14.7
 752.07660	      15.8	y (13) (2+)
 754.23077	      32.8
 762.88928	      10.3
 766.55304	      15.1
 767.69965	      16.3
 768.49640	      10.3
 771.77728	      43.9
 774.26685	      45.4	y (6) (1+)
 775.62360	      29.0
 776.56610	       3.2
 781.08575	      26.6
 783.23590	       2.5
 784.44720	      60.5	[M+2H] (2+)-NH3-H2O
 785.36340	      35.1
 786.71375	      15.2
 791.15454	       9.7
 793.46057	      82.2	[M+2H] (2+)-H2O
 794.33484	      93.7	[M+2H] (2+)-NH3
 795.11127	      19.6
 797.45532	       2.7
 812.49194	      25.4	b (8) (1+)-H2O
 813.73071	       5.0	b (8) (1+)-NH3
 830.76294	       8.8	b (8) (1+)
 837.84650	      33.0
 840.52881	      13.8
 851.98920	       8.0
 857.56219	       2.8
 870.95752	       8.5
 873.54926	       4.8
 875.48450	      35.1	y (7) (1+)
 876.48627	      19.1
 878.86658	      10.2
 888.34125	      11.3
 891.58466	       6.8
 894.13989	      36.3
 908.49890	       7.3
 911.41364	      14.1	b (9) (1+)-H2O
 912.56464	      28.5	b (9) (1+)-NH3
 924.35028	       6.0
 929.68384	      17.3	b (9) (1+)
 930.49884	      15.8
 937.41718	       5.9
 939.53992	      10.9
 946.48096	       6.0
 947.50031	       8.4
 959.58807	      22.5
 963.54504	      16.2
 967.48688	      28.7
 971.59631	      26.6
 974.62305	       5.7
 976.54517	      12.5
 978.26904	      22.6
 984.48627	       8.1
 986.53442	      26.4
 991.46417	      12.7
 997.78430	      47.4
 998.64447	      41.0
1006.50763	      15.0
1009.57501	      16.2
1010.55121	       2.8
1013.56873	       2.6
1021.02454	       5.2
1023.61884	      10.8
1030.39075	       4.2
1044.44238	      31.5
1056.98865	       6.1
1058.59363	      34.0	b (10) (1+)
1062.60376	      53.0
1063.69617	      37.0
1065.18433	      14.0
1074.47656	      21.5
1087.07031	      20.7
1108.49329	       4.4
1110.67151	       4.7
1114.57300	       2.7
1116.77222	       3.9
1131.95654	       8.1
1132.64429	       6.2
1138.48621	      11.6
1143.62744	       8.4
1144.57153	      27.0	y (10) (1+)-H2O
1145.88013	      15.4	y (10) (1+)-NH3
1153.82483	       3.5
1155.54065	       3.1
1162.49048	      13.3	y (10) (1+)
1163.46155	      30.6
1171.65027	       9.1	b (11) (1+)
1172.78064	      11.7
1173.72937	      26.6
1174.84326	       3.6
1190.64648	      35.8
1191.76660	       9.4
1229.72375	       7.3
1239.48169	       6.7
1255.20825	       8.5
1270.65503	       7.0
1273.56738	      11.4
1275.64771	       8.2	y (11) (1+)
1276.89185	       2.7
1290.67212	      18.7
1294.73169	      10.7
1301.66919	       7.9
1317.57434	       3.5
1356.67029	       6.5
1359.65967	      19.5
1375.75586	      11.6
1393.37610	      15.8
1404.50610	       6.4
1429.98486	       6.4	b (13) (1+)
1436.15344	       6.3
1484.38184	       4.6
