# Supplementary material for: Top-Down and Bottom-Up Identification of Proteins by Liquid Extraction Surface Analysis Mass Spectrometry of Healthy and Diseased Human Liver Tissue
Source: J Am Soc Mass Spectrom. 2014 Sep 3;25(11):1953–61. doi: 10.1007/s13361-014-0967-z (PMC4197381; doi:10.1007/s13361-014-0967-z)
Supplement: Supplementary file 5 — (ZIP 6136 kb) [file 13361_2014_967_MOESM5_ESM.zip › data/VVALIGVATAADTLVTK_-3_4_23866.txt]

m/z	i	matches
157.18292	3.5
171.21460	44.1
173.11200	4.5
175.08208	24.5
177.45023	2.1
199.19574	5.8
201.11362	18.9
204.22108	5.2
205.14139	63.1
213.12427	5.0
217.37631	14.2
221.38113	28.8
223.25232	8.2
227.35077	6.2
229.18719	13.3
232.13705	3.9
237.34296	3.2
240.30643	5.2
243.27893	30.3
245.35326	4.5
248.30267	18.6
249.29144	32.2
260.34732	8.6
265.30783	15.3
266.19165	4.4
267.23547	17.9
270.15921	9.8
276.35303	9.8
277.12891	4.5
283.33130	10.2
285.28851	3.0
288.80170	20.5
290.36951	8.2
291.36050	7.0
293.44861	4.3
299.15698	5.5
302.19226	5.1
308.50439	10.4
309.71716	14.4
310.50372	7.7
311.20044	17.1
312.50186	2.1
313.62061	9.5
315.34460	5.7
316.19742	11.3
318.20282	2.9
319.16919	7.8
327.39276	7.0
329.28882	12.7
330.36276	5.1
331.29660	1.9
336.39478	24.8
337.56421	19.7
342.42151	9.4
343.42291	3.8
347.39856	45.5	y (3) (1+)
348.61209	7.0
351.33798	8.2
353.57437	34.7
354.31555	1.9
358.44104	2.9
360.25980	5.2
361.19199	6.4
362.44812	5.0
363.47797	4.0
366.34457	3.2
368.15775	7.6
370.52200	7.0
371.99722	18.8
374.45038	9.1
378.45050	2.7
382.22339	18.1
383.05588	6.0
384.45032	9.9
389.82098	18.8
390.49811	6.0
395.29980	13.0
397.35022	18.5
398.37128	14.8
400.84442	10.5
402.05005	42.3
403.84723	58.4	b (9) (2+)-H2O
406.36060	8.5
409.85254	15.2
410.52429	13.9
413.53241	25.5
415.33777	44.1	y (13) (3+)-H2O, y (13) (3+)-NH3
416.18768	24.2
417.02118	26.8
419.51721	5.0
421.44305	2.7
422.46356	4.0
424.33716	31.8
425.19415	9.5
426.79767	35.0
427.89478	12.5
431.38031	10.2
434.43958	23.7
435.39233	40.7
437.35663	12.9
439.27155	208.2	b (10) (2+)-H2O
440.09351	96.4
441.41699	26.0
442.34192	12.0
443.41827	10.3
444.28436	6.7
445.44751	11.1
446.97119	24.1
448.38342	69.8	b (10) (2+)
449.32690	16.8
450.38354	17.2
451.45538	2.2
452.40948	25.4
454.45007	12.4
455.41827	6.2
456.61670	4.1
459.40631	115.4	b (15) (3+)-H2O
460.43103	99.7	y (4) (1+), y (9) (2+)
461.27228	5.3
463.39044	9.8
465.35553	4.8
466.24957	2.6
467.06824	38.9
468.24994	13.5
469.59235	24.7
470.28552	6.4
471.21771	7.9
473.32062	17.6
474.33984	9.1
475.55859	39.2	y (15) (3+)-H2O, y (15) (3+)-NH3, b (11) (2+)-H2O
478.38751	13.7
481.19330	24.3
483.13727	3.7
484.47626	24.8
485.46075	11.0
486.09949	35.3
487.34436	20.1
489.33057	4.9
490.09845	31.5
491.22382	44.6
492.25336	8.6
494.55328	8.7
495.24786	20.5
495.88611	43.8	y (10) (2+), b (5) (1+)
496.54547	3.7
497.48047	24.9
498.64923	18.5
501.79236	3.2
503.32916	292.0
504.34314	117.2
508.27100	8.4
510.25360	18.4
511.46228	18.0
512.27826	27.6
513.32971	120.1
517.61316	84.8
518.37311	22.0
519.34521	22.7
520.33453	46.5
521.86639	19.9
524.06921	13.1
526.96057	50.4
527.87982	31.8
529.41895	72.7
530.52252	184.9
531.29956	768.8
532.04614	23.2
533.61395	37.4
534.67151	6.9
535.29120	16.7
536.17889	183.7	y (11) (2+)-NH3, [M+3H] (3+)-NH3-H2O, y (11) (2+)-H2O
536.85443	7.5
538.12579	77.5
538.97852	76.5
541.23981	27.2
541.92297	10.5
547.43231	10.3
548.80066	10.5
554.29126	29.2
555.36786	20.8
557.75726	17.9
558.49829	21.1
559.75647	14.1
560.51471	29.3
561.43927	10.3
564.33856	7.3
565.18042	58.9	y (12) (2+)-NH3, y (12) (2+)-H2O
565.92206	11.1
569.85822	9.7
572.71002	51.5
573.35620	4.4
574.35028	44.0	y (12) (2+)
575.38373	21.2
576.82794	12.9
577.96417	5.9
581.51019	17.3
585.44177	53.8
587.08386	22.0
590.24744	60.1
592.01947	32.3
593.28107	5.9
596.26672	10.1
600.94629	11.7
602.53778	34.7
603.35773	44.7
604.49091	7.5
606.44354	1.5
607.52057	7.5
609.31287	4.6
610.21527	48.1
615.22028	40.4
617.34381	4.2
618.46295	7.1
619.37573	20.8
620.86627	6.8
623.42090	16.8
624.56787	26.8
625.59125	27.2
626.40527	5.9
631.38489	21.7
632.20062	28.7
635.49414	12.1
638.70471	56.5	b (14) (2+)-H2O
639.44208	24.6
643.04083	175.8
644.50458	8.4
645.43445	7.7
648.81024	49.3	b (14) (2+)
649.43182	27.3
651.01514	17.4
652.51617	32.8
653.57867	30.4
655.74768	9.2
657.17053	34.4
659.47327	48.6	y (6) (1+)-NH3
663.33881	26.6
664.57953	11.6
667.27228	10.9
668.67389	5.8
672.69434	14.6
676.48828	52.2	y (6) (1+)
677.55676	110.8	y (14) (2+)-H2O
680.50757	29.7
683.75665	17.8
687.87231	13.9
689.58221	29.1
691.83484	16.4
693.35748	13.8
694.43579	9.5
697.92572	127.4	b (15) (2+)
698.82581	36.3
700.47662	66.3
702.88568	32.8
704.62354	11.3
705.59326	24.8
706.50378	21.2
707.51910	26.1
709.01923	39.6
713.60944	474.0	y (15) (2+)-NH3, y (15) (2+)-H2O
714.70715	51.7
715.50995	4.2
717.24677	31.7
719.54279	16.7
721.61517	65.6
722.53174	75.1	y (15) (2+)
724.01776	40.8	b (8) (1+)
728.15204	13.8
733.01923	15.2
733.81897	10.3
738.58997	2.9
739.73096	20.4
740.53595	1.9
744.61774	11.6
745.64783	19.3
747.56256	169.3	y (7) (1+)
748.72400	204.5	b (16) (2+)
751.00909	28.8
755.30402	4.1
763.43225	19.1
765.97339	10.5
768.72003	8.0
769.60748	9.0
770.41052	11.5
773.01782	13.8
777.43646	13.1
784.61310	18.5
785.42761	14.8
793.00128	16.8
796.52136	5.2
798.48138	18.5
800.46710	9.3
806.76703	3.4
812.55920	5.5
818.59332	67.0	y (8) (1+)
819.69348	6.2
820.52411	8.3
821.67761	2.8
824.64594	8.2
825.64941	12.6
826.66504	6.2
835.67731	3.5
839.56842	24.2
844.57690	2.2
847.48340	11.0
848.59277	10.5
852.41174	13.5
853.78204	20.1
857.77258	7.5
862.18329	32.9
863.52313	6.1
865.73114	7.2
868.56653	18.3
869.84277	12.0
877.69037	8.6
882.59735	16.0
900.19104	4.6
902.68481	6.2
912.55054	4.1
919.69568	7.5
920.59082	21.2
926.68835	6.4
932.89240	6.1
950.63824	10.1
955.78351	10.6
961.61615	10.8
962.73029	11.2
966.62585	2.4
968.86237	5.4
972.65106	3.7
977.70782	8.8
982.00531	27.4
984.62714	8.9
990.61554	17.2
992.94055	11.7
1001.71002	7.0
1036.43201	5.0
1080.77991	20.1
1109.66711	13.5
1128.95898	21.2
1156.52979	7.8
1164.90063	9.5
1282.66187	6.4
1294.54651	5.2
