# Supplementary material for: Top-Down and Bottom-Up Identification of Proteins by Liquid Extraction Surface Analysis Mass Spectrometry of Healthy and Diseased Human Liver Tissue
Source: J Am Soc Mass Spectrom. 2014 Sep 3;25(11):1953–61. doi: 10.1007/s13361-014-0967-z (PMC4197381; doi:10.1007/s13361-014-0967-z)
Supplement: Supplementary file 5 — (ZIP 6136 kb) [file 13361_2014_967_MOESM5_ESM.zip › data/FLAAGTHLGGTNLDFQMEQYIYK_-3_4_21454.txt]

       m/z	          i	matches
 257.75284	       3.2
 260.75067	       7.7
 290.04114	       6.1
 310.22095	      17.8	y (2) (1+)
 327.20367	       6.9
 338.52924	      11.6
 348.24939	       1.9
 353.35272	       4.1
 355.16553	       3.1
 361.35297	       5.3
 376.62512	      15.4
 383.53424	       3.6
 386.18054	       6.5
 390.30316	       6.0
 391.35730	       5.8
 404.31610	       4.9
 409.35672	       4.2
 411.53842	       4.6
 413.30664	       3.0
 423.37936	      25.1	y (3) (1+)
 426.37122	      16.2	b (9) (2+)-H2O
 429.44061	       5.5
 432.14832	      20.5
 437.62048	       7.3
 444.44116	       8.2
 453.26758	      10.0
 466.47034	      12.4
 471.39355	      18.2
 477.48010	       6.2
 497.81091	      16.7
 509.43195	       9.5
 512.63879	      12.6
 514.08472	      15.5	b (11) (2+)
 514.89709	       7.3
 523.40900	      14.8
 527.97388	      10.9
 531.31885	      15.0	y (12) (3+)
 533.32446	      21.0
 543.74591	      14.2	y (8) (2+)-NH3, b (6) (1+)-H2O
 546.21460	       6.1
 552.23035	       5.6
 558.33655	       7.5
 567.37018	       8.9
 571.35156	      16.0	b (12) (2+)
 574.38214	       4.9
 579.16644	       4.7
 586.54626	      73.2	b (17) (3+)-NH3, b (17) (3+)-H2O, y (4) (1+)
 594.33093	      11.1
 606.35370	       7.8
 608.34924	      20.6
 611.86255	      26.1
 614.35345	       8.1
 619.33765	       2.6
 620.43872	      13.3
 626.27307	      26.8
 627.70459	      27.2	b (13) (2+)
 628.74786	      29.9	b (18) (3+)-H2O
 630.06635	       5.1
 636.47357	      23.0
 639.37103	       4.6
 640.34729	       9.0	y (16) (3+)
 651.51007	      13.5
 664.56006	       7.5
 666.64838	       7.4
 667.37659	      27.2
 672.52716	      11.0	b (19) (3+)-NH3, b (19) (3+)-H2O
 673.35236	      32.9	y (10) (2+)-H2O
 678.42523	       9.2	b (19) (3+)
 679.31067	      17.6
 680.27753	      10.0	y (17) (3+)-H2O, b (7) (1+)-H2O, y (17) (3+)-NH3
 681.99042	      15.7
 684.51611	      26.0	b (14) (2+)
 685.36328	      21.7
 686.09357	      14.2	y (17) (3+)
 687.45850	      10.6
 693.34296	      38.0
 694.81091	      15.8
 697.49139	       6.8
 698.45135	      21.4	b (7) (1+)
 705.52203	      29.5
 713.75317	       3.4
 714.46460	      11.5	y (18) (3+)-NH3, y (5) (1+), y (18) (3+)-H2O
 715.53479	       6.3
 722.43549	      27.8
 723.45587	      12.1
 728.82959	       5.2
 732.53290	       2.6
 733.60840	       2.6
 737.44232	       3.0
 739.08966	      59.9	y (19) (3+), y (11) (2+)
 739.89996	       4.3
 740.64117	       2.2
 741.67462	       2.6
 749.81622	      31.5	b (15) (2+)-H2O, b (15) (2+)-NH3
 751.69788	      33.7
 755.67828	      23.2
 756.58923	      13.9	y (20) (3+)-H2O, y (20) (3+)-NH3
 757.95673	      37.3
 758.95404	      82.2	b (15) (2+)
 759.60107	      12.7
 763.97919	       8.3
 765.41766	       4.7
 767.36627	       7.8
 768.57611	      34.3
 771.55811	      14.2
 773.01532	       7.8
 774.12598	      10.0
 779.41022	      13.9
 780.53729	      45.1	y (21) (3+)-NH3, y (21) (3+)-H2O
 781.34528	      12.1
 784.00140	      15.2
 786.25543	      42.7	y (21) (3+)
 788.35706	      19.5	y (12) (2+)-NH3
 792.70398	      19.1	b (8) (1+)-H2O
 796.44189	       3.0
 797.60718	      15.6
 800.20929	      14.4
 801.22504	      53.6
 805.63934	      16.4
 808.39960	      14.8
 811.41742	      20.2	b (8) (1+)
 813.85931	      95.4	b (16) (2+)-NH3, b (16) (2+)-H2O
 814.53699	      58.9
 818.11066	      33.9	y (22) (3+)-NH3, b (22) (3+)-NH3, b (22) (3+)-H2O, y (22) (3+)-H2O
 820.04065	      28.7
 822.28961	     121.0	b (16) (2+)
 823.38416	      94.3	y (22) (3+)
 824.65332	      13.8	b (22) (3+), y (6) (1+)-H2O
 825.64655	      12.2	y (6) (1+)-NH3
 827.48706	      26.6
 829.49530	      21.5
 836.44092	       3.7
 837.82123	      50.8	y (13) (2+)-H2O, y (13) (2+)-NH3
 843.47656	     121.5	y (6) (1+)
 844.57281	      34.3
 845.53656	      11.0
 846.93335	       7.5
 849.06268	      15.9
 850.55481	      33.9	b (9) (1+)-H2O
 851.82428	      45.5
 855.54456	      15.6
 856.48157	      13.8
 857.55768	      11.4
 860.87073	      89.3	[M+3H] (3+)-NH3-H2O
 861.68420	      53.0
 862.52240	       9.7
 864.39667	      64.6
 865.27362	      53.4
 865.95758	      11.3	y (14) (2+)-H2O
 878.84821	      79.1	b (17) (2+)-H2O, b (17) (2+)-NH3
 879.61029	      43.2
 888.65546	      20.7	b (17) (2+)
 893.56305	      28.1
 894.34100	       5.2
 909.55286	      19.1
 914.44678	       5.4
 920.78809	      43.1
 921.76367	       4.8
 928.21405	      16.0
 930.54559	       8.4
 931.28918	      36.8
 938.20648	       6.2
 939.91632	       7.1
 943.98657	      18.6	b (18) (2+)-H2O, b (18) (2+)-NH3
 945.11737	      99.3
 946.65717	      17.0
 950.68231	      37.1	y (16) (2+)-H2O
 952.34076	      17.3	b (18) (2+), y (16) (2+)-NH3
 953.42914	      22.5
 956.71362	      11.3	y (7) (1+)-H2O, y (7) (1+)-NH3
 957.47919	       2.6
 960.99243	      33.3	y (16) (2+)
 963.43890	      19.9
 968.15625	      26.8
 969.73657	       7.6
 970.37494	      63.4
 971.62372	      22.4
 973.12360	       6.4
 974.54266	      99.7	y (7) (1+)
 975.56354	     113.1
 976.56818	       4.0
 979.34253	      24.3
 980.92572	      28.2
 988.61053	       6.9
 989.61682	      28.6
 990.59674	       3.7
 993.52582	      21.0
 994.62549	      10.6
 996.30737	      48.5
1003.45563	      11.2
1009.34216	      35.6
1012.25781	      40.4
1015.74561	       6.8
1016.74335	      48.2	b (19) (2+)
1019.37592	      11.4
1020.37732	      31.6	y (17) (2+)-H2O, y (17) (2+)-NH3
1026.64185	      16.2	b (11) (1+)
1035.01660	      14.1
1035.73779	      16.7
1038.55566	       6.2
1040.66895	       8.4
1043.12891	      18.6
1054.40161	      14.9
1055.77612	      11.3
1058.42712	      11.7
1066.61548	      23.3
1073.47949	      15.7
1079.94446	      10.7	y (18) (2+)
1083.25342	      16.1
1084.56616	       2.6
1085.57776	      18.0	y (8) (1+)-NH3
1086.96484	       7.4
1087.57324	      17.0
1089.41553	      79.5	b (20) (2+)-H2O, b (20) (2+)-NH3
1090.64807	      17.1
1095.20483	       3.8
1098.96753	      66.2	y (19) (2+)-H2O, y (19) (2+)-NH3
1100.68494	      30.8
1102.62061	      65.6	y (8) (1+)
1103.59229	      50.8
1107.75146	       5.8
1108.76624	      41.1	y (19) (2+)
1109.47974	       6.4
1112.64001	       9.1
1113.72620	      33.1
1121.44800	      38.3
1127.37610	      35.6
1131.94214	      29.9
1137.43799	     118.2
1138.27881	      10.2
1140.89270	      43.1	b (12) (1+)
1143.81787	      11.5	y (20) (2+)
1144.90002	      27.5
1145.90405	      77.6	b (21) (2+)-H2O, b (21) (2+)-NH3
1147.22595	      29.0
1148.46313	       8.0
1154.81848	      95.7	b (21) (2+)
1155.79834	      58.6
1162.06067	      10.9
1167.03503	      15.8
1168.86035	       9.0
1170.20764	      19.2	y (21) (2+)-H2O, y (21) (2+)-NH3
1171.66187	      18.7
1173.93652	       2.7
1175.21057	      14.0
1179.44617	     166.8	y (21) (2+)
1180.45239	      62.2
1181.28137	      36.5
1185.67639	       5.8
1187.72046	       7.2
1193.51855	      26.0
1196.63843	      25.6
1199.52295	       8.1
1208.70483	      27.2
1212.62158	       6.5
1213.79773	       4.5
1216.80090	      21.7
1218.81604	      20.2
1219.76636	      10.7
1227.75830	      23.4	y (22) (2+)-NH3, b (22) (2+)-H2O, b (22) (2+)-NH3
1230.58728	      12.5
1235.92505	      46.0	b (13) (1+)-H2O, y (22) (2+)
1236.84155	      58.6	b (22) (2+), b (13) (1+)-NH3
1237.75818	       8.3
1239.33569	       6.2
1240.72253	       8.7
1241.80042	       6.3
1250.05627	       3.9
1250.67407	      32.5
1253.87671	      38.9	b (13) (1+)
1265.63074	      12.8
1269.67725	      12.8
1275.58582	      18.7
1276.62585	       6.4
1277.71338	      15.1
1282.95618	       6.5
1283.77295	       7.1
1287.62708	       5.1
1301.68311	      15.8
1303.73242	       6.6
1305.65735	      15.7
1315.88123	      24.6
1317.92615	       4.2
1318.55676	       4.9
1332.20459	      14.2
1337.70984	       4.4
1364.78760	      25.3	y (10) (1+)
1365.75391	      34.0
1368.67993	      20.3	b (14) (1+)
1369.66565	      18.0
1370.78259	       8.2
1371.53516	       4.3
1375.18506	      11.1
1379.70483	      30.3
1426.80713	       7.3
1433.53174	       3.9
1462.80127	      12.5
1483.07336	       5.0
1485.67859	       7.0
1498.65161	      11.3	b (15) (1+)-NH3
1499.74963	      13.4
1500.91028	      10.8
1507.82019	       8.4
1515.97729	       7.6
1517.60449	       8.9
1565.71899	       3.4
1591.76672	       8.1
1617.82654	      18.7
1642.01477	       5.2
1758.84692	       9.6
1773.66077	       7.1
1808.99158	       2.8
1854.97937	      13.4
1986.61621	       9.5
