# Supplementary material for: Top-Down and Bottom-Up Identification of Proteins by Liquid Extraction Surface Analysis Mass Spectrometry of Healthy and Diseased Human Liver Tissue
Source: J Am Soc Mass Spectrom. 2014 Sep 3;25(11):1953–61. doi: 10.1007/s13361-014-0967-z (PMC4197381; doi:10.1007/s13361-014-0967-z)
Supplement: Supplementary file 5 — (ZIP 6136 kb) [file 13361_2014_967_MOESM5_ESM.zip › data/EPHPLQFLREANAGNLKPLFEFVREALKPVDSGEAR_-3_4_44656.txt]

       m/z	          i	matches
 425.23907	       3.2
 537.17560	       6.4
 546.21387	       4.1
 547.34314	      10.1
 555.25262	      14.3
 568.50610	       7.7
 589.39746	       6.6
 639.27600	       4.0
 670.42859	      11.2
 689.30872	       5.7
 694.46893	       5.8
 716.44031	       5.3
 717.56525	       5.0
 722.53076	       8.6
 729.40942	       7.7
 735.30688	       2.7
 747.36371	      14.1
 753.60559	      21.8
 763.64099	       3.4
 770.38214	       5.3
 797.15826	      31.6
 813.47009	       3.7
 819.75812	       3.1
 828.42261	      20.4	y (15) (2+)-H2O, y (15) (2+)-NH3, b (15) (2+)-H2O
 830.61292	      15.2	y (8) (1+)
 832.51428	      15.3	y (22) (3+)-H2O, b (7) (1+)-NH3
 837.81067	      76.6	y (15) (2+), b (15) (2+)
 838.98901	      38.5	y (22) (3+)
 844.51489	      20.7	b (22) (3+)-NH3, b (22) (3+)-H2O
 846.61719	      15.4
 854.58765	       3.2
 858.57220	       4.1
 868.41052	      39.6
 869.16357	      14.4
 874.18335	      10.7
 877.59363	       8.7	b (23) (3+)-H2O, b (23) (3+)-NH3
 901.67627	       5.7
 902.39136	      16.0	y (16) (2+)
 910.55762	       7.1
 920.45447	       2.1
 925.45447	      20.5
 926.29895	      29.1
 949.39709	       3.2
 958.52209	      51.1	b (17) (2+), y (9) (1+)
 959.82080	      25.2
 965.60144	      15.0
 974.64258	      30.4
 975.56213	      24.7	y (17) (2+)
 982.42114	      12.9
 983.78113	       7.3
1024.96375	      35.5
1028.41321	       7.1
1031.95764	       7.4
1038.62390	      13.3	y (28) (3+)
1054.00049	       8.6	y (10) (1+)-H2O, y (10) (1+)-NH3, b (19) (2+)-H2O
1057.55103	      25.1
1058.93494	       9.1
1059.70215	      14.9
1065.61816	      66.0
1066.31287	      40.2
1070.95129	       8.0	y (29) (3+)-NH3, y (29) (3+)-H2O, y (19) (2+)-H2O, y (10) (1+)
1080.91418	      35.8	y (19) (2+)
1081.87366	     113.7	b (28) (3+)
1097.71033	      15.5
1114.85913	       5.0
1116.73230	      24.9
1118.72156	      12.2	y (30) (3+)-H2O, b (9) (1+)
1129.21118	       7.0
1135.43726	      13.0	y (20) (2+)-NH3, y (20) (2+)-H2O
1137.47375	      41.9	b (20) (2+)
1138.28772	      34.7
1139.09509	      32.6
1159.37891	       8.8
1165.69397	       8.3
1171.66077	      28.4
1172.90076	       3.4
1173.78833	       2.2
1182.75916	       7.6
1202.04309	      95.4	b (21) (2+)
1202.74597	      77.9
1274.62024	       8.8	b (22) (2+)
1292.73608	       4.5
1306.72217	      10.4
1316.58789	       8.1	b (23) (2+)-NH3, y (35) (3+)
1322.84058	       8.5	y (24) (2+)
1325.54736	       5.7
1360.67407	       9.5
1381.99805	      31.8
1405.88843	       7.4
1433.63306	      21.4
1440.57971	      11.2
1445.35547	       3.8
1454.53955	      30.9
1455.89490	       6.5
1463.82336	       3.7
1466.91675	       5.4
1468.74683	      32.1
1487.83521	      29.3
1501.93506	      12.7
1503.62903	      59.1	b (13) (1+)
1504.71558	      11.9
1511.09204	      33.9
1529.60217	      12.4
1549.58960	      13.9	y (28) (2+)-NH3
1550.84387	      30.1	b (27) (2+)-H2O, b (27) (2+)-NH3
1551.68652	      37.9
1560.35620	     158.8	b (14) (1+)
1561.15649	      34.3
1567.91028	      58.3
1584.79993	       2.5
1588.89734	      12.7
1592.97913	       2.8
1601.94214	      14.5
1610.96753	      10.8
1624.18396	      54.6
1625.40918	      22.1
1631.97424	       8.9
1653.58484	      12.3
1654.60718	      22.8
1655.93250	      26.5	y (15) (1+)-H2O
1656.70593	       5.0
1664.90674	      37.6
1666.21240	      45.9
1672.64099	      19.5	b (29) (2+)
1673.94031	     115.8	y (15) (1+)
1674.83728	     116.0	b (15) (1+)
1675.94458	      68.0
1676.99597	      60.2
1708.56335	      15.6
1712.92432	      16.1	b (30) (2+)-H2O, b (30) (2+)-NH3
1735.93396	      27.2
1741.97241	      14.3	y (31) (2+)-H2O
1752.74939	      13.0
1758.01001	      16.1
1766.97791	      28.9
1767.99072	      13.8
1784.95093	      17.0	y (16) (1+)-H2O
1787.03894	      27.8
1791.79028	       7.8
1802.81189	      10.5	y (16) (1+)
1830.99048	       6.5
1842.00085	       4.5
1847.89490	      13.1	y (33) (2+)-NH3, y (33) (2+)-H2O
1848.98987	       6.3
1849.93115	      13.1
1859.49634	      70.4
1860.45654	      21.2
1862.17126	       9.8
1869.22742	      14.8
1889.07190	      32.0
1915.59570	       7.8
1930.86548	       3.9
1948.07056	      40.1
1949.01538	      11.9
1949.81555	      13.2	y (17) (1+)
1952.41724	      43.3
1953.08679	      14.9
1965.76880	      14.9	y (35) (2+)-NH3
1969.02112	      10.8
