# Supplementary material for: Top-Down and Bottom-Up Identification of Proteins by Liquid Extraction Surface Analysis Mass Spectrometry of Healthy and Diseased Human Liver Tissue
Source: J Am Soc Mass Spectrom. 2014 Sep 3;25(11):1953–61. doi: 10.1007/s13361-014-0967-z (PMC4197381; doi:10.1007/s13361-014-0967-z)
Supplement: Supplementary file 5 — (ZIP 6136 kb) [file 13361_2014_967_MOESM5_ESM.zip › data/TLGQAEALDKICEVDLVISLNIPFETLK_-3_4_43278.txt]

       m/z	          i	matches
 317.35321	       6.6
 339.37805	       5.9
 361.20117	      11.7
 397.27246	      17.5
 400.51779	      12.7	b (4) (1+)
 405.33173	       4.8
 406.13251	       6.4
 428.30658	      11.2
 439.14636	       9.2
 451.33258	       9.4
 460.37512	       9.9
 465.44833	      13.0
 477.31061	       8.9
 499.17841	       9.7
 506.47296	      13.9	b (10) (2+)-NH3
 512.19904	      11.1
 524.30078	      21.0	b (15) (3+)-H2O, b (15) (3+)-NH3
 532.70984	       2.4
 545.26501	      13.3
 554.49841	      17.0
 570.40869	       6.3
 577.04590	       6.4
 590.34595	      15.4
 598.35474	       6.9
 599.43896	       7.9
 601.23145	       3.2
 607.61377	      12.1
 617.42053	      18.8
 625.70221	       2.4
 637.33142	       3.7
 641.95654	       8.5
 645.99188	      10.5
 649.26758	       4.5
 653.66119	      12.6	b (7) (1+)-NH3, b (7) (1+)-H2O
 654.38843	       5.3
 677.33203	      17.0	y (18) (3+)-H2O, b (13) (2+)-H2O, y (18) (3+)-NH3
 681.37085	       6.8
 690.49963	       7.5
 691.35083	       6.4
 697.32983	       4.9
 702.14233	      39.5
 713.37146	       1.8
 714.13263	      21.6
 722.56335	       9.9
 723.32458	       3.4
 725.51685	       2.3
 730.93872	       5.0
 732.86145	      13.0
 734.49707	      71.5	y (13) (2+)-H2O, y (6) (1+)
 735.58289	      54.6	y (13) (2+)-NH3, b (14) (2+)
 736.28070	       4.9
 740.32996	      14.5
 747.30969	       4.0
 750.44196	       3.1
 751.66589	       3.0
 761.78809	       8.1
 768.59216	       3.2
 778.57104	      10.2
 781.46686	       9.6
 782.08215	       2.9
 783.50269	       2.6
 785.36829	      10.1
 794.49146	      25.3	b (15) (2+)
 797.44006	      17.8
 804.29089	       8.3
 814.22449	       9.5
 829.13281	      17.2	y (7) (1+)-H2O
 830.59167	      16.9	y (7) (1+)-NH3
 834.10181	       8.3
 836.67773	      18.8
 839.09302	      29.6
 844.51355	       3.9
 847.67493	      15.5	y (7) (1+)
 848.51416	      49.9
 849.83301	       7.9
 851.57666	      36.4	y (15) (2+)
 854.59631	       4.8
 859.60437	      28.2
 862.01367	       4.1
 864.08459	      25.2
 865.67908	      16.1
 876.40356	      18.9
 878.30811	      24.0
 881.77539	      15.8	b (9) (1+)-H2O, b (9) (1+)-NH3
 883.96948	      27.9
 885.98914	      17.9	y (24) (3+)-NH3, y (24) (3+)-H2O
 887.00134	      16.4
 891.46423	      11.9	b (17) (2+)-NH3, b (17) (2+)-H2O, y (24) (3+)
 893.37622	       4.9
 894.54993	      18.4
 895.40967	       9.1
 900.45923	      26.6	b (17) (2+)
 901.21301	       5.2
 902.74292	      25.6
 903.62268	      14.1
 906.69812	      11.8	y (16) (2+)-NH3, y (16) (2+)-H2O
 910.19226	       6.3
 915.54028	      17.5	y (16) (2+)
 917.29846	      13.9
 918.28955	       7.2
 919.26965	      19.8
 920.30066	       6.6
 923.02222	      23.9
 924.76721	      28.9
 928.61475	       5.7
 931.60840	       2.4
 933.53040	      12.7	b (26) (3+)-NH3
 935.30066	      32.4	y (25) (3+)
 939.31494	      18.6
 942.83826	      37.5	y (8) (1+)-H2O
 943.59497	      31.6
 944.69067	       6.0
 948.18323	      37.8	b (18) (2+)-NH3, y (26) (3+)-H2O, y (26) (3+)-NH3, b (18) (2+)-H2O
 949.66895	      44.8
 952.08325	      38.9
 953.15942	      20.9	y (26) (3+)
 956.31494	      22.1	b (18) (2+)
 957.53992	      11.3
 958.95801	      13.9	y (17) (2+)-NH3
 961.66907	      21.0	y (8) (1+)
 962.77197	      40.4
 963.48499	      10.2
 964.08618	       2.4
 965.77905	       6.9
 968.70764	       5.8
 970.56189	       8.6
 972.49146	       7.2
 975.59155	      19.5	b (27) (3+)
 977.59595	       9.8
 979.32141	      46.1
 982.25500	      15.0
 983.62231	      31.1
 984.54333	      14.9	y (27) (3+)-H2O
 986.46375	      35.5
 989.09998	      43.4
 990.90662	      37.0	b (19) (2+)-NH3, y (27) (3+), b (19) (2+)-H2O
 991.60779	      13.2
 995.82031	      58.5
 998.60303	      21.0
1000.48120	      48.3	b (19) (2+)
1004.31506	     130.5
1005.57104	       9.9
1006.28662	       1.6
1007.50488	      56.6
1009.73047	      21.2	b (10) (1+)-NH3, b (10) (1+)-H2O
1013.33801	      55.4	[M+3H] (3+)-NH3-H2O
1014.23169	      29.5	y (18) (2+)-H2O
1016.81323	      21.3
1028.23950	      64.1	b (10) (1+)
1031.53296	      24.7
1032.66455	       3.6
1033.94202	       4.9
1035.38513	      22.2
1039.39832	      14.1
1040.60498	       6.0
1041.94116	      22.9
1044.85791	      53.1
1047.90747	      45.8	b (20) (2+)-H2O, b (20) (2+)-NH3
1048.92493	      66.5
1052.27991	       8.8
1056.68311	      11.4
1058.28821	      47.6	y (9) (1+)-NH3
1060.11951	       5.6
1061.55286	       3.8
1064.65271	       8.5
1066.02747	      45.7
1068.71570	       9.7
1070.74329	      29.3
1072.59998	      18.9
1073.83545	     138.8	y (9) (1+)
1074.61365	      31.7
1075.73560	      19.4
1077.82227	      20.5	y (19) (2+)-H2O
1079.45251	       3.1
1086.70691	       6.4
1092.31921	      72.6
1102.30872	      53.7
1105.71704	      20.2	b (21) (2+)-NH3
1109.36230	       4.1
1111.79663	      12.1
1112.80054	     184.1	b (21) (2+)
1114.20215	      23.1
1115.19666	      68.7
1118.75415	      61.3
1121.44214	      21.5
1122.64966	      16.3	b (11) (1+)-H2O
1123.89990	      37.4	b (11) (1+)-NH3
1131.47192	      31.4
1132.57007	       7.2
1138.58691	      21.8
1141.74133	       4.3
1142.89404	      47.5	y (10) (1+)-H2O
1143.86792	       4.3
1145.70129	       9.0
1149.18323	      31.7
1151.55847	      65.1
1155.48682	      10.1
1157.03967	      15.9
1161.65405	      38.6	b (22) (2+)-NH3, b (22) (2+)-H2O, y (10) (1+)
1162.61780	      30.2
1165.90540	      36.7
1166.72119	       5.2
1169.80298	       3.3
1170.94727	     234.1
1171.64648	      73.5
1178.03687	      15.2
1184.88806	      12.1
1186.30176	      69.5
1189.39380	      12.1
1193.53198	       9.4
1195.45081	      14.8
1197.23022	      13.5
1199.77612	       8.1
1200.95654	      18.3
1201.82373	      18.8	y (21) (2+)
1202.79504	       7.7
1205.31812	      60.5
1207.69763	       6.1
1211.99146	      21.2
1213.73352	       8.0
1216.39673	       9.6
1217.83545	      29.5
1219.21582	      14.9	b (23) (2+)
1220.48022	      33.4
1221.45081	       3.1
1229.79028	      15.4
1239.64490	      52.9
1243.67505	      16.8	b (12) (1+)
1249.56091	      11.9
1255.87170	      33.3
1258.50977	      38.1
1259.19055	      32.7
1259.86804	       5.3
1260.57080	       8.1
1263.67749	       7.0
1273.22205	      24.2
1275.21375	      24.5	y (11) (1+)
1276.25940	     105.6
1276.86401	      11.5
1278.72668	      26.8
1284.01233	      16.7	b (24) (2+)-NH3
1285.04529	      12.0
1287.76074	      16.1
1288.66602	      32.4
1290.26575	      16.9
1292.73120	       7.9
1297.71008	      21.4
1299.72290	      23.1
1300.70972	      17.9
1301.87695	      23.5	y (23) (2+)
1303.00342	      10.4
1303.70313	       9.8
1306.26404	      19.7
1307.68372	       2.5
1309.01550	      13.4
1310.06836	      16.8
1312.29114	      29.9
1314.53003	      22.6
1315.78394	       7.9
1321.37927	      15.2
1323.85876	       2.1
1325.94983	      23.0
1328.80200	       3.5
1330.47559	       7.6
1332.72607	      23.2
1338.58289	      12.5
1345.73767	      10.1
1347.90149	      18.8	b (25) (2+)-H2O
1348.74255	      25.5	b (25) (2+)-NH3
1355.12195	       5.2
1356.41565	      32.1	b (25) (2+), b (13) (1+)-NH3, y (12) (1+)-H2O
1357.56555	     135.8	y (12) (1+)-NH3
1358.46338	      64.5
1360.91699	      13.9
1362.79431	       9.2
1364.88782	      10.3
1369.72351	       4.1
1372.61816	      18.9	b (13) (1+)
1378.04126	      48.6
1380.32458	      13.8
1388.51343	      36.0
1390.82813	       9.4
1394.24841	      12.7
1395.33887	      39.3
1399.15332	      24.3	b (26) (2+)-NH3
1404.06360	      18.5
1405.14954	      20.7
1408.63806	      14.5
1417.84705	      19.7
1421.70825	       5.4
1433.86365	       4.5
1438.29846	      22.0
1450.70093	      25.5
1451.72864	      41.3
1452.43799	      32.2
1464.73804	       7.6
1467.74390	       2.6
1468.61792	      40.6	y (13) (1+)-H2O
1471.89209	      11.6
1473.07593	      13.3
1473.97205	       7.8
1474.97644	       5.9
1476.20251	      16.8
1502.68994	       5.2
1510.90234	       5.4
1531.91724	      36.8
1539.88696	       9.4
1557.07520	       2.9
1567.92700	       8.9
1569.81165	      28.1	b (15) (1+)-NH3
1582.63550	       7.8
1591.89355	      32.3
1594.81384	       2.5
1601.75476	       5.9
1610.84985	       6.7
1635.65662	       7.8
1718.88464	       5.3
1725.66565	       5.7
1799.10461	      17.9	b (17) (1+)
1800.07861	       6.3
1846.92554	      20.9
1953.75903	       6.8
1983.73425	       8.6
