# Supplementary material for: Top-Down and Bottom-Up Identification of Proteins by Liquid Extraction Surface Analysis Mass Spectrometry of Healthy and Diseased Human Liver Tissue
Source: J Am Soc Mass Spectrom. 2014 Sep 3;25(11):1953–61. doi: 10.1007/s13361-014-0967-z (PMC4197381; doi:10.1007/s13361-014-0967-z)
Supplement: Supplementary file 5 — (ZIP 6136 kb) [file 13361_2014_967_MOESM5_ESM.zip › data/VSGVECMIIANDATVK_-3_4_8620.txt]

m/z	i	matches
246.56874	3.2
248.20535	10.1
255.24139	11.5
258.21109	4.1
269.19818	15.2
301.12228	8.8
306.18921	4.6
311.30344	21.0
315.29510	3.9
336.17328	8.5
343.30505	6.5
347.39426	13.0	y (3) (1+)
348.16357	3.6
361.69147	3.6
367.29730	6.8
373.61682	4.0
374.42783	5.9
385.26031	9.4
389.34894	3.7
394.36990	19.8
396.28967	5.9
399.17896	8.2
408.32034	2.3
413.43320	13.7
418.18063	5.4
422.54358	12.3
434.25269	19.7
438.38055	8.0
445.22534	3.7
446.47192	11.7
450.81128	4.2
453.66589	7.2
456.72363	4.2
458.39447	1.9
473.19818	7.1
474.45428	7.4
486.81360	2.3
488.52521	14.0
497.36017	17.2
513.30420	18.3
514.31641	4.3
515.28107	11.5	y (5) (1+)-H2O
522.16925	3.6
531.16071	16.3
537.32709	7.1
540.29102	4.5
554.47961	5.2
561.30548	19.2
562.24652	9.0
568.32996	6.6
575.32056	4.7
576.11591	23.0
584.40802	9.5
595.26605	21.0
596.50214	12.6
597.36469	17.1
604.50006	16.5
607.01373	41.4	b (12) (2+)-H2O
630.46100	30.6	y (6) (1+)-NH3
633.59833	5.8
643.77582	19.5	b (13) (2+)-H2O, b (13) (2+)-NH3
647.41705	122.5	y (6) (1+)
648.42035	12.0
650.36438	5.4
652.26935	3.9
654.32715	22.4	y (12) (2+)
655.39856	14.7
670.34033	7.9
673.40662	8.9
676.76807	4.6
677.52014	7.6
678.49164	3.4
687.84064	15.9	b (7) (1+)-H2O
689.46692	19.3
690.45685	30.5
697.47900	10.9
701.57867	24.9	y (7) (1+)-NH3
702.46533	18.2
703.57977	55.0	y (13) (2+), b (14) (2+)
705.32019	9.5
706.30103	44.3	b (7) (1+)
707.43256	10.2
710.55237	32.8
717.00061	23.8
718.45990	167.4	y (7) (1+)
719.40094	76.1
720.36804	8.5
725.96149	10.0
726.73328	2.6
727.58789	10.8
732.96985	7.6
739.29950	3.7
741.11792	26.2
742.44769	24.4
743.63641	35.1	b (15) (2+)-NH3, b (15) (2+)-H2O
746.45990	5.7
753.10651	15.3	b (15) (2+)
755.45966	6.3
756.25031	5.5
756.85620	6.7
760.58344	9.4
761.65509	7.2
767.61987	35.3	y (15) (2+)-NH3, y (15) (2+)-H2O
768.22925	40.3
770.89130	10.4
780.42725	24.0
782.45074	16.9
791.56812	4.0
794.35205	21.5
799.33691	16.1
800.40643	12.6
801.47095	27.5	b (8) (1+)-H2O
802.87842	64.9
805.37805	30.5
807.36029	49.5
808.27344	50.8	[M+2H] (2+)-NH3-H2O
811.61237	13.7
816.66937	105.0	[M+2H] (2+)-NH3, [M+2H] (2+)-H2O
817.34521	19.3
831.62933	43.2	y (8) (1+)
832.40039	46.7
833.41498	28.4
834.95380	18.3
839.80518	9.2
842.91443	15.5
843.90369	33.7
847.64392	4.9
859.55450	11.6
860.53839	14.6
862.76544	7.0
872.54547	41.7
877.69598	18.6
886.45123	12.8
888.36639	5.9
890.40674	4.2
891.44965	16.5
895.42426	3.9
896.39545	42.8
898.70117	14.6
900.03925	18.5
901.57520	7.0
904.72968	8.2
914.80707	33.0	b (9) (1+)-H2O
917.58942	13.7
919.02594	40.9
920.73041	4.1
930.55182	9.3
931.54193	15.8
932.61011	70.3	b (9) (1+)
933.56250	28.8
937.20117	49.6
944.61359	69.4	y (9) (1+)
945.46271	59.5
946.68524	12.7
948.50708	7.6
951.02246	9.8
952.73322	16.9
953.58929	5.0
959.79120	17.2
962.54468	9.0
964.67499	12.5
966.61694	14.7
967.34229	5.2
968.74078	14.0
971.83893	6.8
972.63873	31.1
973.52948	10.9
981.47369	16.5
984.21875	65.1
985.34344	4.0
986.63470	14.8
987.68890	10.7
988.70483	36.2
990.98700	23.7
994.60431	4.4
995.32941	6.2
997.24396	13.3
1003.56201	111.7	b (10) (1+)
1004.54608	2.6
1008.09180	35.8
1015.62152	33.7
1037.63477	3.4
1038.56262	26.0
1053.52271	2.4
1063.26819	20.1
1065.66150	6.0
1071.62561	19.5
1074.14148	52.9
1075.66675	88.9	y (10) (1+)
1088.76477	8.2
1094.55786	11.8
1095.68506	14.0
1096.58936	14.7
1098.54626	21.2
1112.45984	3.1
1115.69592	15.1
1117.13525	36.2	b (11) (1+)
1120.72095	14.8
1121.67542	19.8
1122.62122	20.5
1125.04260	21.1
1125.95361	5.9
1127.53320	12.7
1130.60266	28.8
1138.91907	23.8
1144.20239	4.7
1152.58228	9.5
1156.48926	21.9
1161.79565	4.6
1164.14014	9.6
1164.77649	9.6
1169.47693	11.2
1178.69958	35.0	y (11) (1+)
1179.61353	17.8
1180.95288	42.5
1193.85706	14.6
1198.54590	16.2
1207.78723	4.4
1208.98022	14.3
1209.71643	3.3
1221.28943	3.8
1232.46753	8.5	b (12) (1+)
1234.40784	11.7
1256.80444	4.3
1264.53357	17.4
1273.93311	10.2
1281.83716	21.1
1286.73157	13.7	b (13) (1+)-NH3
1288.87244	7.3
1303.61670	14.6	b (13) (1+)
1304.52124	15.9
1307.67566	50.4	y (12) (1+)
1308.65466	30.3
1332.80701	2.5
1335.82336	2.4
1337.66943	25.0
1338.67603	4.0
1386.84644	26.6	b (14) (1+)-H2O, b (14) (1+)-NH3
1401.97888	2.4
1405.73206	14.2
1423.85779	8.5
1433.54785	4.2
1464.64136	7.4
1469.55164	11.6
1485.29883	5.9
1486.80566	10.6	b (15) (1+)-NH3
1503.91418	2.8
1504.66882	19.7
1551.93469	6.9
1616.72034	4.4
