# Supplementary material for: Top-Down and Bottom-Up Identification of Proteins by Liquid Extraction Surface Analysis Mass Spectrometry of Healthy and Diseased Human Liver Tissue
Source: J Am Soc Mass Spectrom. 2014 Sep 3;25(11):1953–61. doi: 10.1007/s13361-014-0967-z (PMC4197381; doi:10.1007/s13361-014-0967-z)
Supplement: Supplementary file 5 — (ZIP 6136 kb) [file 13361_2014_967_MOESM5_ESM.zip › data/ITAFVPNDGCLNFIEENDEVLVAGFGR_-3_4_42294.txt]

       m/z	          i	matches
 289.55713	       6.9
 290.19476	       3.3
 327.17590	      20.9
 354.48633	       5.5
 357.38477	      22.0
 368.33820	      13.0
 376.37592	       7.8
 379.21924	       5.1
 384.43005	       8.3
 391.33948	      10.1
 403.34717	      15.5
 404.38531	      35.2
 415.24347	       5.5
 427.14691	       3.4
 430.28467	       3.7
 436.31128	      25.0	y (4) (1+), y (12) (3+)
 443.59747	       2.3
 447.21426	      11.3
 457.50098	       7.8	b (9) (2+)
 466.31381	      18.9	y (9) (2+)-NH3
 488.20313	      14.1
 500.25684	      18.0	b (10) (2+)-H2O
 502.23581	       5.9
 507.41144	      15.7	y (5) (1+)
 508.15924	       6.1
 513.21576	      16.7
 519.12292	      12.9
 525.20245	       3.9
 529.32745	       7.9
 532.33398	      28.9	y (10) (2+), b (5) (1+)
 535.99286	      12.4
 540.25702	       9.6	b (15) (3+)-NH3, b (15) (3+)-H2O
 551.42566	      13.1
 552.13916	       5.7
 561.31848	      17.3
 580.20264	       9.0	y (11) (2+)-H2O, y (11) (2+)-NH3
 587.36218	      10.1
 596.32507	       7.5
 600.15387	       8.6
 606.42084	      40.1	y (6) (1+)
 630.59534	       7.1
 640.43317	      12.0
 644.44922	      17.5	y (12) (2+)-H2O, y (12) (2+)-NH3
 656.46014	       5.5
 657.13000	       3.9
 658.40369	       6.1
 664.59271	      10.5	b (18) (3+)
 666.39026	      11.6
 671.17755	       6.6
 684.48376	       6.3
 691.45721	       6.4
 692.73590	       7.6
 695.33398	       6.5
 698.35828	      15.8
 700.17291	       8.2
 702.02954	      24.0	b (19) (3+)-H2O, y (7) (1+)-NH3, b (19) (3+)-NH3
 709.53088	       4.8
 716.18457	       5.2
 719.50360	      19.1	y (7) (1+)
 720.49780	       7.3
 737.22345	      11.4
 738.55725	       8.7
 740.61298	      14.6	b (20) (3+)
 743.52960	      22.5	b (7) (1+)
 745.44849	      18.9	b (14) (2+)-NH3
 746.60449	       8.6
 748.50531	       5.6
 750.31506	       5.6
 754.31317	      15.5
 758.51776	      14.2
 761.49268	      23.2
 763.36389	       7.5
 766.35388	       4.7
 772.14764	       8.7	b (21) (3+)-H2O
 791.74567	      16.3
 795.45032	       4.5
 798.56604	      13.0
 808.98450	      22.2	b (15) (2+)-H2O, b (15) (2+)-NH3
 809.74799	      10.3
 810.95300	       6.3
 819.53711	       3.7
 827.36865	      20.1
 830.45807	       4.5
 831.36926	       6.4
 837.22064	      14.7
 840.47028	       5.4
 841.54095	       5.9
 842.70966	      32.8
 843.58209	      12.6
 845.45386	       8.6
 851.20190	      15.3
 862.59479	       5.0
 864.43292	       5.1
 866.03564	      16.9
 869.22192	      20.7
 874.24316	      32.1	b (16) (2+)-NH3
 881.07452	      31.1
 883.41205	      29.8
 886.54077	      21.0
 892.44861	      14.2
 893.54089	      35.8
 894.56525	      10.2
 898.84021	      36.1	b (9) (1+)-NH3
 899.58136	       8.8
 900.62854	       5.9
 907.35754	      12.7
 908.54425	      43.3	y (25) (3+)
 910.07501	      13.2
 916.38544	      44.4	b (26) (3+)-H2O, b (26) (3+)-NH3
 921.67987	      17.1	b (26) (3+)
 930.96692	      11.5	b (17) (2+)-NH3, b (17) (2+)-H2O, y (9) (1+)-NH3
 936.87836	       5.4
 938.68109	      34.3	b (17) (2+)
 941.05542	      28.7
 944.03491	      60.8
 944.67432	       8.2
 947.12518	      51.0	y (9) (1+)
 947.82605	      29.0
 952.76660	      19.3	y (17) (2+)-NH3, y (17) (2+)-H2O
 955.42865	      37.8
 957.92706	      32.5
 959.82996	      32.5
 962.02448	      18.8	y (17) (2+)
 962.64185	      28.1
 963.45221	      21.6
 964.22015	      20.2
 965.19849	       8.2
 966.02637	       8.5
 967.89050	      48.3
 969.32074	      41.4	[M+3H] (3+)-NH3-H2O
 972.49268	      21.4
 985.32208	      32.3
 987.29016	      17.0	b (18) (2+)-H2O
 988.57294	       2.6
 989.20337	       4.2
 991.96313	      18.3
 997.07220	       8.8	b (18) (2+)
 998.14032	      11.2
1000.98004	      37.5	b (10) (1+)-NH3, b (10) (1+)-H2O
1003.60333	      10.7	y (18) (2+)-H2O
1004.88873	      20.6	y (18) (2+)-NH3
1008.39233	       6.4
1025.44922	       3.3
1029.64941	      21.8
1030.88855	       9.2
1033.38428	      22.3	y (19) (2+)-NH3
1034.18127	      11.5
1038.16748	      17.9
1039.72998	      43.3
1042.43372	      48.7
1046.46716	       9.1
1047.62256	      12.6
1048.85657	      52.6
1052.46899	      39.5	b (19) (2+)-NH3, b (19) (2+)-H2O
1060.58521	      32.8
1062.43933	      26.6	y (10) (1+)
1071.69360	      32.5
1073.45276	      18.9
1074.40112	      47.7
1080.53601	       5.9
1082.09888	      37.8
1083.58215	      19.1
1085.08582	      33.5
1085.96118	      13.4
1090.00330	      54.6	y (20) (2+)-NH3, y (20) (2+)-H2O
1090.71655	       8.1
1093.56189	      20.0
1097.43689	      73.8
1098.79639	      81.7	y (20) (2+)
1099.73633	      77.4
1101.43677	       8.8
1102.21753	      98.5	b (20) (2+)-NH3, b (20) (2+)-H2O
1105.59021	      60.2
1107.56714	       2.4
1109.40015	      44.5
1111.15918	       9.3	b (20) (2+)
1113.51147	      15.5	b (11) (1+)-H2O
1118.98059	      14.5
1122.12830	      21.9
1124.48828	      17.0
1126.66968	       9.2
1131.53955	      14.8	b (11) (1+)
1135.75818	      38.0
1136.96216	      74.8
1138.99548	     140.4
1143.36206	      50.3
1144.70593	       7.1
1152.68872	      35.6
1153.34082	      66.1
1154.04712	      10.4
1158.52344	      13.6
1159.31531	      31.5	b (21) (2+)-NH3, b (21) (2+)-H2O, y (11) (1+)-NH3, y (11) (1+)-H2O
1164.26575	      80.3
1166.42981	       6.2
1168.08838	      16.0	b (21) (2+)
1169.76624	      20.5
1176.07300	      10.2	y (11) (1+)
1176.76099	       9.4
1180.65308	       7.8
1196.64270	      28.3	y (22) (2+)-NH3
1199.62598	       2.6
1202.13293	      19.7
1203.90002	      48.6
1204.68384	      55.9	y (22) (2+)
1207.59387	      13.1
1208.63196	      14.6	b (22) (2+)-NH3, b (22) (2+)-H2O
1209.62183	      12.7
1211.25769	      34.2
1214.12024	      40.8
1216.47522	      10.9
1217.28076	      45.3	b (22) (2+)
1221.35291	       7.3
1222.76501	      30.4
1227.34424	      24.9	b (12) (1+)-H2O
1229.94409	      27.5
1232.28711	      29.7
1237.73657	      24.1
1239.53711	      29.5
1240.61658	      11.6
1243.19092	       9.5	b (23) (2+)-H2O
1247.76904	      13.6
1251.66467	      96.1
1252.71899	      37.1	b (23) (2+)
1255.15649	       9.7
1265.36133	      64.5
1266.70984	      28.5
1269.81616	      27.2
1270.79736	      10.5
1271.72961	       8.5	b (24) (2+)-H2O
1274.29163	      39.4
1279.18103	       3.2
1281.13647	      12.3	b (24) (2+)
1282.32214	      27.9
1284.02209	      18.1
1294.07520	      17.2
1295.08704	      12.1
1305.72681	      11.0	y (12) (1+)
1307.05566	      10.8
1312.65369	      18.3
1315.35620	      23.9
1316.57117	       8.6
1336.13416	       7.1
1338.57849	      27.8
1339.26978	      19.7
1343.47046	       2.8
1346.65576	      10.4	b (25) (2+)-NH3
1354.80920	      31.9	b (25) (2+), y (25) (2+)-NH3, y (25) (2+)-H2O
1356.12256	      64.1
1357.58582	      17.0
1359.71301	      12.6
1370.47412	       7.8
1375.77551	      12.5	b (13) (1+)-NH3
1377.14453	       5.0
1382.73169	      30.7	b (26) (2+)
1389.71826	      24.0
1404.23755	       5.1
1407.53931	       7.2
1412.02124	       3.4
1417.72754	       4.0
1418.72339	       7.4
1428.76282	       3.0
1437.70581	      16.4
1450.12866	      19.4
1451.30261	      32.1
1461.76526	      14.8
1462.99829	      15.0
1465.27026	      51.1
1478.64612	       2.9
1487.70239	       5.6
1491.61438	      13.6
1504.97314	       9.9	b (14) (1+)
1509.26160	      17.2
1552.46667	       9.5
1558.82507	       4.2
1569.97888	       9.8
1573.86926	      26.3
1575.01306	      57.5
1592.83984	      10.2
1664.41748	       7.7
1672.95923	      13.5
1688.83313	      23.6
1690.55518	       3.1
1697.83435	      16.4
1765.95374	       6.9
1794.92334	      14.0
1803.65637	      20.8
1815.86353	      20.1
1873.98669	      16.8
1878.10852	      14.5	b (17) (1+)
1878.84094	      17.4
1885.06628	      29.7
1901.84375	       9.3
1974.00586	       9.6
