# Supplementary material for: Top-Down and Bottom-Up Identification of Proteins by Liquid Extraction Surface Analysis Mass Spectrometry of Healthy and Diseased Human Liver Tissue
Source: J Am Soc Mass Spectrom. 2014 Sep 3;25(11):1953–61. doi: 10.1007/s13361-014-0967-z (PMC4197381; doi:10.1007/s13361-014-0967-z)
Supplement: Supplementary file 5 — (ZIP 6136 kb) [file 13361_2014_967_MOESM5_ESM.zip › data/SIYHFGNTSTFCEYTVIK_-3_4_7991.txt]

m/z	i	matches
216.29655	4.2
217.50085	5.9
219.41545	8.3
228.17207	2.3
230.04846	3.3
233.11877	3.5
234.17575	27.7
242.18549	5.2
246.28781	6.8
248.26350	8.4
249.21361	15.1
254.10364	10.1
255.05252	8.6
257.36609	9.0
258.13263	5.1
260.99304	2.6
262.48798	18.7
263.19547	2.8
277.16357	8.9
286.29492	3.5
290.60483	6.5
294.42587	24.0
295.41968	2.4
310.42108	17.0
311.20026	3.3
315.58453	10.4
318.67419	3.0
329.30408	3.7
334.37109	2.6
335.40198	25.7
336.37506	5.3
338.29968	45.0
340.47186	6.5
346.29913	11.9
347.42484	7.1
352.32025	28.5
353.29993	15.6
356.41864	4.3
357.28589	10.6
359.34772	64.1
364.54333	8.7
368.03683	3.3
369.50342	2.4
370.36707	2.2
385.48383	7.1
396.37408	14.4
398.41623	7.9
401.52377	5.2
406.62756	7.0
420.25781	3.1
423.55939	10.1
424.20099	3.4
426.36020	4.8
428.29193	10.3
431.23285	12.5
432.56308	4.6
434.37057	10.4
437.48969	57.4
440.35986	2.4
443.65881	7.9
446.58398	20.0
451.53448	95.5
452.42029	114.9	b (8) (2+)-NH3, b (8) (2+)-H2O
453.12860	3.7
455.08435	53.1
456.25226	11.6
460.65912	51.6
461.50116	10.4
462.43384	6.2
464.92194	13.5
468.44525	19.0
469.28259	63.8
471.39880	2.4
472.39026	15.6
477.85553	77.7
479.05542	37.1
480.38208	25.1
481.83490	11.4
482.47913	4.5
483.44287	11.5
484.24738	9.0
486.33344	41.0
487.71527	29.2
490.43054	13.8
493.38721	9.8
495.52283	171.0	b (9) (2+)-H2O, b (9) (2+)-NH3
496.34351	81.0
501.82928	100.2	b (4) (1+), y (8) (2+)
502.50256	79.5
504.39258	43.4
510.04706	27.7
513.48047	17.2
514.55701	29.0
515.27203	18.0
516.29034	13.3
517.27942	6.8
518.35419	14.0
523.55750	44.7
524.70624	16.5
527.53510	39.4
532.76971	16.2
537.00964	233.1	y (14) (3+)
537.76831	71.1
540.67279	2.6
543.72601	17.8
545.80914	172.4	b (14) (3+)-NH3, b (10) (2+)-H2O, b (10) (2+)-NH3
546.73383	6.9
547.50989	17.7
551.48779	57.2
552.52533	310.5	y (9) (2+)
553.51019	18.5
554.81232	18.3
557.17004	11.8
559.43750	17.6
560.42609	15.0
563.34723	23.6
564.97919	22.8
566.90350	13.8
567.74908	19.1
569.41376	12.4
573.50317	10.3
575.91101	11.3
577.50024	7.0
580.56665	38.6
581.29010	15.3
584.69800	23.0
586.36658	15.5
589.07434	65.1
589.81140	13.8
591.74579	16.0
592.78949	8.8
594.54456	3.9
595.64679	41.6
596.43451	52.3
597.28693	43.8
598.27167	123.1
599.02698	58.1
600.47681	18.6
601.77570	24.3
602.39154	31.3
604.52466	14.7
605.65759	52.5
608.76703	20.0
610.39606	283.3
611.31952	61.4
612.05377	34.7
614.68524	41.1
616.48120	19.7
617.45917	13.2
618.67444	1064.6	b (11) (2+)-H2O
619.70477	473.7	b (11) (2+)-NH3
620.51776	4.9
622.36139	8.6
623.46509	84.0
624.57715	26.5
625.65552	49.6
626.45300	9.4
627.62024	43.6
628.64825	150.2	b (11) (2+)
629.40851	11.0
631.04358	22.3
632.91455	8.1
636.20801	2.8
638.50647	6.9
640.09552	31.8
642.49994	22.2
644.41754	10.6
646.56812	24.4
647.56909	38.0
648.98077	7.5
649.67578	24.3
651.48724	28.8
654.32782	20.9
658.50476	16.7
662.39728	5.0
663.54633	17.8
666.27478	24.0
667.24670	6.3
668.68274	7.7
669.39465	2.7
671.50610	120.1	b (12) (2+)-NH3, b (12) (2+)-H2O
673.57239	6.0
676.75977	18.4
677.90094	48.0
678.60034	27.7
679.69592	35.3
680.41833	17.1
681.07867	11.1
682.63898	125.5
683.74670	64.2
684.42834	21.8
685.34558	41.2
686.10431	278.5
686.90936	148.4	b (6) (1+)-H2O
688.83551	10.8
692.09833	1167.0
692.70044	1856.2	[M+3H] (3+)-NH3-H2O
693.83807	13.0
695.11920	840.1	y (12) (2+)-NH3, y (12) (2+)-H2O
696.01013	161.4
698.15625	4.5
699.48297	15.1
708.63641	2.0
709.41431	8.8
710.48730	24.8
711.58380	8.5
712.44800	23.5
713.94537	54.2
720.59265	11.1
722.95215	38.5
725.52875	20.8
728.43365	8.7
729.54498	4.8
730.56244	3.5
731.46466	14.7
734.35291	25.7
740.54016	1.9
743.72815	6.4
744.69318	110.6	b (13) (2+)
745.45374	2.1
746.12292	5.7
751.37958	14.7
752.56427	61.8
753.58014	28.3
754.59552	14.6
756.68237	4.9
757.52856	14.4
758.59418	46.1
764.47717	3.5
768.28937	32.3
769.48254	11.2
773.57190	33.3
774.45544	7.2
775.95117	12.4
781.40259	24.5
782.54895	34.5
783.70038	32.5
786.34210	17.3
787.33917	36.2
789.56018	14.4
790.40631	39.9
794.17621	24.3
796.56006	59.1
797.44446	5.7
798.50989	11.6
799.43530	12.0
802.57648	12.8
803.63489	34.9
805.46613	10.5
807.47620	84.5
808.36761	39.9
809.65186	60.3
810.50330	42.3
812.37982	16.8
813.45966	11.6
815.01105	11.1
816.20673	31.8
816.99701	49.7
817.95880	29.9
819.43561	9.1
820.52289	13.2
821.50952	5.6
826.51758	25.2
829.60742	13.1
830.75360	12.7
832.60175	6.6
833.68433	8.5
834.90942	91.1
835.58179	11.5
837.80750	11.2
838.50836	6.6
840.42163	9.2
841.07739	21.8
843.18066	44.0
847.41571	13.1
849.50476	32.0
852.37433	5.6
855.55829	635.4	y (7) (1+)
856.44171	207.9
857.59491	24.3
858.97223	59.4
860.47955	8.4
861.24902	35.8
865.96771	13.7
867.66425	170.0	b (15) (2+)-H2O, b (15) (2+)-NH3
872.50940	14.2
873.81036	24.3
876.58356	73.2
877.48047	39.2
878.57587	41.4
879.62280	9.9
880.60999	30.9
882.54742	19.8
884.49060	46.3
886.50482	5.0
887.72424	7.9
888.46576	1.4
890.25323	66.2
892.02100	10.7
893.02417	8.1
894.46411	18.8
895.46790	13.4
896.68243	5.9
898.03674	29.1
899.26318	39.0
900.54889	13.0
903.57825	18.9
906.90576	19.3
907.99237	39.7
908.61011	17.5
909.53302	42.1
912.57996	5.0
916.62952	61.9
917.43665	36.3
918.08240	70.0
920.64319	53.4
921.70215	11.6
924.18597	48.5
925.91833	106.1	b (16) (2+)
926.97632	43.6
932.20416	51.0
933.15393	16.2
935.60089	6.5
936.55524	2.6
938.63220	262.0
939.72162	115.4
940.59686	13.3
942.08661	32.7
945.65076	3.7
946.76367	22.3
948.13824	19.5
949.23492	61.5
951.55249	19.0
954.42670	9.6
955.99475	67.4
956.64612	16.4
960.59637	24.1
962.55206	77.7
963.71606	53.6
964.50824	2.7
965.69000	3.8
968.64160	26.3
970.78503	9.0
971.79407	10.4
972.51575	20.9
973.74994	141.0	b (17) (2+)-NH3, b (17) (2+)-H2O
974.67908	17.8
980.84479	9.7
982.72681	119.2	b (17) (2+)
983.52771	62.9
984.51440	8.5
985.63110	5.0
989.41449	66.9
990.68634	26.7
992.13977	57.7
993.12988	16.4
995.32184	12.3
996.99945	30.2
998.60748	6.2
999.63513	11.0
1001.06982	28.3
1002.69104	262.0	y (8) (1+), y (17) (2+)-H2O, y (17) (2+)-NH3
1003.64185	71.4
1004.62006	15.9
1007.49139	123.4	b (9) (1+)
1008.36615	28.3
1009.72614	7.5
1013.73926	60.6
1015.53644	15.3
1016.83777	21.5
1018.57300	5.3
1022.31854	5.7
1028.67639	2.2
1030.41089	3.5
1032.51526	13.9
1036.71448	2.0
1037.60669	58.6
1038.70508	45.5
1039.67102	7.4
1044.62122	17.6
1051.51147	9.7
1054.63525	9.4
1055.55603	6.8
1056.47937	1.7
1057.78760	9.5
1065.46118	8.5
1066.60596	55.8
1067.69104	70.5
1069.57446	31.4
1071.71533	10.1
1072.76062	56.4
1073.67114	25.7
1074.60876	28.0
1076.04211	18.3
1080.74377	5.3
1086.52832	3.6
1089.15540	3.1
1090.68640	22.1
1091.57532	9.7
1094.57800	43.5
1103.55347	141.0	y (9) (1+)
1104.62463	79.0
1105.60925	20.2
1108.63110	40.8
1109.55676	16.8
1122.45496	4.4
1127.70642	16.6
1128.54736	9.1
1136.85571	16.3
1138.58789	24.0
1139.60669	43.3
1159.58569	16.9
1163.49817	8.9
1165.69141	20.5
1173.56958	41.0
1174.74255	27.0
1178.77380	8.1
1191.36023	39.6
1195.54688	19.8
1230.68066	6.4
1233.04211	23.4
1233.85046	8.4
1235.67029	59.1
1236.78503	39.7
1241.88049	9.6
1243.19519	5.8
1255.34277	5.4
1256.14417	18.4
1292.54785	6.9
1298.87549	24.2
1356.55408	7.4
1488.63562	19.2
1582.79346	4.1
1599.78064	7.2
1670.71008	3.1
