# Supplementary material for: Top-Down and Bottom-Up Identification of Proteins by Liquid Extraction Surface Analysis Mass Spectrometry of Healthy and Diseased Human Liver Tissue
Source: J Am Soc Mass Spectrom. 2014 Sep 3;25(11):1953–61. doi: 10.1007/s13361-014-0967-z (PMC4197381; doi:10.1007/s13361-014-0967-z)
Supplement: Supplementary file 5 — (ZIP 6136 kb) [file 13361_2014_967_MOESM5_ESM.zip › data/LEQTHGQLLVAHVLGYIVSSR_-3_4_61177.txt]

       m/z	          i	matches
 226.13986	       7.0
 230.05594	       2.6
 233.23416	       5.2
 235.14835	       3.7
 239.21130	       4.3
 243.75871	       6.0
 276.15997	       6.2
 280.40308	      12.2	y (5) (2+)
 326.32932	       4.6
 336.04388	       6.4
 347.32153	       3.8
 369.48920	       3.4
 371.25238	       6.8
 372.34137	       3.7
 382.42078	      11.8	y (7) (2+)-H2O, y (7) (2+)-NH3
 390.25732	       6.5
 394.60022	       4.4
 405.43750	       4.2
 411.39954	       2.3
 416.58057	      12.3
 425.28986	      11.5
 447.45102	       7.9
 465.86487	       9.4	y (13) (3+)-NH3, y (13) (3+)-H2O
 472.30078	      14.8	y (13) (3+), b (4) (1+)
 476.52618	      18.1	b (13) (3+)
 484.23621	      12.1
 491.24780	       5.6
 503.33923	       3.2
 513.28308	       8.9	b (14) (3+)
 517.27490	       7.6
 521.38062	       3.6
 524.31927	       6.6
 525.31775	      19.3
 526.34760	       5.9
 534.37866	      12.0
 542.44604	       5.5
 545.43341	       5.3
 554.40564	       3.7
 560.44824	       6.4
 565.87061	      26.0	y (16) (3+)-NH3, y (16) (3+)-H2O
 566.49225	      35.7	y (10) (2+)
 572.41663	       2.9
 578.53168	      11.9
 584.60675	       8.9
 589.52911	      12.1
 602.42401	      21.7
 603.53516	       2.5
 610.47687	      13.6	y (17) (3+)-H2O
 611.52600	       5.9
 619.59741	      19.5	b (17) (3+)-NH3, b (17) (3+)-H2O
 621.39569	       9.1
 622.56323	       7.8
 624.50677	      18.3	b (17) (3+)
 628.62183	      22.1
 634.43628	       7.5
 635.71594	      20.6
 639.61005	      20.6
 649.92786	      11.2	y (18) (3+), b (6) (1+)-NH3
 651.91193	      21.5	b (18) (3+)-NH3, b (18) (3+)-H2O
 657.42450	      20.4	b (18) (3+)
 659.12634	      18.4
 664.43915	       7.8
 666.46497	      13.9	b (6) (1+)
 667.54053	       8.6
 679.56134	      10.7
 680.73761	       6.0
 685.69983	       4.3
 688.10260	     111.1	y (19) (3+)-NH3, y (19) (3+)-H2O
 688.94904	      21.6
 691.79053	       7.4
 695.14508	      16.0
 700.45380	       5.7
 706.46582	      26.4	y (6) (1+)-H2O
 710.82959	      17.0	b (20) (3+)-H2O, b (20) (3+)-NH3
 715.38910	       2.2
 720.91449	      21.4
 723.13287	      16.0
 726.53748	       4.2
 728.51849	      14.5
 729.46906	      20.2
 730.35736	      21.1	y (20) (3+)-H2O, y (20) (3+)-NH3
 734.49866	       3.7
 737.43579	       9.4
 738.16943	      28.5
 739.31799	      22.5
 743.38025	      45.5
 746.39166	       6.3
 748.43848	      27.9
 751.88861	      23.9
 754.73987	      14.0	y (14) (2+)-H2O
 756.09039	      78.6	y (14) (2+)-NH3
 756.79431	      14.2
 757.64832	      23.4
 764.73163	      91.3	y (7) (1+)-NH3, y (14) (2+)
 777.69629	      11.7	b (7) (1+)-NH3
 788.34918	      10.5
 791.96942	       7.5
 794.54492	      48.5	b (7) (1+)
 795.24634	      32.0
 797.03284	       9.7
 799.01398	      13.9	b (15) (2+)
 803.05463	      10.0
 821.69519	      16.4
 822.55267	      13.1
 825.43829	       8.3
 836.59808	      12.8
 839.79626	      36.2
 842.87756	      23.9
 845.34644	      77.9
 847.77484	      19.2	y (16) (2+)-NH3, y (16) (2+)-H2O
 851.21027	      46.1
 851.85962	       3.8
 852.72357	       8.9
 859.94232	      33.0
 868.68323	      55.2
 874.50366	      15.4
 878.58832	       9.1
 880.34625	      82.8	b (16) (2+)
 881.09430	      38.2
 887.11597	      15.8
 889.59363	      11.4	b (8) (1+)-H2O
 894.04321	      50.6	y (8) (1+)
 902.92047	      20.7
 907.42926	      39.4	b (8) (1+)
 908.16644	      20.7
 912.24677	      41.2
 913.69995	      51.0
 924.00708	      23.3
 927.00928	       8.8
 929.41211	      15.9
 930.15778	      27.5
 933.54181	      10.5
 935.67432	      67.4
 936.99377	      20.7	b (17) (2+)
 937.86792	       2.8
 943.93463	      10.1
 946.85962	      24.5
 947.67480	      29.3
 948.87408	     122.7
 950.90411	      10.0
 957.79669	      74.9
 958.57098	      29.9
 965.49658	       9.2
 967.90637	      47.0
 974.14996	      20.9
 975.62952	      41.4	y (18) (2+), y (9) (1+)-H2O
 981.55219	       5.5
 993.07697	       8.5	y (9) (1+)
1003.77606	      33.7	b (9) (1+)-NH3
1004.64795	       5.1
1016.21796	      29.3
1017.04236	      13.4
1017.65839	      22.4
1021.13239	       6.8
1025.11328	      33.6
1026.34753	      14.2
1030.30029	      72.6	b (19) (2+), y (19) (2+)-NH3, y (19) (2+)-H2O
1031.17383	      34.7
1032.18250	      15.7
1037.64221	      64.7
1039.58984	     161.2	y (19) (2+)
1040.23181	      30.5
1041.56201	       6.3
1043.12354	      12.1
1049.58862	       5.4
1052.69360	      32.5
1058.56140	       5.9
1063.70630	       5.0
1070.51550	       3.4
1072.70154	      17.6
1094.62854	       6.3
1103.54919	      28.5	y (20) (2+)
1105.74268	      10.0
1119.06042	       8.4	b (10) (1+)
1125.46619	      57.0
1134.46912	      25.5
1142.90222	      10.8
1143.75024	      10.3
1183.82605	      22.2	y (11) (1+)-H2O
1184.59692	      27.9	y (11) (1+)-NH3
1190.73328	      10.0	b (11) (1+)
1203.66345	      17.3
1254.47229	       2.8
1259.81580	      20.6
1314.76587	      16.5
1331.01892	       8.0
1358.73804	      15.1
1376.32129	      10.7
1417.83838	       6.9
1427.69971	       6.7
1443.79504	      11.7
1453.59167	       7.7
1460.49329	      11.5
1519.13892	       4.8
1519.93225	      16.7
1660.60657	       3.7
1678.99414	      18.1
1804.66907	      11.1
