# Supplementary material for: Top-Down and Bottom-Up Identification of Proteins by Liquid Extraction Surface Analysis Mass Spectrometry of Healthy and Diseased Human Liver Tissue
Source: J Am Soc Mass Spectrom. 2014 Sep 3;25(11):1953–61. doi: 10.1007/s13361-014-0967-z (PMC4197381; doi:10.1007/s13361-014-0967-z)
Supplement: Supplementary file 5 — (ZIP 6136 kb) [file 13361_2014_967_MOESM5_ESM.zip › data/AVLEEGTDVVIK_-3_4_3262.txt]

       m/z	          i	matches
 212.76630	      12.0
 214.29697	      27.2
 216.21790	      10.6
 229.19118	       2.8
 232.48578	      10.0
 239.17474	       4.3
 243.50818	       3.4
 246.12320	       3.1
 255.75980	       7.3
 260.33789	       7.7
 271.24118	       7.0
 272.43066	       3.4
 278.42160	       2.8
 284.44034	      26.5	b (3) (1+)
 285.30914	       4.3
 287.45071	       9.1
 299.35724	      14.6
 300.24207	       1.9
 306.43628	       6.2
 327.19073	      17.3
 330.33292	      15.1
 332.53931	      11.3
 337.07001	      23.2	y (6) (2+)
 342.22180	       7.2
 355.48111	       6.4
 360.38324	       4.1
 368.27844	       6.8
 372.23358	       4.8
 378.24268	       5.1
 382.18188	       4.2
 395.12128	       4.5
 396.38132	      24.0
 400.28888	       3.1
 408.39996	       9.8
 413.32123	      34.2	b (4) (1+)
 414.41953	      19.6
 418.34006	      14.4
 423.51624	      17.7
 435.23102	       2.9
 438.64618	      12.1
 441.33252	      13.4
 449.63385	       7.0
 451.43256	       4.1
 456.53638	      50.5
 457.19818	      19.0	b (9) (2+)
 458.45813	      18.9	y (4) (1+)
 464.54535	       7.7
 470.72357	      16.0
 480.61182	      26.2
 481.42883	       7.7
 485.22351	      11.1
 487.44183	       8.2
 492.29633	      19.2
 493.19684	       5.1
 493.95331	      21.5
 496.54852	       8.7
 498.93176	      22.0	b (10) (2+)-H2O
 502.93127	      21.0
 507.36859	      14.5
 513.66376	      40.3
 514.62079	      12.4
 521.35815	       2.0
 522.23962	      36.9
 524.31183	      15.3
 526.34009	       2.1
 531.39301	       6.6
 536.68707	       2.1
 537.59570	      18.3
 539.25879	       2.9
 540.38605	      20.8
 542.50269	      71.9	b (5) (1+), y (10) (2+)-NH3, y (10) (2+)-H2O
 543.53369	      23.5
 544.37573	      56.0
 545.79822	       7.4
 552.08026	     109.0	y (10) (2+)
 556.44720	      16.4
 557.57098	      12.2
 558.41516	      11.9
 559.96356	     111.1
 561.40137	      20.5
 563.34442	      17.6
 564.37494	       2.6
 565.86407	      48.3
 567.12988	       6.8
 573.54510	       9.3
 574.93738	      32.9
 576.34735	      16.6
 580.71661	      40.4	b (6) (1+)-H2O
 582.96790	      15.9
 584.25726	      10.0
 585.67657	       8.7
 587.68909	      16.7
 588.93445	      13.2
 590.27783	      10.4
 591.84204	      46.8
 592.56354	      52.9	y (11) (2+)-H2O, y (11) (2+)-NH3
 593.27563	      16.4
 596.87927	      16.2
 598.98590	      25.4
 599.99652	      36.0	b (6) (1+)
 601.30737	      20.1	y (11) (2+)
 603.55670	       4.8
 608.43457	      14.8
 609.52856	      15.4
 611.23096	      43.3
 614.42059	      16.1
 619.28540	      66.0	[M+2H] (2+)-NH3-H2O
 620.69904	      44.3
 622.66986	      46.1
 625.03662	     146.1
 626.03845	     107.4
 628.09412	     360.2	[M+2H] (2+)-H2O, [M+2H] (2+)-NH3
 628.82458	      67.3
 630.76239	      18.7
 645.60236	      13.6
 659.22351	      29.4
 665.53168	      10.5
 667.54120	       4.0
 670.10657	       6.4
 674.55103	       6.8
 675.59277	      11.3
 677.21869	      29.8
 681.20819	      15.3
 683.39270	      12.9
 686.40277	       5.7
 687.77222	       9.0
 688.49774	      12.4
 691.53766	      16.1
 700.43378	      12.2
 702.02301	      28.8
 705.98480	      61.7
 706.64941	      10.1
 707.55988	      25.5
 715.52411	       9.2
 716.28650	      25.1
 717.49377	      15.4
 718.70172	      82.4
 720.67664	      12.1
 724.79742	      15.8
 731.55359	      66.0	y (7) (1+)
 732.46295	      21.8
 734.39966	      24.9
 735.09949	      36.5
 737.83881	      32.5
 741.53406	       7.5
 742.53418	       8.2
 743.41602	       5.6
 753.50769	      27.2
 757.46991	       8.2
 758.35333	      16.9
 760.43201	       9.5
 762.98822	       9.4
 764.34900	      11.4
 765.39569	       7.1
 766.84015	       8.4
 768.51746	       3.1
 769.13220	       5.7
 771.85693	      28.6
 773.33173	      25.7
 775.77356	      23.7
 782.19806	      15.8
 783.29565	      23.6
 784.03351	      14.0
 785.70630	       8.3
 786.86664	      13.8
 787.61737	       5.4
 788.56165	      10.3
 790.91064	     100.3
 791.78217	     278.9
 796.31677	      10.8
 797.69574	      31.7	b (8) (1+)-H2O
 804.92682	      15.4
 812.17316	      20.4
 815.64868	      36.0	b (8) (1+)
 817.73676	       5.2
 818.52130	       6.2
 819.37628	       8.3
 822.60077	       3.7
 825.60400	      13.8
 833.61487	      16.4
 839.00812	      12.6
 839.80811	      21.2
 840.53442	       5.2
 841.17981	      60.8
 842.45483	       8.3
 843.73291	      14.1
 844.61719	      14.2
 847.79767	     208.5
 848.64673	      52.1
 849.65979	      98.9
 851.92743	      14.8
 860.48059	      69.9	y (8) (1+)
 861.57617	      43.5
 870.71027	      30.4
 884.54132	      25.5
 890.80518	      22.8
 896.53284	       5.1
 905.56604	       7.0
 910.43195	      33.4
 911.47351	      24.3
 912.78290	       8.3
 914.66229	      32.8	b (9) (1+)
 915.76880	      14.9
 925.68341	       4.2
 928.55151	      10.1
 933.75909	       4.0
 943.20752	       6.1
 944.04919	       2.6
 973.53467	       7.9
 985.58514	       3.4
 986.80414	      15.1
 989.58374	     109.2	y (9) (1+)
 990.86267	       9.9
 994.78009	       2.9
 996.11511	       5.5
 997.61139	      13.1
1013.53577	      29.1	b (10) (1+)
1014.73792	      25.1
1026.77649	      33.7
1027.55066	       2.0
1056.53223	      12.9
1058.77637	      13.1
1059.81848	       4.9
1071.63354	      10.6
1072.79370	      18.0
1102.82959	      28.7	y (10) (1+)
1103.81750	      31.2
1126.70251	      58.7	b (11) (1+)
1127.69495	       9.5
1129.68591	       6.7
