# Supplementary material for: Top-Down and Bottom-Up Identification of Proteins by Liquid Extraction Surface Analysis Mass Spectrometry of Healthy and Diseased Human Liver Tissue
Source: J Am Soc Mass Spectrom. 2014 Sep 3;25(11):1953–61. doi: 10.1007/s13361-014-0967-z (PMC4197381; doi:10.1007/s13361-014-0967-z)
Supplement: Supplementary file 5 — (ZIP 6136 kb) [file 13361_2014_967_MOESM5_ESM.zip › data/HLVCSSGGNAGIAAAYAAR_-3_4_962.txt]

       m/z	          i	matches
 175.07965	       5.1
 182.08447	       4.2
 199.15683	      16.7
 212.17064	       5.9
 214.29688	       6.2
 227.35074	      17.8	b (4) (2+)
 239.25797	      10.6
 240.12875	       8.2
 246.40501	      12.1	y (2) (1+)
 301.44232	       4.1
 306.25397	       9.3
 307.42474	       4.8
 308.74377	      14.8
 309.43701	      19.8	b (10) (3+)
 311.26193	       2.8
 317.33044	      12.3
 317.98590	      12.5	y (3) (1+)
 329.47339	       2.1
 353.35132	       4.4
 359.28989	      13.4
 367.59662	       8.1
 374.45343	       9.2
 380.43909	       3.4
 397.25226	       9.7
 398.55136	       9.2
 400.45209	       8.6
 404.36060	      10.1
 405.80130	      19.4
 408.24384	       7.9
 411.45990	      11.1
 414.53119	       3.2
 416.03510	       4.0
 426.47345	      15.1
 435.08636	      10.5
 439.33136	      19.4
 441.21954	       3.9
 442.31683	       4.5
 446.24237	       5.1
 448.37909	       3.8
 451.40570	       8.5
 453.43463	      11.7	b (4) (1+)
 455.30853	      16.6	b (10) (2+)-H2O, b (10) (2+)-NH3
 459.27985	      40.1	y (10) (2+)-NH3
 459.95184	      24.4
 462.10352	       4.9
 463.80597	      21.8	y (4) (1+)-NH3, b (10) (2+)
 474.30487	       6.3
 475.10376	      22.0	y (16) (3+)-NH3, y (16) (3+)-H2O
 475.87274	       8.0
 480.35101	      17.4	y (16) (3+), y (4) (1+)
 481.37317	      64.8
 483.37811	       9.6
 484.27600	      20.5	b (11) (2+)-NH3
 487.70020	      15.0
 490.68677	      23.5
 491.33569	      53.3	b (16) (3+)
 492.45123	       4.6
 494.50226	      15.4
 496.26373	      17.1
 508.17950	      17.4	y (17) (3+)-H2O, y (17) (3+)-NH3
 513.11810	       4.8
 514.27332	       4.5
 515.52747	      23.2	y (11) (2+)-NH3, b (17) (3+)
 519.58154	      13.3
 522.48260	      14.0	b (5) (1+)-H2O
 523.41705	      18.0
 524.85889	      27.6	y (11) (2+)
 526.41382	      23.4
 528.44019	      96.4
 529.89087	      34.1
 531.64722	      11.3
 532.27124	       9.6
 533.33405	       9.8
 534.58972	      47.6	y (5) (1+)-NH3
 535.45044	      12.7
 536.44775	      20.6
 538.67487	      20.6	b (18) (3+)
 540.00482	      58.8	b (5) (1+), b (12) (2+)-H2O, b (12) (2+)-NH3
 542.78522	      53.8
 547.04614	      22.6
 548.79681	     123.3	b (12) (2+)
 550.33618	      10.6
 551.57190	      17.8	y (18) (3+), y (5) (1+)
 552.40875	      16.9
 553.12036	      12.7	y (12) (2+)
 554.74719	      10.1
 561.06494	      33.2
 564.29749	       6.8
 564.98572	      22.3
 566.49268	      15.3
 567.46783	      10.4
 571.80377	      18.7
 573.05066	      44.5	y (13) (2+)-NH3
 575.34167	     106.7	b (13) (2+)-NH3, b (13) (2+)-H2O
 576.42188	      15.1
 578.00800	      81.4
 579.09143	      48.9
 580.20844	       8.7
 581.67065	      22.2	y (13) (2+)
 582.63416	      50.0
 584.02313	      88.0	b (13) (2+)
 584.75336	      79.8	[M+3H] (3+)-NH3-H2O
 585.51080	      29.9
 588.05280	     233.3
 590.81366	      36.1	[M+3H] (3+)-NH3, [M+3H] (3+)-H2O
 592.50702	      31.8
 601.44226	       3.8
 616.28833	      19.0	y (14) (2+)-H2O, y (14) (2+)-NH3
 617.31879	      10.3
 619.78644	      26.6	b (14) (2+)
 622.63074	     115.7	y (6) (1+)
 623.51819	      40.6
 631.29645	       8.0
 635.42804	      22.9
 637.96661	       4.5
 645.60999	       4.5
 646.51685	      11.1
 655.55957	      96.4	b (15) (2+)
 657.42584	       2.6
 660.18140	      27.7	y (15) (2+)-H2O
 660.98346	      68.1	y (15) (2+)-NH3
 672.42017	      14.9
 675.85577	       9.9
 676.58875	       6.0
 679.32678	       8.3
 685.55292	       9.5
 689.40088	      22.3
 691.79041	       7.3
 693.37885	      38.4	y (7) (1+)
 694.37030	      12.2
 695.67889	       7.0
 699.26062	      15.1
 702.63885	      29.8
 703.59344	      11.3
 706.37897	      36.9
 707.47424	       9.7
 709.10870	      20.9
 718.43433	      10.1
 725.87421	       4.5
 732.39520	       5.7
 734.52155	      21.8
 736.88641	      21.9	b (16) (2+)
 737.71753	      22.6
 738.32178	      23.7
 740.36981	       9.8
 741.34711	       6.2
 745.74329	      32.8
 747.43872	       8.5
 749.59100	      31.3
 752.38300	       9.0
 753.26697	       7.2
 754.84412	      22.3
 758.62494	      19.1
 763.13959	      46.4	b (17) (2+)-NH3, b (17) (2+)-H2O
 764.96875	      11.3
 772.54498	      49.7	b (17) (2+)
 773.15326	      32.4
 778.41113	      12.3
 779.60175	      16.3
 781.16724	      83.5
 782.01715	      25.3
 793.08398	       3.2
 795.53027	      11.3
 801.97150	      22.4
 803.42352	       9.2
 804.29517	      19.8
 804.99762	      12.3
 809.50922	      22.9
 811.53430	      20.8
 818.52710	       4.8
 820.53143	      17.8
 829.48108	       6.1
 831.29102	       9.2
 835.52655	      31.3
 836.42847	       9.9
 837.87036	      15.5	b (9) (1+)-H2O, b (9) (1+)-NH3
 845.47015	       3.8
 863.62390	      12.7	y (9) (1+)
 865.55621	       5.6
 867.36346	       7.1
 868.22003	      15.8
 882.61188	       5.6
 886.44873	       7.3
 922.36670	      11.8
 923.49817	      13.1
 925.44659	      25.9
 926.53967	       5.4
 933.69147	      11.3
 941.69397	       3.8
 944.61584	       3.1
 947.35620	      14.9
 948.38953	       4.4
 960.37762	       2.5
 967.43182	      10.9
 979.55524	      66.3
 980.54657	      21.9
 981.63037	      20.9
 983.47089	       2.5
1004.28845	       8.0
1020.49634	      11.4
1048.61975	      10.3
1063.62695	       4.0
1082.71252	       8.6
1103.40125	       9.6
1172.67786	      11.3
1432.79163	      11.2
