# Supplementary material for: Top-Down and Bottom-Up Identification of Proteins by Liquid Extraction Surface Analysis Mass Spectrometry of Healthy and Diseased Human Liver Tissue
Source: J Am Soc Mass Spectrom. 2014 Sep 3;25(11):1953–61. doi: 10.1007/s13361-014-0967-z (PMC4197381; doi:10.1007/s13361-014-0967-z)
Supplement: Supplementary file 5 — (ZIP 6136 kb) [file 13361_2014_967_MOESM5_ESM.zip › data/LSDFGQETSYIEDNCNQNGAISLIFSLK_-3_4_40297.txt]

       m/z	          i	matches
 312.40030	       2.3
 316.38559	      15.1	b (6) (2+)-NH3, b (9) (3+)-H2O, b (3) (1+), b (9) (3+)-NH3, b (6) (2+)-H2O
 348.33276	      14.5
 351.27444	       3.5
 357.28766	      11.2
 359.49786	       6.6
 360.45566	      12.7	y (6) (2+)
 366.31564	       9.3
 370.11636	      10.1	b (10) (3+)-H2O
 386.49933	       2.6
 387.50604	       9.5	y (11) (3+)
 397.28995	       3.4
 402.74240	      12.2
 408.56595	      16.1	b (11) (3+)-NH3, b (11) (3+)-H2O
 411.32678	       8.5
 420.16803	       5.1
 430.15921	       2.7
 443.32111	       6.5
 448.10236	       3.4
 457.53223	       4.6
 461.53857	       6.9
 465.17920	       5.9
 494.30453	       6.6
 495.36090	       6.8
 496.44193	       3.3
 517.29138	       2.5
 520.14221	       6.2
 530.36688	      10.9
 561.40900	       6.1
 575.29144	       3.3
 590.02966	      17.3	y (5) (1+)-NH3, y (5) (1+)-H2O
 607.41846	      11.5	y (5) (1+)
 611.27435	      27.3
 614.24634	      18.6
 615.37811	      13.1
 623.34869	      12.2	y (17) (3+)
 630.66150	      10.3	b (6) (1+)-H2O, b (6) (1+)-NH3
 634.43982	       8.3
 638.69299	       7.5
 648.32764	       4.8
 649.44727	      23.2	b (17) (3+)
 655.27393	       5.3
 661.32318	      11.0
 670.50165	       5.4
 671.95410	      13.7
 673.43219	       5.4
 679.43213	      25.6
 685.87372	      31.1	b (12) (2+)
 692.86346	      16.1
 704.53369	      16.8
 722.92603	       3.5
 725.66486	      11.7
 728.56812	      28.9
 732.57129	       6.6
 737.61633	       5.8
 739.55981	       3.3
 744.44922	      17.7	y (20) (3+)
 756.32837	      16.6
 757.18201	       7.9
 758.33899	      26.5
 759.35028	      11.0	b (7) (1+)-H2O
 761.01453	      17.6	b (21) (3+)-H2O, b (7) (1+)-NH3, b (21) (3+)-NH3
 765.26685	      13.4
 776.59424	      15.2	b (7) (1+), y (21) (3+)
 778.26843	      13.5
 779.62964	       4.2
 783.76538	       4.6
 784.47699	      14.3
 790.47925	      12.5	b (22) (3+)-H2O, b (22) (3+)-NH3, y (7) (1+)-NH3
 796.03882	      37.8	b (22) (3+)
 800.95715	      25.1	b (14) (2+)
 802.21350	       6.4
 804.21765	      14.6
 807.68188	      14.8	y (7) (1+)
 809.16858	      52.2
 811.29456	       2.9
 812.44043	      15.3
 815.64917	       9.3
 818.40173	      10.1
 822.43103	       8.5
 824.43433	      14.1
 833.49500	       9.3	b (23) (3+)
 838.39526	       8.1
 839.68384	       6.8
 840.81116	      13.9
 842.93213	       8.1
 843.53979	      20.0	b (15) (2+)-NH3, b (15) (2+)-H2O
 846.68872	       3.7
 847.76453	      19.9
 855.57507	      15.4
 856.90576	      10.0	y (23) (3+)-H2O, y (23) (3+)-NH3
 858.73157	       3.5
 860.42273	      12.1	b (8) (1+)-H2O, y (16) (2+)-H2O, y (16) (2+)-NH3
 861.50867	       7.6
 863.42834	       7.6
 864.40820	      26.2
 865.76001	       7.9
 866.56482	      15.1	b (24) (3+)-NH3
 869.31677	      17.5	y (16) (2+)
 869.96887	      30.5
 872.45129	       6.0
 878.47815	      26.7	b (8) (1+)
 880.03284	       5.2
 882.08081	      32.4	y (24) (3+)
 886.21716	      20.1
 890.48047	      18.3
 893.70642	      18.6
 897.36768	       4.1
 898.45544	       8.0
 902.50757	      13.9	y (8) (1+)-H2O
 908.19922	       6.4
 915.02820	       9.8	b (25) (3+)-H2O, b (25) (3+)-NH3
 916.35461	      31.7
 917.43579	       5.6
 919.86096	      35.3	y (8) (1+)
 920.56372	      12.1	b (25) (3+)
 922.54321	       7.7
 923.51160	      10.2
 924.96350	      34.4	y (25) (3+)-NH3, y (17) (2+)-NH3, y (17) (2+)-H2O, y (25) (3+)-H2O
 932.47913	       7.0
 933.61230	      31.7	y (17) (2+)
 934.55115	      62.2
 935.68555	     160.0
 936.40674	      24.6
 938.34229	      27.5
 941.79553	       7.5
 947.74170	       8.8	b (9) (1+)-H2O
 948.94385	       9.5	b (9) (1+)-NH3
 949.97168	      43.5	b (26) (3+)
 963.49060	      45.3	b (17) (2+)-H2O, y (26) (3+)-NH3, y (26) (3+)-H2O
 964.68225	       8.5	b (17) (2+)-NH3
 965.53723	      10.8	b (9) (1+)
 969.75977	      25.9	y (26) (3+)
 972.76172	      39.0	b (17) (2+)
 977.52417	      92.7
 978.25708	       6.1
 979.00378	      12.2
 980.28271	      22.1	y (18) (2+)-H2O
 982.11719	       9.7	b (27) (3+)-H2O, b (27) (3+)-NH3, y (18) (2+)-NH3
 986.63770	       8.5
 987.50940	      10.9	b (27) (3+)
 988.73340	      84.0
 990.73389	      16.7	y (18) (2+)
 992.25085	      44.9	y (27) (3+)-NH3, y (9) (1+), y (27) (3+)-H2O
 998.68835	      18.1	y (27) (3+)
1002.54150	       7.7
1005.78333	      12.1
1009.15063	      35.9
1011.61304	      17.5
1014.16113	      53.4
1018.92993	      11.2
1019.86523	      22.8
1020.65027	      16.9	b (18) (2+)-NH3, b (18) (2+)-H2O
1022.04553	       3.4
1027.05603	      34.0
1028.42249	      38.3
1037.11182	      15.2	[M+3H] (3+)+H
1045.45959	       9.8
1048.61621	      11.2	y (10) (1+)
1049.76062	      19.1	b (19) (2+)-H2O, b (19) (2+)-NH3
1050.54236	      13.6
1051.57605	       4.3
1054.66980	      54.5
1055.89868	      28.0
1058.48584	      21.0	b (19) (2+)
1061.35620	      15.4
1064.85754	      51.4
1070.08728	      36.0
1071.30310	      26.8
1072.28223	      49.8	y (19) (2+)
1073.44556	      15.3
1076.44556	       3.8
1083.41174	       3.4
1085.49219	      29.0	b (20) (2+)-NH3, b (20) (2+)-H2O
1089.23193	      63.1
1090.15320	      15.1
1092.14185	      96.6
1093.96167	      44.1	b (20) (2+)
1096.56213	       7.0
1097.62500	      16.8
1098.60388	      13.1
1102.29883	      18.2
1110.41565	       4.3
1111.22327	      26.8	b (10) (1+)-NH3, b (10) (1+)-H2O
1112.41858	       4.1
1115.66077	      21.4	y (20) (2+)
1118.64404	       9.1
1128.79187	      51.0	b (10) (1+)
1129.84668	      16.8
1133.90637	      29.5
1137.10242	      16.0
1139.74683	      20.0
1147.58191	      11.0
1150.81970	      31.0	b (21) (2+)
1154.74341	       6.4
1156.39856	      62.7	y (21) (2+)-NH3, y (21) (2+)-H2O
1162.69629	      33.4	y (11) (1+)
1163.68555	      11.1
1166.01501	     109.8	y (21) (2+)
1169.38574	      16.1
1170.78589	     124.4
1178.53479	      20.2
1182.29773	       3.7
1186.68042	      44.2
1189.72314	      15.7
1194.59302	      56.7	b (22) (2+)
1199.95654	      28.1
1200.64490	       3.0
1202.51245	      13.9
1203.71167	       1.9
1205.73083	      22.6
1206.62659	       9.8
1209.41602	       7.5
1210.54761	      22.2
1218.85693	      20.2
1223.56958	      30.9	b (11) (1+)-H2O
1224.88538	      48.8	b (11) (1+)-NH3
1225.67834	       7.0
1229.16772	      11.0
1230.29956	      24.6	y (22) (2+)
1231.80237	      13.7
1234.46045	      26.1
1237.92920	      43.9
1239.55933	      15.5
1240.65771	      19.8
1241.67053	      50.1	b (23) (2+)-NH3, b (11) (1+), b (23) (2+)-H2O
1243.62720	      25.5
1246.21692	       5.3
1247.90735	      42.4
1249.21289	      11.7
1250.87341	      10.7	b (23) (2+)
1252.22876	     128.5
1254.53394	      23.9
1258.92981	      12.7
1260.72449	       8.8
1264.47620	       8.7
1278.95752	      17.5
1280.62988	      18.6
1281.69421	      19.0
1286.51172	      93.7
1289.60876	      11.9
1290.90869	      12.0	y (12) (1+)
1294.97034	      37.8
1298.54688	      26.9	b (24) (2+)-NH3, b (24) (2+)-H2O
1302.26306	      18.2
1306.68799	      17.7
1307.59644	      23.8	b (24) (2+)
1311.84570	      23.2
1320.13086	      13.2
1323.95886	      16.3
1327.22009	      52.4
1329.67395	      17.6
1331.26318	      30.1
1332.80750	       1.9
1333.90112	      13.0
1334.83313	      13.1
1335.66516	      10.6
1339.03931	      45.9
1349.48328	      20.2
1351.55310	      14.7
1353.55005	       4.3
1363.22375	      25.6
1368.18506	      18.3
1372.68103	      24.2	b (25) (2+)-NH3
1375.90088	      14.8
1381.74622	       1.8
1383.26074	       3.3
1389.56445	      11.4
1390.36646	      15.1
1396.71851	      12.6	y (25) (2+)
1407.54773	      13.7
1410.39746	       3.1
1429.16858	      11.3
1430.79175	       7.9
1437.65247	       7.0
1438.82910	       7.5
1449.97571	       3.3
1451.72058	      20.6
1454.74097	       7.6
1461.27612	      12.0
1462.92590	      10.0
1467.88574	      13.2	b (13) (1+)-H2O, b (13) (1+)-NH3
1469.95581	       6.2
1472.54419	       4.5
1474.30261	      20.1
1480.84863	      20.4	b (27) (2+)
1481.56519	      14.1
1482.46484	      23.2
1483.31567	       6.9
1486.84802	      30.6
1517.90332	       4.7
1525.89355	      16.1
1528.95581	       6.4
1554.81104	       7.5
1592.92212	       9.8
1599.75085	      10.4	b (14) (1+)
1600.62646	       2.9
1603.94299	       7.9
1622.75171	       6.5
1632.11035	      11.4
1633.11743	      25.2
1633.91504	       6.7
1668.60596	       4.5
1687.36670	      30.6
1709.50220	       7.3
1714.54126	       7.0
1802.79419	      16.8
1869.85754	       4.0
1874.04114	      14.9
1907.68677	       5.0
1924.59473	       2.2
1945.91040	       4.4
