# Supplementary material for: Top-Down and Bottom-Up Identification of Proteins by Liquid Extraction Surface Analysis Mass Spectrometry of Healthy and Diseased Human Liver Tissue
Source: J Am Soc Mass Spectrom. 2014 Sep 3;25(11):1953–61. doi: 10.1007/s13361-014-0967-z (PMC4197381; doi:10.1007/s13361-014-0967-z)
Supplement: Supplementary file 6 — (ZIP 3005 kb) [file 13361_2014_967_MOESM6_ESM.zip]

Archive with 185 entries (185 files):
- data/IYSLNEGYAK_-4_2_72728.emf
- data/IYSLNEGYAK_-4_2_72728.txt
- data/IYSLNEGYAK_-4_4_1793.emf
- data/IYSLNEGYAK_-4_4_1793.txt
- data/NLFAFFDMAYQGFASGDGDKDAWAVR_-4_2_78969.emf
- data/NLFAFFDMAYQGFASGDGDKDAWAVR_-4_2_78969.txt
- data/NLFAFFDMAYQGFASGDGDKDAWAVR_-4_4_41495.emf
- data/NLFAFFDMAYQGFASGDGDKDAWAVR_-4_4_41495.txt
- data/IGEHTPSALAIMENANVLAR_-4_2_76510.emf
- data/IGEHTPSALAIMENANVLAR_-4_2_76510.txt
- data/IGEHTPSALAIMENANVLAR_-4_4_21509.emf
- data/IGEHTPSALAIMENANVLAR_-4_4_21509.txt
- data/SLQDIIAILGMDELSEEDKLTVSR_-4_2_78194.emf
- data/SLQDIIAILGMDELSEEDKLTVSR_-4_2_78194.txt
- data/SLQDIIAILGMDELSEEDKLTVSR_-4_4_41238.emf
- data/SLQDIIAILGMDELSEEDKLTVSR_-4_4_41238.txt
- data/IFVQGIIWDINSFDQWGVELGK_-4_2_77908.emf
- data/IFVQGIIWDINSFDQWGVELGK_-4_2_77908.txt
- data/IFVQGIIWDINSFDQWGVELGK_-4_4_43864.emf
- data/IFVQGIIWDINSFDQWGVELGK_-4_4_43864.txt
- data/TITLEVEPSDTIENVK_-4_2_75162.emf
- data/TITLEVEPSDTIENVK_-4_2_75162.txt
- data/TITLEVEPSDTIENVK_-4_4_9141.emf
- data/TITLEVEPSDTIENVK_-4_4_9141.txt
- data/VDLTQVMDDEVFMAFASYATIILSK_-4_2_78641.emf
- data/VDLTQVMDDEVFMAFASYATIILSK_-4_2_78641.txt
- data/AFAGDIANQLATDAVQILGGNGFNTEYPVEK_-4_2_81000.emf
- data/AFAGDIANQLATDAVQILGGNGFNTEYPVEK_-4_2_81000.txt
- data/AFAGDIANQLATDAVQILGGNGFNTEYPVEK_-4_4_44795.emf
- data/AFAGDIANQLATDAVQILGGNGFNTEYPVEK_-4_4_44795.txt
- data/TAQFDISVASEIMAVLALTTSLEDMR_-4_2_78684.emf
- data/TAQFDISVASEIMAVLALTTSLEDMR_-4_2_78684.txt
- data/TAQFDISVASEIMAVLALTTSLEDMR_-4_4_57772.emf
- data/TAQFDISVASEIMAVLALTTSLEDMR_-4_4_57772.txt
- data/PMFIVNTNVPR_-4_2_73364.emf
- data/PMFIVNTNVPR_-4_2_73364.txt
- data/SVEAAAELSAK_-4_2_72432.emf
- data/SVEAAAELSAK_-4_2_72432.txt
- data/SVEAAAELSAK_-4_4_607.emf
- data/SVEAAAELSAK_-4_4_607.txt
- data/LPPNVVAVPDVVQAAEDADILIFVVPHQFIGK_-4_2_81852.emf
- data/LPPNVVAVPDVVQAAEDADILIFVVPHQFIGK_-4_2_81852.txt
- data/LPPNVVAVPDVVQAAEDADILIFVVPHQFIGK_-4_4_45436.emf
- data/LPPNVVAVPDVVQAAEDADILIFVVPHQFIGK_-4_4_45436.txt
- data/EFANIHPFVPLDQAQGYQQLFR_-4_2_78042.emf
- data/EFANIHPFVPLDQAQGYQQLFR_-4_2_78042.txt
- data/EFANIHPFVPLDQAQGYQQLFR_-4_4_25224.emf
- data/EFANIHPFVPLDQAQGYQQLFR_-4_4_25224.txt
- data/LPIFIADAFTAR_-4_2_73482.emf
- data/LPIFIADAFTAR_-4_2_73482.txt
- data/LPIFIADAFTAR_-4_4_26963.emf
- data/LPIFIADAFTAR_-4_4_26963.txt
- data/PFLELDTNLPANR_-4_2_74077.emf
- data/PFLELDTNLPANR_-4_2_74077.txt
- data/DLGMVTILVQDTDTALKELEK_-4_2_77233.emf
- data/DLGMVTILVQDTDTALKELEK_-4_2_77233.txt
- data/DLGMVTILVQDTDTALKELEK_-4_4_44400.emf
- data/DLGMVTILVQDTDTALKELEK_-4_4_44400.txt
- data/EVVIFGAASELFTK_-4_2_74111.emf
- data/EVVIFGAASELFTK_-4_2_74111.txt
- data/EVVIFGAASELFTK_-4_4_26853.emf
- data/EVVIFGAASELFTK_-4_4_26853.txt
- data/VLVEPDAGAGVAVMK_-4_2_73883.emf
- data/VLVEPDAGAGVAVMK_-4_2_73883.txt
- data/VLVEPDAGAGVAVMK_-4_4_6541.emf
- data/VLVEPDAGAGVAVMK_-4_4_6541.txt
- data/GPPQEEEEEEDEEEEATKEDAEAPGIR_-4_2_79896.emf
- data/GPPQEEEEEEDEEEEATKEDAEAPGIR_-4_2_79896.txt
- data/GPPQEEEEEEDEEEEATKEDAEAPGIR_-4_4_2680.emf
- data/GPPQEEEEEEDEEEEATKEDAEAPGIR_-4_4_2680.txt
- data/ENILFGMGNPLLDISAVVDKDFLDK_-4_2_78502.emf
- data/ENILFGMGNPLLDISAVVDKDFLDK_-4_2_78502.txt
- data/ENILFGMGNPLLDISAVVDKDFLDK_-4_4_44765.emf
- data/ENILFGMGNPLLDISAVVDKDFLDK_-4_4_44765.txt
- data/VLQATVVAVGSGSK_-4_2_73425.emf
- data/VLQATVVAVGSGSK_-4_2_73425.txt
- data/VLQATVVAVGSGSK_-4_4_2123.emf
- data/VLQATVVAVGSGSK_-4_4_2123.txt
- data/EAFSLFDKDGDGTITTK_-4_2_75399.emf
- data/EAFSLFDKDGDGTITTK_-4_2_75399.txt
- data/EAFSLFDKDGDGTITTK_-4_4_7751.emf
- data/EAFSLFDKDGDGTITTK_-4_4_7751.txt
- data/YDCGEEILITVLSAMTEEAAVAIK_-4_2_77924.emf
- data/YDCGEEILITVLSAMTEEAAVAIK_-4_2_77924.txt
- data/YDCGEEILITVLSAMTEEAAVAIK_-4_4_57968.emf
- data/YDCGEEILITVLSAMTEEAAVAIK_-4_4_57968.txt
- data/NMITGTSQADCAVLIVAAGVGEFEAGISK_-4_2_78839.emf
- data/NMITGTSQADCAVLIVAAGVGEFEAGISK_-4_2_78839.txt
- data/NMITGTSQADCAVLIVAAGVGEFEAGISK_-4_4_44655.emf
- data/NMITGTSQADCAVLIVAAGVGEFEAGISK_-4_4_44655.txt
- data/DVIEQLNLVTTWLQLQIPR_-4_2_76992.emf
- data/DVIEQLNLVTTWLQLQIPR_-4_2_76992.txt
- data/DVIEQLNLVTTWLQLQIPR_-4_4_55797.emf
- data/DVIEQLNLVTTWLQLQIPR_-4_4_55797.txt
- data/FNFASDVLDHWADMEK_-4_2_75594.emf
- data/FNFASDVLDHWADMEK_-4_2_75594.txt
- data/FNFASDVLDHWADMEK_-4_4_26444.emf
- data/FNFASDVLDHWADMEK_-4_4_26444.txt
- data/EPHPLQFLREANAGNLKPLFEFVREALKPVDSGEAR_-4_2_83549.emf
- data/EPHPLQFLREANAGNLKPLFEFVREALKPVDSGEAR_-4_2_83549.txt
- data/VFPDKEVMLDAALALAAEISSK_-4_2_77137.emf
- data/VFPDKEVMLDAALALAAEISSK_-4_2_77137.txt
- data/VFPDKEVMLDAALALAAEISSK_-4_4_41724.emf
- data/VFPDKEVMLDAALALAAEISSK_-4_4_41724.txt
- data/DLGIFWLNAAETWVDISSNTAGK_-4_2_77667.emf
- data/DLGIFWLNAAETWVDISSNTAGK_-4_2_77667.txt
- data/DLGIFWLNAAETWVDISSNTAGK_-4_4_54937.emf
- data/DLGIFWLNAAETWVDISSNTAGK_-4_4_54937.txt
- data/TPALIVYGDQDPMGQTSFEHLK_-4_2_77560.emf
- data/TPALIVYGDQDPMGQTSFEHLK_-4_2_77560.txt
- data/TPALIVYGDQDPMGQTSFEHLK_-4_4_19973.emf
- data/TPALIVYGDQDPMGQTSFEHLK_-4_4_19973.txt
- data/LGDPAEYAHLVQAIIENPFLNGEVIR_-4_2_78912.emf
- data/LGDPAEYAHLVQAIIENPFLNGEVIR_-4_2_78912.txt
- data/LGDPAEYAHLVQAIIENPFLNGEVIR_-4_4_42900.emf
- data/LGDPAEYAHLVQAIIENPFLNGEVIR_-4_4_42900.txt
- data/AGWSLEDVDIFEINEAFAAVSAAIVK_-4_2_78528.emf
- data/AGWSLEDVDIFEINEAFAAVSAAIVK_-4_2_78528.txt
- data/AGWSLEDVDIFEINEAFAAVSAAIVK_-4_4_55509.emf
- data/AGWSLEDVDIFEINEAFAAVSAAIVK_-4_4_55509.txt
- data/ISQAEEEDQQLLGHLLLVAK_-4_2_76852.emf
- data/ISQAEEEDQQLLGHLLLVAK_-4_2_76852.txt
- data/ISQAEEEDQQLLGHLLLVAK_-4_4_24577.emf
- data/ISQAEEEDQQLLGHLLLVAK_-4_4_24577.txt
- data/IAEVGGVPYLLPLVNQK_-4_2_75289.emf
- data/IAEVGGVPYLLPLVNQK_-4_2_75289.txt
- data/IAEVGGVPYLLPLVNQK_-4_4_26159.emf
- data/IAEVGGVPYLLPLVNQK_-4_4_26159.txt
- data/VLNQVADLLEQSLEEFAQAESK_-4_2_77581.emf
- data/VLNQVADLLEQSLEEFAQAESK_-4_2_77581.txt
- data/VLNQVADLLEQSLEEFAQAESK_-4_4_44875.emf
- data/VLNQVADLLEQSLEEFAQAESK_-4_4_44875.txt
- data/LVEEGIVSPSDLDLVMSEGLGMR_-4_2_77538.emf
- data/LVEEGIVSPSDLDLVMSEGLGMR_-4_2_77538.txt
- data/LVEEGIVSPSDLDLVMSEGLGMR_-4_4_39474.emf
- data/LVEEGIVSPSDLDLVMSEGLGMR_-4_4_39474.txt
- data/KWEQDPETFLIIIK_-4_4_23513.emf
- data/KWEQDPETFLIIIK_-4_4_23513.txt
- data/TIVLHDTSLPDVSATDFEK_-4_4_9582.emf
- data/TIVLHDTSLPDVSATDFEK_-4_4_9582.txt
- data/TFAFCTNLTELHLMSNSIQK_-4_4_41565.emf
- data/TFAFCTNLTELHLMSNSIQK_-4_4_41565.txt
- data/MKTGLFFLCLLGTAAAIPTNAR_-4_4_40617.emf
- data/MKTGLFFLCLLGTAAAIPTNAR_-4_4_40617.txt
- data/CLQWPPSDSAFETNTTSYFNGTMDSNGTFVNVTMSTFNWK_-4_4_67374.emf
- data/CLQWPPSDSAFETNTTSYFNGTMDSNGTFVNVTMSTFNWK_-4_4_67374.txt
- data/SYEPLEDPGVK_-4_4_2263.emf
- data/SYEPLEDPGVK_-4_4_2263.txt
- data/EDTIENLLAAACLLQLPQVVEVCCHFLMK_-4_4_58281.emf
- data/EDTIENLLAAACLLQLPQVVEVCCHFLMK_-4_4_58281.txt
- data/LSDQTILFQGAGEAALGIAHLIVMALEK_-4_4_56945.emf
- data/LSDQTILFQGAGEAALGIAHLIVMALEK_-4_4_56945.txt
- data/HPQELLASADFQPVPSIVGVNNNEFGWLIPK_-4_4_38842.emf
- data/HPQELLASADFQPVPSIVGVNNNEFGWLIPK_-4_4_38842.txt
- data/LQEARPCVIVSNHQSILDMMGLMEVLPERCVQIAK_-4_4_39282.emf
- data/LQEARPCVIVSNHQSILDMMGLMEVLPERCVQIAK_-4_4_39282.txt
- data/GPSVFPLAPSSK_-4_4_6721.emf
- data/GPSVFPLAPSSK_-4_4_6721.txt
- data/LQEGYDHSYYFIATFITDHIR_-4_4_27312.emf
- data/LQEGYDHSYYFIATFITDHIR_-4_4_27312.txt
- data/WIDIHNPATNEVIGR_-4_4_7771.emf
- data/WIDIHNPATNEVIGR_-4_4_7771.txt
- data/MEGLPYPTMSETMAVCSHLGSCR_-4_4_65212.emf
- data/MEGLPYPTMSETMAVCSHLGSCR_-4_4_65212.txt
- data/YAELSEEDLK_-4_4_2779.emf
- data/YAELSEEDLK_-4_4_2779.txt
- data/SFGTTVSPWVVPMDALMPFAVPNPK_-4_4_42475.emf
- data/SFGTTVSPWVVPMDALMPFAVPNPK_-4_4_42475.txt
- data/KIDVMPIQILANEEMK_-4_4_8251.emf
- data/KIDVMPIQILANEEMK_-4_4_8251.txt
- data/IADGTMAFMFESSLSLAVTKWGLKASR_-4_4_38988.emf
- data/IADGTMAFMFESSLSLAVTKWGLKASR_-4_4_38988.txt
- data/QAPQTIHLPSGEILDVFDAAER_-4_4_24995.emf
- data/QAPQTIHLPSGEILDVFDAAER_-4_4_24995.txt
- data/DFQALNPMK_-4_4_8171.emf
- data/DFQALNPMK_-4_4_8171.txt
- data/DDQVFEAVGTTDELSSAIGFALELVTEK_-4_4_58598.emf
- data/DDQVFEAVGTTDELSSAIGFALELVTEK_-4_4_58598.txt
- data/IVYGHLDDPASQEIER_-4_4_3460.emf
- data/IVYGHLDDPASQEIER_-4_4_3460.txt
- data/EVLPQLVDAVTSAQTSDSLEAILDFLDFK_-4_4_57044.emf
- data/EVLPQLVDAVTSAQTSDSLEAILDFLDFK_-4_4_57044.txt
- data/AYEDQTKPVLEYYQK_-4_4_2690.emf
- data/AYEDQTKPVLEYYQK_-4_4_2690.txt
- index.html
