# Supplementary material for: Top-Down and Bottom-Up Identification of Proteins by Liquid Extraction Surface Analysis Mass Spectrometry of Healthy and Diseased Human Liver Tissue
Source: J Am Soc Mass Spectrom. 2014 Sep 3;25(11):1953–61. doi: 10.1007/s13361-014-0967-z (PMC4197381; doi:10.1007/s13361-014-0967-z)
Supplement: Supplementary file 6 — (ZIP 3005 kb) [file 13361_2014_967_MOESM6_ESM.zip › data/IYSLNEGYAK_-4_2_72728.txt]

m/z	i	matches
155.20453	30.3
162.99611	3.3
165.98123	13.0
168.08900	8.8
169.14609	28.2
170.15979	5.1
171.10666	24.7
172.17981	15.4
173.20609	48.3
174.07671	8.2
175.20023	65.0
178.21228	24.4
180.41231	12.9
181.30920	17.9
183.21716	22.8
184.27090	6.3
185.13547	36.1
186.27286	20.0
189.17662	6.5
191.12181	102.5
192.05310	17.5
193.05750	2.0
195.00732	7.8
197.07393	31.4
198.15105	13.2
199.11472	106.2
200.20309	66.5
201.20331	58.9
202.20744	214.9
203.28923	5.6
204.24727	16.9
205.07263	27.5
207.21034	11.9
207.98260	2.8
209.22615	64.8
210.04306	6.8
212.28088	12.1
213.23116	54.0
214.16629	30.0
215.36765	16.4
216.20718	105.0
217.28633	47.3
218.23091	129.3
219.25346	48.2
220.29462	12.6
221.47679	53.1
222.33493	21.7
223.24095	58.3
224.34253	24.7
225.07050	16.2
226.24896	68.7
227.22337	15.5
228.11275	25.2
229.27211	28.3
230.27087	19.7
231.25177	14.8
232.26819	37.7
233.38358	34.4
234.25391	91.6
235.24542	12.8
237.22661	14.4
238.17130	14.7
239.28763	24.6
240.34955	56.4
241.21313	25.9
242.33847	104.1
243.28383	41.2
244.25778	30.0
245.29761	14.9
246.30652	33.8
247.19193	2.1
248.35681	47.2
249.27206	1908.0	a (2) (1+)
250.24811	271.8
251.22673	311.9
252.17117	25.7
253.31564	24.9
254.11734	4.8
254.82495	17.7
255.49487	10.2
256.30701	3.2
257.12421	16.8
258.23920	127.2
259.29373	10.8
260.35034	29.5
261.22156	7.1
262.25150	49.2
263.28391	10.9
264.21164	12.7
266.20447	129.8
267.30042	26.2
268.34497	54.7
269.50494	33.0
270.40106	18.9
271.32764	39.8
272.29532	57.3
273.13031	8.2
274.21237	10.0
275.60492	44.5
276.60333	123.5
277.24670	1671.7	b (2) (1+)
278.17181	311.1
279.37335	38.3
280.35651	31.4
281.18347	9.1
282.30688	29.4
283.25739	50.8
284.38281	85.2
285.28299	104.9
286.25000	31.0
287.31039	21.7
288.35916	44.1
289.29590	20.7
290.24847	17.4
292.00204	139.9
293.01465	36.6
294.19571	29.0
295.43088	5.9
296.40079	29.7
297.26465	2.7
298.33020	33.4
299.39667	33.5
300.35269	84.0
301.38428	85.3
302.35352	34.7
303.31555	39.8
304.37006	115.8
305.34256	11.7
306.38892	19.5
307.51172	5.4
308.45126	17.6
309.45941	22.4
310.33862	49.9
311.73065	57.6
312.50671	8.5
313.36270	43.9
314.31757	41.7
315.45499	16.9
316.49380	84.9
317.67197	30.8
318.45288	12.0
319.33356	37.2
320.30664	43.3
321.21338	75.7
322.38513	36.6
323.37213	42.9
325.11060	21.2
326.21014	33.6
327.50412	66.8
328.54398	74.9
329.45605	137.0
330.31183	51.1
331.29462	24.9
332.38281	59.6
333.40619	222.4
334.22076	45.5
335.39709	65.6
336.26236	3.7
337.37585	17.5
338.39105	56.5
339.35333	11.4
340.39023	25.5
341.38727	36.6
342.24780	9.0
343.36487	35.7
344.56500	51.8
345.41879	20.6
346.38464	122.5
347.32242	66.5
348.44977	43.1
349.34076	153.2
350.30951	68.5
351.40558	48.2
352.34628	70.9
353.63342	26.4
354.36438	99.4
355.47430	143.5
356.70044	73.4
357.56781	19.2
358.53366	22.6
359.51984	24.5
360.18524	7.3
361.42944	194.3
362.38599	51.3
363.24704	18.8
364.32959	365.4
365.21597	98.5
366.22955	22.0
367.35773	27.3
368.44507	16.2
369.36700	68.3
370.39838	75.4
371.39001	56.6
372.45471	19.5
373.31097	19.4
374.59973	45.1
375.39575	92.3
376.55215	7.9
377.58679	15.8
378.36829	45.0
379.24747	14.4
380.46799	34.7
381.44238	218.5
382.45313	56.4
383.49493	88.6
384.31927	28.0
385.45322	29.0
386.33429	28.8
387.38623	60.9
388.48828	47.8
390.21548	164.5
391.44800	43.5
392.58862	49.1
393.35291	13.3
394.06232	14.2
395.33020	32.7
396.44098	67.6
397.41522	72.2
398.20233	4.0
399.48120	159.5
400.34656	60.9
401.39771	65.4
402.40118	130.3
403.41479	123.7
404.45001	90.4
405.34711	31.9
406.06335	83.6
406.89075	33.1
407.58807	14.3
408.47186	113.0
409.36340	52.1
410.48914	54.6
411.32544	53.4
412.30548	11.4
413.23602	60.7
414.49200	36.3
415.43774	77.1
416.57800	50.3
417.32257	4.1
418.58929	43.1
419.53522	56.1
420.40436	177.5
421.36102	47.7
422.58173	69.9
423.52460	16.7
424.50787	77.3
425.46362	92.8
426.34888	540.9
427.44684	87.3
428.54474	75.2
429.62366	115.8
430.41223	105.4
431.21667	79.8
432.46393	404.4
433.42719	74.7
434.50549	111.0
435.25433	46.0
436.55969	44.7
437.21948	15.3
438.39221	250.2
439.34515	103.3
440.58337	70.4
441.42169	104.6
442.45447	106.7
443.71930	51.8
444.44409	18.4
445.36975	69.9
446.08783	27.2
447.24097	41.0
448.51324	21.6
449.57874	157.6
450.49652	78.3
451.74579	170.5
452.68530	15.6
453.36212	11.0
454.29425	37.3
455.75787	104.6
456.57520	118.8
457.54620	84.0
459.19312	682.3
459.84100	79.0
460.50702	127.5
461.34113	38.7
462.41858	107.3
463.56390	117.1
464.51385	288.4
465.39032	199.7
466.33484	96.8
467.93207	170.3
468.72205	32.3
469.71423	216.8
470.51294	98.6
471.59729	104.2
472.34271	176.4
473.07825	72.9
474.09033	56.3
475.02179	124.3
476.07721	81.1
477.43317	151.2
478.51361	72.1
479.45538	1039.5
480.26019	76.3
481.22626	47.1
482.44550	8.0
483.40607	73.1
484.59528	183.2
485.47137	105.9
486.35925	106.1
487.15063	44.6
488.17505	235.4
489.30975	113.4
490.35016	302.0
491.47400	55.4
492.46637	165.2
493.43915	127.3
494.60907	299.2
495.23730	132.6
496.64832	99.7
497.53632	97.2
498.40411	115.4
499.54523	261.5
500.38861	108.4
501.26215	70.5
502.09589	66.3
502.70673	5.8
503.44830	146.5
504.58185	151.5
505.33069	69.7
506.54614	270.6
507.50568	59.7
508.39136	99.5
509.31982	110.0
510.52332	343.3
511.92822	148.0
513.26788	198.9
514.22614	298.8
515.09082	286.4
516.06750	237.2
516.84845	132.3
517.76465	30.2
518.39410	28.4
519.29810	51.2
520.24713	84.9
521.15350	127.1
522.26825	300.2
523.12653	620.5
523.92267	183.2
524.83350	52.9
525.44843	84.2
526.53619	152.4
527.58118	170.7
528.30389	77.7
529.56799	478.6
530.44287	446.3
531.39203	172.3
532.46161	129.0
533.40942	227.6
534.39978	214.0
535.47662	208.0
536.31866	292.9
537.20923	56.6
538.11200	30.7
539.37372	479.2
540.51843	258.7
541.91241	345.3
542.99701	114.3
544.48474	174.3
545.52765	352.7
546.61151	365.9
547.63898	171.4
548.50513	238.3
549.32025	241.0
550.45135	198.7
551.51477	129.2
552.35437	296.5
553.49084	515.5
554.37970	29.6
555.25537	138.9
556.49622	381.0
557.48718	435.1
558.36249	435.6
559.67340	147.4
561.24847	541.1
562.12183	1531.2	[M+2H] (2+)-NH3-H2O
563.06116	450.2
564.03119	168.8
565.10614	618.2
565.99689	284.5
567.26648	847.3	y (5) (1+)
568.32385	702.1
570.50464	13965.3	[M+2H] (2+)-NH3, [M+2H] (2+)-H2O
571.37854	7426.9
572.97369	1045.5	b (5) (1+)-H2O
573.96680	418.2
575.27832	18.9
578.70422	6.4
580.03430	16.4
581.32587	6.6
584.36493	43.0
585.35376	40.6
586.31372	52.3
587.64764	93.6
588.41150	27.3
589.69775	36.7
591.41302	99.1
592.42407	144.4
593.12018	4.3
594.30396	58.7
595.29645	19.2
596.43695	67.4
597.83472	20.8
598.53888	7.1
599.71332	100.4
601.09650	29.9
602.19763	224.1
603.21704	398.1
604.27802	113.5
605.19141	67.3
606.48969	80.3
608.38739	130.1
610.42474	851.5
611.39703	362.9
612.30328	121.3
613.73199	107.1
614.63580	88.2
615.52344	46.9
616.45233	13.7
617.48743	91.4
618.58228	10.5
619.34509	84.8
620.43188	98.0
621.55371	48.4
622.38916	5.7
623.04974	11.5
624.44592	109.8
625.45605	51.1
626.58911	97.8
627.43488	65.9
629.44031	250.5
631.15881	220.7
632.40869	294.1
633.61023	170.2
634.39111	77.0
635.58667	50.6
637.13812	91.1
638.15948	101.4
639.20337	86.3
640.20789	65.1
641.21936	39.1
642.53937	35.0
643.46338	18.1
644.78674	51.1
645.63812	139.9
646.46210	71.3
647.47809	90.5
648.94806	54.3
649.72479	74.3
650.42773	28.8
651.71948	10.0
652.56354	70.8
653.46381	130.8
654.77222	40.9
655.66937	107.5
656.40570	24.7
657.48859	177.5
658.60657	96.8
659.49384	110.6
660.52710	94.6
661.46613	172.0
662.37909	154.2
663.76428	96.5
664.48389	78.5
665.38397	25.8
666.74530	72.8
667.46497	60.7
668.31799	85.3
669.24860	20.0
670.26154	154.2
671.30493	170.0
672.06561	29.4
673.68054	181.2
674.63251	127.5
675.47137	143.9
676.43304	46.3
677.46753	42.9
678.58478	18.1
679.68494	13.9
680.80304	275.9
681.45337	1127.2	y (6) (1+)
682.45068	506.9
683.58917	129.3
684.37677	90.8
685.23022	67.1
686.23132	113.0
687.04449	68.7
688.60321	182.0
689.69904	96.4
690.66748	84.6
691.63019	72.5
692.67462	82.5
693.85547	125.4
694.61151	65.4
695.63434	126.3
696.73096	122.8
697.54999	95.2
698.44415	73.1
699.43311	54.1
700.45984	100.3
701.58044	77.1
702.61310	268.6
703.84210	1833.5	b (6) (1+)-NH3
704.65564	746.2
705.55035	130.4
706.35944	187.7
707.39801	37.8
708.35480	70.0
709.50720	193.8
710.58667	76.6
711.46545	16.4
712.44891	20.4
713.33508	29.4
714.37244	6.6
715.41370	132.2
716.51910	191.7
717.47430	104.4
718.55884	290.8
719.44135	428.8
720.39008	128.8
721.42053	170.4
722.38324	94.3
723.10529	21.0
723.99060	105.1
725.05658	42.4
725.65717	13.3
726.53693	38.7
727.55023	274.6
728.50281	60.3
729.29926	73.7
730.32159	279.0
731.32184	162.9
733.17633	261.0
734.26630	62.0
735.11627	108.0
736.37305	53.2
737.50580	98.7
738.52405	122.0
739.49512	883.7
740.43713	386.8
741.49249	84.3
742.54657	33.7
743.73877	189.7
744.56152	133.5
745.63068	82.0
747.05780	533.2
748.12445	158.8
749.10352	1306.3	a (7) (1+)
749.97229	77.3
751.15356	57.3
752.63434	341.7
753.68018	120.8
754.61823	86.4
755.47528	156.6
756.30261	22.9
757.54523	26.7
758.54761	171.1
759.74341	259.0
760.60510	798.5	b (7) (1+)-NH3
761.55310	142.4
762.57080	122.7
763.51715	83.0
764.56451	64.3
765.57263	25.4
766.82056	25.7
768.25598	940.7
769.18182	483.6
770.10187	128.4
771.36371	95.9
772.66058	55.2
773.68640	131.2
774.62018	93.8
775.70184	134.8
776.48389	148.6
777.40399	69.6
778.62640	94.2
779.51282	102.3
780.65601	102.8
781.73651	116.6
782.76099	74.7
783.57019	90.9
784.44031	31.6
785.40265	33.8
786.61566	127.5
787.53772	109.6
788.54706	75.9
789.48431	239.3
790.20166	83.8
791.44202	50.7
792.84827	114.7
794.51379	1036.2	y (7) (1+)
795.47516	477.0
796.37524	257.8
797.11139	103.2
798.48553	74.4
799.42596	37.1
800.48932	38.8
802.22382	93.1
802.94171	23.2
803.68365	159.2
804.61932	214.8
805.61115	450.9
806.45148	70.8
807.47626	30.0
808.67395	100.5
809.51245	363.2
810.51660	971.5
811.61115	687.9
812.69958	518.4
813.47223	153.5
814.34674	19.8
815.64264	84.9
816.77625	206.9
817.84839	174.5
818.69183	102.6
820.92230	28.5
821.59320	34.6
822.32928	18.0
822.98517	15.7
823.65234	19.9
824.55560	218.6
825.58514	76.6
826.30273	20.1
827.33307	39.0
828.26563	48.7
829.25000	27.0
830.49738	40.2
831.50909	25.1
832.60217	96.3
833.55719	46.9
836.48334	6.4
837.37610	13.8
838.40344	27.7
839.48798	14.5
840.72284	33.8
841.55261	45.9
843.49969	17.2
844.32764	44.8
845.70251	14.0
846.45770	12.2
847.49884	13.8
848.41467	39.4
849.61798	99.7
850.62573	81.8
851.45721	24.0
852.58777	74.6
853.33112	23.3
854.39368	63.5
855.36108	4.2
856.47723	43.5
857.54333	144.4
858.48962	93.3
859.44824	88.1
860.42450	26.1
861.48273	45.9
862.49554	23.2
863.55115	215.2
864.67206	200.0
865.53186	234.9
866.46826	195.2
867.49146	162.1
868.44342	89.6
869.57092	31.2
870.38770	5.9
871.80054	44.7
872.68622	92.4
873.53394	124.7
874.47937	51.7
875.44208	156.0
876.48285	96.0
877.76660	50.9
878.69775	29.2
879.51642	22.2
880.61987	421.9
881.49872	9674.6	y (8) (1+)
882.48553	4466.4
883.50714	899.5
884.75781	48.2
885.67664	32.4
886.79498	41.0
887.48401	53.2
888.36700	63.8
889.36859	73.2
890.35138	28.4
891.39844	75.8
892.55951	16.6
893.48456	9.3
894.57428	14.0
895.58032	22.3
896.61096	14.1
897.49023	72.7
898.50488	63.8
899.49927	69.7
900.43854	37.0
901.31299	11.6
902.58356	149.3
903.66376	23.4
904.89746	31.6
905.54144	43.7
906.57220	339.8
907.46161	380.1
908.55609	189.2
909.43109	18.4
910.12756	12.1
911.42676	39.1
912.38464	70.5
913.31995	44.3
914.63379	4.6
915.70001	115.4
916.66278	167.7
917.52039	31.4
918.50305	13.1
919.58295	16.6
920.32654	30.5
922.47778	183.3
923.53754	294.1
924.52271	104.9
925.62549	161.8
926.50641	130.9
927.58990	42.3
928.60657	57.6
929.54730	50.2
930.49536	40.6
931.38770	23.1
932.45959	19.0
933.50446	62.5
934.59454	109.5
938.84961	36.8
939.49341	85.8
940.33484	352.8
941.33356	319.2
942.26459	156.5
943.46442	107.6
944.53790	219.1
945.45819	289.4
946.43127	68.5
947.35596	326.0
948.57477	63.8
949.49048	2.4
950.64844	14.2
951.61932	24.6
952.36188	22.1
953.40979	4.3
954.61414	38.4
955.64185	28.4
956.67084	60.2
957.54578	524.1
958.59888	175.7
959.50116	61.9
960.37970	102.8
961.35419	77.7
962.41083	54.6
963.29797	21.9
965.41980	25.2
967.33691	80.0
968.44214	149.3
969.41626	182.2
970.33179	123.7
971.22833	16.8
972.37836	4.9
974.57263	8.0
975.51013	37.9
976.79620	47.7
977.57489	47.2
978.61127	23.4
979.49268	14.6
981.15302	3.0
982.57422	41.0
983.39862	72.9
984.51434	66.3
985.58032	71.2
986.44281	14.9
987.29279	24.4
988.38867	24.0
989.69678	53.4
990.65198	53.9
991.40045	24.5
992.56854	17.1
993.52625	40.3
994.57465	253.9
995.51410	139.7
996.59485	145.0
997.46594	16.5
999.68549	18.4
1000.55365	21.7
1001.44720	43.5
1002.81158	24.6
1003.55701	37.7
1005.54913	48.2
1006.39325	24.5
1007.38831	8.5
1010.45508	188.6
1011.46674	364.9
1012.50946	503.8
1013.46411	304.4
1014.67468	4.1
1015.59692	32.8
1016.39386	24.8
1017.33691	23.0
1018.56372	25.3
1019.62439	45.1
1020.62384	19.4
1021.49304	21.6
1025.51428	19.4
1026.50305	18.8
1027.51990	35.9
1028.73523	45.2
1029.54565	100.2
1030.50562	310.7
1031.55261	207.1
1036.40771	6.5
1039.34216	2.3
1040.32593	2.1
1041.56055	8.4
1042.47168	3.4
1043.79529	31.9
1044.61963	474.5
1045.59277	304.6
1046.47095	130.1
1050.80994	7.0
1051.47961	5.2
1054.60156	18.5
1055.50952	18.8
1057.54102	18.7
1058.72839	8.5
1059.70398	17.7
1060.56836	26.6
1061.53906	31.4
1062.37463	12.4
1064.57581	7.9
1067.63428	9.4
1070.46948	77.1
1071.47888	66.1
1072.38782	7.6
1074.29553	11.4
1076.76904	20.2
1077.68604	15.3
1078.55164	12.0
1081.62988	4.9
1083.39404	48.2
1088.42310	12.5
1091.74634	8.2
1092.73938	12.4
1098.33838	118.1
1099.48145	66.5
1100.49646	27.5
1101.62366	7.6
1105.37219	26.5
1106.55981	3.8
1107.28345	17.2
1112.73425	16.0
1119.72766	4.5
1121.99805	19.1
1131.53577	7.2
1132.59741	8.2
1137.61121	14.1
1141.99219	2.9
1145.85046	31.6
1146.49512	15.0
1166.80518	12.8
1167.58862	2.1
1168.42236	9.6
