# Supplementary material for: Top-Down and Bottom-Up Identification of Proteins by Liquid Extraction Surface Analysis Mass Spectrometry of Healthy and Diseased Human Liver Tissue
Source: J Am Soc Mass Spectrom. 2014 Sep 3;25(11):1953–61. doi: 10.1007/s13361-014-0967-z (PMC4197381; doi:10.1007/s13361-014-0967-z)
Supplement: Supplementary file 6 — (ZIP 3005 kb) [file 13361_2014_967_MOESM6_ESM.zip › data/IYSLNEGYAK_-4_4_1793.txt]

m/z	i	matches
160.49884	11.5
167.10892	24.2
169.04718	5.0
172.06203	4.1
173.20641	52.4
174.10547	4.8
175.23280	27.4
176.16974	5.6
177.25127	4.4
178.23607	14.1
180.25569	5.5
181.40100	10.5
182.41498	6.5
183.15347	17.3
185.27208	68.6
186.19981	41.8
187.07962	7.8
188.11143	4.6
189.01688	11.2
191.03844	93.8
192.21069	9.6
194.06351	9.4
194.75858	7.2
197.09038	16.6
198.53127	36.1
199.23058	58.8
200.28659	60.8
201.18335	96.5
202.12341	299.6
203.22983	20.7
204.12175	10.4
205.04697	6.0
206.23030	7.0
208.07074	25.1
209.16425	70.9
210.28180	25.7
211.13812	2.6
212.04767	6.4
213.09200	50.3
214.22473	34.0
215.21014	5.0
216.17754	29.9
217.39574	40.0
218.23352	165.0
219.22504	56.9
220.39694	2.4
220.99997	15.3
221.75244	8.3
223.34445	125.1
224.17276	24.2
225.15422	21.8
226.18030	95.9
227.24805	45.3
228.24158	24.5
229.25502	71.9
230.22018	2.8
231.20645	15.6
232.32251	42.7
234.13034	124.3
235.14676	61.9
237.47427	16.9
238.15363	8.6
239.27353	16.3
240.16835	60.7
241.23802	14.7
242.21194	66.1
243.21133	82.2
244.25150	36.7
245.26270	24.2
246.34845	54.7
247.25925	12.0
248.24811	60.3
249.25674	1812.4
250.28897	304.3
251.35794	157.3
252.30692	69.1
253.49646	19.1
254.34045	28.6
255.41527	14.0
256.19006	33.9
257.50772	5.7
258.35529	46.1
259.25635	41.5
260.36035	21.4
261.29880	29.0
262.25760	44.2
263.35822	5.7
265.49670	9.7
266.37247	74.1
267.17834	10.7
268.29498	50.3
269.42419	17.1
270.29736	33.3
271.23358	16.6
272.42538	7.5
273.33627	20.9
274.45654	44.9
275.37091	21.1
277.21228	1446.0	b (2) (1+)
278.25964	184.9
279.21808	32.8
280.15372	26.2
281.18683	28.5
282.22253	18.5
283.18918	23.9
284.32202	173.0
285.29022	44.7
286.24811	55.9
287.20782	2.2
288.39465	38.6
289.19684	2.8
290.30396	30.9
291.14627	9.1
292.16418	96.6
293.29565	15.3
294.26428	71.2
295.17358	8.9
297.24084	15.1
298.28589	12.2
299.50623	46.4
300.37622	35.4
301.35995	45.2
302.53665	45.1
303.48810	31.1
304.35071	76.7
305.44260	24.5
306.29651	14.0
307.25098	10.3
308.27997	13.4
309.33582	26.5
310.31055	56.4
311.35065	34.9
312.39948	48.8
313.46768	51.4
314.78659	33.3
315.43381	32.8
316.51172	24.3
317.51749	81.2
318.32132	10.0
319.38776	20.4
320.51660	19.5
321.19653	79.8
322.25345	23.6
326.36346	12.7
327.32788	5.9
328.34845	49.9
329.39713	227.9
330.36377	46.5
331.29935	68.8
332.29837	57.0
333.27380	105.3
334.39020	24.8
335.40302	62.0
336.45428	10.5
337.40710	108.5
338.41800	81.6
340.35956	61.2
341.34760	46.5
342.16406	32.8
342.79327	3.8
343.50342	5.6
344.56012	11.5
345.34158	45.8
346.35333	75.4
347.32098	15.8
348.34778	61.8
349.29929	318.8
350.38522	91.7
351.29181	27.3
352.12979	32.9
353.36139	17.3
354.31628	42.5
355.32770	199.3
356.64563	31.8
357.37347	54.1
358.32739	32.6
359.80536	35.4
360.52368	19.0
361.29492	61.7
362.37177	25.2
363.65704	62.9
364.39490	266.2
365.31458	205.4
366.30255	4.3
367.36435	73.1
368.36670	13.2
369.43939	60.0
370.37341	69.8
371.43481	70.9
372.30872	5.7
373.29303	38.4
374.41611	97.0
375.35791	115.9
376.40417	66.7
378.19360	102.0
378.99652	26.2
380.45975	17.8
381.37729	240.3
382.26062	21.4
383.28546	9.2
384.28870	26.6
385.48041	73.8
386.31503	12.6
387.12659	4.2
388.49805	8.4
389.52515	8.8
390.40793	45.5
391.43063	32.0
392.34961	37.7
393.09576	4.1
394.35101	21.9
395.32910	27.1
396.62723	20.8
397.44159	55.7
398.47736	17.0
399.34033	50.2
400.43390	84.4
401.38959	176.8
402.44525	121.2
403.26459	116.0
404.31024	55.9
405.49487	174.7
406.42834	48.0
407.60876	38.5
408.33246	108.9
409.48914	15.0
410.36993	24.5
411.30872	59.3
412.81567	16.2
413.46234	28.1
414.42517	71.7
415.26672	45.5
416.42078	71.8
417.48810	58.8
418.50848	10.1
419.40637	24.8
420.34167	121.6
421.29327	28.7
422.45197	88.1
423.62378	61.0
424.35773	41.7
425.29956	79.9
426.40857	380.6
427.70490	145.8
429.50781	205.9
430.29297	25.6
431.30609	143.8
432.43469	263.1
433.24884	77.5
434.36298	27.2
435.36963	26.5
436.45490	25.4
437.41010	12.8
438.44177	291.6
439.44897	78.7
440.34869	132.0
441.54932	91.7
442.49127	170.0
443.75775	50.8
444.59167	7.5
445.50934	62.2
446.62073	94.6
447.45221	97.4
448.22986	44.8
449.29163	69.9
450.55286	88.0
451.66516	99.6
452.70575	81.7
453.59973	4.5
454.81244	173.1
455.97510	296.7
457.27875	259.9
458.33417	102.0
459.39343	367.6
460.41931	109.2
461.52313	89.7
462.56647	129.1
463.67615	43.9
464.65363	392.7
465.37238	162.9
466.38654	119.0
467.52771	75.0
468.43652	20.1
469.60095	180.9
470.64081	82.9
472.24963	313.0
473.03278	63.1
473.73535	45.9
474.54517	83.5
475.42334	88.0
476.56976	70.6
477.37671	120.9
479.40002	1042.5
480.43390	26.0
481.30371	43.3
482.20526	37.4
483.48926	27.2
484.44312	169.6
485.36182	252.0
486.77667	79.4
487.77448	76.9
488.68176	110.0
489.74182	52.3
490.38989	287.1
491.27826	62.3
492.10028	69.3
493.09320	97.9
494.10986	111.1
494.80066	147.2
495.40320	20.7
496.50513	87.9
497.61810	87.4
498.34045	160.3
499.47430	214.3
500.37030	68.7
501.36176	48.2
502.52576	48.6
503.42645	102.0
504.53229	94.9
505.42358	110.2
506.21277	79.6
507.18500	208.5
508.37567	76.5
509.31116	63.7
510.28174	64.4
511.09985	61.1
512.11871	52.1
513.37061	290.5
514.35797	512.5
515.56842	460.5
516.32172	113.9
517.27081	48.4
518.36359	47.4
519.29828	44.0
521.00153	175.5
522.00305	188.4
523.04968	771.1	y (9) (2+)
524.04877	165.5
524.78259	35.5
525.48322	78.2
526.62982	76.7
527.64600	221.6
529.00763	439.2
529.66302	349.0
530.38849	373.2
531.28937	135.7
532.35803	157.9
533.34552	175.0
534.45325	211.4
535.55103	353.9
536.30505	275.0
537.13586	122.8
537.98517	82.2
539.30151	437.6
540.30853	503.5
541.83087	689.1
542.70624	42.6
543.52716	111.4
544.48938	101.0
545.35327	189.3
546.37244	161.2
547.46307	192.2
548.64301	309.9
549.36536	210.3
550.34113	92.5
551.50708	123.5
552.65814	206.1
553.47925	547.9
554.32764	71.7
555.63483	117.6
556.37012	211.7
557.26532	339.7
558.33563	381.4
559.34161	92.0
560.08636	237.1
561.62366	1061.7	[M+2H] (2+)-NH3-H2O
562.50507	907.6
563.27441	319.5
564.03467	232.8
565.46289	922.2
566.42230	234.6
567.50616	746.9	y (5) (1+)
568.47552	668.1
570.51007	12244.0	[M+2H] (2+)-NH3, [M+2H] (2+)-H2O
571.36865	7283.1
573.17987	1400.1	b (5) (1+)-H2O
574.20990	323.1
575.27094	12.7
577.11847	13.4
578.34546	14.1
584.61542	88.5
585.28333	67.7
586.12225	37.1
587.45123	51.4
588.35400	36.3
589.33691	15.3
590.45642	76.8
591.49506	41.4
592.41455	82.1
593.42639	43.9
594.55878	46.9
595.52612	25.8
596.44775	30.5
598.01624	55.0
598.65393	44.8
599.48920	48.3
600.35168	85.3
601.25891	39.1
602.36017	243.7
603.38080	411.1
604.36450	70.7
605.55511	33.0
606.37567	50.1
607.24988	5.8
608.59167	56.2
609.30743	41.5
610.50305	752.5
611.54572	362.1
612.46045	14.6
613.50323	112.2
614.48236	189.2
615.44757	145.4
616.42670	62.5
617.40405	95.9
618.74725	31.4
619.45227	22.7
620.39502	61.5
621.43933	23.1
622.30157	20.9
622.94971	19.0
624.10736	40.3
625.23816	98.7
626.14288	28.9
627.20721	149.0
628.53113	16.9
629.35797	103.1
630.74121	50.9
631.62903	62.1
632.38513	215.8
633.35242	184.7
634.24036	112.3
635.97437	6.7
636.72754	28.1
637.61768	193.9
638.53430	95.3
639.40607	7.6
640.53906	12.3
641.74146	17.6
642.41223	35.8
643.64008	8.6
644.51129	55.9
645.50031	165.4
646.56750	94.6
647.48505	90.8
648.37109	33.7
648.97241	24.2
650.16107	39.8
652.14899	131.2
652.77081	93.0
653.39014	148.8
654.13153	32.3
655.17322	76.9
656.25262	27.2
657.38470	77.1
658.41345	115.6
659.50592	175.4
660.61426	78.4
661.37671	178.3
662.39227	121.8
663.45923	30.6
664.51996	91.9
665.98602	157.0
666.95764	84.1
668.01074	14.2
668.69318	35.3
669.50507	96.5
670.38098	115.1
671.25867	27.7
673.05823	67.9
673.97437	72.7
674.79047	68.9
675.59192	102.3
676.37799	57.6
677.14978	73.7
678.18945	84.6
679.34711	100.7
680.54700	366.9
681.41412	993.9	y (6) (1+)
682.43170	324.0
683.35236	48.9
684.48248	72.8
685.49213	110.7
686.70038	67.4
687.45233	36.5
688.52716	19.6
689.51019	40.0
690.53204	97.9
691.53247	22.9
692.48169	126.5
693.51678	82.6
694.48907	172.9
695.49799	185.5
696.62842	91.1
697.37463	35.0
698.40906	70.1
699.65472	95.8
700.57971	146.6
701.45465	154.7
702.80450	264.4
703.79865	1671.5	b (6) (1+)-NH3
704.64642	726.7
705.60999	128.2
706.39880	45.2
707.50812	25.8
708.59131	159.6
709.74432	161.8
710.39221	63.8
711.37140	52.4
712.72504	48.3
713.61383	25.8
714.66931	64.3
715.49097	64.0
716.49377	128.7
717.43121	42.5
718.44513	242.8
719.45056	378.6
720.40363	79.6
721.44482	85.6
722.54187	140.3
723.75519	190.1
724.78229	42.0
725.42236	38.9
726.73627	53.0
727.54022	25.2
728.55084	108.9
729.43396	84.4
730.43597	215.4
731.84918	123.5
732.69666	76.1
733.47467	192.0
734.73254	253.4
735.81555	52.7
736.44678	76.0
738.04431	81.5
739.32642	994.7
740.50183	429.2
741.51282	107.0
742.46613	87.4
743.55890	141.9
744.54547	231.7
745.53326	115.7
746.79089	363.3
747.71509	248.6
748.80750	392.5
749.42889	229.9
750.59277	15.9
751.66486	163.6
752.71417	232.6
753.78485	81.3
754.61188	71.8
755.44305	36.7
756.48962	39.7
757.43317	40.8
758.53992	225.0
759.69421	264.6
760.51337	476.2
761.42596	237.4
762.42780	38.6
763.21399	108.0
764.10498	240.7
765.48895	41.5
766.49310	26.3
768.06403	1147.5
769.23724	552.1
770.44025	121.6
771.52661	35.4
772.41882	32.3
773.66809	73.2
774.54388	67.8
775.57617	60.0
776.42725	190.4
777.52734	92.5
778.63434	99.3
779.48517	86.2
780.59131	101.5
781.52295	96.9
782.42078	127.5
783.48682	137.9
784.66028	66.8
785.53961	59.0
786.60736	243.3
787.53088	121.1
788.46405	115.7
789.57727	200.5
790.56268	49.6
791.94458	24.3
792.75171	114.5
794.40033	757.9	y (7) (1+)
795.33893	588.0
796.24158	265.2
796.96600	108.4
797.62769	47.9
798.52380	23.8
799.72742	52.2
800.62866	6.4
801.44800	5.5
802.67413	128.4
803.84283	198.2
804.83258	174.9
805.63611	278.0
806.59265	37.2
807.66058	59.0
808.50238	137.7
809.49890	259.7
810.56476	1285.6
811.59698	717.2
812.44006	341.5
813.18109	384.6
814.45081	5.4
815.54962	65.0
816.46057	73.6
817.31268	270.0
818.27612	222.9
819.12115	73.3
820.45618	61.5
821.53296	9.6
822.33557	18.0
823.78290	45.7
824.46680	196.9
825.54187	199.2
826.66919	21.9
827.56378	33.0
828.54810	54.9
829.65118	46.7
830.64929	20.2
831.50775	43.0
832.58551	23.7
833.44958	17.7
834.61475	35.2
835.41449	24.1
836.40912	18.9
837.56982	13.8
838.38092	29.7
839.14404	3.1
840.50848	51.3
841.61670	10.7
842.49854	38.9
843.53632	65.8
844.73175	38.7
845.64893	29.4
846.48737	11.7
847.71851	42.0
848.47382	40.0
849.51044	125.9
850.37860	26.0
851.80878	18.6
852.62695	49.8
853.33112	5.2
854.55188	67.2
855.40967	7.5
856.39575	98.0
857.59467	121.2
858.51477	116.1
859.59265	112.8
860.62701	82.4
861.64203	18.5
862.44916	49.9
863.41638	219.2
864.53156	190.0
865.55377	108.6
866.42780	117.7
867.46942	118.0
868.56873	56.8
869.51416	23.8
870.70239	16.9
871.56628	15.2
872.41608	50.1
873.66113	46.9
874.47058	57.8
875.54169	119.3
876.54333	147.3
877.55402	33.7
878.28101	38.5
879.93121	26.6
880.62720	553.9
881.52136	8201.3	y (8) (1+)
882.48639	3606.0
883.47290	662.0
884.51215	93.7
885.43024	13.8
886.53418	27.0
887.62610	36.1
889.63147	41.8
890.65564	55.1
891.48004	13.1
892.53387	28.8
894.51459	46.8
895.47528	3.8
896.54077	25.6
897.49121	61.9
898.62531	69.3
899.34717	87.0
900.41797	45.4
901.64203	27.3
902.62726	101.6
903.52686	28.2
904.28534	6.8
905.47443	43.2
906.57629	373.5
907.53375	417.8
908.56348	124.2
909.52515	4.7
910.52014	21.1
911.37909	40.1
912.29309	39.1
913.49023	94.5
914.53101	27.2
915.49652	89.0
916.60516	29.9
917.59003	61.4
918.65460	15.6
919.55231	1.9
921.09753	58.4
922.25220	55.0
923.43134	196.0
924.60431	93.9
925.53192	245.8
926.42224	156.6
927.32886	73.7
928.50427	25.6
929.78894	72.1
930.65485	30.8
931.50732	16.1
932.44672	35.9
933.56055	75.0
934.60541	69.6
935.47961	16.2
936.60461	12.4
938.31940	33.0
939.45129	205.0
940.40680	361.5
941.32916	203.0
942.45593	141.7
943.47131	222.0
944.56641	151.2
945.50842	97.1
947.37262	310.8
948.41010	32.5
949.57910	43.1
950.47327	68.3
951.57184	21.8
952.44592	24.9
953.46313	7.8
954.48785	33.2
955.53571	8.0
956.94574	57.7
957.58325	386.8
958.54889	181.6
959.72888	38.8
960.40680	23.3
961.35248	100.6
962.32562	90.7
963.57172	23.5
964.64471	17.0
965.54352	17.0
966.51392	41.9
967.63513	59.1
968.33270	169.9
969.35394	95.0
970.45654	65.6
971.48108	8.2
972.51855	37.6
973.50531	18.3
974.52527	19.4
975.71960	36.1
976.61249	39.1
977.39209	25.2
978.55804	1.9
979.41522	16.9
980.30939	11.9
982.54260	7.5
983.46185	6.3
984.71124	55.2
985.49957	79.5
986.44373	3.5
988.65778	29.1
989.53101	48.7
990.50983	30.0
991.54584	7.8
992.54761	20.3
993.40027	100.0
994.50336	196.9
995.59113	66.9
996.48853	78.1
999.58398	4.4
1000.95715	9.8
1002.39484	21.7
1003.67963	10.8
1005.55176	86.5
1006.58044	8.3
1008.62177	6.0
1009.49030	17.9
1010.36255	101.3
1011.40692	507.1
1012.44891	633.6
1013.48663	216.0
1014.36707	15.6
1015.26111	14.5
1016.31323	27.9
1017.40149	10.3
1019.79462	50.8
1020.64197	29.2
1021.78882	21.2
1025.32312	5.3
1026.60596	63.7
1027.55078	79.4
1028.59460	83.0
1029.58752	44.5
1030.66602	198.7
1031.52051	262.1
1039.45215	4.6
1040.33215	4.6
1041.81860	16.2
1042.45850	6.9
1044.46655	543.9
1045.52307	111.8
1046.54407	120.1
1047.47156	5.3
1051.92468	21.9
1052.60059	11.8
1054.49438	18.4
1055.53857	9.1
1057.39001	25.6
1058.64038	23.1
1059.50623	24.4
1061.07141	34.5
1063.76196	19.2
1064.41052	5.3
1066.74988	15.3
1069.66907	26.2
1070.60510	7.7
1071.47546	29.2
1072.32031	20.0
1075.46899	9.1
1076.70679	8.7
1080.66528	12.6
1082.56921	28.0
1083.65723	27.7
1087.71069	14.7
1088.47705	11.7
1092.58545	2.2
1098.36987	37.4
1099.51721	48.3
1100.61096	23.1
1103.63806	8.5
1105.80835	4.5
1106.59863	17.7
1107.60706	13.5
1108.71179	26.1
1111.37207	7.7
1120.79150	12.2
1121.46997	10.6
1123.55859	6.2
1124.39246	9.1
1126.75183	4.2
1137.51599	5.9
1138.73083	3.9
1139.51697	4.8
1140.56445	12.2
1143.03943	6.8
1145.78064	21.5
1156.68140	3.2
1162.71045	6.1
1165.61597	3.2
