# Supplementary material for: Top-Down and Bottom-Up Identification of Proteins by Liquid Extraction Surface Analysis Mass Spectrometry of Healthy and Diseased Human Liver Tissue
Source: J Am Soc Mass Spectrom. 2014 Sep 3;25(11):1953–61. doi: 10.1007/s13361-014-0967-z (PMC4197381; doi:10.1007/s13361-014-0967-z)
Supplement: Supplementary file 6 — (ZIP 3005 kb) [file 13361_2014_967_MOESM6_ESM.zip › data/NLFAFFDMAYQGFASGDGDKDAWAVR_-4_2_78969.txt]

m/z	i	matches
271.26727	3.5
274.47336	13.2
314.96506	9.8
321.18646	6.0
325.43665	2.8
329.41888	2.6
330.23428	6.8
331.29657	11.2
333.30359	7.8
339.31384	8.1
358.14838	21.8
366.44995	3.4
375.34924	65.6	b (3) (1+)
377.24771	2.8
399.50024	13.5
410.25378	3.1
411.18820	7.4
414.29071	17.0
416.18488	8.4
428.38477	6.6
429.09717	8.2
430.23407	9.3
432.29837	7.1
438.24319	9.3
444.34830	3.8
446.14624	42.0
448.06049	5.5
456.50958	17.1
458.35822	14.0
460.33582	10.8
461.25220	7.6
462.38928	14.1
477.27054	7.2
479.26794	4.4
499.26611	4.9
505.19986	11.5
507.43140	3.4
509.28165	29.1
515.28101	14.3
517.43304	4.5
518.78253	10.4
529.11310	6.5
530.19678	7.0
531.24091	16.1
532.26855	5.1
533.77637	12.8
542.29517	12.6
544.18707	3.3
544.82172	6.9
548.30151	38.1
556.31256	19.2
557.89014	19.3
559.16443	12.2
560.37091	5.9
565.61206	26.4
571.15051	1.9
575.65808	7.5
576.33264	41.1
577.35400	17.7
581.76257	39.0
593.40253	29.3
594.38800	2.4
595.51794	78.5	y (11) (2+)
602.35773	8.1
603.27252	34.0
604.21094	4.3
606.76385	19.0
610.40704	14.5
621.57135	8.7
626.32349	13.5
639.46661	78.5	y (12) (2+)
643.06677	6.0
645.19427	8.1
649.95117	25.0
653.39252	2.6
655.47278	2.4
663.20245	14.3
674.41284	14.5
676.45038	24.0
677.38702	9.0
678.10724	24.8
680.21338	6.4
685.64063	17.9
691.55359	8.4
693.39954	10.1
695.47418	5.5
706.55872	18.2
712.50427	6.5
713.43109	10.5
717.57928	9.6
720.48126	6.7
721.55835	16.5
722.28033	14.7
723.53613	6.6
724.63458	7.1
729.47748	40.2
734.48993	6.9
735.36462	4.0
738.55145	7.2
740.39569	61.5	b (6) (1+)
741.45258	16.1
748.53687	7.7
758.51385	11.6
759.63116	6.3
760.88367	21.4
764.22540	6.5
766.37439	16.8
768.97528	12.3
772.37756	14.2
774.24811	6.0
775.48364	7.1
776.90155	125.7	b (13) (2+), y (15) (2+)
777.68408	36.9
781.23102	18.6
788.84167	19.7
789.77417	26.3
792.34729	19.0
794.18140	3.1
794.92114	2.3
802.89099	7.7
806.84912	7.0
810.41248	11.6
814.35272	2.9
819.35559	95.8	y (22) (3+)
820.33289	11.5
826.31305	7.4
828.50153	10.7
830.19275	22.3
832.15936	34.8
833.47125	20.4
836.52435	12.7
837.55066	14.7
838.32324	15.6
840.90930	77.0	y (16) (2+)
841.73773	27.9
842.36328	8.7
844.03217	34.9
845.22876	33.5
848.42590	16.2
851.43317	11.0
853.53082	5.1
854.35950	14.3
856.37970	11.5
857.57886	14.1
862.66742	22.6
863.50690	64.4
866.52728	25.8
871.47473	15.1
873.18414	21.4
873.85889	19.3
881.65601	15.3
882.66772	19.7
885.42163	51.1	y (24) (3+)-NH3, y (24) (3+)-H2O
886.88348	35.7
891.82257	276.1	y (24) (3+)
892.53784	14.9
896.85541	30.0
900.27148	9.8
902.41180	36.9
904.18756	41.9
905.61115	8.7
906.97388	39.1
909.46356	28.3
911.75482	45.7
915.48999	3.8
916.62860	7.4
917.25653	16.8
917.88599	66.0
919.76123	36.2
922.21576	386.1	y (17) (2+)
923.09888	164.7	y (25) (3+)-NH3, y (25) (3+)-H2O
923.96680	32.8
925.58057	31.7
928.05054	31.0
929.57281	10.6
930.42316	31.3
932.84607	118.9	b (17) (2+)-NH3, b (17) (2+)-H2O
933.52820	44.2
935.73932	49.5
937.98376	20.7
938.66162	6.2
940.76080	56.4	a (8) (1+)-H2O, a (8) (1+)-NH3
941.52240	3.3
942.64026	38.9
945.06213	33.2
946.16956	36.1
947.04156	15.4
947.92346	33.9
948.56506	48.9	y (18) (2+)-NH3, y (18) (2+)-H2O, a (18) (2+)-NH3
949.32379	48.8
950.74579	197.0
951.98407	62.7
954.02008	147.8
955.82043	35.0
956.75995	68.9	a (18) (2+)
957.73883	188.5	y (18) (2+), a (8) (1+)
958.65991	67.9
959.27289	3.7
961.51654	2.5
967.41467	3.2
974.03906	45.6
976.58264	15.9
981.10455	32.0
988.47900	9.6
990.22754	81.4
994.14807	136.0
1000.09326	20.1
1005.56268	24.3
1009.29126	50.9
1009.97595	65.7
1015.34741	5.2
1016.59662	24.1
1017.64783	19.5
1018.63885	44.4	b (19) (2+)-NH3, b (19) (2+)-H2O
1021.24164	64.8
1021.86584	5.5
1022.90485	55.8
1023.71204	183.1	y (19) (2+)
1024.62695	54.5
1025.46985	6.1
1026.52673	39.2
1028.33923	35.6
1030.16284	61.5	a (9) (1+)
1031.06140	14.1
1032.26453	12.0
1033.39844	22.0
1034.00720	49.9
1035.64099	9.5
1036.96326	42.7
1038.06348	38.7
1040.50415	49.7	b (9) (1+)-NH3
1041.34961	52.2
1042.22339	9.2
1043.80762	124.5
1044.47217	14.6
1045.58044	25.5
1048.58301	23.1
1051.01221	38.4
1051.82239	40.4
1055.95422	48.5
1057.62146	9.2
1058.58997	15.9
1059.65747	54.5
1061.68030	10.9
1064.48425	60.5
1065.65576	63.4
1067.47754	11.8
1068.12048	20.6
1070.41296	56.8
1072.70813	179.1	y (20) (2+)-NH3
1075.26489	14.0
1079.03491	27.4
1080.81262	483.0	y (20) (2+)
1081.63306	201.7
1082.48059	41.4
1084.65527	36.4
1089.99158	48.1
1091.47534	9.4
1092.57629	26.3
1096.47705	4.4
1097.39978	18.7
1101.22913	98.0
1105.01428	54.1
1107.39868	38.4
1108.04089	28.3
1108.80518	32.5
1111.58789	15.6
1114.47278	19.2
1116.38281	48.2
1118.31250	27.9
1118.96838	44.1
1123.43176	24.6
1126.66614	19.1
1129.20435	13.8
1129.89954	27.8
1130.58948	19.3
1131.33044	14.2
1137.90845	9.1
1140.57129	3.8
1141.50598	18.6
1143.07080	42.2
1146.33887	27.7
1152.16187	6.9
1154.69031	878.8	y (21) (2+)
1155.53430	226.2
1158.15906	43.9
1158.98596	9.2
1160.09705	17.8
1163.05688	51.0	a (22) (2+)-NH3
1164.89587	21.3
1167.36328	8.0
1168.87476	43.2
1172.31946	73.0	y (11) (1+)-NH3, y (11) (1+)-H2O
1173.63062	31.6
1175.74854	43.8
1176.82043	23.9
1178.23230	15.3
1183.01294	38.5
1185.81335	29.4
1194.98254	58.4
1202.80115	165.0	b (10) (1+)-H2O, b (10) (1+)-NH3
1203.85425	23.0
1205.45007	10.8
1207.32471	17.0
1209.98413	28.6
1217.46985	12.1
1219.60791	23.2
1220.57422	19.8
1222.11694	45.7
1222.76001	102.8
1223.54895	9.4
1224.82166	34.8
1228.06384	618.3	y (22) (2+)
1229.21973	222.1
1232.40906	32.3
1234.25891	16.7
1238.82336	50.7
1248.55469	20.6
1249.84363	40.6
1253.93994	31.8
1256.63611	91.0
1258.15466	38.9
1259.91125	23.1
1261.50146	78.3
1263.70764	863.0	a (23) (2+), y (23) (2+)
1264.67566	96.4
1268.18188	18.6
1270.82495	77.8
1279.32996	96.3
1280.42249	46.0
1283.43506	10.1
1284.40662	56.5
1287.43640	30.7
1292.48267	11.3
1294.64941	7.4
1297.72266	41.5
1303.58362	33.6
1306.82996	24.2
1309.46765	46.6
1310.69067	26.7
1312.60815	25.0
1313.64966	17.0
1314.49060	5.0
1322.60339	19.0
1325.51819	11.4
1326.48462	18.7
1329.62451	32.7
1332.50769	30.4
1337.21704	804.6	y (24) (2+)
1338.11230	203.8
1348.64526	59.9	a (25) (2+), b (11) (1+)
1349.77417	21.8
1350.56641	12.8
1351.72290	9.1
1362.94519	44.4	b (25) (2+)
1369.90491	16.5
1372.04248	21.4
1379.02332	29.3
1384.74768	9.9
1390.57568	13.9
1398.58032	8.4
1399.59570	8.8
1405.74768	38.6
1406.82776	26.0
1416.98938	3.9
1418.91650	20.1
1482.71375	37.7
1518.80115	7.2
1520.63257	3.9
1533.47693	12.7
1551.68921	22.0
1553.66602	14.4
1613.44519	25.1
1625.93396	20.4
1704.92371	8.4
1711.74377	13.9
1731.47205	25.9
1866.63599	12.7
1885.89539	19.0
1951.00134	6.0
1996.98218	11.3
