# Supplementary material for: Top-Down and Bottom-Up Identification of Proteins by Liquid Extraction Surface Analysis Mass Spectrometry of Healthy and Diseased Human Liver Tissue
Source: J Am Soc Mass Spectrom. 2014 Sep 3;25(11):1953–61. doi: 10.1007/s13361-014-0967-z (PMC4197381; doi:10.1007/s13361-014-0967-z)
Supplement: Supplementary file 6 — (ZIP 3005 kb) [file 13361_2014_967_MOESM6_ESM.zip › data/IGEHTPSALAIMENANVLAR_-4_2_76510.txt]

m/z	i	matches
200.82384	9.4
210.07066	10.6
211.15889	9.9
215.84329	4.5
218.47968	4.3
220.61444	4.0
222.08423	2.4
225.48322	3.6
228.44118	10.1
229.42329	7.6
230.23419	8.4
233.23976	5.0
237.33191	17.5
238.21202	9.9
240.09937	11.3
243.20596	26.3
244.00623	5.0
246.31589	162.2	a (5) (2+)-H2O, y (2) (1+)
248.24330	10.0
249.44112	14.6
251.21150	5.5
252.22627	5.1
253.48505	8.1
254.30045	4.0
257.00092	9.0
258.20587	14.5
259.28262	15.2
261.32770	11.5
263.34592	6.2
264.27542	3.5
266.04855	20.3
268.15576	10.6
270.38788	6.7
271.14954	9.2
272.42413	3.7
273.58005	5.1
274.59586	17.3
280.33316	5.7
284.14249	3.6
285.32458	4.2
286.32614	3.8
287.21948	38.1
288.46417	22.9
291.21213	3.4
295.25156	6.2
296.13937	3.2
297.17383	3.5
300.18436	10.8
303.15735	6.9
304.31604	7.4
305.50549	5.1
308.61374	14.8
309.43671	17.1
310.21106	4.3
311.27771	18.6
312.39789	18.0
313.25244	12.4
314.15082	15.2
316.24280	38.0
319.45279	13.0
321.22134	8.2
322.53510	14.1
323.33002	11.3
325.32739	6.2
326.40631	6.8
327.25543	9.1
328.21002	12.1
329.33582	11.1
330.43011	12.9
334.29266	10.3
335.48044	10.7
336.46078	4.8
338.28854	21.8
341.37140	41.5
343.27475	17.8
344.17493	7.0
345.47351	31.0
348.24109	8.1
351.28705	11.3
353.37161	10.9
354.40717	26.3
355.17691	5.3
356.55234	19.6
357.24609	6.8
358.31561	17.9
359.34180	345.0	y (3) (1+)
360.35449	125.8
363.26730	25.8
364.35510	7.7
365.31915	2.6
366.27783	6.9
367.42749	5.8
369.35760	18.7
370.33704	16.7
372.36523	32.5
375.54211	43.0
376.40704	3.8
377.49243	10.8
380.25809	3.0
382.39984	14.7
383.38361	9.2
384.45679	12.8
385.28320	2.4
388.33792	9.3
389.31924	17.5
390.42212	23.4
391.40359	23.4
392.45294	23.0
394.37854	2.0
395.43719	34.0
397.23633	11.5
398.25693	15.3
399.15924	2.6
400.28442	11.8
404.16956	14.0
405.20859	5.5
409.53702	13.7
410.37659	11.1
411.40271	14.3
412.32581	15.6
413.26620	30.8
414.21924	3.5
415.38974	18.4
417.41354	74.5
418.36938	11.5
419.58917	10.0
420.36633	3.7
421.38947	20.9
422.42499	11.7
423.31464	36.7
424.33606	2.6
426.38455	6.0
428.24390	15.3
429.27576	26.8
430.54279	4.0
431.26239	16.4
433.47299	31.7
434.38824	5.1
435.39481	7.8
437.39215	23.1
438.35748	4.3
439.57727	83.7	y (12) (3+)
440.43616	92.1	a (9) (2+)
441.30988	9.8
443.20490	19.6
443.83807	5.4
444.96570	27.1
446.37976	24.2
447.25616	2.0
448.21570	5.8
450.39258	15.9
453.15344	49.6
453.94324	67.3
455.15240	20.8
456.40417	21.4
457.35291	18.0
458.46790	135.5	y (4) (1+)
459.42737	15.2
460.23370	33.3
462.26831	14.0
463.40619	15.1
464.31274	30.8
465.29156	38.4
466.33679	14.9
466.96075	4.3
468.30725	14.0
469.34052	7.2
470.40887	2.5
471.30225	15.1
472.55255	19.7
473.35834	70.9	a (14) (3+)-NH3, a (14) (3+)-H2O
474.75720	25.7
475.58453	40.1
476.33856	17.2
477.45325	14.5
478.94464	78.4	a (14) (3+)
480.51221	29.7
481.49945	12.4
482.30963	27.1
484.48828	8.0
485.29962	40.7
486.61713	77.7	y (14) (3+)-NH3
487.63940	51.2
488.38788	12.5
489.51819	384.3	b (14) (3+), b (10) (2+)
490.47644	18.6
491.57379	38.5
492.37592	4.5
494.40778	22.0
495.45483	14.2
498.33002	20.8
500.32544	24.9
501.36328	54.8
502.25806	8.4
503.29016	17.6
505.23029	2.9
505.92725	3.1
507.43506	44.7
508.51648	21.2
509.40741	118.2	y (9) (2+)
510.26501	16.7
511.75238	19.7
512.40289	9.5
513.53912	16.6
514.25830	8.4
515.36444	12.1
517.11615	16.0
519.35339	12.0
521.65601	28.1
523.28571	33.7
524.35950	24.3
525.42145	30.4
526.37128	40.9
527.38312	11.8
528.40479	6.9
529.34436	13.4
530.58179	18.1
531.85382	131.1	a (11) (2+)
532.95490	32.2
534.29303	40.6
535.41022	10.6
536.73267	102.9	b (11) (2+)-H2O
537.38458	30.8
538.30365	24.8
539.44806	24.8
540.52533	45.6
541.40851	17.6
542.83539	18.1
543.53241	8.4
544.40125	55.9
545.90967	542.0	b (11) (2+)
547.20203	103.6
548.06006	29.2
549.17395	9.8
550.30902	48.8
551.36108	64.2
552.40155	28.4
553.18011	38.9
554.60406	155.0	y (5) (1+)-NH3
555.38257	50.3
556.44812	67.2
557.52081	86.9	y (16) (3+), y (10) (2+)-NH3, y (10) (2+)-H2O
558.52521	28.1
559.41748	32.1
560.40405	69.6
561.66516	77.8
562.40857	17.7
563.62561	17.1
564.54681	6.6
565.82977	187.9	y (10) (2+)
567.14124	33.4
567.77551	43.7
568.38123	7.4
569.32593	24.4
570.67957	63.1
571.48651	45.9
572.44403	348.6	y (5) (1+)
573.45374	81.2
574.54602	60.3
575.54126	42.3
576.46045	7.3
577.39856	11.5
578.34528	6.4
579.35822	9.0
580.36890	21.1
580.97369	17.9
582.19421	36.0
583.73688	70.9	b (17) (3+)
584.87262	99.0
585.62268	46.6
586.50446	21.7
587.45538	86.5
588.50000	65.9
589.41888	38.2
590.46820	20.1
591.46912	30.2
592.62817	28.0
593.63263	53.7
594.81390	47.9
595.42865	9.1
596.47180	56.8
597.23376	42.3
598.57916	12.1
601.56390	34.3
602.61237	74.8	y (17) (3+), b (12) (2+)-H2O
603.38458	36.7
604.93878	151.6
606.07648	117.7	a (18) (3+)-NH3, a (18) (3+)-H2O
606.83032	64.1
608.42511	12.5
609.48389	42.1
610.34003	25.5
611.16461	221.7	b (12) (2+)
612.00244	132.4	a (18) (3+)
612.76868	36.2
613.46057	28.0
614.69751	42.8
615.36285	29.7
617.50653	29.6
618.45184	51.1
619.43256	70.9
622.22443	80.1
623.63678	51.3
624.34863	14.9
625.95459	64.3
626.61542	10.6
627.28009	212.6
628.38153	38.7
629.66302	52.3
630.55316	73.4	a (19) (3+)-NH3
631.39832	35.3
632.32501	49.1
632.96960	86.4
633.90637	44.9
635.21362	9.3
636.12549	26.9
637.20239	10.4
638.24725	97.3
639.22345	146.2	b (19) (3+)-NH3, b (19) (3+)-H2O
640.46118	99.0	y (18) (3+)-H2O, y (18) (3+)-NH3
641.51984	68.7
642.57300	71.9
643.43158	225.4	y (6) (1+)
644.39105	167.7	b (19) (3+)
645.33228	69.2
646.32898	39.3
647.83240	91.0
649.29688	106.6	y (12) (2+)-H2O, y (12) (2+)-NH3
650.41510	74.9
651.61444	52.7
653.39514	139.9	a (13) (2+)-H2O
654.36578	77.8
655.50470	78.2
656.58923	43.1
657.48132	110.2
658.58569	110.9	y (12) (2+), y (19) (3+)-H2O
659.42004	87.9
660.20691	126.1	y (19) (3+)-NH3
661.54852	79.3	a (13) (2+)
662.51929	7.0
663.72211	254.2
664.74500	61.6
665.84094	144.9	y (19) (3+)
666.83325	25.5
667.43579	216.9	b (13) (2+)-H2O
668.33649	105.4
669.55719	85.0
670.39667	81.0
671.92883	183.7
673.20496	107.9
674.20447	234.7
675.72083	235.1	b (13) (2+)
676.69775	328.0	a (7) (1+)-H2O
677.86542	165.1
678.75220	198.6
679.87256	108.9
680.87476	82.7
681.49341	24.6
682.51312	17.2
683.59259	54.5
684.67047	268.1	y (13) (2+)-H2O
685.53046	549.2	y (13) (2+)-NH3
686.45972	144.3
687.49072	127.5
688.23816	30.6
689.18158	203.4
690.46490	113.1
691.54633	298.8	[M+3H] (3+)-NH3-H2O
692.47815	125.8
693.75684	748.0	y (13) (2+), a (7) (1+)
694.60504	388.9
695.58771	80.6
696.33374	28.0
697.34619	11.2
704.20496	9.5
706.77423	9.4
707.46765	3.3
709.21991	67.2
709.91473	29.7
710.52368	5.0
711.84076	44.1
712.45245	26.2
715.43640	12.6
716.61566	5.0
718.01105	37.5
719.07849	69.9	a (14) (2+)
721.58191	39.4
723.09906	26.7
724.18866	44.9
726.32611	86.2
727.53650	7.2
730.75433	147.1
731.60925	42.2
732.77600	254.9	b (14) (2+)
733.64557	149.1
735.23383	44.0
736.60315	19.9
739.20502	66.0
739.80933	12.0
740.92603	83.3	y (7) (1+)-NH3
741.53528	24.2
742.60217	3.9
743.53986	52.8
744.70905	74.9	a (15) (2+)-H2O
745.85895	61.8
746.60541	52.5
747.44855	33.6
748.66083	29.4
749.46179	16.1
750.20111	33.8
751.33936	59.7
752.74921	42.3
753.36633	63.9
754.59564	109.1	a (15) (2+)
756.44763	3.9
757.52405	234.7	y (7) (1+)
758.57257	85.3
759.59851	75.9	b (15) (2+)-H2O, b (15) (2+)-NH3
760.66693	122.6
762.14502	35.6
763.57104	82.8
764.46375	20.3
765.36365	131.6	a (8) (1+)
766.03925	78.9
766.73969	15.2
767.84509	46.9
768.70935	422.7	b (15) (2+)
769.57855	173.8
770.98676	44.5
772.35925	4.7
773.35345	86.4
774.68475	87.8	b (8) (1+)-H2O
775.53387	11.6
776.63287	163.8	y (15) (2+)-H2O, y (15) (2+)-NH3
777.91101	45.3
778.67072	61.8
779.46661	126.6
781.39282	19.0
782.54980	7.6
783.56830	5.1
784.41010	94.5
785.54779	27.8
786.47827	12.2
787.52643	16.1
788.25836	49.0
789.13623	17.9
789.75165	33.1
791.50397	42.2
792.47290	8.3
793.50781	37.9
794.53076	86.8
795.37646	98.0
796.89575	74.7
797.86896	83.8
799.46277	4.6
800.88141	35.1
801.61896	8.1
802.56604	81.1	a (16) (2+)-H2O, a (16) (2+)-NH3
804.17505	93.8
805.84387	83.4
807.04248	37.1
807.86035	6.1
809.14709	96.3
810.50360	11.4
811.63916	120.7	a (16) (2+)
812.53461	76.1
813.65723	18.0
814.39331	34.0
815.32758	62.1
816.91199	70.0	b (16) (2+)-H2O, b (16) (2+)-NH3
817.60162	38.2
818.75500	121.6
819.83649	67.9
820.45941	42.4
821.35638	38.8
822.86743	46.2
824.16736	94.2
824.89996	9.0
825.78650	240.0	b (16) (2+)
826.59100	71.0	y (16) (2+)-H2O
827.76367	42.7
828.63593	84.3
829.85168	45.3
831.18768	51.0
832.98944	80.5
834.77728	22.9
835.86713	45.8
836.56012	3.8
837.88458	65.8
838.81360	30.2
840.21173	46.1
841.67511	255.3
842.61163	35.0
843.51300	28.1
844.47522	40.1
845.44879	51.5
846.51636	31.4
848.11804	15.4
849.50153	69.4
850.51428	126.7
851.33276	61.5
852.28680	26.3
852.99243	36.7
853.83234	105.4
854.69556	66.0
855.80115	18.2
856.41888	81.1
857.45148	76.9
858.29901	61.8
859.03278	27.5
859.64368	31.2
860.66974	39.2
861.53857	287.3	a (17) (2+)
862.65613	75.2
864.80481	233.8
865.76080	306.5
866.66321	314.0	b (17) (2+)-H2O, b (17) (2+)-NH3
868.37939	211.8	y (8) (1+)-H2O
869.49017	235.4	y (8) (1+)-NH3
870.46082	140.4
871.35901	56.3
872.78583	82.5
873.61255	7.7
875.14008	1392.8	b (17) (2+)
876.15881	138.6
877.00146	28.5
878.80292	40.4
879.62213	86.1
880.64301	42.6
881.64203	9.3
882.73413	40.8
883.92761	56.4
885.01062	98.4
886.52368	391.6	y (8) (1+)
887.55518	194.6
888.44623	66.8
889.27002	38.3
891.14081	26.6
892.38019	29.1
893.76996	221.2
894.72913	153.6	y (17) (2+)-H2O
896.38501	14.3
897.65991	25.9
899.65265	11.3
900.79291	37.0
901.60461	70.7
902.51385	155.0
903.49426	99.3
904.86328	193.7	y (17) (2+)
905.96771	52.8
906.68146	66.1
907.84082	49.4
908.56824	60.3
910.69025	38.7
911.47119	45.0
912.46570	37.5
914.33429	68.3
915.71826	28.9
916.75049	63.0
917.70807	85.2	a (18) (2+)
921.17896	29.8
922.44208	94.8
923.18634	260.8	b (18) (2+)-NH3, b (18) (2+)-H2O
924.05298	127.6
925.08740	87.5
926.39978	80.1
927.43970	36.2
928.42511	63.5
930.63318	33.3
931.71375	1203.3	b (18) (2+), a (10) (1+)-H2O
932.62280	231.7
933.42712	36.6
934.73273	5.5
935.56354	10.7
938.00690	46.1
938.65015	21.3
939.87628	62.7
940.59613	70.9
941.43964	40.0
942.06476	28.9
943.18018	3.7
948.03070	25.3
950.31195	26.4
951.44849	20.6
952.22125	20.5
953.54852	14.4
955.77917	25.6
956.50110	5.3
957.59979	14.6
958.85590	103.9	b (19) (2+)-NH3, b (10) (1+)-H2O
960.44635	19.5
961.43719	6.8
962.79010	27.2
963.53528	6.2
964.77466	66.6
965.69977	68.8
966.96393	378.8	b (19) (2+)
967.83264	229.0
968.81561	51.5
969.47424	24.6
970.70264	17.6
973.19470	94.6
974.65814	41.0
975.32361	8.0
977.57068	269.9	b (10) (1+)
978.52838	70.6
979.84595	22.1
981.15155	37.9
981.87476	44.3
982.71552	18.3
983.62091	31.1
984.39490	31.5
985.29364	26.4
986.62976	8.5
988.01178	18.3
988.63275	23.4
989.37463	3.3
990.24298	86.1
993.72571	14.8
994.54358	13.2
996.67346	11.5
997.53680	76.5	y (19) (2+)
998.52612	30.3
999.62714	4.8
1000.61926	96.8	y (9) (1+)-NH3
1001.53589	22.6
1002.14453	8.9
1002.82318	26.6
1003.54126	9.5
1004.69586	10.1
1007.48199	12.0
1008.47040	24.3
1009.70557	51.3
1010.54895	51.1
1014.62311	13.7
1016.79584	7.1
1017.63043	155.5	y (9) (1+)
1018.49805	77.2
1019.49115	24.4
1021.66333	5.8
1024.54578	29.4
1025.66956	6.2
1026.56104	11.9
1027.50610	37.0
1028.56189	9.0
1029.64734	15.4
1030.68933	62.6
1031.70496	10.6
1033.53162	26.2
1034.67041	5.3
1036.57568	15.4
1037.52222	13.2
1042.64709	97.0
1043.56567	33.6
1044.75684	27.0
1046.52368	48.4
1047.47656	15.7
1048.64697	13.8
1049.71729	10.2
1051.62097	5.2
1052.57971	43.5
1053.54211	24.6
1054.48889	41.8
1056.53882	2.7
1058.59155	11.5
1060.33960	66.2
1061.17908	32.1
1062.70850	20.8
1063.75854	28.0
1064.60901	38.2
1065.54712	29.7
1070.67749	11.5
1072.56641	25.8
1076.66772	7.2
1086.71960	3.8
1090.68420	72.8	b (11) (1+)
1091.67957	8.2
1092.62329	5.6
1093.56030	10.0
1095.12341	23.4
1096.37158	23.6
1099.62622	4.0
1101.58911	17.9
1102.64905	14.3
1104.38403	4.3
1105.67590	9.8
1106.80786	29.2
1108.91345	16.8
1111.64441	6.2
1113.14282	28.7
1115.55347	11.2
1116.65015	10.0
1117.65198	15.6
1118.37378	19.5
1124.41882	7.5
1125.75708	16.8
1127.35278	14.1
1129.71997	9.9
1130.59375	2.4
1131.68945	60.4
1132.80200	8.8
1136.71741	20.8
1140.58691	6.3
1141.71802	12.4
1144.65381	16.7
1145.67371	10.1
1146.81067	6.6
1149.57117	7.6
1153.41553	11.7
1155.73816	11.3
1158.71472	18.1
1159.72266	3.5
1160.67249	13.3
1161.71387	13.9
1167.69910	14.4
1168.53491	18.0
1171.82520	2.7
1176.05188	7.9
1176.65747	28.0
1177.83411	24.3
1178.96558	20.3
1180.17224	19.9
1189.60938	15.2
1190.73206	35.7
1194.47998	38.9
1195.71619	7.6
1201.99158	22.0
1202.80994	10.3
1204.81165	7.4
1212.80798	5.9
1214.53772	20.6
1221.78320	55.5
1222.95264	33.3
1223.67090	2.9
1228.57068	20.3
1229.55579	14.5
1230.93408	22.8
1231.72070	7.6
1233.53271	3.0
1236.74768	5.8
1239.79529	11.7
1241.41846	10.2
1242.83960	13.0
1244.70288	8.2
1249.73669	7.6
1258.76379	29.8
1259.66821	10.6
1260.43506	13.0
1263.57751	2.8
1275.94641	23.1
1277.47607	12.4
1280.64075	17.5
1288.91064	2.5
1290.66357	17.0
1292.42297	23.9
1309.43921	5.6
1324.84521	13.2
1328.86804	16.0
1333.39380	3.0
1334.76660	7.1
1343.49976	8.2
1363.78406	11.4
1392.85681	12.1
1427.55859	14.8
1445.74292	9.9
1456.74219	8.5
1504.91089	15.9
1526.07153	11.6
1539.70349	6.5
1564.74658	10.5
1604.75281	8.6
1618.66870	5.1
1725.52271	10.7
