# Supplementary material for: Top-Down and Bottom-Up Identification of Proteins by Liquid Extraction Surface Analysis Mass Spectrometry of Healthy and Diseased Human Liver Tissue
Source: J Am Soc Mass Spectrom. 2014 Sep 3;25(11):1953–61. doi: 10.1007/s13361-014-0967-z (PMC4197381; doi:10.1007/s13361-014-0967-z)
Supplement: Supplementary file 6 — (ZIP 3005 kb) [file 13361_2014_967_MOESM6_ESM.zip › data/SLQDIIAILGMDELSEEDKLTVSR_-4_4_41238.txt]

m/z	i	matches
264.22110	24.9
273.77222	5.3
283.45834	5.9
286.24640	2.5
294.06100	4.3
295.22717	3.4
296.19391	1.9
298.30341	9.3
306.09698	15.9
314.47559	13.7
315.17010	2.4
324.51373	4.6
329.30176	25.6
330.20694	11.6
333.40414	2.5
334.67722	20.1
336.22101	6.6
339.69009	7.8
340.37564	25.5
342.46817	5.2
343.44666	13.6
349.58511	13.7
351.62085	22.3
352.39679	16.8
354.59338	14.9
355.21713	2.8
357.40894	12.1
361.25995	4.3
362.28552	12.9
366.37473	11.5
369.48804	24.6
373.39612	9.2
374.25037	1.8
377.50107	2.7
379.33191	3.9
383.57965	3.5
390.26205	24.7
392.28149	3.8
395.35632	7.5
396.86884	21.9
398.22571	3.2
403.29456	11.0
404.36084	2.4
407.38486	4.4
409.34244	37.3
411.44931	51.5
414.44122	2.9
416.21100	12.4
420.22809	14.5
422.35101	8.8
423.26654	21.2
423.92212	8.0
425.59189	15.0
426.36298	56.6
427.34497	7.0
428.53336	6.8
429.35828	2.8
430.38867	7.8
434.27039	3.1
436.25696	16.0
440.41956	8.6
442.32281	10.4
444.34299	67.5
448.47968	9.6
454.22601	12.0
457.52167	17.5
462.30908	5.5
463.52710	2.6
464.42291	3.5
465.40637	12.7
468.48770	23.3
471.31598	7.7
474.33899	9.0
480.35104	11.7
481.22931	26.5
482.55792	11.6
483.18298	10.5
491.31042	7.9
493.41180	9.1
494.02069	5.2
496.37628	19.4
499.30304	8.9
507.36163	11.1
510.61926	6.5
511.36304	19.4
512.34412	17.0
513.35370	25.9
514.34149	14.1
516.42377	2.1
517.12329	6.0
518.19324	17.6
521.38220	34.4
522.38330	49.8
523.35474	39.7
524.47070	21.1
525.30365	27.9
526.56641	17.2
529.44000	50.2
532.27606	30.0
536.49078	15.7
539.33411	94.6
540.30670	15.3
541.36542	21.9
542.25726	9.1
543.10175	6.9
545.66638	3.4
547.33264	18.9
548.22241	11.2
549.32648	20.6
550.62122	11.1
551.81317	3.8
553.54480	27.8
557.33942	148.0
558.49603	38.4
559.49725	24.5
561.50684	7.0
562.28448	7.9
563.48291	4.7
565.32318	4.9
569.62854	8.6
571.32227	23.8
575.44415	12.0
577.24231	22.9
581.59412	30.2
582.39905	54.4
583.33191	15.7
584.34491	4.1
586.50403	3.9
589.23608	14.3
590.68579	6.3
592.26294	11.8
593.28247	6.4
594.39716	4.1
595.39899	24.1
596.57898	22.5
600.75433	29.8
602.06396	35.2
604.39764	4.6
605.55499	11.4
606.42566	18.3
607.43628	2.4
611.67590	54.3
612.29840	12.2
614.48322	13.3
615.34039	4.8
616.38263	9.5
619.30347	18.6
622.48889	11.8
623.72052	11.5
624.43365	3.9
628.43628	6.5
629.43103	13.0
630.72211	17.6
632.34192	17.6
633.33167	26.0
634.39368	8.8
635.41705	22.4
637.94501	72.2
638.67126	11.7
639.51733	49.6
642.58771	20.6
645.39447	43.0
646.28339	11.8
647.30957	9.2
648.43073	20.1
649.45734	12.4
651.45813	13.9
652.49164	114.0
653.43610	18.8
654.61182	23.7
655.70068	9.2
661.33508	7.8
663.42218	21.3
667.40393	3.8
670.50366	183.0
671.43811	56.3
672.40143	2.8
673.39685	11.2
676.87244	6.3
678.44427	24.8
679.80115	4.9
680.83777	15.7
683.50696	8.5
684.31708	2.4
686.54175	18.7
692.04999	18.2
694.63464	104.6
695.95996	23.9
696.59686	19.3
697.62994	8.1
700.62231	4.5
703.61914	7.2
704.49487	55.6
705.59241	15.9
706.65961	52.7
707.83282	17.9
708.51306	28.8
709.66156	9.9
715.48175	12.8
719.21893	12.2
720.40125	22.2
722.33734	5.6
723.49249	78.0
724.73322	15.3
725.51453	10.8
727.50342	5.4
728.35309	3.7
729.61652	8.1
730.41473	34.2
731.31567	2.6
735.47693	66.5
738.15863	17.4
740.64825	17.1
741.58728	155.9
742.54523	56.4
743.63678	28.1
745.12329	16.8
747.05792	36.9
748.54510	17.5
749.76459	18.4
750.57336	37.6
752.02466	59.7
753.30011	25.7
754.52112	4.2
755.50989	6.3
761.26520	199.5	y (13) (2+)
762.27643	33.3
763.40558	5.8
764.65277	36.3
766.49255	7.9
767.66638	46.8
768.54108	11.4
769.74640	28.9
770.76117	10.4
771.51819	12.4
775.63489	15.5
778.34174	19.0
779.54199	17.9
781.88324	4.0
782.69983	51.1
784.05969	29.4
784.78009	11.9
786.74902	35.1
788.49005	69.1
791.05988	21.5
793.75665	2.3
794.45984	14.6
796.70959	12.8
799.66510	11.0
800.48230	18.2
805.43634	3.0
806.54480	18.9
808.05829	97.5
809.59113	96.5
810.31757	36.0
811.50134	52.4
812.74835	41.4
814.56726	9.8
817.14301	32.9
818.46057	56.8
820.14178	320.2	y (22) (3+)-H2O, y (22) (3+)-NH3
820.96588	168.7
821.61133	114.5
822.40375	27.3
826.17047	1042.5	y (22) (3+), y (14) (2+)
827.15295	353.2
828.08856	19.5
829.23602	12.0
829.93573	33.8
831.66266	60.9
835.15057	14.2
836.61707	130.0
837.61975	89.1
838.65912	63.1
839.66418	55.5
844.09576	9.2
846.25616	31.6
847.02295	7.1
848.43176	17.9
849.43158	36.5
850.23389	35.2
851.70007	4.1
852.83234	31.8
853.65430	38.2
855.18500	3846.8	b (8) (1+), y (15) (2+), b (16) (2+)-H2O
856.08337	1205.1	b (16) (2+)-NH3
856.85223	25.2
857.54688	72.6
858.55237	9.6
859.15674	55.2
859.92542	20.9
861.03430	128.2
863.63177	4.5
864.61084	55.4
865.90417	68.4
867.26593	37.3
868.39185	53.5
869.92383	20.9
874.60254	111.7
875.49023	86.2
876.46429	13.3
877.41522	108.5
878.27478	75.4
879.66370	2.9
880.36200	72.9
881.42133	65.8
882.21204	35.5
883.09161	96.2
884.37738	100.0
892.77582	17.5
895.58252	9.1
896.68762	9.5
900.14301	29.4
903.53802	116.5
904.67023	8.2
908.67102	24.4
909.59686	8.2
911.71637	930.5	y (16) (2+)
912.52985	212.7
914.28113	15.3
918.93109	13.4
920.13281	64.2
921.85431	127.4
922.78082	23.2
923.76166	17.9
924.64252	10.3
928.48859	53.4
930.75269	3.1
933.44861	6.1
936.86255	26.1
937.56714	6.8
939.02820	75.9
940.32489	103.3
942.28375	19.9
942.91034	3.3
943.53857	16.0
945.29779	58.0
946.93732	68.1
948.74188	47.5
949.59650	226.4	b (9) (1+)-H2O
950.75885	79.8
951.64197	26.5
952.80212	77.7
954.73584	137.2
955.80676	12.4
956.56592	4.0
960.46155	128.6
961.16046	34.0
962.54382	5.1
963.64288	55.8
964.69360	34.5
966.11517	4.0
967.84088	1048.3	b (9) (1+), y (17) (2+)
968.62219	743.7
969.65021	125.9
971.54620	29.0
972.93988	24.8
974.17139	21.8
976.32135	23.9
978.70367	46.5
979.50922	198.2
980.64783	8.7
981.29816	36.7
986.89240	146.7
987.65912	24.5
989.23273	61.3
990.69873	34.8
991.61011	15.4
994.58289	21.1
996.34271	48.9
996.97565	77.5
998.89594	119.0
1001.36145	9.6
1002.39374	90.4
1003.78198	1774.2	y (18) (2+)
1004.54309	467.0
1005.21832	107.2
1006.60858	36.3
1007.33466	2.4
1008.41956	26.0
1009.23395	25.9
1011.13312	38.9
1012.60498	12.4
1013.85260	35.5
1017.27954	42.3
1019.75903	185.6
1021.41229	110.2
1024.80750	120.5
1025.67993	37.2
1029.26758	39.9
1030.11267	12.4
1031.26050	35.9
1032.69446	20.3
1033.66394	47.7
1034.43323	51.4
1035.78162	62.2
1037.22876	31.7
1037.84814	46.5
1042.11475	65.8
1045.52026	32.4
1046.69434	7.9
1047.91296	30.9
1048.92126	26.9
1051.47998	45.0
1052.19739	26.0
1053.77246	65.1
1055.06555	24.0
1056.02832	4.1
1057.45740	12.8
1058.23999	123.5
1060.38550	2279.2	y (19) (2+)
1061.10022	612.0
1061.73206	155.0
1068.58667	18.5
1070.29797	11.0
1071.75378	19.6
1072.46729	6.1
1073.81006	27.6
1075.54944	29.8
1076.52710	8.9
1077.61304	22.5
1078.76062	20.1
1079.96008	28.1
1081.28406	8.9
1082.16272	11.5
1083.98291	4.3
1085.55151	33.6
1088.60364	9.3
1090.18018	10.8
1092.56030	146.8
1093.47461	8.9
1096.77332	59.7
1100.74780	19.9
1107.79944	48.7
1108.77637	26.4
1115.46790	39.1
1116.96069	196.8	y (20) (2+)
1117.68164	52.3
1118.60693	40.8
1119.72937	12.7
1121.15613	45.5
1121.80115	7.6
1124.72131	62.8
1125.67273	11.3
1127.88721	47.3
1130.81116	57.4
1138.77991	8.7
1144.34253	14.3
1145.15674	9.3
1147.13086	25.8
1149.83020	6.7
1151.39661	26.3
1155.95007	58.6
1156.74341	20.8
1158.09241	45.8
1159.03516	46.1
1164.95764	50.6
1165.81384	4.8
1171.37122	46.9
1174.38196	695.5	y (21) (2+)
1175.12256	223.5
1175.72583	83.2
1177.66357	5.5
1179.00366	12.7
1181.82861	45.3
1187.62585	14.7
1188.45911	11.6
1189.64209	22.5
1193.38159	40.6
1195.70996	18.7
1196.75171	14.2
1198.48657	23.4
1199.21582	15.0
1200.36377	13.2
1201.05054	43.5
1203.69482	10.8
1204.93213	60.8
1205.64380	125.4
1206.30615	19.7
1208.37000	16.4
1209.78503	3.7
1210.71912	13.3
1212.37622	16.0
1213.44800	7.8
1216.53479	37.9
1221.65857	7.0
1225.75671	25.9
1227.35938	8.7
1229.83899	68.6
1230.76941	33.9
1231.93750	29.2
1238.42908	567.2	y (22) (2+)
1239.39282	257.9
1243.65710	20.4
1249.63293	5.6
1252.27539	56.0
1254.93811	2.3
1258.55457	6.0
1262.61121	13.2
1264.63611	14.8
1265.56628	9.4
1271.98584	29.7
1275.19080	12.6
1276.63025	102.6
1277.64026	21.3
1280.63098	10.6
1304.59631	16.3
1308.71350	20.6
1319.48474	11.0
1322.75977	41.2
1332.53345	9.7
1341.28979	11.7
1357.19189	10.9
1382.65527	7.8
1389.71265	31.9
1406.89856	11.2
1418.66638	4.2
1421.69360	6.3
1424.98987	14.1
1443.94910	6.5
1453.66516	34.6
1454.43872	5.1
1456.80627	19.4
1467.67566	5.2
1473.94556	25.1
1486.63123	10.2
1488.01636	11.4
1498.74524	8.1
1500.03259	6.9
1501.92529	2.6
1509.21448	17.0
1512.92810	5.3
1521.73511	3.4
1522.87537	22.4
1523.93774	17.4
1531.85559	19.4
1539.71350	7.6
1544.82776	9.7
1546.10144	14.2
1547.64563	13.5
1552.78711	16.8
1560.15649	8.6
1562.98279	5.1
1582.87573	6.6
1587.06128	5.9
1599.90173	24.4
1600.63745	28.1
1636.84375	10.5
1640.02734	28.5
1652.75342	21.6
1655.19653	19.1
1711.89282	18.6
1824.06567	31.0
1866.84058	6.2
1954.84094	9.6
1960.16956	4.0
1974.25623	18.8
