# Supplementary material for: Top-Down and Bottom-Up Identification of Proteins by Liquid Extraction Surface Analysis Mass Spectrometry of Healthy and Diseased Human Liver Tissue
Source: J Am Soc Mass Spectrom. 2014 Sep 3;25(11):1953–61. doi: 10.1007/s13361-014-0967-z (PMC4197381; doi:10.1007/s13361-014-0967-z)
Supplement: Supplementary file 6 — (ZIP 3005 kb) [file 13361_2014_967_MOESM6_ESM.zip › data/IFVQGIIWDINSFDQWGVELGK_-4_4_43864.txt]

m/z	i	matches
244.16594	5.0
266.21622	5.9
272.32043	10.9
282.01788	2.6
284.41568	18.1
286.27673	10.4
287.26077	4.9
300.48370	9.4
302.05157	9.5
311.05139	5.9
316.32245	3.9
317.35681	13.5
318.33279	8.4
326.36105	11.5
336.28973	3.3
342.40155	5.6
343.26721	12.5
346.44577	10.1
347.41699	1.9
349.44824	6.2
355.40079	17.3
360.68750	11.7
361.48151	19.3
363.45245	10.8
367.43607	11.5
370.45929	9.4
374.62952	5.1
375.49585	24.9
383.47644	2.4
384.42804	7.5
386.35852	4.8
393.15778	32.1	y (10) (3+)
395.30280	5.0
398.30304	12.9
403.22333	13.7
406.20279	4.3
409.36273	13.9
415.34668	4.8
424.29987	11.7
425.02875	3.9
427.28125	5.7
428.51721	14.1
435.19263	8.3
437.45129	11.0
441.42172	9.4
443.52460	13.0
446.47571	74.5	y (4) (1+)
447.51453	17.9
449.77051	32.6	y (8) (2+)-H2O, y (8) (2+)-NH3
457.22549	3.9
458.22787	4.6
463.29831	13.6
464.30261	11.5
466.48041	17.0
488.33203	8.8
489.28937	27.5
494.54724	17.6
496.43726	8.1
498.49084	3.7
500.27686	4.1
502.40918	8.4
508.59039	7.4
511.50183	6.7
512.27417	10.6
514.38245	8.7
516.91681	12.0
525.79156	11.0
527.27655	7.1
529.32898	8.2
531.75757	30.6
532.52002	7.2
536.74493	16.5	y (14) (3+), b (9) (2+)
541.39856	11.1
542.39990	21.5
543.40472	17.6
545.38696	54.4	b (14) (3+)-NH3, y (5) (1+), b (5) (1+)
546.64130	10.8
547.41772	5.9
550.16016	11.6
554.60480	22.5
559.22430	12.5
561.55945	2.9
563.31836	74.0
564.27344	3.9
569.83093	14.3
574.60101	19.0
576.32294	13.5
582.37054	22.6
583.13861	12.4
584.52728	10.2
585.21887	9.7
585.93622	19.3	y (6) (1+)-NH3
587.42218	11.5
589.31824	2.8
591.64844	5.3
592.25446	12.6
593.33826	14.7
594.46448	9.9
596.96442	16.2
599.38367	35.2	y (15) (3+)
602.31427	93.4	y (6) (1+)
603.60114	32.5
605.42828	6.3
608.40637	5.9
613.70465	4.8
615.63477	10.5
617.40637	5.4
618.16064	5.1
620.17975	21.6
624.62000	8.4
625.28870	10.1
626.90466	8.3
628.36359	4.3
630.26782	8.6
633.42407	10.6
635.34692	14.2
636.51624	5.7
639.52216	6.5
640.66101	11.3
641.46045	32.1	b (11) (2+)-NH3, b (11) (2+)-H2O, b (6) (1+)-NH3
642.40405	16.6
643.49933	34.1
645.49664	6.3
647.47412	9.3
649.35815	2.1
651.27997	13.6
653.86914	10.3
658.61237	121.6	b (6) (1+)
659.44440	82.8
661.56250	17.2
664.59723	22.8
666.58740	13.0
669.58856	11.0
670.44049	9.6
672.54761	22.8
674.37756	3.5
678.39752	17.9
681.95557	20.1	y (12) (2+)-H2O, y (12) (2+)-NH3
683.43854	11.6
685.16040	48.4	b (12) (2+)-H2O, b (12) (2+)-NH3
690.86798	70.0	y (12) (2+)
692.47150	10.9
693.49701	10.7
694.34857	53.9	b (12) (2+)
696.46539	8.2
699.45264	7.4
700.65515	20.8	b (18) (3+)-H2O, b (18) (3+)-NH3
701.38550	4.2
702.67737	4.1
704.63263	12.3
705.39130	10.6
707.48938	29.8	b (18) (3+)
709.61798	46.6
711.18127	30.3
712.46326	7.6
713.32770	5.4
714.39722	42.5
717.86676	1.9
718.54071	6.4
721.58282	19.8
722.94250	49.5
723.55176	7.6
727.60986	12.9
728.56073	3.3
730.35596	5.9
732.09137	24.2
735.42456	4.4
736.42279	4.0
739.57507	18.1
741.57330	5.6
742.51239	5.9
743.69196	7.9
745.14850	59.9	b (19) (3+)-NH3
746.40955	12.3
749.46027	19.1	b (19) (3+)
750.48267	16.9
753.55786	20.7
754.54028	13.1
755.35095	63.4
756.39142	19.1
757.04718	3.9
758.29590	31.4	b (13) (2+)-H2O, b (13) (2+)-NH3
758.98346	4.2
760.75677	18.8
761.41925	5.0
763.48944	67.4	y (20) (3+)-NH3, y (20) (3+)-H2O
764.46912	5.2
765.50568	22.1
768.82245	7.7
771.62738	90.4	y (7) (1+)-NH3, b (7) (1+)
772.60907	55.2
774.62970	17.0
775.57184	25.1
779.36365	43.1
781.01581	15.8
782.17224	34.1	b (20) (3+)-H2O, b (20) (3+)-NH3
782.88776	46.1
784.88757	91.1
785.62268	18.3
786.50623	10.7
788.63269	118.1	y (7) (1+)
789.54498	37.2
793.33105	6.6
794.21582	43.2
795.62256	25.4	y (14) (2+)-H2O, y (14) (2+)-NH3
796.44592	16.4
797.75226	30.6
800.56702	9.8
802.01978	41.4
803.42432	22.8
804.73169	160.5	y (14) (2+)
805.54309	5.3
810.07843	25.6
811.50043	117.4	y (21) (3+)-H2O, y (21) (3+)-NH3
812.41541	13.8
814.68304	6.0
815.75342	6.0
819.03540	75.9
820.55994	39.0
821.47113	36.8
822.40778	10.6
823.57837	12.5
824.60303	55.6	b (14) (2+)
825.43036	42.1
827.21185	163.1
828.51776	15.5
829.76959	33.0
831.77936	2.8
833.70953	30.9
835.35455	10.7
837.52582	104.8
838.60010	86.5
839.43506	4.5
840.16583	4.5
844.29144	195.7	[M+3H] (3+)-NH3-H2O
845.46362	3.4
846.73621	29.8
855.38342	21.4	[M+3H] (3+)+H, [M+3H] (3+)-H, [M+3H] (3+)
860.63318	9.4
865.73914	8.1
866.56549	60.8
868.49493	26.6
870.13049	16.4
871.53302	7.7
873.58820	32.1
876.73004	18.7
878.34039	12.5
880.58026	38.8	b (15) (2+)-H2O, b (15) (2+)-NH3
882.43372	12.8
888.43616	17.3	y (15) (2+)-NH3, b (15) (2+), y (15) (2+)-H2O
889.12305	4.6
890.02649	30.0
896.53320	34.5
897.74774	199.9	y (15) (2+), y (8) (1+)-H2O
898.49738	39.2
899.56482	9.9
903.72607	57.1
906.35364	5.6
907.62512	24.5
914.01569	17.0
915.74347	3.4
916.68848	6.1
917.68372	11.4
922.60693	17.6
924.21100	16.7
925.69861	21.6
926.61261	11.0
929.56622	30.7
930.70392	40.5
933.33276	66.1
934.01337	24.2
934.86591	20.2
935.48621	3.5
936.58252	34.0
937.71600	65.5
939.23041	17.7
940.62921	3.9
941.59601	11.4
945.02502	57.1	y (16) (2+)-NH3, y (16) (2+)-H2O
949.54919	10.3
950.60229	35.2
952.60297	10.2
953.92120	116.5
954.59155	310.1	y (16) (2+)
955.36395	77.7
957.40900	147.8	b (8) (1+)
958.58179	68.4
960.00305	34.8
961.53174	66.2
962.23749	167.9
963.12939	26.2
969.72968	26.2
972.61609	13.6
973.50598	29.9	b (16) (2+)-H2O
974.14587	53.4	b (16) (2+)-NH3
975.61200	5.9
978.53925	4.8
979.42151	135.6
981.96893	93.2	b (16) (2+)
982.68268	49.9
983.59760	75.9
984.84888	36.6
988.02490	26.3
991.59064	13.7
993.37012	4.5
993.98285	31.6
997.13568	34.6
1002.28729	30.1	b (17) (2+)-NH3, b (17) (2+)-H2O, y (17) (2+)-NH3, y (17) (2+)-H2O
1004.01276	29.5
1006.37701	17.6
1007.61597	21.1
1008.66394	4.5
1010.61993	105.6	y (17) (2+), b (17) (2+)
1011.59937	43.3
1014.62048	6.1
1015.30786	19.5
1018.41980	20.9
1019.86401	8.6
1022.29584	31.6
1025.09570	115.4
1026.60266	3.8
1031.42493	143.6	y (9) (1+)
1032.55933	52.0
1034.39197	50.7
1037.38110	28.3
1038.54468	19.8	y (18) (2+)
1040.46802	28.5
1042.29675	64.3
1046.49146	77.6
1050.61829	5.2
1051.65833	46.5	b (18) (2+)-H2O, b (18) (2+)-NH3
1053.11597	15.1
1055.59619	20.6	b (9) (1+)-NH3
1056.83667	9.5
1060.37671	106.7	b (18) (2+)
1061.15894	27.0
1062.39526	32.4
1063.85742	70.4
1067.52991	7.2
1068.18494	8.7
1068.95044	11.7
1070.52539	11.9
1071.18494	7.3
1072.50269	44.6	b (9) (1+)
1073.62671	16.3
1076.05811	28.6
1076.92725	19.8
1080.77368	10.3
1084.44543	4.4
1085.92188	88.0
1094.75183	88.3	y (19) (2+)-H2O, y (19) (2+)-NH3
1095.99194	15.7
1096.62439	8.4
1098.54431	11.7
1099.36475	4.6
1100.55347	7.2
1102.55127	3.7
1103.60913	58.8	y (19) (2+)
1104.53064	8.6
1110.57886	12.5
1111.47620	5.5
1113.63599	2.8
1115.99548	32.8	b (19) (2+)-NH3, b (19) (2+)-H2O
1116.69019	20.2
1119.19385	86.1
1120.04553	75.8
1121.78638	3.1
1124.83362	89.0	b (19) (2+)
1128.76184	30.4
1129.69031	21.6
1130.55981	9.0
1134.45789	4.8
1139.79895	22.1
1143.80859	116.8	y (20) (2+)-H2O, y (20) (2+)-NH3
1144.63745	64.7
1145.47217	8.4
1147.62610	49.4
1148.66553	12.2
1152.95129	80.4	y (20) (2+)
1154.75732	45.2
1159.61011	14.1
1162.29077	13.8
1166.63574	13.0
1167.68640	22.8	b (10) (1+)-H2O
1169.59595	46.7
1171.94727	34.3	b (20) (2+)-NH3, b (20) (2+)-H2O
1172.57202	19.4
1173.87659	5.8
1174.70459	4.7
1175.70361	14.6
1178.54749	27.9	y (10) (1+)
1179.57556	36.3
1181.41455	107.7	b (20) (2+)
1182.29065	66.6
1185.37061	3.4
1186.00842	125.0	b (10) (1+)
1186.87000	20.3
1187.61353	25.9
1188.37305	45.8
1193.56909	20.3
1195.79663	20.9
1197.17761	17.3
1199.70691	18.7
1200.86951	47.8	b (21) (2+)-NH3, b (21) (2+)-H2O
1201.55981	2.9
1202.27563	11.6
1209.52039	2.7
1210.16541	43.4	b (21) (2+)
1210.81995	13.7
1228.65234	3.2
1234.74194	12.1
1238.66650	9.2
1246.71399	14.7
1247.45264	3.3
1249.52087	8.4
1250.40955	3.5
1263.11633	12.4
1265.85938	26.2	y (11) (1+)
1266.71741	5.2
1273.59460	7.9
1274.70959	29.2
1283.06372	8.3
1287.58704	5.5
1290.54932	11.0
1291.66821	17.9
1293.53113	9.0
1295.46155	15.1
1300.24609	68.5	b (11) (1+)
1300.98206	9.1
1301.77258	2.9
1304.84131	4.0
1307.71448	13.5
1308.70459	8.4
1312.88440	29.6
1314.05444	22.1
1314.79480	8.9
1317.75098	19.2
1328.07446	9.0
1331.78149	22.5
1332.50867	3.8
1334.64197	3.6
1338.67334	3.7
1345.14014	7.0
1348.61511	7.9
1354.79834	5.9
1362.63684	26.8	y (12) (1+)-NH3
1364.70947	4.8
1368.76563	11.2
1369.79077	28.3	b (12) (1+)-NH3
1371.12830	4.5
1374.70752	26.9
1380.35962	19.7	y (12) (1+)
1381.57263	27.2
1386.94202	10.5
1387.87268	2.9
1402.63403	19.7
1403.70166	5.5
1404.84595	19.1
1406.63196	5.8
1415.93555	9.4
1417.82080	12.8
1421.87207	18.8
1426.73511	5.9
1443.02271	7.3
1461.74390	31.0
1463.72583	5.6
1477.78223	16.6
1500.96997	7.5
1515.60767	5.9
1533.73596	30.7	b (13) (1+)
1535.89197	11.8
1590.80518	44.5	y (14) (1+)-NH3
1591.86401	34.3
1592.85596	21.8
1601.87097	5.0
1605.89880	10.5
1607.85657	12.3
1614.80249	11.9
1631.47803	8.1
1632.09387	19.4	b (14) (1+)-NH3
1648.85168	3.2
1649.86572	9.8
1760.06726	7.8
1776.88135	11.1
1777.88379	2.9
1816.67175	5.7
1817.92834	8.5
1890.92493	6.4
1934.96350	8.8
1963.99609	14.1
