# Supplementary material for: Top-Down and Bottom-Up Identification of Proteins by Liquid Extraction Surface Analysis Mass Spectrometry of Healthy and Diseased Human Liver Tissue
Source: J Am Soc Mass Spectrom. 2014 Sep 3;25(11):1953–61. doi: 10.1007/s13361-014-0967-z (PMC4197381; doi:10.1007/s13361-014-0967-z)
Supplement: Supplementary file 6 — (ZIP 3005 kb) [file 13361_2014_967_MOESM6_ESM.zip › data/TITLEVEPSDTIENVK_-4_2_75162.txt]

m/z	i	matches
267.54819	6.6
280.31830	2.6
284.17355	3.9
286.24539	5.1
288.38434	6.4
298.33679	5.1
303.24329	3.5
304.39728	7.5
308.25333	27.4
309.31091	13.4
310.45190	2.7
312.24686	4.8
314.13126	15.2
316.43982	32.6
317.19391	3.1
319.60715	18.7
322.34808	12.5
326.28119	3.7
327.03778	4.0
331.46301	9.2
332.45203	10.5
337.27313	13.8
340.21692	3.9
341.25967	5.7
342.60007	57.4
343.43582	17.9
344.46881	49.9
345.27942	6.0
346.13199	3.6
348.44928	2.6
349.26221	3.6
353.42276	6.1
354.26907	6.4
355.19601	5.1
356.56601	7.7
357.37836	10.4
360.36206	40.4
361.63193	3.4
364.25623	4.3
366.26990	3.1
370.37350	15.6
372.25940	15.9
376.12921	4.0
377.24774	4.7
379.34766	8.6
383.50320	5.5
385.18698	10.3
389.27573	25.4
391.53174	4.0
393.51678	34.9
396.22290	7.8
397.45251	36.4
399.38998	12.3
400.26260	5.3
401.49323	6.1
402.57220	20.6
403.22186	5.1
404.26715	8.4
408.24667	13.0
409.36740	27.2
410.34314	10.0
411.48352	98.5
412.49185	38.6
413.44257	4.0
415.33472	8.2
416.65424	17.9
418.49487	15.3
425.59656	6.3
427.24695	48.0
428.32397	49.1
429.43024	68.6
430.40729	33.2
437.49249	5.6
438.21286	4.7
439.24173	26.1
441.14148	54.1
442.60999	24.1
443.38626	33.9
444.53259	19.5
445.30499	10.4
447.22824	6.3
448.45877	4.0
450.65881	10.7
451.28918	6.7
455.31171	17.4
457.41000	11.8
459.18658	19.3
462.22327	3.4
465.33411	20.1
466.47293	24.4
469.12296	8.9
471.29398	55.3
472.22662	13.8
474.10785	6.5
476.41956	3.8
477.30951	44.3
478.36694	17.7
480.58948	9.8
482.43677	3.9
483.30768	7.2
484.36459	19.7
485.29425	17.4
486.43097	8.2
487.25876	2.6
489.28891	92.6
490.50031	17.8
492.16010	27.8
494.36865	14.0
495.47937	12.6
496.25659	12.3
497.48175	11.0
499.40570	12.9
503.38037	40.9
504.46808	42.7
505.36987	22.7
508.37659	110.0
509.45520	34.6
510.25476	4.1
511.46747	6.3
513.30365	11.6
514.50140	12.7
519.19690	8.1
520.36804	10.2
521.77777	7.0
522.38885	85.5
523.35760	21.6
524.50934	9.5
525.49066	14.4
526.44867	80.2
527.39233	21.0
528.58344	21.6
530.41864	47.5
536.32593	29.9
537.26392	6.3
538.45544	13.0
539.58167	48.7
540.29187	159.9	b (5) (1+)-H2O
541.40710	60.2
542.40833	41.4
544.44012	75.2
545.35254	21.3
546.43890	22.0
547.13226	18.2
550.40033	1.7
553.39716	15.7
554.42578	49.1
555.31641	21.5
556.30225	57.3
557.47235	21.6
558.45135	146.2
559.33356	17.6
563.49194	5.5
564.69977	3.5
565.34210	21.2
566.35156	15.6
569.69879	13.3
571.61078	24.2
572.39832	94.0
573.41803	55.4
574.34039	20.7
575.18195	21.6
577.32513	25.0
578.23633	11.9
581.54492	7.3
582.80615	18.5
584.42487	5.7
589.26636	11.8
591.44379	7.5
594.36102	19.4
595.48071	21.5
596.60327	18.7
597.41187	15.7
598.49146	7.0
599.31384	26.1
600.37537	3.6
602.44977	76.0
603.52222	30.8
604.36267	6.3
606.40265	15.6
607.47058	10.2
608.60754	4.3
611.39154	17.4
612.43311	34.9
613.53448	25.8
615.60162	9.7
618.24585	10.2
619.36346	7.3
620.41754	15.0
621.40027	244.0
622.28900	46.5
624.76715	18.6
626.78918	9.9
629.43591	37.8
630.27185	30.4
631.89728	37.3
636.60419	14.7
637.51312	57.8
638.71735	51.5
639.41907	514.0	b (6) (1+)-H2O
640.52441	142.6
641.44763	58.0
642.28821	5.9
643.53949	3.7
645.80841	20.9
646.76471	72.0
647.65100	43.7
649.77435	14.9
650.45062	17.1
651.41400	9.1
652.28156	10.0
654.02271	52.3
655.39270	70.4
656.39484	21.8
657.49634	293.2	b (6) (1+)
658.50623	133.3
659.26520	8.1
661.01593	12.4
662.46527	18.1
665.77637	12.4
667.47174	18.5
668.48376	27.2
669.54572	36.0
670.52643	34.1
671.64771	17.8
672.39978	15.5
673.42987	110.8
674.40594	46.7
676.58948	11.1
677.51917	19.4
679.52985	14.4
681.12250	60.2
682.56891	9.0
683.43262	10.9
684.90082	17.4
685.50958	22.7
687.56940	24.7
688.37384	40.5
689.46423	60.7
690.58630	68.2
692.07007	12.9
693.29138	29.6
695.12482	14.7
696.36914	37.9
696.97003	15.7
698.79541	14.7
699.52362	6.9
701.37885	8.2
702.27905	21.3
703.42542	102.9
704.46320	48.3
705.66028	6.8
706.74164	10.6
711.48730	18.2
712.60242	3.1
713.57880	14.2
715.52130	7.5
716.53418	11.8
718.56274	1.9
719.51324	5.8
722.83228	27.1
723.60571	20.7
724.39099	29.2
725.56696	4.5
726.33142	2.6
727.79395	28.9
728.55951	7.9
729.28516	2.4
732.53857	16.2
733.44031	10.6
734.43750	22.5
737.20917	124.4
738.03363	4.3
739.53790	4.0
740.79895	18.7
741.66815	43.7
742.37317	42.1
743.11487	48.5
744.29523	5.2
746.50885	6.3
747.42035	18.4
748.26514	4.6
749.10071	28.3
750.50323	517.3
751.54584	171.8
752.64087	69.6
753.42297	4.4
754.44275	5.1
756.53857	80.1
757.69043	22.8
758.55988	82.3
759.77130	41.1
760.84637	26.3
761.60364	26.1
762.38928	13.4
763.48401	53.5
764.60706	78.8
765.44757	20.0
766.85162	4.8
768.46643	643.6	b (7) (1+)-H2O
769.45697	374.1
770.44055	50.9
771.68695	16.2
772.51166	38.7
773.35278	16.2
775.46429	8.7
776.64191	6.5
778.73029	23.4
779.56128	33.5
781.44055	25.1
782.53601	15.9
785.31262	25.5
786.51752	427.5	b (7) (1+)
787.68054	704.0	y (14) (2+)
788.64166	32.9
789.47180	31.7
790.50488	6.6
795.77899	23.1
796.56287	5.0
797.56769	65.6
798.21179	19.6
798.92078	16.1
799.53711	6.3
801.45001	330.1	y (7) (1+)-NH3
802.19775	126.4
802.99292	51.8
804.28351	16.1
805.44781	16.1
807.96881	9.6
808.61255	9.1
810.46997	36.4
811.61127	34.0
812.71539	74.7
813.64142	15.8
814.55219	22.4
815.56378	6.9
816.41547	32.8
817.13660	17.4
818.69690	125.4
819.57196	17.2
820.49127	32.5
821.82007	126.9
822.47119	24.5
823.77039	6.4
825.63916	2.7
829.25201	60.7
830.23688	90.9
831.36951	8.1
832.34039	40.0
833.80383	25.8
834.45392	16.9
837.39026	63.8
838.30664	40.5
839.52655	95.5
842.40533	37.7
843.23181	18.4
844.20404	15.8
845.50568	43.5
846.59436	39.4
849.67346	25.2
850.57538	5.9
851.52222	43.5
852.55939	16.8
853.73950	26.4
855.15558	88.3
856.18524	47.8
857.56659	57.4
858.53088	109.3
859.62421	65.1
860.55371	30.4
861.57751	8.5
862.49457	22.1
863.23914	35.2
863.96667	33.5
865.63306	17.8
866.58807	13.2
867.26208	28.9
868.70593	16.6
869.58551	11.9
870.89996	24.6
871.56738	21.4
873.17590	70.5
873.93750	35.9
876.31921	139.4
877.54437	253.0	[M+2H] (2+)-NH3-H2O
878.77838	50.4
879.48767	105.9
881.63745	6.9
882.50928	36.9
883.86951	185.2	b (8) (1+)
884.66498	11.7
885.66595	346.7	[M+2H] (2+)-H2O, [M+2H] (2+)-NH3
886.54388	139.7
887.26324	27.6
897.56152	8.4
901.29706	5.2
902.39716	8.8
904.31653	85.3
905.30505	60.9
906.48529	14.5
910.61426	10.2
916.00665	24.6
917.47711	10.1
919.73541	3.4
925.54138	45.0
928.54688	13.6
929.54614	29.5
931.55316	39.1
934.15192	36.8
935.46106	16.9
937.24048	18.7
939.18335	26.3
941.64972	8.1
946.75958	39.2
949.83215	21.9
952.72058	4.1
953.93707	29.0
955.69946	57.7
956.62671	21.7
958.84558	28.4
959.44843	3.4
960.61810	26.3
962.57910	12.3
968.60132	15.8
970.67657	8.9
973.64392	44.7
974.61652	23.2
975.60693	76.6
976.65710	8.3
978.70380	25.2
980.89117	17.8
981.57794	38.8
982.47766	5.1
984.62134	103.1
985.68805	96.1
986.76788	68.9
987.46478	22.6
990.37073	58.4
991.70825	3.4
993.09973	23.5
995.01086	16.3
1000.70844	3.9
1002.51080	3162.4	y (9) (1+)
1003.52362	1439.8
1004.56519	380.0
1005.62549	7.3
1007.04340	22.2
1009.88666	23.5
1010.79437	29.7
1011.85492	9.4
1015.24750	4.1
1018.37561	6.6
1019.27753	75.8
1022.81622	34.1
1023.62885	16.0
1025.82666	12.9
1026.47913	4.5
1027.79773	6.5
1028.46631	8.4
1029.29944	55.1
1030.23840	51.5
1030.89819	25.5
1033.15930	32.2
1033.79370	30.4
1035.51904	66.3
1037.15576	80.1
1040.99792	66.1
1042.62012	18.1
1043.48096	52.4
1045.77759	34.4
1048.05579	52.9
1051.13525	18.8
1052.38293	39.2
1053.90479	5.7
1054.72534	13.4
1057.48059	10.9
1058.46497	18.0
1059.40088	155.3
1060.46130	209.8
1061.14075	37.8
1068.07837	17.8
1069.45703	21.2
1070.62476	15.8
1072.00281	15.6
1073.89746	7.6
1078.27551	51.8
1082.48975	5.3
1084.39404	21.0
1086.55811	90.6
1087.72131	85.7
1088.82703	29.9
1089.77832	13.7
1090.73584	21.0
1091.70447	5.1
1092.64624	14.7
1094.77478	16.7
1095.65063	24.7
1096.63477	26.6
1097.85083	48.8
1098.61475	18.7
1099.63586	48.4
1100.64661	23.6
1101.39893	10.0
1103.55591	18.6
1104.79065	8.6
1106.76831	10.7
1109.52393	9.1
1110.47351	7.6
1112.87085	16.2
1113.64026	107.7
1114.73108	81.0
1115.72107	46.3
1116.41235	18.1
1117.60071	16.8
1120.57300	5.5
1121.64819	16.3
1124.56604	8.5
1127.02563	22.4
1131.60046	1527.3	y (10) (1+)
1132.59351	742.8
1133.64636	115.1
1135.06067	15.9
1136.54980	8.1
1137.24487	20.7
1139.65625	7.0
1142.60974	12.6
1145.59155	38.4
1146.20642	21.4
1147.52563	8.5
1150.36316	33.6
1151.69336	18.9
1156.80103	12.8
1161.62573	35.5
1162.62903	27.8
1163.81494	4.4
1169.07556	24.1
1170.26563	41.5
1171.73010	4.8
1172.92932	73.1
1177.06250	7.3
1182.75806	48.5
1183.68628	16.8
1186.48535	12.4
1187.61133	28.0
1190.56873	7.3
1194.72876	13.6
1196.61304	15.5
1197.94409	23.2
1198.66187	12.4
1199.53479	4.6
1200.83313	6.2
1201.67285	19.4
1202.60193	84.0
1203.89111	23.0
1208.49841	3.2
1209.87793	28.0
1211.02136	8.7
1212.63879	24.9
1213.90540	2.9
1214.65759	37.6
1215.68420	37.7
1216.71545	69.6
1217.74951	7.7
1218.64392	11.0
1220.42212	20.0
1221.54077	6.6
1224.98767	11.0
1225.69080	28.9
1226.68359	21.9
1228.31311	13.3
1230.63049	521.2	y (11) (1+)
1231.65674	576.9
1232.73206	127.5
1233.47168	29.6
1234.14502	4.5
1239.72412	10.5
1240.60632	2.7
1241.71448	16.2
1243.17798	28.4
1245.92627	24.6
1249.48035	4.9
1251.66528	31.7
1261.53748	64.9
1262.79810	62.9
1263.84131	76.4
1264.57483	46.5
1266.46313	9.2
1267.75244	9.8
1272.40601	8.9
1273.77612	7.6
1274.58826	31.4
1276.15027	8.2
1281.80017	32.9
1282.83789	55.8
1283.71143	56.2
1284.76050	35.3
1286.27795	12.6
1287.63916	15.3
1289.56921	6.9
1293.71802	5.8
1295.84668	3.0
1297.68298	9.2
1299.08765	29.9
1299.71045	63.7
1300.77100	44.6
1301.75049	11.9
1303.83350	10.3
1305.57898	18.9
1311.66638	28.3
1312.63098	5.6
1313.53320	5.3
1318.85291	10.5
1325.66089	15.1
1327.90576	10.0
1331.69470	3.1
1334.77502	4.1
1343.60913	50.3
1344.71704	35.6
1349.36353	28.1
1357.61462	12.1
1359.72644	171.8	y (12) (1+)
1360.70959	71.6
1361.67712	50.1
1362.60266	5.5
1363.81543	10.9
1364.89819	4.1
1371.65698	13.5
1374.52686	21.4
1376.02112	3.9
1378.36230	22.8
1390.80835	11.8
1391.79700	21.3
1397.55750	22.6
1402.83008	18.8
1403.66528	16.1
1410.83936	5.1
1411.85266	19.3
1412.61682	32.4
1413.41748	4.6
1417.53345	3.6
1427.68799	12.1
1428.60022	58.2
1429.89185	27.3
1430.63879	45.5
1444.89624	6.3
1451.59741	6.7
1455.81750	7.8
1456.70032	5.8
1464.82434	11.0
1471.83716	5.7
1472.86108	32.6
1473.77612	23.3
1474.90479	15.0
1481.64746	20.0
1482.82275	6.4
1491.30737	33.4
1492.73901	9.6
1494.90564	40.5
1499.74158	7.9
1507.52588	4.3
1511.75317	9.7
1512.66797	2.7
1518.66284	4.2
1525.73914	6.1
1529.78894	3.7
1532.80591	3.1
1537.83093	20.0
1541.83997	14.1
1542.90051	41.9
1543.76257	72.8
1544.68506	17.7
1547.51257	3.5
1548.83252	8.7
1562.95337	6.9
1568.67664	8.3
1573.73486	6.9
1574.98547	26.4
1575.74402	15.9
1606.86084	6.0
1610.59119	6.3
1613.84229	14.6
1623.88818	23.7
1624.83679	34.3
1625.80212	29.9
1627.95129	12.2
1641.79150	147.0
1642.89014	74.8
1643.92188	46.6
1645.59436	2.8
1650.96619	13.0
1655.11218	23.9
1684.08618	13.2
1705.14954	7.3
1735.42102	5.1
1751.91968	12.1
