# Supplementary material for: Top-Down and Bottom-Up Identification of Proteins by Liquid Extraction Surface Analysis Mass Spectrometry of Healthy and Diseased Human Liver Tissue
Source: J Am Soc Mass Spectrom. 2014 Sep 3;25(11):1953–61. doi: 10.1007/s13361-014-0967-z (PMC4197381; doi:10.1007/s13361-014-0967-z)
Supplement: Supplementary file 6 — (ZIP 3005 kb) [file 13361_2014_967_MOESM6_ESM.zip › data/VDLTQVMDDEVFMAFASYATIILSK_-4_2_78641.txt]

       m/z	          i	matches
 289.09906	       5.7
 310.42844	      10.3	b (3) (1+)-H2O
 322.37418	       2.4
 328.34106	      19.4	b (6) (2+), y (6) (2+)-H2O, b (3) (1+)
 329.34119	       5.7
 330.54407	       4.3
 342.39264	       3.1
 347.37915	      40.4	y (3) (1+)
 348.34619	      12.5
 361.15948	       8.8
 373.26242	       7.2
 409.32721	       4.1
 418.77423	      15.1
 421.26898	       8.7
 429.31653	       5.8
 456.44781	       7.2
 458.18195	       4.3
 459.34503	       3.7
 460.66010	      17.4	y (4) (1+)
 461.42108	      15.3
 464.37854	      13.0	b (12) (3+)
 473.94550	       5.0
 488.39502	       5.9
 489.43100	       2.2
 494.40408	      10.7
 501.15985	      19.0	b (9) (2+)-NH3
 505.46698	       4.3
 508.44220	       2.2
 515.25549	       3.7
 539.45056	      15.9	b (5) (1+)-H2O
 541.35284	      11.2
 542.43927	      10.5
 544.45972	      11.4
 551.75281	       2.8
 557.13318	       5.3
 566.31818	      16.1	a (15) (3+)-H2O, a (15) (3+)-NH3
 569.43121	      27.0
 573.48981	      24.6	y (5) (1+), b (10) (2+)
 574.60455	       5.3
 575.26691	       3.1
 576.33099	       7.0
 582.00806	      12.6	b (15) (3+)
 583.28571	       6.4
 584.44678	      47.5
 585.72150	       7.4
 589.25897	      16.7	a (16) (3+)-H2O, a (16) (3+)-NH3
 591.29907	      21.6	y (16) (3+)-NH3, y (16) (3+)-H2O
 595.11591	      13.3	a (16) (3+)
 606.36011	      18.4
 608.23718	       7.4
 622.41687	       4.2
 623.46680	       2.7
 631.45123	       5.1
 636.29797	       5.2
 653.23529	       6.3
 656.29028	      28.2	y (6) (1+)-H2O, b (6) (1+)
 657.41876	      19.5	y (6) (1+)-NH3
 660.57300	      26.5
 674.45215	      41.4	a (12) (2+)-NH3, y (6) (1+), a (12) (2+)-H2O, y (18) (3+)
 675.43066	      51.3
 676.53595	      13.9
 679.35846	       6.8
 686.08057	       4.0
 689.57764	       2.0
 690.97290	      11.8
 692.34229	       6.5
 695.43475	      21.4
 697.21210	      57.0	a (19) (3+)-H2O, a (19) (3+)-NH3, b (12) (2+)
 701.03693	      15.1
 720.87640	      22.1
 721.93842	      21.4
 742.54437	      44.1	a (7) (1+)-NH3
 743.33319	       7.9
 745.75537	     109.0	b (20) (3+), y (20) (3+)-NH3, y (7) (1+), y (20) (3+)-H2O
 746.57025	      33.5
 759.34003	      14.9	a (7) (1+)
 760.39673	      95.2
 761.42780	      34.9
 762.34198	      35.3
 763.05035	      40.3	b (13) (2+)
 769.62347	      12.7	b (7) (1+)-H2O, b (7) (1+)-NH3
 771.65808	      15.4
 781.00232	      14.1
 787.18048	      10.4	y (21) (3+)-H2O, b (7) (1+)
 788.52173	      19.8	y (21) (3+)-NH3, b (14) (2+)-H2O
 789.42548	      17.5	b (14) (2+)-NH3
 790.68256	      19.1
 795.12341	      28.9
 798.07312	     132.5	b (14) (2+)
 799.01953	      59.0
 805.58429	       4.9
 807.47144	       5.0
 820.28906	      27.8	b (22) (3+)
 824.91345	      13.7
 827.44354	       6.4
 831.21881	       8.0
 843.92633	      12.3	a (23) (3+)-H2O, a (23) (3+)-NH3
 846.61145	       8.4
 847.49542	      18.1
 849.63513	       4.0
 853.32813	       2.8
 854.53571	      43.1
 855.69409	      27.3	a (8) (1+)-H2O
 858.17523	      21.4	a (15) (2+), a (8) (1+)-NH3, b (23) (3+)
 859.07410	      13.6	y (23) (3+)-NH3, y (23) (3+)-H2O
 860.27563	       2.1
 868.63110	      10.9
 871.66943	      21.5	b (15) (2+)
 872.59100	     106.2	a (24) (3+)-H2O, a (24) (3+)-NH3
 873.68762	       5.1
 874.63715	      10.2	a (8) (1+)
 875.82544	       5.4
 878.09375	      13.2	a (24) (3+)
 883.56946	      20.5	a (16) (2+)-H2O
 891.54028	       3.2
 893.56738	      72.1	a (16) (2+)
 898.41260	       3.5
 900.63959	      15.3
 901.62244	      20.6
 902.43878	      13.5	b (8) (1+)
 903.69086	      54.8	y (24) (3+)
 907.34460	     137.6	b (16) (2+)
 908.67914	      42.0	y (8) (1+)
 909.51288	      11.9
 911.47418	      46.9
 918.51788	      50.3
 919.37640	       8.8
 920.45648	       4.6
 924.88135	      13.9	[M+3H] (3+)-NH3-H2O
 928.75507	      17.3
 937.56018	      29.2	[M+3H] (3+)+H
 938.61041	       2.0
 940.50922	       3.0
 942.23859	      31.2	b (17) (2+)-NH3
 942.99945	      20.6
 950.60223	      22.0	b (17) (2+)
 951.51001	      11.3
 954.28900	      33.5
 956.62451	      75.6
 976.63336	      11.7
 977.85822	       3.8
 979.64929	      18.0
 983.10291	      47.0
 985.36163	       5.6
 989.44904	      65.1	a (9) (1+)
 991.51984	       6.4
 993.28424	       6.3
 995.62592	      24.9	y (9) (1+)
 996.76276	      65.5
 997.64697	      13.1
1010.63782	       6.8
1015.73224	      24.5
1018.67096	      28.6	a (18) (2+)
1022.93256	      10.9	b (18) (2+)-H2O
1023.91174	      27.1	b (18) (2+)-NH3
1026.61853	      22.9
1029.26917	      10.4
1036.45471	       7.2
1046.90295	      11.7
1047.83325	      33.3	y (10) (1+)-H2O
1048.64392	       7.9
1050.06177	      22.1	y (10) (1+)-NH3
1057.43835	       6.8
1066.76587	      60.7	b (19) (2+), y (10) (1+), y (19) (2+)-H2O
1067.93140	      43.5	y (19) (2+)-NH3
1068.53760	       5.6
1069.53894	      30.0
1086.50476	       9.4
1090.61267	      19.8
1092.64905	       5.5
1095.27710	       4.6
1114.22827	      18.2
1118.58301	      11.8	a (10) (1+), b (20) (2+)
1119.36133	      17.3
1120.16235	       7.8
1129.76965	       5.6
1146.97339	      13.9	b (10) (1+)
1150.51807	      29.1
1157.69751	       2.7
1158.35828	       3.7
1159.56543	      13.3
1165.98633	     178.1	b (21) (2+)-NH3, b (21) (2+)-H2O
1166.74487	      84.8
1168.47522	       5.2
1169.83423	      11.8
1171.56982	       9.6
1174.50000	      12.2	b (21) (2+)
1183.69861	      22.9
1196.09814	      36.1	y (11) (1+)-NH3, y (11) (1+)-H2O
1196.93262	       2.8
1202.57043	      11.8
1214.00220	      16.7	y (11) (1+)
1215.02039	      29.8
1215.67114	      19.0
1217.74622	       5.1
1222.32837	       7.4
1231.25403	      79.8	y (22) (2+)-H2O, b (22) (2+)
1231.85461	      74.4	y (22) (2+)-NH3
1234.04041	       9.5
1237.42810	      10.1
1245.80066	      14.3	b (11) (1+)
1246.72888	       6.9
1247.78101	      12.2
1277.76477	       8.4
1280.72595	       3.4
1281.42163	       2.7
1287.55566	      16.8
1288.17310	      62.3	b (23) (2+), y (23) (2+)-NH3, y (23) (2+)-H2O
1289.30078	      18.2
1294.62610	      20.4
1301.61023	      10.1
1326.38000	       3.7
1331.31104	      16.5	b (24) (2+)
1332.77209	      29.7
1343.63330	       6.1
1349.76428	      23.2
1351.84851	       6.7
1380.18689	      11.3
1384.62219	      18.7
1388.18848	      10.5
1388.94482	      11.2
1393.87109	      12.2
1410.55835	      12.0
1418.75562	       8.9
1420.68469	      14.6
1468.76941	       5.3
1472.90234	       4.8
1486.37488	       6.0
1489.79138	       4.6
1506.72913	      23.5	b (13) (1+)-NH3
1523.75305	       2.4
1524.86902	       9.8
1549.73633	       7.9
1579.55103	       8.9
1580.98682	       8.2
1595.71838	      13.9
1723.83459	       2.7
1795.76416	       3.6
1904.07837	      11.2
