# Supplementary material for: Top-Down and Bottom-Up Identification of Proteins by Liquid Extraction Surface Analysis Mass Spectrometry of Healthy and Diseased Human Liver Tissue
Source: J Am Soc Mass Spectrom. 2014 Sep 3;25(11):1953–61. doi: 10.1007/s13361-014-0967-z (PMC4197381; doi:10.1007/s13361-014-0967-z)
Supplement: Supplementary file 6 — (ZIP 3005 kb) [file 13361_2014_967_MOESM6_ESM.zip › data/AFAGDIANQLATDAVQILGGNGFNTEYPVEK_-4_2_81000.txt]

       m/z	          i	matches
 342.31345	      13.5	a (11) (3+)-H2O
 387.60629	       9.5
 412.49927	       6.2
 416.08594	       8.9
 433.41229	       5.6
 434.08978	       7.4
 452.40088	       6.1
 462.18854	       6.7
 463.30914	      22.9
 467.80157	      15.9
 472.16730	     154.1	y (4) (1+), a (15) (3+)-NH3, a (15) (3+)-H2O
 473.22772	      31.1
 476.29663	       4.5
 477.26208	       3.4
 490.18396	       6.5
 513.20215	      10.2
 551.43146	      25.6	a (17) (3+)-H2O
 553.28888	       8.1
 558.17480	       5.4
 573.72705	       4.8
 575.32477	      14.3	b (6) (1+)
 576.60303	       6.3
 581.28564	       9.0
 582.21661	       7.6
 587.46851	       6.6
 595.20862	       3.9
 598.21655	       4.6
 610.19385	       9.9
 626.26447	       6.0
 628.51294	      20.3	a (20) (3+)-NH3, b (7) (1+)-H2O
 632.48401	      20.5
 635.38269	      97.3	y (5) (1+), b (13) (2+)-H2O
 636.51642	      62.3	b (20) (3+)-H2O, b (13) (2+)-NH3
 637.69202	      16.5	b (20) (3+)-NH3
 639.39813	       2.8
 640.39252	       8.8
 645.28455	       7.4
 646.39038	       8.6
 647.84033	       4.0
 649.12549	       5.6
 655.45850	      12.2
 662.28436	       8.6
 669.37921	      18.5	y (12) (2+)-H2O, y (12) (2+)-NH3
 671.39294	       3.7
 672.43536	      14.5	a (21) (3+), b (14) (2+)-NH3
 676.93958	      42.0
 680.98438	      17.3	b (21) (3+), b (14) (2+)
 682.29004	       7.8
 684.35889	      15.7	y (19) (3+)
 685.40271	      31.0	a (22) (3+)-H2O, a (22) (3+)-NH3
 687.35095	       8.9
 698.33521	       6.3
 703.48206	       6.4
 707.95575	      14.4	a (15) (2+)-NH3
 715.43378	       4.4
 732.42114	      26.6	a (8) (1+)
 733.42346	       5.6
 741.34375	      55.6	y (21) (3+)
 742.49231	       6.3
 743.69873	      10.5
 746.52588	      13.1
 757.03784	      16.6
 760.60474	       6.7
 762.19946	       4.2
 763.37805	      18.0	y (14) (2+)
 764.48889	      45.7	y (6) (1+)
 766.71167	      18.3
 770.47095	      25.6	a (16) (2+)-H2O
 771.57928	       5.9
 785.47083	      18.1	b (16) (2+)-H2O
 786.11591	      23.8	b (16) (2+)-NH3
 791.64929	      13.6
 794.45581	      14.2	b (16) (2+)
 795.36584	       4.3
 796.70782	       9.2
 798.55591	      11.5
 799.18079	       6.8
 813.36438	      13.2
 815.44653	       3.3
 821.55542	       2.8
 828.67163	       5.1
 829.85046	      18.4
 831.87500	       9.7
 836.56506	      22.2	a (17) (2+)
 841.48438	      15.9	b (17) (2+)-H2O, b (17) (2+)-NH3
 847.52417	      16.3	y (7) (1+)-H2O
 850.36975	      82.9	b (17) (2+)
 851.09241	      72.7
 855.36401	      10.2
 866.38428	      48.0
 870.45068	       8.4
 871.56299	      45.3	b (9) (1+)-NH3
 872.48975	      40.5
 874.91345	      28.8	y (16) (2+)-H2O, y (16) (2+)-NH3
 881.59509	      29.9
 883.95947	      88.1	a (18) (2+)-NH3, y (16) (2+), a (18) (2+)-H2O, y (25) (3+)
 888.64624	       4.6
 889.53198	      25.3
 898.51001	       4.0
 905.50842	       9.9
 907.66077	      50.7	b (18) (2+)
 908.44910	      22.6	a (27) (3+)
 909.37439	      10.2
 911.44116	       6.6
 914.53198	      30.3
 919.59998	       3.8
 922.55566	       7.1
 923.39722	      11.6
 924.26697	      27.0	y (17) (2+)-NH3, y (17) (2+)-H2O
 925.79138	       2.6
 932.61011	      12.3
 933.39148	       6.9
 935.00171	      44.2	a (28) (3+)-H2O, b (19) (2+), a (28) (3+)-NH3
 936.58521	      38.2
 939.46667	      20.0
 940.62915	       5.9
 941.50452	      20.6	a (20) (2+)-NH3, a (28) (3+), a (20) (2+)-H2O
 942.48621	       7.7
 946.50354	       3.9
 948.95874	      10.2
 950.62329	      17.7	a (20) (2+), b (28) (3+)
 953.11426	       5.9
 957.00732	      35.4	a (10) (1+)-NH3
 958.72034	      19.5	y (18) (2+)-H2O
 959.53076	       7.0
 960.59644	      33.5	y (27) (3+), y (18) (2+)-NH3
 961.58997	      22.6	y (8) (1+)-H2O
 962.44312	      18.9	y (8) (1+)-NH3
 963.80042	      15.6	b (20) (2+)
 967.72632	      90.4	a (29) (3+)-NH3, y (18) (2+), a (29) (3+)-H2O
 968.55347	      25.6
 969.53699	      12.2
 976.54565	      23.3
 979.61060	      13.1
 980.54602	      34.5
 982.70264	      19.8
 983.40149	      43.2	b (10) (1+)-H2O, b (29) (3+)
 984.51563	       7.3
 985.22803	       5.3
 986.34753	      33.6
 987.96338	       6.4
 995.29541	      13.8
 996.22656	      23.2
 997.24072	      37.3	y (29) (3+)-H2O, a (21) (2+)-H2O, y (29) (3+)-NH3
 999.45520	       6.7
1001.64355	      11.7
1002.44263	      18.4
1003.19739	      39.2	y (29) (3+)
1003.80713	      17.5
1005.84851	      29.8
1008.40393	      10.6
1010.80774	      24.8	a (30) (3+)-NH3, a (30) (3+)-H2O
1012.53821	      27.4	b (21) (2+)-H2O, b (21) (2+)-NH3
1013.36340	      10.1
1015.69080	       8.8
1017.17029	      79.4	y (19) (2+)-NH3, y (19) (2+)-H2O, a (30) (3+)
1018.62402	      12.8
1019.70471	      66.8	b (30) (3+)-H2O
1021.57434	       9.8
1022.53674	      13.2
1026.08606	       8.5
1026.77881	      58.4	b (30) (3+), a (22) (2+)-H2O, a (11) (1+)-H2O, a (22) (2+)-NH3, y (19) (2+), a (11) (1+)-NH3
1027.44971	       5.3
1032.66089	      16.8
1035.63086	      12.2
1037.12988	       3.0
1038.56482	      15.2
1039.68335	       5.1
1040.37671	      52.2	b (22) (2+)-NH3, b (22) (2+)-H2O
1042.01184	       9.0
1044.51135	      11.0
1047.45813	       3.8
1049.76831	      24.9	b (22) (2+)
1050.68103	      54.4
1053.49402	      14.5
1054.41187	      53.8	b (11) (1+)-H2O
1055.82141	     102.0	b (11) (1+)-NH3
1056.61401	      21.4
1059.33594	      13.0
1060.29370	      16.5
1060.91211	      28.8
1063.56726	     108.7	[M+3H] (3+)-NH3-H2O
1064.43494	      66.8
1065.61023	       5.3
1067.83484	      13.7	y (20) (2+)-H2O, y (20) (2+)-NH3
1076.47046	      11.5
1084.37463	       8.7
1085.49890	       7.7
1086.19006	      12.2
1095.47583	      31.8
1103.49316	      30.6	y (21) (2+)-H2O, y (21) (2+)-NH3
1115.70813	      21.9
1125.62781	      12.0
1126.59705	      70.7	y (9) (1+)
1127.58215	      21.3	a (12) (1+)-H2O
1128.51514	      25.3	a (12) (1+)-NH3
1132.53772	      26.5
1133.66467	       5.8
1134.64331	      11.1
1135.61316	      43.3
1137.56873	       4.1
1141.26794	      58.5
1142.69543	      25.0
1144.03723	      16.7
1145.59546	      26.7	a (12) (1+)
1146.30359	      12.7
1150.64111	       9.0
1154.63538	       9.0
1155.85120	      28.0	b (12) (1+)-NH3, b (12) (1+)-H2O
1156.89575	      17.6	a (24) (2+)-H2O
1158.01672	      27.9	a (24) (2+)-NH3
1158.73096	       6.3
1161.93481	      14.7
1163.94092	      50.0
1165.28186	      30.4	y (10) (1+)-H2O
1167.70728	      14.0
1169.09290	      11.7
1172.57336	       5.0
1173.53674	      87.2	b (12) (1+)
1174.50806	       6.8
1176.62476	      23.6
1177.23547	      16.4
1179.95374	      15.9	b (24) (2+)
1181.36389	      17.1
1182.43420	     114.0
1183.58679	       6.9
1184.52808	      29.2
1185.66443	      64.5
1186.46826	      10.6
1188.55188	       7.6
1190.74548	       4.0
1194.04797	      30.4
1196.12000	      21.8
1202.57153	      14.9
1204.30518	      21.3
1205.99146	      18.0
1207.24451	      15.2	a (25) (2+)-H2O
1210.68579	      90.9
1212.76099	      20.2
1215.22412	      43.6
1216.33411	      95.8	a (25) (2+)
1217.78369	      30.5
1222.63184	      18.6	b (25) (2+)-NH3
1224.18506	       6.4
1230.79639	      17.4	b (25) (2+)
1233.00867	      12.9
1239.13721	      62.5
1243.73096	      25.2	a (13) (1+)-NH3
1247.99756	      21.8
1250.75598	       5.9
1255.06909	       6.1
1261.50415	      18.8
1262.68323	      20.6
1266.30115	      27.5
1267.63940	      34.6
1269.55725	      13.8
1270.17297	      11.8
1272.72644	       9.9
1273.47607	      15.0
1275.42566	      76.8
1276.67383	      17.9
1278.65723	      45.0
1282.99548	      24.5
1286.27795	      18.7	b (26) (2+)-H2O
1287.15112	      69.4	b (26) (2+)-NH3
1287.85876	      41.2	b (13) (1+)
1288.70313	      21.7
1289.55908	      12.5
1292.21484	      13.0
1295.16089	      49.1	b (26) (2+)
1296.71375	     113.4
1297.65259	       5.4
1299.82849	      11.2
1302.97510	      17.3
1304.15955	      25.9
1308.08142	      21.4
1309.38098	      60.0
1312.35339	       8.7
1313.46826	      13.8
1314.21838	      40.4	a (14) (1+)-NH3, a (14) (1+)-H2O
1317.42261	      32.4	y (25) (2+)-NH3
1319.55713	      19.9
1322.83069	       5.0
1326.24451	      16.9
1329.23340	       8.1
1333.71777	      20.7
1336.43054	       9.5
1337.76233	      42.7	y (12) (1+)-NH3
1346.67212	       6.9
1351.63147	      11.6
1354.45435	      52.8	a (27) (2+)-H2O, a (27) (2+)-NH3, y (12) (1+)
1355.71069	      48.4
1356.47058	      24.3
1358.43506	      34.3
1359.15735	      43.3	b (14) (1+)
1360.30054	       7.8
1360.90808	      10.3
1363.25220	      24.0	a (27) (2+)
1366.91016	      23.6	b (27) (2+)-H2O
1368.46533	     269.5	b (27) (2+)-NH3
1369.41357	      72.8
1370.14197	      11.4
1371.37329	      31.9
1372.44348	      30.5	y (26) (2+)-NH3, y (26) (2+)-H2O
1374.37720	      81.9
1377.01343	     199.5	b (27) (2+)
1377.72510	     216.7
1378.57507	      50.0
1392.07117	      15.6
1393.70947	      15.6	y (13) (1+)-H2O
1394.85864	      29.0	y (13) (1+)-NH3
1396.83521	      13.0
1404.83301	       2.3
1406.50269	      19.5
1411.66492	      28.4	a (28) (2+), y (13) (1+)
1412.85278	      40.0	a (15) (1+)-H2O
1413.67883	      20.7	a (15) (1+)-NH3
1415.74585	       9.4
1416.84937	      26.1	b (28) (2+)-NH3, b (28) (2+)-H2O
1418.80688	       9.3
1423.65393	       6.3
1424.64453	      16.2	b (28) (2+)
1426.66809	      30.6
1427.83484	      40.9
1432.58215	      14.8
1439.96350	       7.0
1440.74561	       9.8
1441.51929	      23.2	b (15) (1+)-NH3
1443.57800	       8.5
1450.00098	       2.1
1458.85364	     132.2	b (15) (1+), y (28) (2+)-NH3, y (28) (2+)-H2O
1459.68787	      56.8
1460.71106	       7.9
1464.77356	      13.2
1466.89063	      10.8
1467.76013	       9.1
1470.56079	       6.1
1475.56934	      24.0
1479.65796	       5.2
1486.74939	       5.5
1488.50488	       3.3
1491.73962	      13.2
1495.20105	       8.1
1506.62585	       3.7
1507.82813	      11.5
1515.84497	       8.3
1517.69861	       7.8
1524.85693	      26.2	y (14) (1+), a (30) (2+)
1525.60425	       5.8
1526.48706	       7.8
1531.17017	      27.8	b (30) (2+)-NH3
1541.23022	       7.5
1561.92517	       5.7
1562.82874	      33.8
1569.97656	      17.2	b (16) (1+)-NH3
1570.73230	       4.1
1586.85535	      19.1	b (16) (1+)
1587.80786	      46.1
1588.91406	      31.0
1593.78906	      11.7
1613.19458	      34.8
1625.41272	       6.1
1638.76257	       7.7
1639.71204	      17.1
1645.29822	      23.1
1662.99097	      15.2
1666.22119	       4.4
1666.91907	       3.5
1680.75232	       9.1
1681.73071	      22.2	b (17) (1+)-H2O
1682.67822	      18.9	b (17) (1+)-NH3
1683.82678	      14.4
1688.16479	       3.7
1697.99744	       8.5
1699.81470	      67.9	b (17) (1+)
1700.95398	      39.7
1701.74561	      11.6
1702.58191	      12.1
1708.84558	       8.5
1714.41907	       8.9
1719.17432	      13.9
1723.82678	       5.2
1734.79163	       6.1
1742.91846	       6.9
1747.08301	      14.5	y (16) (1+)-H2O
1751.85864	       9.2
1753.17188	       6.5
1762.41614	      25.3
1796.09387	       7.0
1797.08215	      12.9
1812.94482	      22.2	b (18) (1+)
1814.03430	      28.7
1814.76306	      21.5
1815.93652	      24.5
1838.94446	      25.8
1847.97253	       8.1
1865.56934	       7.2
1869.70764	      21.3	b (19) (1+)
1870.98865	      18.8
1899.05005	       9.5
1926.99365	       5.8
1946.10962	      17.1
1949.76111	       6.9
1977.92542	      16.9
