# Supplementary material for: Top-Down and Bottom-Up Identification of Proteins by Liquid Extraction Surface Analysis Mass Spectrometry of Healthy and Diseased Human Liver Tissue
Source: J Am Soc Mass Spectrom. 2014 Sep 3;25(11):1953–61. doi: 10.1007/s13361-014-0967-z (PMC4197381; doi:10.1007/s13361-014-0967-z)
Supplement: Supplementary file 6 — (ZIP 3005 kb) [file 13361_2014_967_MOESM6_ESM.zip › data/TAQFDISVASEIMAVLALTTSLEDMR_-4_4_57772.txt]

m/z	i	matches
285.29956	7.4
289.06195	11.0
306.05460	70.0	y (2) (1+), b (9) (3+)-H2O, b (9) (3+)-NH3
307.36472	12.2
315.33765	2.3
318.07709	2.6
324.32892	9.0
326.27817	5.6
331.40601	5.0
333.24060	5.3
334.11017	4.5
341.30951	3.8
343.36127	2.3
352.36008	3.3
355.36209	4.4
360.07605	4.2
367.29514	9.2
369.24780	9.2
381.64777	3.7
385.52576	5.5
387.41144	6.9
388.32959	6.1
392.39667	21.2
395.35193	7.9
399.49338	6.4
403.28433	7.1
407.26215	7.1
415.14362	17.9
421.20966	86.2	b (12) (3+), y (3) (1+)
422.49341	13.9
438.14722	5.7
445.49756	6.8
447.13043	4.5
448.30475	21.0
449.45160	22.4	y (12) (3+)
453.14334	19.5
461.25031	2.2
464.57358	4.7
469.20172	3.9
476.17889	8.8
478.50452	7.0
486.30231	3.7
487.21164	7.0
488.77289	8.0
499.56915	8.2
504.41638	15.3
506.40314	8.5
507.33075	16.1
508.13098	3.0
522.43622	2.3
525.35040	3.6
526.22339	3.0
528.29578	19.5
529.27808	13.0
532.30811	20.8
535.27753	2.9
540.32031	2.6
541.65558	18.1
543.29120	9.6
544.91876	24.3	b (5) (1+)-H2O
548.24927	1.8
550.28571	86.9	y (15) (3+)-NH3, y (4) (1+)
551.46442	24.4
563.31519	51.4	b (5) (1+)
564.25134	25.8
568.62994	10.6
569.87103	25.2
581.32971	2.4
583.05426	6.7
585.92944	2.2
591.67218	13.3
599.41052	21.5
605.36719	9.6
630.43542	22.9
631.28662	9.3
634.42792	3.6
640.11133	5.1
641.53912	4.1
645.38525	12.1
646.30530	21.5
650.96686	6.6
652.48065	18.8
655.43408	3.9
656.58771	3.0
659.55493	11.4
663.42712	106.9	y (5) (1+)
664.45953	33.7
665.23724	16.3
670.25696	15.7
671.14819	16.6
673.49750	29.3
674.33020	2.3
675.76294	16.7
676.44208	30.6	b (6) (1+)
677.38672	14.4
679.48218	9.2
682.37909	8.1
688.64514	29.6	b (20) (3+), b (13) (2+)-H2O, b (13) (2+)-NH3
690.43146	7.1
691.62964	25.2
693.60089	3.6
695.51984	4.0
696.94354	19.0
701.02960	17.6
702.53033	5.2
708.83777	23.0
710.75317	14.0
712.50916	16.5
713.24939	2.0
713.98480	27.3
715.42456	8.4
724.30634	13.0
727.45514	12.0
729.42902	6.3
731.36621	12.4
732.60205	61.7	y (6) (1+)-NH3, y (6) (1+)-H2O, b (14) (2+)
733.50769	45.4
736.63000	2.6
737.47992	16.3
744.56189	9.3
745.38806	34.7	y (21) (3+)-H2O, y (21) (3+)-NH3, b (7) (1+)-H2O
746.38068	24.5	b (7) (1+)-NH3
747.56714	10.2
750.47021	436.6	y (6) (1+), y (21) (3+)
751.57153	171.2
752.31403	12.3
752.95349	25.3
757.52368	3.7
759.77124	35.1
761.10217	6.1
763.52502	45.5	b (7) (1+)
764.37616	19.0
765.36176	10.8
766.44305	1.7
767.51703	6.2
769.19080	4.2
774.55200	9.1
779.56909	4.7
782.56885	201.4	b (15) (2+), y (22) (3+)-H2O
783.39838	48.2	y (22) (3+)-NH3
784.01636	38.2
787.30585	14.7
795.48920	3.9
797.02545	3.9
798.82880	19.0
800.49396	7.3
801.93994	10.8
802.61957	24.5
803.23047	14.2
804.08246	31.6
804.76202	15.4
807.51575	5.8
809.52441	3.7
810.86298	11.8
811.70502	17.6
814.68829	10.7
815.41919	16.4
816.45581	37.9
817.18646	6.3
822.01733	8.7
823.19592	3.0
824.95313	6.3
826.37323	14.7
827.50189	10.0
829.38531	8.2
830.04401	20.0
830.89954	18.5
831.60577	6.1
833.45911	6.6
834.54327	5.3
839.26740	220.9	b (16) (2+)
839.98975	56.1
840.68616	5.0
841.44635	11.3
843.65906	16.9
844.53571	37.5	b (8) (1+)-H2O
845.59406	14.3
846.46521	57.0
848.13190	21.1
851.32715	259.0	y (7) (1+)
852.44116	58.9
853.43854	48.8
857.45569	3.3
858.45636	27.3
861.53815	37.3
862.43018	54.1	b (8) (1+)
863.29492	80.1
865.65417	43.8	b (17) (2+)-NH3, b (17) (2+)-H2O
866.55005	16.8
869.05011	47.5
870.46918	6.5
872.11414	5.3
874.86676	197.0	b (17) (2+), b (25) (3+)-NH3, b (25) (3+)-H2O, y (24) (3+)-NH3, y (24) (3+)-H2O
875.64526	39.4
877.48370	20.9
879.70502	6.2
882.01563	3.8
885.49567	22.0
886.60181	13.3
887.43372	5.6
888.57709	35.5	y (16) (2+)-NH3, y (16) (2+)-H2O
891.50714	11.9
893.48401	20.2
894.51392	62.6
895.35382	26.6
898.61292	9.6
901.91290	86.3
903.18066	47.4
904.04932	28.9	y (25) (3+)
907.61658	13.0
909.55292	9.2
911.60291	13.7
915.56311	26.0	b (9) (1+)-H2O
916.48956	67.8	b (9) (1+)-NH3
917.45105	62.0
920.61792	121.7
921.65778	43.0
922.54773	60.6	b (18) (2+)-H2O, b (18) (2+)-NH3
923.37427	20.0
924.05780	25.2
926.14557	302.2	[M+3H] (3+)-NH3-H2O
926.93872	162.9
928.47626	2.7
929.65979	44.0
930.61877	18.5
937.55249	40.9	[M+3H] (3+)-H, [M+3H] (3+)
939.38983	40.4
942.60663	19.8
944.55518	11.8
946.44275	5.1
952.36890	143.1	y (8) (1+)
953.56342	71.0
955.15558	8.3
958.44141	36.8
965.45636	4.8
967.10669	30.1	y (18) (2+)-NH3, y (18) (2+)-H2O
971.50800	17.1
972.72540	64.3	b (19) (2+)-H2O, b (19) (2+)-NH3
973.55341	61.1
975.83264	16.1
976.81317	46.2
981.67810	215.8	b (19) (2+)
982.82800	95.2
983.55499	12.4
984.60205	14.9
996.99658	10.9
999.67810	43.6
1000.79901	57.1
1001.51312	17.2
1002.65649	32.8	b (10) (1+)-H2O
1003.61804	4.0
1004.47589	2.3
1005.58276	25.6
1008.41498	4.7
1011.23145	7.8
1011.85938	4.7
1014.37720	55.3
1015.55237	38.6
1017.90308	20.4
1023.11981	418.8	b (20) (2+)-H2O, b (20) (2+)-NH3
1024.11829	149.7
1025.35107	57.0	y (19) (2+)
1026.49707	16.0
1028.63647	14.4
1029.82263	17.6
1030.56738	8.3
1032.42041	34.5	b (20) (2+)
1034.46667	3.7
1040.63904	10.5
1044.55615	6.1
1047.90369	25.9	y (9) (1+)-H2O, y (9) (1+)-NH3
1054.61853	16.0
1055.52173	5.3
1057.60022	44.0
1058.32251	51.4
1059.15454	32.9
1060.62952	23.5	y (20) (2+)-H2O, y (20) (2+)-NH3
1061.61353	31.1
1065.56616	83.9	y (9) (1+)
1066.89087	183.0	b (21) (2+)-H2O, b (21) (2+)-NH3
1067.59424	104.4
1070.22729	12.1
1072.66150	25.3
1073.93396	40.7
1074.83374	3.8
1076.12463	27.5	b (21) (2+)
1082.48840	3.6
1083.54114	2.8
1088.73926	11.4
1096.55029	26.3
1098.75452	1.9
1100.70300	44.4
1101.80481	10.9
1102.79028	8.3
1107.58337	35.3
1112.62708	8.7
1113.63892	11.2
1114.74097	28.4
1116.19409	12.7
1121.65698	19.6
1123.42029	110.0	b (22) (2+)-H2O, b (22) (2+)-NH3
1124.12830	64.4
1126.24695	31.2	y (21) (2+)
1129.50671	5.5
1130.81616	2.4
1131.60999	63.7	b (22) (2+), b (11) (1+)-H2O
1132.58008	16.4
1134.32202	3.7
1136.63843	56.2	y (10) (1+)
1137.81262	15.0
1138.63855	4.0
1139.97217	5.1
1142.71667	9.2
1149.55359	12.2
1155.71558	13.6
1163.09839	9.0
1165.01392	26.8
1165.77454	29.9
1166.74243	14.2
1167.94531	12.9
1168.62549	2.4
1171.81079	5.6
1173.72864	6.1
1174.34216	6.6
1182.97522	12.0
1184.44763	21.1
1185.57361	41.7
1186.83936	21.1
1187.79468	33.4	b (23) (2+)-H2O, b (23) (2+)-NH3
1195.47107	5.8
1197.08008	59.7	b (23) (2+)
1197.74756	19.6
1198.39478	4.0
1199.55225	11.1
1200.57849	18.1
1202.90527	15.4
1206.51599	12.8
1213.05762	114.3
1213.71851	15.7
1214.64758	3.6
1217.73413	7.9
1226.40967	41.9
1230.58350	11.7
1231.62524	41.9	y (11) (1+)-H2O
1234.48621	12.5
1237.97266	9.5
1239.85364	19.1
1243.47168	25.3
1244.49414	10.5
1245.73572	5.0
1246.86499	76.1	y (23) (2+)-H2O
1248.08789	31.1	y (23) (2+)-NH3
1248.69141	25.9
1249.64514	18.1
1250.70398	20.2
1254.76099	16.9
1257.21643	23.3	y (23) (2+)
1262.79614	67.5	b (12) (1+)
1263.91870	4.1
1264.74597	12.6
1269.70544	9.6
1271.85229	11.0
1282.83557	2.4
1286.72083	5.6
1290.03406	13.7
1298.84570	10.2
1303.26318	8.7
1310.83716	29.4	b (25) (2+)-NH3, b (25) (2+)-H2O
1311.81934	4.5
1319.67236	18.9
1325.18164	16.7
1330.89355	1.9
1334.72021	4.1
1335.91101	18.7
1367.71924	18.8
1369.97192	7.9
1370.67603	2.0
1375.57544	7.2
1378.26147	11.4
1379.85876	10.8
1393.51135	21.1
1394.55762	32.5
1399.66296	4.5
1430.90454	6.0
1431.89282	15.8
1432.60950	10.4
1435.76721	11.1
1438.59192	8.9
1446.59314	18.7
1448.75903	5.9
1450.73169	4.7
1456.82190	10.2
1457.67786	4.0
1459.23621	14.2
1459.84351	10.0
1465.82446	3.0
1482.81665	24.4
1483.75427	8.4
1489.87000	15.8
1530.65540	3.5
1545.93225	12.0
1546.75208	21.2
1561.36365	11.5
1563.72754	113.3	b (15) (1+)
1564.76379	31.3
1566.04541	29.9
1597.60803	5.2
1602.52173	2.8
1630.04053	20.8
1645.91956	8.0
1647.75049	4.4
1659.67773	6.0
1675.36707	7.1
1677.04980	24.8	b (16) (1+)
1679.74414	8.5
1685.99805	7.5
1705.97961	23.1
1710.92493	17.0
1716.97986	14.1
1717.98682	4.3
1729.83350	4.7
1731.36377	17.9
1748.12549	21.0
1748.94897	15.1
1750.06519	3.5
1776.02478	8.2
1797.91821	12.1
1811.70386	13.1
1862.01709	29.1	y (17) (1+)-H2O
1876.28174	13.6
1946.95544	13.3
