# Supplementary material for: Top-Down and Bottom-Up Identification of Proteins by Liquid Extraction Surface Analysis Mass Spectrometry of Healthy and Diseased Human Liver Tissue
Source: J Am Soc Mass Spectrom. 2014 Sep 3;25(11):1953–61. doi: 10.1007/s13361-014-0967-z (PMC4197381; doi:10.1007/s13361-014-0967-z)
Supplement: Supplementary file 6 — (ZIP 3005 kb) [file 13361_2014_967_MOESM6_ESM.zip › data/PMFIVNTNVPR_-4_2_73364.txt]

m/z	i	matches
185.16333	18.5
186.12695	15.7
187.19080	10.4
190.05859	5.3
194.10703	17.9
195.14841	2.9
199.20511	22.8
201.13412	99.2
202.22989	37.7
203.09064	2.1
206.04166	3.1
212.17033	20.7
214.27979	2.0
215.29013	7.9
216.16251	7.3
223.49178	7.7
224.27148	6.8
225.31125	12.1
226.12444	13.7
227.06509	9.1
229.12933	368.4	b (2) (1+)
230.13785	33.6
232.14627	8.2
233.24501	37.5
234.16524	28.2
235.08041	5.6
238.34506	17.1
240.18924	25.8
241.33301	6.1
242.27142	22.4
243.41115	63.3
244.18921	20.9
246.27789	30.1
251.34772	53.5
254.32623	32.1
255.31476	18.8
258.24429	15.9
259.31622	28.0
261.20276	56.5
262.28201	8.2
263.25311	2.4
264.24884	9.2
268.32010	19.9
269.14862	2.1
270.72375	12.9
271.33594	34.0
272.30786	725.4	y (2) (1+)
273.27396	49.5
274.25357	16.6
276.31827	11.4
278.21176	94.8
279.25409	19.2
280.25256	24.4
281.39954	108.2
282.31213	82.4
283.29623	6.9
286.48288	27.7
287.30444	4.0
288.31616	38.6
289.21246	4.8
290.33875	6.2
291.33176	3.3
292.27551	2.4
294.57471	6.2
295.18085	4.4
296.42865	16.9
297.33289	34.3
298.33002	2.5
299.38165	350.2
300.36819	55.5
301.32745	4.8
302.27631	32.9
303.25613	8.3
306.44318	29.7
307.50690	9.9
308.15347	5.0
309.28314	13.0
310.26575	33.1
311.28168	6.3
312.16858	7.4
313.16052	17.7
314.39395	31.9
315.58380	28.1
316.33569	3.8
318.44211	18.0
319.25421	22.8
321.22620	5.8
324.33148	3.1
325.38013	60.2
328.31866	16.9
330.32925	21.4
331.13901	14.4
331.77380	5.7
335.28381	8.3
337.31879	40.1
338.46005	4.0
339.16696	3.5
340.34756	7.2
341.56784	9.7
342.39075	39.7
343.42615	24.4
345.38647	38.8
346.31885	3.3
347.45126	7.7
348.88824	32.7
349.60086	3.1
351.44452	22.6
352.40677	11.2
353.35449	22.4
354.37198	38.5
355.41809	13.4
357.43475	21.5
358.38922	33.9
359.34814	20.0
360.38086	23.6
361.43127	48.9
363.22705	23.7
365.30878	19.5
366.33691	5.4
367.21741	20.0
368.38922	15.2
369.53503	16.3
371.32666	112.9
372.33569	41.9
373.49225	31.6
374.52710	6.4
375.35596	83.0
376.31998	672.3	b (3) (1+)
377.34503	142.1
379.51941	13.8
381.59998	9.8
382.42343	17.4
383.25974	16.9
384.32831	31.9
385.51495	69.2
386.59708	5.1
387.29962	2.4
388.30515	37.1
389.34659	6.9
391.46857	87.6
392.42175	255.0	y (7) (2+)-NH3, b (7) (2+)-H2O
393.36969	47.2
394.31500	11.5
395.33337	2.5
396.29254	28.6
397.30295	28.5
398.31860	33.9
399.58264	44.5
400.37076	60.1
402.81558	23.6
403.48938	10.9
407.46600	4.3
409.31088	4.5
410.47791	50.8
411.34796	7.1
413.30615	54.6
414.16962	23.6
415.21317	37.7
417.44977	54.7
418.42264	48.1
420.58514	74.9
421.44916	26.3
422.53137	32.3
424.45416	14.9
425.47247	8.4
426.18011	13.5
427.36328	47.7
428.30542	248.0
429.41150	68.5
430.92847	13.7
432.07367	39.0
434.30725	12.3
436.14417	52.5
436.78998	10.2
439.56195	16.4
441.61743	48.8
442.36841	5.6
443.65344	2.9
445.33783	4.6
447.33710	27.7
448.38184	27.2
449.01227	14.3
450.28558	9.9
451.57220	5.1
452.41779	50.3
455.48688	31.4
456.47351	41.7
457.31812	8.8
458.36792	27.0
459.39178	46.9
460.26276	16.9
461.39404	424.8	a (4) (1+)
462.45490	86.2
463.38757	31.6
464.46906	15.6
465.41693	39.2
466.34064	56.5
467.42743	56.6
468.36407	68.7
469.37720	36.0
470.39276	20.7
471.30579	10.9
472.29095	24.8
473.36249	15.9
474.26508	56.8
475.33569	47.9
477.65546	22.9
478.35565	28.3
479.43372	9.0
480.45734	15.0
482.43738	4.8
484.33368	52.4
485.36609	400.6	a (9) (2+)-H2O, y (4) (1+)
486.39691	76.9
487.28937	52.6
488.05206	26.8
489.32709	739.6	b (4) (1+)
490.36865	93.2
491.21594	21.2
492.85132	10.4
495.21472	378.6	a (9) (2+)
496.01642	133.4
497.31439	62.5
498.29364	40.4
499.23035	13.2
500.31519	9.0
502.29956	93.1
503.96271	26.5
505.67047	55.2
506.50024	26.8
507.35107	4.6
508.01849	8.0
509.30438	6.9
511.06268	22.3
512.51660	121.0
513.33136	369.5
514.27991	20.5
515.29907	128.2
516.11041	30.5
518.19574	11.1
518.98572	22.1
520.24957	61.7
521.53278	57.0
522.25696	17.6
522.97137	15.0
525.28754	21.8
527.40082	27.9
528.44000	22.0
529.29346	218.8
530.57867	304.7	y (9) (2+)
531.50909	7.6
532.49426	26.0
533.24512	4.9
535.45331	20.6
537.43994	47.0
538.35242	59.1
539.33887	415.9
540.34290	115.6
541.06464	17.1
542.13342	46.2
543.27380	35.2
544.66339	70.0
545.42786	29.1
546.70282	39.2
547.33472	27.5
548.26001	6.0
549.34076	13.4
550.55212	142.1
552.02814	221.6
553.25250	16.2
554.27631	26.2
555.36603	36.8
556.08136	49.5
557.66791	71.1
559.47388	2758.1
560.32013	212.0	a (5) (1+)
561.41443	108.6
562.28839	78.6
564.30774	10.0
565.36768	47.0
566.29791	50.9
567.55408	44.3
568.30273	6.6
570.06934	25.7
571.51831	48.1
572.38196	42.6
573.38153	31.5
574.16791	36.2
575.45184	6.7
576.52295	143.8
577.40326	34.6
578.86975	145.7
580.29004	81.1
581.32440	54.2
582.32379	52.3
583.50952	165.2
584.48511	21.0
585.55664	27.7
586.35626	487.7	y (5) (1+), y (10) (2+)-H2O
588.13062	1364.0	b (5) (1+)
589.20007	265.7
590.80817	79.7
591.42175	20.1
592.89331	88.9
596.11731	112.6
596.92938	32.9
598.53662	19.6
599.57269	108.4
600.29340	142.5
601.19678	247.4
602.32532	39.3
603.43805	55.1
604.63263	276.1
605.38892	24.4
606.44086	31.5
607.49799	47.0
608.22412	88.2
609.17413	135.9
610.39777	699.4
611.44489	134.8
612.40485	58.0
613.32330	77.4
614.18744	137.6
615.48114	65.0
616.17957	158.6
617.17682	48.1
617.79382	102.4
618.78918	121.2
619.83026	167.2
620.77130	57.7
621.95483	128.7
622.75079	115.8
624.01422	198.7
625.08130	59.7
626.47516	926.5	[M+2H] (2+)-NH3-H2O
627.52429	447.4
628.69049	168.1
629.67242	120.8
631.74414	65.4
632.81696	97.6
634.18079	174.4
635.56781	3368.4	[M+2H] (2+)-NH3, [M+2H] (2+)-H2O
636.39771	501.0
637.24963	6.8
638.10028	14.3
638.71143	29.9
641.42554	5.5
644.44385	4.7
645.50708	10.4
649.44348	6.8
655.19830	5.6
656.51245	5.8
657.54749	16.8
658.44720	11.0
660.45886	134.6
661.35876	21.0
662.53931	20.7
663.70874	87.9
664.98328	28.4
667.03735	74.7
667.71692	25.7
668.95532	82.5
670.48364	14.8
671.39020	33.9
673.30591	17.5
675.01044	75.2
676.36041	7.3
677.80420	50.4
678.43024	93.5
679.73529	81.8
680.36877	6.4
681.35187	11.4
682.52252	99.2
683.53082	118.9
684.36761	68.5
685.33014	291.9	b (6) (1+)-NH3
686.42133	110.5
687.35199	49.1
688.48718	11.4
689.26617	27.9
690.01416	32.3
691.72137	2.6
692.68384	6.2
693.52869	13.0
694.51508	19.3
695.65588	32.8
696.96222	32.6
698.23407	11.3
700.47290	1347.9	y (6) (1+)
701.53760	546.2
702.45776	154.3
703.53394	66.8
704.54126	15.5
705.54364	303.7
706.37799	127.2
707.44836	134.0
709.24866	12.0
710.51379	11.1
711.73456	49.6
712.46729	49.1
713.23993	47.0
714.57489	27.4
715.56122	41.7
717.51514	14.0
719.01514	38.2
719.62390	5.0
720.54852	12.7
721.39996	94.2
722.21924	108.7
723.29468	63.9
724.16144	105.6
724.91962	31.3
725.81757	41.2
727.30627	70.8
728.17157	31.4
729.37061	58.9
730.16144	53.2
731.21906	260.0
732.53998	276.3
733.43042	73.3
734.54358	33.5
735.43762	18.2
736.33661	44.2
737.49591	12.8
738.52332	18.5
739.67029	58.4
740.60150	2.7
741.87067	35.7
742.50134	5.7
743.35187	14.5
745.62842	10.5
747.02570	68.7
748.47650	44.6
749.57996	306.6
750.47198	77.1
751.48596	46.7
752.78217	65.1
753.83917	2.5
754.81982	58.5
755.47290	6.3
756.72070	245.9	a (7) (1+)-H2O
757.76855	71.3
758.67975	50.2
759.88409	72.0
760.82806	41.4
761.78833	19.8
762.62500	31.0
764.35718	22.5
766.55548	35.4
768.28992	77.6
769.80487	28.3
770.56067	17.6
771.59808	86.5
773.45691	399.3
774.47571	157.0
775.90204	47.9
776.91614	115.4
778.21313	86.5
780.71210	63.2
781.42072	250.5	y (7) (1+)-H2O
782.69324	26.0
783.53741	113.8
784.64532	46.5
785.56897	112.3
786.45715	108.8
787.57196	23.8
788.25696	29.3
789.04205	16.2
790.29095	29.0
791.35693	18.2
792.54639	19.5
793.22357	20.4
794.24384	15.6
795.21228	28.4
796.07367	34.4
799.52905	2237.7	y (7) (1+)
800.52063	538.6
801.74176	105.0
802.49005	22.1
803.53955	88.2
804.57318	408.7
805.50397	444.3
806.23578	226.5
807.78650	75.8
809.32275	102.1
810.79681	146.9
812.95300	15.2
813.71399	3.9
814.91626	116.3
815.89453	66.7
816.94806	27.3
817.56232	19.9
818.68994	93.4
819.39465	5.8
820.41479	99.8
821.10626	14.1
821.88458	10.4
822.86182	41.9
823.49255	38.8
825.14154	83.3
826.09320	40.3
826.82617	22.9
828.04596	75.6
828.89178	20.7
831.05463	10.6
832.39154	13.8
833.11121	30.0
834.01282	2.9
835.03931	38.2
836.26447	29.9
837.30963	71.0
838.46875	30.8
839.48865	10.4
840.53174	47.0
842.49237	85.6
843.63470	48.8
844.68536	35.1
845.57062	42.0
847.66589	3.4
849.02026	44.3
849.72229	3.4
851.64276	40.3
852.46002	37.9
853.49585	34.1
855.46002	16.1
856.90094	59.3
857.53833	9.1
860.33508	897.4
861.50659	356.0
862.43854	22.1
864.10046	21.5
865.21198	15.6
866.37439	11.1
867.35889	16.3
868.36096	56.7
869.38654	6.9
870.02521	6.6
871.57001	30.5
872.56348	66.1
873.61517	50.9
874.62286	9.6
875.48206	8.2
876.88251	27.7
877.51349	17.8
878.55127	139.8
879.57178	129.2
880.63452	67.1
881.70654	18.2
882.46631	10.4
884.54999	11.6
886.16602	41.8
888.57806	9.6
889.58813	18.3
890.50354	22.2
891.72736	4.0
893.46887	41.2
894.57990	60.4
895.50128	78.1
896.50153	165.6
897.40411	72.4
898.65381	33.1
899.43158	24.1
900.53076	103.1
901.74792	95.1
902.57483	45.1
903.59589	12.7
906.61627	12.7
908.99811	12.8
910.25458	30.7
911.20001	14.5
912.57782	1003.7	y (8) (1+)
913.57391	319.5
914.19440	72.5
915.43921	22.8
916.47382	14.4
917.51410	89.8
918.50037	62.5
921.53558	36.1
922.49719	44.4
923.59363	6.5
925.63446	9.9
926.58252	36.9
929.44281	6.0
930.43701	29.3
931.67896	106.4
933.62335	158.8
934.58295	86.4
936.71027	31.0
937.78064	49.5
941.63489	11.5
943.62683	13.0
944.59039	24.7
946.63586	13.3
947.86322	4.1
949.64349	32.9
951.64813	4.7
953.47760	7.0
954.45990	7.4
956.54523	6.8
957.52014	30.3
958.64343	5.2
959.29248	20.8
960.59552	10.6
961.82269	5.4
963.54089	10.2
965.13049	18.1
969.55035	14.2
971.45477	80.3
972.42297	32.5
973.21826	67.6
974.39532	6.7
975.60474	9.9
979.31934	19.5
980.53918	5.1
981.50507	62.9
982.59760	26.5
985.50848	16.2
986.39484	38.8
988.81909	63.6
989.46118	1279.8
990.51038	651.7
991.59802	42.7
992.77881	34.0
993.52649	75.5
994.57898	27.3
995.59216	15.2
998.70471	170.9	b (9) (1+)-H2O
999.64606	479.4	b (9) (1+)-NH3
1000.56110	123.2
1002.65186	25.3
1003.61511	26.9
1006.62598	3.9
1008.65259	16.6
1010.68372	127.5
1011.80573	122.6
1012.73785	79.8
1013.90259	28.3
1015.49969	46.1
1016.55688	759.7	b (9) (1+)
1017.61786	273.9
1019.04913	11.8
1020.56171	116.7
1021.47394	51.2
1024.34900	32.6
1025.32605	4.0
1026.63867	5.3
1027.61267	4.8
1028.61560	10.3
1029.66260	1.7
1030.91577	34.9
1032.53503	12.2
1038.85339	9.2
1041.61328	44.4
1042.61499	94.8
1043.50171	35.6
1044.26038	20.6
1046.76074	9.1
1048.16357	9.8
1049.81763	18.2
1051.79333	25.2
1053.61182	8.5
1057.78735	22.0
1059.63977	1454.3	y (9) (1+)
1060.61682	622.0
1061.48486	16.1
1064.63330	6.3
1068.69006	17.4
1071.80042	9.1
1072.62500	10.9
1073.52502	25.5
1074.33521	3.8
1075.70569	13.3
1076.47107	30.1
1082.90686	11.7
1084.58948	72.3
1085.53857	17.7
1087.59595	7.8
1092.69470	2.6
1094.65576	3.9
1095.63184	2.9
1096.79871	6.2
1098.71545	35.3
1101.34546	10.7
1102.55066	600.5
1103.59033	228.1
1104.48865	6.8
1105.56177	10.4
1107.46790	10.6
1112.89099	18.3
1113.62598	17.8
1114.50940	17.6
1116.51318	5.3
1117.63025	57.0
1118.65173	17.7
1123.50671	16.7
1124.60950	6.8
1125.79285	18.2
1134.75183	6.0
1137.58704	21.3
1138.47595	13.8
1139.69751	3.8
1141.59912	160.7
1142.65002	77.6
1143.56384	10.7
1157.37634	16.9
1158.93372	12.2
1172.54993	11.2
1173.53088	11.8
1174.69226	116.7
1175.67566	34.5
1183.77515	26.3
1190.78052	48.4
1191.68457	47.2
1200.78015	11.2
1221.47070	7.4
1230.88965	9.2
1252.55103	15.7
