# Supplementary material for: Top-Down and Bottom-Up Identification of Proteins by Liquid Extraction Surface Analysis Mass Spectrometry of Healthy and Diseased Human Liver Tissue
Source: J Am Soc Mass Spectrom. 2014 Sep 3;25(11):1953–61. doi: 10.1007/s13361-014-0967-z (PMC4197381; doi:10.1007/s13361-014-0967-z)
Supplement: Supplementary file 6 — (ZIP 3005 kb) [file 13361_2014_967_MOESM6_ESM.zip › data/SVEAAAELSAK_-4_4_607.txt]

m/z	i	matches
143.21353	6.8
153.21341	12.0
154.03340	4.7
155.13657	18.1
156.19589	18.9
157.26221	23.5
159.10564	517.5	b (3) (2+)
160.23528	19.6
163.01996	3.0
165.13232	11.1
165.98788	14.0
167.25758	2.2
169.23499	25.8
170.11682	3.6
171.11310	45.2
172.16891	3.9
173.13496	28.3
174.30299	11.3
175.25130	64.2
176.33884	9.0
178.13078	19.5
179.49774	4.5
181.10074	26.7
182.12375	56.4
183.21724	115.1
184.27219	50.8
185.06689	55.3
186.39217	29.0
187.12834	772.7	b (2) (1+)
188.14120	41.6
189.20993	21.2
191.20163	6.6
192.11386	32.5
193.18625	3.4
195.09290	22.5
196.25694	12.6
197.25890	47.2
198.20169	25.8
199.22241	132.4
200.16846	193.9
201.12970	93.0
204.23541	25.5
205.25299	2.5
206.03685	9.7
208.16907	16.5
209.16144	49.7
210.15416	45.9
211.19829	41.1
212.26485	2.4
213.24898	87.8
214.14366	66.2
215.16888	68.3
216.21649	44.6
217.19824	34.5
218.26208	360.6
219.33984	6.0
220.84354	21.1
222.24741	35.6
223.25360	112.3
224.22069	12.6
225.22601	100.2
226.21089	80.4
227.22105	38.3
228.24963	73.4
229.15112	30.8
230.59473	112.2
231.53619	60.9
233.20264	72.1
234.30138	30.9
235.19452	69.2
236.44125	37.6
237.37791	40.7
238.42064	26.6
239.23593	18.5
240.32611	46.2
241.24406	39.3
242.16602	177.3
243.26581	82.4
244.26077	78.4
245.32002	25.6
246.19775	33.5
247.28435	138.6
248.39395	13.5
249.21722	19.2
251.27472	97.7
252.23724	53.2
253.17793	5.9
254.26244	79.1
255.20273	21.1
256.46979	32.3
257.29718	25.8
258.29935	72.3
259.26230	15.7
260.35333	46.0
261.24509	52.0
262.34406	26.1
263.28003	39.9
264.19458	21.7
265.23291	55.7
266.41168	44.9
267.34393	3.4
268.70325	32.3
270.14111	40.2
271.19269	23.0
272.29657	53.2
273.24710	18.6
274.23602	64.7
275.29852	104.5
276.36780	99.0
277.31754	15.6
278.33014	5.4
279.15765	23.4
280.27014	63.0
281.20569	234.3
282.24268	134.9
283.27271	254.2
284.25928	5.4
285.40384	70.2
286.63934	16.3
287.38593	34.6
288.59097	75.1
289.33990	37.4
290.22318	19.7
291.50116	25.6
292.28064	283.0
293.40485	74.2
294.44928	176.8
295.40536	26.0
296.22943	82.6
297.34521	92.7
298.34210	53.0
299.38385	44.3
300.29614	33.9
301.47217	36.5
302.49084	18.8
303.29022	31.1
304.36624	61.5
305.34177	890.2	y (3) (1+)
306.41327	37.3
307.26834	4.4
308.74698	26.1
309.37137	19.2
311.29865	65.9
312.16226	77.0
313.60153	82.1
314.39362	257.6
315.34906	20.5
316.33875	359.8
317.33899	21.1
318.25238	34.4
319.54816	54.2
320.17050	13.0
321.29099	10.1
322.49072	38.9
323.75513	41.8
325.30035	228.9
326.34454	39.0
327.46692	78.4
328.39615	4.1
329.38043	119.5
331.25488	24.1
332.30304	103.6
333.43103	123.9
334.33154	22.6
335.36389	18.6
336.23676	25.7
337.56879	80.5
338.43018	61.5
339.46060	35.3
340.50525	61.4
341.43231	87.3
342.50256	48.2
343.35251	53.0
344.45111	92.9
345.39993	29.0
346.46344	53.8
347.42664	24.1
348.41431	33.7
349.46564	40.3
351.42957	2.6
352.09045	33.6
353.32837	85.7
354.44550	45.7
355.60724	17.4
356.46619	28.3
357.09900	49.5
358.46173	83.2
359.38138	77.7
360.23535	41.5
361.38806	20.4
362.47998	78.6
363.43329	15.5
364.38000	21.4
365.27985	62.2
366.81097	24.7
367.85849	95.3
369.30591	197.3
370.53183	62.3
371.38599	128.1
372.31708	59.0
373.45233	45.8
374.36511	22.8
375.44415	76.4
376.36237	14.1
377.38080	111.7
378.42087	60.2
379.36075	26.9
380.36691	136.6
381.37939	46.3
382.38550	42.8
383.25897	26.4
384.54260	84.9
385.53223	8.1
386.57883	140.6
387.32806	556.8	b (4) (1+)
388.42691	89.1
389.41870	55.2
390.34735	42.0
391.43958	64.8
392.39941	56.1
393.46765	55.3
394.33875	36.3
395.56024	203.8
396.54468	101.3
397.51379	60.8
398.52264	82.3
399.31232	5.6
400.51947	57.1
401.55865	110.9
402.47449	61.3
403.39868	107.3
404.31293	98.6
404.98969	96.4
405.73022	21.0
406.45264	48.6
407.60938	84.7
408.99561	101.6
410.25165	101.3
411.59949	75.3
412.51733	75.7
413.57941	98.3
414.56378	89.9
416.25159	105.3
417.31976	464.9
418.45007	529.6	y (4) (1+)
419.35284	17.2
420.44122	134.4
421.53864	61.8
422.42548	101.5
423.63037	109.0
424.49933	78.3
425.55591	988.9
427.13330	247.4
427.81995	85.2
428.55652	106.0
429.39581	141.0
430.36133	174.5
431.40460	93.6
432.18506	111.1
433.27307	111.4
434.31909	76.5
435.47528	238.7
436.31909	427.3	y (9) (2+)-H2O, y (9) (2+)-NH3
437.16235	186.1
438.15906	295.9
439.02191	57.8
440.33112	784.4	b (5) (1+)-H2O
441.35938	81.7
442.39410	154.6
443.34711	17.0
444.52594	176.7
445.38898	907.9	y (9) (2+)
446.38672	122.7
447.50195	75.0
448.46796	100.3
449.65009	49.2
450.26727	18.8
451.50531	141.8
452.35614	155.2
453.32715	509.9
454.26068	160.8
455.18652	148.7
456.43573	146.6
457.35632	213.3
458.34863	936.7	b (5) (1+)
459.50281	150.6
460.67273	108.3
461.51569	49.1
462.71307	74.1
464.05927	454.8
465.06799	227.6
466.29871	571.5
467.31866	157.2
468.01727	39.2
469.15613	16.5
470.15704	74.1
471.53821	276.3
472.24780	120.2
473.05737	97.1
474.10510	110.6
475.35901	442.1
476.43488	603.4
477.43781	170.7
478.48828	252.3
479.12274	120.9
479.94427	202.9
481.17969	644.7
482.22522	116.3
483.42883	143.9
484.32733	751.1
485.64905	280.1
486.53894	134.3
487.43243	31.1
488.52704	165.3
489.32251	179.7
490.20551	512.8
491.11359	78.7
492.16650	200.6
493.18585	325.1
494.10529	370.9
494.87903	83.6
495.77252	156.7
496.76013	181.1
497.66394	54.2
498.53021	106.6
499.67218	388.9
500.60413	264.0
501.39954	141.9
502.43402	342.3
503.31531	236.2
504.34570	414.7
505.21777	1038.2
506.08948	922.2
506.88702	428.1
508.28656	348.2
509.08582	785.4
510.28320	499.1
511.43677	949.3	b (6) (1+)-H2O
512.52179	317.4
513.40009	574.8
514.70947	274.7
515.60553	127.7
516.58307	326.9
517.54248	527.9
518.39478	190.4
519.71106	765.7
520.52032	1784.8	[M+2H] (2+)-NH3-H2O
521.18927	970.0
521.81372	282.7
522.48901	759.3
523.13568	367.8
524.00085	350.0
525.25476	1409.9
525.97601	550.1
526.68542	2477.1
528.13989	843.9
529.20538	7598.7	b (6) (1+), [M+2H] (2+)-H2O, [M+2H] (2+)-NH3, y (5) (1+)-H2O
529.93652	3312.6	y (5) (1+)-NH3
531.29816	1901.3
532.20642	2288.5
533.13177	107.4
534.29700	9.9
538.31683	32.5
539.19110	7.0
540.46088	32.1
542.49323	20.9
543.25446	7.3
544.53015	182.8
545.28101	66.4
546.25537	88.9
547.33093	1138.0	y (5) (1+)
548.49371	106.1
549.31653	37.5
550.53589	203.9
551.57813	39.1
552.37671	87.9
553.40070	125.4
554.38019	203.5
555.31128	190.7
556.33838	250.6
557.23212	131.0
558.38367	91.5
559.35431	22.2
560.28772	59.6
561.18665	136.4
562.09521	83.2
563.00720	16.1
563.73370	67.3
564.54865	226.2
565.47144	254.8
566.62775	82.3
567.30090	88.7
568.13269	65.8
569.47931	445.6
570.38550	85.6
571.51465	33.3
572.41052	79.9
573.74390	159.9
574.77692	118.0
575.50415	197.3
576.36951	167.9
577.30933	299.7
578.22375	200.6
579.59418	82.6
580.57220	109.4
581.75281	224.4
582.50568	143.0
583.28180	146.1
584.62665	96.9
585.40692	35.7
586.45380	158.8
587.21771	149.0
587.92981	63.2
588.54364	51.6
589.31628	238.5
590.21716	183.9
591.09698	197.1
592.51349	216.4
593.20953	248.5
594.45483	104.9
595.17865	36.4
596.22827	118.0
597.03497	180.1
597.68719	118.1
598.59460	108.6
599.62665	173.8
600.58740	92.4
601.32117	159.4
602.34509	45.3
603.65375	161.2
604.35596	72.2
605.54785	176.7
606.65198	265.8
607.45367	82.8
608.44128	212.3
609.69678	317.4
610.63049	339.9
611.44800	117.2
612.63409	106.1
614.22961	841.4
615.06000	245.1
616.58020	94.6
617.54034	121.2
618.42340	2479.9	y (6) (1+)
619.77478	2165.9
620.66022	1394.4
622.34613	856.6
623.20911	157.6
624.51862	198.4
625.23718	151.8
626.17432	168.3
627.19183	556.9
627.86273	104.8
628.55127	155.6
629.55469	256.8
630.46667	122.7
631.68866	146.7
632.43164	324.0
633.53699	148.5
634.50854	51.7
635.29785	192.1
636.30725	486.4
637.04889	250.3
638.07922	142.9
638.76874	101.0
639.63013	82.7
640.59473	575.6	b (7) (1+)-H2O
641.66321	714.0
642.63153	289.6
643.66998	69.1
644.37891	25.4
645.69720	279.3
646.61774	351.8
647.37366	98.6
648.52991	359.1
649.46747	127.6
650.62512	594.6
651.33795	439.8
651.94409	119.0
653.13422	204.0
654.21051	82.0
654.99786	239.7
656.58472	535.6
657.51105	853.3	b (7) (1+)
658.42499	424.0
659.57172	497.5
660.39258	248.2
661.47772	300.8
662.64856	1365.5
663.68365	365.1
664.65540	119.9
665.61823	125.0
666.32471	120.4
667.03314	99.5
668.07141	187.6
668.95630	201.8
670.13861	134.9
671.06909	406.7
672.09967	517.7	y (7) (1+)-H2O, y (7) (1+)-NH3
673.05457	271.6
673.82086	177.3
674.53760	367.7
675.53772	551.9
676.49536	110.7
677.37317	131.3
678.35535	976.1
680.16345	264.9
681.01709	143.8
682.16486	714.0
683.24329	207.7
684.16089	717.9
685.29565	190.1
685.98126	189.4
687.09668	55.2
688.28137	365.5
689.41028	2066.9	y (7) (1+)
690.47284	301.7
691.47461	107.3
692.68109	391.5
693.74792	221.7
694.70087	124.1
695.42957	79.5
696.59332	66.0
697.74030	249.5
698.58929	541.8
699.63959	208.3
700.57855	44.8
701.37079	195.8
702.23969	95.3
703.51172	285.3
704.47339	165.3
705.54242	189.9
706.80646	1636.7
707.59668	1356.8
708.40961	211.5
710.05133	171.5
711.25220	249.8
712.01477	263.4
713.20667	215.7
714.00214	33.0
714.60339	81.4
715.35773	103.9
716.44714	90.0
717.47095	72.7
718.72144	90.8
719.66315	101.3
720.69257	836.2
721.59717	939.0
722.51929	153.6
723.47186	48.8
724.61615	135.1
725.53912	410.2
726.39154	43.3
727.22473	32.0
728.24011	55.1
729.45966	72.4
730.67169	185.8
731.51910	90.7
732.66266	191.9
733.71594	131.8
734.62622	468.1
735.58203	374.9
736.69482	119.1
737.73328	118.5
738.75165	51.1
739.47675	149.3
740.50098	243.5
741.51886	233.4
742.43506	157.1
743.54248	166.8
744.65472	79.2
745.64502	7.7
746.49164	66.1
747.46619	124.0
748.68628	127.8
749.53986	100.1
750.82654	154.6
751.78198	10.3
752.49243	69.0
753.48340	301.9
754.35388	65.1
755.22784	71.8
756.19275	196.5
757.22144	117.2
758.73700	192.0
759.59442	132.7
760.48743	1730.8	y (8) (1+)
761.50372	283.9
762.69971	99.8
763.58740	237.8
764.54749	22.9
765.55359	22.1
766.98987	34.6
767.64362	64.5
768.54376	40.8
769.32080	33.8
770.43347	52.1
771.49463	1005.9	b (8) (1+)
772.65210	378.2
773.49188	106.1
774.45026	13.6
775.44568	48.7
776.80377	93.7
777.54175	148.5
778.44580	26.8
779.69971	60.5
780.59735	708.4
781.53278	115.0
782.46552	9.7
784.32269	24.9
785.54974	78.0
786.64655	46.7
787.61639	83.8
788.61761	119.6
789.36658	34.3
790.33710	62.1
791.38733	117.7
792.31488	36.7
793.41931	53.5
794.57629	24.3
795.56805	15.6
796.55273	67.4
797.49414	53.1
798.39874	43.1
799.52844	82.7
800.55695	78.7
801.53540	73.6
802.51801	58.9
803.51392	36.6
804.72595	85.8
805.47186	33.0
806.80011	30.7
807.71466	44.7
808.60736	147.6
809.64862	62.4
810.59912	27.6
811.49341	240.9
812.46838	393.2
813.37836	143.8
814.45050	77.0
815.60535	85.2
816.53302	37.6
817.79156	52.4
818.66699	12.9
819.44586	47.8
820.36371	195.9
821.37048	23.9
822.41925	159.2
823.33429	127.8
824.41962	46.6
825.50690	239.9
826.37250	114.7
827.29095	16.0
828.80615	105.6
829.58838	118.3
830.77124	306.8
831.63312	218.8
832.52368	918.4
833.47858	735.9
834.57959	437.6
835.60919	127.0
836.76862	160.0
837.57214	149.8
838.56659	45.3
839.66699	106.1
840.45532	205.9
841.51233	62.1
842.87592	25.1
843.48016	10.7
844.40881	28.7
845.53833	53.5
846.54486	38.5
847.49738	70.9
848.55225	39.8
849.50104	968.1
850.50610	22.6
854.52039	35.0
855.68176	27.5
857.34564	152.2
858.43073	818.9	b (9) (1+)
859.48993	218.7
860.58551	63.9
861.51953	37.4
862.85583	78.8
864.30670	42.8
865.60144	66.8
866.51996	15.8
867.93408	17.8
868.59998	19.0
869.56842	22.8
870.69257	26.1
871.65143	173.5
872.63190	58.3
873.43823	40.0
874.64221	67.8
875.74365	117.3
876.54907	43.7
877.52850	32.3
878.57391	22.4
879.74207	26.7
880.45520	43.0
881.55206	29.0
882.58063	25.7
883.45618	21.6
884.51898	32.0
886.13971	51.5
886.96844	68.8
887.72522	26.3
889.48779	4353.9	y (9) (1+)
890.47717	499.1
891.64026	170.6
892.52301	147.5
893.40125	140.8
894.64142	188.9
895.55713	45.7
896.94965	24.7
897.61243	10.4
898.46436	2.5
899.56390	27.4
900.75519	79.5
901.62720	60.6
902.52643	133.7
903.72974	63.1
905.57422	100.2
906.28125	41.5
908.47729	24.2
909.39215	52.6
910.64099	32.4
911.62732	178.6
912.58765	153.6
913.60803	32.7
916.52887	6.2
918.41962	37.9
919.47400	46.4
920.46149	111.8
921.21991	29.2
922.36145	28.7
924.86975	9.0
925.52869	26.2
926.44312	17.5
927.50372	128.8
928.63745	100.3
929.52777	331.9
930.68787	72.3
932.51459	5.7
934.48541	52.1
935.87018	23.4
937.61810	25.6
938.67810	5.5
941.17450	50.9
943.46216	104.1
944.54327	61.9
945.56030	92.4
946.63544	13.8
947.78198	65.3
948.60413	539.6
949.32172	20.8
950.70825	7.1
952.03778	12.5
954.26849	19.3
955.71582	44.4
957.79584	11.4
958.62354	124.1
959.82153	41.4
960.48450	36.1
961.75421	41.9
962.39032	13.5
964.53510	16.5
966.64679	11.0
968.54950	10.8
971.53949	22.7
974.88159	25.0
975.57745	21.3
977.63782	28.3
978.63916	12.8
984.57709	8.4
985.59631	128.3
986.67676	34.2
987.55896	50.5
988.47406	39.6
990.44647	10.1
991.35706	2.2
993.54376	23.9
994.42249	6.8
998.45477	5.7
1001.03180	3.6
1002.70215	3.5
1008.55475	55.7
1009.55347	63.7
1010.53986	33.3
1011.60156	32.0
1015.53186	9.3
1019.57629	24.1
1020.44385	18.9
1021.52924	24.6
1022.39801	2.7
1023.00934	9.0
1025.63281	9.6
1030.50427	4.2
1031.28271	9.7
1033.58069	5.5
1044.53784	8.5
1045.87109	2.8
1049.47778	5.8
1050.49146	18.3
1051.63062	4.1
1052.74023	18.7
1057.47473	14.8
1061.38623	17.6
1062.66943	11.7
1066.34875	16.6
1071.96130	5.1
1074.72021	7.5
1082.57141	9.2
1087.62219	14.7
