# Supplementary material for: Top-Down and Bottom-Up Identification of Proteins by Liquid Extraction Surface Analysis Mass Spectrometry of Healthy and Diseased Human Liver Tissue
Source: J Am Soc Mass Spectrom. 2014 Sep 3;25(11):1953–61. doi: 10.1007/s13361-014-0967-z (PMC4197381; doi:10.1007/s13361-014-0967-z)
Supplement: Supplementary file 6 — (ZIP 3005 kb) [file 13361_2014_967_MOESM6_ESM.zip › data/LPPNVVAVPDVVQAAEDADILIFVVPHQFIGK_-4_2_81852.txt]

m/z	i	matches
340.56650	3.1
364.34119	3.1
381.39398	20.8
382.24191	3.0
401.44202	6.5
408.41412	10.9
409.50049	12.9
411.33850	8.2
422.61646	5.1
423.31265	2.5
424.40964	9.2
448.19058	15.2
455.24652	4.8
458.14490	4.4
464.40131	5.7
475.50879	4.0
479.26761	5.3
481.41357	6.7
506.32727	3.0
507.65863	30.1
509.25208	5.5
510.40924	15.7
511.11090	13.4
521.21155	44.2	b (5) (1+)
521.89636	18.4
526.21802	9.8
528.81836	7.8
539.39172	12.4
549.78943	10.4
552.59570	5.9
561.22998	3.7
563.50903	13.9
578.33826	9.6
580.81146	35.6	a (18) (3+)-H2O, a (18) (3+)-NH3
592.32239	77.2	b (12) (2+)-H2O, b (12) (2+)-NH3, a (6) (1+), y (5) (1+)
593.48486	4.9
595.71472	2.6
599.97583	8.8
603.28784	15.5
608.19647	8.7
620.78857	22.8
623.29382	40.7
624.26257	16.9
625.30499	15.1
648.91321	2.6
649.68127	10.0
652.60663	17.5
660.59192	18.7
673.84119	19.3
674.86072	6.0
676.61438	7.9
677.62988	37.3	a (14) (2+)-H2O, a (14) (2+)-NH3
678.45801	6.6
679.60437	14.2
683.12952	7.7
691.50256	27.4	b (14) (2+)-H2O, y (12) (2+)-NH3, b (7) (1+), b (14) (2+)-NH3
693.58984	6.3
699.01526	15.0
709.56763	6.4
710.28186	5.4
725.39587	5.3
728.67737	6.9
729.51929	29.3	y (6) (1+)
730.56116	3.3
737.44873	3.2
738.40894	8.2
743.71313	35.2
745.18127	6.3
748.72192	32.1
754.53857	10.8
762.63684	12.8
773.57080	81.8	b (8) (1+)-NH3
774.64209	17.7
780.12006	6.5
785.74719	28.2	a (16) (2+)
790.51514	213.4	b (23) (3+)-NH3, b (8) (1+), b (23) (3+)-H2O
791.78894	42.8	b (16) (2+)-NH3, b (16) (2+)-H2O
792.69934	12.5
809.61230	4.2
810.52881	4.7
811.60864	13.4
816.38171	32.0
821.47144	14.6
826.55554	234.1	y (7) (1+)
827.43640	61.7
849.20337	8.2
855.58374	6.6
867.32031	7.3
882.20630	5.6
883.42407	5.0
892.87183	7.7
895.03027	18.6
910.37720	4.1
912.21814	14.6
915.67603	25.9
921.69226	10.3
925.53833	96.6	y (8) (1+), y (26) (3+)-NH3, y (26) (3+)-H2O, a (27) (3+)-H2O, a (27) (3+)-NH3
926.52490	84.2
927.43176	22.1
931.47156	21.2
935.61694	3.4
937.13660	12.1
939.54285	8.3
943.29626	9.2
951.13843	68.0	b (19) (2+)
956.54053	11.0
968.80725	13.6
978.53540	28.0
981.32751	6.4
989.92139	8.5
991.36438	5.0
997.41797	17.0
1000.49426	12.7
1003.45801	3.8
1006.03418	13.6
1007.17102	67.1	y (9) (1+)-NH3, b (20) (2+), y (18) (2+)
1008.61133	67.7
1011.56055	15.1
1024.59351	34.3	y (9) (1+)
1025.58813	23.3
1026.54065	18.6
1049.96851	19.1
1052.64856	4.0
1055.56873	18.9
1056.48230	5.7
1064.18164	10.6
1065.15137	19.0
1067.86121	57.1	y (30) (3+)
1071.52026	50.4
1072.79346	43.7	a (31) (3+)-H2O
1088.78564	6.3
1091.05444	16.4
1093.62964	23.5
1100.03149	97.9	y (31) (3+)
1100.92737	181.3	b (11) (1+)
1102.79895	45.5
1103.82031	10.1
1111.53259	71.0	b (22) (2+)-H2O, b (22) (2+)-NH3
1112.58386	33.3
1113.47986	17.6
1114.75989	5.7
1121.16785	21.2
1126.32751	28.7	[M+3H] (3+)-NH3-H2O
1150.55408	16.8
1155.38208	5.7
1158.04468	31.1
1170.48303	9.9
1171.71313	120.1	y (10) (1+), a (23) (2+)-NH3, a (23) (2+)-H2O
1172.68958	52.3	a (12) (1+)
1183.65125	16.8
1186.99988	5.3
1190.27295	15.5
1195.34717	34.5
1196.65894	4.9
1197.74036	7.2
1198.96875	8.5
1200.75366	17.2
1201.91174	17.7
1202.74817	12.7
1205.30176	52.2	y (22) (2+)
1207.67163	6.5
1208.59534	16.2
1210.68274	4.8
1224.61060	48.7
1225.58032	5.4
1226.50867	4.6
1230.70422	11.9
1234.55322	4.7
1236.61121	9.8
1238.91382	44.0
1243.66711	111.5	b (24) (2+)
1244.71936	3.4
1266.81348	10.7
1271.55896	6.3
1273.90002	9.0
1277.87854	2.8
1281.70557	31.1
1282.72339	11.7
1284.78857	118.5	b (25) (2+)-NH3, b (25) (2+)-H2O, y (11) (1+)
1285.90198	39.8
1287.02405	7.4
1302.80969	26.2	y (24) (2+)-H2O, y (24) (2+)-NH3
1303.81714	6.8
1309.95508	20.4
1311.43518	492.9	b (13) (1+)-H2O, y (24) (2+), b (13) (1+)-NH3
1312.45581	238.2
1315.97021	13.3
1320.64331	7.9
1329.23645	133.6	b (13) (1+)
1335.62793	21.7
1337.75574	52.9
1338.61719	12.6
1339.73865	17.4
1361.32080	234.4	y (25) (2+)
1362.14380	19.6
1378.19861	63.5
1383.90381	5.1
1388.23206	14.8
1392.11597	3.9
1394.68652	24.2
1396.09790	86.4
1396.73987	242.6	a (27) (2+), y (26) (2+)
1397.68127	81.9	y (12) (1+)
1398.49182	18.9
1399.71716	44.5	b (14) (1+)
1400.40894	33.2
1414.71252	26.8
1415.82947	11.3
1433.89380	8.3
1434.89978	2.8
1436.82996	8.7
1445.65491	183.8	y (27) (2+)
1446.60938	223.8
1447.29797	24.0
1450.71655	64.0	a (28) (2+)-H2O
1451.87708	17.0
1452.75037	9.7
1458.82373	29.5
1466.73340	13.6
1470.99182	10.3
1474.37134	17.3
1480.68274	21.2
1482.84399	15.3
1485.72864	34.8	y (28) (2+)-H2O
1493.66406	6.8
1496.69250	62.1
1499.42896	4.5
1511.89539	22.8
1512.74548	12.9
1513.40796	17.9
1515.96716	7.5
1538.93237	9.3
1549.42114	19.7
1575.81433	9.2
1591.76050	4.6
1599.74902	21.7
1601.16199	175.3	y (30) (2+)
1602.09265	25.4
1625.82190	22.9
1627.95105	12.4
1631.90662	21.0
1641.71106	22.2
1664.89099	25.0
1678.92603	18.6
1696.97705	14.6
1697.96619	56.9	b (17) (1+)-NH3
1698.78491	11.9
1702.27356	17.0
1716.92102	9.6
1723.01001	2.8
1753.98535	27.5
1763.91028	10.9
1779.00488	20.0
1780.13025	6.6
1796.08313	10.5
1811.73633	4.8
1813.34277	4.9
1814.35767	8.0
1849.04480	14.5
1867.91235	21.3
1894.96252	4.6
1896.13269	14.0
1900.99902	13.8
1941.00500	39.0	y (17) (1+)
1942.99084	7.8
1966.05664	10.1
1979.26526	14.6
