# Supplementary material for: Top-Down and Bottom-Up Identification of Proteins by Liquid Extraction Surface Analysis Mass Spectrometry of Healthy and Diseased Human Liver Tissue
Source: J Am Soc Mass Spectrom. 2014 Sep 3;25(11):1953–61. doi: 10.1007/s13361-014-0967-z (PMC4197381; doi:10.1007/s13361-014-0967-z)
Supplement: Supplementary file 6 — (ZIP 3005 kb) [file 13361_2014_967_MOESM6_ESM.zip › data/EFANIHPFVPLDQAQGYQQLFR_-4_4_25224.txt]

m/z	i	matches
245.26480	5.7
254.53606	6.1
261.38129	12.1
270.46075	5.7
277.39557	8.0
286.29352	18.2
288.18491	22.6
292.26566	26.3
294.23468	4.3
298.22354	12.9
302.45816	6.9
305.36005	15.2
308.30322	10.6
311.25204	4.1
316.36136	4.4
322.21411	104.6	y (2) (1+)
323.29437	15.5
326.23300	58.6
328.29138	4.2
329.35339	6.9
334.57074	8.2
337.77777	27.5
340.35291	6.3
341.23453	7.9
343.27533	19.1
344.49707	21.5
346.36694	21.2
348.11298	9.3
349.31531	13.8
351.41592	10.9
352.31915	4.0
353.25635	7.5
356.48663	7.3
357.42172	7.1
359.35934	8.3
362.34137	3.3
363.38971	13.7
366.22156	8.6
367.10101	7.6
368.43384	4.0
371.14258	12.8
376.20020	19.5
378.34433	5.3
379.53275	19.2
381.49072	6.0
383.47110	13.6
384.43832	2.2
385.55096	10.8
389.52686	30.3
390.44592	3.6
397.35443	8.7
400.56287	14.9
401.46417	36.4
402.69800	21.6
403.60602	13.7
404.41205	4.6
411.37732	18.5
412.44116	11.2
414.32056	9.4
417.44568	21.8
418.47391	8.9
424.72849	28.4
425.33582	28.8
426.28210	41.0
430.21002	18.5
433.17859	8.8
435.50891	112.5	y (3) (1+)
436.43814	27.5
437.39160	29.5
439.32086	17.3
440.23352	2.4
442.34045	6.9
444.61316	1.8
445.49921	21.9
446.34940	8.8
450.35388	5.2
451.29059	3.1
453.03485	3.3
454.37289	34.9
455.36630	31.0
456.01575	7.7
457.09656	29.8
459.34549	4.5
461.26498	20.9
462.34082	12.6
465.43024	15.5
467.43198	8.8
468.36230	6.4
470.27789	22.7
471.30994	21.2
472.38159	38.7
473.28726	15.8
474.73276	22.8
475.40625	39.0
476.30707	27.5
477.41354	17.5
481.34094	28.2
482.26486	6.2
483.38205	11.6
484.62390	33.6
487.34119	10.8
488.39532	12.9
490.28339	11.2
492.41504	14.9
493.43146	5.7
494.42249	17.1
495.11536	14.2
496.43707	6.1
497.33533	6.5
500.01196	3.5
501.04224	4.0
502.88788	34.4
504.40143	33.4
505.50830	18.7
507.80249	16.7
508.40601	15.7
509.25653	33.0
510.45978	16.9
511.47473	76.6	y (8) (2+)-NH3
512.44324	51.9
514.32874	9.1
515.45331	14.6
518.52716	2.0
519.18195	4.9
520.50110	51.6	y (8) (2+), b (9) (2+)-NH3
521.22705	59.5	b (14) (3+)-NH3, y (13) (3+), b (14) (3+)-H2O
522.34918	20.0
525.37659	56.9
526.34851	52.3
527.42010	3.9
529.32806	24.4
533.33691	10.2
534.28857	10.6
535.47119	4.2
538.37885	70.2
539.34454	10.0
541.52069	3.9
542.42389	20.3
543.36725	5.9
544.27771	10.3
545.50238	25.7
546.43658	13.1
547.71191	14.4
552.40778	12.9
555.94366	37.6
556.98956	59.2	b (5) (1+)-H2O
558.20215	31.7
559.41010	3.6
560.13495	3.4
561.35938	6.7
563.40601	150.2	y (4) (1+), b (15) (3+)-H2O
564.46185	81.0	b (15) (3+)-NH3
565.38141	12.1
566.35272	3.5
567.92938	10.6
569.27631	32.0
570.44971	13.4
571.66302	18.5
572.27667	24.1
573.14838	5.5
575.45087	40.9
576.59918	26.1
577.33258	14.4
580.55969	5.4
581.29083	24.0
582.29529	7.5
583.35632	15.0
584.43262	8.0
585.35779	5.7
587.44751	32.1
588.66919	5.6
589.30707	11.5
597.62042	14.5
598.80841	34.5
599.53412	3.1
600.45587	17.8
601.28699	22.0
602.27716	6.9
604.44849	12.5
606.28741	6.0
607.37585	15.2
608.48914	7.5
610.33508	7.8
611.12482	22.7
611.95117	29.5
613.17267	42.3
613.95911	19.8
614.69287	3.8
615.56396	28.4
616.58374	9.3
617.76721	2.8
618.46136	40.5
620.09381	42.5	y (10) (2+)
623.25580	39.0
624.00800	44.7	b (11) (2+)-H2O
625.44257	8.6
628.43585	37.7
629.44403	16.2
631.45544	7.0
632.58545	25.0
633.30725	61.3	b (11) (2+)
634.32269	7.0
635.02155	9.6
636.46570	40.6
637.36932	3.7
639.43170	21.2
642.60791	2.6
643.35175	7.3
644.44495	3.1
645.70605	25.3
650.47205	37.3
651.21545	12.0
653.38916	101.8
654.57861	43.7
655.44214	46.0
656.51794	35.7
657.53339	17.4
658.41229	5.9
659.92987	10.6
661.33270	60.5
662.03088	5.8
664.68848	19.2
665.52631	11.7
666.35986	15.1
667.38538	22.9
668.78662	60.1	y (11) (2+)-H2O, y (11) (2+)-NH3
669.46014	15.2
670.61053	6.2
672.33105	17.1
673.53485	33.5
674.66888	21.9
675.47870	19.9
676.49072	15.3
677.34631	34.7
678.43433	25.5
680.01434	13.1
681.73602	46.2	b (12) (2+)-NH3, y (17) (3+), b (12) (2+)-H2O
682.46851	28.1
683.62103	26.4
684.52271	21.2
685.51965	10.4
686.19354	16.5
688.64355	69.6
690.03992	52.0
690.89746	13.5
691.56055	432.1	b (12) (2+), y (5) (1+)
692.60797	168.0
693.63281	68.0	b (6) (1+)-H2O
694.51825	66.6	b (6) (1+)-NH3
695.63251	25.6
696.43231	4.1
697.53156	4.2
698.47223	19.2
699.72357	52.6
700.54639	59.3
701.57605	22.3
702.46075	14.6
703.47015	8.9
704.23145	28.9
706.57764	6.5
707.37323	7.2
708.44073	3.6
709.30121	23.5
710.59125	52.2
711.80969	19.7
712.50397	57.6	b (6) (1+)
713.32300	52.6	y (18) (3+)-NH3, y (18) (3+)-H2O
713.99408	12.0
717.59100	9.0
718.63074	16.1
721.21497	5.9
722.19305	17.9
725.41968	24.6
726.25043	95.3
727.32532	47.4
728.46674	11.3
729.45746	27.4
730.72510	58.0
732.44690	37.7
733.73462	54.2	y (12) (2+)
734.98480	43.2
735.60327	3.7
736.72192	50.9
737.44147	41.0
738.57208	15.6
739.63019	35.4
741.06372	42.6
742.64520	25.4
744.10974	53.7
745.38989	71.0	b (13) (2+)-H2O
746.87067	46.3	b (13) (2+)-NH3
748.55707	32.9
749.49280	7.8
750.60779	32.9
752.14874	4.5
753.40839	43.6
755.22723	250.0	b (13) (2+)
755.99658	28.0
757.63287	25.7
758.53827	44.2
759.60205	77.9	b (20) (3+)-H2O
760.51807	35.3
762.16187	80.4
763.53345	49.9
764.30328	24.3
765.35382	82.1
766.42615	115.2	b (20) (3+)
767.24628	41.5
768.29376	124.9
769.52350	39.2
771.53613	38.1
772.46393	6.0
773.24506	68.2	y (13) (2+)-H2O
774.34534	167.9	y (13) (2+)-NH3
775.15765	33.5
776.67731	103.1
777.81085	86.1
778.55914	15.4
779.47870	2.5
781.83588	342.7	b (14) (2+)-NH3, y (20) (3+), b (14) (2+)-H2O
782.70654	837.7	y (13) (2+)
783.51508	138.5
784.51416	61.8
785.53833	6.9
786.34967	45.0
787.10120	24.7
787.91174	45.1
789.08118	68.1
790.81818	389.0	b (14) (2+), b (7) (1+)-H2O
791.61884	52.8	b (7) (1+)-NH3
792.50421	19.4
793.45135	20.9
794.60187	84.8
795.36365	42.8
797.02747	4.4
798.27698	62.3
799.44928	104.4
801.42206	34.6
802.52338	105.2
803.68396	6.8
805.12061	11.2
806.62952	16.7
807.54944	54.7
809.45007	3.6
810.39581	6.0
811.61963	107.8
812.49188	71.1
813.53223	27.2
814.70337	3.8
815.80811	57.7	b (21) (3+)
816.47412	18.9
817.36267	32.2
819.68896	122.9
820.35907	8.9
822.41223	6.4
823.52179	13.5
824.75482	33.9
826.16846	114.5
826.90515	86.3
827.63727	9.3
828.59387	46.1
829.47864	34.2
830.63470	128.5	y (21) (3+)
831.33844	30.7
832.67090	112.4	y (14) (2+)
834.00885	169.1
835.74438	91.2
837.39496	102.0	y (6) (1+)-NH3
838.26593	44.1
839.77795	14.3
840.62982	54.8
842.33740	66.3
843.68628	13.9
844.65973	57.1
845.61548	135.5	b (15) (2+)-H2O
846.49084	165.8	b (15) (2+)-NH3
847.51599	74.2
849.10583	83.4
850.79980	103.1
851.68268	123.5
852.75934	38.1
853.63904	112.5
854.68457	826.4	y (6) (1+), b (15) (2+)
855.56842	653.4
856.65485	242.4
858.17560	110.0
860.08978	245.1
862.16901	427.6	[M+3H] (3+)-NH3-H2O
863.18335	191.0
864.37244	189.1
865.04254	53.3
866.59546	9.8
873.63678	5.1
874.90192	16.8
876.39246	17.1
879.46924	28.6
881.05920	7.6
881.73785	4.0
882.93524	114.1	b (16) (2+)
884.14532	40.6
885.78558	24.4
887.01959	105.0
890.47717	26.1
891.32068	87.9
893.84100	44.2
894.62805	55.6	y (7) (1+)-NH3
895.58679	36.2
899.45306	21.3
900.26801	44.4
901.31299	11.6
902.92883	94.0
904.65466	67.6
905.57544	28.1
908.34338	46.0
909.10028	31.1
910.78461	23.8
911.52570	838.9	y (7) (1+)
912.51544	378.9
913.49994	109.0
914.72186	69.8
916.42572	5.0
917.44464	28.6
920.51178	83.1
921.50177	24.3
922.48236	6.8
923.52252	34.2
924.62457	10.4
926.13824	209.0
926.77594	11.9
927.76801	36.1
928.61212	21.2
930.98462	10.5
931.62317	15.8
932.56183	18.8
933.93585	41.7
934.71350	92.8
935.54645	50.1
936.22998	130.1
938.30804	35.7
939.05023	47.4	b (8) (1+)-NH3, b (8) (1+)-H2O
942.15961	64.1
943.21973	42.6
944.06561	10.4
945.72485	29.4
947.38538	156.4
948.29535	53.7
950.53876	119.9
951.58649	22.2
952.33765	34.3
953.51520	87.7
954.41455	110.4	y (16) (2+)
955.26630	44.1	b (17) (2+)-H2O
956.30603	88.1	b (8) (1+), b (17) (2+)-NH3
957.31677	70.2
959.01306	93.4
961.65729	36.5
963.63440	6.2
964.78156	482.2	b (17) (2+)
965.43481	48.9
966.35754	73.7
967.68158	8.0
969.69916	77.7
971.20013	80.5
972.25513	44.3
973.50592	51.3
974.63965	18.5
975.76898	20.9
976.73578	12.9
977.56488	14.0
978.57532	32.7
979.55908	2.1
981.52478	28.7
984.00397	82.8
985.93274	32.2
988.06586	154.7
988.81042	36.2
989.56384	11.8
990.62091	36.4
991.95612	69.8
993.23248	47.6
993.99457	70.6
998.28131	85.6
1001.58105	13.9
1002.51379	39.3
1003.55841	11.3
1005.59998	103.4
1006.47247	12.8
1007.29620	42.3
1008.58148	55.1
1009.37463	83.3
1011.06635	25.4
1013.32202	101.6	y (17) (2+)-NH3, y (17) (2+)-H2O
1014.33405	20.6
1015.32263	30.2
1016.67542	25.0
1018.52319	44.1
1019.68176	57.0	b (18) (2+)-H2O
1020.58850	88.5	b (18) (2+)-NH3
1021.42969	116.6
1022.76459	184.3	y (8) (1+)-NH3, y (17) (2+)
1023.68524	81.5
1024.79810	71.2
1025.48682	14.2
1027.82043	95.7
1028.69739	334.3	b (18) (2+)
1029.68823	118.6
1032.13037	57.9
1033.24194	376.5
1035.23315	26.6
1036.87634	40.5
1037.56946	336.4	b (9) (1+)-H2O
1038.55566	230.3	b (9) (1+)-NH3
1039.62000	495.8	y (8) (1+)
1040.63965	190.4
1041.64746	72.4
1042.98560	53.4
1044.63611	62.1
1045.64050	78.0
1046.73926	106.1
1047.56311	29.5
1049.14929	42.6
1050.40857	3.3
1051.55334	62.2
1054.07568	69.3
1055.59119	404.6	b (9) (1+)
1056.58484	215.1
1057.61829	108.8
1058.59595	12.0
1060.24487	9.4
1061.36279	90.5
1063.14844	47.6
1064.48242	104.1
1065.41797	50.0
1066.53015	28.3
1067.80261	37.8
1068.50745	24.6
1069.49939	35.6
1071.02759	50.0	y (18) (2+)-NH3
1072.64172	15.9
1073.87415	42.4
1074.63257	80.0
1075.52515	56.2
1076.56812	3.8
1077.28174	16.9
1077.89124	9.9
1079.18372	75.8	y (18) (2+)
1080.17334	47.0
1080.86230	11.5
1081.58167	27.1
1082.62231	27.5
1083.78113	210.3	b (19) (2+)-NH3, b (19) (2+)-H2O
1084.75586	92.4
1085.88782	48.9
1086.81775	43.4
1088.04980	4.6
1089.40698	144.6
1090.05518	27.4
1091.16138	89.2
1093.00183	216.2	y (9) (1+)-NH3, b (19) (2+)
1093.84717	58.5
1095.44812	98.1
1096.35547	3.9
1097.19727	29.2
1097.80762	13.7
1099.14270	11.0
1100.67688	26.6
1101.57666	77.4
1102.46472	30.5
1103.80347	14.6
1104.72144	27.4
1105.47314	32.9
1110.38184	130.1	y (9) (1+)
1111.74915	81.5
1112.68286	53.2
1113.67590	26.2
1115.05200	118.9
1116.48938	68.5
1119.24390	28.5
1120.44873	30.5
1121.34595	15.2
1122.37659	17.9
1123.82983	22.6
1124.70874	37.2
1126.66565	36.7
1127.68481	41.5
1128.73657	42.7
1129.64453	3.1
1131.23669	38.1
1132.27808	88.9
1133.27393	17.0
1134.53638	30.5
1135.52649	83.5	b (10) (1+)-NH3
1136.55457	96.6	y (19) (2+)
1137.44751	40.6
1138.72400	41.1
1140.35400	339.1	b (20) (2+)-NH3, b (20) (2+)-H2O
1141.16150	183.5
1142.03796	51.5
1142.73584	26.3
1143.44800	19.1
1144.37671	17.1
1145.57446	4.0
1146.51501	112.3
1147.64661	35.2
1148.32751	4.0
1149.43042	553.3	b (20) (2+)
1150.24060	116.4
1150.99414	43.0
1151.74500	24.4
1152.61987	2.5
1155.32129	20.7
1158.09155	51.9
1158.74841	49.8
1159.67322	61.6
1160.62720	52.1
1161.94763	47.4	y (20) (2+)-H2O
1165.02600	33.9
1165.90186	29.1
1166.80872	65.0
1167.75671	16.3
1168.63123	6.2
1171.71118	17.0
1172.45618	51.7
1174.05811	63.3
1174.91736	13.3
1175.64929	5.1
1177.37292	67.2
1179.85840	41.0
1181.17615	19.9
1182.55981	8.3
1183.77063	13.2
1184.76672	43.0
1187.59326	42.8
1188.95154	35.9
1191.17749	81.5
1191.78735	35.2
1192.76379	5.4
1193.79138	6.2
1194.54785	20.5
1195.47754	22.6
1197.66260	48.6
1199.07617	5.4
1201.95618	37.2
1202.71790	13.4
1204.65186	10.2
1205.79407	49.8
1208.65002	12.5
1209.26501	8.7
1211.66772	48.1
1212.72681	12.7
1213.91174	131.2	b (21) (2+)-H2O, b (21) (2+)-NH3
1214.60962	37.7
1215.34790	30.8
1216.06421	42.1
1217.91211	37.5
1218.97644	14.2
1221.77991	44.6	y (10) (1+)-NH3
1222.94092	519.4	b (21) (2+)
1223.94312	272.0
1224.73792	8.2
1229.68286	16.0
1234.61768	16.6
1235.81641	11.4
1236.84229	58.8	y (21) (2+)-NH3, y (21) (2+)-H2O
1237.54126	5.8
1238.58423	74.3	y (10) (1+)
1239.72876	31.0
1242.80823	19.9
1243.60327	2.6
1244.71997	16.8
1246.68311	22.9
1247.88159	38.8
1248.69873	22.6
1249.76831	46.6
1250.71082	2.5
1252.31702	19.3
1256.31799	9.8
1259.85962	14.2
1262.73865	27.9
1265.22461	34.6
1265.89954	52.1	b (11) (1+)
1266.93970	41.9
1267.73413	6.7
1270.56580	14.4
1272.68628	32.6
1273.76941	30.3
1274.76587	14.9
1275.81714	6.3
1276.65247	31.7
1281.77502	4.2
1284.25476	13.6
1285.50952	31.8
1288.34082	31.3
1289.53369	29.3
1291.73230	51.6
1293.70215	13.3
1297.91431	15.0
1299.66284	14.0
1303.71692	24.6
1304.64978	18.9
1306.67859	49.2
1310.57043	12.1
1313.88879	9.2
1317.91785	26.3
1319.34814	3.0
1321.51917	14.6
1326.73877	16.3
1331.81848	6.6
1336.57556	6.9
1338.58667	5.0
1339.81689	13.4
1343.47327	10.2
1344.65808	14.9
1345.89612	5.4
1347.60901	13.9
1348.59436	27.1
1349.72595	29.5
1353.61462	31.7
1354.63489	20.8
1358.84167	4.3
1360.89099	25.5
1362.73877	20.0
1363.80396	29.4
1365.12512	49.2
1366.68970	5.4
1367.73157	16.1
1369.76685	26.7
1371.67407	13.3
1372.78748	26.7
1377.63208	3.5
1380.72864	95.7	b (12) (1+)
1381.75427	7.0
1383.73181	10.5
1388.98083	16.3
1392.14758	19.4
1393.63208	23.6
1394.73218	23.8
1400.31934	5.5
1402.52246	9.4
1403.83972	2.5
1404.92407	9.7
1411.53723	9.0
1422.69226	5.6
1426.62573	4.0
1429.58325	21.4
1433.55286	9.5
1438.40112	19.9
1441.17114	10.5
1447.93481	18.4
1449.45374	41.0
1451.64307	13.5
1454.31763	12.7
1455.00464	5.4
1462.63062	22.3
1464.42542	9.1
1466.93506	5.0
1469.54871	30.2
1471.58533	5.5
1472.70618	8.0
1476.75085	17.2
1480.82642	16.0
1482.74780	41.4
1484.74475	19.4
1487.83130	15.9
1488.69971	14.5
1490.84387	20.5
1491.90320	12.4
1495.03711	11.1
1502.02222	8.8
1503.73975	13.1
1508.76978	39.6
1509.92847	13.0
1511.39514	2.6
1518.77856	14.4
1532.05823	2.7
1533.08008	7.4
1534.86646	10.5
1537.82983	9.9
1544.42810	11.7
1545.20605	5.3
1561.80469	18.9
1562.74023	27.1
1563.91858	23.2
1564.77332	15.6
1565.83362	9.6
1569.24524	8.5
1571.87830	5.6
1573.76965	27.0
1579.73914	14.8
1580.81921	51.0
1581.74402	33.3
1586.84302	5.9
1598.56860	15.0
1599.58972	12.9
1605.99792	5.4
1621.90710	15.7
1638.07922	10.5
1644.77100	8.7
1658.67542	10.7
1666.16077	14.8
1676.60022	16.4
1690.89294	38.9
1692.82690	16.4
1704.57129	7.8
1718.91821	15.4
1732.86511	14.0
1782.78894	21.9
1911.20740	28.3
1927.82300	14.2
1946.88098	10.3
1964.84473	13.1
1984.85364	2.8
1987.57129	15.1
1991.19690	14.0
