# Supplementary material for: Top-Down and Bottom-Up Identification of Proteins by Liquid Extraction Surface Analysis Mass Spectrometry of Healthy and Diseased Human Liver Tissue
Source: J Am Soc Mass Spectrom. 2014 Sep 3;25(11):1953–61. doi: 10.1007/s13361-014-0967-z (PMC4197381; doi:10.1007/s13361-014-0967-z)
Supplement: Supplementary file 6 — (ZIP 3005 kb) [file 13361_2014_967_MOESM6_ESM.zip › data/LPIFIADAFTAR_-4_2_73482.txt]

m/z	i	matches
177.37677	11.7
196.01031	8.4
198.89272	7.9
208.22507	3.3
209.07446	5.8
210.24118	13.5
211.16351	75.9
212.37979	12.5
222.30382	6.0
226.07870	4.7
227.30273	16.1
228.26515	37.6
229.09145	4.1
233.26508	44.1
234.29703	6.6
240.17403	6.4
241.29855	26.6
243.17804	8.0
244.29417	8.8
245.30515	17.7
246.25415	37.6
250.58488	6.0
253.37755	7.7
255.33398	3.6
259.41422	8.2
261.31482	117.5
263.26382	15.9
264.21713	2.3
272.53281	6.0
278.19315	10.4
279.08679	29.1
280.38208	14.1
281.46671	23.7
285.32700	3.8
287.25610	7.0
292.36472	7.1
294.07214	10.0
295.17291	25.2
300.66821	5.5
301.37518	3.2
305.22058	6.4
306.42026	19.2
309.52432	8.3
310.37747	51.7
311.29614	12.2
313.28912	17.9
323.05170	52.2
324.37875	62.4
325.42130	37.1
328.30273	15.6
329.57858	21.4
330.43884	6.0
331.33206	12.3
332.30273	25.5
336.28342	28.4
337.34100	8.9
341.39044	32.4
342.29535	6.5
343.35083	73.8
345.18225	6.1
347.46857	94.7	y (3) (1+)
348.35919	8.3
349.46805	15.3
351.44965	10.5
358.37543	243.6
359.22205	3.7
360.21899	3.4
361.50635	12.7
362.50732	8.5
363.39230	16.0
365.07800	11.0
366.32220	15.0
367.34561	3.9
371.34839	68.2
372.41766	10.2
374.48428	14.1
375.30444	20.7
376.33478	8.8
377.34680	8.4
378.34821	4.5
382.40857	7.5
384.60529	26.3
385.41858	23.3
386.37073	8.9
387.40479	10.0
388.35858	3.0
389.30511	22.2
390.23190	23.4
393.34369	13.9
394.41431	34.6
395.51349	7.8
396.21069	6.9
398.37311	2.6
398.97748	5.9
402.46564	7.9
403.62061	29.2
404.28265	10.3
405.26422	4.3
407.27087	9.8
409.16711	8.4
410.49930	26.8
412.48053	40.2
413.21719	8.5
415.40131	10.4
416.35297	4.1
417.50385	19.1
418.50745	5.0
419.96582	1.2
422.40115	12.1
423.27545	4.0
424.40344	17.0
425.52658	21.0
426.45111	25.1
427.14215	15.6
430.52899	4.9
431.30988	10.8
436.24469	7.1
437.39844	46.9
438.86371	12.0
439.68390	8.8
440.56677	11.4
441.46417	28.1
442.55988	8.0
443.42090	194.7	a (4) (1+)
444.50897	56.8
445.58771	21.4
446.25726	8.0
447.44653	11.2
448.99158	26.4
451.44806	17.9
452.35614	24.9
453.39966	20.8
455.42523	18.8
457.46405	24.1
459.34149	15.8
460.36029	16.9
463.39923	56.7
466.11469	36.5
467.56824	35.9
468.65863	23.7
470.23926	15.8
471.37854	416.4	a (9) (2+)-H2O, b (4) (1+)
472.40717	84.0
473.42786	10.1
475.29907	8.6
477.12585	4.6
479.41510	22.2
480.07092	31.3
481.26508	69.8
482.30377	4.5
484.30457	36.8
485.31830	18.1
486.28687	10.1
488.25079	8.3
489.64423	13.5
490.32886	31.2
490.93970	10.5
494.25555	266.0	y (4) (1+), b (9) (2+)
495.49078	60.1
497.09314	40.6
498.02448	9.3
499.23401	12.9
500.27734	20.0
501.25836	3.9
502.37262	82.0
503.34552	70.3
504.51520	27.8
506.40082	78.3	y (9) (2+)
507.60779	4.8
509.49609	30.6
510.22180	15.3
511.40900	37.9
513.34216	3.2
514.33344	34.5
515.55768	8.9
517.30499	24.3
518.24310	33.6
521.35608	27.9
523.47174	21.7
525.10138	21.1
526.30438	67.5
529.28754	11.2
530.42285	5.0
532.77667	3.8
534.32886	18.4
535.39203	22.3
536.43573	26.9
537.46338	36.3
538.35162	23.5
539.35193	31.7
540.46118	6.7
541.63104	44.0
542.39722	99.8
543.37518	15.3
544.53308	100.8	b (10) (2+)
545.23755	18.3
549.28955	28.4
551.71259	31.0
552.39435	59.7
553.12213	41.1
554.47528	132.2	y (10) (2+)-H2O, y (10) (2+)-NH3
555.28839	7.7
556.39691	211.2	a (5) (1+)
557.43103	23.6
558.65045	82.0
560.39850	103.6
562.22821	26.9
563.48126	102.9	y (10) (2+)
564.45740	37.2
565.35223	441.8	y (5) (1+)
566.41718	103.6	a (11) (2+)
567.52063	9.8
568.35626	15.1
569.27313	3.0
570.43518	4.5
571.56140	32.1
572.89001	35.2
577.33911	19.3
578.32275	33.3
579.45526	46.1
580.69696	7.7
581.48126	23.3
582.32617	32.9
583.08319	66.9
584.48767	410.9	b (5) (1+)
585.63934	87.4
586.67053	63.2
587.89386	51.6
588.57257	16.6
591.25439	81.0
592.35413	29.6
593.41028	40.4
594.34839	17.2
595.45697	14.8
596.12384	11.6
597.35266	18.5
598.48541	19.7
599.46301	19.7
600.52094	6.4
602.63873	30.7
604.43329	5.8
605.32629	19.6
606.46448	102.3
607.48602	52.3
609.18835	54.4
610.70459	72.0
611.37329	554.8	y (11) (2+)
612.06458	409.4
613.53143	41.2
614.40521	25.0
615.36609	99.7
616.63916	104.7
617.71814	1.9
618.48285	21.3
619.70477	15.1
620.71875	18.4
621.45239	17.4
622.49713	50.7
623.36969	302.4
624.41870	147.3
625.41760	44.8
627.61444	82.5	a (6) (1+)
628.55835	58.7
630.63391	62.9
631.51880	39.5
632.51941	185.7
633.42291	164.2
634.99353	56.0
635.94366	92.7
637.54614	30.8
638.59973	135.9
639.34277	63.7
640.57861	93.4
641.98926	17.0
645.18610	67.4
646.49152	34.5
647.46619	24.5
648.42273	3.0
649.40491	209.2
650.40759	812.2	[M+2H] (2+)-NH3-H2O
651.42755	358.1
652.53497	6.3
653.31140	9.0
654.54077	29.9
655.61316	491.4	b (6) (1+)
656.51056	131.6
657.60944	142.2
658.99738	460.3	[M+2H] (2+)-NH3, [M+2H] (2+)-H2O
659.76202	169.9
660.37860	42.3
661.64270	54.0
662.60126	10.9
667.45685	234.5	[M+2H] (2+), [M+2H] (2+)-H
668.45880	55.5
674.17212	34.8
675.68079	32.7
676.54028	22.0
678.57935	17.6
680.41010	684.1	y (6) (1+)
681.46051	188.3
685.43622	74.9
686.46710	28.5
688.53375	37.6
689.51495	20.4
692.08643	60.0
693.37042	19.4
694.37970	67.1
696.61584	11.3
700.83203	118.6
702.07251	33.8
703.01501	63.0
704.42535	4.6
705.91327	30.1
706.52289	27.1
707.30341	16.9
708.13251	5.5
709.17712	38.1
710.49097	55.0
711.33783	10.6
713.98199	16.6
715.54749	8.8
716.93121	33.7
719.17413	40.1
719.89050	21.1
721.16901	73.1
721.99939	31.0
724.34998	79.2	a (7) (1+)-H2O
725.65424	38.8
726.75659	36.2
727.77045	164.4
728.58716	19.6
729.86737	44.4
730.53900	7.1
731.37811	70.7
732.15967	91.9
732.85321	23.4
733.48499	2.7
734.95569	28.8
736.71869	32.9
737.75751	11.9
738.90094	153.5
739.82446	70.6
740.95520	18.4
743.57141	49.4
744.53528	68.7
745.54340	38.7
747.77094	47.0
748.66528	14.0
749.80029	40.2
750.71753	38.5
751.47192	1539.6	y (7) (1+)
752.48505	391.3	b (7) (1+)-H2O
753.61273	153.9
755.31879	91.8
759.53851	77.9
760.33582	52.7
761.85663	53.2
763.85651	43.0
764.55701	91.0
766.04333	75.3
767.06769	26.1
769.73163	34.4
770.50934	220.0	b (7) (1+)
771.36292	105.8
772.39154	4.9
773.88568	83.0
775.22784	32.8
775.95911	31.1
778.59338	686.8
779.48999	56.2
781.61389	139.8
782.30206	23.9
783.10431	20.2
784.16516	34.9
784.87787	7.8
785.95520	16.5
787.33112	39.7
789.61005	22.6
790.57623	17.8
791.28418	188.9
792.24615	109.8
794.34381	29.9
795.06274	30.6
796.49530	18.2
797.45959	13.6
798.53363	73.2
802.59662	21.5
804.14862	50.4
805.55023	33.8
806.38300	28.2
807.00287	144.0
807.91248	43.3
809.73590	32.2
811.06586	12.3
812.41235	24.8
813.18689	49.8
814.26019	150.1	a (8) (1+)
815.05359	27.9
816.40326	17.9
817.91205	18.7
819.14484	97.7
822.08148	11.1
823.43585	50.1
824.72424	16.7
827.55347	28.1
830.54669	5.9
835.52338	19.5
837.55176	18.2
839.81140	23.7
841.68146	54.2
842.66101	48.6
845.80170	21.7
846.53271	13.0
847.50775	28.5
848.88947	36.8
850.25739	22.5
851.47699	15.1
852.53986	15.5
854.44257	17.0
855.63910	22.5
857.67053	8.1
858.38910	14.0
859.95856	52.4
861.31323	5.6
861.93616	31.8
863.83331	17.5
864.55316	1022.9	y (8) (1+)
865.47565	380.0
868.31268	20.4
870.64099	66.3
871.80817	33.4
875.50482	28.0
876.64172	27.3
877.24792	68.7
877.89020	21.6
879.43542	46.9
880.37231	36.5
882.45508	9.3
883.54987	13.8
885.11011	16.2
888.22607	482.7
889.19257	19.3
890.09760	38.4
893.72443	14.5
895.12976	12.9
895.99957	90.4
896.61652	16.8
897.48792	14.9
899.30627	12.3
901.25299	4.2
902.51959	7.9
903.61377	18.5
905.05304	7.1
906.94495	20.0
908.48114	7.1
909.93250	25.7
911.06671	21.0
919.06403	9.4
919.71387	8.1
920.50775	27.9
923.45447	49.5
925.48560	1.9
928.60205	107.5
929.35962	6.6
930.49689	33.4
932.54736	4.4
933.97632	4.5
936.46289	10.1
939.77240	72.0
941.45966	7.8
946.38538	10.7
947.47424	24.8
949.69928	13.8
950.74573	36.5
951.99976	23.0
956.70526	3.1
958.87415	26.4
959.58270	5.7
962.64551	15.1
963.98431	9.9
970.55481	26.6
971.79486	13.9
973.00244	22.2
974.27991	11.4
974.88916	3.8
978.63153	25.9
981.07056	21.9
985.46613	5.4
986.62439	23.3
988.01782	29.8
988.68994	30.8
989.85016	34.1
991.24323	13.3
992.00708	8.3
993.80396	8.7
994.48761	5.2
995.17792	11.6
996.41113	62.1
997.60803	10.7
999.61029	22.0
1002.78979	3.1
1004.23120	63.4
1005.68616	4.4
1006.53143	42.1
1008.57825	11.7
1010.18799	57.5
1011.56372	1112.5	y (9) (1+)
1012.62213	495.2
1013.63959	62.0
1014.62775	5.5
1015.52667	142.6
1016.24805	81.6
1017.06482	27.2
1022.39545	11.5
1029.82727	23.8
1030.57178	17.8
1035.71802	8.3
1047.71680	4.7
1052.47839	11.7
1053.73303	7.4
1055.50635	12.0
1056.39148	15.0
1064.09473	17.6
1064.92102	40.6
1069.53552	19.6
1070.64270	5.4
1071.65515	36.1
1072.67480	13.0
1083.22717	3.1
1088.10071	24.1
1093.41907	30.1
1098.90942	9.4
1099.63257	11.6
1104.74341	3.5
1105.72339	44.1
1107.38159	36.9
1108.25830	45.5
1110.39990	17.9
1111.98828	19.3
1112.65295	6.4
1114.56165	4.2
1116.97681	8.3
1124.58398	288.4	y (10) (1+)
1125.60583	212.1
1126.71228	14.2
1131.49377	14.1
1134.29749	16.7
1142.84363	6.3
1143.61060	11.5
1144.90833	10.7
1147.01685	13.1
1150.87329	12.0
1151.50244	16.6
1153.81152	4.8
1160.67480	13.3
1162.16565	20.5
1163.69385	21.2
1169.74219	7.5
1181.64026	16.2
1182.58081	4.0
1183.32727	2.8
1186.52039	10.0
1196.82410	5.8
1198.37329	3.0
1204.64526	12.9
1214.46716	8.4
1221.91370	30.0
1222.82800	43.7
1263.70007	22.3
1276.80640	8.9
1277.91016	12.8
1326.48694	20.7
1349.74744	11.8
