# Supplementary material for: Top-Down and Bottom-Up Identification of Proteins by Liquid Extraction Surface Analysis Mass Spectrometry of Healthy and Diseased Human Liver Tissue
Source: J Am Soc Mass Spectrom. 2014 Sep 3;25(11):1953–61. doi: 10.1007/s13361-014-0967-z (PMC4197381; doi:10.1007/s13361-014-0967-z)
Supplement: Supplementary file 6 — (ZIP 3005 kb) [file 13361_2014_967_MOESM6_ESM.zip › data/PFLELDTNLPANR_-4_2_74077.txt]

m/z	i	matches
215.18613	26.9
217.20363	105.5
218.20349	24.9
221.20625	14.8
226.27496	4.0
228.29172	9.5
229.22522	2.7
235.07761	8.5
239.26115	12.7
241.22562	33.5
242.26599	4.7
243.40161	27.2
245.14796	222.3	b (2) (1+)
246.28674	6.0
248.27646	4.6
249.19656	7.2
251.38524	19.3
252.06616	4.2
253.24748	12.5
254.07756	16.1
255.42714	36.0
256.20892	3.3
257.48843	2.5
258.45905	16.6
260.47754	6.7
261.38062	17.5
262.13873	7.2
263.10834	6.6
265.28802	9.3
266.38867	3.3
268.46283	26.1
269.28030	8.7
270.41495	28.0
272.14667	59.8
274.35809	18.2
276.37137	23.6
277.30029	16.2
278.41650	9.2
282.33545	15.4
283.41629	48.7
284.36920	23.3
285.07556	7.5
286.24908	36.0
287.22977	18.9
288.36194	12.9
289.30170	61.4
290.41861	18.5
291.30746	11.5
293.16299	13.1
296.27982	4.9
297.02087	15.9
299.41583	6.2
300.91763	2.8
303.58353	8.3
306.57147	8.0
308.50381	7.1
311.46561	14.3
312.34772	25.7
314.38184	9.6
316.53940	18.2
317.27032	5.0
318.34082	8.3
322.51547	42.2
325.36694	11.1
326.39102	20.4
327.42181	23.2
328.28815	12.8
329.22504	3.3
330.40894	27.0
331.04117	6.5
332.16150	11.7
333.32501	18.9
334.22614	2.7
335.60474	13.9
337.46021	7.9
339.62958	8.1
340.46292	20.6
344.37158	18.3
345.18484	5.0
346.47632	34.4
349.27115	9.7
352.22745	11.2
353.40363	9.9
354.32776	5.4
355.31827	12.4
356.34021	69.3
357.45752	70.9
358.41415	207.1
359.25540	22.5
360.23026	91.8
362.35455	8.0
364.49109	11.7
366.65289	23.9
368.30707	18.9
369.33783	9.0
370.59830	27.2
371.67288	24.2
373.36017	114.8
374.40558	6.9
376.22192	41.3
377.34689	45.4
378.04111	4.8
380.06439	70.6
380.95001	64.7
382.47778	11.6
383.40448	9.2
384.47046	64.8
385.45959	29.2
386.55789	12.0
387.54807	2.6
388.45911	35.2
390.48886	4.6
391.29004	14.2
392.21368	8.2
393.45276	26.0
394.90607	21.8
397.29428	40.7
398.32843	8.0
399.37106	30.6
400.45203	23.6
401.31635	35.4
402.56689	16.0
405.44196	13.3
407.24396	4.7
408.82129	3.4
409.53125	42.4
411.26068	20.7
412.21204	3.2
413.50833	38.1
414.33020	7.6
415.35687	7.2
416.15894	42.2
418.67670	25.0
419.51215	18.7
421.57159	36.9
422.51611	6.7
423.57028	73.2
424.70685	20.3
426.31207	8.0
427.47705	13.5
431.32660	8.7
432.47226	59.5
433.41595	41.1
434.44360	4.8
435.50198	19.7
436.44635	23.2
437.61453	84.1
439.57367	68.7
440.37244	294.7	y (4) (1+)-NH3
441.39191	179.8
442.50842	44.1
443.30688	11.1
444.50720	57.2
445.45416	5.4
446.33307	14.2
447.91013	4.7
449.33713	3.4
451.60052	30.8
452.37701	22.6
453.78412	36.0
455.33899	4.0
457.32471	4161.4	b (8) (2+)-NH3, b (8) (2+)-H2O, y (4) (1+)
458.36133	625.4
459.36365	67.5
460.31116	7.3
461.33978	11.5
464.23816	18.9
465.27905	42.1
466.38165	31.6
468.49646	43.9
469.34296	144.3
470.39716	41.9
471.38092	35.6
472.36621	9.0
473.32617	9.8
474.34430	26.4
476.52979	3.0
477.53033	49.0
480.26569	23.8
481.35590	48.1
482.47302	11.9
483.38800	11.8
484.37939	2.6
485.38397	4.4
486.54266	70.7
487.36176	533.6	b (4) (1+)
488.41321	111.7
489.46326	17.8
490.34918	33.9
491.43005	44.6
492.87390	6.2
493.91022	35.2
496.31372	8.5
498.61639	75.4
499.38080	24.0
500.32898	4.2
501.52765	37.3
502.65704	32.8
503.42023	13.0
504.47931	51.6
505.37701	11.6
506.47217	18.2
507.29004	21.6
509.30591	58.3
510.47400	2.6
511.08160	3.1
512.36035	2.5
514.12665	24.4
517.50970	7.0
519.40485	17.1
520.23212	15.7
521.44226	8.9
522.36981	12.0
523.85724	74.0
525.35931	96.0
526.34412	19.1
527.41479	63.6
528.65247	53.4
529.54242	7.8
530.65497	41.5
531.75116	18.8
532.43597	19.4
536.28229	72.2
537.41144	13.5
538.24243	23.3
540.26501	3.6
541.45282	48.2
542.07294	18.6
543.15973	31.6
544.25568	12.6
545.46973	31.0
546.28204	18.9
547.28717	45.4
549.18005	35.0
551.33356	61.7
553.36908	17.0
554.55017	104.8
555.38477	34.9
556.33636	54.6
557.42267	82.7
559.24988	132.9
560.36273	55.7
562.11792	84.1
562.90936	28.7
564.01563	13.9
565.42969	22.2
566.29053	24.2
567.35913	29.2
568.38843	21.2
570.35657	914.5	b (10) (2+), y (5) (1+)
571.47906	168.3
572.49316	170.4
573.43103	72.3
575.00739	103.5
576.44226	5.3
577.52710	17.0
579.27771	219.7
580.51556	27.0
581.39514	50.5
582.46265	39.0
583.27032	12.3
584.22516	65.5
585.39581	7.8
586.63867	68.4
587.71240	94.4
588.38354	58.4
589.37512	12.4
590.47748	44.2
591.39423	49.4
592.56201	103.5
593.74841	100.9
594.44354	24.5
595.29553	66.2
596.45160	12.9
597.70886	80.1
598.36285	4.9
600.36749	572.9	b (5) (1+)
601.62518	607.5
602.49927	225.5
603.42999	12.6
604.61145	67.6
605.40088	86.1
606.07843	40.6
607.04333	21.2
607.94763	43.5
609.03748	38.8
610.86792	52.6
611.80359	16.8
613.29028	29.0
614.08649	28.9
615.38910	31.4
616.64801	110.3
617.61218	34.6
618.47791	13.1
619.59247	128.6
620.58514	68.4
621.28088	23.3
622.13202	169.7
622.79651	50.9
623.54724	46.2
624.42078	6.9
625.59161	11.1
626.57037	62.9
628.10748	189.7
629.03833	125.1
630.17493	122.7
631.10461	115.7
631.86530	74.2
633.01288	38.6
633.83289	3.3
634.57135	37.8
635.49048	134.6
636.61627	186.1
637.33490	93.2
638.19415	66.3
639.45081	33.5
640.42645	32.8
641.51410	71.0
642.58209	68.1
643.69922	87.3
644.69678	206.0
645.53430	146.0
646.72302	48.9
647.76746	21.8
648.46649	25.3
649.56683	79.7
650.57068	106.0
651.42767	39.8
653.03027	27.5
654.51965	47.3
655.43933	36.5
656.61938	56.6
657.79468	147.0
658.75366	321.0
659.55444	233.8
660.62579	37.9
661.50214	95.0
662.37811	88.4
663.53448	114.9
665.32971	63.4
666.12915	94.5
667.44177	182.1
668.70898	80.7
669.51593	178.0
671.18982	227.2
672.10315	195.6
673.12762	38.2
674.80634	150.0
675.47205	48.5
676.18335	75.7
677.31024	110.5
678.53094	100.5
679.69867	280.0
680.65179	241.1
681.67474	46.1
683.03027	7.9
684.47546	801.0	y (6) (1+)
685.46143	284.5
686.43005	63.0
687.56464	151.7
688.23621	179.2
689.02045	61.2
689.82062	17.3
691.48712	99.6
692.70209	255.2
693.62860	331.5	y (12) (2+)-NH3, y (12) (2+)-H2O
694.59497	107.6
695.76666	64.0
696.65973	149.3
697.51532	123.4
698.41595	25.8
699.54779	182.5
701.16034	197.6
702.07758	432.8	y (12) (2+)
703.13531	60.0
703.91077	63.9
704.83441	176.8
706.10596	190.3
706.97058	135.1
707.87250	93.3
708.90588	120.6
709.82428	25.0
710.67645	99.8
711.35260	36.3
712.02179	16.5
713.04980	35.8
713.93451	58.4
715.43347	1021.5	b (6) (1+)
716.49414	294.3
717.62732	156.5
718.87518	112.3
719.70648	127.8
720.76324	79.9
721.75348	104.9
722.41827	77.8
723.15259	65.5
724.02930	55.2
725.34515	32.8
726.84650	172.8
727.71045	480.8
728.46680	171.6
729.46759	173.5
730.47443	29.3
731.38287	76.9
732.52209	868.7	[M+2H] (2+)-NH3-H2O
733.47284	603.3
734.57928	161.9
735.73474	411.7
736.77600	1064.0
738.15222	2970.8
738.92035	614.7
741.33429	1244.3
741.93927	1273.1	[M+2H] (2+)-H2O, [M+2H] (2+)-NH3
742.56561	866.4
743.57135	52.2
744.69067	11.2
751.51849	5.7
755.68201	20.7
756.57233	16.5
758.47540	814.8
759.51056	902.6
760.53503	279.5
761.54608	93.6
762.62366	7.4
764.60748	62.6
765.55554	18.3
767.48022	28.0
768.71838	21.7
770.34973	60.3
771.22644	60.7
772.63055	31.1
773.59949	31.0
774.66046	23.6
775.51611	12.3
777.47571	33.8
779.72107	67.9
780.51178	111.9
781.91156	36.5
782.79968	35.0
783.48676	20.0
784.50159	23.5
785.52728	1212.7	y (7) (1+)
786.45630	517.8
787.49567	102.8
788.30280	63.6
789.40173	154.4
790.80176	95.1
791.53754	75.4
793.31732	255.2
794.57654	29.0
795.68036	52.6
796.81989	61.2
797.89221	58.3
798.55060	223.2	b (7) (1+)-H2O
799.52112	147.8
800.48480	43.0
801.49500	52.2
802.32794	43.2
804.47498	182.2
805.44586	29.4
806.54608	34.8
808.04797	116.9
809.20074	97.4
810.88837	73.6
811.72211	164.8
812.47076	71.4
813.19611	44.2
814.21729	86.8
814.95386	3.1
816.42767	348.7	b (7) (1+)
817.64813	212.7
818.51758	6.4
820.56317	33.4
821.24744	51.1
822.65155	27.2
823.60565	22.5
824.35175	14.4
825.60565	19.9
826.37616	12.2
827.42792	31.0
828.25171	20.8
829.95270	57.6
830.81940	41.7
831.95703	5.7
834.44208	56.6
835.63684	504.7
837.72394	54.7
838.70752	48.6
839.60583	2.9
840.81561	50.7
841.69623	57.4
843.03186	38.7
844.66931	137.0
845.51239	447.7
846.49738	366.7
847.48352	168.6
848.35919	54.7
849.00653	8.5
850.24951	28.1
851.77338	83.6
852.93982	33.6
853.75562	79.1
854.63898	43.9
855.67004	8.1
856.48352	47.7
857.53326	2.0
859.24091	15.5
860.56512	22.8
861.56287	65.7
862.65564	40.3
863.63446	107.9
864.53510	50.9
865.28693	36.7
866.98071	72.4
868.26447	226.4
869.08832	124.6
869.85455	115.7
870.75903	66.2
871.50671	70.5
872.20233	9.4
873.47754	49.4
875.18066	77.8
877.65466	27.9
878.42993	20.6
879.74353	62.9
880.46289	47.8
881.23315	71.4
882.61066	57.4
883.55090	143.8
884.65210	121.1
885.61951	76.7
886.58783	19.8
887.62158	25.5
888.73523	53.5
890.77551	46.1
892.73730	208.5
893.48053	4.0
894.53943	66.2
895.45886	59.1
896.41248	212.7
897.46655	95.6
899.21930	42.8
900.53595	1748.7	y (8) (1+)
901.57385	670.2
902.71460	349.2	a (8) (1+)
903.50226	185.6
904.33026	14.8
905.11877	8.8
905.73730	2.4
906.41937	117.9
907.75812	114.8
908.49500	64.5
909.23364	5.4
911.48114	50.0
912.54358	179.7
913.55591	202.9
914.50391	103.5
915.70990	40.4
916.62854	26.6
918.29602	99.3
919.44080	50.4
920.48236	46.2
921.12677	13.5
922.55914	33.5
923.82782	103.6
924.58234	41.1
925.66595	153.0
926.29559	6.7
927.60529	48.6
928.55280	129.6
929.82709	94.1
930.61084	468.2	b (8) (1+)
931.53046	183.8
932.67450	251.7
933.70868	305.6
934.59424	116.3
935.72449	46.0
936.75244	57.5
937.51971	42.5
938.88782	83.7
940.34137	101.1
941.23462	29.8
942.50940	117.0
943.72131	34.7
944.71069	118.9
945.69525	78.3
946.74695	45.2
947.59424	6.4
948.55811	39.3
949.52722	13.7
951.07996	463.2
951.95129	34.5
953.37811	8.7
955.56525	22.8
956.65845	22.3
957.70197	5.1
958.53760	13.8
959.76422	178.1
960.57874	120.8
961.60211	198.5
962.53546	82.3
963.59778	48.1
964.53680	62.3
965.25323	34.8
966.78693	74.2
967.66248	24.8
968.57782	14.2
969.65216	35.4
971.45123	4.9
972.35931	17.7
973.57043	174.6
974.56348	19.7
975.65857	52.1
976.76263	43.0
977.50977	26.9
978.62097	13.8
979.92993	68.2
982.01874	86.3
982.98419	27.7
984.01483	57.4
985.48853	34.0
986.68152	113.2
987.74359	33.9
988.58868	49.7
989.33807	71.3
990.61365	37.7
991.91138	40.0
992.80530	2.8
994.04694	140.8
995.40839	100.6
996.55157	114.1
997.67029	130.7
998.89069	163.2
999.69031	119.4
1000.84729	54.2
1001.82910	65.3
1002.53961	24.1
1003.61493	532.5
1004.44910	10.7
1005.61310	66.1
1007.69690	39.6
1008.61163	514.5
1009.74139	151.0
1010.69250	44.3
1011.79340	162.6
1012.70685	88.1
1013.56476	1134.4	y (9) (1+)
1014.56909	419.2
1015.52716	170.2
1016.93182	361.7
1017.54169	611.9
1018.29852	546.4
1019.94476	56.4
1020.79987	20.8
1021.74078	59.2
1023.32428	16.8
1024.45996	45.0
1025.50317	499.0	b (9) (1+)-H2O
1026.55737	840.4	b (9) (1+)-NH3
1027.52588	236.7
1028.70667	84.0
1029.45715	27.6
1030.30298	62.9
1031.42627	165.2
1032.49500	27.0
1033.77148	42.2
1034.38940	32.3
1035.46814	65.4
1038.16052	80.5
1039.33716	21.8
1040.36047	110.2
1042.20923	111.0
1043.60632	2344.1	b (9) (1+)
1044.56836	926.5
1045.60828	81.0
1046.74902	121.9
1047.69470	120.3
1048.74036	282.3
1049.52466	78.2
1050.52173	2.2
1052.38354	302.5
1053.23730	27.4
1054.04602	34.7
1055.03418	18.3
1057.71545	12.6
1059.86658	35.6
1062.05298	22.1
1063.88977	2.4
1064.78235	25.0
1065.40112	9.5
1066.47119	28.5
1067.21350	28.9
1068.44177	59.0
1069.52466	69.8
1071.66821	50.6
1073.96436	54.3
1074.68237	24.4
1075.72852	16.4
1076.86121	21.0
1078.47070	10.7
1079.37634	32.9
1080.21411	28.4
1081.63831	19.0
1082.61096	12.6
1083.53760	20.3
1084.57446	22.3
1085.57446	15.5
1086.56982	16.5
1088.78955	30.2
1089.59607	5.1
1091.65747	88.4
1093.35620	14.2
1094.74487	8.8
1097.96436	5.9
1099.89478	39.6
1101.45532	37.8
1105.53674	38.5
1106.81384	13.2
1107.51550	9.6
1108.58850	8.1
1109.73047	37.4
1110.66699	28.1
1112.49329	131.4
1113.39929	57.9
1114.26331	18.0
1115.33313	33.1
1116.69666	13.8
1117.50366	12.7
1118.75830	9.5
1121.59167	17.4
1123.41101	114.5
1124.34973	160.2
1125.67493	56.5
1128.67419	90.6
1131.38770	4.4
1132.39673	14.1
1133.51221	3.3
1140.62952	69.9
1142.59558	871.0	y (10) (1+)
1143.57690	333.2
1144.51025	51.2
1145.63391	19.1
1146.59155	16.7
1148.50403	11.1
1149.49536	9.0
1156.68921	14.3
1157.57483	6.7
1158.32617	30.6
1159.63293	4.7
1160.55481	6.2
1161.54150	3.0
1162.58997	12.6
1163.58350	20.5
1167.60754	3.1
1168.57678	13.4
1169.48047	4.2
1170.96216	17.8
1174.00977	10.2
1174.69873	34.3
1175.71375	7.3
1176.74854	15.5
1179.65808	8.8
1180.50732	12.0
1183.80737	23.6
1185.00781	12.0
1185.73914	7.0
1187.37268	38.7
1188.07141	14.4
1190.15759	9.9
1190.80164	16.4
1191.63586	16.9
1193.41748	15.2
1194.79553	22.1
1197.72119	21.9
1200.65540	8.8
1201.79065	8.2
1203.09912	14.7
1211.71228	104.1
1212.65674	30.6
1215.74768	105.9
1221.03174	32.4
1222.06909	18.8
1223.60242	5.2
1224.65735	47.0
1225.69275	26.7
1228.56323	3.7
1237.84644	59.7
1238.83337	35.3
1241.72986	15.4
1243.66895	26.5
1244.96313	13.6
1246.68591	35.6
1252.97656	8.8
1253.62842	3.1
1254.35034	3.7
1255.67566	667.9	y (11) (1+)
1256.75610	417.1
1257.65356	7.8
1261.64087	34.8
1262.69531	3.5
1266.82996	14.8
1271.93713	5.9
1273.14282	8.7
1275.89722	12.1
1279.23035	26.8
1283.50781	13.9
1284.76941	7.8
1286.88062	10.6
1288.76489	59.5
1290.64197	17.7
1292.08374	18.3
1292.80884	7.1
1298.83386	15.5
1299.54993	12.1
1307.81458	15.0
1308.66309	8.4
1309.73523	10.7
1322.79126	14.9
1324.55981	16.8
1325.67981	98.2
1326.71643	45.2
1329.72205	12.5
1333.90771	4.2
1338.98206	4.1
1339.58618	3.8
1340.53064	7.0
1341.97266	11.0
1343.71863	16.2
1348.06506	18.6
1348.76624	8.6
1350.44580	7.1
1351.49719	4.9
1352.62488	43.7
1354.51074	13.1
1355.64148	10.0
1358.07532	6.4
1359.66370	7.4
1374.99963	12.2
1375.78760	6.6
1383.88184	6.6
1391.00574	21.4
1398.69446	11.9
1402.90796	51.6
1403.77234	10.6
1404.68701	4.6
1409.64355	7.9
1412.75720	23.1
1426.95288	13.2
1427.79407	5.8
1442.68396	4.4
1444.42407	5.4
1462.93640	2.6
1470.79016	16.3
1473.00073	4.2
1478.49963	3.6
1488.93823	18.0
1489.83008	42.5
1490.93311	50.3
1508.57910	5.8
