# Supplementary material for: Top-Down and Bottom-Up Identification of Proteins by Liquid Extraction Surface Analysis Mass Spectrometry of Healthy and Diseased Human Liver Tissue
Source: J Am Soc Mass Spectrom. 2014 Sep 3;25(11):1953–61. doi: 10.1007/s13361-014-0967-z (PMC4197381; doi:10.1007/s13361-014-0967-z)
Supplement: Supplementary file 6 — (ZIP 3005 kb) [file 13361_2014_967_MOESM6_ESM.zip › data/DLGMVTILVQDTDTALKELEK_-4_2_77233.txt]

m/z	i	matches
201.18159	4.2
229.20966	15.8
239.24098	9.3
241.32686	3.9
243.94035	2.6
244.94250	4.3
246.66315	5.5
257.45062	10.4
260.27014	4.4
263.02451	8.4
267.36307	14.1
268.21014	7.3
269.12445	4.3
279.35651	38.5
283.37186	10.9
284.19421	25.2
285.35925	4.0
286.32730	62.4
287.86520	6.5
296.35925	11.2
299.58234	2.8
303.38983	10.6
305.51608	3.1
306.26862	10.3
309.37439	5.1
310.37350	7.9
312.64014	3.9
314.38104	3.5
317.40649	5.4
325.35361	12.1
330.23865	5.0
341.40643	36.1
342.25000	4.2
347.51114	5.5
349.44434	7.8
351.38586	13.2
356.42664	5.8
357.40509	17.4
359.18018	3.5
361.49268	20.3
364.55850	2.6
367.50787	22.9
372.01001	5.1
376.58371	22.6
379.67340	23.6
385.28336	38.5
387.35895	9.5
389.30518	28.5
391.27689	13.9
394.47113	5.1
400.73828	12.4
403.38379	10.0
405.73877	8.0
406.35199	5.9
415.41190	1.7
417.36914	74.8	b (4) (1+)
418.43585	9.0
421.44720	11.3
422.35257	15.3
425.28064	10.2
427.36896	11.6
429.92603	11.0
430.54138	3.0
432.31287	6.9
433.17328	3.5
435.23431	10.6
436.58447	3.2
440.40106	3.8
442.58035	14.0
443.28586	13.3
448.37219	20.8
451.49329	3.3
453.90637	14.4
455.26105	6.0
459.49719	2.8
461.32031	6.4
462.37720	2.8
465.34259	2.6
468.21936	8.9
469.21466	4.2
470.46002	18.7
471.39880	23.6
475.38049	8.2
477.61902	3.3
481.16461	18.1
487.29425	10.4
488.44098	24.3
489.23755	8.5
490.26434	2.7
496.24390	3.9
498.39600	15.3
499.53333	19.3
500.30817	9.1
502.42249	4.0
503.42322	10.6
506.36127	3.4
508.19012	16.9
513.50848	5.3
516.38690	126.8	a (15) (3+), b (5) (1+)
517.13556	8.5
518.29877	14.9
520.35248	2.4
521.51678	16.3
522.28198	10.9
524.33691	13.1
525.33246	21.8
532.44727	10.1
533.36310	7.4
536.15912	1.6
537.41333	7.3
539.65137	44.3
540.58148	22.1
541.30054	12.5
542.38025	3.9
545.64716	7.0
547.46942	26.1
548.35956	8.8
550.48132	4.3
551.27313	5.5
554.49463	8.9
555.38019	9.4
560.16559	2.6
561.33228	14.8
565.42401	19.5
570.66461	7.1
573.49512	42.5
574.40820	8.8
575.24255	3.9
575.99091	12.7
584.11755	9.4
585.48602	4.3
587.44550	16.0
588.37201	23.6
589.40594	17.2
590.20697	3.6
591.53412	37.8
592.46533	30.7
593.16089	16.6
594.34247	9.4
597.38361	9.5
600.42993	17.0
601.32172	11.6
603.75146	13.4
604.46912	13.6
608.37482	37.1
611.41547	4.3
612.54938	21.2
614.43866	21.5
616.58984	20.7
617.47626	36.8
618.38855	8.1
619.41968	6.3
621.54126	7.1
622.78613	56.6
628.59113	2.2
629.70074	19.0
630.43225	2.2
632.19989	58.7
633.54193	12.9
634.42480	18.3
636.69989	33.9
637.40051	4.3
639.15112	16.4
640.29419	43.3
642.34430	6.9
644.93481	25.4
650.26691	18.8
651.43158	13.4
652.48273	9.3
653.44287	4.9
656.61401	2.7
658.80139	340.9
659.62921	92.5
660.41846	20.1
662.26044	13.3
663.35217	8.0
664.71588	15.2
665.65131	6.0
666.49622	7.4
667.52155	30.4
668.52582	11.9
670.80750	16.0
671.61652	13.1
672.31836	2.7
674.44806	7.3
681.65277	2.9
682.62085	8.3
683.60425	7.1
686.49915	70.0	y (12) (2+)-H2O, b (19) (3+)
687.42810	69.2	y (12) (2+)-NH3, a (13) (2+)
688.62457	28.8
689.50409	11.0
690.39331	8.1
691.43524	5.7
692.12042	23.1
695.82782	255.1	y (19) (3+)-H2O, y (12) (2+), y (19) (3+)-NH3
696.79547	80.7
697.62634	11.1
699.09430	6.5
699.97949	30.8
701.53271	5.6
702.51349	10.9
703.45270	6.1
704.72778	43.6
705.45166	15.1
706.40790	11.6
707.81921	10.8
709.13989	6.0
711.34711	20.3
712.50537	127.4	b (7) (1+)-H2O
713.53949	43.4
714.57880	7.7
716.52472	41.5
717.38617	3.8
718.43298	43.2
720.26385	37.6
721.31311	116.8
724.10229	42.1
725.49622	81.2
726.63367	35.3
728.49438	7.7
730.35724	73.9	b (7) (1+)
731.87207	21.6
732.95746	14.6
734.44781	44.9
735.82239	84.4	y (13) (2+)-H2O
736.51093	14.7
737.43549	12.9
738.42822	49.3
739.82117	6.8
742.92578	9.1
743.56110	39.6
744.41260	37.7
745.63538	254.9	y (13) (2+)
746.48602	99.7
747.25897	56.4
750.15759	46.4
750.81573	10.3
751.81097	19.7
754.07135	53.2
755.41980	37.2
756.43640	11.4
757.42828	7.2
760.51849	176.9
761.58032	130.0
762.67712	35.4
765.45465	24.7
766.18854	16.0
767.14606	38.9
768.81061	63.6
769.57666	26.6
777.53125	23.6
784.75623	31.6
793.35638	29.0
794.67987	4.8
802.22882	454.2	y (14) (2+)
803.06073	111.1
803.98090	20.1
807.61273	73.6
808.66681	32.5
814.65399	15.3
816.48328	30.0
823.32019	38.3
826.03369	6.7
826.70386	17.5
828.10480	18.6
830.62262	22.1
835.17938	64.3
836.64410	8.4
843.58258	27.2
844.62897	34.4
845.59747	17.0
847.74512	24.4
851.20154	38.1
852.55652	22.8
858.86853	310.0	y (15) (2+)
859.73566	66.3
862.58392	5.3
864.37488	56.4
866.86200	75.4
869.29565	11.4
871.64349	8.4
873.03912	37.3
874.53015	9.5
877.68793	5.0
878.80713	19.4
880.58160	10.0
883.32037	14.0
884.69305	43.1
885.61774	8.0
886.63379	13.7
887.59363	14.1
889.07477	58.5
889.70520	3.8
892.06818	21.0
896.50122	28.7
897.60468	15.7
898.92816	109.4	b (17) (2+)-H2O, b (17) (2+)-NH3
900.25934	10.1
901.12000	8.1
902.59235	52.4
903.40564	49.3
904.64996	86.1
909.32617	1367.6	y (16) (2+)
910.11432	422.1
910.93463	17.9
912.61505	25.3
913.55029	25.0
916.73877	9.5
917.79260	20.8
919.69556	9.6
921.65369	3.7
923.19885	13.0
924.78021	7.2
926.78522	39.2
931.62952	18.0
936.25616	22.3
937.53790	17.6
940.09271	22.4
942.70258	21.9
943.55328	24.3
944.23688	25.1
944.99432	10.9
950.13812	39.0
952.53387	118.9
954.57941	12.9
958.84448	1219.9	y (17) (2+), a (18) (2+)
959.66656	340.6
960.46954	4.8
961.69385	7.8
963.04102	16.2
965.56189	9.2
966.46606	6.5
974.59564	7.1
975.65125	18.6
977.69269	3.3
981.03809	27.7
983.08685	36.0
984.26160	5.8
985.01331	34.0
986.73303	29.5
990.60071	4.1
993.69135	56.6
998.54590	2.1
1000.52216	15.5
1003.03265	9.7
1005.90869	32.8
1007.20935	19.8
1009.63599	9.5
1013.66595	22.7
1014.58734	11.8
1015.45734	64.0
1017.60242	20.5
1024.30493	101.3	a (10) (1+)-H2O, y (18) (2+)
1025.32544	56.1
1026.00232	8.0
1031.03174	38.7
1032.52466	4.1
1034.62708	3.4
1038.11450	19.0
1039.61365	15.8
1045.60974	19.0
1047.02307	68.9	y (9) (1+)
1048.68787	8.6
1050.53979	19.2
1052.86230	1041.8	b (10) (1+)-NH3, b (10) (1+)-H2O, y (19) (2+)
1053.75378	436.0
1057.82129	23.3
1062.87207	5.2
1070.81531	2.6
1072.21436	36.8
1074.56018	17.3
1079.99744	58.1
1081.78064	4.5
1082.74194	11.8
1093.06140	29.5
1095.20227	3.1
1096.58643	10.5
1097.69397	18.0
1103.24866	15.8
1106.83630	17.9
1108.59583	31.5
1114.28943	13.8
1115.46802	10.9
1117.35498	6.3
1118.72974	10.6
1127.62427	14.6
1130.13965	13.4
1131.20557	5.0
1132.54614	28.7
1147.20203	8.2
1148.04944	11.5
1153.54761	3.6
1161.71863	6.5
1162.64832	3.4
1163.67737	10.2
1164.52173	13.3
1166.03589	7.1
1175.72754	6.7
1185.49792	15.4
1209.78442	20.6
1214.76160	6.3
1216.90759	10.3
1219.61584	13.5
1220.46875	15.6
1227.75537	4.4
1242.76013	9.8
1243.71497	19.2
1252.61230	8.3
1269.05151	9.3
1274.55090	5.5
1276.62476	55.7
1277.64587	26.7
1278.65698	18.9
1312.69348	7.0
1315.69739	11.6
1316.70435	95.6
1317.83398	73.4
1318.73743	5.3
1362.85608	10.7
1385.64343	15.6
1400.58948	9.7
1504.66870	13.8
1518.94238	23.9
1519.98181	7.4
1717.01855	7.1
