# Supplementary material for: Top-Down and Bottom-Up Identification of Proteins by Liquid Extraction Surface Analysis Mass Spectrometry of Healthy and Diseased Human Liver Tissue
Source: J Am Soc Mass Spectrom. 2014 Sep 3;25(11):1953–61. doi: 10.1007/s13361-014-0967-z (PMC4197381; doi:10.1007/s13361-014-0967-z)
Supplement: Supplementary file 6 — (ZIP 3005 kb) [file 13361_2014_967_MOESM6_ESM.zip › data/DLGMVTILVQDTDTALKELEK_-4_4_44400.txt]

m/z	i	matches
225.10992	3.5
229.23013	62.0
230.34250	9.0
239.38318	11.3
241.36334	5.4
242.41643	4.4
257.21887	10.3
260.43683	11.3
263.28415	6.5
268.28961	13.3
270.30130	5.0
275.07587	2.6
276.30475	11.4
279.21915	12.0
282.53976	3.9
286.22964	81.6	b (3) (1+)
288.34961	17.6
292.33002	4.9
308.33029	4.6
312.41479	7.6
315.22546	2.6
327.42200	7.2
328.22845	7.7
329.32245	11.7
330.35309	3.1
331.26282	32.3
334.35730	3.6
339.41290	11.5
340.34741	13.0
341.39319	23.2
345.34735	19.8
352.23254	5.0
353.42825	11.4
357.50775	5.5
371.54944	4.3
372.57440	5.2
373.67700	12.8
377.36902	4.3
385.43921	12.7
387.36368	18.2
389.32370	2.6
390.87628	3.2
393.30362	4.4
395.33939	5.0
399.38602	25.7
400.26428	4.0
402.29068	2.9
405.42114	17.5
406.37338	2.5
408.23395	12.0
414.59824	1.7
415.40024	20.5
416.33270	8.2
417.26611	93.1	b (4) (1+)
418.49695	9.3
420.31940	4.8
423.37122	20.0
425.41849	3.2
430.35199	5.4
432.47388	7.7
434.38153	10.1
437.34528	8.9
438.58801	8.9
441.45758	6.2
444.33124	5.1
446.29340	2.4
452.53857	6.1
458.17041	3.9
459.32507	16.0
460.40747	18.6
466.28625	2.4
468.53052	11.3
469.95984	53.1
470.74243	10.3
471.47717	13.9
472.48669	21.7
474.29633	17.4
475.36395	11.4
476.30273	4.5
477.33435	6.0
479.39612	13.1
482.22925	8.0
485.90765	5.7
486.94739	8.5
488.33423	13.3
489.42645	15.2
492.04913	36.0
494.86157	7.8
496.58838	6.9
498.39124	10.5
499.35205	26.2
501.17566	7.0
502.65704	5.6
504.27625	7.6
505.41510	3.3
510.44684	24.2
512.90942	4.8
513.62488	17.4
516.21997	74.4	b (5) (1+)
517.59760	19.2
519.42792	1.9
523.34644	7.8
528.25702	4.8
531.16132	20.9
533.32928	14.2
535.47949	2.1
538.44971	10.8
541.22363	2.6
542.27527	5.1
543.49786	8.8
544.20813	5.7
545.86945	14.5
547.36737	59.4
549.29089	3.3
551.35870	13.0
552.50787	18.3
555.29218	41.7
558.34113	31.6
559.36450	8.9
560.94098	10.9
562.35797	17.2
564.60480	8.9
565.60474	7.6
567.22180	3.2
568.43152	10.3
569.27606	4.7
570.42816	11.9
571.48706	3.2
574.53937	6.1
575.32617	6.9
578.02209	1.9
582.28418	27.5
587.27795	3.4
588.38226	4.7
589.18738	4.7
590.31940	10.5
591.66858	38.6
592.83173	21.9
596.38354	2.4
597.09064	42.5
598.37738	6.3
599.34424	11.0
600.29803	10.8
601.57593	21.1
602.41132	4.5
604.39880	18.5
607.31372	20.3
608.52216	6.8
609.39075	7.1
613.55469	7.5
615.38318	3.8
616.61426	5.5
617.43341	44.6
618.51770	6.3
622.35883	10.5
624.48181	3.4
625.42786	27.0
628.20386	11.1
629.91071	50.8
630.58020	7.2
631.88776	76.8	y (11) (2+)
633.34332	32.7
635.66412	45.0
636.37354	5.9
637.49146	9.7
638.23029	28.0
639.29095	38.6
640.00311	20.1
641.46527	11.6
642.17230	5.5
643.17102	14.5
647.88049	11.8
649.82520	23.2
650.53955	4.0
651.35742	1.7
655.40033	23.1
657.51331	9.6
658.99847	290.1
659.94415	77.2
660.95874	20.6
663.50269	7.0
664.54877	18.8
667.50140	5.4
671.29669	20.0
672.30792	2.4
673.13275	3.3
678.70782	26.7
679.36816	5.4
680.08832	33.7
681.67761	89.0
683.65485	3.4
685.70135	70.2	b (19) (3+)
686.61969	19.7
687.63611	35.6
688.50293	20.0
690.77942	39.1
691.41913	8.2
694.75909	31.7
695.71033	119.1	y (19) (3+)-NH3, y (12) (2+), y (19) (3+)-H2O
696.73596	98.4
697.51984	16.4
699.91254	29.6
701.46216	5.8
702.20319	11.7
703.25714	22.1
704.71527	5.5
705.92542	39.0
707.36768	8.6
708.32312	9.6
712.56079	27.2
713.47614	10.3
714.70642	41.4
716.55420	18.7
717.47809	18.9
721.89185	99.2
722.52588	3.0
725.33740	107.8
730.34210	14.2
731.61285	11.3
733.44659	28.7
734.47467	106.3	y (20) (3+)-NH3, y (20) (3+)-H2O
735.42596	9.4
738.52545	42.1
739.24457	73.9	y (20) (3+)
741.21576	26.5
742.52203	4.4
743.47900	58.3
744.41455	11.5
745.60272	332.6	y (13) (2+)
746.59143	113.3
748.65692	56.2
749.80420	62.1
751.25452	95.6	b (14) (2+)
752.49536	19.5
753.20593	81.6
756.01166	14.4
757.35437	207.1
760.26276	235.1
761.17841	102.3
762.56201	27.4
764.54547	11.1
766.14581	97.8
766.87994	122.8	[M+3H] (3+)-NH3-H2O
769.24280	213.0
770.13116	41.2
770.97559	21.9
777.53375	11.8
778.55585	8.7
779.54266	34.5
782.47382	6.7
787.95184	15.2
788.86707	14.3
797.02649	11.8
798.97089	29.3
799.82336	28.5
802.25299	293.5	y (14) (2+)
803.16779	106.1
804.25916	56.1
806.68909	45.8
807.91956	36.6
809.18201	26.3
810.77533	46.7
814.65692	26.9
815.66193	77.4
816.59033	15.2
819.43732	3.7
821.53851	29.8
822.29407	78.5
824.61115	46.1
825.47559	19.3
826.61768	13.4
828.89246	64.5
830.09058	2.6
830.90643	82.6	y (7) (1+)
831.61792	2.0
837.53552	32.4
838.28308	25.7
839.33240	54.7
840.04565	10.8
840.85651	45.0
841.73700	24.2
843.55682	47.5
844.90582	82.7
845.68237	24.5
849.33838	53.0
850.11481	20.6
858.99390	202.8	y (15) (2+)
859.95416	70.8
862.83081	65.7
864.49323	5.3
865.12512	18.2
867.09869	20.4
872.45782	28.4
873.24438	70.6
875.34521	4.1
878.16223	34.1
879.23438	27.4
881.59741	7.9
882.56934	14.5
883.76617	22.1
884.52692	15.2
885.39557	30.7
887.76111	4.6
888.73468	33.3
889.58997	29.3
891.71832	12.7
892.81439	19.4
894.92981	59.2
896.60260	7.2
897.41449	21.1
900.06519	14.6
901.30243	23.5
902.63263	5.2
904.92609	17.7
907.66077	37.4
909.28461	1086.1	y (16) (2+)
910.16589	346.0
911.02899	11.6
913.28278	5.5
915.46405	9.5
916.46582	37.5
919.44550	72.6
920.51996	15.6
922.45526	19.3
923.51837	17.1
924.63019	21.5
925.26434	22.3
926.61731	19.0
927.67090	11.2
928.52454	15.3
929.77954	72.5
931.39490	4.6
936.07684	15.4
937.43860	11.7
938.70172	5.9
939.55469	6.8
941.04956	9.1
942.43451	14.4
943.88800	27.8
944.77795	11.5
945.48602	29.1
946.68097	16.3
949.69678	17.4
950.60510	18.5
953.61273	14.8
954.25934	12.7
958.87030	1143.1	y (17) (2+)
959.71967	312.9
963.80859	30.4
966.11993	101.9
968.91797	9.5
972.03387	27.7
973.22137	35.0
975.84174	13.0
978.53046	18.2
980.45972	15.8
981.52728	9.2
982.75513	3.3
984.48907	68.5
985.62793	12.2
986.58777	23.9
989.67609	21.5
991.63544	29.0
993.53625	19.1
996.27252	14.9
1004.19958	38.9
1005.53418	16.8
1008.75146	3.3
1009.52252	6.2
1014.45789	28.6
1015.62360	30.9
1017.13354	33.3
1018.60059	7.3
1020.57483	20.4
1021.69659	68.9
1024.00891	127.0
1024.83289	139.0	y (18) (2+)
1025.51868	17.0
1028.00378	2.4
1028.82739	43.4
1035.57861	14.0
1036.66321	39.4
1044.48340	34.2
1045.82190	8.3
1047.10999	23.7
1052.87634	1253.3	y (19) (2+), b (10) (1+)-NH3, b (10) (1+)-H2O
1053.75891	545.8
1056.80676	19.4
1062.20447	10.9
1063.56274	42.1
1069.19666	9.8
1069.85486	11.5
1078.26794	17.8
1079.77966	16.1
1081.27039	26.6
1084.56165	35.6
1086.68469	4.0
1088.22461	18.8
1090.63037	49.7
1093.43445	2.6
1095.63318	25.0
1097.36707	3.2
1104.71362	15.5
1115.63782	28.2
1116.94495	6.6
1119.58850	8.8
1128.45520	14.1
1131.55261	8.6
1148.42456	5.0
1154.46533	9.6
1155.64429	5.3
1157.52246	32.5
1158.73608	21.2
1159.75696	6.4
1167.47205	14.1
1171.62427	6.9
1174.05908	13.6
1179.53857	6.1
1186.62878	13.7
1188.78406	7.0
1190.62476	6.8
1194.29138	25.7
1198.17053	26.0
1203.59863	20.1
1206.28076	17.9
1207.04431	4.5
1209.95422	22.0
1214.60193	14.1
1241.48291	12.4
1252.67627	14.2
1262.75781	8.2
1270.70874	17.9
1275.59985	3.7
1276.72461	38.7
1278.77844	15.5
1279.76160	29.6
1280.61987	17.5
1306.12378	14.3
1315.95618	53.5
1316.67993	67.2
1317.87610	56.0
1318.72278	27.9
1346.06848	6.8
1356.70752	22.6
1390.12610	18.2
1392.80835	10.1
1416.95532	12.2
1456.77161	2.9
1518.01245	16.5
1518.82227	7.4
1519.95935	13.4
1520.91382	6.2
1560.69568	5.0
1610.80164	5.9
1652.87268	11.4
1668.59998	3.3
1702.78918	14.0
1734.77698	18.9
1823.76428	7.3
