# Supplementary material for: Top-Down and Bottom-Up Identification of Proteins by Liquid Extraction Surface Analysis Mass Spectrometry of Healthy and Diseased Human Liver Tissue
Source: J Am Soc Mass Spectrom. 2014 Sep 3;25(11):1953–61. doi: 10.1007/s13361-014-0967-z (PMC4197381; doi:10.1007/s13361-014-0967-z)
Supplement: Supplementary file 6 — (ZIP 3005 kb) [file 13361_2014_967_MOESM6_ESM.zip › data/EVVIFGAASELFTK_-4_2_74111.txt]

m/z	i	matches
211.01149	8.0
213.42628	10.1
226.23015	7.4
229.23224	38.6
230.29459	13.3
231.22060	17.6
233.23056	31.4
242.30312	7.2
243.05070	3.8
244.48343	8.1
246.28963	17.7
248.28395	52.2
249.24884	14.6
253.33667	8.5
255.32613	31.5
256.20416	8.5
258.44073	6.3
259.26794	2.0
260.17642	5.0
261.28235	35.4
265.32028	18.6
267.28177	9.8
270.49527	6.2
272.20099	9.7
273.27905	6.9
275.14264	4.1
276.27057	17.4
277.23303	5.4
279.47028	25.8
280.29425	10.8
282.33182	37.4
285.17764	8.6
286.21353	10.5
288.23566	11.8
290.15717	20.4
291.40588	4.3
293.41833	2.8
294.23453	5.4
295.92596	17.5
297.33569	2.5
299.21494	4.1
301.39508	13.4
302.25500	5.8
305.44559	3.5
310.14230	117.7	y (5) (2+)-H2O, b (3) (1+)-H2O, y (5) (2+)-NH3
311.05511	15.5
312.44315	17.0
314.43292	12.8
318.43341	3.3
322.38431	11.8
324.38763	5.4
325.33301	7.8
328.36508	207.6	b (3) (1+)
329.39886	25.5
332.49921	27.2
334.37354	3.0
338.16400	5.3
339.26788	5.3
340.27460	9.0
341.43231	13.2
342.47592	11.4
344.26614	7.2
351.40350	4.5
353.42047	22.5
355.39108	7.8
359.35843	7.9
360.36554	6.3
363.56787	12.6
364.55243	14.1
365.49487	27.6
366.30609	26.8
367.35864	16.7
368.26581	6.8
369.30200	8.7
370.46570	6.2
371.37524	15.4
375.44864	5.4
376.48285	70.2	y (3) (1+)-H2O
377.39282	39.7
378.35468	3.7
379.22955	3.6
382.41110	3.9
383.49249	19.8
385.52271	2.8
386.50482	14.5
387.48746	32.5
389.48822	9.6
390.25104	18.5
391.42255	18.1
395.37039	280.3	a (4) (1+)-H2O, y (3) (1+)
396.32684	61.4
397.38464	19.4
398.46082	9.3
399.29810	40.1
400.20532	3.7
402.59326	8.7
403.34436	9.2
404.68109	3.0
407.36841	7.5
408.45004	19.1
409.28384	3.5
410.40759	12.1
411.47864	12.8
412.31799	38.7
413.42560	29.0
414.52460	39.7
415.28815	5.2
416.20340	21.9
417.46814	31.7
420.35336	4.1
421.72739	19.0
423.44635	149.6	b (4) (1+)-H2O, a (9) (2+)
424.42725	22.4
425.21655	5.4
426.54150	17.3
427.56284	21.9
428.45111	12.2
429.40030	11.0
430.58170	17.0
432.41907	6.7
433.63708	3.7
435.42526	7.0
438.28607	10.1
439.50989	4.0
440.72266	5.9
441.35608	160.5	b (4) (1+)
442.12042	18.7
443.25861	20.8
444.61615	9.2
445.35876	11.9
447.69446	20.8
448.45175	5.4
450.92712	6.5
452.38989	34.4
453.29254	7.9
454.44501	17.4
456.59039	40.0
457.55328	18.9
458.25415	8.0
460.19385	14.8
461.35858	2.3
462.44678	13.1
463.63708	85.2
464.40997	47.0
465.38513	25.0
466.42627	14.3
467.31024	19.0
469.37610	81.4
472.34589	23.4
473.33215	11.2
474.41949	5.8
475.41937	80.0
476.25745	35.5
477.29388	10.6
478.49652	27.8
479.41125	17.7
481.53107	15.2
482.48474	37.9
483.46967	50.3
484.32410	11.0
485.26935	9.5
486.35785	25.0
487.46484	4.5
488.67828	31.7
489.43634	73.6
490.35309	30.3
491.34363	31.0
492.68079	19.7
493.37146	7.0
494.23193	3.6
495.35486	7.5
496.41486	13.6
497.33966	6.7
499.59705	62.9
500.48486	9.1
501.45514	21.1
502.30865	12.3
503.73364	10.5
504.39783	12.3
505.33734	10.3
507.59302	11.5
508.36920	323.7	y (4) (1+)
509.20844	33.3
509.87103	1.5
510.90308	20.4
512.21442	11.0
514.29388	12.1
517.35516	13.9
518.38757	23.1
519.18695	3.0
520.43219	11.7
521.27142	2.8
524.30481	42.9
525.64764	23.2
527.32520	43.8
528.64459	17.0
529.46704	5.7
531.31989	35.3
532.30255	9.9
534.27173	10.2
535.75885	26.5
536.58478	72.1	a (11) (2+)-H2O
537.32990	38.8
539.51978	16.8
541.36816	3.0
542.40869	11.7
543.43658	51.8
544.40936	50.7
545.40424	19.1
546.51569	24.1
547.43378	13.1
548.62567	38.5
551.38318	9.5
552.50439	3.6
553.33917	15.1
555.47778	13.8
557.14307	43.4
558.54248	59.6
559.83197	52.7
560.51184	42.0
561.62390	14.6
562.50220	12.1
563.89429	62.9
564.65759	27.6
565.29791	5.4
566.42261	3.8
568.45758	6.5
569.43512	23.1
570.56317	199.3	b (5) (1+)-H2O
571.43671	82.0
572.39288	6.4
573.40051	19.2
574.50183	79.9
575.61542	24.4
578.49640	16.2
580.44714	5.2
581.28076	18.1
582.41510	9.5
583.31891	3.0
585.37183	27.9
586.36859	27.9
587.39392	52.5
588.47131	236.3	b (5) (1+)
589.58423	63.4
590.37286	42.7
592.44446	64.1
593.34680	13.2
594.14905	16.4
594.79449	22.5
596.42981	16.2
598.15448	11.4
599.61670	7.9
600.38287	25.9
601.42694	93.6
602.42804	64.0
603.91278	10.6
605.60504	23.5
606.43219	55.4
608.72845	21.1
609.40308	21.7
610.53406	11.3
612.53210	8.1
613.51819	13.0
614.79126	62.5
615.50592	7.3
616.52911	37.7
617.37781	92.2	a (6) (1+)
618.40594	22.0
619.39166	30.3
620.23553	4.6
621.40833	9.6
622.45990	13.0
623.70929	9.8
624.82465	7.2
626.34674	20.9
627.51532	204.9	b (6) (1+)-H2O
628.54877	91.2
630.46185	42.1
633.43927	109.4	y (12) (2+)-NH3, y (12) (2+)-H2O
635.43481	14.3
637.49225	230.0	y (5) (1+)
638.48694	72.3
639.40247	36.8
640.15576	34.5
640.99512	21.7
642.00842	127.0	y (12) (2+)
643.43756	60.1
644.56512	43.9
645.61469	127.9	b (6) (1+)
646.43152	23.1
649.51569	51.3
650.40332	26.8
651.54352	5.7
653.23438	10.4
655.05774	18.5
656.38696	29.7
657.32788	13.9
658.52637	72.9
659.63422	50.9
660.36853	27.1
662.83875	22.6
664.77039	95.2
665.53589	3.1
666.47876	34.5
667.54608	35.5
668.46881	9.4
669.37817	14.2
670.13977	28.9
671.75116	17.7
672.41748	30.5
674.51587	97.1	b (13) (2+)-H2O
675.55884	19.1
676.51965	45.2
677.66400	14.2
678.43091	7.9
679.30090	7.0
680.27466	53.1
681.11340	6.1
681.72595	21.9
682.65106	9.4
683.62708	25.6
684.92694	94.5
685.74951	27.1
686.87573	7.3
688.43512	39.3
689.55615	5.7
690.36487	21.3
691.49713	31.6
692.56262	11.8
693.60687	23.0
694.57233	60.3
695.53735	27.1
696.69116	46.8
697.55896	22.0
698.53271	145.4	b (7) (1+)-H2O
699.53339	12.5
700.58319	78.8
702.68262	45.1
703.41406	32.0
705.28632	87.2
706.29474	85.3	y (6) (1+)-H2O
707.26770	18.4
707.96539	6.3
709.24902	33.2
710.45734	88.0
711.30316	113.3
712.41449	207.0
713.37823	48.8
714.04022	31.5
715.05695	4.6
716.50946	351.9	b (7) (1+)
717.76691	76.7
718.80444	23.8
719.66736	55.7
720.40753	162.1
721.28455	115.3
722.12079	12.3
722.92615	50.1
724.45123	700.6	y (6) (1+)
725.49402	325.5
726.51080	74.4
727.46106	42.2
728.53967	38.6
729.46088	36.7
730.80817	13.5
732.91455	44.5
733.78210	76.0
734.69952	98.9
735.69153	86.9
736.71118	78.3
737.76440	491.5
738.50018	893.7	[M+2H] (2+)-NH3-H2O
739.46979	328.4
740.29254	78.5
741.27618	191.9	a (8) (1+)-H2O
742.44861	101.1
743.60999	177.1
744.31183	53.9
744.98999	102.9
746.37708	183.3
747.24725	1097.6	[M+2H] (2+)-NH3, [M+2H] (2+)-H2O
748.34314	57.5
749.50793	23.4
750.25470	8.6
755.46399	174.6	[M+2H] (2+), [M+2H] (2+)-H
756.56604	51.0
758.26801	7.7
759.56781	19.3
761.44928	8.9
762.41528	10.5
769.51959	134.2	b (8) (1+)-H2O
770.51880	15.8
771.23083	32.8
772.04718	34.3
772.83051	29.1
775.84772	36.6
776.66772	22.7
777.78180	63.8
778.56299	52.1
779.56537	5.0
780.87659	22.8
781.68805	8.7
782.55786	8.4
783.79016	80.7
785.52197	12.1
787.49066	338.2	b (8) (1+)
788.29199	206.0
789.37402	24.6
790.07593	46.3
793.05359	28.5
794.47443	9.7
795.53540	542.4	y (7) (1+)
796.56030	170.5
798.77606	28.5
800.37384	29.6
804.19202	6.6
805.40594	15.9
806.60718	7.0
807.32654	54.7
808.49402	11.2
809.10565	29.0
810.01575	4.6
810.72156	14.2
811.68518	54.9
812.80804	24.4
813.56915	67.7
815.50702	8.9
816.51703	23.4
817.59247	22.6
818.94861	21.6
820.43445	44.9
821.51801	14.8
823.43176	98.2
824.63275	56.7
825.64807	13.1
826.25818	28.6
830.51227	5.3
831.53180	2.3
832.43970	91.7
833.11542	29.8
833.85522	22.5
834.89575	27.4
836.73743	19.4
840.47180	50.7
841.82117	52.0
842.64862	25.3
844.31738	30.9
846.08313	126.2	a (9) (1+)
846.89850	32.0
848.21808	44.3
849.37469	33.8
850.36328	59.2
851.15057	34.1
852.52960	6.8
854.42407	69.5
856.41870	148.3	b (9) (1+)-H2O
857.72833	47.8
858.94769	48.9
860.50146	34.7
861.61621	12.8
863.72729	8.9
864.69781	81.5
866.57117	259.6	y (8) (1+)
867.44403	120.2
868.16711	5.9
872.44067	26.8
873.24707	83.0
873.97504	83.3
874.63837	146.3	b (9) (1+)
875.59198	67.5
878.60419	7.7
879.88220	27.3
880.89948	9.2
881.63782	3.5
882.46588	32.6
884.27594	171.2
885.11517	37.7
887.75848	39.3
889.63599	70.9
891.09143	16.8
891.97357	67.1
893.24207	38.5
894.66510	50.2
896.09845	25.5
896.97241	37.2
898.36298	34.9
899.28534	12.4
900.83112	12.4
901.59595	9.6
902.35693	4.3
903.99536	17.9
905.49158	75.6	y (9) (1+)-H2O
906.67841	11.6
907.64563	32.1
909.27917	53.9
910.88629	84.0
912.13220	74.3
913.29303	28.8
914.04150	9.1
914.85767	29.5
916.36871	67.8
917.23608	33.8
918.92957	51.6
919.64111	32.0
921.11774	20.8
921.76373	43.0
923.57050	1387.3	y (9) (1+)
924.62000	561.3
925.75812	12.8
926.67078	35.3
927.73743	54.3
928.36395	9.9
931.06592	8.2
931.95898	39.1
932.65460	12.0
933.61176	23.6
935.13806	12.6
936.87476	26.6
937.63806	3.4
939.08344	20.6
940.43005	66.3
941.10779	13.0
942.17383	9.1
943.65070	34.5
944.49078	7.7
945.40179	25.7
946.39789	127.9
947.13110	58.9
948.25653	24.3
949.56403	4.5
950.75262	122.5
952.44983	57.7
953.08380	36.3
954.43011	97.0
955.03815	25.8
956.34399	13.8
958.51935	17.6
959.36249	25.1
960.45496	22.1
961.20074	16.2
963.50232	127.1
964.80237	137.6
967.77808	68.9
969.57574	35.4
970.62909	45.8
971.65314	27.1
975.80713	98.1	a (10) (1+)
976.67303	93.0
978.66223	27.0
983.03888	44.5
985.68005	270.2	b (10) (1+)-H2O
986.60516	38.5
987.95721	49.2
988.64880	13.9
989.97351	14.4
990.74036	18.2
991.97968	153.8
992.59814	23.6
993.30292	45.7
994.19678	32.5
995.79730	29.6
997.70313	2.4
998.83551	19.8
1002.18805	14.9
1003.55750	117.5	b (10) (1+)
1004.62091	47.0
1006.36121	13.9
1007.08856	1.8
1007.77759	19.1
1009.75153	34.7
1011.93817	43.7
1012.64081	10.3
1013.53229	2.1
1014.49585	18.9
1017.17151	32.8
1018.28204	52.2
1019.10858	84.6
1020.03021	11.5
1020.65631	4.2
1023.73969	58.8
1024.60217	28.0
1026.59509	92.0
1027.59814	8.8
1030.66492	10.4
1031.77820	79.8
1032.77893	13.6
1034.95972	13.2
1036.93384	3.5
1037.97522	41.7
1038.72119	29.2
1039.60925	7.0
1040.71301	11.4
1041.56775	33.0
1043.73022	19.9
1044.71973	18.4
1045.72974	54.6
1046.59583	49.3
1047.26685	8.0
1048.55408	83.5
1049.56506	32.6
1051.61414	11.0
1052.55286	131.0	y (10) (1+)-H2O
1053.52173	127.1	y (10) (1+)-NH3
1054.21704	14.6
1056.10681	24.5
1057.19067	11.7
1060.57825	58.3
1062.36536	36.7
1064.61096	9.8
1066.13196	10.7
1067.81824	83.2
1070.61060	1293.7	a (11) (1+)-H2O, y (10) (1+)
1071.60706	415.4
1072.57825	30.3
1075.71802	42.3
1076.57593	35.4
1077.75928	6.1
1081.65808	16.4
1082.64722	23.8
1084.20618	12.3
1085.76880	5.0
1086.92224	11.7
1088.75391	11.3
1089.54517	11.2
1092.83777	71.3
1095.62585	4.4
1097.43555	5.8
1098.75513	114.8	b (11) (1+)-H2O
1099.67920	42.9
1103.60217	5.4
1104.91235	41.1
1105.73560	4.3
1107.72351	14.8
1109.65332	17.8
1110.76807	11.6
1111.71484	23.8
1112.53833	14.4
1116.58350	400.4	b (11) (1+)
1117.62781	158.7
1118.93872	13.6
1121.83276	12.2
1122.87146	7.0
1123.60229	4.5
1131.71204	3.2
1134.58508	21.2
1136.56860	20.3
1140.72791	21.9
1141.43896	10.7
1143.57642	3.2
1145.47607	6.8
1150.53857	3.7
1151.58215	3.4
1153.84424	12.6
1156.45618	5.0
1164.85059	11.9
1166.62268	63.4
1169.71240	31.6
1173.68176	12.3
1180.54736	18.6
1183.68750	406.4	y (11) (1+)
1184.69482	117.0
1185.46472	32.6
1190.70801	26.2
1191.86121	12.5
1192.89270	13.5
1212.25330	5.5
1213.94373	7.7
1217.31262	24.9
1221.57593	4.1
1222.58752	3.7
1230.62488	12.2
1235.28723	3.3
1237.38428	4.9
1244.75696	3.7
1245.94800	42.3
1246.82898	13.7
1248.88721	4.7
1251.65881	10.4
1253.73853	17.4
1261.70349	6.4
1263.58496	243.5	b (12) (1+)
1264.76123	158.4	y (12) (1+)-H2O
1265.99524	20.4
1276.67798	7.5
1278.88916	17.5
1281.74902	19.4
1282.93469	159.2	y (12) (1+)
1283.87939	102.6
1284.98767	28.5
1287.79065	5.4
1292.92139	13.0
1297.73877	6.7
1308.73486	8.9
1310.80762	9.3
1318.65271	4.5
1325.31824	2.7
1334.91309	4.5
1336.57666	9.5
1345.42432	4.9
1346.21838	15.8
1346.87646	57.7
1347.89307	23.6
1351.92761	11.0
1355.04407	8.2
1362.89453	5.6
1364.71094	74.8	y (13) (1+)-NH3, b (13) (1+)
1365.79529	65.1
1366.96008	3.9
1458.84058	2.8
1507.75024	2.6
1516.65369	6.6
