# Supplementary material for: Top-Down and Bottom-Up Identification of Proteins by Liquid Extraction Surface Analysis Mass Spectrometry of Healthy and Diseased Human Liver Tissue
Source: J Am Soc Mass Spectrom. 2014 Sep 3;25(11):1953–61. doi: 10.1007/s13361-014-0967-z (PMC4197381; doi:10.1007/s13361-014-0967-z)
Supplement: Supplementary file 6 — (ZIP 3005 kb) [file 13361_2014_967_MOESM6_ESM.zip › data/VLVEPDAGAGVAVMK_-4_4_6541.txt]

m/z	i	matches
201.97643	5.6
209.16025	5.0
211.28027	5.7
213.22922	83.4
217.19127	7.9
224.19969	4.1
229.01843	164.1
235.10019	9.5
237.26598	3.9
238.75795	5.3
239.36279	14.6
240.56166	12.7
242.15654	17.2
243.17032	10.0
244.12077	9.7
249.14798	6.0
251.29137	2.4
256.15894	9.3
257.35471	7.4
258.18695	6.1
259.38553	10.6
260.45135	21.4
261.31168	8.6
263.06754	21.3
267.32242	79.8
268.36951	16.2
269.39639	3.1
270.67065	6.5
274.43280	5.7
275.36426	15.0
278.22647	91.6
279.27728	8.2
280.43979	21.8
283.15259	8.8
284.17987	19.2
289.65240	3.1
292.66437	2.0
293.50067	5.5
294.40552	56.9
297.41260	12.3
298.34088	7.3
300.18915	12.0
303.27509	13.3
304.32208	14.8
309.16382	4.2
310.39847	4.6
311.36383	15.6
312.35873	232.8	b (3) (1+)
313.41571	55.4
314.36542	19.7
315.45941	15.1
323.51138	5.1
324.40775	35.2
325.39996	17.4
326.61276	8.9
328.29837	43.3
329.27484	8.7
331.15872	3.2
332.31818	21.3
333.39352	15.1
334.21948	3.1
337.28302	7.8
340.40112	15.5
341.23761	10.8
342.32318	123.5
343.43073	51.1
345.24347	4.4
346.44714	33.3
348.20453	9.3
349.53107	35.8
350.33649	7.0
352.94794	5.5
354.28250	6.4
356.38580	11.9
357.92920	6.2
360.41812	26.6
361.17426	10.6
364.32959	7.1
365.32932	4.0
369.33911	3.7
370.38089	58.2
371.46924	11.6
373.06036	14.2
374.32059	55.7
375.41888	29.6
376.50635	17.5
377.29059	63.7
378.52988	14.2
379.52606	17.5
381.46808	33.3
383.38831	28.9
384.43359	5.4
385.46417	18.4
386.70721	2.4
388.23999	13.9
390.25256	5.5
391.37439	14.8
393.30164	13.6
394.39142	18.9
395.43195	23.1
396.31720	50.3
397.14752	2.6
400.53079	23.9
403.58649	5.5
404.42810	4.2
405.26019	12.1
410.29895	10.6
411.55969	21.4
413.42432	238.7
414.08911	20.4
415.20050	18.8
416.48114	12.4
417.31635	5.1
422.53241	14.6
423.40332	12.5
424.38110	34.9
427.23315	13.7
429.36444	10.0
431.54022	3.7
433.46039	10.9
434.42416	18.7
438.27429	22.1
439.41089	27.0
440.39545	57.8
441.41208	559.9	b (4) (1+)
442.29886	98.5
445.18561	19.6
446.43335	7.9
448.37396	249.1	y (4) (1+)
449.36646	39.6
452.45239	17.5
454.33484	13.7
455.29468	20.6
457.27490	6.4
459.44226	22.7
461.42603	5.1
463.23608	14.4
465.38800	26.9
467.45160	1.8
468.33264	15.7
469.48566	27.9
470.40948	2.4
473.19989	8.6
474.26300	4.2
475.44501	5.8
480.85065	28.4
481.62750	24.1
482.34827	19.9
483.60364	4.4
485.29840	16.0
486.37231	8.3
487.43597	7.0
490.58936	10.6
491.37573	5.9
492.17657	2.6
493.40399	25.5
494.24689	14.2
495.19708	33.7
496.12842	30.2
498.34955	16.3
499.59192	18.1
500.60071	19.4
501.38104	5.4
502.02155	5.0
505.76868	30.4
506.37115	18.3
508.39185	976.4	y (11) (2+)
509.92029	46.6
511.23761	5.2
512.30225	14.3
514.09479	6.9
515.19824	8.0
516.23328	15.2
518.43695	3.7
521.24414	2.9
522.35724	7.5
523.30341	26.5
524.30115	16.5
525.36945	11.9
526.20782	30.7
527.38684	19.2
528.27087	23.5
529.40485	14.5
530.38580	59.6
531.30365	10.6
532.20679	4.1
533.25653	3.8
534.29572	28.4
535.26514	3.1
538.39258	10.4
539.60846	16.5
540.22821	33.8
542.25928	13.1
543.49408	18.5
544.92517	11.2
546.94141	6.4
547.68134	6.8
548.53027	45.1
549.31464	17.3
551.40002	16.8
552.40900	27.3
553.45276	8.8
554.79358	36.4
555.71503	38.5
556.40729	15.2
557.20801	3.9
560.33868	14.8
561.45197	26.6
562.44220	14.7
563.18317	4.8
564.54901	26.6
565.43927	46.8
567.02393	9.5
568.52539	11.2
569.31897	59.3
570.35785	72.7
571.32678	11.0
572.95050	121.7
573.73334	39.2
574.44006	7.0
577.48944	27.8
578.51135	27.9
579.64600	89.3
580.57104	74.7
581.61115	24.8
582.34570	27.5
584.38708	10.6
585.47064	2.1
586.43970	24.6
589.27637	16.2
591.37250	3.6
593.34753	57.9
594.34503	6.0
595.82318	93.3
596.45081	15.3
597.32996	14.4
598.40723	20.8
599.73218	15.9
602.88892	16.9
604.26105	136.1
605.07208	109.3
606.18854	7.8
607.26331	53.4
608.29193	83.0
611.38062	31.8
613.40192	107.5
614.00806	34.9
614.97351	41.3
616.38220	3.7
617.64563	29.8
618.38202	12.0
619.27051	26.7
620.52478	10.7
621.43640	30.6
622.56488	441.6	y (13) (2+)
623.35815	7.4
625.29327	50.2
626.45300	24.5
628.29401	8.3
629.49792	242.6
630.35291	32.0
631.43890	16.8
632.47174	32.7
633.69702	9.9
634.74200	31.3
635.61670	36.3
637.07257	19.4
638.42578	15.0
639.35492	30.5
640.24158	38.5
641.45398	9.2
642.43005	18.0
643.83807	18.7
645.56006	46.5
648.48792	12.2
649.47241	51.6
650.52460	17.3
651.59003	7.3
653.36053	83.3
654.77991	59.3
657.35510	6.5
658.30157	49.4
659.65668	94.5
660.31622	40.9
660.97406	92.9
662.47192	101.8
663.28302	34.3
664.31635	168.9
665.02582	24.8
666.39038	72.9
667.13397	101.9
668.49097	33.4
669.65582	87.6
670.62152	80.5
671.62256	11.3
673.39417	7.3
675.37213	202.4	y (7) (1+)
676.22424	92.1
677.00323	64.6
678.29498	61.7
679.24573	98.1
680.57605	21.5
681.42584	50.6
682.47485	61.7
683.73035	8.7
684.76300	83.8
686.00854	79.3
687.58124	168.2
688.34882	75.3
689.08337	164.2
690.37115	89.7
691.25317	30.9
692.42566	47.2
693.37329	54.9
696.07269	92.5
697.11017	146.7
697.87036	270.6
698.83917	97.6
699.98132	97.0
700.83026	78.7
701.73553	46.7
702.73615	6.7
704.21545	36.8
705.25726	75.7
706.75201	230.7	b (7) (1+)-H2O
707.76276	20.5
709.31281	14.6
710.51190	362.6	[M+2H] (2+)-NH3-H2O
711.43579	231.0
712.71228	91.9
714.06012	100.6
716.22296	284.2
716.99847	244.9
717.86572	38.4
719.24829	583.1
719.99023	923.7	[M+2H] (2+)-H2O, [M+2H] (2+)-NH3
721.43500	29.5
727.36261	7.9
732.50275	69.9
733.47107	23.3
734.56885	8.3
735.54169	14.3
738.44354	24.3
739.50842	31.5
740.83453	46.7
741.77875	28.4
743.44489	2.7
744.42224	13.7
745.41113	25.8
746.50317	37.9
747.27991	7.2
748.41101	32.2
749.62781	6.7
751.15356	46.8
752.40430	25.8
753.53632	12.5
754.53119	14.8
756.72681	8.0
760.32861	32.6
761.03900	2.7
762.54675	5.7
764.35712	15.8
765.32831	9.1
767.21954	27.5
768.30145	49.9
769.26630	31.0
771.17487	40.9
772.30225	6.3
773.16467	52.6
773.97736	51.0
774.62341	5.3
776.53326	10.4
781.20367	74.8
782.30597	26.5
785.61572	8.1
787.63965	17.2
789.70239	5.2
790.58856	36.6
794.68958	28.7
796.37701	4.6
797.71631	25.8
798.60431	57.1
800.21320	35.8
800.89557	4.7
801.52588	11.4
802.67853	81.1
803.44836	107.3
804.53351	32.3
805.81366	4.8
806.46094	49.0
807.62408	25.5
808.60339	13.2
809.69519	38.1
810.52722	15.5
811.88989	50.5
812.55927	18.2
815.34583	40.1
817.02240	52.8
817.96637	108.7
819.24335	22.0
820.47961	29.8
821.64026	22.1
823.52106	38.6
824.58136	19.8
826.70825	45.2
827.41492	66.6
828.36829	15.7
829.10968	15.0
831.64355	51.0
832.45361	22.2
833.65540	10.0
834.65948	6.0
837.86359	4.2
838.99335	15.2
840.74731	26.1
842.90717	18.9
843.88037	79.9
844.50006	30.3
845.30487	39.0
847.50055	9.9
849.26483	70.1
851.53302	40.5
852.55066	117.5
853.54089	31.7
854.62494	24.3
856.89478	50.8
859.43427	25.7
860.34839	14.6
864.40503	13.3
865.54718	32.1
867.74579	16.6
868.59613	8.1
870.70215	7.3
871.65106	9.1
874.34998	3.2
875.05426	18.6
876.46600	23.0
877.73236	71.2
879.98462	14.6
880.71936	37.8
884.85443	29.1
885.59027	143.9
886.49377	68.2
887.40332	63.7
888.40295	3.6
890.69666	66.3
891.38342	11.3
892.78070	91.0
893.63708	9.3
894.87061	31.0
896.86267	5.1
897.69611	15.1
899.10394	34.4
900.52838	84.0
901.57410	24.1
905.72711	6.9
906.69580	16.8
907.54224	62.1
908.83893	42.6
909.52045	13.0
910.14893	45.3
913.21454	14.5
914.59967	5.4
915.38037	14.2
916.52716	20.9
917.63788	8.5
918.66638	107.1
919.76135	59.3
920.51398	12.0
921.42578	12.4
922.16345	35.3
923.20239	89.5
925.62756	10.4
926.73474	26.4
927.51495	8.2
928.41779	26.3
929.58789	36.2
930.48535	8.5
931.84088	54.4
935.42242	41.1
936.53955	2.5
938.68146	23.0
940.40106	95.5
941.21570	35.4
942.69336	50.8
943.73688	8.9
944.58142	30.4
947.72839	19.4
948.87073	14.5
949.75128	15.7
950.63129	45.1
951.76807	66.4
952.68634	14.5
953.47980	22.1
954.45483	69.5
955.66138	36.5
956.55743	25.3
957.59393	13.9
961.40265	6.3
962.43188	10.5
966.53961	30.9
967.83057	56.0
968.54364	49.6
972.02106	46.2
973.55750	42.4
974.74738	7.6
975.54510	23.9
977.07367	18.4
978.59930	24.6
979.67218	50.8
980.58435	14.8
981.30939	15.2
983.01837	23.3
984.51636	27.3
985.68329	25.9
988.66486	53.6
990.49036	25.4
992.21295	187.7
993.17987	111.9
993.85614	12.1
994.47607	15.7
996.57489	7.2
997.80933	63.2
1000.10474	22.7
1001.00238	63.4
1004.65106	11.8
1008.63507	193.5	b (11) (1+)
1009.70752	128.6
1010.40857	26.3
1011.28406	46.7
1012.13013	36.8
1013.81110	26.4
1014.87061	108.9
1015.55487	3753.6	y (11) (1+)
1016.55103	1592.4
1017.41675	51.5
1018.51593	53.5
1020.14886	25.5
1021.47894	6.8
1022.13684	21.9
1023.56592	28.6
1024.60291	19.3
1027.64722	43.7
1028.48792	18.9
1031.85376	24.0
1032.80615	13.3
1034.43457	23.3
1038.92773	29.8
1041.43286	39.0
1042.53064	35.7
1043.51501	11.0
1044.69983	8.5
1047.57056	16.3
1049.71887	8.8
1051.53528	18.5
1053.05103	29.8
1054.78552	21.5
1055.62866	35.7
1056.61829	31.0
1058.93213	3.9
1062.50281	8.1
1063.61047	5.7
1065.96729	12.6
1067.35522	6.9
1070.82324	45.1
1075.41272	8.0
1078.25928	20.0
1079.51880	146.1
1080.52576	21.1
1081.60400	12.7
1082.84094	15.2
1085.74646	13.4
1086.60156	16.5
1088.71887	40.4
1092.54944	9.5
1093.83948	32.3
1094.67590	36.8
1100.25024	26.3
1101.56519	24.3
1102.52722	31.5
1105.80615	14.7
1107.40857	15.2
1109.57410	19.8
1110.50049	2.3
1114.54895	7.3
1117.45886	6.6
1123.67627	27.2
1124.83362	51.5
1125.59009	41.3
1126.59937	18.4
1127.65039	25.6
1128.48865	20.8
1129.54968	3.2
1130.59644	44.0
1133.55347	13.3
1142.64270	8.3
1143.66809	24.1
1144.54980	654.0	y (12) (1+)
1145.64954	304.9
1146.39099	5.3
1148.70569	13.6
1149.56250	10.4
1151.58630	6.1
1152.55383	15.2
1153.51172	17.3
1156.41797	12.7
1158.79468	6.1
1160.65405	13.4
1163.68054	12.2
1164.53638	8.9
1165.49487	16.3
1167.54749	10.3
1168.64417	37.4
1169.73804	5.6
1170.60779	8.7
1175.15784	17.1
1177.67847	18.9
1178.72363	178.7
1179.63293	52.8
1180.47839	24.8
1181.82507	4.5
1182.65771	26.7
1188.93115	6.9
1189.81067	22.1
1193.71704	16.6
1195.63342	28.4
1196.63354	29.6
1197.65466	5.6
1200.67334	25.6
1207.84216	2.5
1208.81641	10.2
1209.91846	21.8
1210.61975	4.2
1211.56580	17.4
1213.77466	111.3
1214.64636	36.4
1215.51709	42.5
1222.42676	14.6
1223.70435	4.4
1225.56677	9.8
1226.68408	16.5
1228.54724	7.5
1234.82251	7.2
1240.76147	6.9
1242.31274	22.9
1243.66284	238.2	y (13) (1+)
1244.73291	328.4
1245.98950	21.6
1272.82239	3.2
1275.01563	16.3
1281.61108	2.6
1282.65466	19.4
1288.57861	8.7
1289.81104	14.1
1290.57507	5.0
1292.00854	14.0
1300.59277	14.5
1301.65210	4.8
1306.74231	4.8
1308.65125	14.1
1309.76282	43.8
1310.69080	66.6
1313.60181	16.7
1324.82019	6.8
1327.85022	14.8
1351.81873	5.6
1356.73511	17.0
1362.77014	15.4
1367.78882	26.3
1377.07483	10.0
1393.74939	3.9
1400.82349	10.1
1418.72839	12.8
1419.56079	8.9
1424.71497	14.5
1463.82068	7.9
