# Supplementary material for: Top-Down and Bottom-Up Identification of Proteins by Liquid Extraction Surface Analysis Mass Spectrometry of Healthy and Diseased Human Liver Tissue
Source: J Am Soc Mass Spectrom. 2014 Sep 3;25(11):1953–61. doi: 10.1007/s13361-014-0967-z (PMC4197381; doi:10.1007/s13361-014-0967-z)
Supplement: Supplementary file 6 — (ZIP 3005 kb) [file 13361_2014_967_MOESM6_ESM.zip › data/GPPQEEEEEEDEEEEATKEDAEAPGIR_-4_2_79896.txt]

m/z	i	matches
323.28253	12.5
324.33966	8.0
325.95776	3.5
328.11377	23.7
335.31439	5.3
346.19022	10.8
352.31302	7.1
362.17892	6.9
369.16626	8.5
376.49277	15.3
380.20895	18.9
387.26398	4.6
388.48572	9.0
389.49347	5.3
391.33334	4.0
394.28705	8.5
399.16782	8.0
406.35110	9.6
413.35068	3.4
414.15860	5.0
417.14453	8.6
420.45978	4.5
422.12396	13.0
424.35168	2.7
425.52130	8.1
435.21851	16.6
442.29254	12.6
447.37323	3.7
452.43900	5.0
455.17090	1.9
457.38483	9.3
460.26508	28.7
472.34073	4.4
478.45245	36.4	y (9) (2+)
485.30130	10.8
488.11194	4.0
489.13882	4.0
491.23160	9.3
492.21368	28.8
493.21417	2.4
503.53430	5.6
504.37253	17.9
507.09247	7.2
508.45236	5.2
509.25244	46.3	b (13) (3+), b (5) (1+)
510.38147	5.6
512.33777	11.1
513.30920	125.9	y (5) (1+), b (9) (2+)
514.38428	32.1
515.34680	11.3
516.49780	6.2
521.22083	6.2
530.20502	5.5
538.34497	17.3
540.29382	11.8
545.24158	5.2
547.30737	3.7
551.35913	3.8
555.13452	4.1
557.12036	15.2
562.11707	3.9
570.07117	5.6
574.39490	2.2
575.36621	9.9
578.44946	4.3
579.22302	11.7
581.09619	6.3
587.88208	2.3
588.95178	3.1
594.31726	4.0
595.30682	3.6
596.73828	14.7
605.02588	4.2
608.28455	7.3
610.18994	3.0
611.33075	5.4
614.13806	8.0
619.59875	4.9
620.34424	15.3
621.40564	19.8
636.01520	9.3
638.39490	26.7
641.31824	16.8
642.48059	13.4
644.22736	22.3
646.25562	9.5
649.97021	6.6
654.46350	3.7
679.39282	31.2
681.36139	20.6
685.65735	6.3
687.17261	6.0
691.43109	5.3
693.64441	34.1
694.41663	21.7
697.31775	10.7
713.50000	155.0	y (7) (1+)
714.56042	40.4
715.84625	32.0
720.52588	5.3
724.36267	9.2
725.33734	5.8
728.51764	6.3
732.53888	8.8
733.79138	11.3
735.35010	9.3
737.50610	7.3
738.25940	26.8
739.34753	8.2
742.83911	7.1
745.68921	10.8
749.16089	30.2
750.69196	35.6	a (13) (2+), b (7) (1+)-NH3
752.31958	9.5
753.40149	12.4
754.51935	11.3
756.35535	6.8
758.42322	25.7
759.04169	14.4
761.47241	9.7
767.60535	10.2
775.35138	6.5
777.55151	12.3
781.76099	14.2
806.22961	12.1
811.83582	9.0
812.53833	11.8
821.40369	27.7
822.98120	45.6	y (15) (2+)
824.20667	13.8
827.73901	6.0
828.83484	15.7
829.58545	28.0
832.52783	12.9
833.19067	8.7
836.18872	30.6
843.52258	6.7
846.05371	15.3
847.34131	10.6
848.42688	36.2
851.83484	24.8
852.53613	8.4
854.33521	3.5
855.42224	4.7
860.56445	8.5
861.21313	33.2
869.15222	5.9
869.93005	32.4
871.63757	54.9
876.04321	7.0
878.44275	41.1	b (8) (1+)-H2O, y (16) (2+)-NH3, y (16) (2+)-H2O
880.15186	20.2
882.45227	13.1
883.62329	3.1
885.59338	10.3
886.85254	61.7	y (16) (2+)
887.68359	20.1
888.62744	52.3	y (23) (3+)
890.32129	22.2
897.60730	13.2
898.34253	7.9
899.56458	12.3
900.41455	22.0
901.18237	11.3
903.09741	2.2
910.50159	3.2
918.11670	6.4
919.13281	20.6
923.59705	4.2
929.87842	16.5
933.51575	15.6
936.63733	25.0
938.64246	21.4
943.49805	17.1
944.97266	32.2
945.78540	38.9
947.25464	6.9
948.60840	11.7
952.66833	43.9
954.09387	34.0
954.81641	25.1
957.57190	64.8	y (9) (1+), y (25) (3+)-H2O, a (17) (2+)-NH3
958.48352	107.9	y (25) (3+)-NH3
959.49231	20.7
960.98572	22.5
963.62256	287.5	y (25) (3+)
964.29883	415.3
965.47229	19.3
966.86890	241.5
967.54968	17.4
968.18579	6.3
970.54871	34.3
971.45068	2.2
974.78357	21.5
975.53088	36.6
978.30676	2.8
979.13782	17.8
981.63306	12.3
983.07056	30.2
985.45374	81.1
987.26660	57.9
988.35242	14.1
991.68567	16.5
992.87476	149.0
993.72888	103.9
994.53210	26.9
996.42456	242.0	y (26) (3+)
997.44177	233.9	a (9) (1+)
998.07251	42.7
998.68127	32.8
1000.14893	50.6
1001.17920	53.1	y (18) (2+)-NH3, y (18) (2+)-H2O
1001.84558	49.6
1003.18323	49.9	[M+3H] (3+)-NH3-H2O
1003.98340	83.5
1005.11414	72.9
1024.80212	30.6
1025.43640	18.5
1026.34656	6.6
1027.47241	11.2
1033.44214	14.7
1037.11328	6.7
1043.43701	13.8
1044.90271	4.7
1055.46594	8.3
1061.34644	13.5
1065.00684	14.3
1065.70422	28.0
1068.43237	10.5
1073.10327	19.5
1074.25403	147.9	y (19) (2+)
1075.07556	20.4
1076.43286	33.2
1079.39246	28.3
1080.30383	10.6
1085.53052	4.2
1086.60535	3.7
1089.51758	3.2
1093.32227	21.6
1097.23584	65.0
1113.14148	18.4
1116.41223	24.7
1119.44568	20.9
1121.52966	25.1
1124.74377	11.1
1129.52942	73.1	y (20) (2+)-NH3, y (20) (2+)-H2O
1130.51672	42.7
1131.48865	30.7
1135.63904	14.8
1136.61426	9.1
1138.78455	166.6	y (20) (2+)
1139.49426	115.2
1140.48840	29.0
1144.22156	22.8
1148.63000	15.6
1154.39392	5.1
1155.00671	7.9
1156.93164	11.9
1163.17126	2.1
1165.02649	22.0
1166.14465	70.3	b (20) (2+)
1167.50745	21.4
1168.60657	2.2
1169.42761	3.6
1171.63562	38.4
1172.56165	11.9
1177.20215	64.4	a (21) (2+)-H2O
1178.83032	16.5
1182.97595	153.9
1185.08972	16.9
1186.54810	22.7
1187.23425	17.9
1188.38269	26.6
1189.11938	13.1
1194.09583	60.5	y (21) (2+)-H2O, y (21) (2+)-NH3
1194.98108	60.0
1196.91992	14.2
1199.60742	32.2
1202.98596	99.3	y (21) (2+)
1203.89246	272.3
1205.36719	22.2
1207.46277	3.6
1212.94934	14.3
1223.31116	23.7
1226.59204	4.4
1227.41284	13.1
1233.27808	10.3
1237.10938	14.4
1245.62366	13.3
1253.38562	24.1
1259.01526	171.0	y (22) (2+)-H2O, y (22) (2+)-NH3
1259.81274	12.7
1267.68127	27.1
1268.30579	236.8	y (22) (2+)
1269.31116	93.1	b (11) (1+)
1269.97998	14.1
1277.45837	12.7
1279.85156	7.5
1291.64587	28.1
1295.57764	22.5
1301.10010	19.2
1306.64624	12.6
1312.72900	16.7
1313.42725	4.9
1314.70020	35.4
1315.84302	5.7
1318.61963	5.5
1323.27625	117.8	y (23) (2+)-H2O, y (23) (2+)-NH3
1324.30957	42.5
1330.87048	11.6
1332.75549	166.7	y (23) (2+)
1338.61633	10.9
1342.80859	8.6
1352.34009	5.0
1359.52356	14.5
1370.08472	25.6
1371.39514	35.1
1373.34851	24.6
1375.39709	10.1
1376.48926	12.5
1377.60168	7.1
1379.10986	41.7
1388.16553	160.4	y (24) (2+)-NH3
1389.18213	32.2
1389.85632	10.2
1396.38513	54.5	y (24) (2+)
1397.68896	10.9
1398.64111	45.1	b (12) (1+)
1399.60022	6.8
1401.71399	7.3
1411.48950	6.7
1413.84827	15.5
1414.49744	6.5
1415.62134	51.4
1423.55151	19.2
1426.72375	54.1	b (26) (2+)-NH3
1427.52429	48.5
1431.71948	3.2
1435.70923	59.6	y (25) (2+)-H2O, y (25) (2+)-NH3
1436.57617	24.3
1437.27063	60.4
1442.14038	21.8
1444.92053	697.7	y (25) (2+)
1445.65112	365.2
1446.25549	177.1
1456.34814	9.8
1457.01978	6.8
1458.42505	24.9
1459.46277	28.0
1462.98230	4.2
1465.24414	12.3
1474.72791	5.9
1475.80652	8.7
1476.66992	11.2
1499.75647	21.2
1505.58850	7.0
1515.72534	6.0
1516.86292	3.5
1517.77295	5.4
1527.47424	5.7
1530.56946	19.0
1531.49048	13.8
1536.64819	10.3
1545.56067	11.0
1559.60779	4.5
1564.79700	9.2
1572.65259	3.9
1622.53296	8.3
1633.43762	2.8
1638.68225	13.2
1644.82007	23.7
1648.24841	7.7
1652.78271	3.3
1656.49255	2.7
1658.72290	17.8
1690.60730	13.1
1699.77759	4.0
1724.69849	5.6
1730.72437	17.6
1768.49414	4.4
1775.18738	13.8
1782.84888	7.9
1785.77234	3.0
1786.67493	30.5
1804.77197	11.6
1813.86218	8.7
1821.57837	3.3
1856.59961	5.1
1904.66504	2.5
1907.67590	5.8
1912.59326	5.0
1922.73682	9.4
1932.80566	24.8
1934.58228	9.3
1938.74658	26.3
1939.72095	14.8
1948.97620	25.8
1957.95105	8.0
1964.99951	7.1
