# Supplementary material for: Top-Down and Bottom-Up Identification of Proteins by Liquid Extraction Surface Analysis Mass Spectrometry of Healthy and Diseased Human Liver Tissue
Source: J Am Soc Mass Spectrom. 2014 Sep 3;25(11):1953–61. doi: 10.1007/s13361-014-0967-z (PMC4197381; doi:10.1007/s13361-014-0967-z)
Supplement: Supplementary file 6 — (ZIP 3005 kb) [file 13361_2014_967_MOESM6_ESM.zip › data/GPPQEEEEEEDEEEEATKEDAEAPGIR_-4_4_2680.txt]

m/z	i	matches
316.21729	6.3
318.24371	1.9
320.17526	1.9
351.34723	3.8
355.51410	13.3
364.30389	4.1
374.27133	9.6
379.99786	7.1
381.02625	2.5
384.18542	2.6
388.32172	30.1
392.29425	2.7
394.42606	3.7
399.12592	3.4
401.29291	11.1
406.24036	8.6
418.33215	12.6
420.32599	10.2
421.09290	8.8
423.29767	3.2
427.14764	8.5
428.13736	9.2
430.28119	19.0
431.15033	1.6
442.34113	32.4	y (4) (1+)
443.72943	2.9
448.26221	10.1
452.14233	18.5
457.35410	4.5
461.33887	15.3
463.23212	14.6
464.34503	11.9
466.27029	14.3
467.21967	35.5	b (12) (3+)
474.11151	20.8
475.25604	19.9
479.05191	5.8
479.91992	7.1
483.35074	5.2
485.15167	4.8
489.29144	5.7
491.30524	15.6
492.37173	12.6
493.12769	6.0
497.35583	8.5
506.19641	15.0
507.41211	11.0
509.39960	17.4
510.27411	8.1
513.23975	110.4	b (9) (2+), y (5) (1+)
514.15735	25.7
515.32068	7.8
524.31671	5.4
525.35913	9.7
529.05621	2.5
531.64697	3.0
532.33221	5.0
534.19977	9.1
535.70789	25.0
537.20135	6.9
537.97992	15.5
541.20850	3.2
544.91455	32.4
546.26587	5.5
547.57001	8.0
548.20691	9.7
550.16406	5.8
556.16980	8.9
557.36475	13.0
558.15112	17.6
559.08801	11.9
560.20477	11.0
564.40283	5.3
567.20551	16.9
574.19324	5.4
575.09808	5.9
576.33606	18.5
577.32599	6.4
581.37958	4.4
582.44012	11.4
584.29077	14.7
584.91553	7.3
588.35126	6.0
590.11304	16.7
591.12732	5.7
593.64044	15.6
608.38989	2.8
610.58459	10.1
614.29590	5.5
616.24097	7.0
620.19922	17.5
621.33887	30.9	y (12) (2+)-NH3, b (6) (1+)-NH3
625.27942	12.7
627.63232	1.8
634.31750	5.4
636.19324	6.5
638.61658	31.9	b (6) (1+)
641.56104	5.7
642.38525	10.1
644.44763	18.2
649.29016	2.8
651.48248	7.8
657.50458	7.3
662.42767	5.8
664.40088	26.5
668.24829	24.6
670.12012	2.8
677.36310	16.6
683.38904	3.9
690.36877	12.5
691.41217	9.4
692.92084	9.1
694.13037	25.0
696.29791	13.9
698.30682	1.8
702.36804	3.3
704.80804	18.2
711.01978	9.2
713.38635	108.4	y (7) (1+)
714.78094	11.3
720.43884	14.6
731.56042	7.7
735.30347	9.6
737.40308	4.7
741.63184	27.8
742.36475	1.9
743.18250	9.2
747.25916	1.9
749.55957	50.9	b (7) (1+)-H2O, y (14) (2+)-NH3, b (7) (1+)-NH3, y (14) (2+)-H2O
750.54559	24.7
753.41394	7.7
754.34857	9.3
755.46289	29.3	b (13) (2+)-NH3, b (13) (2+)-H2O
756.51300	5.0
757.44403	12.3
758.37622	13.2
759.44897	23.0
761.32819	3.4
766.37463	6.8
767.41650	15.1
768.30481	18.1
769.10938	29.3
781.94397	7.6
784.41003	5.8
785.27356	7.7
791.31604	2.9
793.24023	12.5
794.52209	11.7
803.31274	18.8
808.28882	16.4
809.80981	16.0
815.34045	6.6
817.82373	46.9
821.10376	6.4
823.38049	14.1
824.55920	6.2
828.40222	39.0	b (14) (2+), y (8) (1+)
833.67004	22.7
836.30579	15.5
843.70117	13.1
845.12585	25.1
846.34790	47.4
848.70337	12.1
850.36316	22.2
853.12891	24.9
855.34985	6.7
859.52917	6.0
861.94189	2.9
864.03259	16.6
865.52637	8.7
868.56287	24.1
869.44971	15.7
870.39221	34.5
872.28918	26.6
877.44263	5.2
878.48010	39.5	y (16) (2+)-H2O, b (8) (1+)-H2O, y (16) (2+)-NH3
883.53308	8.1
886.43555	16.1
887.34021	43.5	y (16) (2+)
888.22339	52.9	y (23) (3+)
890.33301	3.7
896.34644	6.3
899.51953	15.7
901.62158	24.4
905.35730	3.1
907.15149	8.1
909.35938	12.9
912.56689	17.9
917.57568	2.2
918.70923	9.4
926.58875	8.2
928.03064	11.8
931.44043	10.0
932.52991	22.1
934.02539	16.1
937.93079	2.9
939.48291	3.8
940.47961	14.3
942.13672	5.3
945.17358	66.2	y (17) (2+)
946.02759	44.8
950.40649	11.7
951.42871	35.8	b (26) (3+)-H2O, b (26) (3+)-NH3
953.35046	5.4
957.44263	129.8	b (26) (3+), y (9) (1+), y (25) (3+)-H2O, y (25) (3+)-NH3
958.41992	75.3
959.79199	11.8
961.47229	81.1
963.72253	324.2	y (25) (3+)
966.07153	166.6
967.02844	71.8
967.72168	28.9
968.98828	54.8
970.03027	19.3
970.91516	43.7	b (17) (2+)-H2O, b (17) (2+)-NH3
972.94543	28.1
974.03894	30.9
975.00012	11.3
975.98914	19.5
977.00110	12.8
979.52234	19.7
982.66687	91.4
983.30737	18.8
985.36279	71.3
986.01758	30.0
987.89551	76.1
993.04651	80.0
994.05774	15.4
996.51880	179.0	y (26) (3+)
997.45471	197.2
998.44873	44.5
1000.31189	76.2	y (18) (2+)-NH3, y (18) (2+)-H2O
1002.68982	41.6	[M+3H] (3+)-NH3-H2O
1003.34998	37.3
1006.39624	35.1
1019.56213	4.9
1025.35742	12.2
1027.45142	5.0
1030.77283	20.4
1032.44421	9.8
1034.45215	11.6
1035.46948	28.8	b (18) (2+)-NH3
1042.15491	31.9
1047.46472	19.1
1052.77515	13.1
1054.95447	9.1
1058.47522	90.2
1065.48914	22.4
1071.70959	10.7
1072.38892	3.6
1073.50952	39.7
1074.44470	80.3	y (19) (2+)
1075.13232	19.5
1081.58569	2.0
1082.51892	13.8
1084.62781	62.0
1086.57251	6.2
1105.04907	10.9
1108.38904	20.8
1110.66602	2.4
1115.16919	47.0
1116.43445	5.6
1117.15869	30.5
1123.70276	30.0
1129.69006	93.4	y (20) (2+)-NH3, y (20) (2+)-H2O
1130.60083	34.1
1138.78577	72.3	y (20) (2+)
1139.51318	7.6
1140.18018	8.7
1149.63367	16.5
1151.88928	77.1
1153.37988	13.6
1154.53088	8.2
1159.15808	124.3
1159.82642	111.9
1166.45935	17.9
1168.67883	5.9
1178.50464	56.7
1182.27380	28.1
1185.83337	44.1	y (11) (1+)
1186.63354	38.7
1188.80725	12.8
1190.42932	9.7
1193.87317	153.1	y (21) (2+)-H2O, y (21) (2+)-NH3
1194.70398	81.9
1197.18408	19.1
1200.89307	5.1
1203.19946	162.4	y (21) (2+)
1204.16528	133.0
1213.52356	4.2
1219.67676	21.0
1224.51709	18.6
1229.96179	11.2
1233.48376	19.7
1234.53674	5.0
1236.73987	72.1
1249.56018	11.9
1251.34314	3.6
1253.54993	17.8
1256.28955	14.6
1257.61389	21.6
1258.72534	213.2	y (22) (2+)-NH3, y (22) (2+)-H2O
1259.50037	22.3
1261.37354	11.6
1262.54932	2.0
1265.29211	20.8
1265.91394	58.7	b (22) (2+)
1266.56274	3.3
1267.99707	84.3	y (22) (2+)
1268.66101	9.0
1269.63965	13.7
1271.54297	28.3
1276.46814	11.2
1285.29077	16.3
1286.70044	6.8
1301.52136	32.7	b (23) (2+)
1305.84680	23.4
1313.42090	18.4
1314.96411	22.3
1316.55029	34.4
1323.06604	93.6	y (23) (2+)-NH3, y (23) (2+)-H2O
1323.75122	23.0
1332.28906	278.6	y (23) (2+)
1333.08215	23.0
1338.06055	10.7
1348.42090	10.6
1355.32874	6.5
1360.68152	28.7
1362.05420	17.8
1368.81775	2.9
1369.71985	12.0
1371.56775	18.4
1376.47437	8.8
1378.51770	12.3
1379.47363	11.4
1381.47827	4.8
1386.45361	41.4	y (13) (1+)
1387.68774	59.2	y (24) (2+)-H2O, y (24) (2+)-NH3
1388.66992	26.8
1396.41199	35.0	y (24) (2+)
1397.77490	38.1	b (12) (1+)
1398.50977	4.4
1403.80981	17.5
1408.67798	15.1
1413.14746	18.4
1415.00073	15.1
1428.18274	12.5
1429.21375	18.5
1431.24731	23.9
1433.67126	18.3
1434.42090	5.2
1435.27686	50.3	b (26) (2+)
1436.19495	51.2	y (25) (2+)-H2O, y (25) (2+)-NH3
1441.41516	3.3
1443.87524	24.8
1444.88354	527.4	y (25) (2+)
1445.55957	476.1
1446.31909	78.6
1448.04785	34.1
1449.66492	11.6
1454.48987	16.5
1456.33740	23.4
1459.00830	6.0
1469.54370	6.0
1488.74988	2.8
1491.64917	14.7
1492.59741	2.5
1497.86536	35.4	y (14) (1+)-H2O
1503.57507	5.2
1505.77576	14.0
1509.41345	14.5
1511.58240	16.3
1516.33704	24.3
1519.79614	19.3
1527.69958	16.1
1528.64331	4.1
1533.66357	5.2
1534.84045	12.9
1558.44849	4.1
1563.52197	20.1
1577.66907	5.7
1584.74487	7.7
1598.66223	5.4
1611.16296	8.6
1612.66833	23.0
1628.55334	12.5
1629.43628	38.6
1633.69849	2.6
1639.59912	16.9
1644.25073	2.8
1671.91321	9.6
1685.66052	11.2
1691.36426	6.3
1709.50513	7.9
1712.06238	18.9
1714.99438	16.4
1715.74365	13.1
1726.58118	5.7
1728.73633	23.9
1757.08142	7.8
1757.82861	10.2
1765.69604	8.0
1774.38794	21.1
1786.54431	16.5
1799.54260	7.0
1858.14636	12.9
1864.79016	3.7
1866.87317	10.5
1867.85474	10.0
1883.65283	9.2
1889.76794	14.9
1890.76978	4.8
1904.42432	2.8
1913.76392	12.9
1922.59900	8.3
1931.84631	2.9
1939.44324	2.9
1957.68982	7.3
1990.83276	4.9
