# Supplementary material for: Top-Down and Bottom-Up Identification of Proteins by Liquid Extraction Surface Analysis Mass Spectrometry of Healthy and Diseased Human Liver Tissue
Source: J Am Soc Mass Spectrom. 2014 Sep 3;25(11):1953–61. doi: 10.1007/s13361-014-0967-z (PMC4197381; doi:10.1007/s13361-014-0967-z)
Supplement: Supplementary file 6 — (ZIP 3005 kb) [file 13361_2014_967_MOESM6_ESM.zip › data/ENILFGMGNPLLDISAVVDKDFLDK_-4_4_44765.txt]

m/z	i	matches
269.31540	11.9
277.24622	13.4
279.41837	22.5
283.17639	4.1
289.20163	7.7
293.63928	21.0
294.26587	5.4
296.37155	5.0
299.42557	11.7
301.26276	8.0
302.43738	11.2
311.41129	62.4
312.25247	46.3
313.48322	22.5
317.28741	5.6
318.30225	4.9
322.24036	16.3
324.25562	6.5
325.48520	2.6
329.50739	21.1
330.37219	7.0
334.20670	13.8
339.23236	147.3
340.41071	6.1
341.21915	13.2
342.32950	23.1
355.56305	2.4
357.36813	43.1
358.45801	51.1
359.29730	52.3
362.26740	8.8
369.58978	8.0
371.34106	12.8
372.41309	7.6
373.42361	16.7
374.43002	11.6
375.31720	3.3
391.38129	27.5
398.52853	5.5
404.92206	8.4
407.37634	5.0
408.42963	5.5
415.19412	6.2
424.48923	25.5
425.41235	43.1
429.26187	9.9
430.46194	7.5
431.40302	24.6
433.25772	10.2
435.33548	8.1
437.46085	6.1
441.59772	23.8
442.43164	22.4
443.50598	4.8
446.46826	9.9
449.61462	5.9
452.44720	133.0
453.35242	89.7
454.42035	25.4
457.43857	5.2
458.53973	56.5
459.29138	11.4
460.45847	5.7
463.31104	17.6
470.39276	70.0
471.33173	26.3
472.61182	17.0
473.22678	2.7
475.43317	8.2
476.41785	11.2
481.43842	3.6
482.57275	13.4
488.37738	23.8
489.36172	10.1
490.50452	15.6
492.04993	12.1
501.48682	10.6
504.04553	82.7
505.30450	2.5
506.17932	12.6
507.33020	13.3
517.30536	10.4
522.55017	52.2
523.43555	17.7
524.45740	4.4
526.34070	5.2
527.36102	7.8
529.34338	5.9
532.29565	2.4
534.43860	7.0
539.64691	12.3
542.94360	31.4
544.42651	38.0
545.57324	20.8
551.17572	6.1
553.43732	8.2
556.11761	12.9
561.16803	25.8
562.74774	30.8
565.35144	15.4
571.37964	32.9
572.54865	41.2
573.39941	22.0
576.31604	2.8
577.31641	9.3
581.80920	28.9
582.49854	21.0
583.49390	10.0
584.20953	9.9
588.08234	2.2
589.45203	31.4
590.42676	4.9
591.42273	14.7
592.40009	10.7
594.29260	2.7
595.93127	7.9
599.38220	138.5
600.42114	181.6	b (5) (1+)-NH3
601.38196	34.0
602.39484	25.9
603.28729	7.0
604.30994	2.3
605.78845	10.3
611.58466	12.6
617.42804	123.0
618.38214	51.9
619.25922	11.7
620.42944	6.8
630.66138	7.3
637.19141	3.7
639.47882	37.6
640.89911	100.4
646.70270	7.4
647.34802	12.7
655.31537	20.5
656.42621	194.3	b (6) (1+)-H2O
657.37878	119.5
658.30402	35.2
662.02600	9.6
665.49408	17.6
668.40143	13.1
672.03925	9.0
674.60114	37.7
675.59888	30.6
684.07037	36.5
686.48267	6.7
689.46594	12.2
698.54834	8.4
699.58301	7.0
702.38013	17.5
705.76886	21.5
707.36224	12.0
708.44659	4.2
712.47003	7.3
716.51855	8.8
717.30560	10.5
719.48547	21.6
720.09552	7.3
722.56055	29.6
725.15930	6.3
727.29626	12.9
728.59448	29.2
729.36053	27.3
730.49670	9.7
732.73639	92.5
733.37396	13.7
734.37842	2.1
735.68604	3.3
736.44232	31.6
737.60376	8.8
738.62592	13.0
739.54065	19.0
743.46271	4.7
746.64319	19.7
747.49091	22.3
749.50818	35.3
750.46753	18.1
751.44049	20.7
753.39264	6.7
754.36194	10.2
757.48376	27.7
760.57288	17.8
761.52979	3.6
762.58557	18.0
763.44556	9.5
765.70074	153.3
766.53082	41.3
767.58142	11.8
768.45294	8.3
770.33575	39.1
771.55676	14.0
772.78418	21.8
777.60553	20.7
781.55157	20.2
782.46490	5.2
784.44788	3.2
787.48590	38.0
788.49573	65.8
789.79193	125.7
790.57605	14.2
791.49792	4.9
793.52692	13.5
795.27081	26.0
797.26318	17.8
799.57001	32.1
803.21301	32.9
803.98602	38.6
805.56543	64.3
806.53497	61.8
807.44836	8.5
808.46490	33.4
815.51489	19.3
816.53601	13.4
817.35577	38.1
818.39880	13.8
826.13440	23.2
827.45532	7.9
830.57483	13.1
832.30286	3.9
833.90302	16.1
834.50360	7.0
835.54553	13.4
838.39227	23.1
841.11035	115.7
841.83838	94.2
842.61450	29.5
845.50549	55.9
846.47040	93.8
847.44885	46.4
848.70978	5.6
850.76672	24.4
851.53442	34.0
852.75476	14.9
859.28662	31.5
860.44250	71.5
861.72888	20.4
862.63354	13.4
863.47052	39.6
864.46490	7.0
865.16113	26.8
866.52490	13.5
867.52325	41.1
869.54016	6.4
872.30640	32.3
875.29529	76.1
878.44000	12.2
879.42017	43.0
880.31757	12.4
883.53546	35.8
885.59686	8.3
886.38245	17.2
887.38916	31.7
888.09930	25.2
888.87524	33.3
893.74622	25.9
895.06781	337.4	y (16) (2+)
896.11639	161.7
897.43994	79.8
898.63263	32.7
900.03613	16.2
904.33105	53.4
905.29895	147.1
906.36212	60.3
907.25983	94.9
908.24896	21.2
909.21625	35.2
910.44128	177.8	[M+3H] (3+)-NH3-H2O
911.20526	65.9
912.65906	4.7
914.06561	29.4
924.61914	13.6
927.93152	11.7
931.44385	12.8
932.58875	7.8
935.06293	14.1
935.94684	14.4
941.81451	14.8
942.49951	2.3
944.62207	15.0
945.29321	21.4
945.97046	5.8
947.64655	31.4
951.89520	422.5	y (17) (2+)
952.83301	72.6
953.67676	74.9
954.48322	9.7
958.65448	26.4
959.36932	18.4
961.59076	22.5
962.46210	36.8
967.53113	4.3
969.49884	48.2
973.01788	138.3
973.67761	23.7
974.68250	69.5
977.43665	87.8
978.45074	11.1
980.33777	1851.8	y (18) (2+)
981.24750	868.0
982.25159	14.2
983.47949	9.3
985.19513	49.9
989.31201	9.6
990.33154	121.9
991.54401	13.7
994.15704	60.5
996.47577	16.5
999.62653	24.5
1000.72235	3.4
1001.58136	41.3
1002.58215	13.4
1003.52319	66.9
1007.54755	6.9
1008.54657	38.6
1009.58813	26.4
1012.12738	14.9
1013.73145	28.0
1016.73431	35.0
1021.14886	7.2
1025.35620	70.5
1027.10657	23.8
1028.31470	53.7
1030.44299	16.0
1033.51904	17.2
1034.62646	14.0
1036.70068	21.9
1041.61243	5.8
1042.64185	9.5
1045.87634	464.0	y (19) (2+)
1046.79333	359.1
1047.70898	75.5
1050.17078	14.0
1056.82104	149.1
1057.67749	8.5
1059.91589	60.9
1060.64343	24.0
1061.38037	31.7
1062.87317	6.6
1064.72546	6.7
1065.92322	112.5
1066.59412	14.4
1068.21643	18.1
1069.28894	28.2
1072.93188	16.0
1074.35083	3444.2	y (20) (2+)
1075.27332	2087.6
1076.27051	219.9
1077.10620	21.0
1078.06543	19.3
1081.57971	29.1
1086.47803	33.8
1088.13660	18.5
1089.15186	44.3
1092.39612	17.9
1095.68127	44.2
1097.79504	600.8
1098.73645	171.5
1101.63220	7.6
1104.54749	25.5
1108.27051	19.7
1109.63428	30.7
1114.00232	8.2
1116.09338	18.5
1116.78418	31.7
1119.64600	24.9
1121.53821	24.3
1122.63550	18.7
1124.58582	21.8
1125.42749	72.8
1132.10107	41.6
1136.88721	57.9
1137.58557	22.7
1139.15796	49.2
1139.89905	34.5
1140.57458	27.7
1143.80530	22.6
1146.19495	22.5
1147.88037	2105.9	y (21) (2+)
1148.77307	2005.1
1149.71558	132.7
1150.40100	42.3
1151.69568	22.7
1153.43726	32.6
1154.64148	606.4
1155.69922	41.1
1157.96814	33.4
1159.26514	2.6
1160.71545	15.4
1161.64734	14.4
1168.89172	5.8
1172.50000	30.8
1173.65979	48.0
1174.74072	16.3
1187.66321	2.4
1188.80884	3.9
1194.80518	10.8
1195.63733	43.6
1197.44678	13.4
1200.64624	17.8
1202.62732	16.6
1204.39026	1707.0	y (22) (2+)
1205.23730	397.7
1206.04675	211.2
1206.96814	16.7
1210.24158	34.5
1212.29224	19.3
1212.93091	33.6
1215.82458	10.0
1219.68799	7.0
1225.42957	8.0
1235.63196	31.6
1236.81250	10.5
1238.17358	42.8
1239.04688	22.0
1247.77124	76.0
1252.54651	6.2
1254.66858	18.8
1261.29700	113.2
1262.43835	20.3
1267.80957	9.3
1269.33899	502.5
1270.48511	447.3
1271.51819	36.7
1272.55054	25.0
1273.22949	13.8
1275.14355	16.1
1276.53149	27.3
1279.02661	24.1
1283.73328	3.1
1288.52100	5.5
1291.32043	16.4
1301.25854	24.6
1301.90503	9.7
1305.63489	27.2
1308.35132	37.1
1310.60095	21.7
1311.36316	22.1
1315.99573	10.8
1318.51123	13.5
1321.32141	27.0
1323.43237	88.0
1324.50525	50.6
1329.97778	21.2
1332.82898	6.9
1340.93750	6.8
1341.65540	17.4
1345.59741	6.3
1349.95935	7.9
1350.61340	30.3
1351.75757	41.2
1356.25110	25.0
1358.55652	11.6
1363.71179	30.8
1370.82251	10.0
1373.86499	9.1
1378.31116	7.3
1382.76050	9.7
1383.49695	5.4
1384.63794	20.3
1385.84729	9.4
1399.53931	9.5
1405.74487	7.5
1408.72058	12.4
1414.98926	10.8
1416.90076	9.9
1424.90601	13.7
1437.26501	17.0
1438.82629	8.5
1450.72205	5.4
1464.78967	15.7
1478.71265	12.9
1486.65674	9.7
1489.42200	3.1
1493.58972	9.0
1497.85571	12.1
1499.00720	14.8
1503.71472	24.1
1517.67419	15.9
1527.87024	10.5
1530.72473	5.4
1536.95618	6.3
1543.80884	28.6
1552.66321	4.3
1559.77539	25.2
1591.87598	27.1
1628.77783	19.1
1659.08887	6.7
1671.77808	11.3
1677.40796	11.0
1678.67041	20.3
1679.99670	11.2
1696.00732	4.1
1696.95178	14.2
1699.83826	34.2
1820.01697	12.5
1840.90759	8.3
1886.90710	14.4
1947.95752	8.2
