# Supplementary material for: Top-Down and Bottom-Up Identification of Proteins by Liquid Extraction Surface Analysis Mass Spectrometry of Healthy and Diseased Human Liver Tissue
Source: J Am Soc Mass Spectrom. 2014 Sep 3;25(11):1953–61. doi: 10.1007/s13361-014-0967-z (PMC4197381; doi:10.1007/s13361-014-0967-z)
Supplement: Supplementary file 6 — (ZIP 3005 kb) [file 13361_2014_967_MOESM6_ESM.zip › data/VLQATVVAVGSGSK_-4_2_73425.txt]

m/z	i	matches
186.00598	2.7
197.41946	15.7
198.16936	23.2
200.14142	7.5
202.82568	9.0
208.13440	2.2
209.99834	3.3
211.19888	37.2
213.23679	93.9
216.23082	5.3
217.16927	24.9
218.26956	19.5
219.17442	6.1
221.18909	7.0
222.16608	9.5
224.40872	19.9
226.22856	26.4
227.19611	7.4
228.15753	14.2
229.11877	13.9
231.40817	16.8
232.21671	29.9
234.13200	46.3
237.34293	6.4
242.27643	28.4
243.24637	11.2
244.29276	8.9
245.21921	2.9
246.28403	46.3
248.04979	18.1
250.22020	5.1
253.32889	14.5
254.17538	41.4
255.21176	20.5
257.20547	8.3
260.37354	3.3
261.19043	13.1
262.33069	18.3
265.24741	4.1
267.28821	20.0
268.16870	4.7
270.18390	43.6
272.30707	17.1
273.28143	10.0
275.29004	11.5
276.25589	9.6
280.25967	9.9
282.31827	18.3
283.22174	22.1
284.38159	28.3
285.30884	36.4
286.33945	26.4
288.43820	31.5
289.28607	17.6
290.30569	5.0
291.26761	204.4
292.52203	16.7
294.37698	6.1
295.65210	3.5
296.26706	30.2
298.18393	24.7
299.34662	57.6
300.13177	15.2
301.30743	12.5
302.20435	3.1
303.31897	12.8
304.08600	4.4
304.96069	6.0
308.10626	5.9
309.20660	15.5
310.34521	7.6
313.44727	32.5
315.46646	6.3
317.53256	12.3
319.18378	5.3
321.42737	5.9
323.31351	19.5
326.27341	8.0
334.52979	3.3
338.30200	345.7
339.39423	24.8
340.27386	23.8
341.41821	176.0
342.34973	51.1
343.24084	4.5
350.50705	8.3
352.35190	12.3
353.50662	10.0
354.52267	17.2
356.42325	61.0
357.36472	49.3
358.35852	6.1
360.32593	26.0
362.62015	4.5
364.60516	7.2
365.33145	27.5
366.55579	1.3
367.41394	28.7
371.38336	6.3
372.43204	3.7
374.28064	83.0
375.46210	12.4
376.32703	14.5
377.38440	4.9
378.27136	643.8	y (4) (1+), a (8) (2+)
379.45065	57.6
380.32483	8.4
381.92548	4.5
383.48239	39.5
384.44867	31.8
385.40442	34.8
386.36346	13.4
388.25833	6.5
390.23801	31.5
392.17932	5.2
395.52332	19.7
396.50415	5.9
397.50433	7.6
398.34515	4.5
399.36884	41.4
400.33441	48.7
401.58215	22.3
402.39673	14.3
403.28571	6.6
404.29303	60.8
405.33575	2.9
406.43457	23.3
408.70673	46.2
410.23105	13.1
411.10220	5.0
412.38751	293.0	b (4) (1+)
413.00778	4.9
414.33002	26.9
415.40860	14.7
416.48361	20.2
417.42471	92.1
418.42261	54.5
419.15182	9.8
420.27322	8.7
421.67780	6.5
422.35263	6.3
423.42694	6.3
424.34369	3.0
425.44543	32.1
427.50830	11.0
428.53705	3.9
429.25482	12.9
430.38721	6.1
431.58130	9.8
432.47418	28.1
433.27295	16.7
435.27429	1064.1	y (5) (1+)
436.29773	91.6
437.17505	14.2
438.46149	44.0
439.33685	23.4
440.15454	77.2
441.65710	9.3
442.53320	15.6
443.35284	7.7
445.98621	40.9
446.60596	6.6
447.68164	26.1
449.38373	13.0
450.28296	22.5
453.25031	170.9
454.35352	15.1
455.38013	11.7
457.35590	29.2
458.43854	6.5
460.44287	7.3
461.79553	26.5
464.49542	42.1
465.39093	21.2
466.38086	43.0
467.38293	25.5
468.30524	22.0
469.50104	15.9
470.56464	58.8
471.22205	14.1
472.29205	17.4
473.57904	36.6
476.04834	31.9
476.69830	3.8
478.32336	3.8
479.43976	11.5
481.29083	20.1
482.35992	33.8
483.42627	34.9
484.45813	101.6
485.42114	29.9
486.29156	29.0
489.04382	105.4
490.33875	45.2
491.55524	5.5
492.61157	10.0
493.40204	18.9
494.53528	28.2
495.36182	190.0
496.31720	86.3
497.37860	43.5
498.56061	39.5
499.26703	29.4
501.28998	180.5
502.37659	92.8
503.39337	31.2
504.28717	71.0
507.24121	16.6
508.44324	66.4
509.39325	47.3
510.35138	29.9
511.29480	26.1
512.37891	77.3
513.28442	284.5	b (11) (2+), b (5) (1+)
514.34363	158.9
515.34943	7.6
516.37341	45.9
517.69708	32.2
518.31805	15.2
519.35919	4.7
520.37433	21.6
522.84003	23.1
523.46252	33.8
524.43152	3.4
525.35297	23.0
527.30017	135.0
528.15814	30.6
529.27863	6.3
530.12762	49.3
530.95233	56.8
532.15985	30.4
534.26428	988.4	y (6) (1+)
535.25317	227.6
536.26941	180.6
537.28021	31.8
538.31696	32.8
539.43750	4.8
540.35345	25.4
541.44531	30.0
542.45325	34.1
543.46014	578.7	y (12) (2+)-H2O, y (12) (2+)-NH3
544.43646	183.9
545.37817	26.2
547.02368	81.5
547.66272	9.3
548.46899	8.5
549.34521	3.1
550.76477	48.5
551.60968	52.6
552.48480	856.2	y (12) (2+)
553.32660	23.5
554.34521	22.3
555.34949	10.0
556.37823	36.0
557.57245	74.7
558.40717	70.9
559.40857	21.1
560.52014	10.7
561.31561	48.2
562.60938	9.5
563.93848	82.1
564.96802	75.3
565.81635	66.4
566.62524	63.7
567.57434	60.8
568.35168	29.1
569.51337	31.6
570.36017	8.6
571.08984	33.4
572.64642	74.9
573.75500	95.1
574.78357	18.5
575.75909	50.9
576.91821	58.5
578.31219	50.2
579.30951	71.1
580.42773	79.6
581.69080	95.1
582.32086	271.6
583.50555	60.2
584.46362	75.1
585.55182	125.3
586.66052	27.7
587.60236	95.3
588.48608	212.7
589.40570	121.6
590.77777	135.4
592.06030	97.0
593.28394	110.5
594.46295	696.6	b (6) (1+)-H2O
595.36060	189.4
596.49634	76.7
597.19354	17.8
598.00201	89.2
598.95392	43.1
599.86981	24.7
600.64771	76.5
601.59613	301.0
602.46252	76.8
603.33191	90.3
605.33746	1058.0	y (7) (1+)
606.57544	306.7
609.08777	240.8
609.84076	37.0
610.89917	52.6
612.37433	763.2	b (6) (1+)
613.50159	159.4
614.48633	50.8
615.57916	133.8
616.41962	10.2
618.08820	231.1
619.15533	89.2
620.47241	112.1
622.20563	132.5
623.23517	102.4
623.86682	38.5
624.47009	5.9
625.51489	4.0
626.88354	283.9
628.52295	217.0
629.42975	128.2
630.41205	43.8
631.53949	103.6
632.57129	134.0
634.15979	62.1
635.80756	541.1
636.61591	406.0
637.52557	169.4
638.51044	67.1
640.24854	636.5	[M+2H] (2+)-NH3-H2O
641.17511	498.4
641.91699	186.9
642.64459	95.7
643.32190	8.1
644.20081	146.1
645.67517	243.1
646.70831	313.8
648.00720	130.6
649.51196	5536.4	[M+2H] (2+)-NH3, [M+2H] (2+)-H2O
650.50354	250.8
651.56165	134.7
652.40399	102.8
653.30829	18.8
660.87317	11.7
664.38678	13.1
665.46179	51.6
666.47198	41.9
667.59711	29.6
668.86786	57.7
669.73950	13.3
670.49518	13.4
672.24847	18.3
673.08105	49.5
674.88928	17.0
676.58423	15.5
678.35889	53.0
681.36859	168.4
682.00336	33.4
683.49310	31.7
684.84106	34.1
685.57465	33.4
686.55615	90.1
687.88672	91.6
688.55322	21.9
689.80835	11.5
690.54016	54.5
691.47113	42.1
693.51300	311.1	b (7) (1+)-H2O
694.52478	89.6
695.13037	8.6
696.06683	19.2
697.22772	119.4
699.58081	42.2
701.08911	174.7
701.77094	3.5
702.50897	32.4
704.48584	1682.2	y (8) (1+)
705.48175	375.1
706.18494	6.4
707.92078	49.9
708.72607	7.8
709.48297	74.8
710.47632	130.1
711.55798	373.9	b (7) (1+)
712.50250	225.8
713.48212	10.3
714.51123	36.7
715.46979	71.8
716.36359	30.6
717.56946	26.6
718.37805	96.3
719.86426	15.4
721.92084	63.8
724.52777	104.2
725.47034	32.0
726.88544	42.5
727.60211	108.0
728.44397	66.0
729.44360	13.0
731.53564	23.7
732.64771	38.0
733.36566	16.1
734.69598	35.7
735.47803	104.3
736.55670	76.9
737.84247	43.4
738.44470	24.6
739.16656	12.0
739.86987	44.2
740.75446	46.9
742.29456	42.3
743.62946	41.3
746.14166	86.7
747.51465	14.7
748.48059	17.7
749.80695	91.6
750.74048	46.8
751.45233	10.3
753.36328	76.5
754.51605	37.5
755.66949	114.5
756.52631	30.7
757.50323	37.6
758.53094	47.2
759.80725	75.9
760.70148	5.6
762.12885	64.4
762.79614	17.7
763.47186	35.7
764.53394	344.7	b (8) (1+)-H2O
765.58612	92.7
766.51819	7.4
767.42615	8.7
768.56476	21.8
769.23218	18.5
770.55627	20.9
772.64929	41.1
773.57074	8.9
774.58539	1.8
775.89276	149.3
778.26886	7.4
779.55396	87.0
780.84558	58.0
781.71124	21.0
782.58282	490.7	b (8) (1+)
783.47162	236.3
784.52228	100.1
785.70477	96.0
786.45447	35.5
787.54755	40.2
788.23529	62.6
788.87738	12.6
789.69806	27.3
790.87726	3.6
792.01349	16.9
792.63519	38.1
793.28912	11.6
794.32648	22.7
796.32886	115.9
797.42450	32.0
798.26099	48.8
798.86914	8.9
799.88379	46.5
800.51288	44.5
801.71545	36.9
802.71436	71.6
803.53290	769.2	y (9) (1+)
804.55780	250.4
805.80139	65.9
806.45673	26.7
807.12115	32.6
808.45221	10.7
809.96234	33.2
810.72046	9.1
811.83618	31.2
812.68665	27.0
813.58325	17.7
814.51031	125.0
815.46094	207.6
816.55133	32.7
819.18292	62.4
820.63855	5.2
822.98517	42.1
823.62787	4.6
825.34857	28.1
826.46191	27.8
827.55652	30.6
828.48798	108.1
829.28735	7.9
830.56262	27.3
831.68872	15.5
833.62622	45.9
834.55426	30.2
835.47028	23.5
836.20837	21.1
838.50586	32.6
839.99591	48.5
840.73138	46.2
843.20581	83.4
844.66272	29.2
845.61646	106.1
846.55591	26.2
847.41968	59.8
848.46100	4.6
850.66681	51.8
851.85907	48.3
853.50726	128.6
855.26392	17.4
856.61829	69.2
857.39789	52.3
858.99115	22.9
859.65857	7.8
861.65576	27.4
862.71893	74.9
863.66516	288.4	b (9) (1+)-H2O
864.74634	152.8
865.48022	68.8
867.58893	59.0
868.88660	28.8
869.54480	17.4
870.88501	126.0
871.69672	84.7
872.30664	35.7
872.95703	55.1
873.63837	6.8
875.09436	61.1
879.74988	141.8
880.74768	23.6
881.58423	892.3	b (9) (1+)
882.62750	187.2
883.97955	2.2
885.19708	36.8
886.66473	30.4
887.63318	59.3
889.57635	8.6
890.64661	35.8
891.64124	11.4
893.83344	8.1
894.56628	5.0
896.59955	26.3
897.65033	29.4
898.55096	11.9
899.64014	60.3
900.69629	26.9
901.39105	5.1
902.78766	32.8
903.72095	27.0
904.66754	656.2	y (10) (1+)
905.60608	109.7
906.47577	15.9
907.47595	42.3
908.42480	16.3
909.36047	16.9
910.43536	61.9
911.75073	30.8
912.84845	104.2
913.89258	89.4
915.26019	92.1
917.07990	19.4
918.09436	23.6
919.33234	7.1
920.56360	131.6
921.61609	66.4
922.51434	58.3
923.23303	28.0
924.13464	30.6
925.37817	30.0
927.54395	33.1
929.40021	61.5
930.75830	22.3
931.62305	38.7
932.69641	58.7
933.57666	84.2
934.39978	9.6
935.47937	11.7
936.65967	44.8
937.92902	35.9
938.66656	498.2	b (10) (1+)
939.53625	201.4
941.40460	16.9
943.48505	324.8
944.43304	101.2
945.43549	41.6
946.48712	11.9
948.99841	12.0
950.58032	22.2
951.87506	11.2
957.45471	46.7
958.56122	24.2
960.01459	11.8
960.68628	18.9
961.38214	17.9
962.37805	29.8
963.50366	12.1
966.35413	10.3
968.53723	23.1
969.62640	18.1
970.57220	3.9
972.51343	17.3
975.53461	590.6	y (11) (1+)
976.56854	238.5
977.33282	27.8
979.38751	201.8
980.36993	69.5
981.64325	4.5
983.56769	31.4
984.67181	13.5
985.91522	3.3
986.71167	9.0
987.62567	10.3
988.40021	10.5
991.48859	2.9
995.55383	4.6
996.53589	9.6
997.57275	21.1
999.64874	7.4
1000.49823	15.1
1002.57196	24.0
1004.48132	94.8
1005.38165	16.2
1006.61591	6.3
1007.56873	52.1
1008.61218	107.8
1009.57062	9.5
1010.71069	46.5
1011.92859	2.8
1013.64185	26.8
1015.51617	11.0
1016.51654	31.6
1017.54895	33.7
1018.56445	33.3
1021.52393	4.0
1022.65942	7.0
1023.43982	10.0
1025.61108	244.6
1026.61646	232.6
1027.58203	18.1
1028.46082	19.5
1029.60791	35.4
1030.67761	27.4
1031.55750	19.4
1032.65283	2.0
1033.47815	4.5
1037.46936	16.9
1038.53662	12.0
1039.71350	12.3
1040.51160	6.7
1041.50354	6.4
1042.58423	28.3
1043.69983	13.6
1045.69824	91.4
1046.80115	48.4
1047.62732	4.4
1048.90320	10.4
1050.67664	16.4
1051.70239	2.4
1052.46851	16.1
1053.90833	23.7
1054.71179	64.1
1055.62952	10.8
1059.61218	36.8
1063.51453	7.3
1064.72229	83.5
1065.95007	14.2
1067.60852	25.2
1068.63782	18.4
1070.75488	3.1
1071.56958	225.5
1072.47363	46.9
1076.46265	9.8
1078.46313	14.0
1080.68787	13.8
1082.65320	33.7
1083.58618	23.4
1084.46985	37.9
1085.48120	49.1
1086.68787	74.1
1088.39648	5.6
1089.35156	12.1
1090.51514	6.6
1094.45190	3.7
1099.56506	33.1
1100.40051	18.2
1101.42090	6.6
1103.56567	271.5
1104.67371	145.6
1105.45142	22.6
1108.51343	27.0
1111.26514	15.7
1114.48938	15.6
1116.59753	2.1
1117.49707	2.3
1124.61060	34.7
1125.54333	67.3
1128.65613	3.6
1129.56152	18.9
1130.55664	13.7
1131.58679	27.1
1132.63599	23.1
1134.52087	5.8
1140.75134	17.0
1142.49438	69.6
1143.54468	6.5
1150.79297	11.3
1151.67236	76.0
1152.29761	21.4
1153.57227	7.0
1166.20630	22.2
1168.78918	44.4
1169.73230	347.3	b (13) (1+)
1170.73596	207.9
1171.66284	17.3
1173.76245	9.1
1187.49097	36.7
1188.46313	22.4
1193.69604	9.6
1196.01086	21.9
1196.65051	4.2
1202.57178	3.8
1212.63428	52.1
1213.62390	26.2
1216.57458	11.9
1217.73474	17.4
1218.85840	28.0
1223.44885	30.6
1235.74036	5.0
1325.48486	3.3
