# Supplementary material for: Top-Down and Bottom-Up Identification of Proteins by Liquid Extraction Surface Analysis Mass Spectrometry of Healthy and Diseased Human Liver Tissue
Source: J Am Soc Mass Spectrom. 2014 Sep 3;25(11):1953–61. doi: 10.1007/s13361-014-0967-z (PMC4197381; doi:10.1007/s13361-014-0967-z)
Supplement: Supplementary file 6 — (ZIP 3005 kb) [file 13361_2014_967_MOESM6_ESM.zip › data/EAFSLFDKDGDGTITTK_-4_4_7751.txt]

m/z	i	matches
269.17795	7.3
272.36182	4.4
276.23541	4.9
277.18051	4.4
283.25110	8.6
285.34711	6.2
287.17065	5.2
289.40796	15.5
292.25302	5.9
295.38190	9.2
299.60837	3.0
302.21579	15.0
303.29895	27.2
305.66724	7.9
312.36078	2.8
313.41748	5.5
314.28131	23.3
316.27411	10.4
324.20752	3.7
325.26877	7.1
330.35413	73.1
331.26846	10.5
338.33817	23.2
340.26251	4.1
345.25476	30.4
346.33652	2.5
348.43411	33.1
349.36615	97.7	y (3) (1+)
350.32266	26.8
352.51132	10.9
354.39883	14.4
356.28378	10.9
360.34436	25.9
364.22601	1.8
365.26343	6.2
368.33978	4.9
369.43323	4.5
371.38574	18.3
374.33972	37.4
375.34961	4.7
380.25757	7.2
381.21228	3.1
383.32581	51.3
384.48474	3.5
386.59695	16.1
387.33661	3.9
389.19910	12.1
391.33292	11.9
392.34454	4.1
393.15891	12.1
396.27377	3.8
399.32550	96.8
400.27637	11.2
401.38745	6.3
402.42862	17.1
405.66217	28.9
411.33975	19.3
412.82635	13.3
414.24768	5.9
415.43518	4.2
416.41406	34.9
417.33972	45.7
418.27316	23.4
424.40662	7.4
430.35785	3.4
435.32635	28.9
436.69415	3.8
439.30267	6.5
440.42075	4.9
442.52704	9.9
444.43167	8.8
445.71329	13.2
447.29074	10.5
448.46985	41.7
449.44217	32.6
450.26532	19.5
454.40088	10.2
456.38300	33.4
457.29047	6.1
458.23276	3.4
459.57147	20.1
460.34863	5.2
462.33618	53.8
463.22363	11.2
467.29163	10.7
475.40250	21.5
477.35950	6.4
478.43573	6.3
484.00885	33.7
485.39581	19.0
486.30334	11.1
487.37100	7.9
488.36957	11.8
491.45886	14.6
492.42499	20.9
493.22491	12.3
495.30255	13.5
496.33264	3.8
498.29327	19.3
500.42590	3.2
501.24139	4.9
502.31061	7.5
503.38251	15.0
505.10284	5.5
506.35931	17.1
509.23834	45.4
512.27551	131.8
513.36932	35.9
516.11218	2.8
517.27014	4.3
519.28400	5.5
520.26801	5.9
521.71936	19.6
524.28290	18.9
525.44171	5.4
530.38477	119.1	b (5) (1+)-H2O
531.15070	13.4
533.28662	11.0
534.22107	6.8
535.25623	7.2
539.27588	4.2
540.20319	18.3
543.02734	27.2
545.05627	8.6
547.32654	10.2
548.48730	45.2
549.32355	17.6
551.17310	8.0
553.26965	3.0
554.32489	7.4
555.27521	9.3
556.22260	19.6
560.96643	22.0
562.32178	4.4
563.48871	66.1
564.45819	4.8
568.17609	7.7
575.29083	4.2
576.39020	40.9
580.35156	11.6
581.30933	5.9
584.29523	25.0
585.36298	3.0
590.29199	7.3
591.34131	10.8
592.45361	10.9
593.50714	20.8
597.28796	8.0
598.16461	14.2
599.19598	37.3
600.33679	17.4
602.44598	40.4
603.60907	9.0
604.26697	41.0
605.62317	19.6
606.31647	4.9
608.32056	16.7
610.31232	47.6
611.36108	3.1
613.25470	9.3
615.12921	16.7
616.50049	18.5
617.32501	15.1
618.43848	11.7
619.16418	13.9
620.49054	441.8	y (6) (1+)
621.48712	102.7
622.56195	26.3
624.01215	29.2
625.40662	17.7
626.35156	35.3
627.29510	26.0
628.62152	12.2
630.55389	13.1
632.60413	18.9
634.72101	17.6
636.44562	7.7
637.59998	26.3
638.36279	9.1
640.55737	27.7
641.19458	10.6
642.36908	4.1
645.49664	85.6
648.33154	6.2
649.34515	41.8
649.98029	27.1
651.52094	20.6
652.20630	7.1
658.46002	14.3
659.31250	19.9
660.14154	8.6
661.32538	7.6
663.25580	41.4
664.45227	9.9
666.46741	28.2
667.35352	18.6
668.51031	5.7
670.33398	19.7
671.56372	17.3
676.54199	6.6
677.41107	33.8
678.42548	103.2
683.94843	18.8
685.45990	5.0
686.33490	22.3
687.30627	19.7
688.38892	15.8
689.60553	10.9
690.25708	5.9
691.98602	7.8
693.08020	40.2
694.44391	25.3
695.47284	35.3
696.66730	52.9
697.45282	73.3
699.69324	22.0
701.16785	9.2
702.51160	24.6
705.96851	114.9	y (13) (2+)
706.98022	29.3
708.38745	6.6
710.52734	31.8
711.36432	4.8
713.27979	5.6
715.47040	17.5
717.32489	10.8
718.63409	16.8
719.48212	10.2
720.40100	34.2
721.28503	2.9
722.47113	27.0
724.23621	15.4
725.44641	6.4
726.19525	5.4
731.33179	12.7
733.44678	13.9
734.70758	9.9
735.49225	23.4
738.69885	27.8
740.54065	55.4
741.59247	4.4
742.56775	11.3
744.45599	4.2
746.63287	33.1
748.41113	33.1
749.73712	345.7	y (14) (2+)
750.53204	7.9
753.52777	7.6
754.79022	18.3
755.53326	14.6
757.53680	17.4
760.50354	30.1
762.06696	21.0
764.65131	16.2
768.53870	9.7
769.36609	21.7
770.36682	27.3
772.48419	33.0
774.11090	75.5
774.85571	8.5
775.60278	7.2
776.63568	8.7
777.29492	5.9
778.19476	38.5
779.51691	5.4
780.41864	12.7
781.10974	7.4
782.46783	8.3
784.60040	58.8
785.26495	11.8
786.29199	56.3
788.39380	8.4
789.53442	9.9
790.42206	112.1	b (15) (2+)-NH3, b (15) (2+)-H2O
791.58417	78.8
792.51740	536.6	b (7) (1+)-H2O, y (8) (1+)
793.48755	209.1
794.45520	30.2
795.39008	10.7
796.40021	35.6
798.31226	6.0
799.34076	46.2
801.17017	50.7
802.10663	7.7
802.97430	29.3
803.81952	39.8
804.42432	6.8
805.11731	23.7
806.26660	2.8
807.22101	25.6
808.68939	19.9
809.62250	32.4
810.69940	88.9
811.53900	22.0
812.62781	41.2
814.15857	44.6
815.16040	32.3
817.16473	11.3
818.82312	16.1
819.43158	13.3
820.45776	6.2
822.87872	238.4	y (15) (2+)
823.65601	110.9
824.50183	33.4
826.47675	24.6
827.76874	29.6
829.62286	17.0
830.41089	17.4
831.23560	20.0
832.42279	99.4
833.55426	37.8
834.41351	11.7
835.38574	7.6
836.85645	65.3
837.47125	34.0
838.64551	6.7
840.77716	49.5
842.07288	86.4
843.58179	23.3
844.66473	63.1
847.57648	37.2
848.50018	52.6
849.76105	114.0	b (16) (2+), y (16) (2+)-H2O, y (16) (2+)-NH3
850.71002	56.1
851.57257	132.9
852.40674	22.1
853.64777	27.6
854.51617	14.7
855.49091	28.4
856.99530	44.6
858.03687	160.1	y (16) (2+)
858.79352	110.1
860.26294	36.8
862.05591	50.4
864.08990	46.2
865.57788	73.8
866.44250	35.2
867.39905	51.2
868.52832	41.6
869.60602	21.4
871.47192	40.2
874.47522	7.8
875.23932	18.5
876.12695	124.5
878.26147	51.3
879.65228	8.6
881.00464	5.8
883.29889	116.6
884.37622	32.4
885.21912	46.0
886.58484	10.6
887.45856	39.5
888.36499	85.3
889.59705	80.4
890.37463	70.9
891.39825	44.7
892.10571	67.8
892.91846	85.1
893.98566	59.9
894.63702	6.5
896.22290	150.8
897.36542	123.7
898.15234	15.1
898.99536	29.7
900.12262	85.0
901.26770	113.4
902.39758	121.0
903.55603	11.8
904.95825	715.4	[M+2H] (2+)-NH3-H2O
905.63354	260.7
906.51385	104.7
907.48883	248.2	y (9) (1+)
908.49957	306.9
909.47388	55.1
910.46094	8.4
911.36835	27.2
912.24670	167.9
914.17163	1862.6	[M+2H] (2+)-H2O, [M+2H] (2+)-NH3
915.04266	363.4
915.69952	26.2
928.40210	1.8
930.69568	9.1
931.62500	26.1
932.45746	18.2
933.96997	10.1
935.66693	6.5
936.75568	14.3
937.45605	3.4
938.54742	28.0
939.52283	22.2
942.39673	15.1
944.09833	31.0
947.05902	49.3
948.48639	17.8
949.95721	13.4
950.65686	31.6
953.49762	22.2
954.94836	5.2
955.64996	39.3
956.95819	16.3
958.52625	17.1
959.33990	42.1
964.57227	4.0
965.44885	11.6
966.22369	43.7
968.63367	4.0
971.61609	7.3
972.99957	31.6
973.70813	6.6
974.54327	18.4
976.31616	170.5
977.64142	35.0
978.54254	89.4
979.60657	31.8
981.29425	11.3
982.50824	21.1
983.59918	3.4
984.53180	45.8
985.76569	24.3
990.31921	11.4
991.67029	25.2
992.64899	24.5
993.62225	3.9
995.56055	279.6
996.62628	46.5
998.48889	2.4
999.65680	9.6
1000.56183	37.3
1001.49561	20.5
1003.38593	8.2
1009.48322	2.2
1010.44855	23.4
1011.62469	30.2
1013.42450	4.6
1014.38983	49.3
1015.18396	27.3
1016.46924	17.7
1017.59302	39.7
1018.60565	89.7
1019.53156	21.1
1020.76483	106.8
1021.64996	7.9
1025.63123	43.5
1026.77283	39.4
1030.58435	4.0
1031.49121	12.0
1032.62781	15.8
1033.55505	15.6
1034.44006	33.0
1035.55969	522.6	b (9) (1+)-H2O, y (10) (1+)
1036.59277	346.0	b (9) (1+)-NH3
1037.51880	37.5
1038.63440	16.1
1039.51978	56.3
1041.66248	18.6
1046.60510	12.3
1047.68408	14.3
1049.56372	75.6
1050.77075	15.3
1051.83374	40.7
1053.52075	212.4	b (9) (1+)
1054.51270	158.8
1055.57544	25.0
1060.75720	8.5
1063.46375	56.2
1064.58325	17.2
1067.98730	123.8
1070.56885	9.5
1073.63171	3.3
1074.73328	24.6
1079.40393	10.2
1082.60229	3.8
1084.93054	13.4
1086.63269	8.4
1088.49353	31.4
1089.56299	21.9
1090.64636	21.9
1091.49500	2.8
1092.81604	6.1
1095.87805	56.8
1096.56921	25.6
1097.79077	10.9
1100.13403	31.5
1104.52734	51.3
1105.64087	31.5
1106.86060	13.4
1107.54834	6.9
1110.88440	82.0
1111.99146	45.1
1112.80505	9.4
1114.66956	8.4
1115.83752	14.5
1116.74854	24.6
1117.70276	49.7
1121.56421	10.9
1123.39075	42.2
1124.58643	38.5
1125.73804	26.1
1126.81213	21.8
1128.97058	22.0
1130.40527	12.6
1131.62354	7.5
1132.65466	78.5
1133.75098	30.6
1134.54785	6.0
1140.82300	21.5
1145.64404	15.2
1149.47229	18.4
1150.61646	313.9	y (11) (1+)
1151.58167	176.4
1152.44983	45.3
1153.61536	16.9
1154.52698	29.4
1156.53918	8.4
1157.26404	14.8
1158.58008	7.0
1162.07104	17.3
1163.64746	51.6
1166.17773	11.5
1168.38904	18.4
1170.68896	72.5
1171.38245	6.4
1172.56018	16.2
1173.50037	14.1
1174.67822	24.0
1176.58362	4.0
1181.48474	31.8
1182.26196	70.6
1184.62134	25.9
1185.73975	22.4
1186.51794	7.3
1187.24890	50.6
1188.59766	19.6
1189.23975	20.4
1193.64807	7.7
1195.73022	10.1
1196.75781	2.2
1198.59998	29.2
1201.86768	7.7
1202.52368	19.3
1203.54517	24.8
1205.52563	7.7
1206.40955	18.0
1207.50171	88.0
1208.53357	92.1
1209.50854	28.6
1210.22290	10.3
1211.86145	2.5
1212.75464	25.0
1215.51721	24.3
1218.72131	28.7
1220.45154	13.0
1222.61816	6.7
1223.48621	32.0
1225.62073	500.8	b (11) (1+)
1226.59216	266.8
1227.61768	55.4
1231.43640	17.2
1232.57654	14.8
1235.26440	21.6
1236.83435	13.4
1238.61816	64.8
1239.55444	32.1
1240.64856	14.7
1241.65247	56.3
1247.67822	10.2
1250.61963	38.7
1251.73242	19.7
1253.00464	51.6
1254.09021	41.4
1255.20105	38.3
1257.41443	5.3
1258.13184	17.0
1261.97620	58.4
1264.58459	14.3
1267.64868	28.6
1269.63513	20.7
1274.79956	9.5
1275.57019	22.5
1277.83899	21.1
1279.72925	151.1	y (12) (1+)-H2O
1280.62695	55.7
1281.63892	12.8
1282.56250	29.5
1283.60388	20.4
1286.01794	28.3
1291.32141	33.4
1294.55188	10.7
1296.49243	2.4
1297.65845	486.3	y (12) (1+)
1298.68555	312.0
1299.64270	26.9
1300.47327	14.7
1305.84448	2.6
1307.79333	50.2
1308.78503	4.6
1309.79028	12.1
1311.74048	3.7
1319.42273	4.5
1322.51697	8.4
1324.60168	20.9
1325.67310	7.6
1326.35413	34.8
1327.07544	8.3
1329.50098	4.0
1333.68713	13.2
1334.75793	14.6
1337.68042	8.0
1338.43091	18.3
1342.60352	14.3
1344.76672	9.3
1347.70874	14.4
1348.83240	22.8
1350.24719	6.1
1351.66492	37.1
1356.63892	26.9
1360.57727	12.2
1365.68066	10.9
1366.71399	13.7
1367.73047	10.5
1368.50427	45.5
1369.55139	30.0
1370.73853	10.7
1373.37183	21.1
1374.56433	7.0
1379.03589	12.0
1381.84253	7.6
1383.61890	32.8
1384.64502	18.1
1389.62695	6.3
1396.56140	138.0
1397.61914	26.5
1398.56641	10.6
1404.47839	16.2
1406.76746	18.8
1410.82312	106.2	y (13) (1+)
1411.82727	51.0
1412.68811	33.5
1413.53113	16.0
1415.65833	20.8
1418.60266	24.4
1421.68738	13.9
1423.08118	2.6
1429.81506	4.9
1431.82910	27.5
1437.73938	8.0
1439.41016	17.6
1446.82825	4.9
1451.58728	20.3
1457.74817	5.0
1458.74109	3.5
1460.84583	76.5
1461.64111	28.5
1462.58557	17.0
1463.90405	10.6
1465.73010	14.0
1466.90210	11.5
1468.88855	15.1
1470.69006	21.5
1476.08276	4.3
1478.73132	100.1	b (14) (1+)-H2O
1479.89771	49.8
1480.62305	26.5
1484.82629	6.1
1486.54675	7.7
1496.69128	94.7	b (14) (1+)
1497.79663	132.4	y (14) (1+)
1498.64783	40.8
1499.55725	19.5
1514.28662	14.2
1532.75208	6.3
1533.88538	14.3
1538.67847	5.0
1543.60376	5.3
1545.73999	15.0
1549.74683	35.2
1550.82910	5.4
1554.81396	17.7
1557.81360	26.3
1563.03625	20.5
1563.65820	11.6
1568.25256	11.7
1579.43225	26.5
1580.55493	18.9
1581.90625	7.9
1597.77869	56.5
1598.74573	61.1
1599.93262	29.5
1608.66455	16.1
1613.79163	14.0
1628.35864	19.2
1631.80908	15.1
1634.50769	7.8
1636.65857	11.0
1644.82996	21.8
1646.91162	4.8
1662.75842	7.6
1663.74622	23.0
1668.70325	7.2
1670.86914	25.7
1671.71619	16.7
1673.06458	13.5
1678.71399	20.3
1679.59192	4.6
1680.61279	13.8
1681.59802	18.3
1682.66748	15.3
1696.45215	23.2
1697.69690	48.0
1698.61682	65.9
1699.91260	27.1
1716.91675	20.2
1717.82043	30.8
1851.79077	37.7
