# Supplementary material for: Top-Down and Bottom-Up Identification of Proteins by Liquid Extraction Surface Analysis Mass Spectrometry of Healthy and Diseased Human Liver Tissue
Source: J Am Soc Mass Spectrom. 2014 Sep 3;25(11):1953–61. doi: 10.1007/s13361-014-0967-z (PMC4197381; doi:10.1007/s13361-014-0967-z)
Supplement: Supplementary file 6 — (ZIP 3005 kb) [file 13361_2014_967_MOESM6_ESM.zip › data/YDCGEEILITVLSAMTEEAAVAIK_-4_4_57968.txt]

       m/z	          i	matches
 254.22478	       4.1
 256.35019	       8.6
 260.39966	      30.1	y (2) (1+), b (2) (1+)-H2O
 274.57581	       3.0
 298.31552	       9.0
 304.35779	      12.0
 312.07111	      10.7
 313.29382	       8.5
 314.06784	       3.6
 316.70325	       9.0
 317.38037	       7.3
 331.35989	      67.9	y (3) (1+)
 332.38150	       5.9
 341.18030	       2.3
 342.19672	       7.4
 349.36194	       2.3
 372.54419	      11.4	y (11) (3+)-NH3, y (11) (3+)-H2O
 380.52692	       9.1
 383.36264	      13.1
 402.47192	      10.5	y (12) (3+)-NH3
 403.31094	       9.5
 411.27765	       5.7
 430.46570	      28.9	y (4) (1+)
 439.07529	      14.5	b (4) (1+), y (13) (3+)-NH3, y (13) (3+)-H2O
 440.25159	       6.1
 444.35291	       2.3
 450.33865	       3.8
 456.77777	      13.7	y (9) (2+)-H2O
 458.42212	       2.3
 464.39148	       2.6
 466.22922	      10.0	y (9) (2+)
 470.35327	       2.9
 483.25421	      20.5
 484.45294	      12.4	y (5) (1+)-NH3
 492.39240	      10.7
 496.40076	       9.1
 501.54620	      84.1	y (5) (1+)
 503.22424	       2.8
 504.88281	      12.7
 506.77063	       3.3
 513.00397	      22.7
 521.34540	      36.3
 522.30463	       7.6
 536.39557	       7.9
 538.57007	      16.6
 541.35461	      11.3	b (15) (3+)-H2O
 552.55103	       6.9
 553.94580	      27.6
 559.51001	       6.8
 560.93817	      21.7	b (10) (2+)-H2O
 568.31934	      16.4	b (5) (1+)
 569.31073	       8.5
 572.32776	      15.7	y (6) (1+)
 583.67413	      11.4
 585.34778	      16.7
 592.05090	       9.5
 599.35327	      10.4
 601.48138	       3.4
 602.46869	       9.2
 609.48749	      19.2	b (11) (2+)-H2O
 614.24854	       7.3
 617.03503	       3.2
 618.95490	      74.6	b (11) (2+), y (18) (3+)-H2O, y (18) (3+)-NH3
 628.37341	       4.5
 631.37646	      25.4
 633.56079	      20.9
 639.27271	       3.4
 641.64563	       7.0
 645.49725	      24.2
 649.33002	       3.0
 651.38013	       9.2
 653.72424	       3.3
 654.42432	       7.3
 657.80054	      11.5	y (13) (2+)-H2O
 661.63324	       6.0
 666.31281	       5.8
 671.62750	       4.5
 673.41455	      10.7
 675.41156	      49.6	b (12) (2+)
 676.12341	      15.4
 677.01544	      36.5
 679.17834	       6.1
 680.54419	      12.2
 683.60364	       9.7	y (7) (1+)-H2O
 684.48169	      33.6	b (19) (3+)-H2O, y (7) (1+)-NH3
 686.59271	      15.2
 690.35339	      14.4	b (19) (3+)
 697.39868	      38.6	b (6) (1+)
 698.34473	       3.8
 701.64282	      16.8	y (7) (1+)
 702.55859	      36.2
 705.51257	       5.0
 708.15088	      30.1	y (14) (2+)-NH3, b (20) (3+)-H2O, y (14) (2+)-H2O
 710.63867	      21.3	y (20) (3+), b (13) (2+)-H2O
 712.72357	       8.0
 713.49756	       6.4
 717.58307	      15.6	y (14) (2+)
 718.48749	       2.8
 719.46704	       5.6
 720.12585	      12.7
 722.26178	      25.6
 726.61304	       9.2
 728.35773	      25.3
 732.57117	      50.2
 737.13702	      14.0
 741.65759	      20.3	b (21) (3+)-H2O
 746.48773	      16.3	b (21) (3+)
 749.47351	      28.5
 750.46722	      11.9
 752.91345	       8.1
 756.01404	      17.0
 758.66724	      10.6	y (15) (2+)-NH3, y (22) (3+)-H2O, y (15) (2+)-H2O, y (22) (3+)-NH3
 760.60449	       3.9
 764.82263	       5.9
 767.48120	      15.1	y (15) (2+)
 768.45532	       5.8
 772.68982	       7.4
 773.52222	       9.5
 774.47565	      14.0
 777.67188	      39.3
 778.44952	       2.7
 783.31421	      15.1
 785.76160	      26.6
 786.37799	       2.9
 793.04773	      25.0	b (7) (1+)-H2O
 798.48273	      10.2
 802.59961	       3.8
 803.44543	       5.3
 804.54669	      25.6
 805.77661	       9.0
 810.40045	      23.8	b (15) (2+)-H2O, b (7) (1+)
 811.51831	      12.6
 812.51221	       3.0
 813.49615	      36.3	y (8) (1+)-NH3
 814.45343	      24.2	y (16) (2+)-H2O
 815.56110	      15.9	y (16) (2+)-NH3
 820.45239	      22.5	b (15) (2+)
 821.32318	      18.4
 822.65082	      11.6
 824.99670	      12.1
 827.43829	      13.2
 830.51819	      22.9	y (8) (1+)
 831.37433	      19.5
 832.73895	      13.8
 833.42297	       2.9
 835.06622	      13.7
 835.90552	      36.3
 836.51678	      17.9
 839.64435	     184.4
 840.48712	     125.6
 841.64105	      16.0
 845.36017	      88.1	[M+3H] (3+)-NH3-H2O
 846.08252	      23.1
 848.18616	      98.0
 849.13843	      13.4
 857.77832	       8.0
 860.52130	      15.3
 866.41248	      25.4
 867.62256	      16.2
 879.52527	       6.5
 885.49518	       4.8
 890.40613	      20.5
 891.47345	      15.0
 893.46759	       6.0
 894.49622	       5.8
 900.86371	       6.1
 905.65454	      21.1	b (8) (1+)-H2O
 911.51465	       3.1
 912.19910	       4.1
 914.94012	      14.2	y (9) (1+)-NH3
 917.42920	       2.4
 918.51843	      16.3
 921.98798	      21.8
 922.69897	       3.9
 923.40424	       8.8
 924.21887	      30.3
 928.56836	       6.3
 931.57324	      25.1	y (9) (1+)
 932.69531	      28.1
 933.44342	       5.8
 941.71844	      49.2
 962.67267	       3.1
 963.63721	       3.1
 964.73450	       9.7
 977.51691	       7.3
 979.60754	       7.4
 987.65948	       5.8
 991.53986	      13.5
 993.02527	      15.2	y (19) (2+)-H2O, y (19) (2+)-NH3
 994.02570	      23.6
 995.57623	      38.9
 999.07648	      15.3	b (18) (2+)
1002.40826	      38.5
1003.36951	      11.7
1005.60132	      22.3
1014.57111	      38.0
1019.48596	       9.0
1026.78369	      22.1
1033.53162	      23.7
1036.41870	     134.6	b (9) (1+)
1037.59351	      48.8
1042.04541	      12.4
1044.74084	      10.7	y (10) (1+)-H2O, y (10) (1+)-NH3
1046.76001	      16.8
1057.39844	      41.2	y (20) (2+)-H2O, y (20) (2+)-NH3
1061.42981	      23.4	b (20) (2+)-H2O
1062.75012	      56.8	y (10) (1+)
1063.69019	      16.1
1070.91943	      70.3	b (20) (2+)
1071.70654	      27.0
1074.71204	      14.9
1075.65027	      20.9
1077.75977	       4.2
1081.11902	       5.5
1086.10535	      10.9	y (21) (2+)-NH3, y (21) (2+)-H2O
1089.23035	      34.6
1093.65430	       1.9
1101.60767	      39.2
1104.67004	      35.8
1105.64063	      19.3
1106.58923	       8.5
1108.47168	       1.9
1111.62329	      14.5	b (21) (2+)-H2O
1119.95557	      28.2	b (10) (1+)-H2O
1120.67834	      78.4	b (21) (2+)
1121.70349	      78.9
1124.50330	      12.8
1128.63171	      17.3
1133.70178	      23.1	y (11) (1+)
1137.91785	      65.8	b (10) (1+), y (22) (2+)-NH3
1138.83777	      20.8
1142.69617	      81.7
1143.77515	      23.5
1146.35364	      12.1	y (22) (2+)
1147.28552	      25.0	b (22) (2+)-H2O
1149.83423	       7.5
1151.12146	       5.0
1156.11902	      98.5	b (22) (2+)
1156.74878	      89.6
1157.50232	       8.1
1161.67151	       1.8
1164.10706	      19.9
1173.70654	       6.5
1175.73914	       3.9
1176.63416	      17.5
1181.56421	       7.4
1185.90100	      13.5
1186.78479	       6.5
1187.80457	       9.8
1194.80798	      32.4	y (23) (2+)-H2O, y (23) (2+)-NH3
1196.61963	       3.2
1199.73376	      10.3
1201.73804	      10.1
1203.28699	      27.7	y (12) (1+)-NH3, b (23) (2+)-H2O, y (12) (1+)-H2O, y (23) (2+)
1210.90601	       8.3
1212.45728	      22.0	b (23) (2+)
1213.52722	      67.1
1214.63025	      13.2
1218.79590	      55.5	b (11) (1+)-H2O
1220.72559	      33.1	y (12) (1+)
1221.66516	       3.7
1232.67432	       8.2
1233.83435	       6.6
1236.92249	      11.0	b (11) (1+)
1238.96497	       7.5
1249.98743	       2.6
1274.71887	      12.3
1285.37805	      19.5
1315.74866	      34.6	y (13) (1+)-H2O
1318.46204	       6.4
1331.66980	      24.7	b (12) (1+)-H2O
1332.72729	      15.2
1333.90942	      13.7	y (13) (1+)
1336.05579	       9.8
1349.75317	      33.0	b (12) (1+)
1350.89929	      19.0
1351.93823	       3.4
1398.60754	      17.9
1399.65063	       3.1
1405.80396	      14.2
1413.63525	      14.9
1418.72046	       5.7
1425.73303	       5.0
1429.66101	      11.9
1433.11646	      19.7	y (14) (1+)
1436.99182	       7.8
1437.64832	      10.8
1449.86462	      10.5
1456.84216	       8.9
1491.88879	      18.6
1509.82556	       7.6
1520.81787	       8.1
1542.85388	       6.9
1572.58289	       7.2
1595.92969	       4.8
1597.74133	       3.2
1620.96167	       4.6
1624.81360	      16.0
1640.64148	       6.8
1682.61475	      11.8
1997.18237	      12.9	b (18) (1+)
