# Supplementary material for: Top-Down and Bottom-Up Identification of Proteins by Liquid Extraction Surface Analysis Mass Spectrometry of Healthy and Diseased Human Liver Tissue
Source: J Am Soc Mass Spectrom. 2014 Sep 3;25(11):1953–61. doi: 10.1007/s13361-014-0967-z (PMC4197381; doi:10.1007/s13361-014-0967-z)
Supplement: Supplementary file 6 — (ZIP 3005 kb) [file 13361_2014_967_MOESM6_ESM.zip › data/NMITGTSQADCAVLIVAAGVGEFEAGISK_-4_4_44655.txt]

m/z	i	matches
283.42206	5.7
294.85056	9.4
302.17191	18.0
309.28577	3.8
311.37793	6.7
319.35364	10.3
331.37891	4.3
332.03036	12.2
339.38013	6.4
341.29617	12.6
342.16742	4.4
343.31366	7.6
347.42291	23.3
359.25220	33.1	y (11) (3+)-NH3, y (11) (3+)-H2O, b (3) (1+)
363.40451	17.7
364.23019	7.2
367.40817	12.0
377.21338	6.8
382.27502	10.5
386.58850	7.9
388.54535	4.8
392.31653	2.5
394.50266	6.0
398.49200	18.6
400.30402	4.4
401.42114	3.4
404.57324	82.3	y (4) (1+)
405.34875	50.5
409.81439	26.0
414.06842	2.5
425.60269	2.8
430.03525	13.5
435.18915	2.2
439.40918	4.1
440.24725	4.3
441.32077	15.3
442.24115	12.3
443.46808	16.3
444.33301	3.9
452.23322	3.2
455.32153	19.3
458.28241	4.9
460.14874	37.7	b (4) (1+), y (9) (2+)-H2O, y (9) (2+)-NH3
461.14349	4.4
468.37280	4.9
471.62454	12.7
474.43668	3.0
475.47150	75.5	y (5) (1+)
476.39682	12.4
477.22748	8.7
488.39899	6.5
489.54102	21.6
511.42004	17.3
513.50317	21.6
517.40179	11.9
522.20972	25.2
524.42371	18.2
533.28271	12.3
534.40314	10.7
538.16718	10.4
541.92963	18.1
543.46857	17.7
544.39111	3.5
547.34369	15.6
549.63757	12.6
555.18756	4.5
558.37030	3.0
561.04333	3.9
565.26221	17.8
568.67285	4.4
569.36047	5.0
570.48492	5.9
575.33478	21.6
577.40625	8.7
581.42377	1.4
582.99298	14.6
584.67810	7.9
586.29749	7.7
587.16345	8.1
588.35516	3.7
594.48553	4.7
596.50110	6.8
597.19196	8.6
600.52240	7.9
602.22498	5.2
603.38287	28.2
604.26514	96.2	y (6) (1+)
605.33411	8.4
609.39923	14.2
618.27759	19.8
619.42126	3.2
620.35455	22.4
623.85809	25.4
630.94348	17.8
632.46918	4.8
636.49414	5.9
637.88141	33.1	b (13) (2+)-NH3, b (13) (2+)-H2O
639.61835	7.1
641.68170	11.3
644.33185	14.1
645.70874	24.1
647.16437	49.0	b (13) (2+)
657.34229	25.5
660.49048	14.9
661.35498	25.2
664.19720	8.3
665.37439	5.1
667.94104	37.4	y (14) (2+), y (21) (3+)-H2O, y (21) (3+)-NH3
669.37463	4.0
671.08398	9.0
675.46173	14.4
676.70190	7.5
677.43451	8.7
678.25610	24.8
681.76685	15.6
683.71851	15.2
686.41968	7.0
688.33441	4.4
689.48480	5.4
690.28845	10.8
691.31488	5.8
693.58441	5.8
695.52930	18.4
696.83759	26.3
701.94098	25.4
703.63641	84.1	b (14) (2+)
705.38708	8.2
706.46930	6.3
712.67102	19.3
713.57458	20.6
714.49072	4.2
715.61511	5.3
726.53699	13.6
727.57837	11.6
729.61438	37.7
730.47571	24.4
735.67041	13.9
737.40881	18.6
742.44165	6.1
743.53571	9.8
747.47705	11.3
750.37854	10.3
751.48608	201.1	b (15) (2+)-H2O, y (7) (1+), b (15) (2+)-NH3
752.40088	36.3
756.21527	31.2
757.53772	12.7
758.46094	7.0
760.21307	280.1	b (15) (2+)
761.30548	55.3
762.58844	21.5
766.52423	3.9
768.52441	30.5
769.55389	24.8
771.60236	20.1
772.42712	4.0
774.92834	17.5
775.64948	3.9
777.88202	16.2
780.42181	13.5
783.70654	16.6
784.56836	17.3
787.11414	39.2	b (24) (3+)-H2O, b (24) (3+)-NH3
787.75995	22.4
789.12524	17.0
792.52203	16.8
795.61639	17.1
797.42700	6.2
798.68213	3.6
799.29175	8.7
800.44055	13.6
801.24579	6.7
802.73639	14.4
805.57727	28.5
809.68494	473.1	b (16) (2+)
810.55035	78.5	b (25) (3+)-H2O
811.49786	14.9
812.61896	17.3
814.61499	26.2
815.68964	7.7
816.54114	13.6
817.45166	24.5
818.93573	18.9
822.53296	32.6	y (17) (2+)-NH3
823.38367	26.9
826.55286	5.4
828.59869	15.8
829.52106	23.8
832.29181	24.1
833.35059	31.3	b (8) (1+)
834.44397	4.0
836.44165	66.9	b (17) (2+)-NH3, b (26) (3+), b (17) (2+)-H2O
837.22223	47.2
838.69934	4.1
839.61310	30.9
840.43103	14.8
842.00073	41.0
843.19086	8.6
845.16486	445.2	b (17) (2+)
846.10437	56.8
846.79987	5.4
848.61890	16.7
850.94128	27.0
851.59650	27.0
852.81134	38.1
854.50885	14.0
855.41504	18.9
856.55750	30.8	y (18) (2+)-H2O
857.94049	20.7
858.56244	29.4
860.19781	129.7
861.04919	10.3
861.85510	26.2
862.61499	14.2
863.46216	15.0
864.39539	33.1	y (27) (3+)-NH3, y (27) (3+)-H2O
865.60474	7.7
867.32086	24.1
868.19092	9.6
870.39478	5.2
871.74713	40.4	b (18) (2+)-NH3, b (18) (2+)-H2O
873.93768	12.5
877.29315	14.0
878.67468	15.9
879.54022	36.2
880.51385	492.0	b (18) (2+), y (8) (1+)
881.52502	127.6
882.66119	14.9
883.57501	18.5
885.36224	43.0
886.47778	19.3
887.42108	9.7
888.53741	27.4
889.51147	16.6
890.89362	9.3
891.88080	11.6
894.07098	39.0
895.73224	72.6
896.74939	62.4	b (28) (3+)-H2O, b (28) (3+)-NH3
897.57733	25.3
899.16473	68.5	b (19) (2+)-H2O
900.60028	36.2	b (19) (2+)-NH3
901.54669	22.5
902.71008	20.4
904.50116	10.3
905.52502	21.8
907.29211	18.5
908.30927	37.8	y (28) (3+)-NH3
909.26440	197.4	b (19) (2+), y (19) (2+)-NH3, y (19) (2+)-H2O
910.58569	119.1
911.20734	11.1
912.57147	8.2
913.54547	47.1	y (28) (3+)
914.34723	14.7
915.00830	13.4
916.14282	100.8
917.32306	84.7	y (19) (2+)
918.28339	3.6
919.87769	83.1	y (9) (1+)-NH3, y (9) (1+)-H2O
921.10974	53.6
922.05023	57.0
924.89325	19.2
926.75348	220.0
927.46814	19.3
928.71246	18.9
929.49329	51.1
930.56720	4.8
931.62103	10.2
932.67456	49.7
933.49194	119.0
934.47937	136.3
935.63159	20.9
936.34015	118.9
937.52814	537.8	y (9) (1+)
938.49664	184.0
939.81677	131.7	[M+3H] (3+)-NH3-H2O
940.55829	31.8
942.18201	30.2
942.99249	16.2
952.99872	20.5
958.74438	101.2	b (20) (2+)
963.48932	9.2
967.36841	26.9
968.11200	7.7
969.53326	10.4
970.68353	6.9
973.46277	28.5
974.42389	18.7
977.94135	11.0
979.28033	22.9
981.47009	8.1
982.68640	13.2
984.58728	8.6
985.54443	24.1
987.56732	173.4	b (21) (2+)
988.59564	11.3
989.45227	28.0
990.65308	14.8
991.61615	7.7
992.64996	81.1
993.62036	121.8
994.28192	28.4
1000.74084	24.5
1001.45319	13.7
1002.56763	24.4
1003.40820	6.4
1004.67358	154.5
1007.62091	17.2
1009.22406	30.7
1010.47491	21.9
1011.62793	10.5
1012.30896	14.4
1017.90350	74.1	y (10) (1+)-H2O
1019.59344	43.8	y (10) (1+)-NH3, b (10) (1+)
1020.44086	23.1
1021.97656	46.2
1024.28430	6.6
1026.76306	8.0
1036.56116	95.7	y (10) (1+)
1037.69800	61.6
1038.79907	21.4
1042.36914	7.4
1044.82825	11.5
1045.52319	12.5
1047.57593	15.8
1048.32935	72.8
1049.28198	21.6
1050.01221	38.1
1050.64197	115.5
1051.44214	5.9
1052.13538	11.0
1052.98999	46.1
1055.53491	10.1
1059.21069	9.2
1059.86584	24.9
1060.59790	24.2
1062.06091	48.9
1063.91919	19.5
1065.75061	26.0
1066.89417	41.9
1068.99353	83.4
1069.72241	3.2
1073.73425	44.0
1077.66943	14.6
1078.53699	29.8
1079.33044	45.8
1081.18848	92.7
1082.09827	14.7
1083.55969	8.1
1084.26147	44.7
1085.04578	28.4
1086.30090	27.4
1087.16064	26.9
1089.60168	144.7
1092.68323	71.1
1093.55298	238.8	y (11) (1+)
1094.70630	181.1
1095.59949	42.8
1099.19507	35.4
1100.62793	8.8
1101.71509	28.0
1102.59570	69.1
1103.38843	20.1
1105.69861	10.5
1113.45508	10.4
1116.61707	33.5	b (23) (2+)-NH3, b (23) (2+)-H2O
1118.64453	31.8	y (23) (2+)
1122.47375	15.9
1123.45068	9.0
1125.65942	77.8	b (23) (2+)
1129.86536	4.6
1131.35022	202.6
1132.51184	8.2
1136.03357	101.6
1139.44470	39.7
1140.86182	43.3
1142.65295	19.9
1144.92920	18.9
1146.58704	12.4
1147.93738	68.0	y (12) (1+)-NH3
1156.71692	10.0
1157.50793	62.2
1158.65540	13.7
1160.79626	16.3
1163.28174	36.4
1164.65125	44.3	y (12) (1+)
1165.66431	47.0
1167.82141	103.4	y (24) (2+)
1169.81860	20.1
1170.70886	17.0
1171.82666	43.0
1172.76672	10.9
1174.07227	7.0
1175.50476	34.9	b (12) (1+)-H2O
1176.70264	1.8
1178.37732	26.7
1179.64282	57.8
1181.04211	33.8	b (24) (2+)-NH3, b (24) (2+)-H2O
1183.53210	9.0
1185.72998	21.2
1188.32275	120.2	y (25) (2+)-H2O, y (25) (2+)-NH3
1189.54529	77.2	b (24) (2+)
1190.22595	15.7
1191.51294	2.4
1193.12402	22.5
1193.78174	10.6
1196.83411	16.4
1198.11841	20.3
1198.96680	2.8
1199.70667	5.6
1201.18201	34.1
1204.10022	20.3
1205.57446	3.7
1208.29749	27.6
1211.68384	3.7
1212.31592	6.0
1213.79639	9.1
1214.53186	7.3
1215.58960	22.0
1216.83862	19.3
1218.05737	10.1
1223.79016	6.7
1225.54956	158.5	b (25) (2+)
1226.15796	34.6
1228.89661	6.7
1230.23767	22.3
1230.89111	27.7
1232.13550	7.6
1235.39148	20.7
1236.78162	70.7
1239.33362	55.9	y (26) (2+)-NH3, y (26) (2+)-H2O
1240.25256	94.8
1241.67053	8.4
1243.17969	13.0
1244.51477	32.0	b (26) (2+)-H2O, b (26) (2+)-NH3
1245.67139	7.4
1246.50391	17.8
1247.78210	121.7	y (26) (2+)
1248.71680	89.7
1249.91125	23.8
1253.87158	31.9	b (26) (2+)
1254.84058	58.2
1259.52283	26.0
1260.86609	16.9
1263.10242	16.3
1264.27759	19.4
1267.02405	3.3
1273.36890	3.3
1274.72571	20.4
1275.41980	11.3
1276.87769	22.0
1287.75781	7.1
1288.54944	18.0
1291.87769	10.4
1292.78320	85.2	b (13) (1+)
1293.65698	23.4
1295.60376	81.2	y (27) (2+)-H2O, y (27) (2+)-NH3
1296.20789	27.4
1297.12769	24.4
1298.17871	31.6
1299.95667	53.2
1301.52808	76.2	b (27) (2+)-H2O, b (27) (2+)-NH3
1302.19934	49.2
1304.27136	65.0	y (27) (2+)
1305.07739	14.9
1306.83679	13.0
1310.38843	285.7	b (27) (2+)
1311.13232	204.6
1311.75977	109.3
1314.75439	18.0
1319.56763	15.6
1322.54797	18.9
1330.65576	13.5
1332.55347	14.2
1340.28503	21.9
1341.06677	20.6
1344.96265	17.2
1346.23596	19.5
1348.68762	26.9
1350.47534	5.8
1353.06738	17.4
1353.89807	47.0	b (28) (2+)
1354.86243	47.4
1355.56482	30.6
1357.03943	5.7
1357.89429	4.8
1361.68323	7.8
1374.32349	5.5
1375.46191	33.0
1376.57349	9.5
1386.76538	18.0
1387.81091	5.7
1388.68359	10.7
1390.63257	8.3
1394.83032	4.1
1396.29919	19.4
1397.70776	11.0
1400.72510	19.8
1402.59302	5.4
1404.30164	13.9
1405.67114	70.7	b (14) (1+)
1406.67053	30.5
1407.31909	9.8
1408.56140	7.7
1416.71704	17.2
1417.82947	20.9
1419.83154	5.3
1423.30237	6.2
1441.80005	6.9
1443.70630	16.9
1461.64478	4.8
1478.73804	9.3
1485.86499	17.1
1496.69556	3.6
1499.71362	21.6
1500.94678	35.9	b (15) (1+)-NH3, b (15) (1+)-H2O
1501.73840	2.2
1502.62866	9.8
1518.68628	152.2	b (15) (1+)
1519.76050	98.2
1520.73328	77.3
1521.78967	5.8
1530.39453	3.9
1539.83398	13.8
1545.58264	14.5
1548.73315	30.3
1553.65527	12.6
1563.68298	5.8
1590.74805	3.4
1592.21570	5.5
1592.92554	15.3
1594.38147	5.1
1599.79382	26.3
1601.92383	12.6
1602.65967	19.2
1615.91541	4.5
1617.91956	48.7	b (16) (1+)
1618.87256	93.6
1619.94922	43.0
1620.90857	11.4
1652.32654	7.1
1668.89246	13.0
1671.81189	7.5
1689.16382	58.8	b (17) (1+)
1689.84436	15.6
1694.66370	13.2
1703.11292	9.8
1724.85059	7.9
1744.07312	15.9
1760.92712	9.5
1761.90930	37.5
1764.95447	13.8
1772.28625	7.4
1781.15564	5.7
1786.85010	6.7
1804.88306	21.2
1817.10449	3.4
1832.94604	8.5
1833.76978	14.7
1898.98792	14.0
1915.92175	6.3
1916.91113	56.3
1917.85925	40.1
1919.25671	17.6
1932.95386	11.5
1957.00891	7.9
1973.92529	12.6
1990.34814	29.8
