# Supplementary material for: Top-Down and Bottom-Up Identification of Proteins by Liquid Extraction Surface Analysis Mass Spectrometry of Healthy and Diseased Human Liver Tissue
Source: J Am Soc Mass Spectrom. 2014 Sep 3;25(11):1953–61. doi: 10.1007/s13361-014-0967-z (PMC4197381; doi:10.1007/s13361-014-0967-z)
Supplement: Supplementary file 6 — (ZIP 3005 kb) [file 13361_2014_967_MOESM6_ESM.zip › data/DVIEQLNLVTTWLQLQIPR_-4_2_76992.txt]

       m/z	          i	matches
 215.17914	      14.6
 224.18961	       1.7
 233.29208	       7.9
 235.12396	       6.2
 239.66644	      14.0
 241.17709	       5.1
 243.40068	       3.6
 244.46472	      19.9
 245.11310	       6.3
 259.21436	       9.1
 272.28741	      38.6	y (2) (1+)
 273.26608	      10.2
 281.21133	      35.5
 282.24133	      11.7
 283.23944	      12.4
 285.47333	       7.9
 293.18042	       2.6
 303.18713	      23.0	b (8) (3+)-H2O, b (8) (3+)-NH3
 306.42963	       3.1
 317.24957	       9.5
 319.33862	       8.4
 328.24817	      21.1	b (3) (1+)
 329.22791	      39.6
 331.37613	      15.9
 337.27805	       7.4
 341.33008	       6.0
 343.25598	       2.3
 344.23846	       5.3
 346.31653	       2.7
 347.26062	       4.1
 349.34790	       4.0
 351.59906	       4.1
 353.47913	      18.3
 355.34338	      21.8
 357.33459	       7.9
 370.19812	       6.5
 371.73969	      12.6
 373.35757	       5.0
 377.48260	      22.2	y (6) (2+)
 378.25912	       7.3
 381.42938	       5.3
 382.59869	       3.9
 385.40674	     102.3	y (9) (3+), y (3) (1+)
 386.47772	      40.7
 387.71307	       9.7
 389.47382	      13.8
 390.24796	       4.2
 391.43921	      14.5
 398.25647	       7.8
 399.43680	       9.8
 407.60919	       5.4
 415.29953	      12.9
 416.51355	       9.2
 421.19983	      12.5
 425.20154	       5.2
 428.77332	       3.4
 433.53467	      20.5
 434.68414	       7.6
 435.37024	      10.5
 437.37582	       7.0
 443.54721	      15.1
 444.39020	      14.0
 457.46716	      10.1
 458.43103	      10.3
 466.22632	      19.1
 468.29309	       3.7
 473.21753	       7.9
 475.37073	      14.7
 483.26941	      16.1
 484.13446	       3.0
 491.35510	       6.5
 498.38300	      28.2	a (9) (2+)
 502.34619	       9.1
 504.11450	       7.2
 507.61407	       5.8
 508.44397	      11.1
 509.39716	      16.2
 512.08588	      26.8	b (9) (2+)
 513.55286	      26.5	y (4) (1+)
 515.38617	      14.1
 519.32544	      22.3	y (8) (2+)-NH3
 520.48181	       6.1
 522.21808	      18.9
 525.45636	       5.7
 526.55981	       6.9
 527.71851	      17.7
 529.25873	      13.4
 530.12671	      17.2
 531.45514	      12.0
 533.47827	      20.9
 541.52863	       3.4
 543.46021	      15.6
 545.78796	      17.2
 546.52502	       8.2
 551.41626	      25.2	b (14) (3+)
 552.38556	      19.5
 556.29303	      15.8
 557.25079	       3.8
 561.76892	      22.6
 566.30920	       8.0
 575.34137	       6.2
 578.54492	       4.4
 581.62415	       4.9
 583.48907	       6.2
 585.49036	       9.4
 587.47479	      23.1
 588.46753	       6.6
 590.36676	       9.3
 591.37915	      15.9
 595.12952	       2.0
 596.41449	      10.1
 599.72070	      22.5	a (11) (2+)
 600.36591	      12.2
 601.60736	      13.2
 602.58136	       4.5
 603.31177	      14.2
 606.61011	      18.6
 607.40717	       6.2
 611.27917	       9.9
 612.43958	      15.2
 613.36957	       4.4
 616.72028	      17.4
 617.53162	       9.0
 619.36505	      19.9
 620.24170	       4.3
 623.84967	      12.8
 626.55597	      33.3	b (16) (3+)-H2O, b (16) (3+)-NH3, y (5) (1+)
 627.55743	      16.0
 630.37469	      10.8
 631.59570	      32.8	b (16) (3+)
 636.45355	       4.1
 637.47205	      17.1
 639.45386	       9.9
 645.37952	      12.2
 646.39648	      14.0
 647.27985	       4.0
 649.19543	       5.1
 651.51221	       8.7
 653.36896	      10.5
 654.25177	       5.4
 657.64209	       4.9
 660.46863	       6.3
 669.52972	       9.3
 670.96967	      34.0	a (6) (1+)
 671.81055	       9.2
 676.77380	      12.7
 677.91113	      49.0	y (11) (2+)
 681.70325	      10.6
 683.52356	      11.9
 684.54779	      10.6
 686.41644	      15.7
 687.53760	      15.4
 688.56549	      15.1
 689.61816	       6.2
 691.13776	      31.1
 693.11792	      19.2
 697.45044	       5.1
 698.60449	     133.1	b (6) (1+), b (12) (2+)-NH3, b (12) (2+)-H2O
 699.51215	      46.3
 700.25500	       5.4
 702.39752	      11.8
 703.45349	      12.4
 704.44238	       3.4
 706.52734	       5.6
 707.41937	      44.9	b (12) (2+)
 708.36438	       5.3
 711.64056	      10.6
 714.66193	      10.6
 716.40735	      12.9
 717.47076	      67.8
 718.36597	       8.5
 723.60272	       5.2
 724.72137	      18.2
 725.53119	     123.6	y (12) (2+)-H2O, y (12) (2+)-NH3
 726.46838	       6.2
 727.53973	       7.0
 729.58221	      33.4
 730.30353	      21.1
 730.94189	      13.3
 732.39014	      44.6
 733.45868	       2.1
 734.45331	      14.5
 736.46014	      13.3
 737.68274	       6.2
 739.05798	      20.4
 742.64526	     152.6
 743.54535	     414.2
 744.80078	     102.7
 747.13776	      18.7
 747.99823	      17.1
 748.69476	      63.5	a (13) (2+), [M+3H] (3+)-NH3-H2O
 751.46545	      32.8
 752.47418	     157.4
 753.23352	      62.5
 754.54382	      20.6
 755.54077	       9.3
 766.46869	       6.1
 768.75995	      40.9
 770.49298	      30.4
 771.68054	      15.8
 772.45526	       9.6
 775.58746	       6.5
 777.62140	      26.1
 779.11627	      13.5
 782.56299	      20.2
 783.87280	      10.1
 787.25171	      33.6
 791.41071	      16.2
 799.55023	       4.4
 804.51434	      31.5	a (14) (2+)-H2O, a (14) (2+)-NH3
 805.72284	       5.4
 808.36389	       6.0
 810.63263	       3.6
 812.57715	      13.3
 817.21667	      44.9
 819.53992	      28.3	b (14) (2+)-NH3
 825.14722	      12.4
 826.19928	       9.1
 829.67438	       3.4
 837.62878	      16.9
 840.57227	      33.5
 841.56097	      39.0
 843.72198	      20.0
 844.59351	       3.9
 846.74896	      49.1
 848.73108	      25.8	y (14) (2+)
 853.47156	      77.3
 856.59729	       6.3
 866.66077	       5.5
 867.67572	      21.8	y (7) (1+)
 868.58038	      32.6
 869.54578	       6.1
 870.64990	      14.6
 871.53418	      15.0
 873.63501	      12.7
 878.86548	      32.1	a (8) (1+)-H2O
 881.28937	      68.0
 883.46753	      15.9
 884.29474	      74.1	b (15) (2+)
 885.15009	      26.4
 894.08032	      23.0
 895.36664	      20.8
 898.43298	      22.8
 899.46130	      16.9
 900.63544	       7.3
 907.23914	      32.2	b (8) (1+)-H2O
 909.60229	      10.3
 910.93274	      12.2
 912.85559	      62.9
 921.54388	      12.1
 925.66650	      65.7	a (16) (2+)-NH3, a (16) (2+)-H2O, b (8) (1+)
 926.63019	      19.8
 927.41528	      38.2
 929.13452	       7.8
 939.27191	      12.6
 940.14160	       6.1
 947.91547	      48.6	b (16) (2+)
 948.69696	      43.3
 949.53717	      22.6
 950.42120	      13.0
 952.64587	      13.7
 954.22772	       8.5
 955.34698	       5.7
 956.19824	      31.0
 958.58911	      12.2
 960.93561	       8.4
 967.40009	       9.4
 969.65582	      29.2
 970.71234	      40.1
 971.64746	      15.7
 974.72510	      75.3
 976.61615	      26.4
 977.24646	      84.7	y (16) (2+)
 982.26703	      18.4
 984.68884	       7.1
 985.89136	      31.3
 988.78485	      10.3
 991.58179	      11.9
 995.96136	      85.3	b (17) (2+)-NH3, a (9) (1+), b (17) (2+)-H2O
 996.56152	      10.3
 997.79187	      29.8
 998.96552	       9.8
1005.02234	     106.6	b (17) (2+)
1007.64185	      10.9
1010.65149	      10.9
1020.38098	       7.8
1024.69336	     108.7	b (9) (1+), y (17) (2+)-NH3, y (17) (2+)-H2O
1025.69287	      37.4
1033.25708	      20.6
1034.99756	      25.4
1040.91113	       5.4
1049.49109	      13.0
1054.81055	       4.5
1066.48328	      32.8
1067.08813	       9.5
1081.74316	       9.9
1083.78955	      39.3
1084.80920	      28.0
1087.65479	      22.5
1088.81055	       5.7
1097.32275	       6.4
1124.40674	      14.6
1125.65234	      17.3
1126.70630	      20.0
1128.72595	      14.5
1144.55774	       9.3
1161.64856	      11.4
1168.77124	      20.0
1171.76196	      21.2
1197.05786	      18.6
1198.80847	       3.2
1200.88586	      11.3
1206.12500	      11.6
1208.74158	      19.9
1209.39392	       3.3
1226.73792	      15.2
1227.66589	       3.2
1228.76367	      10.9
1229.76990	       6.3
1231.52368	       7.4
1238.94495	      35.3	y (10) (1+)-NH3
1242.69519	       6.1
1255.82715	       8.4
1274.10645	       6.1
1282.00085	       8.5
1288.91882	       2.1
1310.80664	       3.8
1378.86670	       6.2
1396.84399	      12.4
1404.39343	      11.3
1406.63855	      13.1
1411.50208	      17.8
1425.82141	      19.1
1467.70203	      10.4
1472.66321	       7.7
1525.84705	      22.1	b (13) (1+)
1528.00476	      19.9
1553.06970	       6.8
1569.84119	       4.1
1653.95923	      30.4	b (14) (1+)
1654.80652	      10.7
1681.02063	      28.8
1681.86938	      25.9
1682.71179	      17.2
1751.02112	      13.5
1795.01440	      14.4
1796.04065	       8.9
