# Supplementary material for: Top-Down and Bottom-Up Identification of Proteins by Liquid Extraction Surface Analysis Mass Spectrometry of Healthy and Diseased Human Liver Tissue
Source: J Am Soc Mass Spectrom. 2014 Sep 3;25(11):1953–61. doi: 10.1007/s13361-014-0967-z (PMC4197381; doi:10.1007/s13361-014-0967-z)
Supplement: Supplementary file 6 — (ZIP 3005 kb) [file 13361_2014_967_MOESM6_ESM.zip › data/FNFASDVLDHWADMEK_-4_2_75594.txt]

m/z	i	matches
185.13605	11.1
189.10065	8.2
193.06030	8.7
195.10555	8.3
199.12971	10.5
203.27504	18.2
204.15550	7.8
211.28249	5.4
214.11588	2.8
215.22998	31.4
217.04137	101.0
218.23349	48.0
219.19641	14.2
224.32068	9.4
225.20813	17.3
226.22235	4.4
227.36716	14.9
228.13649	14.1
229.18494	6.6
230.23151	8.9
233.60654	37.6
234.30675	2.2
235.29138	18.0
237.09683	5.7
240.16559	6.1
240.86563	7.3
241.65216	5.2
243.22029	22.7
244.35324	14.6
245.15143	184.1
246.30084	67.3
247.13156	3.8
248.98938	15.5
250.50728	13.1
253.28636	53.3
255.24966	19.7
256.41321	15.1
258.32986	27.7
259.19531	20.0
260.13486	11.3
262.22113	673.5	y (4) (2+), b (2) (1+), a (5) (2+)-NH3
263.29895	71.4
266.24976	19.9
267.36398	13.4
270.27921	14.0
271.24738	10.6
272.32559	5.2
274.49231	9.6
276.19290	48.4
276.80457	2.3
278.14618	8.8
279.15277	4.8
280.16849	1.9
282.38184	3.2
283.48431	5.5
288.28323	34.6
289.47125	23.6
292.43979	6.9
297.67883	9.3
298.37872	49.6
299.16013	12.0
302.30707	6.2
303.40295	6.8
305.26620	22.5
307.40408	47.0
310.34174	7.0
315.37183	4.4
316.40570	22.2
317.28864	14.9
318.35062	3.9
321.24121	9.0
325.36133	20.5
327.37048	58.5
328.19824	5.3
331.27115	13.8
332.74594	3.4
333.35776	32.8
340.38562	8.1
343.22537	44.3
346.40280	3.0
347.17657	3.6
348.29541	5.5
349.42355	11.1
352.46130	7.5
354.80365	14.4
355.43042	15.0
356.53046	31.5
358.22864	9.8
359.30804	13.8
360.45084	3.2
361.43695	30.4
362.32642	9.5
364.34229	62.5
365.26852	7.8
367.39655	5.1
369.49084	27.5
370.82355	15.6
371.50366	25.1
372.43665	6.0
373.75232	21.6
374.40851	188.9
375.38342	14.9
378.38538	6.2
379.33551	8.5
381.35275	45.4
383.35397	21.9
384.28589	3.9
385.12744	11.7
386.46909	8.7
387.36072	19.2
389.68396	7.7
390.33655	16.9
391.37061	103.3
392.38007	97.7
393.41010	15.5
394.44135	25.4
395.49084	12.6
396.39102	11.9
398.56467	10.8
399.49390	120.4
401.26807	4.6
403.01648	2.3
404.26257	22.5
407.32568	118.5
408.38934	33.9
409.35205	343.3
410.50323	76.3
411.33118	2.6
412.45511	8.7
413.25305	9.3
415.38855	22.6
418.30463	41.0
419.38013	2.8
420.34668	16.2
421.36127	11.6
424.49524	11.3
425.18512	11.2
427.12061	30.0
428.47339	10.5
430.38501	24.2
431.27582	4.1
434.59955	62.1
435.33807	564.0	a (11) (3+), a (4) (1+)-NH3
436.30511	111.1
436.96332	2.7
438.49750	64.5
439.20392	2.2
440.36499	12.0
442.28473	13.4
443.23718	4.7
446.55078	7.0
448.50781	27.8
449.21735	22.1
451.47864	3.4
452.47241	17.9
455.32214	18.4
456.39911	121.1
457.40735	9.8
458.84204	36.4
459.59479	3.8
461.57422	11.5
462.37640	51.9
463.33295	274.8
464.35034	82.3
466.51166	3.1
468.03778	37.5
469.28888	13.7
470.38464	22.7
472.65161	37.1
475.28546	24.0
476.15967	26.5
477.41711	58.7
478.37115	9.3
480.20850	138.7
481.33173	13.2
482.15680	22.2
483.31512	3.5
484.25244	8.0
485.31622	22.3
486.33240	15.4
487.32373	130.5
487.97156	22.5
489.36835	22.2
490.21661	10.4
492.53210	28.5
494.20679	211.3
496.49939	14.1
497.41931	39.2
499.58026	22.8
500.34937	16.8
502.32147	11.7
503.28479	6.3
505.25409	37.3
506.39911	92.2
507.48816	29.5
508.48401	8.3
509.42865	5.4
510.61530	38.4
511.41956	1.9
513.48724	32.5
514.26105	10.9
516.64941	53.9
517.42377	12.0
519.46747	18.3
520.35223	9.0
522.20734	41.9
523.26685	40.9
524.41705	78.3
525.99994	31.0
526.79871	17.7
527.41705	39.6
528.51660	43.8
529.47925	27.7
531.05334	28.7
532.17529	95.8
533.27026	30.8
536.41968	49.4
537.36523	26.8
539.28387	21.9
541.36017	202.2
542.76141	18.1
543.51300	2.7
545.22247	19.0
546.39923	8.1
547.07568	7.7
548.83246	206.0
549.61176	3.8
550.46747	521.5	b (14) (3+), a (10) (2+)-H2O, b (5) (1+)-NH3, a (10) (2+)-NH3
551.45142	165.5
552.31641	48.6
554.44818	119.0
555.36444	226.3
556.09033	37.0
559.70398	21.2
560.47717	7.4
561.41223	7.3
562.59192	5.0
563.47479	72.8
564.39386	66.2
565.41516	14.4
566.33759	82.9
567.34692	40.5
568.46320	18.2
569.42596	399.6
570.44342	49.7
571.42755	11.7
572.67749	163.0
573.57776	84.2
574.81299	83.5
576.19293	67.4
577.40021	81.8
579.13763	24.6
580.37000	38.3
581.37836	106.3
582.35583	41.6
583.43689	52.7
584.43726	36.4
585.32770	7.1
586.60602	43.0
587.63361	31.6
588.59106	24.6
589.29095	70.5
591.42798	3.5
593.48315	126.0
594.09924	21.2
594.72992	7.4
595.41748	68.9
596.36914	9.6
598.18933	628.1
599.29675	109.6
600.43402	10.1
602.43555	647.9
603.41608	76.8
604.43109	42.8
606.11011	84.6
607.37012	303.3
608.09674	13.4
609.29663	6.8
610.94257	24.0
612.08612	67.8
613.30640	25.1
614.51349	21.7
615.32324	18.3
616.51501	22.2
619.24249	114.0
620.31873	41.6
622.30249	229.3
622.95587	91.5
624.50305	469.2
625.35162	793.1
626.28015	30.1
627.86230	62.7
630.74622	2059.9	[M+3H] (3+)-NH3-H2O
631.76172	117.6
633.54120	974.0
634.45203	82.6
635.79541	216.6
636.52557	43.3
637.39832	5.1
641.52466	89.3
642.66345	27.1
643.34760	11.2
645.89362	4.6
647.52423	7.8
649.44550	46.9
651.56317	7.1
654.52234	76.4
659.22668	27.2
661.09406	13.4
662.70844	31.7
664.46735	151.9
665.38641	57.6
667.37781	19.1
668.42676	6.0
669.29279	6.4
670.67590	15.4
674.28925	99.1
675.15649	15.2
677.82300	25.8
680.10175	415.4
680.88953	109.5
682.51532	403.1
683.45898	87.9
684.50018	64.8
685.58350	6.3
693.65094	13.0
695.52808	4.9
696.65613	51.1
697.61212	25.6
698.51563	8.1
699.45544	31.0
701.35754	25.3
703.03491	23.7
704.55072	81.9
705.31018	20.0
707.22607	50.0
708.62372	4.9
710.39478	4.1
711.58319	40.8
712.20331	147.0
713.76062	43.5
714.48236	115.7
715.53674	601.3	y (12) (2+)-NH3
716.57568	119.6
723.58582	4301.8	y (12) (2+)
724.40833	670.6
726.46643	30.8
727.51807	3.5
728.60510	39.3
729.50140	21.2
730.96216	45.4
732.36652	24.5
733.69757	31.2
734.54059	101.5
735.58630	4.9
736.43243	44.2
737.23895	57.4
738.52173	9.6
742.07831	50.9
744.79144	24.1
745.46448	30.9
746.67865	34.4
747.42389	35.2
749.07849	78.2
750.13904	107.6
751.31311	107.2
751.99030	113.9
754.01288	49.6
754.72791	42.3
756.44983	2.7
759.11163	4158.0	b (13) (2+), y (13) (2+)
760.03162	378.3
761.03607	71.5
762.75055	6.5
763.63574	27.4
764.49219	53.2
765.81232	27.7
766.54779	5.3
767.86792	26.8
768.64001	14.0
769.45062	43.8
770.20264	32.3
771.03571	21.3
773.58533	25.2
774.55933	9.7
775.75684	102.1
777.44220	16.8
779.34436	129.6
781.41467	23.2
782.68134	27.5
784.95807	31.1
786.03400	21.5
786.99188	26.9
793.71747	22.3
794.77997	41.3
797.51544	146.9
798.40405	39.9
799.09583	16.2
799.84979	2.2
801.75775	8.3
802.53052	7.7
803.45325	20.3
805.26306	202.9
805.97321	101.2
806.64673	58.7
807.57544	67.4
810.50171	24.0
811.87122	6.8
815.19354	124.5
816.42810	249.2
817.60217	39.0
818.56738	31.1
819.35773	15.7
820.76208	52.0
822.24677	28.2
823.54205	269.8
824.51245	118.1
825.48218	86.7
826.36053	5.6
827.36731	20.7
828.61578	225.0
829.65088	74.7
830.58099	57.1
831.62097	61.8
832.67950	9717.9	y (14) (2+)
833.45959	1508.9
834.58069	45.1
835.23877	30.3
836.29059	36.8
837.52277	12.9
840.45654	22.7
841.40637	111.9
842.05530	37.3
845.69830	58.6
846.51294	16.9
848.71509	82.8
850.09412	66.2
851.45001	5.1
852.43982	4.2
855.36078	60.7
859.74554	21.1
860.49109	14.9
861.74591	25.5
862.53076	72.2
863.69843	35.4
865.23138	29.9
866.96399	10.2
872.29840	380.9
873.06421	81.1
876.06024	12.3
877.75201	25.1
881.09863	263.2
882.00537	26.6
882.69537	22.1
883.72095	54.1
884.57373	12.9
885.58795	303.3
886.59619	165.9
889.74072	907.7	y (15) (2+), b (15) (2+)
890.52319	194.5
892.51196	96.0
893.52466	59.5
894.21698	24.2
895.11279	128.3
896.49036	29.7
898.37262	7.2
901.00128	5.8
905.61621	71.0
906.69537	38.0
909.89111	22.8
910.66046	46.5
911.68170	55.9
912.97577	48.3
916.49890	42.8
917.56561	4.4
921.37372	8.6
924.65466	5.0
925.82959	25.5
928.49969	7.5
930.63336	2.5
941.35834	10.5
948.64838	10.1
949.51971	21.1
955.61072	9.6
961.66138	6.7
965.58295	21.0
967.76166	31.0
968.63348	47.5
969.53839	12.2
973.61401	16.1
980.14319	3.9
981.65808	6.1
984.58490	30.0
985.76526	8.6
986.61176	313.7
987.69159	43.0
991.11835	9.3
991.74158	24.1
993.41840	2.8
995.44958	3.8
996.44916	17.4
998.20605	4.8
1002.74463	7.4
1003.83728	17.3
1006.72845	8.3
1008.74530	13.9
1009.76111	15.0
1011.66718	29.8
1012.36877	7.8
1020.74841	12.5
1024.55164	11.2
1031.43457	26.7
1032.25696	22.8
1033.61206	7.2
1034.32642	16.8
1038.62158	192.6
1039.61768	182.0
1040.71716	16.9
1044.61890	3.0
1048.44751	3.1
1053.62366	4.1
1055.74731	4.4
1058.54883	17.2
1061.48181	8.5
1071.66809	10.4
1072.87439	27.6
1075.39575	8.8
1079.76648	3.5
1081.64856	23.1
1082.78271	7.1
1083.64075	15.5
1090.64099	40.0
1091.57568	7.9
1093.19580	30.3
1098.59094	2.4
1099.89404	84.0
1100.62134	36.6
1101.38574	7.4
1108.54456	7.6
1109.66272	121.3
1110.55396	41.5
1111.61377	10.0
1114.65344	15.4
1120.72449	11.0
1124.81628	8.7
1125.54395	5.0
1126.62952	2.9
1128.48535	21.4
1130.87695	3.9
1136.87500	12.5
1139.65552	8.4
1144.65552	42.3
1145.38904	17.5
1146.74805	53.1
1151.43677	12.1
1152.55957	6.5
1153.22681	13.5
1169.65027	11.9
1172.46729	12.9
1235.53455	15.7
1243.67480	9.8
1257.63831	45.6
1258.55383	21.9
1309.92932	11.6
1316.71204	18.0
1355.72705	9.0
1358.66333	10.9
1370.81519	29.2
1371.59509	33.8
1372.67310	8.6
1388.76038	3.6
1389.52051	21.7
1468.57434	10.8
1517.84143	13.6
1518.71277	14.8
1519.72388	20.2
1532.63623	12.7
1596.67651	7.6
