# Supplementary material for: Top-Down and Bottom-Up Identification of Proteins by Liquid Extraction Surface Analysis Mass Spectrometry of Healthy and Diseased Human Liver Tissue
Source: J Am Soc Mass Spectrom. 2014 Sep 3;25(11):1953–61. doi: 10.1007/s13361-014-0967-z (PMC4197381; doi:10.1007/s13361-014-0967-z)
Supplement: Supplementary file 6 — (ZIP 3005 kb) [file 13361_2014_967_MOESM6_ESM.zip › data/EPHPLQFLREANAGNLKPLFEFVREALKPVDSGEAR_-4_2_83549.txt]

m/z	i	matches
314.23721	6.2
315.66287	2.6
318.49716	3.3
333.51331	8.8
335.74432	12.3
338.02203	4.5
341.15454	3.3
348.26300	8.2
360.34772	70.4
361.63959	8.2
390.21240	5.5
395.27051	7.8
400.25873	15.9
411.41223	19.4
418.33990	12.7
425.22412	10.5
438.68137	13.8
450.25073	2.6
452.31595	2.5
455.16617	4.8
469.33652	9.5
477.02258	4.0
479.53070	15.5
480.50079	12.6
482.27173	6.6
484.24008	13.1
486.32275	4.0
487.19635	4.7
491.26068	13.0
505.44177	2.3
512.91870	20.7
525.27942	5.4
529.26160	9.1
530.18927	5.1
532.35962	2.8
539.30164	12.5
542.43500	6.9
546.49390	54.8
547.18976	7.4
550.28528	10.2
554.04822	9.7
555.21179	12.4
557.73712	14.8
572.19666	8.8
579.40668	35.9
582.68677	7.3
588.46088	8.1
590.30701	5.5
597.19427	10.2
598.41217	7.0
599.34973	13.6
603.24902	3.1
607.56299	4.7
609.31110	6.1
614.86346	26.2
615.51599	8.1
618.21405	5.3
620.87683	3.9
623.35217	6.4
624.41272	4.1
629.56091	8.0
638.92047	8.7
640.41504	4.9
659.39478	11.0
660.38562	15.3
666.36047	1.9
668.58643	16.8
669.89380	19.1
677.47107	12.1
680.24634	5.2
681.44971	10.9
683.67505	11.1
684.52869	4.4
687.36096	3.4
687.96472	20.5
695.60712	9.7
696.68457	28.1
703.37219	3.6
708.57422	23.5
710.38904	3.0
713.67249	28.2
714.87463	21.7
716.56366	65.3	b (12) (2+), y (7) (1+)-NH3
717.44995	16.1
718.47333	5.8
719.49487	3.3
722.54059	12.8
723.75854	19.4
726.53326	2.1
728.47876	35.8
729.55273	5.4
732.51190	43.5
738.44348	19.1
746.46265	7.2
750.59766	6.0
754.43335	15.5
764.02576	13.2
766.44360	4.3
767.59814	12.3
769.43323	26.2
771.16919	20.5
774.43274	4.6
776.54095	17.1
780.95117	23.7
786.51367	3.4
787.32385	10.8
789.35718	3.4
794.38916	6.3
796.96716	26.4
797.94312	40.1
799.48413	12.0
800.45740	13.9
809.59851	10.5
811.94617	24.1
813.70898	55.4
815.41382	59.5	a (15) (2+)-H2O, a (15) (2+)-NH3
818.02075	20.8
821.61536	13.0
824.52222	7.3
825.63159	9.0
826.45227	13.0
827.51428	47.7
828.36780	14.7
829.27002	68.0	b (15) (2+)-H2O, y (15) (2+)-NH3, a (29) (4+), b (15) (2+)-NH3
830.47021	42.9
831.72559	15.6
832.73572	227.2	b (7) (1+)-NH3, y (22) (3+)-NH3, b (29) (4+)-H2O, y (22) (3+)-H2O, b (29) (4+)-NH3
833.52954	15.3
835.46899	20.0
837.60498	432.6	b (15) (2+), y (15) (2+)
838.59436	116.3	y (22) (3+)
840.13770	30.7
842.63757	31.1
843.66455	6.4
844.38354	3.0
845.50488	34.2
854.33032	8.6
855.45178	24.7
859.77576	21.8
864.60474	14.4
868.02966	302.7	a (23) (3+)-H2O, a (23) (3+)-NH3
868.86694	26.9
870.16797	2.4
871.30286	14.2
876.24841	20.9
876.93408	9.9
877.59375	78.3	b (23) (3+)-H2O, b (23) (3+)-NH3
880.63000	6.6
884.33032	89.7
885.34705	10.8
886.23450	3.7
887.38379	20.4
893.38525	91.7	y (16) (2+)-H2O, y (16) (2+)-NH3
894.07813	52.2
895.30554	18.6
896.43420	22.8
898.49402	7.5
899.37415	10.6
900.38013	13.0
902.20276	348.1	y (16) (2+)
903.20862	39.7
905.77832	33.8
907.32935	65.5	b (32) (4+)-H2O, b (32) (4+)-NH3
910.46948	7.8
912.77795	18.4
913.61450	18.9
914.44751	26.5
916.04468	53.4
918.67297	17.4
921.63135	11.0
924.41248	160.4	y (33) (4+)-H2O, y (33) (4+)-NH3
925.19336	118.4
926.09900	18.9
930.60010	18.8
932.56653	13.4
937.44434	12.9
938.74060	83.7
939.38867	83.3
941.51526	39.2
944.19128	15.2
946.21985	12.1
949.15405	130.5	b (17) (2+)-H2O
950.06311	50.5
951.48108	8.0
952.53418	17.2
954.28650	24.7
955.60059	6.1
956.38672	28.1
958.32776	420.2	y (34) (4+)-NH3, y (9) (1+), y (34) (4+)-H2O, b (34) (4+), b (17) (2+)
959.16479	255.1
960.02966	20.7
965.62427	4.7
966.30261	16.9
970.45361	76.6
971.33679	118.9	b (35) (4+)-NH3, b (35) (4+)-H2O
974.20996	324.3
975.64490	54.9
976.44067	5.9
977.53809	15.2
978.60767	25.2
980.27002	34.1
984.88403	6.4
985.61267	14.6
986.49988	18.1
990.79175	126.7
991.60852	22.6
992.61401	156.6	a (26) (3+), a (18) (2+)
993.51990	16.1
996.97839	14.4
998.34314	3.3
999.68103	12.0
1001.34937	70.0
1002.39282	63.2	b (26) (3+)
1007.86926	13.8
1008.93372	73.3
1009.55481	14.9
1010.63171	7.6
1024.38342	2.2
1029.57605	8.0
1031.96448	84.2	y (28) (3+)-H2O, y (18) (2+)
1043.51953	5.3
1044.82532	21.4
1045.59106	58.2
1047.10522	35.7
1053.25891	54.7
1055.90747	10.3
1057.50720	70.2
1058.49219	84.2
1059.29175	92.2
1065.06897	63.6
1066.00745	87.2
1069.60840	10.5
1070.57495	78.8	y (29) (3+)-NH3, y (29) (3+)-H2O
1071.51648	12.9
1072.55835	52.9
1073.47253	51.4
1075.04102	11.1
1076.92603	50.9
1077.55212	28.8
1078.29004	4.1
1079.45679	19.5
1080.76819	1186.5	y (19) (2+)
1081.63855	116.7
1082.47351	11.7
1083.84937	10.1
1085.30005	26.1
1086.54163	6.4
1087.70264	5.1
1088.31604	14.4
1089.73950	9.3
1090.80444	7.5
1095.45532	39.0
1097.56116	67.8
1099.74365	111.5	a (29) (3+)-H2O, a (29) (3+)-NH3
1100.75769	7.7
1104.62354	13.5
1106.11267	19.3
1108.45923	7.9
1109.06567	11.2
1110.54993	8.0
1111.67749	5.6
1112.41516	16.6
1114.70422	179.2	b (29) (3+), a (20) (2+)-NH3, a (20) (2+)-H2O
1115.47278	18.4
1116.21167	53.7
1119.63672	21.9
1121.14172	9.9
1121.91528	104.1
1124.68286	9.5
1125.52930	9.4
1127.71875	45.9
1128.67053	79.2	b (20) (2+)-H2O, b (20) (2+)-NH3
1129.69104	40.5
1130.55554	8.6
1132.17798	5.5
1134.69312	28.9
1137.01477	282.7
1137.81116	327.4	b (20) (2+)
1138.71619	30.1
1144.45093	39.9
1145.91699	62.7
1149.96594	136.5
1151.21729	45.9
1156.40906	14.4
1157.08374	76.7
1161.64185	19.0
1164.62659	33.1
1165.64307	51.0
1169.63342	10.1
1170.43372	36.0
1171.49609	79.3	a (31) (3+)-NH3, a (31) (3+)-H2O
1172.27673	32.1
1174.58838	4.1
1176.48486	28.4
1177.59375	43.7
1178.31934	27.7
1179.73645	119.5	a (21) (2+)-NH3, b (31) (3+)-H2O
1180.74292	3.7
1182.92932	32.8
1184.48157	20.5
1186.28906	59.7	b (31) (3+)
1188.35803	34.4
1189.78601	39.8
1190.59985	17.0
1192.55054	5.7
1193.48877	79.8	b (21) (2+)-NH3
1194.53198	13.5
1195.64844	3.6
1197.39771	6.1
1198.88623	9.8
1199.70935	79.1	a (32) (3+)-H2O, a (32) (3+)-NH3, y (32) (3+)-H2O, y (32) (3+)-NH3
1201.82324	455.3	y (21) (2+), a (10) (1+)-H2O, b (21) (2+)
1202.71802	190.0	a (10) (1+)-NH3
1203.98083	50.9
1204.76123	62.2
1206.52942	18.6
1207.72412	115.0
1210.88013	3.1
1212.80554	27.3
1215.10559	7.3
1216.59375	10.6
1218.75977	17.7
1225.72839	5.9
1234.17126	117.7	b (33) (3+)
1234.98059	23.9
1236.47412	12.4
1237.58130	18.4
1239.65137	214.3
1240.35974	45.2
1252.24976	61.5	a (22) (2+)-H2O, a (22) (2+)-NH3
1253.29944	21.3
1254.53320	10.3
1255.22180	22.3
1257.74023	22.9
1258.90637	87.5	y (22) (2+)
1260.40735	2.9
1261.49048	23.4
1263.42383	238.3
1264.07471	111.7
1268.96167	49.1
1272.77161	48.8
1274.05725	41.2
1279.09863	3.5
1279.77161	3.1
1281.18909	9.4
1285.71606	10.8
1286.81042	4.9
1287.65894	4.2
1290.24207	9.3
1293.18298	33.4
1297.71326	19.7
1299.46033	5.8
1301.73218	88.4	b (11) (1+)-NH3, b (35) (3+), a (23) (2+)-NH3, a (23) (2+)-H2O
1303.80713	7.3
1304.72595	14.7
1312.63416	12.0
1314.72644	43.3
1315.60583	37.1
1316.66516	4.7
1320.13989	10.7
1325.15247	18.1
1326.49487	8.0
1329.72107	14.0
1334.67310	12.1
1339.80420	20.5
1342.96899	27.4
1346.54761	12.8
1347.67383	5.7
1349.87256	9.1
1350.73022	3.8
1357.63550	15.0
1366.31677	8.6
1368.65210	11.9
1370.67859	5.7
1371.52112	22.0
1372.34766	31.6
1379.78284	29.4
1380.89282	12.7
1386.80127	18.1
1390.86133	10.5
1391.50110	13.1
1404.75073	5.5
1406.67542	14.5
1408.31970	23.6
1409.64758	5.5
1415.32898	43.0
1417.95056	7.5
1435.83435	12.9
1437.49634	4.4
1441.71765	3.2
1445.11353	36.9
1446.05237	33.8
1454.07288	12.4
1454.83337	5.4
1456.78491	9.8
1463.82886	9.4
1465.48853	3.9
1473.22644	42.0
1490.24109	10.7
1494.95886	15.6
1499.66113	15.8
1502.25818	37.9
1505.97205	11.4
1510.90271	17.4
1525.89917	21.7
1528.60938	26.2
1529.84326	4.5
1531.84753	12.8
1551.27502	26.0
1557.37671	53.6
1559.44238	37.3
1563.15344	26.1
1576.61584	8.9
1579.73340	8.5
1582.86426	15.7
1585.78357	11.9
1592.82654	7.5
1606.49670	21.2
1613.48242	8.3
1615.03162	18.9
1620.92004	7.9
1623.37195	20.5
1653.65833	12.4
1655.92297	28.6
1664.69836	21.1
1668.40662	16.9
1673.73718	32.2
1675.08228	9.9
1677.08850	15.5
1680.58850	12.5
1684.94421	7.9
1705.04504	4.3
1718.19568	35.6
1719.33276	18.9
1723.09375	34.4
1731.66418	7.6
1735.05859	60.9
1735.99036	11.5
1736.96692	15.0
1741.67554	4.4
1742.73401	16.9
1770.88293	27.1
1777.41785	6.1
1785.83582	5.3
1786.99866	13.6
1805.01624	7.3
1829.94861	8.4
1834.08105	9.5
1847.66370	15.3
1848.28320	13.7
1853.78687	14.2
1900.65869	15.0
1947.20752	46.9
1947.95874	4.9
1949.13428	15.0
1955.80615	15.1
