# Supplementary material for: Top-Down and Bottom-Up Identification of Proteins by Liquid Extraction Surface Analysis Mass Spectrometry of Healthy and Diseased Human Liver Tissue
Source: J Am Soc Mass Spectrom. 2014 Sep 3;25(11):1953–61. doi: 10.1007/s13361-014-0967-z (PMC4197381; doi:10.1007/s13361-014-0967-z)
Supplement: Supplementary file 6 — (ZIP 3005 kb) [file 13361_2014_967_MOESM6_ESM.zip › data/VFPDKEVMLDAALALAAEISSK_-4_2_77137.txt]

m/z	i	matches
216.19478	4.3
226.18613	5.0
227.38916	6.8
234.32425	27.2
235.15324	18.3
240.15427	2.7
241.24808	4.5
244.40649	35.8
252.75105	2.4
255.77675	4.9
259.28867	3.9
260.22989	19.1
263.09021	7.7
266.37503	12.2
267.20740	3.4
268.23727	2.1
270.59033	7.3
271.20291	12.2
272.15112	15.7
273.47125	1.9
276.33533	6.8
277.16437	5.4
278.34909	14.6
280.84793	14.3
282.17371	2.3
283.37390	23.7
285.26022	19.0
286.14261	10.8
287.44635	6.4
288.44049	12.1
292.18686	12.2
293.93976	2.6
295.31229	5.5
296.37851	3.7
300.40051	7.3
303.40799	41.6	y (3) (1+)-NH3, y (3) (1+)-H2O
305.34442	5.8
306.50119	11.1
312.53027	3.3
313.33221	8.7
317.14951	4.1
321.41574	57.2	y (3) (1+)
322.40698	37.6
323.12225	6.7
324.15961	9.8
325.28018	2.7
327.33884	11.1
328.29254	17.2
331.41077	5.7
337.24103	5.3
340.32050	7.0
341.44336	7.6
342.26709	3.2
343.45691	2.5
344.24432	2.1
346.41895	3.9
347.42361	10.4
357.61554	9.8
359.42542	12.6
360.51282	24.1
364.31076	19.6
369.57227	7.6
371.43176	15.6
372.24103	5.7
373.76251	21.2
374.44257	2.9
375.20636	3.4
377.27252	5.2
381.40228	11.0
382.23071	4.1
386.35938	10.1
387.41895	37.5
389.52258	2.5
394.07181	5.8
395.40231	14.9
400.26096	3.5
401.41632	2.1
403.35571	2.8
404.40326	3.5
407.38782	13.6
408.56299	5.3
411.29395	19.2
413.30853	3.9
416.20377	34.3	b (11) (3+), y (4) (1+)-H2O
417.34381	17.3
419.42242	4.2
420.38977	26.3
422.35956	6.2
427.48627	10.2
429.58069	35.9	a (12) (3+)
432.11584	5.7
434.36993	146.4	b (12) (3+)-NH3, y (4) (1+)
435.63687	10.9
437.04291	14.9
441.52158	11.0
444.41187	5.0
445.44290	12.1
447.58472	30.0
448.41309	6.2
450.48749	6.6
451.43951	9.0
452.36185	3.5
454.53888	9.4
455.41315	10.0
457.48248	20.7
458.35266	11.9
459.34674	16.1
461.41345	14.5
462.36224	20.1
463.46429	7.7
465.18805	4.1
468.81262	3.3
470.12781	35.2
472.29755	4.0
474.53876	4.3
476.18921	3.4
477.38281	71.0	b (13) (3+)
478.22443	8.8
479.41455	11.9
483.26831	14.0
489.30072	9.1
491.16125	15.9
492.45496	11.5
493.33344	2.7
495.14667	13.8
496.43298	11.4
497.31219	5.7
499.13104	16.2
500.37128	25.7
501.32324	11.8
502.39532	8.1
503.42969	30.6
505.32080	33.3
506.23309	14.0
507.82971	27.5
509.19958	7.4
510.29370	16.5
511.28461	22.1
512.13757	7.0
516.37231	18.5
517.32751	20.5
519.22339	10.0
520.40851	125.3
521.34161	140.6	b (9) (2+)-H2O, b (9) (2+)-NH3
522.35632	12.4
523.49329	18.9
524.51672	18.5
525.42468	11.9
528.34991	58.9	y (16) (3+)-H2O, y (11) (2+)-NH3, y (11) (2+)-H2O
531.47968	19.4
532.25427	7.8
534.41254	14.7
535.69769	20.0
537.24792	15.2
539.38452	15.4
541.36725	26.6
542.47156	3.2
543.42273	7.9
545.27588	26.7
545.88763	10.8
546.95367	17.1
550.49457	22.7
551.57806	3.3
553.32819	5.6
555.66766	54.1	b (16) (3+)-H2O
556.57758	3.8
557.42352	15.7
563.39264	245.6	y (12) (2+)-H2O, y (5) (1+)
564.46484	52.6	a (10) (2+)-H2O, y (12) (2+)-NH3
565.67847	65.9	a (10) (2+)-NH3
566.64966	75.4
567.55096	3.0
569.39026	12.7
570.40704	5.4
571.82281	21.5
572.44897	1.2
573.51038	11.4
574.53058	35.4	a (10) (2+)
577.41418	38.4	y (17) (3+), a (17) (3+)
579.38782	43.0	b (17) (3+)-H2O, b (10) (2+)-H2O, b (10) (2+)-NH3
582.19470	19.1
584.89008	9.0
586.22974	6.7
588.41931	6.2
589.31622	25.0
590.42590	50.6
591.38098	59.1
592.43073	56.5
593.37207	15.1
594.44391	48.5
595.53156	4.2
597.24048	19.2
598.43024	7.7
599.30817	13.0
600.57324	17.8
602.26752	31.4
603.26428	1.8
604.21808	43.5
605.00336	12.9
606.53705	17.6
607.44104	29.1
608.35529	53.0
609.71765	83.8	a (11) (2+)
610.56915	3.4
612.59473	19.8
616.58154	92.3	y (6) (1+)-NH3, y (6) (1+)-H2O
617.51532	55.8
618.50732	29.5
619.92041	18.5
620.52924	19.2
621.60419	35.7	y (13) (2+)-H2O, y (13) (2+)-NH3
623.60504	26.3
624.43365	34.4
625.25781	12.1
626.47198	11.7
627.36969	8.9
628.20282	19.6
629.26477	39.0	b (18) (3+)
630.66199	111.6	y (13) (2+)
631.50690	49.0
632.65326	22.1
633.27759	52.6
634.43402	468.7	y (6) (1+)
635.35101	154.4	a (12) (2+)-H2O
636.42944	13.4
637.14301	33.1
638.09717	19.9
639.17542	6.1
639.81775	35.2
640.93561	50.6
641.55884	12.9
642.29218	15.7
643.95935	11.9
647.50879	6.0
648.53027	12.3
650.48120	15.3
651.32703	29.3
653.56036	26.2
654.58063	20.8
655.36810	42.2
657.28687	17.7
658.99396	256.3	y (19) (3+), b (12) (2+)
659.95166	76.0	b (19) (3+)-H2O
661.25555	13.0
663.02057	24.9
663.96521	11.3
664.75580	5.7
665.42175	13.9
666.68835	92.8	b (19) (3+)
667.42999	51.7
669.06097	18.6
669.78143	2.5
670.60645	15.5
672.56061	25.2
673.74341	21.0
674.68420	45.7
675.47211	37.0
676.53308	29.9
677.39026	10.3
680.18756	2.7
681.05737	34.5	a (20) (3+)-NH3, a (20) (3+)-H2O
683.16913	29.3
684.49396	57.2
685.71912	78.2	a (20) (3+), y (20) (3+)-NH3, y (20) (3+)-H2O
687.84003	136.4	y (7) (1+)-H2O, y (7) (1+)-NH3, a (6) (1+)
688.55286	66.6
690.35156	11.0
691.51489	60.4	y (20) (3+)
692.62256	25.4
693.44519	55.8	a (13) (2+)-NH3
694.36621	180.7
694.97516	89.7	b (20) (3+)
695.59674	9.8
696.36511	11.1
699.47461	29.9
701.78961	60.6	a (13) (2+)
702.50769	52.4
703.97003	32.3
705.42029	286.8	y (7) (1+)
706.55225	162.3	b (13) (2+)-H2O, b (13) (2+)-NH3
707.77814	31.1
708.44513	18.7
709.45422	23.7
711.24170	8.3
712.36804	87.3
713.71637	38.7
714.61115	49.7
715.82129	310.0	b (13) (2+), b (6) (1+), a (21) (3+)
716.46539	47.9
717.49445	32.8
718.11499	30.3
719.15552	21.9
720.21014	67.1
721.37744	63.2
722.42950	15.5
723.34546	16.3
724.29132	75.8	b (21) (3+)
724.94250	41.7
725.55914	27.2
726.38495	50.5
728.41168	124.3	a (14) (2+)-H2O, a (14) (2+)-NH3
729.61755	172.9
730.41962	64.1
731.09436	15.2
731.74957	6.5
733.08698	66.1
734.34326	21.7
735.26483	107.0	y (21) (3+)-NH3
735.99054	72.5
737.53064	267.4	a (14) (2+)
738.52472	118.7
739.41766	60.5
740.43689	44.8	y (21) (3+)
741.67426	76.7	b (14) (2+)-NH3, b (14) (2+)-H2O
742.45068	57.9
743.51672	15.3
744.44720	82.1	y (15) (2+)-NH3
746.15851	79.3
747.46948	56.4
748.59039	12.8
749.41010	33.9
750.19147	102.1
751.13977	502.2	b (14) (2+)
752.33032	107.0	y (15) (2+)
753.09363	35.9
754.41315	168.9
755.39893	287.0
756.32178	373.0
757.51013	207.1
758.33838	178.6
759.01599	31.6
760.00018	17.6
761.67413	275.9	[M+3H] (3+)-NH3-H2O
762.36627	92.7
763.27228	52.4
764.83160	284.6
765.56482	31.0
766.18732	3.3
773.55078	90.4	[M+3H] (3+)-H, [M+3H] (3+)+H, [M+3H] (3+)
774.58026	41.8
776.45398	24.1
777.52069	10.0
780.56152	8.1
781.71802	3.5
782.51630	5.2
783.86334	21.9
785.41101	55.9	a (15) (2+)-NH3
786.56555	124.9
787.57343	56.9	a (7) (1+)
789.28961	139.4
790.21863	53.9
791.51624	12.3
792.74597	108.9	y (16) (2+)-NH3, y (16) (2+)-H2O, a (15) (2+)
794.01276	100.7
795.26660	12.7
796.66760	44.2	b (7) (1+)-H2O
798.41711	19.2
799.55865	57.8	b (15) (2+)-NH3
800.35028	93.3	y (8) (1+)-H2O
801.45215	32.6	y (16) (2+), y (8) (1+)-NH3
803.49622	8.3
804.73651	23.2
806.57397	16.0
807.83356	339.0	b (15) (2+)
808.81757	31.5
809.52356	14.3
810.43115	56.7
811.22473	15.9
812.44232	27.0
813.80109	53.2
814.62335	58.8
815.63123	25.4
816.60425	49.0
817.57703	87.3
818.63220	188.6	y (8) (1+)
819.52753	66.7	a (16) (2+)-H2O
821.18842	102.3	a (16) (2+)-NH3
822.14514	175.3
823.15387	40.2
824.17401	24.4
825.65277	162.7
826.69037	34.8
827.65753	63.4
829.01007	67.8	a (16) (2+)
830.00726	99.0
830.75702	29.2
831.75281	21.3
833.26251	54.3	b (16) (2+)-H2O
834.15967	35.1	b (16) (2+)-NH3
835.86292	92.4
836.81714	107.5
837.55469	29.8
838.94684	15.5
841.04327	12.8
842.27130	50.0
843.24860	426.1	b (16) (2+)
844.10535	148.4
845.00909	14.4
848.03235	94.3
849.03802	16.3
849.86426	36.7
850.86243	76.1
851.64008	4.9
852.34302	17.7
853.61450	45.4
854.86560	45.4	a (17) (2+)-H2O
855.58734	16.2
856.44104	13.3
857.14899	22.8
857.87494	25.8
859.45770	134.6
860.31250	25.4
863.81555	126.1	a (17) (2+)
864.77136	30.9
865.67517	25.1
866.83673	103.5	y (17) (2+)
869.46100	27.6
870.34344	12.6
871.79224	139.8	y (9) (1+)-NH3, y (9) (1+)-H2O
872.42035	36.8
874.04327	10.7
875.43048	50.7
876.53955	17.0
877.66217	173.2
878.79138	280.3	b (17) (2+)
879.66449	114.7
880.48328	29.0
881.09351	12.3
882.61017	9.2
883.68781	19.8
884.48816	57.8
885.16632	8.9
886.98523	66.1
889.66528	206.0	y (9) (1+)
890.50568	75.3
891.61230	44.4
892.72046	57.7
893.82715	35.6
895.12640	34.1
896.73340	8.9
898.32336	40.3
899.50024	94.3
900.19067	24.1
901.97522	54.0	a (8) (1+)-NH3
903.34412	34.0
904.68372	18.6
907.22791	102.8
907.99078	65.7
909.18420	9.7
910.61316	45.1
911.72815	82.0
912.46661	66.8
914.76575	48.5
915.55408	38.6
916.56903	16.9
917.44592	85.2
918.42761	16.2
919.68158	85.2	a (18) (2+)-H2O
920.71259	23.9
921.65070	13.3
922.75732	56.4	y (18) (2+)-NH3
923.88647	56.4
926.46124	20.7
927.54346	12.6
928.93683	31.1	b (8) (1+)-H2O
929.61603	67.2	b (8) (1+)-NH3, a (18) (2+)
931.21326	135.4	y (18) (2+)
932.53522	62.5
934.48792	31.4	b (18) (2+)-H2O, b (18) (2+)-NH3
935.42657	21.6
936.46729	49.8
937.15466	66.5
938.76984	16.8
940.98535	24.4
943.32312	461.7	b (18) (2+)
944.09985	81.6
945.68646	28.7
946.84473	102.3	b (8) (1+)
947.61566	45.5
948.57990	113.1
950.69165	99.3
951.98401	170.8
952.61060	27.0
953.75055	25.2
954.69470	147.2
955.60547	108.3
956.48676	39.3
957.83978	58.6
959.90900	17.7
960.68726	105.7
961.63812	24.7
962.69440	11.1
964.02631	149.9
964.74792	20.5
965.54626	7.5
966.48193	14.8
969.60132	29.2
972.47357	31.3
973.73395	89.7
974.71973	62.5
976.31433	14.3
977.74945	59.6	a (19) (2+)-NH3
981.00012	11.0
982.44171	38.9
983.76941	23.1
985.93695	103.8	a (19) (2+), y (10) (1+)-NH3
986.90857	197.2
987.87872	48.8	y (19) (2+)
988.72363	45.2
989.63147	12.2
990.78790	76.4	b (19) (2+)-H2O, b (19) (2+)-NH3
993.25323	14.6
994.43262	65.4
996.61151	11.1
998.87433	54.5
999.81030	433.6	b (19) (2+)
1000.78088	138.3
1001.72150	41.5
1002.86426	35.7	y (10) (1+)
1003.74884	12.9
1004.48828	4.2
1006.61517	30.4
1007.62848	9.6
1009.04865	63.4
1010.24487	64.7
1012.04895	13.7
1013.52448	22.6
1014.56354	13.8
1016.18921	10.0
1017.40686	117.2
1019.10114	37.9
1020.42645	15.3
1021.24463	13.8
1022.24365	23.1
1023.16779	7.7
1025.24951	31.9
1026.86035	26.4
1028.77649	25.4
1029.92334	67.6
1030.82813	138.7	a (9) (1+)
1031.71570	71.7
1033.07568	23.5
1034.47717	32.6	b (20) (2+)-NH3, b (20) (2+)-H2O
1035.13599	10.5
1037.33545	23.4
1038.60742	26.6
1039.55237	95.7
1040.37939	18.2
1041.80347	21.3
1043.36133	618.8	b (20) (2+)
1044.30872	272.4
1045.21423	20.0
1046.94299	31.9
1049.23181	12.5
1052.04272	42.1
1053.83948	52.6
1054.66992	110.6
1057.63940	16.2
1058.87463	16.7
1059.76123	29.3
1060.82874	13.6
1061.76904	23.7
1062.66296	12.9
1063.60828	45.5	a (21) (2+)-NH3, a (21) (2+)-H2O
1064.41528	11.5
1065.44519	34.2
1067.68628	12.3
1069.12219	15.5
1069.75867	44.0
1070.75110	47.8
1071.73523	48.5
1072.70056	94.8	a (21) (2+)
1073.90820	34.4	y (11) (1+)
1075.75085	7.5
1076.79333	2.1
1077.69836	10.9
1078.73755	34.6	b (21) (2+)-NH3
1081.17883	18.5
1083.32104	10.9
1084.03442	8.8
1087.33337	29.9
1089.12561	13.8
1095.32654	7.6
1096.16321	12.2
1097.63745	16.6
1098.57800	3.2
1099.69824	3.4
1100.44446	7.6
1102.51855	15.6
1103.13794	20.1
1107.86890	22.5
1112.62744	18.7
1114.83008	25.0
1119.18970	3.0
1120.37134	3.7
1124.56750	18.2
1126.87756	14.9
1128.70984	6.3
1130.70642	19.7
1131.61829	8.4
1133.41943	29.3
1135.72852	9.5
1136.52356	7.9
1140.17432	26.7
1141.77795	41.6
1143.58130	7.8
1144.59631	3.2
1146.61292	4.7
1148.26392	24.2
1148.89648	5.0
1151.47278	6.6
1156.53601	3.6
1159.74670	6.6
1160.64502	5.8
1164.49792	17.2
1166.15503	11.1
1167.18811	7.9
1172.57239	8.1
1173.72632	10.4
1174.67358	6.1
1176.83630	4.9
1178.46704	3.4
1182.43359	29.8
1183.87390	14.6
1185.93567	10.8
1198.86646	4.1
1199.70544	7.6
1200.80798	7.5
1203.08044	5.9
1205.73352	11.1
1207.16638	10.5
1213.70447	3.5
1215.27710	28.0
1216.85376	11.5
1217.55310	27.8
1218.64050	5.6
1221.64075	4.9
1225.74377	10.3
1231.75464	13.1
1232.90417	12.0
1234.21924	13.0
1235.22571	15.3
1236.05493	10.0
1236.70874	17.9
1237.65918	4.1
1238.45630	6.7
1239.15308	45.8
1242.06201	62.3	y (13) (1+)-H2O, y (13) (1+)-NH3
1245.71204	14.7
1246.80188	14.8
1248.99255	7.2
1250.58496	50.0
1251.27087	24.0
1252.26147	27.5
1252.90259	6.3
1255.01331	36.6
1255.89880	32.4
1256.68005	15.5
1257.81482	14.9
1259.65503	9.3
1261.71362	3.6
1267.75537	3.0
1271.62317	32.7	a (12) (1+)-NH3
1276.72205	17.0
1277.76758	4.4
1278.81250	2.5
1280.72864	8.5
1282.65198	14.2
1285.75391	8.8
1288.02063	11.2
1288.84534	16.8
1292.80542	3.5
1297.71680	6.4
1299.78357	14.7
1300.67505	12.9
1302.85901	3.3
1303.74475	4.6
1309.84521	8.4
1311.60278	7.8
1314.72485	6.5
1315.81580	3.9
1317.76404	2.4
1318.80579	10.3
1319.89722	9.5
1321.86133	5.7
1326.69446	19.7
1327.89099	9.5
1328.51746	6.5
1330.60767	3.2
1332.55457	7.2
1339.88086	28.1
1344.73010	3.6
1353.68726	5.5
1354.92212	17.7
1358.55627	5.6
1364.00110	5.1
1364.77698	34.6
1365.69629	19.6
1368.01233	8.1
1370.19250	6.0
1371.64771	4.9
1372.46094	10.5
1384.22229	6.5
1398.03906	2.3
1399.61646	20.8
1401.91309	18.5
1403.00635	15.3
1415.79688	7.5
1431.03210	19.3
1433.82947	7.1
1435.81921	14.3
1437.84363	2.1
1438.86768	13.0
1442.89709	15.7
1451.80591	16.7
1452.77246	11.2
1493.99646	11.1
1502.81799	15.7
1511.00342	9.9
1515.94446	7.0
1522.95435	10.8
1538.86023	8.1
1543.92517	7.0
1580.73486	5.5
1585.73108	3.6
1597.90027	15.6
1599.64478	7.7
1600.46838	21.2
1614.90527	8.5
1615.79236	9.4
1639.00854	8.1
1654.81323	8.4
1658.90576	14.3
1666.91479	10.0
1672.16467	9.9
1686.61816	8.4
1725.92188	23.0
1744.10718	9.6
1754.92749	10.8
1769.64478	9.8
1770.66821	12.0
1783.68213	13.8
1832.29370	6.6
1869.45300	10.8
1885.31360	15.7
