# Supplementary material for: Top-Down and Bottom-Up Identification of Proteins by Liquid Extraction Surface Analysis Mass Spectrometry of Healthy and Diseased Human Liver Tissue
Source: J Am Soc Mass Spectrom. 2014 Sep 3;25(11):1953–61. doi: 10.1007/s13361-014-0967-z (PMC4197381; doi:10.1007/s13361-014-0967-z)
Supplement: Supplementary file 6 — (ZIP 3005 kb) [file 13361_2014_967_MOESM6_ESM.zip › data/DLGIFWLNAAETWVDISSNTAGK_-4_2_77667.txt]

       m/z	          i	matches
 235.98308	       2.6
 259.15900	       6.3
 268.25159	       7.1
 286.25238	      24.1	b (3) (1+)
 287.31311	       3.1
 288.31812	       4.4
 294.45715	       4.4
 297.43378	       9.1
 300.28842	       6.0
 301.31171	       3.5
 310.45023	       3.3
 316.16861	       9.2
 317.45502	      12.2
 323.12762	       4.4
 341.53510	      10.5
 351.37558	      16.8
 366.67987	      10.3
 369.56879	       7.2
 371.23267	      53.5	a (4) (1+)
 372.25891	       6.3
 374.37213	       8.6
 375.25153	       4.5
 376.30664	      10.4
 388.36591	       5.9
 389.18182	       6.1
 399.26434	      25.2	b (4) (1+)
 400.51819	       6.1
 404.41638	      25.2	b (11) (3+)-NH3, b (11) (3+)-H2O
 407.49219	      21.0
 417.32886	       2.5
 428.41333	       7.6
 447.50763	      14.3	y (9) (2+)
 452.16812	      19.5
 457.42398	       7.1
 460.32666	      14.6
 469.30515	       4.9
 471.31262	      10.6
 472.26221	       3.9
 477.35968	      10.4
 482.26929	      10.9
 484.19275	      10.7
 485.04846	       4.5
 487.50079	      10.6
 488.25928	       5.7
 489.34808	       3.2
 490.48444	       5.1
 491.42889	       5.8
 494.22339	       6.8
 496.31873	      28.4	y (10) (2+)
 499.35199	      14.0
 502.27484	       9.9
 503.27789	      25.7
 509.47241	      14.0
 512.34058	       4.7
 518.29474	      15.8	a (5) (1+)
 519.54681	       9.4
 524.33936	       9.4
 527.47388	       4.0
 528.35706	      12.7
 531.80951	       8.5
 534.39392	       3.6
 536.26477	      24.9
 537.41949	       4.5
 544.58801	       2.8
 546.86731	      10.4
 547.70355	       3.4
 551.52985	      59.7	b (10) (2+)
 552.47772	      22.3
 556.27679	       6.1
 559.31323	       3.4
 560.31158	      13.2
 568.44659	      21.7	a (15) (3+)
 577.32660	      88.5	b (15) (3+), y (6) (1+)
 578.37817	      14.9
 579.24567	      34.2
 584.42749	       4.6
 585.46594	       9.3
 589.40979	      18.6	y (11) (2+)
 590.42780	      23.7
 591.28711	       5.4
 594.28931	       4.6
 595.26141	       4.5
 598.44214	      10.5
 602.40521	       3.6
 603.52576	      23.3
 606.28204	      10.2
 608.31006	      18.2
 609.34637	      18.5	b (16) (3+)-NH3, b (16) (3+)-H2O
 611.44159	      10.7
 617.47961	      14.3
 622.26654	       6.2
 623.43298	       7.0
 628.74377	      15.7	a (17) (3+)-H2O
 632.59229	       2.4
 633.37628	       7.0
 634.67566	      17.6	a (17) (3+)
 639.94147	      14.0
 645.43933	       3.0
 646.43250	       4.2
 647.42456	      22.4	y (7) (1+)-NH3
 649.40527	       4.6
 650.41986	      42.3
 651.52673	      15.6
 652.38129	      10.1
 653.27924	       7.9
 661.87366	       3.3
 664.44714	     142.8	y (7) (1+), a (18) (3+)
 665.50018	      22.9
 666.40784	      25.9	b (12) (2+)
 667.36755	      30.4	b (18) (3+)-H2O, b (18) (3+)-NH3
 669.39227	       4.2
 670.42798	      11.9
 674.94800	      15.5
 676.35895	       4.7
 680.36725	       6.8
 682.46289	       3.8
 685.40704	       1.9
 686.66528	      13.1
 688.56134	       2.6
 690.48608	      12.3
 693.46143	      10.4
 695.41370	      10.6
 702.98938	       6.6
 705.53131	       8.8
 709.12671	      10.5
 711.49713	      12.2
 714.25256	      30.2	b (6) (1+)-H2O
 714.87836	      16.1
 717.90808	      35.5
 719.44025	      14.4
 722.47339	      10.3
 723.50458	       4.9
 724.47797	      45.9
 725.69391	      11.0
 728.81689	      37.1
 732.46313	      87.0	b (6) (1+)
 739.35706	       8.2
 740.56445	       7.1
 742.91724	       7.4
 744.72614	      10.9
 745.99054	      94.7	b (20) (3+), a (13) (2+)
 747.78113	      19.4
 748.62469	      48.2
 750.11285	      83.3	b (13) (2+)-H2O, b (13) (2+)-NH3
 751.08350	      28.8
 752.67548	      44.0
 757.54932	      12.0
 759.94611	      39.1	b (13) (2+), a (21) (3+), y (8) (1+)-H2O, y (8) (1+)-NH3, y (21) (3+)
 761.99011	      28.5
 765.51654	      27.2
 766.38232	       4.4
 767.24274	      25.7	y (15) (2+)-NH3
 770.63849	      29.2
 771.66260	       2.6
 772.56201	       5.8
 773.64166	       9.1
 775.54108	      12.4
 777.48627	      18.3	y (8) (1+)
 778.51843	      25.8	a (22) (3+)
 779.97833	      20.4
 782.18512	       5.1
 784.76501	      20.9
 785.84845	      13.0
 786.54224	       6.0
 788.02783	       3.5
 789.56885	       2.5
 791.47650	       9.4
 792.58704	      21.3	y (22) (3+)-H2O
 793.43256	      88.8	y (22) (3+)-NH3
 794.48615	      19.5	a (14) (2+)
 796.10339	      26.7
 797.28741	     282.6
 798.56378	      22.3	y (22) (3+)
 799.49017	      68.6	a (7) (1+)-H2O, b (14) (2+)-H2O
 800.81122	      34.0	b (14) (2+)-NH3
 802.00757	      37.2
 803.58716	       7.0
 805.50897	      46.1
 806.64679	      41.4
 809.07953	     112.1	b (14) (2+)
 810.02545	     133.1
 813.51691	      43.8
 814.68719	      16.7
 815.67267	     102.3
 817.31464	       5.0
 818.43146	      32.8
 819.64252	     107.2
 820.45508	      17.9
 821.49396	      10.6
 823.71149	      40.5	y (16) (2+)-NH3, y (16) (2+)-H2O
 824.91119	      67.9	[M+3H] (3+)-NH3-H2O
 826.92102	     145.9	b (7) (1+)-H2O
 827.65509	      19.5
 828.63727	      11.2
 830.05646	      17.7	[M+3H] (3+)-H2O
 836.58356	       7.1
 845.51239	      36.3	b (7) (1+)
 846.66913	      17.6
 847.95422	      32.0
 849.10724	       8.2
 851.06952	      43.4
 854.46619	       8.4
 857.99097	      11.5
 859.66119	      20.0
 861.38135	       6.1
 862.93970	      45.0
 863.99695	       2.1
 867.04065	      52.5	b (15) (2+)
 870.83685	       3.0
 873.25189	      24.6
 874.62616	      19.0	y (9) (1+)-H2O
 875.54846	      28.3	y (9) (1+)-NH3
 880.35370	     132.2	y (17) (2+)-NH3, y (17) (2+)-H2O
 881.20782	      20.7
 884.30231	      83.7
 885.46478	     115.9
 886.41687	      21.8
 888.00867	      55.8
 889.12305	      40.8	y (17) (2+)
 892.63275	     159.0	y (9) (1+)
 893.50983	      69.1
 894.42505	      10.5
 895.82239	      32.6
 897.39954	      11.7
 901.01337	      15.7	a (16) (2+)-NH3
 902.44128	      14.6
 903.73834	      42.6
 909.22040	      20.3	a (16) (2+)
 911.94855	      11.8
 914.67554	      13.1
 915.78265	      19.7
 918.48669	      11.9
 923.06940	      40.4	b (16) (2+)
 923.94196	      32.8
 924.94000	      55.6
 925.63281	     110.6
 929.40344	      60.1
 930.33655	     140.6
 935.53607	      14.7
 941.65662	      50.3	b (8) (1+)-H2O
 942.58191	      28.6	b (8) (1+)-NH3
 943.74530	      75.6	a (17) (2+)-NH3, a (17) (2+)-H2O
 945.58929	       7.7
 947.12695	      24.5
 948.61182	       6.9
 949.95691	      27.4
 953.78021	      20.2
 955.92340	      17.0
 956.64618	      28.4
 957.61713	      41.7	b (17) (2+)-NH3, b (17) (2+)-H2O
 959.61127	      10.1
 960.62360	      18.1
 961.53241	       7.4
 962.13989	      26.3
 964.24634	      13.6
 965.73718	      10.7
 966.60205	     105.1	b (17) (2+)
 967.64185	      25.4
 968.76868	      13.1
 970.56824	      24.1
 971.40033	      37.6
 973.78522	      32.3	y (18) (2+)-NH3, y (10) (1+)-NH3, y (10) (1+)-H2O
 976.53156	      26.2
 978.22894	      21.4
 979.14532	      60.0
 980.11603	      51.0
 982.38245	      61.4	y (18) (2+)
 983.57501	      12.2
 985.53748	      27.2	a (9) (1+)-NH3
 986.54956	       3.8
 991.39063	      31.7	y (10) (1+)
 992.83972	      23.1
1001.28546	      35.1	b (18) (2+)-NH3, b (18) (2+)-H2O
1003.19000	      19.5	a (9) (1+)
1004.21051	      33.1
1013.45300	      28.5	b (9) (1+)-NH3
1014.58093	      10.5
1026.55408	       6.5
1027.48425	       9.7
1028.71924	       6.2
1030.58130	      21.1	b (9) (1+)
1031.59509	       5.4
1032.49890	      14.1
1036.10681	       8.9
1037.89734	      35.5
1038.97766	      11.8
1044.56360	      16.8	a (19) (2+)-H2O, a (19) (2+)-NH3
1047.22607	     213.9	y (19) (2+)-H2O, y (19) (2+)-NH3
1048.10706	      64.3
1049.26648	      24.4
1050.58850	      47.6
1052.91150	      31.1	a (19) (2+)
1053.88794	      13.6
1054.84973	      19.3
1056.01672	     227.1	a (10) (1+)-NH3, y (19) (2+), a (10) (1+)-H2O
1058.77319	      63.0	b (19) (2+)-H2O, b (19) (2+)-NH3
1060.07336	       4.8
1062.79626	      11.4
1063.65820	       3.2
1068.26868	      26.1
1069.30884	      15.0
1071.74951	      28.6
1073.98767	      47.4	a (10) (1+)
1084.65515	      34.2	b (10) (1+)-NH3
1085.88281	      50.1
1088.68359	      15.3
1091.19727	      23.1
1091.92017	      18.2
1094.33484	      19.7	a (20) (2+)-H2O
1095.75769	      31.1	a (20) (2+)-NH3
1098.77441	      33.1
1101.74597	      33.9	b (10) (1+)
1102.65051	      49.3	y (20) (2+)-H2O
1106.49231	      42.2
1108.60083	      17.7	b (20) (2+)-H2O
1109.46680	      28.2	b (20) (2+)-NH3
1111.84326	      20.6
1112.71729	      23.5	y (20) (2+)
1116.72046	      16.1
1117.47351	       8.3
1118.40857	      85.8
1125.13757	      13.8
1126.20374	      28.1
1129.70715	       8.7
1132.20056	      45.2	y (21) (2+)-H2O, y (21) (2+)-NH3
1138.63599	      12.7
1139.40039	       6.8
1140.50745	       4.4
1144.47192	     190.6	b (21) (2+)-NH3, b (21) (2+)-H2O
1149.66418	       9.0
1152.93384	      17.7
1153.65173	      31.5	b (21) (2+)
1155.26245	       7.6
1157.63354	      13.3
1159.07520	       7.9
1163.30994	      17.5
1167.84509	      42.2	a (22) (2+)
1170.58972	       9.5
1172.66638	      21.8	b (22) (2+)-NH3, b (22) (2+)-H2O
1175.89795	       2.8
1177.62231	      22.6	y (11) (1+)
1178.74377	      17.9
1181.56360	       9.1
1182.45544	       3.6
1194.88147	      26.9
1201.19592	      14.5
1203.18030	       9.3
1204.57690	       4.6
1208.82288	       6.8
1213.08728	      23.6	b (11) (1+)-H2O, b (11) (1+)-NH3
1218.48169	      11.7
1219.77759	      48.1
1222.80676	       6.2
1228.97205	     102.2
1230.75549	      15.5	b (11) (1+)
1234.31580	       4.6
1240.75317	      13.5
1248.79297	       4.5
1250.21594	      16.3
1254.61182	      42.7
1263.73059	       6.8
1269.62268	       2.8
1271.69128	       4.6
1272.82739	      11.9
1273.99866	       2.0
1283.89111	       3.2
1291.73206	      12.5
1313.77856	      42.1	b (12) (1+)-H2O
1331.72949	      45.6	b (12) (1+)
1332.65076	      14.7
1338.10925	       9.9
1353.19360	      15.4
1359.43726	      13.8
1368.40662	       4.8
1370.51123	       3.8
1382.73853	       7.6
1384.18921	      22.4
1393.44714	       8.0
1394.91162	       5.7
1400.95642	      20.8
1402.85498	       8.6
1437.05505	      38.0
1446.80066	      14.9
1453.66077	       2.5
1454.59607	       8.2
1469.62012	       5.6
1471.93152	       7.0
1499.82068	      10.2
1501.06824	      28.3	b (13) (1+)-NH3
1501.69763	       9.0
1502.75317	      16.2
1504.30859	      24.6
1517.64380	      66.9	b (13) (1+)
1519.40613	      13.5
1548.82727	       8.1
1567.64612	      20.3
1568.81970	      12.2
1569.66528	      10.4
1614.67651	       5.3
1616.86218	      37.6	b (14) (1+)
1617.83386	      20.4
1731.77942	      24.0	b (15) (1+)
1733.01257	      12.9
1816.83337	      12.4
1844.83960	      15.8	b (16) (1+)
1845.92993	       7.8
