# Supplementary material for: Top-Down and Bottom-Up Identification of Proteins by Liquid Extraction Surface Analysis Mass Spectrometry of Healthy and Diseased Human Liver Tissue
Source: J Am Soc Mass Spectrom. 2014 Sep 3;25(11):1953–61. doi: 10.1007/s13361-014-0967-z (PMC4197381; doi:10.1007/s13361-014-0967-z)
Supplement: Supplementary file 6 — (ZIP 3005 kb) [file 13361_2014_967_MOESM6_ESM.zip › data/TPALIVYGDQDPMGQTSFEHLK_-4_2_77560.txt]

m/z	i	matches
234.25140	9.3
241.14639	5.5
242.20290	4.2
244.13602	106.0
245.18906	25.0
249.14203	7.8
250.29597	6.2
251.34425	21.4
252.22801	61.7
253.51117	13.5
254.98576	16.5
256.39496	2.7
260.20807	61.7
261.16492	7.0
262.81061	10.9
264.41177	6.3
265.28305	6.4
266.27664	20.9
267.49741	4.8
268.31091	15.5
269.26248	6.8
270.23181	212.3
271.29688	10.6
272.33304	5.2
273.37427	12.8
275.42987	22.4
277.15344	5.6
279.29654	27.2
280.36420	17.3
281.20166	34.3
282.31207	162.5
283.28265	27.5
284.28546	26.8
286.40509	30.9
287.60217	15.9
288.35458	5.2
289.50464	14.1
290.16983	4.7
291.26263	3.0
294.48749	3.3
296.13113	31.3
297.39130	37.0
298.32892	47.4
299.36493	15.6
300.38339	3.9
301.47620	69.3
303.34430	32.2
304.16357	4.3
305.45425	4.5
309.07953	9.1
310.41101	5.3
311.48703	26.4
312.32098	3.2
315.55203	10.1
316.35736	5.1
317.97446	12.8
320.57037	9.9
321.39597	6.7
322.42511	13.3
324.37265	10.6
325.30365	10.6
326.43250	28.9
328.34814	14.4
330.31396	12.2
332.25110	2.7
334.44812	16.9
336.33374	9.2
337.24762	16.4
338.40732	25.0
339.38037	64.2
340.31073	24.3
341.34857	18.6
342.33966	36.7
343.45154	11.0
344.28369	7.3
345.36554	11.9
346.25647	8.1
347.27164	21.6
348.26700	16.0
351.36423	45.4
352.56848	26.9
353.29089	22.0
355.37360	152.8
356.41965	35.5
357.42044	57.7
358.87964	25.2
359.48920	22.9
360.19183	12.0
361.33447	16.7
363.33203	4.8
364.56342	21.0
365.39478	203.2
366.23975	10.3
367.17368	39.4
367.83810	10.4
369.12308	27.5
370.29712	4.5
371.48215	22.4
372.17706	6.4
373.40167	19.6
374.37537	17.7
376.30743	4.9
377.33350	14.1
378.18069	11.0
379.51263	17.3
380.36194	17.4
381.46088	33.8
382.25732	2.0
383.39838	530.4	b (4) (1+)
384.36749	121.5
385.35583	27.3
386.33929	8.5
387.39938	3.6
388.36414	23.1
389.48285	6.7
393.36401	2.7
394.26672	54.6
395.44913	204.9
396.46640	20.8
397.44763	138.3
398.35229	60.8
399.40540	29.2
402.25983	3.8
405.15222	9.5
407.45166	10.8
408.41479	44.3
409.40472	16.9
410.54181	27.0
412.49365	82.3
413.57678	9.2
414.34116	74.3
415.25800	27.8
416.22751	68.0
417.38867	12.2
418.42889	13.1
419.62244	5.6
420.62646	5.4
422.53281	46.7
424.44183	32.8
425.40750	18.9
427.38373	39.4
428.24854	7.6
430.33362	14.2
431.57330	85.5
432.61292	11.4
433.27554	6.8
434.27197	7.1
435.38385	87.2
436.21509	26.5
437.46515	35.9
438.28235	15.1
440.57315	5.0
441.19885	5.3
443.41446	3.1
444.24423	17.6
446.38568	19.2
447.40137	16.7
448.51346	7.7
449.46906	18.2
450.42749	41.5
451.40375	44.7
452.40979	50.1
453.43283	5.9
454.80518	33.4
456.26764	52.5
457.33060	7.9
459.29953	14.2
460.43951	24.5
461.38708	29.9
462.46771	21.6
463.52637	23.5
464.43683	102.6
465.23639	10.6
466.39185	40.0
468.27637	162.4
469.21820	58.2
470.39606	19.5
473.49860	2.9
474.63373	4.3
475.45142	6.1
476.30847	13.1
477.43512	18.4
478.39569	425.1	b (5) (1+)-H2O
479.59131	110.4
480.39105	26.2
481.70868	29.0
482.49078	49.6
483.37146	62.8
484.51245	14.4
485.52075	19.9
487.09991	52.4
488.38562	4.3
489.42224	32.4
490.20837	10.5
491.48047	7.2
493.46039	10.7
494.51642	222.3
496.24847	958.4	b (5) (1+)
497.37512	115.2
498.27197	20.6
499.26575	53.0
500.27863	11.9
501.28729	14.9
502.32343	15.0
503.38770	21.4
505.33124	8.5
506.28888	61.7
506.89563	10.3
507.63794	11.2
508.47552	43.5
509.28076	5.7
511.51941	29.1
513.16766	6.9
514.84290	40.8
515.66150	21.6
517.17316	48.0
518.83960	26.0
519.46509	30.3
520.40674	25.6
521.29474	16.9
523.95648	221.2
525.02484	9.9
526.44440	215.2
527.33588	26.0
528.37244	29.7
529.59265	47.4
530.67749	67.5
531.34937	29.2
532.19025	52.2
533.37952	8.6
534.32233	49.0
535.31342	39.7
535.96716	19.6
537.13763	4.9
538.30670	15.3
540.01764	8.0
542.44885	12.6
543.27209	30.1
544.43359	42.1
545.56012	50.5
546.28876	98.4
547.35107	33.3
548.38623	38.4
549.28467	4.9
550.42987	108.9
551.65320	55.3
552.37976	46.9
553.36945	36.7
555.29913	21.4
556.26178	6.0
559.37689	18.8
561.23187	97.7
562.60724	21.3
563.30627	31.3
564.38306	48.8
565.02344	30.9
566.21210	46.8
567.45282	139.4
568.48529	74.2
569.35986	25.3
570.51404	25.0
571.38336	16.5
573.48090	20.9
575.30591	8.2
576.29242	21.8
577.49640	384.6	a (17) (3+)-H2O, b (6) (1+)-H2O, b (11) (2+)-H2O, a (17) (3+)-NH3
578.37189	194.4
579.35284	192.8
580.28473	79.4
581.12463	12.0
582.41357	74.6
583.46210	47.5
584.39374	65.8
585.35883	51.6
586.16327	28.6
587.36847	8.8
588.32129	19.9
589.55188	174.5
590.40656	20.3
591.29230	36.0
592.29169	7.3
593.52747	56.8
595.41919	1020.6	b (6) (1+)
596.55908	208.6
597.26947	19.7
598.40472	36.7
599.31775	25.9
600.44836	32.0
601.44849	49.7
602.42389	35.0
603.59760	4.0
604.54968	29.9
606.64691	30.1
607.35809	17.5
609.37018	26.7
610.43689	12.0
611.34741	20.7
612.59229	93.9
613.34540	9.3
614.35675	23.5
615.48413	41.5
616.35315	73.8
617.43317	13.2
618.44055	16.3
619.83997	52.1
621.26111	49.8
622.44653	19.4
623.32550	4.6
624.51300	37.5
625.42792	3.6
627.54810	55.3
629.08173	437.6	y (11) (2+)-H2O, y (11) (2+)-NH3
630.30487	136.6
631.42725	58.3
632.65613	13.6
633.47430	19.7
636.11914	576.8	b (12) (2+), b (18) (3+)-NH3
638.04211	4395.1	y (11) (2+)
638.99713	635.8
640.32324	24.7
641.48138	74.7
642.39319	13.1
645.15674	156.9
645.87622	20.8
646.51233	18.9
648.19550	5.4
649.27222	65.4
650.64038	15.7
652.47162	58.5
653.76117	22.5
655.48407	37.6
656.26733	88.2
657.41272	116.5
658.68329	131.6
659.46863	96.3
660.41840	44.0
661.38953	61.0
662.51801	34.2
663.44672	3.8
664.54675	22.6
665.74365	21.2
666.37695	18.8
667.15906	57.0
668.66840	49.4
669.51746	25.2
670.85815	41.0
671.51361	25.1
673.66388	2137.0	y (5) (1+)
674.48468	687.5	a (19) (3+)
675.65344	46.1
676.63788	55.7
677.58203	87.2
678.41321	254.2
679.46228	71.2
680.76935	29.4
681.44946	14.4
682.37952	14.5
684.80176	36.0
685.59985	28.9
686.61102	91.2
687.65497	79.0
688.56189	51.8
689.21649	57.2
689.88287	30.0
690.65210	7.0
691.66675	53.1
692.62592	285.2
693.51959	23.2
695.26764	294.8
696.12756	169.1
696.93500	47.5
698.06390	27.8
699.74506	72.9
700.53149	38.7
701.25702	87.3
702.23627	25.7
703.27246	86.4
704.58612	29.5
706.45111	21.4
707.54248	71.4
708.29688	29.5
709.23212	445.2
710.12384	92.4
710.73553	6.0
711.69208	35.8
712.37463	9.2
713.66852	55.4
714.41656	96.5
715.38763	130.3
716.23523	129.5
717.52911	120.6
721.49323	261.8
722.49329	56.2
724.41382	92.2
725.15155	21.2
726.63501	18.1
727.51459	6.3
729.50189	106.5
730.48071	181.3
731.60541	96.3
732.63989	81.5
734.83661	15.9
736.75507	54.8
737.57532	5.5
738.61371	6.6
740.46210	392.6	b (7) (1+)-H2O
741.44000	195.6
742.44727	121.8
743.28656	54.5
744.57892	65.4
745.55280	114.8
746.44678	101.2
747.62012	21.8
748.39990	11.0
749.54425	10.7
751.04681	899.5	y (13) (2+)-H2O, y (20) (3+), y (13) (2+)-NH3
752.23700	152.2
753.20422	49.0
754.60297	60.8
755.54376	16.7
756.37378	46.7
757.35431	8.2
758.53485	869.7	b (7) (1+), a (21) (3+)
759.53278	819.7	y (13) (2+)
760.49023	625.8	y (6) (1+)
761.50085	176.5
762.59985	20.1
763.67859	72.2
764.49377	84.8
765.38196	9.7
767.11975	9.1
768.39709	81.2
769.76392	99.4
770.41754	67.5
771.41406	88.6
772.49249	123.6
773.70697	58.4
776.01440	93.7
776.93683	29.8
777.87256	104.5
779.04852	72.2
780.24866	102.4
781.55585	110.4
782.83752	781.9	y (21) (3+)
783.60382	125.8
784.64667	167.5
785.64441	129.3
786.56116	96.4
787.49225	11.4
788.39319	175.7
789.38770	123.7
790.43250	143.2
791.40710	161.3
792.48694	48.2
793.28821	71.1
794.29730	107.9
795.15356	104.2
796.12329	153.7
796.82587	59.0
797.59271	271.3
798.55219	559.5
799.37732	276.9
800.23932	147.8
800.98242	27.2
801.98145	149.2
802.83966	87.1
804.83301	457.5	[M+3H] (3+)-NH3-H2O
805.69989	177.6
807.28070	420.6
808.19672	659.9	y (14) (2+)-NH3, y (14) (2+)-H2O
808.98340	24.2
809.84406	8.1
810.56775	23.7
811.38440	5.3
823.59094	39.9
824.99640	30.4
826.79688	27.9
827.75671	106.3
828.45837	9.4
829.61249	336.3	a (16) (2+)
830.58539	92.2
831.57300	51.7
832.60358	47.6
833.58453	32.7
835.83832	66.4
836.66443	414.0	b (16) (2+)-NH3, y (15) (2+)-H2O, y (15) (2+)-NH3
837.64948	107.3
838.64935	9.4
839.91943	97.6
841.51886	69.9
842.36285	69.5
843.51605	102.6
844.62756	233.9
845.68353	3415.5	y (15) (2+)
846.51965	751.7
847.63208	169.6
849.06488	29.4
850.42957	7.0
851.47797	48.9
852.62891	6.9
853.83453	114.9
854.63617	48.0
855.36523	4.6
857.02142	34.3
858.34271	96.3
859.11676	49.2
860.23627	24.9
861.51276	518.3	y (7) (1+)
862.52277	280.1
863.46655	74.8
864.53705	74.2
866.00299	42.4
866.63531	36.4
867.24500	10.0
867.86786	3.2
869.60394	35.5
870.78149	38.5
872.86981	85.9
873.72021	75.4
874.55585	11.5
875.59985	35.8
876.36688	177.5
877.65131	12.4
878.65228	118.5
879.88696	49.1
882.46808	28.8
883.82922	59.7
885.88879	73.3
886.71906	35.7
887.58124	83.3
888.40515	35.4
889.32825	36.5
890.38037	20.1
892.48627	93.9
894.84283	76.0
895.57367	42.0
896.89264	23.8
898.53516	34.1
899.54791	64.3
900.51831	50.7
901.44604	58.4
902.31122	24.3
903.77094	136.3
904.77026	133.2
905.48602	9.4
906.67987	35.8
907.43011	39.1
908.52600	39.1
909.17010	22.1
910.09119	36.7
912.77820	44.8
913.51727	10.6
914.61957	52.4
915.66968	109.2
916.30402	4.1
918.31909	271.9
919.16974	247.4
920.27448	63.7
923.14355	95.5
924.47375	27.1
925.55151	36.5
927.22076	5233.7	y (16) (2+)
928.02960	1515.9
928.99908	53.3
930.49237	442.9	b (9) (1+)
931.42694	93.5
932.45508	67.1
933.19470	49.5
933.91144	43.4
935.57825	27.6
937.80829	74.0
940.31433	224.5
941.04358	91.7
942.45459	208.9
943.53076	65.9
945.57129	17.2
946.69061	16.1
947.74609	32.8
948.86182	49.4
949.68182	19.2
950.60559	68.2
954.16736	81.7
955.47980	38.5
956.55707	5.6
957.58875	181.0
958.75513	60.8
959.60516	132.0
960.70074	135.2
961.54626	19.2
962.93774	46.5
963.77332	69.5
964.63721	74.7
965.27551	44.1
966.15326	18.5
966.79211	22.8
967.79877	442.1	y (17) (2+)-H2O, y (17) (2+)-NH3
968.60297	159.7
970.19818	86.2
971.97034	80.4
972.88428	95.7
973.59485	35.7
974.33844	21.1
975.65179	92.7
976.69672	6506.8	y (17) (2+)
977.48138	1703.6
978.19733	488.6
979.76593	2.8
980.58429	26.9
981.50043	45.7
984.03046	32.7
986.18103	40.7
987.19330	54.3
988.61823	31.9
989.57037	162.8
990.79285	194.7
991.95874	113.9
992.66107	77.9
993.45081	39.1
994.48230	38.7
995.77686	20.5
996.91742	52.6
997.84058	137.3
998.53345	28.3
999.44366	57.7
1000.51416	68.3
1001.20319	20.3
1002.60236	26.0
1003.67328	24.3
1005.70685	33.5
1006.81567	167.9
1008.61755	45.6
1009.48126	27.8
1010.88104	61.4
1011.55408	28.8
1012.81982	190.0
1013.72150	92.0
1015.15613	107.3
1016.17633	112.7
1016.88721	20.8
1017.54755	14.4
1019.02820	12.0
1019.90198	17.4
1020.52777	10.1
1022.12799	66.6
1022.91229	26.5
1024.37292	236.4
1025.23376	172.0
1026.70557	28.4
1027.33362	31.8
1028.56885	69.3
1029.52576	73.3
1030.74072	63.7
1031.61011	59.2
1033.23608	5325.9	y (18) (2+)
1034.08118	1909.7
1035.11414	101.3
1035.92773	18.2
1037.45435	11.3
1038.91321	43.0
1040.64868	43.3
1041.57703	17.5
1042.64294	46.0
1045.10315	32.1
1046.45715	443.6	y (9) (1+)
1047.54431	403.3
1048.62805	144.4
1049.75000	415.5
1050.67627	399.6
1051.66235	76.5
1053.19690	37.3
1055.63672	2.6
1056.73877	26.1
1057.51355	57.2
1058.62854	167.9
1059.62573	70.6
1060.44055	10.2
1061.60205	31.4
1062.53125	54.3
1063.73010	14.7
1067.38025	19.3
1068.45520	34.4
1069.76990	34.5
1070.59534	162.8
1071.57361	42.3
1072.67126	93.7
1073.57886	25.0
1074.83154	12.6
1077.91528	3.7
1080.42737	25.4
1081.33069	98.5
1082.09717	75.9
1083.62927	67.4
1085.91663	95.8
1086.70728	109.2
1087.49182	25.0
1088.57141	15.1
1089.83435	1342.6	y (19) (2+)
1090.65027	502.7
1091.42554	39.9
1092.55444	21.2
1093.39844	27.4
1094.80835	258.0
1095.63257	64.4
1096.63879	4.8
1098.25708	17.0
1099.52026	22.2
1102.36755	202.5
1103.71802	278.3
1104.67798	41.3
1109.61060	30.6
1110.50891	20.8
1111.50464	30.8
1112.90002	15.3
1113.79492	14.0
1115.91882	31.2
1116.94531	148.5
1117.67737	31.8
1118.88953	25.4
1120.06580	74.6
1120.81287	118.6
1121.71094	120.1
1122.55200	48.3
1123.67297	26.1
1125.39673	1685.0	y (20) (2+)
1126.01758	430.2
1126.61890	113.0
1128.54688	73.5
1129.52747	33.1
1130.67322	42.8
1132.71375	14.2
1133.56995	20.2
1135.55188	25.7
1136.94275	4.4
1137.64331	38.6
1138.43970	11.2
1139.64954	7.9
1142.59351	133.3
1143.93689	11.5
1145.57373	30.2
1146.60999	72.4
1147.67200	19.3
1148.56445	9.4
1149.74463	23.4
1151.34705	323.4
1152.28967	98.2
1153.59985	15.9
1155.68274	154.5
1156.61475	57.1
1157.65552	28.7
1158.38684	8.1
1159.37036	64.7
1160.64771	146.9
1162.50952	9.8
1163.62708	20.8
1164.69604	10.2
1165.47815	11.4
1167.82043	37.6
1168.71252	33.5
1169.73193	9.4
1170.68823	29.6
1171.71228	80.7
1172.53601	88.1
1173.61792	1132.0	y (21) (2+), b (11) (1+)
1174.62756	914.4
1175.69958	191.5
1176.72107	83.3
1177.70422	80.8
1178.69238	39.8
1179.65735	9.9
1181.57397	90.0
1182.54993	4.8
1183.99609	20.0
1185.63269	62.5
1187.53906	17.0
1191.86438	25.3
1192.73486	9.6
1193.69775	28.9
1194.60388	37.9
1198.76770	4.3
1199.67029	12.4
1200.58374	23.5
1202.51575	8.4
1203.69385	23.6
1204.51746	21.2
1205.72888	32.6
1206.65051	20.1
1207.56213	5.2
1208.68408	43.3
1209.82971	12.5
1213.48499	6.0
1215.23755	3.1
1216.60999	17.5
1217.57104	29.2
1218.52600	5.0
1222.62695	3.8
1224.28394	35.2
1225.72180	4.4
1226.99890	74.1
1232.57239	17.0
1233.42334	12.2
1235.72192	22.2
1238.24402	13.2
1239.82019	5.4
1240.74670	6.9
1241.66382	18.6
1242.69653	11.6
1243.59204	28.2
1244.62231	53.9
1245.87976	5.2
1248.81042	74.3
1249.82703	35.1
1250.82849	32.2
1252.03833	3.1
1253.64258	17.1
1254.65527	35.9
1256.90796	47.0
1257.70923	59.9
1258.69861	35.6
1259.68237	13.3
1261.31323	21.9
1262.39600	3.0
1263.65234	19.5
1265.42322	10.3
1269.75000	22.0
1270.84961	4.8
1271.68933	7.2
1272.76550	20.2
1274.67542	862.0	y (11) (1+)
1275.65198	801.6
1276.63196	240.9
1277.76929	44.8
1279.14429	35.5
1281.67590	36.7
1287.58899	19.4
1288.67407	5.0
1292.25525	27.3
1293.81653	6.3
1294.56946	9.0
1295.58093	12.7
1296.58252	6.2
1300.52893	15.9
1305.52600	14.6
1306.97815	17.7
1309.63257	17.4
1310.24878	3.6
1313.67505	11.1
1316.91406	41.7
1318.52832	8.1
1319.44556	30.8
1320.75696	13.3
1324.38062	21.9
1326.57288	12.0
1327.51208	24.1
1329.88184	11.7
1331.91785	10.9
1337.71960	22.3
1340.47131	19.0
1342.90991	42.0
1345.79480	64.7
1346.88135	159.1
1347.87146	33.4
1348.68469	46.6
1352.58215	8.2
1354.44409	20.6
1357.81714	5.6
1359.50732	22.1
1364.85339	6.5
1367.55872	7.4
1369.97400	20.6
1371.06470	19.6
1372.00024	6.3
1372.61548	77.5
1373.77307	8.5
1374.82251	59.5
1383.65564	20.7
1384.58362	7.7
1385.79028	11.2
1387.83691	294.0
1388.88831	505.5	y (12) (1+)
1389.85022	210.8
1390.71997	34.2
1391.83582	49.4
1392.80139	25.2
1393.70508	13.6
1398.51355	4.8
1401.15491	3.3
1401.88647	58.1
1402.74805	49.1
1403.73938	35.4
1408.55518	11.0
1414.58606	10.0
1416.86646	10.0
1419.69421	35.1
1421.66504	8.2
1424.22437	24.3
1426.57349	6.0
1427.43237	8.1
1428.62805	14.9
1430.67590	15.7
1431.69946	7.3
1432.56885	17.9
1438.58008	8.7
1440.50989	36.7
1441.79272	32.6
1447.73865	19.8
1449.89893	15.9
1455.67151	5.9
1457.68262	55.3
1458.58472	80.1
1459.62415	82.7
1460.48157	28.4
1469.04980	9.3
1472.61951	4.8
1474.59985	9.1
1481.55420	10.8
1486.64905	27.3
1488.04639	7.1
1493.65796	21.7
1494.90723	5.9
1500.70520	22.9
1501.96484	19.7
1503.01160	20.3
1503.84924	11.2
1504.81885	12.2
1509.10803	24.9
1510.69116	7.7
1516.04102	22.4
1517.72437	58.8
1518.93726	38.8
1521.62891	27.2
1528.58752	10.1
1538.65625	17.7
1540.65649	8.4
1543.70313	35.1
1544.74915	22.2
1556.65369	21.1
1567.61804	21.8
1570.07751	8.2
1571.83508	6.2
1576.57532	27.4
1578.00061	6.2
1586.89331	15.0
1587.86340	30.3
1593.57080	17.2
1594.60449	26.7
1595.65906	7.2
1610.99463	14.3
1614.74768	3.8
1616.77673	5.0
1621.93896	12.0
1641.10132	17.2
1651.57910	8.7
1668.70093	10.4
1669.74438	9.6
1671.68945	25.4
1673.76904	7.9
1675.67029	7.7
1688.75085	13.1
1690.85205	21.5
1693.78442	5.6
1694.74719	15.5
1756.91541	7.1
1789.94873	12.2
1794.00391	22.8
1805.77039	3.9
1806.69324	34.9
1844.29639	25.3
1852.88599	25.2
1853.79504	29.3
1854.65686	11.7
1880.77271	4.1
1885.84546	13.3
1919.87634	8.2
1920.83569	12.7
1924.11340	4.7
1924.86499	3.7
1939.88123	6.1
1954.00159	10.4
