# Supplementary material for: Top-Down and Bottom-Up Identification of Proteins by Liquid Extraction Surface Analysis Mass Spectrometry of Healthy and Diseased Human Liver Tissue
Source: J Am Soc Mass Spectrom. 2014 Sep 3;25(11):1953–61. doi: 10.1007/s13361-014-0967-z (PMC4197381; doi:10.1007/s13361-014-0967-z)
Supplement: Supplementary file 6 — (ZIP 3005 kb) [file 13361_2014_967_MOESM6_ESM.zip › data/LGDPAEYAHLVQAIIENPFLNGEVIR_-4_4_42900.txt]

m/z	i	matches
275.44131	10.8
284.16458	10.5
286.10977	10.4
288.36481	14.5
298.27271	5.0
299.27484	3.6
321.57309	14.8
325.22687	9.4
330.30112	15.2
336.36981	10.6
338.41895	4.9
348.35422	2.4
355.25955	7.8
357.30737	19.7
359.09586	14.0
361.46176	18.0
363.06912	3.2
365.32813	2.3
372.32971	12.2
373.31393	17.3
384.36176	5.8
387.51718	36.4	y (10) (3+), y (3) (1+)
388.50806	14.1
391.28436	33.1	y (7) (2+)-H2O
393.55261	21.9
395.46954	19.8
405.46909	13.6
409.74973	28.9
428.01276	2.6
441.46185	20.9
442.42212	5.9
443.22839	6.5
445.21561	34.9
446.24310	5.5
447.39560	4.6
451.15402	7.4
454.46161	27.1
455.57297	10.6
456.34137	4.6
458.43311	7.8
459.24026	14.1
466.73187	9.9
472.36789	7.7
483.14606	10.4
484.25348	19.2
489.27289	9.4
492.45416	21.4
493.15427	7.5
496.50076	15.6
499.19788	47.0	y (13) (3+)-H2O, y (13) (3+)-NH3, y (4) (1+)-NH3
505.02454	48.6	y (13) (3+)
507.37396	17.5
512.50195	16.1
513.72028	47.3	y (9) (2+)-H2O, y (9) (2+)-NH3
515.15680	6.7
516.77570	40.0	y (4) (1+)
522.86169	74.3	y (9) (2+), y (14) (3+)-NH3, y (14) (3+)-H2O
523.47668	42.8
524.43219	5.5
525.19696	8.7
529.30499	18.8
535.34460	10.6
537.32648	5.1
541.01489	18.2
543.29120	17.2
546.89240	2.6
549.32776	8.8
551.40149	10.1
553.60852	4.2
555.26227	19.8
556.30518	7.3
563.19287	39.8
567.42694	10.5
568.39478	4.3
572.18512	34.0	y (15) (3+)
573.41650	85.8	y (5) (1+)
574.41095	46.9	b (11) (2+)-H2O, b (16) (3+)
580.24988	56.4	y (10) (2+)
583.34180	3.9
584.30524	6.5
586.40472	8.0
587.19507	6.8
589.87500	40.6
591.35114	26.5
593.38330	11.3
594.41669	8.8
596.53198	27.4
597.48010	34.6
598.52893	9.2
602.24695	5.1
603.50604	11.5
604.33795	25.9
609.59393	14.9
610.97467	37.9
611.83521	19.5
612.77881	7.4
613.42865	9.1
615.39740	21.5
616.36847	23.6
620.47797	16.0
621.44897	2.6
624.28528	5.3
625.11475	6.5
627.04248	120.9
628.22852	79.6
629.29089	10.9
631.51617	64.4
632.38580	5.8
634.50745	13.7
635.20178	10.7
637.67822	15.2
639.20715	10.2
640.14966	20.3
642.44153	4.2
644.71448	39.7	y (11) (2+), b (18) (3+)
645.50641	14.1
647.93805	53.4	b (12) (2+)
650.46716	7.2
651.61273	7.5
652.59210	25.7
653.92108	6.7
654.78284	6.1
657.19397	11.3
658.14288	10.6
661.28748	19.6
663.03729	16.2
664.42224	4.3
665.36877	38.7
667.30750	24.5
669.15863	62.2	y (6) (1+)-H2O
669.98511	51.7	y (6) (1+)-NH3
670.71356	16.6
673.38751	6.8
675.00110	21.2
678.33490	5.7
679.48578	2.5
680.39624	4.0
681.63403	36.9
682.51202	77.0	y (18) (3+)-H2O, y (18) (3+)-NH3
683.59644	435.3	b (13) (2+)
684.56348	86.4
686.51038	3.3
687.54395	195.6	b (19) (3+)-H2O, y (6) (1+), b (19) (3+)-NH3, y (18) (3+)
688.53107	61.2
689.48798	47.6
690.48529	57.1
691.10638	3.9
692.51770	20.3
697.48138	24.6
701.72485	16.2
704.34766	12.5
705.44745	18.6
709.42706	13.9
712.06934	27.7
716.50861	14.7
717.44391	16.1
718.73145	29.4
725.72882	76.1	b (20) (3+)-NH3, b (20) (3+)-H2O
726.65649	15.2
727.32086	3.8
731.69409	38.2	b (14) (2+)-NH3, b (20) (3+)
732.93268	31.1
733.54926	3.5
734.49548	53.5
735.47845	2.9
736.89380	30.9
740.13928	461.3	b (14) (2+)
741.03418	64.9
741.98651	4.3
744.41553	71.1
745.46942	40.8
746.35504	9.9
747.64313	52.2	y (13) (2+)-H2O
749.32257	16.6
749.98926	21.2
753.66742	9.3
754.29565	7.2
756.59570	6.7
757.46783	17.0
758.41412	19.9
759.30664	2.2
761.42548	19.3
763.42285	3.7
766.41986	22.0
767.54028	7.9
768.40100	16.2
770.43384	19.6
771.46228	33.8
772.87250	31.1
773.47650	14.4
774.42542	45.6
775.63654	100.1
778.61090	38.0
780.77124	10.4
782.78497	58.2	b (22) (3+)-NH3, y (7) (1+)-H2O, y (7) (1+)-NH3, b (22) (3+)-H2O
783.60962	39.8	y (14) (2+)-H2O
786.33240	35.7
787.77081	101.0	b (15) (2+)-NH3, b (22) (3+), b (15) (2+)-H2O
788.60101	25.7
790.49182	25.8
791.51727	9.8
792.90588	32.1	y (14) (2+)
794.58057	28.1
796.70996	355.7	b (15) (2+)
797.58228	119.4
799.30548	10.5
800.62891	109.6	y (7) (1+)
801.62769	88.5
802.52393	30.1
804.33447	57.6
805.34741	77.4
806.23303	30.4
807.25208	36.7
808.71375	29.7
809.70142	10.2
811.94940	44.2
813.25891	43.8
814.40784	3.5
815.25916	8.9
816.60992	32.7	b (8) (1+)
817.43817	25.6
819.42407	3.6
820.48871	17.1
821.28522	9.2
822.58600	80.9
823.46210	25.8
824.89795	47.8	b (23) (3+)-H2O
825.90472	14.2
826.66418	9.7
827.64984	18.9
828.42706	5.7
831.54248	18.9
832.42242	20.6
834.81396	26.5
835.58221	134.6
836.51508	26.2
837.53735	34.3
838.83734	22.4
841.43799	28.9
842.53461	10.2
844.01367	20.4
845.51257	10.1
846.94171	87.3
847.68756	86.2	y (15) (2+)-H2O, y (15) (2+)-NH3
849.30994	34.3
850.08185	30.4
852.63464	186.2	b (16) (2+)-H2O, b (16) (2+)-NH3
853.54932	48.7
854.50116	14.5
856.84509	27.4
857.84265	98.6	b (24) (3+)-H2O
858.54108	36.0	b (24) (3+)-NH3, y (23) (3+)-H2O
859.95227	96.0	y (23) (3+)-NH3
861.28619	316.0	b (16) (2+)
862.07831	211.8
863.07092	74.9
864.20599	30.4
865.27386	50.7
865.92255	55.8	y (23) (3+)
868.60461	22.4
869.40747	15.7
871.26544	71.3
872.58563	20.4
873.48969	4.5
874.44305	7.6
876.49390	11.1
877.83691	9.3
879.52264	92.1
880.16223	18.9
881.60461	13.9
882.71942	24.1
884.66772	6.8
886.23108	25.0
888.67847	18.4
890.58112	11.8
892.50616	40.3
894.38489	27.1
895.89233	97.6	b (25) (3+)-H2O, b (25) (3+)-NH3
896.91492	23.6
897.86450	106.9	y (24) (3+)-NH3, y (16) (2+)-NH3, y (24) (3+)-H2O, y (16) (2+)-H2O
899.49756	8.9
900.42157	71.8
901.44147	45.1	b (25) (3+)
903.75598	16.7
904.97235	86.8
905.97443	6.1
908.18835	60.6	b (17) (2+)-H2O
909.84021	186.5	b (17) (2+)-NH3
910.56128	112.0
911.72272	52.2
913.12738	48.2
914.79547	57.9
915.59222	17.5
917.27216	211.4	y (25) (3+)-NH3, y (25) (3+)-H2O
918.30127	586.0	b (17) (2+)
919.07825	264.2
919.92474	48.5
921.68384	107.6	y (25) (3+)
924.51367	14.2
925.46838	35.2
926.52435	8.8
927.76886	7.9
929.29279	60.4	y (8) (1+)-H2O
931.28394	15.1
932.03265	15.4
932.67944	12.3
934.46509	26.1
935.61267	17.9
936.71967	34.5	b (9) (1+)-H2O
937.40076	61.2
938.44360	33.5
939.26758	14.0
940.76129	91.8
942.15643	141.8
942.97327	125.6
943.61139	112.1
944.73724	54.2
945.56085	71.3
946.67395	89.8
947.89618	235.8	y (8) (1+)
948.83160	440.3	[M+3H] (3+)-NH3-H2O
949.70819	187.3
951.00067	23.3
952.11938	102.5
959.60681	8.7
960.35120	9.3
961.76270	3.8
962.62006	14.5
965.81140	47.2	b (18) (2+)
967.18872	40.6
968.47095	15.5
969.73462	16.7
972.96796	19.8
974.90845	44.0
976.44806	26.4
977.72583	6.6
978.69128	12.3
979.82141	20.6
981.00482	28.3
981.63611	33.0
983.74823	62.2
984.36945	5.3
985.52747	11.8
986.58368	13.2
987.60315	4.7
989.14478	125.9
990.67120	8.3
993.93390	37.5
994.70117	39.1
996.26764	19.2
996.99219	5.7
998.57404	48.0
1000.48187	14.3
1002.37201	257.8
1003.16614	118.6
1004.19281	58.7
1005.17621	17.5
1006.48346	56.3
1007.76910	16.9
1008.45081	7.5
1009.64099	23.6
1010.59991	47.1
1011.71429	11.2
1012.96124	75.7
1013.75562	20.6
1014.72614	64.6
1018.77771	22.2
1020.04926	45.9
1021.88885	30.8
1022.54968	158.7	y (18) (2+)-NH3, y (18) (2+)-H2O
1023.69269	47.6
1025.56665	26.4
1026.99756	92.3	y (9) (1+)-H2O
1027.70386	112.7	y (9) (1+)-NH3
1028.59900	31.1
1029.62708	4.6
1030.60901	48.3
1031.78467	123.4	y (18) (2+), b (19) (2+)-NH3, b (19) (2+)-H2O
1032.73096	113.0
1033.66589	65.1
1034.87866	94.0
1035.55286	38.0
1036.39490	4.9
1039.84192	67.0	b (19) (2+)
1040.60974	34.1
1041.41187	51.3
1042.19360	79.4
1043.96619	32.2
1044.62073	615.2	y (9) (1+)
1045.60950	458.5
1046.60608	110.8
1047.71338	36.1
1048.76843	3.9
1049.61914	2.2
1050.53149	26.1
1051.66602	85.5
1053.26233	35.0
1054.49329	4.2
1056.57654	30.5
1058.88855	117.8	y (19) (2+)-NH3, y (19) (2+)-H2O
1059.70129	124.9
1061.34607	45.5
1063.13049	137.4
1064.28931	30.5
1065.22559	31.4
1068.16553	60.1	b (10) (1+)
1068.87231	48.3
1069.58069	22.0
1070.51404	16.1
1072.04224	80.2
1075.74438	20.3
1077.25928	23.8
1078.80310	14.5
1079.92578	7.6
1080.56567	52.9
1081.62451	20.9
1083.44971	39.5
1084.63904	87.4
1085.38208	43.4
1086.59387	7.5
1088.43970	86.1	b (20) (2+)-NH3
1090.45276	105.0
1094.91028	25.5
1096.62451	77.9	b (20) (2+)
1097.37463	160.5
1099.45532	40.4
1104.12976	17.3
1106.58289	31.9
1107.22571	9.1
1108.04993	10.2
1109.53552	5.8
1110.27026	10.9
1111.69568	22.2
1113.52759	10.6
1114.84167	90.2
1115.78857	434.4
1116.69080	179.2
1117.71106	22.2
1118.72803	22.1
1120.14856	7.1
1123.31287	51.4
1124.58057	8.3
1125.66663	18.9
1128.05371	9.9
1132.47876	118.9
1133.31079	28.7
1134.08533	10.0
1134.89722	29.2
1136.58618	61.6
1137.18726	29.6
1138.80664	20.2
1140.69128	12.0
1141.63904	41.4	y (10) (1+)-NH3
1142.69092	31.2
1144.55469	56.7	b (21) (2+)-NH3, b (21) (2+)-H2O
1145.79004	19.3
1146.53589	16.6
1147.85608	133.2	y (20) (2+), b (11) (1+)-H2O
1149.05103	9.8
1151.13196	15.3
1153.87158	256.1	b (21) (2+)
1154.75366	113.3
1157.20532	2.4
1158.74756	290.3	y (10) (1+)
1159.71375	148.2
1160.64722	62.6
1165.90576	20.6
1166.76599	49.8	b (11) (1+)
1167.94373	53.5
1168.70068	71.4
1170.15344	22.1
1171.68018	16.2
1174.04883	65.7	b (22) (2+)-NH3
1174.83691	12.7
1177.60571	46.3
1179.79602	33.0
1181.73376	52.7
1182.88623	117.2	b (22) (2+)
1183.70605	27.1
1184.93811	17.1
1185.58960	18.9
1186.45227	20.1
1189.21069	12.7
1192.08411	51.1
1193.81128	22.4
1194.65564	8.4
1199.25842	34.4
1200.05554	5.6
1200.94128	11.9
1202.22290	10.2
1204.13647	12.5
1204.88733	20.2
1205.62183	3.5
1206.53064	3.5
1208.63379	67.6
1214.63367	6.5
1216.86035	13.6
1219.66418	19.0
1220.96252	36.6
1224.96313	50.3
1225.64966	9.7
1226.91431	30.7
1227.84631	45.4
1229.62500	15.2
1230.69922	57.0
1232.66052	15.3
1235.07251	31.2
1237.09778	66.4
1237.84888	71.6	b (23) (2+)-NH3, b (23) (2+)-H2O
1238.55396	36.8
1241.75647	4.3
1242.72754	11.1
1247.04260	194.0	b (23) (2+)
1247.83960	65.1
1248.73022	5.6
1249.71472	23.5
1250.72095	4.8
1251.71912	34.8
1252.86096	95.9
1253.76624	17.3
1254.87671	47.9
1255.65454	50.0
1258.51428	4.0
1260.43921	57.7
1262.76953	7.6
1263.72375	14.6
1267.48950	19.7
1268.25867	31.8
1269.64429	14.3
1270.77148	94.7	y (11) (1+)-NH3
1271.98352	87.3
1272.79395	11.8
1273.70178	5.2
1278.15588	23.5
1279.43933	30.5
1281.40503	13.6
1283.35999	26.4
1284.57629	14.3
1286.91406	34.1
1287.78271	220.5	y (11) (1+), y (23) (2+)-H2O, b (24) (2+)-NH3, b (24) (2+)-H2O
1288.77539	115.0	y (23) (2+)-NH3
1289.73096	72.2
1290.69763	20.3
1293.33337	58.7
1294.37744	220.0	b (12) (1+)
1295.36877	97.2
1296.37976	139.4	b (24) (2+)
1297.47266	54.2	y (23) (2+)
1298.77893	28.1
1300.79480	11.3
1302.58191	45.0
1304.13806	24.0
1306.79626	10.2
1308.95776	12.0
1310.11389	79.7
1311.24023	191.0
1312.21936	125.4
1314.82300	10.7
1322.12012	28.9
1325.79822	4.5
1332.68860	2.6
1334.64368	17.1
1336.74890	7.7
1337.65393	15.4
1338.75903	16.1
1340.61511	12.3
1341.24951	10.6
1343.90601	44.6	b (25) (2+)-H2O
1344.93652	50.1	b (25) (2+)-NH3
1345.83997	67.3	y (24) (2+)-H2O, y (24) (2+)-NH3
1346.69165	7.7
1347.30371	29.8
1353.00439	375.6	b (25) (2+)
1354.01868	182.9	y (24) (2+)
1354.70605	2.3
1358.64636	16.7
1361.24683	36.7
1363.70850	5.5
1364.87012	23.3
1365.77478	61.2	b (13) (1+)
1366.76514	75.5
1367.87695	33.0
1368.95483	27.4
1369.64612	6.6
1375.61011	37.3
1376.38440	41.1
1377.82068	23.1
1379.08936	18.3
1381.74792	6.0
1382.71558	12.9
1383.90186	13.3
1384.91443	25.9
1385.67603	10.3
1394.94849	22.0
1398.01404	20.3
1399.27161	9.7
1400.85596	102.0	y (12) (1+)
1401.76868	74.7
1402.91968	27.0
1403.87219	10.4
1407.75098	37.0
1409.68445	7.6
1411.73621	60.4
1412.82336	21.4
1413.72485	26.1
1419.59619	6.3
1425.76013	2.3
1426.71582	17.9
1433.77051	4.6
1436.87695	14.2
1439.69421	6.9
1440.82275	5.5
1444.64270	7.6
1446.58655	16.8
1450.36230	13.9
1458.79602	12.4
1461.80981	8.8
1462.82629	13.1
1468.71680	4.0
1469.52832	6.0
1473.76343	4.1
1478.93201	109.2	b (14) (1+)
1479.99744	58.6
1480.80920	32.2
1492.71484	7.6
1494.85522	2.0
1496.97803	33.6	y (13) (1+)-NH3
1504.69458	2.8
1505.89563	10.7
1513.83459	34.0	y (13) (1+)
1515.16077	3.8
1515.94824	2.6
1522.23157	4.9
1531.86914	27.8
1532.86755	2.7
1533.91943	14.5
1548.18494	5.1
1550.02429	2.6
1555.03589	27.6
1563.55212	7.7
1573.56262	5.8
1575.65894	11.8
1578.23621	16.3
1584.88281	5.4
1586.05627	15.6
1588.80505	4.4
1591.93225	34.2	b (15) (1+)
1592.72180	22.6
1593.94177	20.6
1603.90002	13.8
1608.94202	12.4
1610.62354	6.6
1623.73596	8.6
1624.37378	7.3
1626.90894	4.3
1634.70117	3.3
1640.90820	29.8
1642.06555	8.4
1688.11243	10.5
1691.57092	6.2
1695.20654	5.0
1700.93750	13.3
1713.98523	11.2
1716.90784	14.2
1720.84766	34.2	b (16) (1+)
1721.98694	19.2
1729.68298	18.1
1739.82874	8.9
1775.70117	2.4
1817.88000	31.7	b (17) (1+)-NH3
1819.07520	3.1
1827.93213	5.2
1833.32861	16.1
1834.91638	23.0
1836.20874	50.7
1837.08960	3.5
1837.75415	12.5
1842.89026	21.3
1901.53369	11.7
