# Supplementary material for: Top-Down and Bottom-Up Identification of Proteins by Liquid Extraction Surface Analysis Mass Spectrometry of Healthy and Diseased Human Liver Tissue
Source: J Am Soc Mass Spectrom. 2014 Sep 3;25(11):1953–61. doi: 10.1007/s13361-014-0967-z (PMC4197381; doi:10.1007/s13361-014-0967-z)
Supplement: Supplementary file 6 — (ZIP 3005 kb) [file 13361_2014_967_MOESM6_ESM.zip › data/AGWSLEDVDIFEINEAFAAVSAAIVK_-4_2_78528.txt]

m/z	i	matches
270.22372	3.3
286.43576	2.6
287.16193	6.1
288.35098	3.5
297.76605	4.9
305.26398	14.3
308.12811	3.4
312.17023	8.4
315.22839	4.6
317.01053	3.7
323.51703	4.3
339.69305	6.6
343.37701	2.7
355.71198	17.6	a (4) (1+)-H2O
356.36649	2.2
357.34674	8.6
359.33359	37.0	y (3) (1+)
360.41165	36.2
364.45959	9.5
369.54327	5.7
371.28583	2.6
376.24777	7.6
377.33524	15.7
379.60693	3.9
383.38861	14.0
385.37402	7.5
386.68613	20.6	y (12) (3+)-NH3, y (12) (3+)-H2O
389.57001	3.4
390.42487	10.2
403.24493	6.1
405.16644	7.0
411.04111	3.3
414.15088	7.6
416.68634	12.9
418.24219	1.8
422.21567	3.3
430.34167	94.5	b (8) (2+), y (4) (1+), y (13) (3+)
431.42975	30.4
435.24329	5.1
436.37531	5.8
438.32895	12.4
442.39935	13.2
446.22989	5.4
446.83661	17.0
456.66208	3.9
458.09869	4.5
459.40045	6.3
461.31940	3.1
471.60712	6.6
476.40018	3.2
480.25195	6.2
483.39288	9.6
486.25378	9.7
488.93539	25.2	y (10) (2+)
492.43158	8.9
493.49164	11.4
495.24530	2.6
498.34912	27.9
501.41180	95.1	y (5) (1+)
502.49127	5.3
503.40710	9.7
504.44800	12.0
505.81201	4.6
509.38586	2.2
512.34363	8.9
513.25372	6.6
515.34528	15.1
516.35883	12.1
522.85846	31.3
524.51636	5.5
532.42432	5.6
533.61670	19.3
534.43036	6.7
541.47211	10.7
553.52008	13.6
556.45795	5.4
558.43195	13.3
559.19220	10.6
560.41797	4.1
561.26160	6.6
562.33478	5.2
563.44830	26.1
564.43408	12.9
569.35895	6.6
570.40094	10.0
571.45795	31.1	y (6) (1+)-NH3
576.40302	3.1
577.21326	5.6
581.87469	5.3
588.47260	173.1	y (12) (2+), a (16) (3+), y (6) (1+)
589.46222	46.4
590.83514	4.5
596.65424	12.8
604.41052	22.6
606.34546	23.4
608.82098	7.0
611.34570	4.2
612.40253	13.1
615.34802	47.5
616.55005	6.6
617.84985	17.2	b (11) (2+)
618.69452	34.0
621.39545	7.9
631.59747	4.2
633.27112	20.5
635.36285	15.4
641.37878	6.3
647.42981	11.5
651.37036	3.5
655.44421	13.6
658.28882	21.5	a (12) (2+)-H2O
659.43127	3.1
661.62817	12.8
664.62097	18.0	b (18) (3+)-NH3, b (18) (3+)-H2O, y (19) (3+)-NH3
667.41412	2.8
668.31390	11.6
674.39459	4.5
676.40338	5.1
681.50238	10.8
682.62402	8.1
683.60126	12.1
685.22931	11.8
686.71698	18.2
687.51050	229.6	b (19) (3+)-H2O, y (7) (1+), b (19) (3+)-NH3
688.59875	25.6
689.56232	23.5
691.42499	7.5
693.37341	85.2	b (19) (3+), y (14) (2+)-H2O, y (14) (2+)-NH3
702.63733	33.8	y (20) (3+)-H2O, y (14) (2+), y (20) (3+)-NH3
704.51019	52.7
705.30737	25.4
707.39020	9.5
710.76733	4.5
716.39880	8.6
719.32684	15.3
720.43555	11.4
727.45856	4.6
729.52264	7.0
731.06018	11.1
731.68518	17.5	a (7) (1+)
733.35980	24.4
734.01642	6.9
735.48444	8.6
738.36853	13.4
740.51575	9.2
742.14447	5.1
743.61688	13.9
746.62860	7.7
748.41821	10.9
753.19714	10.0
753.86871	16.4
754.55701	20.0
758.58716	233.4	y (15) (2+)-H2O, y (15) (2+)-NH3, y (8) (1+), b (7) (1+)
759.59796	95.4
760.73529	18.1
762.16888	8.8
764.74933	18.9	a (22) (3+)-NH3, a (22) (3+)-H2O
767.40167	9.5
772.15723	19.8	a (14) (2+)-NH3, a (14) (2+)-H2O
773.40125	7.2
775.51495	7.6
776.61786	17.4
784.61548	2.0
790.46942	20.0
793.43823	8.5
794.58179	2.3
795.30756	5.5
801.54944	13.8
807.40771	2.4
809.53833	7.9
810.44366	4.1
812.65247	12.1
815.38715	16.2
816.82837	16.9
817.57526	13.9
818.50189	5.3
819.61383	12.3
823.41284	7.6
824.12933	22.4
825.52570	31.2	a (24) (3+)-NH3, a (24) (3+)-H2O
826.46521	3.9
828.61798	2.1
829.67731	182.1	a (8) (1+), y (9) (1+)
830.65845	112.5	a (24) (3+), y (16) (2+)-H2O
831.45270	5.1
832.56189	21.8	y (16) (2+)-NH3
834.58563	3.5
837.11346	21.9	a (15) (2+)-H2O, a (15) (2+)-NH3
838.97931	88.9
840.46991	35.9	y (16) (2+), b (8) (1+)-H2O
841.40997	134.3	b (24) (3+)
842.55731	10.3
843.56592	46.6
844.70758	17.1
847.81635	4.9
850.37579	14.0
851.37482	57.7	b (15) (2+)-H2O, b (15) (2+)-NH3
852.59045	8.6
857.45569	4.4
858.62567	93.9	a (25) (3+)-NH3, a (25) (3+)-H2O, b (8) (1+)
859.96680	341.4	b (15) (2+)
861.36279	106.8
862.57776	11.7
867.10394	17.7	b (25) (3+)-H2O
870.29657	4.6
872.61304	10.9
875.37262	17.9
876.80627	36.3
877.48480	11.1
878.51898	74.0
879.50787	27.4	y (24) (3+)
880.30121	4.7
884.30096	35.7
886.48480	23.8	b (16) (2+)-H2O
887.41626	42.5	b (16) (2+)-NH3, y (17) (2+)-H2O
892.15424	32.3	y (25) (3+)-H2O
893.77954	18.9	y (25) (3+)-NH3
895.73438	208.9	b (16) (2+)
896.56470	28.4
897.36182	35.3	y (17) (2+)
898.54871	16.7
900.49738	126.5
901.36438	12.0
903.52576	3.4
904.50275	140.7
905.48969	133.3
906.59698	22.2
907.69995	69.0
910.70343	34.2	[M+3H] (3+)-NH3-H2O
913.23615	9.0
913.90063	38.0
914.52155	7.9
915.37622	6.7
923.68158	8.1
927.65967	18.8	a (9) (1+)-H2O
932.30121	35.1
933.53058	16.7
935.57874	3.3
938.54285	7.6
939.68182	4.3
940.36200	4.7
941.59967	36.4
943.52618	10.8
945.55481	30.6	y (18) (2+)-H2O, y (18) (2+)-NH3, a (9) (1+), a (17) (2+)-H2O
946.49744	4.7
947.10596	2.9
951.56268	24.9
952.59705	3.8
954.89337	43.8	a (17) (2+), y (18) (2+), b (9) (1+)-H2O
955.57410	7.2
956.61536	6.5
957.55139	9.0
958.60962	4.9
960.00165	41.4	b (17) (2+)-H2O, y (10) (1+)-NH3, b (17) (2+)-NH3
961.45648	3.8
962.12549	8.3
965.72278	6.2
969.11115	104.5	b (17) (2+)
970.50732	64.7
972.54346	33.7
973.56323	37.4	b (9) (1+)
974.49420	27.5
976.65033	195.5	y (10) (1+)
977.67896	108.8
978.40228	29.8
980.15411	12.5
981.57147	37.1	a (18) (2+)-NH3, a (18) (2+)-H2O
984.56018	25.2
987.66461	19.7
992.49188	10.3
993.53503	25.8
994.63550	19.1	y (19) (2+)-H2O
996.14545	8.0
997.04565	14.1
999.63556	25.1
1004.57208	195.8	b (18) (2+), y (19) (2+)
1005.44836	101.6
1006.06683	57.3
1007.89264	36.0
1012.68494	24.3
1013.38879	12.1
1014.13556	12.7
1015.56750	32.0
1018.14008	18.4	a (19) (2+)-NH3
1019.22424	110.5
1022.49103	6.2
1023.37219	63.1
1024.62024	24.4
1030.63794	2.0
1031.90283	20.6	b (19) (2+)-NH3
1032.53650	22.8
1033.64331	2.9
1036.94482	22.5
1040.05615	134.2
1040.72620	245.7	a (10) (1+)-H2O, b (19) (2+)
1041.55811	49.9
1047.80652	150.7	y (11) (1+)
1048.66199	70.1
1049.40710	17.2
1050.39893	35.7
1051.93555	41.7	y (20) (2+)-H2O
1058.62354	7.8
1059.79395	36.1
1060.69434	23.5
1062.14526	18.9	y (20) (2+)
1063.76282	28.4
1067.13989	19.1	a (20) (2+)-H2O
1067.81030	20.5	a (20) (2+)-NH3
1068.74683	37.7	b (10) (1+)-H2O
1069.66919	25.9
1072.93579	63.3
1076.34204	34.9
1077.08337	29.2
1077.72632	39.6
1078.84009	8.9
1080.62622	84.6	b (20) (2+)-H2O, b (20) (2+)-NH3
1081.55737	32.7
1083.71448	60.5
1085.91699	15.7
1086.54761	132.1	b (10) (1+)
1087.49023	74.1
1088.52161	37.1
1089.76807	318.9	b (20) (2+)
1090.93152	45.9
1091.66479	12.9
1092.64880	36.8
1093.81006	25.8
1094.71582	8.4
1099.09338	30.4
1099.80432	26.5
1104.81860	20.5
1107.54968	7.0
1110.03516	31.7	a (21) (2+)-NH3, a (21) (2+)-H2O
1114.29529	31.1
1115.73267	21.4
1116.75806	7.4
1119.04114	6.6
1120.75574	6.2
1124.08557	24.3	b (21) (2+)-NH3, b (21) (2+)-H2O
1125.07471	8.9
1126.10229	6.5
1126.80139	56.0	y (21) (2+)
1130.89441	33.6
1133.37500	127.2	b (21) (2+)
1134.19800	21.4
1135.55481	8.7
1136.40186	17.2
1144.51538	20.6
1146.77136	6.8
1147.50647	14.2
1150.79211	42.8
1151.55554	6.0
1155.61646	5.8
1157.68225	10.1
1159.39209	25.7	y (12) (1+)-NH3, b (22) (2+)-H2O, y (12) (1+)-H2O
1160.50232	168.6	b (22) (2+)-NH3
1161.44873	37.1
1165.05481	10.9
1168.10620	15.0
1170.13086	18.0
1170.74194	17.1
1174.64905	22.9	y (22) (2+)-NH3
1175.65552	9.1
1176.59827	23.7	y (12) (1+)
1177.77368	30.1
1178.79138	32.8
1179.63245	5.6
1180.68506	11.0
1183.46350	11.3
1184.91345	32.0
1186.41650	10.9
1188.20276	31.9	a (11) (1+)-H2O
1196.07214	6.3
1200.54077	6.3
1204.30774	192.2	b (23) (2+)
1205.17773	160.2	a (11) (1+)
1205.83472	16.3
1213.24988	101.5
1215.76917	23.2	b (11) (1+)-H2O
1217.57983	6.3
1218.71765	18.3
1220.66357	18.5
1222.61890	9.9
1227.30652	22.6
1232.94727	52.0
1233.64880	118.8	b (11) (1+)
1234.63843	28.9
1235.89404	41.2
1237.49353	13.1
1243.35583	21.3
1246.86438	3.5
1250.75439	44.7
1252.41052	5.3
1254.28821	7.1
1257.51135	17.8
1258.77222	2.3
1261.09021	261.5	b (24) (2+)
1261.96606	81.3
1266.46838	44.1
1267.78613	2.9
1269.79260	16.6
1270.79285	11.3
1273.60400	11.9
1274.86609	14.7
1275.92981	9.5
1276.72363	9.1
1278.71619	20.2
1283.84229	7.9
1286.79846	23.3	a (25) (2+)-H2O
1289.22473	15.2
1290.62402	67.7	y (13) (1+)
1291.73621	18.3
1292.85376	12.1
1298.51917	33.8
1302.59912	16.2
1306.69006	12.0
1310.53516	156.3	y (24) (2+)-NH3, y (24) (2+)-H2O, b (25) (2+)
1311.38831	47.2
1312.29175	31.2
1320.78516	36.1
1321.72729	2.5
1324.67383	5.6
1331.68140	4.5
1340.83496	3.9
1343.73950	5.5
1344.60852	27.5	b (12) (1+)-H2O
1352.84216	6.5
1362.71240	39.5	b (12) (1+)
1364.09839	70.7
1364.76404	29.0
1365.64185	9.3
1371.92773	19.3
1377.83862	20.9
1383.89502	19.3
1387.90234	16.5
1397.59656	17.6
1405.09229	14.2
1406.10522	12.3
1407.73816	18.5
1434.57886	10.3
1455.81287	12.8
1457.57288	14.8
1458.83081	7.0
1459.80322	15.6
1475.79810	39.2	b (13) (1+)
1476.84253	80.6
1477.96106	39.1
1478.89563	21.8
1480.45508	32.4
1494.75085	9.8
1501.81787	12.4
1533.12097	30.9	y (15) (1+)
1533.95435	18.8
1549.21643	14.5
1551.69897	14.4
1589.82410	19.8	b (14) (1+)
1595.59680	9.5
1662.86829	26.8	y (16) (1+)-NH3
1664.70593	3.1
1679.83704	10.6
1702.07129	15.6
1718.74744	6.0
1719.86609	6.3
1744.77905	11.4
1747.61523	5.6
1748.34180	17.0
1763.11963	9.9
1763.90320	7.6
1773.73694	3.0
1789.57971	17.6	b (16) (1+)
1790.96582	33.3
1806.12793	7.8
1815.61975	6.8
1823.84094	12.1
1863.00159	6.7
1865.10718	19.1
1907.97156	11.4
1908.75720	15.6
1937.75427	8.6
