# Supplementary material for: Top-Down and Bottom-Up Identification of Proteins by Liquid Extraction Surface Analysis Mass Spectrometry of Healthy and Diseased Human Liver Tissue
Source: J Am Soc Mass Spectrom. 2014 Sep 3;25(11):1953–61. doi: 10.1007/s13361-014-0967-z (PMC4197381; doi:10.1007/s13361-014-0967-z)
Supplement: Supplementary file 6 — (ZIP 3005 kb) [file 13361_2014_967_MOESM6_ESM.zip › data/ISQAEEEDQQLLGHLLLVAK_-4_4_24577.txt]

m/z	i	matches
216.13698	15.0
217.26639	6.5
219.20468	13.5
221.52025	4.6
226.33516	6.4
227.14156	18.1
228.22116	3.8
230.12521	11.5
232.27092	6.6
234.08467	16.7
236.19478	4.7
240.40120	17.3
242.35110	5.9
243.16559	4.1
244.24472	20.3
245.31639	11.7
246.26900	22.2
249.46033	25.0
252.18602	2.5
255.15076	2.8
256.24326	7.4
259.18707	9.5
261.19305	6.3
262.19498	8.0
263.36963	9.1
266.29797	8.4
267.38184	7.7
268.19666	7.2
269.22516	16.2
270.44238	14.6
272.34683	7.3
276.18344	23.6
277.12335	3.1
279.41962	6.9
281.18735	13.2
282.24738	6.9
283.48648	12.4
284.45154	21.6
285.44879	18.1
286.42477	9.8
287.27301	45.2
289.22501	6.0
290.96414	9.7
297.32196	7.5
298.36829	8.2
299.52505	10.4
300.32599	3.0
303.32880	16.8
306.44287	5.2
308.34814	11.7
309.61200	11.5
311.36697	127.6
312.35858	46.0
313.37906	5.4
314.90784	18.9
317.40265	74.1
320.57446	9.8
329.33405	44.8
330.39258	12.0
331.43506	22.6
332.39291	9.1
333.33585	4.3
340.08301	4.6
343.29071	13.5
347.38791	39.3
349.30725	7.1
350.20047	8.2
352.27869	24.9
353.27319	11.0
354.41956	56.0
355.47424	43.9
358.48096	10.4
361.40448	4.2
362.49719	1.8
364.30347	3.8
368.81848	4.0
370.72058	38.6
372.48425	101.5
373.47070	21.8
376.29169	10.9
380.39288	79.3
381.55673	23.9
382.39288	31.8
383.29370	41.8
384.30170	3.5
385.39539	30.5
386.81021	3.6
388.24481	12.0
389.31134	19.1
391.50909	24.4
393.47580	7.6
395.29926	19.3
396.22360	11.9
397.28442	22.0
398.26770	67.3
399.29419	44.6
400.33664	114.2
401.35651	29.8
403.25378	6.2
407.31213	20.8
408.83295	26.3
412.53036	4.5
415.73004	21.0
416.33014	62.1
417.37509	23.6
420.74847	16.5
422.37918	31.3
423.44720	15.6
424.61432	35.6
425.93304	118.3
426.60748	12.7
427.27716	17.5
428.31348	25.2
429.46466	11.5
430.61472	84.3
431.76672	40.0
432.44562	32.7
433.60333	6.7
434.25385	6.7
437.35385	7.6
438.96912	43.1
440.52716	9.6
441.32574	40.5
442.52914	28.3
443.41614	11.2
444.62988	16.6
448.62967	33.1
450.27899	6.5
453.48328	11.9
454.42542	17.3
455.46735	15.9
457.51361	42.7
458.28253	11.6
459.34735	6.5
460.44299	4.0
462.48730	18.4
463.93988	50.7
465.25946	31.7
466.32782	27.5
467.29913	2.2
468.42090	12.0
469.43127	9.9
470.86560	24.3
471.78693	2.9
473.48846	2.0
476.35590	15.8
477.38794	2.8
480.46667	4.6
482.61804	210.5
483.44617	8.6
484.31781	33.0
485.47089	18.8
487.19763	14.4
489.42834	13.9
490.52863	3.6
492.34094	9.2
493.48651	55.3
494.34967	27.6
495.45038	32.7
497.39655	3.3
498.26025	2.6
499.41901	83.2
500.66455	12.1
501.39349	40.6
502.41125	4.7
503.10992	34.9
504.64636	33.1
506.56592	7.3
507.31995	13.0
508.33130	14.7
509.69916	35.8
511.33142	50.4
512.38684	33.3
513.42828	6.8
514.48328	6.7
515.23340	2.6
516.29980	3.1
519.74402	9.8
521.49280	7.9
522.39783	4.0
523.40784	3.0
524.31714	16.0
525.15759	4.7
527.36603	46.8
528.44427	49.2
529.30908	77.1
530.36609	55.4
531.31079	18.5
532.32428	5.8
532.98315	31.0
534.05658	17.4
535.18610	41.8
535.83057	12.8
537.23059	5.5
538.00897	14.2
539.26575	91.0
540.02563	12.7
541.77637	42.2
542.41278	30.4
543.51941	76.2
544.57446	80.8
545.47638	13.7
547.26367	12.2
548.74054	32.1
549.39282	16.6
550.59711	12.8
551.27783	37.0
552.43591	21.9
553.27948	9.9
555.33203	2.4
559.26672	22.9
560.49872	19.7
561.58313	48.7
562.30383	5.9
563.29663	67.1
568.24097	11.4
569.38501	58.7
570.36395	4.0
571.35138	48.9
572.55334	12.7
573.31927	11.4
574.23749	23.9
575.55060	9.9
577.50122	4.5
578.37823	26.2
579.44513	124.5
580.27051	140.3
580.99707	7.6
583.48254	20.4
585.10297	78.8
585.93506	27.3
587.02704	53.9
588.15906	32.5
590.41461	33.9
591.66705	5.3
593.29462	137.3
594.42499	238.1	y (11) (2+)-NH3
595.30847	45.7
596.21399	27.5
597.27069	128.7
598.37927	37.8
599.46460	14.0
600.31903	83.9
601.66870	57.1
602.86932	132.4
603.59644	37.0
604.21210	28.5
605.43103	14.2
606.83868	68.0
608.53656	20.8
609.49982	4.5
610.51312	25.2
613.45813	62.5
614.48792	41.5
615.77246	42.1
616.49939	13.9
617.40033	15.2
618.86768	32.2
619.50842	26.1
620.36926	2.6
622.41290	39.6
626.65228	43.2
627.50702	20.0
628.74487	26.6
630.54218	114.0
631.33020	13.3
632.47778	23.9
633.50500	20.6
636.07239	144.6
638.59467	11.3
639.37695	12.8
640.60742	68.8
641.35199	61.8
642.04883	115.0
643.81757	70.1
644.56122	12.0
645.94904	20.4
646.75500	29.0
647.56055	37.1
648.45355	8.8
649.89618	64.9
650.72205	136.1
651.63721	81.6
652.57355	44.7
653.20782	5.8
655.66754	20.5
656.54840	132.6
657.74371	108.8
658.50861	307.4	y (12) (2+)-NH3, b (6) (1+)
659.68805	40.7
660.71600	38.4
661.53076	119.3
662.26727	49.2
663.73041	107.7
664.61926	38.5
665.74530	35.1
667.23944	370.7	b (18) (3+)-NH3, b (18) (3+)-H2O, y (12) (2+)
668.26929	85.2
670.43073	91.3
671.43787	102.4
673.03345	2662.7	b (18) (3+), y (18) (3+)-NH3, y (18) (3+)-H2O
674.06592	100.7
676.26904	34.1
677.63220	53.1
679.04376	1402.2	y (18) (3+)
680.14014	33.6
681.38519	33.4
682.49457	30.7
683.16693	27.4
684.49744	56.6
685.38129	35.5
686.63464	47.5
687.96021	22.4
689.00977	63.2
690.02716	62.9
690.83044	92.0
691.76691	38.0
692.41138	38.5
693.73358	32.5
694.58643	57.2
695.49213	18.9
696.50641	112.5
697.75671	7.3
699.39655	75.4
700.63489	35.8
701.81067	196.9
702.52893	194.0
703.47931	12.7
704.16211	70.1
705.35400	102.5
707.16394	90.7
708.05615	747.2	y (19) (3+)
709.37781	115.9
710.50854	62.3
711.41119	125.9
712.81067	23.2
713.68878	32.2
715.36804	103.0
716.24084	66.8
717.26068	84.0
718.32501	23.9
719.90906	86.6
721.07196	164.3
722.96295	88.2
723.83331	67.1
724.70227	707.6	y (13) (2+)
725.58923	100.3
727.46527	290.7
728.62610	447.7
729.57825	210.9
730.57990	100.7
731.57330	70.6
733.19971	428.9
734.09460	523.3	[M+3H] (3+)-NH3-H2O
736.20972	352.5
737.08105	149.1
738.01575	21.2
739.67212	11.5
744.56604	264.1	[M+3H] (3+)-H
745.52997	92.1
746.57147	28.5
748.62061	14.8
751.45105	28.7
752.79376	10.7
753.55371	13.9
754.67261	11.6
758.56403	88.0
759.63800	69.3
760.76398	106.7
761.88385	71.0
762.83398	14.0
764.07990	79.3
769.86230	274.4	b (7) (1+)-H2O, b (7) (1+)-NH3
770.77130	65.9
771.72577	53.0
772.51166	35.8
773.15320	7.7
775.14423	14.5
778.26245	5.4
779.52173	16.9
780.22223	32.5
781.39575	238.4	b (14) (2+)-H2O, b (14) (2+)-NH3
784.58130	4.0
785.89117	48.0
786.61981	11.0
787.60242	53.6
789.25024	1409.3	b (14) (2+), y (14) (2+)
790.06647	140.9
790.96906	19.6
791.71075	2.5
793.55658	97.9
794.58997	27.8
795.49274	39.5
796.67175	56.0
797.36786	10.7
798.55670	6.1
799.74811	81.6
800.74023	15.4
801.38666	62.3
803.51770	26.8
804.43774	4.3
805.28510	76.5
806.74854	6.6
807.42493	4.1
808.65015	21.8
809.67371	40.1
811.48694	28.5
812.19537	2.1
813.36804	32.5
815.11853	24.1
817.24628	51.0
818.25842	31.9
818.92670	80.1
819.68811	9.9
820.52240	9.0
821.65912	78.1
823.06549	27.6
824.39691	37.5
826.59430	138.4
827.62830	11.2
830.51807	21.1
832.80255	16.5
834.47791	3.3
835.35492	28.0
836.80298	122.0
837.66650	52.0
838.59637	66.2
839.21216	28.6
840.36292	36.2
841.57983	40.9
842.81531	56.1
843.68921	48.7
844.80548	326.2	y (15) (2+)-NH3, y (15) (2+)-H2O
845.64905	136.7
846.38422	43.8
847.06970	123.3
848.27509	90.7
849.73871	9.7
850.72382	160.5
851.64099	131.1
853.75262	2127.2	y (15) (2+)
854.64728	463.4
855.61285	63.4
856.66779	51.5
861.22693	50.4
862.36487	46.7
863.13788	37.6
864.73181	9.5
865.36334	6.3
866.69769	24.6
867.87445	30.9
871.21393	56.2
872.29468	114.3
873.57214	63.9
874.65088	33.7
875.58563	50.3
876.51483	66.2
877.32898	73.5
878.80908	37.2
879.70636	30.2
880.50763	24.6
881.15680	11.0
883.27649	46.0
884.07764	13.4
885.07794	24.7
885.82208	13.9
887.15784	18.7
888.14825	12.4
889.05646	42.4
890.18848	31.6
892.48773	223.2
893.52911	147.4
894.46497	153.1
895.27539	33.7
896.15948	44.6
897.58685	16.8
898.89850	26.5
899.73083	62.9
901.05609	46.5
901.91595	12.1
902.68542	44.1
903.50555	51.8
904.45398	14.7
905.21460	37.1
905.84912	45.5
906.54260	7.1
909.04956	203.7
909.68640	331.1	y (16) (2+)-H2O, y (16) (2+)-NH3
910.56696	17.1
911.66138	36.5
912.27020	42.6
913.73810	38.5
914.52570	41.7
915.31201	34.9
916.85156	45.6
918.30188	2815.6	y (16) (2+)
919.13647	399.0
920.55829	7.2
922.08380	50.4
922.71161	78.8
923.70551	38.8
924.68243	71.5
925.53369	6.2
928.15552	117.3
929.82898	67.6
930.52832	100.3
931.59827	24.6
932.84375	53.7
933.55011	63.8
934.53809	43.0
935.52692	90.2
936.29266	45.4
937.20764	57.5
937.95538	226.3
939.61469	111.5
940.64642	33.8
941.54285	31.4
942.64154	61.9
943.62854	20.0
944.85614	88.5
945.72644	18.8
947.41724	29.6
948.14063	5.0
949.74811	16.4
951.59753	27.5
952.97137	120.9
953.83759	4602.7	y (17) (2+)
954.61420	988.9
955.37329	10.2
956.69794	6.0
957.90247	27.2
958.57739	57.1
960.20856	168.6
961.10303	123.5
961.74115	26.5
962.68256	76.3
963.73499	141.6
964.81335	47.4
965.93921	45.7
966.60028	12.2
967.77869	71.3
968.79718	41.6
970.91473	25.9
971.62170	21.3
972.62494	11.4
973.68939	18.9
977.52661	11.5
979.20563	497.8
980.40863	196.5
981.68787	22.6
982.54968	19.6
983.72174	11.6
984.43506	15.7
986.54596	13.0
987.17590	15.1
988.38916	14.3
989.65698	4.9
991.12146	15.7
992.59814	12.0
993.86633	24.5
995.09930	44.3
996.13000	65.8
997.03003	97.4
1000.36505	146.9
1001.48792	54.9
1002.77460	50.1
1003.84418	422.1
1004.69580	494.7
1005.67847	8.5
1007.59430	84.7
1009.26807	1623.7	y (18) (2+)-NH3, y (18) (2+)-H2O, b (18) (2+)
1010.12952	320.5
1010.73694	100.7
1012.46698	67.1
1013.70892	125.7
1014.75598	5.4
1016.63885	30.5
1017.86127	1797.5	y (18) (2+)
1018.65802	417.1
1019.56525	7.7
1020.48547	27.3
1022.56775	33.0
1023.39197	29.5
1024.52112	171.1
1025.75769	34.7
1027.76270	13.5
1028.86975	10.3
1029.86230	33.4
1030.47314	33.5
1031.56897	24.9
1032.43762	29.6
1034.63403	128.4
1036.00867	44.4
1036.65710	5.7
1038.87231	18.8
1039.48584	12.5
1040.11731	16.2
1042.54419	7.5
1043.76782	54.6
1044.98621	47.1
1045.71838	23.8
1046.65637	74.4
1047.64795	120.6
1049.67432	18.7
1052.42712	516.9	y (19) (2+)-H2O, y (19) (2+)-NH3
1053.06714	255.7
1053.72620	65.4
1054.62805	18.7
1055.53418	8.5
1056.53723	25.7
1057.46570	65.0
1058.08472	50.0
1058.68896	17.2
1061.34399	1526.3	y (19) (2+)
1062.11060	466.5
1062.80103	4.5
1063.94678	18.3
1066.30737	440.9
1067.20630	164.1
1070.73352	2.6
1071.88477	77.0
1072.62646	29.6
1073.70117	23.1
1075.61670	31.2
1076.97156	15.2
1077.73669	11.7
1078.60107	11.1
1079.57971	6.3
1080.88708	11.7
1087.83215	11.0
1088.50745	27.8
1093.96545	10.5
1095.61609	5.7
1096.60547	36.0
1098.21582	9.6
1100.71448	7.0
1102.53259	11.4
1103.55872	9.6
1104.74817	42.8
1105.86340	27.4
1107.60291	4.0
1110.61450	4.4
1114.45581	17.9
1117.60034	10.8
1118.56897	23.7
1122.93469	46.8
1123.59900	3.2
1125.95544	8.7
1128.19824	32.2
1129.00806	3.6
1131.71423	7.6
1134.10889	28.5
1135.66699	59.8
1136.56995	23.1
1137.65027	26.4
1140.61670	3.8
1141.57251	8.6
1145.62732	3.0
1148.86963	3.5
1149.52795	11.0
1152.65210	11.1
1153.86096	7.3
1157.65588	30.7
1158.58374	47.1
1159.80969	12.1
1162.43250	6.8
1168.49829	8.8
1174.69434	7.1
1176.68213	5.2
1178.50537	35.2
1183.67053	8.5
1184.75623	12.2
1187.68530	64.5
1189.81262	23.2
1194.65393	8.8
1203.75635	4.7
1204.88208	29.0
1206.51477	18.0
1208.59338	15.2
1209.79321	4.3
1210.55127	3.5
1212.04211	31.3
1213.60742	13.9
1215.23999	24.6
1217.60205	11.0
1219.53662	8.5
1220.81250	4.5
1221.75073	19.8
1223.62939	6.1
1226.23193	6.8
1227.50452	32.2
1229.27820	9.8
1230.84851	22.0
1231.91370	16.0
1241.79333	8.3
1244.88306	13.6
1245.70996	12.7
1249.35010	27.1
1251.47534	4.1
1253.44263	32.8
1262.87854	20.8
1269.98560	16.2
1271.03796	9.7
1271.69373	53.7
1272.70789	19.6
1274.72498	7.6
1275.73889	10.0
1277.78271	15.4
1283.44263	6.6
1286.58618	46.2
1287.71155	19.4
1299.89294	10.4
1300.56628	9.1
1304.66589	14.8
1314.76978	9.2
1316.00525	5.1
1326.72656	11.3
1333.17871	18.9
1333.83337	26.1
1338.98950	3.0
1341.72559	4.0
1344.65918	6.0
1357.71350	17.4
1358.74072	18.5
1360.76563	20.8
1384.77637	24.2
1386.84045	19.6
1388.85742	9.1
1389.76135	15.9
1390.50513	6.8
1404.68701	18.9
1431.04773	15.9
1442.82019	1.8
1449.42371	19.8
1452.49939	6.9
1456.93420	8.9
1459.75208	2.9
1474.87805	37.8
1476.80115	47.1
1489.07983	3.5
1489.85583	15.1
1499.96387	10.8
1501.82983	13.3
1518.96838	14.9
1520.76379	5.8
1523.85205	4.0
1530.79529	7.1
1552.40906	18.0
1554.75952	4.9
1562.25464	2.1
1587.99438	7.0
1589.75403	11.4
1590.90637	14.4
1597.03955	11.8
1602.06812	12.6
1604.94678	16.4
1605.61316	4.1
1617.99341	12.3
1688.86206	6.2
1689.75171	40.4
1690.86914	10.7
1719.81555	12.2
1758.11572	25.7
1759.85840	4.1
1789.08484	2.8
1872.96838	10.2
1911.81250	5.0
