# Supplementary material for: Top-Down and Bottom-Up Identification of Proteins by Liquid Extraction Surface Analysis Mass Spectrometry of Healthy and Diseased Human Liver Tissue
Source: J Am Soc Mass Spectrom. 2014 Sep 3;25(11):1953–61. doi: 10.1007/s13361-014-0967-z (PMC4197381; doi:10.1007/s13361-014-0967-z)
Supplement: Supplementary file 6 — (ZIP 3005 kb) [file 13361_2014_967_MOESM6_ESM.zip › data/IAEVGGVPYLLPLVNQK_-4_4_26159.txt]

m/z	i	matches
257.16461	3.6
259.23965	8.1
261.35712	5.0
266.18378	4.1
268.22620	14.7
269.42105	21.9
270.12149	12.1
272.30634	29.2
277.32794	12.0
279.23941	18.0
283.19113	23.1
284.27676	9.4
285.46790	11.8
286.39655	7.4
287.67264	11.3
296.73068	4.2
298.32196	24.1
298.95081	3.3
300.17816	5.1
301.26794	1.9
304.52988	1.5
306.14075	4.3
310.36157	7.2
311.91425	3.8
313.33282	11.4
314.32599	40.8
323.35794	5.6
324.29587	4.8
325.30103	46.2
326.21207	21.0
327.36948	57.6
328.27380	3.0
333.98184	16.2
337.24646	11.9
338.34552	12.5
340.30823	5.2
343.76404	13.2
344.45773	6.7
351.39856	10.9
354.48007	23.8
355.43079	3.8
359.44049	5.2
365.35245	21.8
367.19797	12.8
368.38403	28.3
369.35419	17.3
370.43509	7.0
375.32397	4.4
377.67517	6.5
378.57648	3.7
379.35107	3.1
380.30145	7.5
381.47345	7.2
382.37259	12.5
383.32343	3.6
384.48019	9.4
385.30609	23.1
386.33301	6.3
389.36292	90.6
390.35623	11.2
394.50610	8.0
395.44843	4.9
396.46124	40.2
397.22028	7.5
398.44067	34.8
399.35553	12.3
401.31000	5.1
402.70508	15.8
404.33542	9.9
407.22946	2.9
409.33551	6.4
410.42404	36.5
411.42029	9.0
412.40149	23.4
413.49612	14.0
414.43457	32.5
415.44983	17.4
416.29846	4.1
418.46759	8.9
423.31610	20.5
424.42975	111.5
425.37204	36.1
426.50751	11.9
427.44427	5.2
428.65643	20.3
430.40625	12.2
432.33087	19.5
433.43628	13.1
435.11121	24.4
438.45123	9.8
440.32120	9.0
442.23657	34.5
443.27863	7.5
444.37781	9.7
445.29016	3.0
450.31775	5.6
451.31760	2.4
452.41412	41.9
453.35822	9.4
454.38727	8.7
458.39532	6.6
459.44720	2.7
460.24817	10.5
463.37134	30.7
464.40680	22.3
466.35822	22.8
467.42389	47.1
468.36456	7.6
472.14282	22.0
475.42255	8.2
478.65521	14.2
479.45032	5.1
481.41702	29.1
482.45209	14.3
483.24496	8.2
484.43869	25.4
485.52930	25.4
486.99255	9.4
488.28876	39.2
489.32037	26.7
490.64841	2.5
491.49359	2.0
492.45905	27.3
493.24335	8.9
494.29285	14.6
495.39801	63.1
496.37360	10.6
497.32916	33.2
498.21704	28.7
499.41675	37.3
501.18982	23.7
505.34100	9.5
506.34534	13.6
506.99695	5.4
509.42548	108.1
510.33752	39.0
511.50623	4.4
512.74017	27.4
513.41193	162.8
514.24274	69.2
515.31879	9.1
518.37091	25.9
521.32190	2.2
524.39899	86.8
525.35706	14.2
526.40497	9.1
527.34119	267.6	b (6) (1+)
528.38623	41.8
530.49054	35.7
531.51544	12.3
535.46857	33.8
536.36688	13.7
537.32959	146.4
538.31036	37.9
540.02362	25.8
543.34326	34.9
546.38965	4.1
547.28833	5.0
549.37610	9.6
551.35510	20.8
552.37030	22.4
553.20258	12.5
554.41016	12.6
555.36877	50.2
557.33972	1.9
558.46960	10.4
560.03180	5.7
563.50928	17.1
565.18536	11.3
565.97882	15.2
567.34399	11.7
572.25269	19.9
573.46936	3.7
574.37067	12.7
575.33594	10.6
576.52386	25.0
577.66071	10.7
580.50739	30.5
581.42651	204.4
582.47510	72.7
583.40509	15.1
584.41180	29.4
585.49799	17.8
586.21613	5.7
587.20239	18.4
588.50848	25.1
592.83478	10.9
593.43860	14.5
595.89270	6.6
598.33807	266.4
599.46887	121.1
600.43671	6.7
601.61035	14.1
603.72870	6.9
604.38367	10.6
607.25293	5.9
608.41754	330.8	b (7) (1+)-H2O
609.46368	115.2
610.44775	4.7
611.43579	7.1
612.41241	14.9
615.35046	15.9
616.26514	11.2
617.48474	11.9
619.37482	2.3
620.48981	9.2
622.65234	5.4
624.25330	4.0
626.33582	1036.5	b (7) (1+)
627.33771	369.2
628.46539	80.4
629.42560	10.9
633.49872	7.2
634.39581	14.5
639.51709	6.1
641.35004	5.5
642.57306	2.8
644.38269	22.2
645.41144	24.0
646.42273	10.6
650.41467	18.1
654.09180	25.1
655.51575	5.7
658.56274	12.6
659.51862	6.4
662.64453	13.8
664.10278	71.0
665.54382	18.6
667.58600	5.2
668.50220	2.6
671.59540	5.2
672.52411	17.5
673.58185	78.3
675.25763	4.5
675.91876	9.1
678.44653	9.7
679.44592	3.7
680.56787	3.0
681.41577	31.3
682.26746	28.9
683.52112	37.7
684.97998	11.5
686.47882	26.6
687.56006	24.2
688.54822	10.2
689.33606	5.5
690.16376	22.5
691.56714	30.0
692.66504	25.5
693.45715	27.3
695.43994	7.5
697.05768	195.3
698.52100	1017.9	y (6) (1+)
699.58844	426.8	y (13) (2+)
700.50989	90.9
702.08173	10.8
703.30273	14.7
704.90704	26.1
706.37909	10.0
707.53278	5.4
709.38794	29.0
711.02490	38.2
712.51367	16.4
714.52930	20.3
715.54474	19.3
720.57391	7.2
721.46826	3.2
722.65558	4.5
723.68640	84.0
724.67419	11.5
725.39575	6.5
727.48529	4.4
728.20190	2.4
730.35522	7.0
732.66998	86.8
734.52075	3.9
735.19495	15.7
735.98938	42.2
738.48029	30.0
739.55237	46.8
741.56372	4.8
742.67242	37.9
743.75043	47.3
745.55328	21.7
746.41663	26.8
747.62152	72.0
749.20679	157.0
750.18481	20.3
751.63300	13.0
752.32056	22.2
753.72479	15.3
754.34528	45.2
755.27216	5.5
756.44897	45.7
757.46326	12.4
758.76343	12.9
761.47278	18.3
762.48730	24.7
763.60223	32.8
764.37103	17.2
767.56122	27.3
769.48364	44.5
770.33423	50.9
770.93524	48.5
773.41864	14.3
774.34778	24.3
775.42761	27.9
776.55884	44.0
777.64740	56.6
778.49628	13.0
779.46527	19.8
780.18909	7.6
781.36798	2.6
782.58911	26.0
783.51276	34.4
784.51617	50.5
787.54608	15.7
788.44147	9.1
790.37756	36.2
791.49469	127.3
792.47614	25.8
795.27124	10.9
797.36621	83.7
798.17242	75.4
801.20447	31.4
802.54187	47.7
804.48975	10.6
805.76801	49.0
806.69635	3.5
807.97552	171.6
808.70544	129.9
810.09680	38.0
811.62500	352.1	y (7) (1+)
812.63361	148.1
813.50720	98.9
814.38818	41.8
815.39136	27.6
816.56757	17.8
817.28137	5.9
817.91388	21.7
818.59222	22.8
819.63153	14.5
820.71027	5.9
821.54333	11.1
824.29810	33.6
825.62878	72.1
828.31116	89.4
829.49951	46.6
831.49261	17.7
833.03058	84.9
834.42902	9.7
835.44714	8.5
836.54163	3.0
838.16693	98.7
839.07111	191.5
840.35852	2.3
841.44830	3.4
842.38116	37.0
843.83618	14.0
844.60748	59.2
845.50006	18.8
847.68842	77.9
848.50299	23.8
849.85187	53.8
850.99469	18.7
851.76001	14.7
852.46759	63.3
853.59387	142.8
854.93512	72.8
856.04401	71.6
856.67865	55.4
857.51434	3.2
858.73676	117.1
860.02130	46.2
861.64502	108.1
862.43073	31.7
863.54266	28.3
864.87390	27.1
866.48749	45.8
867.99115	57.9
870.02435	71.0
871.32733	106.1
872.64435	172.2
874.51575	89.2
875.48676	46.9
876.63501	80.7
877.97607	62.2
878.77161	3.2
879.99945	156.4
881.62848	19.5
882.56738	6.4
883.67798	60.8
884.63428	98.7
885.57306	128.7
886.48151	134.2
887.60492	158.5
888.58881	221.8	[M+2H] (2+)-NH3-H2O
889.73804	68.6
890.76270	113.1
891.49475	119.7
893.12512	116.6
894.26178	141.4
895.37207	108.0
896.49945	115.1
897.27606	167.0
898.10217	14.1
898.87097	4.7
905.57281	68.0
906.59497	13.4
908.36237	13.4
909.96014	49.8
912.02893	14.4
914.56268	12.3
915.60419	10.2
916.45465	17.2
918.69495	26.5
919.38947	6.6
921.93445	57.4
923.13794	87.4
923.76672	31.8
924.61096	154.3
925.65851	88.7
926.65869	39.8
927.71130	9.3
928.53033	5.5
929.34631	53.0
930.65942	74.8
931.75934	20.7
934.47150	4.9
935.60114	38.3
936.58533	43.6
937.56384	5.6
939.29932	20.8
939.93115	65.4
942.14240	11.9
943.20471	18.1
944.71930	227.7
948.88086	4.5
950.05792	14.2
951.23608	42.4
952.28314	35.5
954.35608	302.0
955.86975	21.7
956.57397	11.8
957.73383	7.0
959.46881	85.8
960.91931	52.8
962.21826	97.4
963.25360	94.2
964.85260	28.1
965.95032	45.3
967.21082	48.9
967.93243	67.5
969.22528	82.3
971.89801	164.6
972.76270	129.3
973.94891	21.7
976.57300	78.5
977.61163	35.6
978.63208	26.3
979.31482	126.0
980.13580	16.6
981.11584	103.2
983.34552	186.0
984.23407	176.3
985.26532	42.4
985.93591	18.0
987.09668	84.4
988.46832	23.1
990.70520	42.2
991.95715	20.0
993.70197	54.3
994.42273	46.6
995.52325	62.8
996.99811	110.2
999.59503	302.4	b (10) (1+)
1000.81110	79.6
1001.60645	118.4
1002.60632	177.4
1003.54669	4.4
1004.58228	39.6
1005.38904	103.9
1010.81598	7.9
1012.60004	15.6
1013.59094	104.9
1014.56036	38.7
1015.56458	168.1
1016.49432	80.1
1017.56152	137.0
1019.53027	16.3
1020.35718	59.0
1023.18829	23.8
1025.46838	46.4
1026.16907	117.3
1027.54919	113.1
1029.07385	13.9
1029.99841	19.6
1031.65918	108.8
1032.54199	64.2
1034.38330	33.3
1035.85132	192.4
1036.75623	72.0
1038.33728	41.4
1040.68665	6.9
1041.67932	74.8
1043.35107	37.2
1044.57642	97.2
1045.69556	235.3
1046.81323	18.0
1047.51379	7.9
1048.88159	212.2
1049.75244	87.6
1050.88416	41.9
1053.66870	37.2
1054.53992	9.7
1055.95093	45.8
1057.75891	5.0
1061.44373	65.9
1063.22791	112.4
1067.60852	19.7
1068.74243	20.8
1070.56897	11.1
1072.21960	56.2
1073.66821	32.5
1075.12341	88.8
1076.34717	52.2
1077.59729	28.2
1078.61316	42.2
1079.31848	50.4
1080.60767	37.9
1081.97241	81.5
1082.88794	47.8
1084.17456	53.4
1084.84998	40.5
1085.65942	19.8
1086.29700	38.8
1087.68042	75.5
1088.67041	95.8
1089.84058	34.0
1091.52527	26.0
1092.73572	127.3
1094.71936	143.2
1095.55835	76.1
1096.93335	63.3
1097.57043	5.3
1098.58972	18.0
1100.77905	7.5
1102.80408	4.5
1104.64551	9.1
1105.42517	11.2
1106.65051	20.3
1107.66284	80.3
1108.62268	9.1
1110.57336	34.4
1111.30139	5.9
1112.67700	449.9	b (11) (1+)
1113.81299	324.6
1114.77271	85.3
1115.54749	35.6
1116.31592	55.1
1117.58008	18.9
1120.12573	84.4
1122.07947	24.7
1123.29529	19.1
1124.99768	12.2
1126.61304	28.1
1130.59851	4.9
1132.62561	49.3
1133.53186	42.8
1135.79492	45.9
1136.61169	25.3
1138.54163	9.8
1139.22278	9.4
1140.39026	12.4
1141.64832	5.4
1143.26331	147.2
1144.92712	60.1
1146.54443	5.1
1149.15637	18.1
1150.06531	53.7
1152.58728	20.7
1153.99011	54.5
1154.74170	27.5
1156.81299	29.7
1157.71204	19.6
1158.54236	53.7
1160.22791	29.4
1161.74243	30.2
1162.44666	20.1
1163.35461	38.8
1164.63293	4.7
1165.50879	16.7
1166.75769	12.3
1167.68433	73.9
1168.83386	33.0
1169.53076	11.1
1172.68347	55.2
1174.41821	51.1
1175.58105	14.9
1176.75330	21.5
1179.23193	14.3
1181.22681	3.4
1182.03735	6.2
1184.72314	3990.3	y (10) (1+)
1185.70740	2361.8
1186.70850	688.2
1187.32190	40.3
1187.98816	18.2
1188.61584	11.4
1191.08423	21.9
1192.70386	23.8
1193.69592	39.8
1194.86548	14.9
1195.63831	37.5
1196.85217	3.8
1198.48059	26.1
1205.66577	17.2
1208.31372	22.4
1209.99280	87.3
1210.70825	24.3
1213.68286	15.6
1214.70972	43.1
1215.65271	5.8
1216.75464	10.5
1218.59460	10.5
1219.70508	17.2
1220.78125	22.9
1221.51892	54.7
1222.29626	17.1
1223.71375	22.0
1226.75989	6.7
1227.58533	50.0
1228.38086	84.9
1229.15662	25.3
1231.54712	5.1
1233.17651	21.0
1234.73718	26.2
1235.62830	6.9
1236.86182	35.2
1237.62854	18.6
1238.80859	50.1
1239.87659	41.4
1241.68420	17.2
1243.57129	18.8
1244.54883	21.1
1245.63257	13.6
1246.24475	6.9
1247.27869	27.2
1248.77869	48.3
1249.48694	16.7
1251.00269	35.0
1251.82996	10.5
1252.63745	6.2
1254.12988	20.1
1256.19312	13.1
1261.17432	14.8
1261.92102	13.4
1263.79456	25.3
1267.76672	56.6
1269.89331	11.2
1271.47192	9.2
1272.68201	14.0
1278.10376	24.4
1280.71899	9.2
1281.68420	18.4
1283.91187	65.3
1284.73096	85.1
1287.81677	14.1
1290.27563	11.7
1293.56177	6.5
1294.85852	10.9
1295.96033	28.9
1298.91248	25.3
1301.72461	15.3
1302.78992	2.9
1306.88000	4.0
1308.82336	20.4
1309.79993	23.9
1311.40674	13.2
1315.38611	14.4
1316.58008	9.9
1319.73962	16.1
1322.97192	25.1
1323.96619	16.6
1325.14478	18.3
1328.65637	36.0
1333.44263	20.0
1337.07751	11.8
1337.88989	6.9
1340.92407	107.8
1341.75769	127.1
1342.63110	38.7
1349.75037	3.9
1354.80444	34.2
1355.65051	40.5
1356.70007	12.7
1360.07068	30.8
1362.55627	8.0
1364.60486	10.1
1376.82837	16.3
1378.72266	17.3
1379.78040	9.9
1392.68372	4.7
1394.82288	4.3
1397.96497	178.6
1398.90259	173.7
1399.67407	89.0
1403.79822	20.7
1411.59790	7.9
1417.96301	6.0
1421.70752	132.5
1422.86340	107.9
1423.89551	41.2
1424.81506	9.2
1425.91016	21.3
1427.59131	7.3
1433.75891	5.6
1438.68176	13.7
1445.79199	13.0
1451.76379	5.9
1453.50964	14.1
1460.68713	19.6
1462.90320	8.6
1464.66187	2.6
1465.74829	7.6
1474.43518	16.9
1488.82349	26.3
1492.92480	13.4
1493.76318	24.3
1497.90491	29.0
1524.76221	9.6
1525.58118	5.2
1526.42407	21.2
1530.60620	25.4
1535.84790	12.6
1536.84314	29.7
1537.99719	27.4
1539.83899	13.2
1540.48743	19.5
1557.99292	13.9
1558.86023	12.3
1561.57129	4.9
1562.96399	18.0
1583.48987	17.3
1617.99670	5.6
1626.89832	7.9
1637.38232	11.4
1648.60876	7.1
1664.13574	13.3
1669.15881	7.1
1670.10840	16.5
1691.75146	4.4
1696.79895	4.4
1760.83142	6.3
1771.83606	13.2
1816.72766	4.0
