# Supplementary material for: Top-Down and Bottom-Up Identification of Proteins by Liquid Extraction Surface Analysis Mass Spectrometry of Healthy and Diseased Human Liver Tissue
Source: J Am Soc Mass Spectrom. 2014 Sep 3;25(11):1953–61. doi: 10.1007/s13361-014-0967-z (PMC4197381; doi:10.1007/s13361-014-0967-z)
Supplement: Supplementary file 6 — (ZIP 3005 kb) [file 13361_2014_967_MOESM6_ESM.zip › data/VLNQVADLLEQSLEEFAQAESK_-4_4_44875.txt]

       m/z	          i	matches
 234.15320	      27.8	y (2) (1+)
 242.25824	       3.1
 250.55823	       3.4
 268.38510	      19.2	b (5) (2+)-NH3
 274.96432	      17.5
 276.20370	       5.1
 282.29083	       7.9
 287.33972	      21.3
 293.47870	      17.4
 305.35577	      11.8
 311.50623	       8.2
 314.62149	       7.9
 317.25909	       5.9
 323.70477	       6.5
 339.50998	       9.0
 342.31818	      10.1
 343.33978	      18.6
 345.54950	       4.8
 348.54840	      19.1
 352.06488	       3.2
 363.38934	      36.1	y (3) (1+)
 365.50299	      15.1
 376.41391	      25.6
 387.47632	      20.5
 389.51477	       4.3
 391.32239	       9.7
 398.35355	       6.0
 403.28003	       4.8
 406.38196	       8.4
 409.46674	       6.9
 411.37018	      19.1
 413.40259	       7.9
 414.67432	       6.5
 416.38544	      19.9	y (4) (1+)-H2O
 420.45313	       8.0
 428.37064	       3.6
 429.49725	       2.8
 432.46027	      28.6	b (12) (3+)-NH3
 433.23871	      11.1
 434.45050	      66.6	y (4) (1+)
 435.35425	      11.3
 437.89334	      16.6	b (12) (3+), b (4) (1+)-NH3
 446.34464	      19.0	y (8) (2+)-H2O, y (8) (2+)-NH3
 447.68420	      17.0
 450.12018	      20.7	y (12) (3+)-NH3, y (12) (3+)-H2O
 453.27350	      21.6
 455.41840	      15.4
 458.38293	      16.3
 459.51883	      27.7
 462.19611	       3.6
 464.33746	      10.2
 465.13058	       2.6
 467.34064	       2.8
 468.40417	      28.1
 471.71576	      28.4
 473.91998	      23.4
 481.47870	      13.7
 483.28583	      14.4
 484.59576	      10.5
 487.40753	       8.9
 488.39142	      19.9
 493.43982	       9.6
 500.29736	       8.5
 503.09247	       9.7
 505.32800	      23.4
 507.76324	      43.5
 510.71075	      15.9
 514.23932	       4.5
 516.32001	       5.5
 519.21594	       6.7
 521.38660	      25.1
 522.90198	       6.8
 524.37225	       8.9
 527.99530	       2.9
 529.43402	       6.5
 532.17462	       8.8
 537.34601	      24.0	y (14) (3+), b (5) (1+)-NH3
 540.10034	       8.8
 541.28284	      18.6
 542.62585	      25.1
 543.25500	       2.9
 544.27808	      22.3	y (5) (1+)-H2O
 545.46112	      13.5
 546.40369	       5.4
 547.32257	      13.2
 548.31116	      12.6
 549.32031	       7.5
 554.46045	      90.4	b (5) (1+)
 555.53699	      28.5	b (15) (3+)-H2O, b (15) (3+)-NH3
 557.40747	      35.9
 559.26447	      12.0
 561.47003	      17.9	b (15) (3+)
 562.45581	     120.7	y (5) (1+)
 565.34222	       6.9
 567.32831	      48.8	y (10) (2+)-H2O, y (10) (2+)-NH3
 568.41418	       4.9
 569.21332	       6.4
 570.48389	      10.6
 586.48773	       8.4
 587.41772	      14.1
 588.33710	      10.8
 591.47192	      76.5
 592.40045	      16.0
 593.39508	       4.1
 601.14990	       9.3
 603.27002	       5.8
 606.49304	       6.1
 608.02673	       4.5
 614.16864	      14.7
 615.95862	       4.3
 617.40790	       8.4
 619.41150	      25.2	y (11) (2+)
 621.49603	      20.4
 624.48529	       4.6
 625.43866	      36.7	b (6) (1+)
 626.48718	      13.6
 631.29706	       3.7
 633.33447	      47.5	y (6) (1+), b (17) (3+)
 634.50574	      20.6
 637.90906	      39.0
 638.60248	      20.8
 640.50922	       5.6
 641.84808	      19.0
 642.60736	       5.8
 645.02557	      28.4
 647.11798	      80.9	b (12) (2+)-NH3, b (12) (2+)-H2O
 648.45276	      17.1
 649.59790	      11.9
 651.34491	       5.6
 652.46289	       4.9
 655.86261	      65.1	b (12) (2+)
 657.46204	      27.8
 659.55103	      21.3
 660.34094	      10.8
 661.53546	      24.8
 662.68793	      16.5
 666.72083	       6.6
 668.15320	      16.8
 669.31519	       5.8
 672.56818	      21.7
 674.30182	       2.2
 675.60999	      32.5	y (12) (2+)-H2O, y (12) (2+)-NH3
 677.40466	      12.6
 678.51868	      16.6
 679.53845	       2.1
 680.55365	      22.5
 681.55444	      26.7
 682.41467	       9.4
 683.25830	       9.3
 683.95276	      13.4
 685.04865	      21.3
 687.35693	      10.6
 688.21222	      35.9
 692.44000	       8.6
 693.51654	       4.8
 694.74756	       7.1
 696.50140	      22.1
 697.47137	       5.1
 698.47668	      30.5
 701.31677	      10.2
 703.42438	      29.0	b (13) (2+)-H2O, b (13) (2+)-NH3
 704.91711	       4.1
 706.16302	      20.6	y (19) (3+)-NH3, y (19) (3+)-H2O
 707.00940	      12.6
 708.21106	      34.7
 710.40887	       2.6
 711.38043	      15.3
 712.49731	       3.1
 714.70087	      19.1
 716.54657	      39.9
 717.51288	      16.5
 720.44165	      40.2
 722.04297	      35.7	b (7) (1+)-H2O
 723.22156	       3.4
 725.50592	       8.5
 728.20154	      21.4
 729.21918	      37.4
 732.59979	      30.7
 733.52374	       8.0
 736.44342	       3.6
 738.90173	       8.3
 740.44757	      43.1	y (13) (2+)-NH3, b (7) (1+)
 741.37152	      46.1
 743.03870	      12.9
 745.63757	      12.6
 747.72504	      36.8	y (13) (2+)
 750.00098	      33.5	y (20) (3+)
 750.79095	      14.0
 753.54364	      30.7
 754.42999	      16.7
 755.05524	       5.9
 756.34845	      12.5
 757.33649	      19.1
 758.63928	      19.6
 759.42993	       4.9
 761.94843	      61.0	y (7) (1+)-H2O
 763.46039	      22.5	y (7) (1+)-NH3
 767.36310	      14.0
 768.13611	       3.7
 770.42712	      11.3
 773.04333	      16.5	b (21) (3+)
 776.81854	      52.9	b (14) (2+)
 777.73389	      70.4
 780.56396	      96.8	y (7) (1+)
 781.65552	      28.6
 782.75854	      46.5	y (21) (3+)-H2O, y (21) (3+)-NH3
 785.45380	      24.7
 786.35815	      65.6
 787.70618	       3.9
 789.26794	      31.6
 790.24585	      27.9
 791.57520	      79.6
 792.70593	      28.0
 794.72272	      90.3
 797.06458	      26.5	y (14) (2+)-NH3
 797.95343	      54.9
 798.84180	      38.0
 800.14819	      85.6
 802.58667	      44.1
 803.55688	     146.4
 804.58173	      99.5	y (14) (2+)
 805.52222	      70.0
 806.84924	      14.7
 807.55975	       2.4
 808.86938	      19.6
 809.58618	     135.1	[M+3H] (3+)-NH3-H2O
 810.28107	      18.4
 811.86334	      33.1
 812.61548	      52.3
 821.50861	      23.1	[M+3H] (3+)+H, [M+3H] (3+)-H, [M+3H] (3+)
 822.87323	       5.0
 828.47809	      16.1
 831.76031	       2.9
 832.76831	      28.8	b (15) (2+)-H2O, b (15) (2+)-NH3
 834.70624	      28.0	b (8) (1+)-H2O
 835.47644	      11.5
 836.62891	       9.9
 837.57056	       5.9
 839.93689	       4.9
 841.60498	      78.8	b (15) (2+)
 842.29706	       4.4
 845.49634	      17.8
 846.59674	       5.4
 848.98627	       8.5
 853.74286	     124.2	b (8) (1+)
 854.74377	       3.2
 857.55774	      10.9
 861.11462	      27.2	y (15) (2+)
 862.51678	       4.5
 863.23163	      15.4
 864.50629	       8.2
 868.60052	      22.5
 869.73010	       3.9
 870.60663	      15.2
 875.54810	      20.2
 877.61505	      31.0
 880.56647	      43.8
 881.57666	      15.7
 882.59485	      15.7
 887.68005	       9.5
 890.61816	      14.3
 892.49347	     119.9	y (8) (1+)-NH3
 893.31866	      26.8
 894.85803	       6.5
 897.61969	       7.9
 900.93604	       3.5
 901.66467	      33.4
 902.88580	      33.2
 904.16296	      22.5
 906.21027	      21.4	b (16) (2+)-NH3, b (16) (2+)-H2O
 907.75598	      60.6
 908.93146	      40.9
 909.60791	      73.3	y (8) (1+)
 910.47052	      75.6	y (16) (2+)-H2O, y (16) (2+)-NH3
 911.23737	      34.6
 914.15088	      29.7
 915.41351	      78.8	b (16) (2+)
 916.13300	      18.6
 917.01074	       3.7
 919.24884	      36.6	y (16) (2+)
 919.91357	      24.4
 921.56189	      31.3
 924.29138	      18.2
 925.17413	      25.1
 926.27039	      26.5
 927.95404	       6.6
 930.29156	      44.9
 933.53125	      29.6
 934.60376	       3.0
 938.89124	      71.3
 939.56683	       9.9
 940.63055	       9.8
 945.77362	      85.0	y (17) (2+)-NH3, y (17) (2+)-H2O
 946.64612	      56.6
 947.43188	      47.4
 949.65271	      33.5	b (9) (1+)-NH3
 950.84058	     151.8	b (17) (2+)
 951.56952	       5.4
 952.71979	       6.1
 954.47028	      91.2	y (17) (2+)
 955.41187	      35.3
 956.57147	      80.0
 959.60938	      25.6
 962.61047	      14.9
 965.70129	       4.8
 966.91437	     108.7	b (9) (1+)
 967.75946	      64.4
 969.98120	      51.7
 970.87372	      33.1
 971.73004	      16.5
 972.62579	       6.7
 976.59412	       7.8
 978.09491	      16.6
 979.54340	      25.8
 980.89374	      10.5
 984.58612	       2.9
 986.09583	       9.3
 987.20300	      19.0
 989.44452	      48.5
 990.94324	      26.0
 993.75214	      30.8
 995.53235	      19.5	y (18) (2+)-NH3, y (18) (2+)-H2O
 998.80682	      23.4
 999.98242	      30.2
1001.34705	      17.7
1003.90912	      53.1	y (18) (2+)
1004.61115	       1.9
1005.76984	      23.0	b (18) (2+)-NH3, b (18) (2+)-H2O
1007.79132	      29.7
1010.30536	      21.9
1011.28168	      50.6
1014.94354	      45.1	b (18) (2+)
1015.56097	      44.2
1016.23181	      18.8
1018.84924	       8.7
1020.40894	      12.7
1021.58136	       5.7
1022.28448	      65.4
1030.63696	      44.1
1033.95667	      41.2
1035.56238	      30.9
1038.69177	     148.7	y (9) (1+)
1039.59644	     130.9
1040.71130	      13.9
1041.82434	      33.4	b (19) (2+)-H2O, b (19) (2+)-NH3
1044.68298	      15.9
1047.76953	       6.7
1048.62915	      24.9
1050.20068	     329.8	b (19) (2+)
1051.07080	      33.1
1062.27148	      32.5
1063.41064	      17.4
1064.27588	       5.7
1068.16638	      14.4
1070.35938	      24.9
1071.47717	       5.0
1074.54211	       8.9
1076.27832	       7.8
1077.52930	      46.9	b (10) (1+)-H2O
1078.39502	       2.6
1079.17688	      15.4
1083.10168	      17.4
1084.45337	      13.6
1086.58704	      10.6
1089.75806	       3.2
1091.11804	      64.1
1095.00220	      11.2
1095.70935	      56.0	b (10) (1+)
1096.62354	      28.0
1097.32019	      16.8
1101.19348	      20.8
1102.07397	       6.2
1103.66565	      29.7
1108.61499	       8.5
1109.99487	      37.0
1112.77112	      18.0
1113.55920	      19.2
1114.87378	      29.2	b (20) (2+)
1115.49194	      23.1
1116.43909	      53.3	y (20) (2+)-H2O, y (20) (2+)-NH3
1117.41577	      24.8
1118.05408	      24.5
1121.61768	       2.3
1125.63794	      28.5	y (20) (2+)
1129.82471	      15.5
1133.59180	      17.2	y (10) (1+)-H2O
1134.69250	      23.5	y (10) (1+)-NH3
1135.71472	      30.2
1136.71875	       7.4
1140.69421	      16.6
1148.62317	      13.9
1149.65710	      45.1	b (21) (2+)-H2O, b (21) (2+)-NH3
1152.01855	      26.9	y (10) (1+)
1155.69556	       3.5
1158.22363	      87.6	b (21) (2+)
1159.04346	      11.3
1161.73730	      11.7
1164.86804	       6.8
1166.78882	      25.0
1174.58484	       9.6
1176.67786	       3.3
1178.78442	      20.7
1181.49658	      18.5	y (21) (2+)
1188.63257	      19.0
1190.00476	      26.7
1191.51672	       9.0
1194.63452	       8.6
1197.78882	      14.2
1200.80469	       2.4
1207.87048	       2.6
1212.62146	       8.0
1223.77161	      54.3	b (11) (1+)
1224.57056	       6.4
1227.69702	       7.5
1228.38000	       4.3
1230.81714	       8.9
1237.63538	       5.6
1238.78992	      13.9
1239.72253	      14.2
1241.75989	      15.1
1246.65527	       3.0
1248.51746	      11.6
1251.48682	      48.7
1258.86633	       5.7
1262.80322	      34.7
1263.71277	       6.0
1276.10559	      19.6
1277.70776	       7.8
1288.87512	       7.1
1290.25293	      12.9
1291.21936	      13.6
1293.04810	      25.6	b (12) (1+)-NH3, b (12) (1+)-H2O
1293.96362	       9.0
1294.81104	       8.5
1295.90430	      11.8
1310.92444	      35.5	b (12) (1+)
1312.00305	      17.0
1331.83496	      20.6
1334.70251	       5.4
1340.11816	      18.5
1341.79919	      18.5
1343.62427	      15.6
1347.80261	       9.3
1351.70703	      16.0
1352.57288	      45.5
1364.12268	       9.1
1366.94080	       8.9
1373.94128	       3.6
1382.76648	      20.5
1387.70386	       6.9
1393.59900	       8.0
1395.80286	      17.2
1405.92700	      17.5	b (13) (1+)-H2O
1406.80090	      14.3
1407.82043	      16.2
1412.80005	      24.2
1417.67834	      27.9
1420.62610	       5.7
1423.90869	      23.4	b (13) (1+)
1429.42688	       7.5
1450.69275	      12.3
1457.59924	      10.8
1463.84314	       6.6
1470.23010	      10.9
1474.95239	      42.2
1480.64502	       6.2
1481.94226	       6.6
1488.76807	       7.7
1513.88977	       6.7
1545.69141	       4.9
1548.24231	      19.2
1551.86719	      17.4
1581.78003	       5.7
1604.68164	       5.6
1676.08069	       3.4
1681.86926	      41.6	b (15) (1+)
1687.01038	       5.8
1781.07727	       8.6
1796.83972	       7.2
1801.95837	       7.0
1810.99805	      11.5
1812.03223	      10.1
1829.83179	      14.7
1881.97949	      19.6	b (17) (1+)-H2O
1900.02380	      13.0
