# Supplementary material for: Top-Down and Bottom-Up Identification of Proteins by Liquid Extraction Surface Analysis Mass Spectrometry of Healthy and Diseased Human Liver Tissue
Source: J Am Soc Mass Spectrom. 2014 Sep 3;25(11):1953–61. doi: 10.1007/s13361-014-0967-z (PMC4197381; doi:10.1007/s13361-014-0967-z)
Supplement: Supplementary file 6 — (ZIP 3005 kb) [file 13361_2014_967_MOESM6_ESM.zip › data/LVEEGIVSPSDLDLVMSEGLGMR_-4_2_77538.txt]

m/z	i	matches
239.30226	3.6
244.35188	5.3
246.20824	9.3
247.09372	11.1
252.16592	4.3
253.46138	16.1
262.48886	2.7
271.75027	4.8
273.44696	20.1
283.35895	12.2
284.18686	8.3
287.14490	5.5
288.37103	22.9
292.42545	1.9
294.37366	3.4
299.83258	13.0
301.21423	15.7
306.38495	58.5	a (6) (2+), y (2) (1+)
307.39050	13.5
318.48096	4.5
323.46030	36.8
325.26337	3.1
328.44806	60.7	a (10) (3+)
330.83633	10.1
331.50421	4.8
336.43311	15.6
339.39111	14.8
340.45325	14.2
341.54614	13.6
342.47543	22.0
343.21112	11.5
345.39032	13.0
346.92358	32.4
349.10492	6.4
352.40826	13.9
355.50549	4.7
356.17383	11.0
358.43207	23.8
359.41531	19.4
360.45459	13.2
363.38226	339.8	y (3) (1+)
364.39197	14.7
365.07431	4.2
367.18585	23.2
368.29260	8.2
371.22571	22.2
373.35767	9.8
374.32675	18.2
375.28644	9.7
378.35971	39.8
379.38751	10.5
380.36273	9.5
381.39496	10.9
383.54828	22.7
384.34918	11.4
385.39862	2.7
387.38391	31.6
391.31891	35.5
392.36914	5.8
393.44250	20.9
397.39819	7.4
399.01324	21.1
401.58673	6.6
403.31665	8.3
404.35144	10.2
406.38940	6.7
407.37585	26.7
409.33679	7.6
411.63251	22.7
414.23502	6.7
415.38885	17.5
419.39572	6.0
423.37473	8.7
425.23575	2.7
426.55560	12.6
429.39160	8.0
432.55872	1.9
433.32233	3.6
435.27164	13.7
437.36343	14.8
438.23901	7.2
441.62720	10.1
443.46259	4.6
449.27606	13.5
455.29477	10.9
456.53101	31.7
458.17563	5.0
459.38788	61.0	y (4) (1+)-NH3
460.49292	9.5
461.47400	6.9
464.25232	17.4
466.33655	13.7
467.25537	40.3
469.56403	7.6
471.51337	14.1
473.50568	7.0
474.45111	19.1
476.27716	101.7	y (4) (1+)
477.45636	47.8
478.44019	10.8
479.43854	4.1
480.44977	6.0
481.34448	54.4	y (9) (2+)-NH3, a (14) (3+), y (9) (2+)-H2O
482.41907	26.7
483.19196	6.8
485.16510	11.0
487.56372	22.8
488.43152	6.6
490.37549	8.5
491.51892	15.2
492.33771	8.8
494.84583	8.6
497.29962	9.7
498.31042	40.5
499.37305	20.6
501.34290	9.0
504.40326	25.4
505.55762	13.9
507.34454	9.6
510.44537	7.2
513.43329	10.7
514.49390	6.3
515.43610	13.9
516.44849	18.6
517.22705	43.2
518.23474	15.4
519.33984	17.7
520.42871	9.1
521.35938	20.2
522.07947	8.7
523.50940	4.5
524.64465	18.9
525.35657	11.4
527.36340	16.1
528.43256	39.3
529.70392	49.6
531.42615	10.5
533.25531	179.1	y (5) (1+)
534.33826	48.6	y (15) (3+)-H2O, y (15) (3+)-NH3
535.13416	28.0
538.09552	10.9
541.60187	5.4
543.27130	9.2
544.11945	7.6
544.82294	10.0
546.53735	13.9
549.46198	13.4
551.47101	24.8
553.32104	6.4
554.26733	9.4
556.33569	4.7
559.40466	59.1
560.76593	21.7
563.53497	1.9
568.30981	4.3
569.50714	35.9
571.50232	12.8
572.26941	19.9
574.33746	5.3
575.38849	12.9
581.75592	47.2
582.58136	31.3
584.42096	9.5
585.48584	38.8
586.47253	8.2
587.52722	68.5
588.40082	76.1
589.47241	66.6
590.36261	102.0	b (17) (3+)-H2O
591.51361	14.4
593.47028	21.6
595.37354	30.3
596.15930	15.4
597.08575	7.9
599.44342	11.1
601.40411	14.4
602.41681	3.5
603.48669	45.7
604.61554	21.9
605.46173	17.3
606.44989	48.4	a (12) (2+)
607.85272	13.4
609.47198	5.5
610.38696	9.3
611.52887	59.4	b (12) (2+)-H2O
612.74188	21.1
613.44598	26.6
614.42316	36.8
615.42987	40.8
616.46692	16.3
617.21741	83.4
618.83490	7.4
620.51385	22.7
622.42029	64.0
623.41388	41.2
625.54663	8.2
627.47540	13.4
628.75580	19.9
629.38983	10.0
630.53217	91.4
631.53961	24.1
632.55811	3.8
635.45734	33.2
636.47723	15.6
637.87488	22.5
638.67450	16.5
640.50647	82.1	y (18) (3+)
641.52112	181.7	b (6) (1+)
642.52368	27.0
643.83704	22.3
645.50745	19.2
649.37683	3.8
650.52618	4.2
651.45135	8.8
652.37976	21.4
654.47394	25.8
655.54596	11.3
657.13135	35.9
657.92749	26.8
658.53973	6.1
659.39667	29.4
660.31744	3.6
662.45056	112.8	y (6) (1+)
663.61554	34.1
665.62585	41.7
666.87842	74.7
668.39911	16.1
669.50769	18.8
670.54626	3.3
672.45923	12.8
673.46558	19.6
675.38074	3.3
677.48975	38.0
678.36823	9.4
679.57977	20.3
680.67297	58.4	a (20) (3+)-H2O
681.44012	8.4
682.47424	22.6
683.39740	52.5
684.50598	45.9
685.44550	16.0
686.12823	52.3	a (20) (3+)
687.33307	46.2
688.61694	84.1	b (20) (3+)-H2O
689.38892	8.0
692.21594	222.3
692.87921	8.7
693.57751	16.9
694.55121	2.3
695.90179	31.1
696.71735	13.7
697.63867	18.3
700.39508	50.4
701.53119	84.2
702.67261	114.1	y (20) (3+)
703.49689	28.9
704.47791	15.1
705.69690	17.6
706.62836	14.6
707.65082	58.1	b (21) (3+)-H2O
709.92322	38.1
710.67511	59.8	a (14) (2+)-H2O
711.62433	37.4
712.64856	16.5
713.56104	31.8
714.54590	19.2
715.33557	10.7
716.03113	12.9
717.57379	41.9
718.66315	98.7	y (13) (2+)
719.50952	87.7
720.49817	62.3	a (14) (2+)
721.47247	16.7
722.56940	84.9	b (7) (1+)-H2O
723.41302	18.9
724.59686	20.5
726.24286	43.3
727.50018	76.7
728.36292	67.3
729.01263	7.9
729.68201	8.7
730.81952	56.0	y (7) (1+)-H2O
731.64581	16.1
732.50372	24.6
734.76178	255.6	b (14) (2+)
735.50122	54.9
736.84009	162.9
737.92407	24.6
738.89203	19.5
740.39215	615.7	b (7) (1+), y (21) (3+)-NH3
741.59991	130.5
743.01563	37.0
743.62054	35.8
744.41193	15.4
745.55994	7.7
748.59503	21.2
749.54321	360.4	y (7) (1+)
750.47198	68.8
751.53583	36.3
752.68829	42.8
753.63477	31.4
754.51318	61.0
755.64496	75.6
756.67999	7.8
758.16083	91.0	b (22) (3+)
759.73828	47.1
762.75262	34.5
763.62537	16.9
766.14825	39.6
766.79529	11.1
767.39624	53.2
768.60651	35.7
770.61780	30.1
771.54797	16.7
772.46857	35.6
773.52344	18.1
775.87451	26.0
776.85767	46.6
778.43066	62.5
779.15625	70.7	y (22) (3+)
780.05518	57.2
781.07349	163.9	a (8) (1+)-H2O
782.23462	63.1
782.93512	117.8
784.23914	504.5	b (15) (2+)
785.02545	104.7
785.66083	78.9
786.68396	2.8
788.36047	51.0
789.60278	117.1
790.85840	25.6
791.66559	39.3
792.57422	45.8
794.24792	151.9
795.44830	72.3
796.57813	43.5
797.61108	44.6
798.38916	304.9
799.50116	921.7	a (8) (1+)
800.77405	36.2
801.73975	91.2	y (15) (2+)-H2O, y (15) (2+)-NH3
803.86432	64.4
804.50989	64.7	[M+3H] (3+)-NH3-H2O
805.29095	1.5
805.99579	9.2
807.12604	124.4
807.87714	97.5
808.73145	28.1
809.99158	10.5
815.64063	27.4
816.47314	37.4
817.68665	136.7
818.66907	5.3
820.14136	4.8
821.92145	24.6
822.66217	5.9
825.24695	15.6
826.52545	20.8
827.59424	305.1	b (8) (1+)
828.58026	131.9
829.53119	8.4
830.44849	3.3
831.31726	35.3
832.02863	9.2
833.39996	51.6
834.67657	9.4
835.88873	81.5	a (16) (2+)
837.07184	15.4
838.58630	116.1
839.59393	14.5
840.36920	76.4	b (16) (2+)-H2O
841.10449	8.4
842.80292	192.2
843.70227	86.2
845.42645	70.8	y (16) (2+)-NH3, y (16) (2+)-H2O
846.27417	53.0
847.46216	3.1
848.27734	49.6
849.36865	123.0	b (16) (2+)
850.25317	96.0
851.97021	25.5
852.76532	7.4
854.15472	596.6	y (16) (2+)
855.05975	92.5
856.09778	111.6
857.59589	8.2
859.25928	3.6
860.49713	17.9
861.46936	34.4
862.62085	45.6
863.52393	5.0
864.39331	15.5
865.50598	37.3
866.50977	7.1
868.66656	138.9
869.60229	42.0
871.51855	10.8
872.73792	53.2
874.00977	21.3
875.61389	8.6
878.60706	54.6	a (9) (1+)-H2O
879.37622	92.4	a (17) (2+)
880.49670	354.2	y (8) (1+)
881.45209	122.3
882.47888	17.2
883.35333	35.8
884.00848	20.2
884.73016	69.6	b (17) (2+)-H2O
885.60693	30.6
886.37451	45.0
887.04932	16.0
888.18317	40.8
889.17188	46.8
890.57507	107.2
891.72137	170.4
892.59845	63.9	b (17) (2+)
893.78809	22.7
894.83740	194.5	y (17) (2+)-H2O
895.72284	197.2	a (9) (1+), y (17) (2+)-NH3
896.52802	116.8
901.20532	119.6
903.53119	163.1	y (17) (2+)
904.23499	91.6
905.54065	23.9
908.37610	29.9
909.00323	96.6
909.63348	37.2
910.64215	68.5
911.42609	11.2
912.98547	100.3
913.64813	56.8
914.62109	14.8
916.09900	55.6
917.39191	76.4
918.62268	15.0
919.71667	23.8
921.57507	26.4
922.61133	59.9
923.25977	71.2
924.23358	126.3	b (9) (1+)
925.43903	8.2
926.64941	15.8
927.61346	20.8
928.60150	12.6
930.64294	133.8
931.63916	72.9
932.68829	19.9
933.82739	3.0
934.74011	101.0	a (18) (2+)-H2O
935.56757	71.0
936.55591	30.4
937.21411	56.7
938.20667	25.2
940.72650	57.5
941.61414	29.3
942.67529	55.3
943.60413	23.5
946.52216	11.0
947.98022	29.5
948.77173	171.8	b (18) (2+)-H2O
949.63324	56.3
950.51318	25.9
951.64636	6.8
952.88354	22.2
954.03961	38.3
955.03961	33.1
956.18610	49.0
957.50891	39.4
958.64990	85.5
959.85400	100.6	y (18) (2+)
960.82208	7.0
961.68665	9.2
962.71228	43.4
964.01282	44.8
965.06268	32.2
967.79517	174.7
968.42615	13.2
972.54919	6.0
975.60474	6.8
977.70544	213.4	b (19) (2+)-H2O
979.66748	88.4	y (9) (1+), y (19) (2+)-NH3, y (19) (2+)-H2O
980.48438	7.5
981.41193	46.8
983.84509	42.2
986.16663	328.9	b (19) (2+)
987.25470	88.7
988.13568	94.4	y (19) (2+)
989.04297	56.9
990.75555	73.1
991.43915	40.7
992.86212	13.0
995.00903	28.7
996.11493	62.7
997.65704	10.3
999.01489	30.7
1001.41156	93.5
1002.63831	76.6
1003.86176	37.8
1004.73468	55.0
1005.89117	85.2
1006.65326	51.2
1007.69611	3.8
1010.57538	27.3
1011.46802	22.0
1012.37427	3.4
1015.12854	62.8
1016.46692	9.7
1017.64087	17.7
1021.02258	94.7
1022.41779	28.3
1023.62854	31.0
1024.24707	16.6
1024.98645	36.3
1026.47217	59.7
1027.50317	72.3
1028.56799	46.2	a (20) (2+)
1029.71997	71.9
1030.49463	47.1
1031.34314	173.3
1032.13000	61.3
1033.48499	108.8	b (20) (2+)-H2O
1034.64551	23.8
1035.60669	28.6
1036.64648	32.8
1037.56763	6.3
1039.51611	18.0
1041.80579	84.7
1042.51270	284.6	b (20) (2+)
1043.32422	251.6	y (20) (2+)-H2O
1044.28735	45.1
1045.28931	61.4	y (20) (2+)-NH3
1046.50085	61.7
1047.44397	48.7	a (21) (2+)-H2O
1049.32446	22.2
1050.27673	37.1
1051.42883	15.9
1052.91650	25.8
1053.54871	26.1
1054.19360	9.1
1055.10046	18.3
1056.63623	30.5
1057.45544	65.6	a (21) (2+)
1058.40515	16.4
1059.11743	4.8
1059.78784	3.0
1060.55554	46.5
1061.76428	21.1
1062.72314	40.8
1063.71570	31.2
1065.76111	29.4
1066.86694	8.4
1068.19238	33.7
1069.57996	10.4
1071.32703	275.7	b (21) (2+)
1072.09094	119.8
1073.52869	87.9
1074.17273	49.6	y (10) (1+)-H2O
1075.58228	102.4	y (10) (1+)-NH3
1077.11987	7.9
1077.76733	6.7
1078.65466	16.7
1080.15491	11.1
1081.63318	2.9
1082.73682	20.4
1083.70056	8.2
1085.69128	77.1
1087.81201	18.1
1088.83069	42.9
1090.71448	106.3
1091.40942	84.9
1092.33069	44.5
1093.73669	114.6
1094.93311	41.6
1095.63684	8.8
1096.66394	15.7
1097.70679	31.8
1098.74561	8.8
1100.11194	27.1
1101.06006	108.8
1101.78772	28.2
1102.57654	18.4
1103.80200	13.3
1105.89880	7.6
1107.13464	8.3
1107.98865	19.3
1109.08167	23.7
1110.57019	21.6
1111.23413	19.9
1112.31177	23.4
1114.46228	58.4
1115.87427	17.0
1116.78015	4.4
1117.92944	68.9	y (21) (2+)
1118.55652	9.2
1119.60376	8.4
1122.62854	20.4
1125.40576	34.3
1126.77722	107.2	b (22) (2+)-H2O, b (11) (1+)
1127.74353	53.1
1128.67310	36.8
1130.18689	21.5
1131.07324	26.8
1133.15637	24.5
1134.83582	13.0
1135.79810	8.0
1136.84741	166.1	b (22) (2+)
1137.57349	116.0
1138.84265	69.4
1139.78259	24.2
1140.48145	5.8
1141.60315	3.7
1142.64648	31.6
1143.35193	21.5
1144.57153	38.9
1145.61792	47.1
1150.93579	41.3
1151.56836	20.9
1154.71643	14.5
1155.84009	15.8
1156.89014	96.9
1157.70532	43.7
1158.84302	17.8
1160.79651	10.8
1161.88367	21.7
1162.61182	5.9
1163.27197	20.8
1164.78601	6.4
1165.71521	11.3
1167.19812	40.6
1171.89368	10.1
1172.56702	68.6
1173.75916	10.2
1174.48315	2.3
1175.68994	13.4
1177.53040	7.7
1184.39185	17.5
1190.69934	3.7
1192.11475	4.5
1199.60950	6.5
1202.72375	11.7
1204.61108	28.6
1206.13135	12.1
1207.09155	30.1
1207.87598	18.2
1208.86621	20.6
1210.77698	16.0
1211.76099	7.4
1213.77039	11.3
1214.63623	4.1
1217.78491	20.8
1219.56274	16.9
1220.78784	4.5
1221.85852	6.4
1222.49048	16.1
1223.15454	17.7
1224.46936	141.2
1225.52515	27.7
1229.97925	59.2
1231.47632	62.1
1232.52283	5.1
1233.52771	9.3
1239.75549	96.0	b (12) (1+)
1240.72461	139.3
1241.62610	22.9
1245.64734	21.8
1246.63428	7.3
1248.12280	12.9
1249.62329	6.1
1253.74670	23.6
1255.86182	48.1
1257.58057	90.0
1258.83459	5.9
1259.61426	12.8
1265.00635	35.2
1265.84412	8.3
1268.58093	14.1
1272.49805	28.9
1273.15808	21.6
1275.80688	16.2
1276.84119	23.7
1277.96155	6.6
1280.47339	154.2
1281.42749	23.7
1282.26892	57.2
1284.83057	17.5
1287.83057	25.0
1288.46790	2.3
1290.80322	13.8
1297.22742	18.0
1297.84399	9.6
1301.38098	12.8
1314.95471	35.1
1315.57971	12.4
1316.74463	31.5
1317.85193	36.7
1318.60474	5.7
1321.48047	3.3
1322.94116	13.3
1326.43567	14.0
1327.63379	16.1
1332.81641	38.9
1333.57727	13.5
1337.30164	14.6
1338.61951	17.0
1341.86804	24.0
1342.53979	51.5
1344.69788	87.9
1346.05359	14.0
1347.83899	2.4
1354.97144	54.5	b (13) (1+)
1356.07556	28.0
1356.67590	19.7
1359.69177	17.2
1368.57739	10.2
1369.72522	15.9
1370.86548	23.0
1372.60583	7.1
1383.75867	18.0
1389.76501	16.7
1391.65979	7.2
1397.20068	2.8
1401.72498	13.4
1402.72046	33.3
1405.70984	9.4
1406.91345	6.1
1419.65845	8.2
1425.73779	16.4
1427.82410	7.7
1440.64063	3.9
1443.61401	17.8
1444.74744	7.2
1446.48206	12.9
1455.22815	5.1
1456.84241	5.4
1459.74048	18.3
1464.86682	3.8
1466.99524	27.9
1467.91931	73.4	b (14) (1+)
1468.86621	80.9
1469.72437	27.3
1471.93066	13.8
1482.57678	9.4
1483.95276	12.8
1484.57312	13.1
1485.76611	27.5
1486.84314	11.2
1495.80005	3.2
1500.54602	35.8
1501.97974	9.5
1512.63721	11.6
1532.86682	25.1
1533.90710	17.5
1549.08667	10.3
1549.80737	14.5
1550.69910	3.3
1551.92554	21.4
1552.77808	3.3
1567.07361	82.5	b (15) (1+)
1567.88062	5.8
1569.02002	31.1
1586.81763	8.6
1601.88062	16.4
1605.75085	15.8
1624.23193	8.4
1630.01514	5.2
1631.71997	15.4
1651.78149	9.1
1680.86267	25.3
1684.14783	9.5
1697.92212	26.1
1698.76184	19.4
1707.86401	7.5
1714.74390	11.0
1744.09229	25.7
1756.91455	5.1
1770.08960	8.0
1799.71399	7.4
1814.94690	5.0
1837.84351	13.6
1931.79980	2.5
1971.65295	12.4
