# Supplementary material for: Top-Down and Bottom-Up Identification of Proteins by Liquid Extraction Surface Analysis Mass Spectrometry of Healthy and Diseased Human Liver Tissue
Source: J Am Soc Mass Spectrom. 2014 Sep 3;25(11):1953–61. doi: 10.1007/s13361-014-0967-z (PMC4197381; doi:10.1007/s13361-014-0967-z)
Supplement: Supplementary file 6 — (ZIP 3005 kb) [file 13361_2014_967_MOESM6_ESM.zip › data/KWEQDPETFLIIIK_-4_4_23513.txt]

m/z	i	matches
170.04353	11.2
171.06934	3.2
172.09741	19.8
173.17308	13.7
174.09891	5.7
175.19893	43.2
175.95840	2.5
177.13661	139.1
180.98656	2.4
182.79785	8.2
186.17073	5.3
187.02847	28.9
195.23521	95.3	y (5) (3+)-NH3
197.08237	34.9
199.12140	157.1
201.15393	54.3	y (5) (3+)
202.33263	16.3
203.25929	14.6
204.11095	2.7
205.16893	11.7
209.09265	8.9
212.13316	5.0
213.24304	19.3
215.34406	40.9
216.19313	2.1
217.08315	135.2
219.33701	11.5
220.47781	8.2
221.16830	36.7
222.04279	2.3
223.30688	20.8
224.12509	7.9
225.11972	1.9
226.21017	22.3
227.08382	30.6
228.17461	8.0
229.21222	54.6	b (5) (3+)
230.11609	9.9
231.27440	2.3
233.08252	10.5
235.09665	5.8
239.37537	226.0
241.21446	14.0
242.18210	5.7
243.23059	149.3	y (6) (3+)-NH3, y (2) (1+)-NH3, y (4) (2+)
244.20111	28.4
245.15295	18.9
247.27682	7.2
248.16840	29.5
249.14261	49.7	y (6) (3+)
251.28395	13.9
253.21808	10.9
254.18985	7.6
255.25201	8.3
255.89214	21.1
257.24695	31.7
258.28067	5.1
259.38226	69.3
260.43005	72.3	y (2) (1+)
261.23322	168.5
262.21829	16.7
263.38693	8.1
265.35193	40.6
266.19833	4.7
267.42902	36.8
269.20938	16.5
270.34290	23.8
271.25717	8.6
273.24731	7.0
276.19727	1.9
277.79684	28.7
279.22693	18.2
280.51440	16.7
282.77307	6.9
283.40161	122.3	y (7) (3+)
285.19635	3.4
287.32751	290.5	b (4) (2+)
288.59109	22.5
289.29987	24.2
290.97760	40.6
293.61597	7.2
295.02045	9.7
297.42859	3.7
298.28107	47.4	b (2) (1+)-NH3
299.21509	7.0
300.32123	4.2
301.48114	5.2
302.39337	6.1
303.29279	36.8
305.19098	395.6	b (7) (3+)
305.82507	5.5
307.35699	16.6
308.30420	13.5
309.39972	92.0
310.36578	10.2
311.42661	5.1
313.26913	13.5
314.48798	36.0
315.29398	11.1
316.30737	81.4
318.34882	12.1
319.30002	37.7
321.95874	18.3
323.36591	7.7
327.44220	122.7
328.32559	10.0
330.34323	22.2
331.33765	224.1
332.40436	30.9
333.18524	17.7
335.37866	22.6
336.35861	14.4
337.44830	29.0
338.45117	3.4
341.73608	26.5
342.43201	102.0
343.44348	123.3	b (5) (2+)
344.46381	20.7
345.36017	27.7
346.95206	63.1
348.25516	10.1
349.32672	447.8
350.22519	11.6
351.55289	9.4
353.22247	16.2
355.32507	35.1
357.38614	39.3
358.49890	6.3
359.44724	255.4
360.41284	21.3
361.37137	5.1
362.42218	18.8
363.50867	4.6
366.43723	7.4
367.24902	61.8
368.14709	19.3
370.28983	8.5
371.49121	76.5
372.49371	15.7
373.39734	73.5	y (6) (2+), y (3) (1+)
374.52643	71.1
375.35046	174.6
376.35358	16.6
377.34106	55.7
378.50488	25.3
380.50800	7.0
381.28754	1.7
383.45007	6.0
384.38165	15.4
385.39526	9.4
386.38174	12.5
387.48651	16.4
389.75195	7.0
391.26413	12.2
393.24927	522.8	b (6) (2+)
394.14404	28.5
395.35547	154.3
396.40115	31.2
398.21124	14.2
399.38031	30.0
403.34253	39.4
404.32343	25.5
407.47614	32.2
408.59503	3.9
409.44250	3.4
410.56818	2.3
411.42511	103.5
413.44672	33.4
414.32104	48.4
415.23260	81.2	y (7) (2+)-NH3, y (7) (2+)-H2O
417.78424	22.9
419.31769	119.7	b (10) (3+)-H2O, b (10) (3+)-NH3
420.35486	4.6
421.43872	18.2
423.30725	22.7
424.34357	151.7	y (7) (2+)
425.43402	22.0
426.26154	46.7	b (3) (1+)-H2O, b (10) (3+)
427.35687	52.1	b (3) (1+)-NH3
428.34912	34.4
429.28186	23.9
430.44116	11.4
431.35999	63.2
432.44489	5.6
433.44159	7.6
435.24652	5.8
436.35724	18.2
437.51111	302.8
438.44647	27.8
439.85620	62.0	y (11) (3+)
442.23053	34.4
443.28894	62.2
444.24170	63.5	b (3) (1+)
445.29523	61.5
446.23370	12.1
448.87921	39.8
449.51758	34.4
451.35028	2.7
452.77002	25.5
453.57776	24.5
454.36206	11.9
455.34814	233.2
456.20477	74.0
457.41113	192.1	b (11) (3+)-NH3, b (11) (3+)-H2O, b (7) (2+)
458.50104	76.1
459.37128	52.1
462.44684	15.0
463.23865	40.9
464.26764	146.2
465.52344	29.0
466.36426	6.9
468.44531	20.6
470.31024	14.0
471.23199	47.9
472.47241	66.3
473.15057	40.5
474.46429	58.7
475.81970	66.1	y (12) (3+)-H2O
478.30341	3.6
479.37164	13.1
480.42542	37.6
481.28973	181.3
482.19727	16.4
483.07819	26.9
484.43042	47.5
485.46423	89.9
486.52173	107.2	y (4) (1+)
487.58331	38.5
488.24493	3.8
489.55695	16.0
490.79132	40.6
491.49725	2.4
493.13300	36.8
494.13629	112.9	b (12) (3+)-H2O
494.88947	25.4
495.66418	5.5
496.91443	57.8
498.33063	61.5
499.36121	592.6	b (8) (2+)-H2O, b (8) (2+)-NH3
500.31415	28.1
501.56281	43.7
502.20599	11.3
505.64563	35.5
507.07208	75.7
507.97174	147.3	b (8) (2+)
508.91479	90.5
510.28027	21.8
511.35034	12.8
512.34058	60.9
513.35596	17.5
515.05005	52.8
516.28192	8.4
517.30078	31.9
519.28351	43.3
520.38446	30.6
521.47192	61.2
523.11017	44.8
524.38782	36.7
525.25653	135.9
526.02783	62.2
526.87897	29.3
528.52948	809.0	y (9) (2+)-H2O, y (9) (2+)-NH3
529.40820	118.8
530.78674	104.2
531.62299	7.4
533.22815	80.1	b (13) (3+)-NH3, b (13) (3+)-H2O
534.14246	27.5
535.05695	43.1
535.75507	12.7
537.27460	130.3	y (9) (2+)
538.10669	52.5	b (13) (3+), y (13) (3+)-H2O
539.23083	20.3
540.34943	8.7
541.41815	19.7
542.28778	153.4
543.31195	898.7
544.17487	105.2	y (13) (3+)
545.52350	69.0
546.71844	55.7
547.33954	23.7
550.48029	41.6
551.48486	61.1
552.28235	255.9
555.32782	104.4	b (4) (1+)-NH3
557.35828	34.2
558.55316	59.7
559.45026	68.9
560.33093	42.6
562.23364	23.5
563.17389	110.1
564.15662	58.0
565.03900	90.5
566.36578	113.2
567.30475	34.1
569.29510	644.7
570.29462	495.8
571.49176	92.0
572.53564	179.3	b (9) (2+)-NH3, b (9) (2+)-H2O, b (4) (1+)
573.37445	47.2
575.07458	202.4
575.80933	381.5	[M+3H] (3+)-NH3-H2O
576.91736	68.9
577.97937	460.8
578.72711	202.4
579.80023	167.6
581.39618	126.9	[M+3H] (3+)-NH3, [M+3H] (3+)-H2O, b (9) (2+)
586.30988	8.7
587.69843	14.6
588.32684	18.4
590.33081	5.8
591.30792	14.6
592.96887	56.9
595.11261	5.8
597.96552	43.9
598.97589	82.3
599.59027	108.8	y (5) (1+)
600.53772	100.4
603.35065	36.5
604.64368	67.3
605.41742	13.0
608.35864	17.6
610.29053	29.5
613.85699	51.9
614.47223	13.1
615.75494	176.5
619.95062	98.5
620.69043	105.3
621.78534	8.3
622.69897	197.2
624.39020	468.6
625.14453	10.3
626.93280	36.3
628.14520	55.6	b (10) (2+)-H2O
628.96448	27.9
630.30371	5.1
631.44855	106.2
632.36078	3.5
633.41870	48.1
635.46027	23.0
636.87659	36.3
637.91693	36.2
638.53247	43.0
640.44397	8.3
641.08374	13.9
642.41968	10.5
643.28876	6.4
644.70984	53.2
645.44653	51.0
646.52881	47.7
647.62628	7.0
649.38519	10.2
649.99750	36.6
650.62653	26.3
651.36969	31.1
653.98322	27.0
656.45447	29.6
657.43774	29.2
659.49475	81.9	y (11) (2+)
661.10693	46.1
662.38837	27.3
664.03442	56.7
664.68701	45.9
666.93848	139.2
668.60278	39.0
669.45581	13.2
670.28815	62.4	b (5) (1+)-NH3
671.12299	52.2
672.15881	19.6
673.45428	52.9
674.22906	26.5
676.28156	51.3
677.39252	9.4
678.66174	35.2
679.38025	36.8
680.82599	38.1
682.53699	7.9
684.76965	53.2	b (11) (2+)-H2O
686.21436	139.3	b (11) (2+)-NH3
687.41528	419.5	b (5) (1+)
688.37848	176.3
690.68604	35.6
691.40863	29.7
692.52887	51.9
693.47406	31.8
694.65649	239.3	b (11) (2+)
695.76636	13.1
696.40527	32.6
697.40515	8.8
698.25140	31.5
699.02063	29.8
701.20184	92.0
702.20648	42.4
703.79565	79.8
704.57349	2.5
706.14630	34.0
708.46222	25.3
710.70050	29.3
711.53589	101.3
712.31201	35.1
713.50330	9.6
714.70856	8.4
715.99091	124.3
716.87561	68.2
718.76666	30.8
719.46753	8.4
720.51996	20.6
721.42755	15.0
723.30591	23.3
724.25305	51.5
725.56403	154.7
726.48755	25.9
728.14142	229.0
729.17163	252.2	y (6) (1+)-NH3
729.82281	37.4
730.61554	64.0
731.73029	58.7
733.29114	13.7
734.42712	35.2
739.30621	28.4
740.05084	8.0
742.31329	31.5
743.35913	38.5
744.52234	23.3
745.27350	69.3
746.00330	17.5
746.70929	163.7	y (6) (1+)
747.59662	82.1
748.64856	164.7
749.49261	10.9
751.17688	110.6	b (12) (2+)
752.13239	13.0
753.96747	11.0
756.26233	9.8
758.65503	9.7
761.51123	24.2
762.46838	9.8
764.04193	19.0
765.69342	45.3	b (6) (1+)-H2O
766.51160	11.9
772.83356	78.3
773.60071	31.5
775.33069	17.5
778.57532	74.9
779.40350	27.8
780.67804	103.4
781.60059	24.4
782.49652	21.7
783.47729	5.5
784.84375	29.3
785.53247	51.7
787.20007	113.8
788.55560	117.1
789.91016	73.5
791.40466	8.5
794.08679	13.7
795.46045	37.8
796.45734	16.0
797.86169	49.5
798.79968	97.4	b (13) (2+)-H2O, b (13) (2+)-NH3
799.59119	24.0
804.99304	35.5
807.50787	231.5	y (13) (2+)-H2O, y (13) (2+)-NH3, b (13) (2+)
808.20996	121.3
810.23413	40.0
811.42114	13.5
814.21881	49.5
815.40356	47.3
817.12213	86.2	y (13) (2+)
818.70062	11.4
819.62555	12.0
820.38281	23.0
821.56702	8.5
822.47156	38.2
823.31067	10.4
827.28894	6.4
828.33093	15.4
829.70593	13.2
831.61865	30.7
833.23615	14.2
834.36243	9.2
838.00806	44.8
840.51801	18.5
841.42413	25.0
845.41760	9.3
847.65326	208.0	y (7) (1+)
848.51898	96.5
850.57910	21.1
851.46600	2.6
855.38373	11.7
857.47711	158.3
858.68445	73.0
859.48724	20.2
860.43933	4.4
864.58069	11.2
865.66028	23.8
867.14807	6.8
869.01135	9.0
872.62146	22.0
873.57123	13.9
874.31769	7.3
875.56195	9.4
876.56995	23.1
878.38104	16.3
879.34601	4.3
881.30505	9.9
882.78992	20.3
883.51733	17.9
884.65302	39.2
885.62286	18.6
886.77802	82.5
887.45959	7.7
889.47839	5.2
893.38708	32.1
894.39722	36.3
895.40594	10.9
898.40424	9.1
899.26642	7.6
907.58893	16.9
908.61975	20.1
909.89722	9.2
911.68451	26.1
913.48810	56.7	b (7) (1+)
914.54413	81.5
918.97003	11.0
921.57574	27.1
923.40369	9.3
924.50897	11.8
925.40381	78.6
926.56311	35.0
929.55963	9.9
930.63861	13.0
931.73309	30.3
932.65582	4.7
939.61432	9.7
941.65161	10.6
942.51031	10.5
943.74127	42.5
944.61865	109.5
945.62994	20.4
946.47437	3.5
948.68506	21.9
950.65326	7.4
951.29260	7.6
956.39728	25.1
957.51538	8.1
958.70227	20.6
962.68414	17.5
968.68774	16.3
969.46869	8.1
976.68835	16.1
985.31763	15.4
986.58783	20.8
987.55957	118.1
988.56055	42.3
997.52917	9.8
998.35040	15.5
999.63696	11.2
1001.55988	15.4
1013.42529	10.7
1014.32343	39.2
1025.56824	19.5
1026.42883	22.3
1027.46399	11.4
1033.05042	12.3
1033.65259	15.2
1034.60632	32.9
1037.44324	7.4
1038.07800	13.2
1039.47449	5.5
1040.65173	5.0
1043.14771	25.0
1045.64856	21.3
1055.81958	60.3	y (9) (1+)-H2O
1056.61694	31.4
1058.56421	8.6
1059.43347	13.7
1061.60254	15.4
1067.64685	11.5
1070.62354	2.6
1075.38708	12.3
1102.65271	7.7
1106.56018	8.9
1147.66101	22.5
1148.56787	8.9
1157.88428	4.4
1161.80286	16.5
1170.72778	11.4
1241.43433	21.8
1256.74243	19.7
1260.53906	9.3
1338.66895	22.1
1372.32092	10.8
1373.66418	5.6
1409.81348	20.1
1467.51550	19.1
