# Supplementary material for: Top-Down and Bottom-Up Identification of Proteins by Liquid Extraction Surface Analysis Mass Spectrometry of Healthy and Diseased Human Liver Tissue
Source: J Am Soc Mass Spectrom. 2014 Sep 3;25(11):1953–61. doi: 10.1007/s13361-014-0967-z (PMC4197381; doi:10.1007/s13361-014-0967-z)
Supplement: Supplementary file 6 — (ZIP 3005 kb) [file 13361_2014_967_MOESM6_ESM.zip › data/TIVLHDTSLPDVSATDFEK_-4_4_9582.txt]

m/z	i	matches
186.41971	17.8
187.19281	5.7
189.16231	4.5
197.20520	13.1
201.18311	14.3
211.17908	3.6
213.18980	65.1
214.48959	7.1
215.37506	3.4
219.09993	41.0
220.69020	10.5
222.24728	4.7
223.36191	5.4
226.12692	24.7
231.01953	6.6
233.37073	31.5
234.28363	4.8
240.24402	2.9
243.46526	6.8
244.40698	8.9
246.42776	10.1
247.38661	2.3
248.26263	9.4
249.31537	4.5
251.36801	4.0
255.29524	25.8
256.24451	10.2
257.31772	32.3
259.28772	16.1
260.17642	4.6
261.37573	7.8
262.21313	14.3
265.25446	10.0
266.12988	31.9
268.22922	13.4
270.26559	33.1
272.35895	25.9
273.29584	15.5
274.33603	39.0
275.37030	8.3
276.36987	17.5
277.35495	9.5
278.32501	20.0
279.30270	30.9
280.37830	20.0
282.28473	33.9
284.31326	86.2
285.50909	2.2
286.26797	31.7
287.37939	50.0
288.13876	10.5
291.29565	8.6
293.42273	26.1
297.31094	10.7
298.22174	7.7
300.49368	7.8
301.27448	14.6
303.45966	2.5
305.26862	12.6
306.28207	4.6
307.37344	8.2
308.24304	8.8
309.53387	8.6
310.62967	12.4
312.27234	84.2
313.38770	9.5
314.29501	9.9
315.53268	3.1
316.35672	14.0
317.38599	2.5
318.42780	15.7
320.29590	7.7
322.22772	4.4
323.59888	5.7
324.47064	13.9
325.32782	73.4
326.30264	31.8
329.17352	2.9
330.44312	7.1
332.32169	38.4
333.32129	47.7
334.34546	13.6
335.37030	88.2
336.34283	17.9
340.15735	9.1
342.67307	17.3
343.35980	6.1
344.44574	13.5
347.60403	30.1
349.40186	15.6
350.39313	15.3
351.23376	3.6
352.26630	26.8
353.33698	11.4
354.38055	3.6
355.51794	55.4
356.38544	7.9
358.16635	10.5
360.41113	24.5
361.71054	6.5
363.37183	6.0
365.34357	15.4
366.35870	8.0
368.35278	2.7
371.29181	20.5
372.42078	26.9
373.45502	20.4
376.40454	24.3
377.20398	3.4
378.35345	2.6
379.34845	14.0
381.29504	41.2
382.66547	42.2
385.36337	45.2
387.53131	29.3
388.34467	42.0
389.28732	15.6
390.59970	31.6
391.45413	29.3
393.30679	4.9
394.63821	30.6
395.27795	16.3
397.45114	14.1
399.30853	145.9
400.50717	68.8
401.44458	16.2
402.45419	13.0
403.33051	46.4
404.46375	38.6
405.98303	12.2
407.35913	23.8
408.32111	30.2
409.33423	15.2
411.66412	65.2
412.44611	5.2
413.41217	7.8
416.25690	24.3
417.44586	52.2
418.34680	9.4
419.30695	11.9
420.37238	16.1
421.31329	47.2
422.42468	75.5
423.29355	136.2
424.56796	26.4
425.82248	48.9
429.25211	6.8
430.30701	4.4
431.58868	36.3
432.39746	15.1
433.42664	24.3
434.72644	33.9
435.35364	27.4
437.49469	3.1
438.38452	28.3
439.77777	20.1
440.62189	3.4
442.02338	11.7
443.38104	17.4
444.52655	18.2
445.35388	4.2
446.39551	81.6
447.37006	29.6
449.35101	40.8
450.28448	81.6
451.42432	48.7
452.36255	22.1
453.51617	7.1
454.87170	12.5
455.49744	45.8
456.48456	47.8
457.39709	6.3
458.41327	6.3
459.45941	70.6
460.35376	31.6
462.15686	25.8
463.46490	15.2
464.36145	3.0
465.51184	13.9
466.33807	36.1
468.06445	37.4
469.53113	9.6
470.36206	3.3
471.30286	5.1
472.57172	71.4
473.42999	115.8
474.86621	8.2
476.81274	113.2
477.48303	78.6
478.62531	40.8
479.37164	2.6
480.54510	49.2
482.02557	396.1	b (9) (2+)-H2O
483.08197	64.9
484.62799	44.2
485.33698	14.8
486.25757	30.9
487.14642	35.1
488.41217	13.4
490.78986	130.7
491.44543	107.1
493.65436	32.3
494.44183	35.1
495.51837	42.6
497.23285	40.0
498.43829	53.8
499.39386	41.3
500.41339	20.3
501.30139	19.7
502.38171	10.5
503.36847	58.5
504.21027	6.0
504.92987	37.3
505.54205	15.5
506.56775	34.1
507.42493	29.0
509.33112	6.8
510.60278	12.4
511.59143	38.9
513.50348	29.1
514.42719	7.1
516.41321	29.5
517.93927	70.3
519.39612	10.1
520.38165	8.9
521.57123	95.3
522.48810	37.2
523.34473	15.6
525.46014	82.4
526.46747	45.3
527.41626	2.2
528.36023	16.0
528.99915	24.5
530.62482	25.3
531.28015	65.9
532.23096	39.8
534.25372	11.0
534.90540	4.5
536.45386	14.3
537.33325	15.4
538.41400	185.5
539.37927	150.7
539.99280	28.2
541.36255	21.9
543.38147	35.9
544.35223	41.8
545.98907	394.5	y (10) (2+)-NH3, y (10) (2+)-H2O, b (5) (1+)-H2O
546.89453	85.8
548.34253	42.6
549.56146	80.2
550.73792	34.4
551.37598	35.1
552.25201	21.8
553.58813	45.2
555.01874	4103.3	y (10) (2+), y (15) (3+)
555.80225	525.5	b (16) (3+)
556.68726	79.2
557.40613	29.1
558.43750	29.6
559.49255	79.9
560.35980	7.3
561.05157	29.4
562.17065	35.9
562.91833	19.9
564.46045	74.7
566.09979	121.6
567.69794	54.2
568.33661	22.1
570.28021	107.5
571.29596	34.5
572.20282	6.5
574.09503	122.8
575.00946	65.8
576.75873	91.8
577.49561	21.2
578.68103	67.6
580.01660	70.9
581.00934	83.1
582.21661	154.9
583.50037	144.1
584.41467	25.8
585.16486	58.8
586.48761	131.8
587.65576	72.0
588.46631	69.4
589.63904	118.2
590.58984	51.8
591.80359	108.8
592.71631	39.8
593.41370	14.8
594.77460	37.9
595.38336	35.1
596.78522	109.4
597.42206	130.4
598.43311	12.5
599.56018	79.4
600.53265	80.5
601.37891	17.0
602.74078	26.8
603.35248	14.2
605.81024	100.9
606.56091	101.1
607.59106	23.6
608.47949	61.5
609.32660	25.0
610.49451	69.1
611.63446	195.8
612.43365	127.0
613.43848	9.0
614.35144	25.1
615.36682	65.1
616.36853	75.4
617.80969	44.4
618.67120	2.8
619.67242	82.6
620.46326	46.8
621.08148	45.8
622.49561	70.9
623.54199	27.2
624.19464	97.9
624.95581	43.1
625.57983	65.8
626.95721	28.7
627.70612	31.4
628.99445	40.0
629.87347	29.5
630.98743	108.8
632.55750	245.5
633.64539	82.7
635.11945	82.9
636.33929	101.8
637.71045	480.9	b (12) (2+)-H2O
638.52948	97.2
639.48535	481.9	y (5) (1+)
640.43433	225.9
641.45740	103.9
642.34534	58.5
642.96753	15.3
644.40497	306.1
645.15729	75.0
646.62988	677.0	y (12) (2+)-NH3, b (12) (2+)
647.57648	260.9	b (18) (3+)
648.74701	69.0
649.78790	79.5
650.41296	369.3
651.43872	98.5
652.51459	51.4
653.56677	219.1
654.66901	184.3
655.59644	23.7
656.46637	58.3
657.14734	67.6
658.30396	126.1
659.17639	191.3
660.07892	117.9
661.76831	145.6
662.71509	281.5	y (18) (3+)
663.61505	116.8
664.44391	20.6
665.22870	28.5
665.88965	16.7
666.62946	60.6
667.93982	179.3
669.14227	85.4
670.67896	225.1
671.60962	227.0
672.56500	162.7
673.65094	76.1
674.82013	133.7
675.58984	43.2
676.76367	169.5
678.38171	193.1
679.43060	599.5	b (6) (1+)
680.33698	235.4
681.15906	294.8	b (13) (2+)-H2O
682.22345	216.5
682.87805	65.6
683.85315	37.8
684.72681	106.6
685.48187	284.8	[M+3H] (3+)-NH3-H2O
686.26337	82.2
687.30682	295.9
688.09399	769.1
689.20105	261.7	b (13) (2+)
690.44470	31.0
691.33881	111.7
692.46173	5.6
697.65179	17.7
698.33179	3.2
700.48590	17.2
701.56354	3.0
702.74731	51.4
703.64246	12.2
704.67340	33.2
705.50073	6.6
707.14911	25.1
707.75983	83.9
708.36859	29.9
710.38654	496.5	y (6) (1+)
711.63617	253.9
712.57355	80.9
715.25897	96.5
716.10107	74.1
717.13885	197.0
718.48132	96.5
719.44440	17.0
720.77948	182.2
722.09717	207.6
723.04736	110.4
723.83710	22.7
725.80127	228.1	b (14) (2+)
726.89655	91.7
727.79083	15.0
728.39966	31.2
729.51886	9.6
731.20099	85.6
732.26483	25.2
735.03455	237.5
736.11182	62.5
736.89258	75.5
737.64716	23.1
738.55957	61.2
739.17627	6.2
740.46051	17.8
742.45288	7.0
743.83545	175.3
744.76825	67.6
746.45776	63.4
747.08087	17.7
748.39880	172.3
749.49292	152.3
750.27240	127.8
751.19659	8.9
752.80371	313.5
753.50244	186.7
754.82935	68.4
755.63275	25.2
756.38379	117.3
757.61237	10.0
758.79492	37.0
760.44617	47.1
761.52313	104.2
763.00293	61.6
763.84009	15.7
764.59442	15.2
765.50330	36.7
766.79828	75.9
767.61292	201.7
768.70807	17.8
769.52979	16.1
770.88654	39.9
771.80963	121.7
773.14893	380.6
774.17596	170.8
775.53479	71.0
776.74194	166.1
778.15796	993.8
779.27484	185.8
780.54053	116.7
781.49707	81.2
783.33380	51.4
784.47748	6.3
785.66534	72.7
786.62000	11.3
788.36920	12.0
789.80487	73.8
790.69592	41.5
792.50708	8.5
793.94446	43.1
794.59943	18.5
797.38666	935.2	y (7) (1+)
798.50818	333.9
799.47870	135.8
800.71008	125.0
801.59222	96.5
803.07117	195.6
803.93439	53.6
805.46399	8.3
806.27570	36.3
807.55499	23.1
808.64325	35.8
810.33020	77.1
811.42163	6.8
812.38995	25.2
813.58014	17.7
814.68933	29.4
815.38257	23.3
816.35809	18.8
817.44592	48.0
818.29858	24.3
819.67419	45.6
821.35291	32.4
822.83417	67.4
823.54034	42.7
824.82819	184.8
825.54761	64.3
826.45404	64.6
828.41296	500.6
829.64673	381.8
830.51740	132.8
831.52264	49.8
832.73267	71.7
833.58148	108.2
834.59766	63.4
835.59570	67.8
836.21716	50.1
836.90375	44.0
838.02289	60.0
839.32465	109.0
840.86523	95.2
842.52161	123.5
843.51208	26.9
844.60620	38.3
845.56354	59.3
846.49640	19.3
847.78021	115.3
848.64783	39.8
849.59283	180.6
850.56274	115.6
851.61658	104.6
852.71979	51.9
854.02887	146.9
854.64801	15.3
856.68445	15.7
858.34393	45.2
859.00616	25.3
859.65399	10.8
861.59387	56.1
862.59827	3.6
863.91669	20.5
864.79828	70.3
865.81055	22.7
866.49554	8.4
867.64832	240.5	b (8) (1+)
868.62952	135.3
869.83179	118.2
870.73303	31.9
872.48456	2.1
873.48981	4.8
874.84790	55.9
875.54730	113.8
876.44049	61.3
878.31189	63.9
879.23010	262.3	y (16) (2+)-NH3, y (16) (2+)-H2O, y (8) (1+)-NH3
880.00635	179.3
880.87280	36.0
881.92731	21.6
882.87103	39.9
885.33197	91.5
886.33496	35.8
887.24591	10.1
888.71606	187.1
889.45160	22.0
890.45276	24.9
891.97040	116.8
892.62457	3.6
893.49780	11.0
894.44867	48.6
895.68359	38.4
896.61139	229.2	y (8) (1+)
897.65015	187.7
898.88385	48.5
899.71191	88.7
900.47931	23.5
901.20880	47.3
903.60468	13.2
905.55121	14.9
906.43121	5.9
907.57587	50.5
908.67358	128.5
909.46613	25.9
910.70184	29.8
911.66516	164.5
912.65704	99.1
914.51764	48.7
915.35022	155.1
916.18237	79.3
917.02679	15.0
917.69427	54.9
918.76349	82.2
919.51563	19.8
920.98254	67.9
921.79028	50.5
922.57196	15.1
923.58380	117.9
925.21014	65.2
926.29449	24.6
927.11859	60.7
928.69690	266.3	y (17) (2+)-NH3, y (17) (2+)-H2O
929.69702	86.1
930.60858	26.1
931.79077	27.0
932.41626	44.3
933.33075	9.4
934.35388	31.1
935.87219	239.7
936.56769	45.2
937.80396	590.0	y (17) (2+)
938.59998	302.8
939.84430	39.3
941.94440	116.9
942.84576	29.6
943.68890	73.5
944.66223	7.0
945.61279	66.4
946.75220	57.8
948.51373	107.2
949.21674	38.5
950.55280	44.3
951.53668	43.7
952.95270	8.8
953.57336	52.3
954.87018	14.6
957.34961	91.4
958.49884	120.3
959.16125	53.7
960.21533	17.6
962.57135	626.0	b (18) (2+)-H2O, b (9) (1+)-H2O
963.55194	355.5
964.64972	138.7
965.62543	13.1
967.71765	53.9
969.52234	51.2
970.60999	205.6
971.69495	524.1	b (18) (2+)
972.60809	240.3
973.45374	12.0
975.07440	90.4
975.76501	20.4
976.63013	9.5
977.62817	10.3
978.48224	36.5
980.57141	1503.4	b (9) (1+)
981.59973	658.7
982.73499	237.7
984.01593	49.4
984.72473	5.5
985.81445	38.1
986.50305	19.0
987.49805	10.3
988.94635	33.2
989.71661	31.3
990.47504	11.7
991.54169	4.6
992.57642	27.8
993.99554	82.7
994.60333	62.5
995.64020	5.1
997.77533	11.7
998.56976	10.7
999.72302	37.5
1001.66266	20.5
1002.60614	3.7
1004.63574	37.0
1005.60217	20.2
1008.69708	9.8
1011.65485	92.1
1012.58618	108.0
1013.61475	19.2
1014.55542	2.3
1015.71149	12.6
1016.81879	28.2
1017.65356	7.4
1018.75336	58.3
1019.60883	4.7
1020.82422	44.9
1021.63245	11.9
1022.58459	62.4
1023.30017	27.8
1024.33643	8.4
1025.73108	2.5
1026.35669	18.4
1029.29028	17.8
1031.77551	29.7
1032.62097	8.7
1033.66675	17.8
1035.64368	22.5
1037.44067	41.6
1038.21655	36.5
1039.22253	9.5
1041.64368	45.9
1042.77527	4.7
1045.36829	7.3
1047.63245	37.6
1049.78552	23.9
1050.49438	3.0
1051.57434	7.8
1052.57092	7.4
1053.32764	32.9
1054.70874	5.9
1056.48376	33.8
1057.56384	109.7
1058.70154	188.3
1059.68567	146.5
1060.64807	39.6
1061.40857	6.1
1062.70667	26.8
1063.60107	4.5
1064.64734	36.5
1068.56970	60.9
1070.68787	52.8
1072.57019	26.8
1074.05566	23.8
1075.57690	18.8
1076.71472	28.7
1077.61328	32.7
1078.54016	9.4
1079.73877	17.3
1080.61182	11.3
1090.64722	83.5
1091.71594	81.0
1092.63391	46.4
1093.64917	36.2
1095.57654	8.2
1096.34851	3.9
1097.64441	34.0
1098.58093	21.1
1099.61780	8.5
1101.59375	21.1
1102.71912	10.2
1103.72266	43.2
1105.83020	10.2
1106.61877	21.7
1108.55066	457.1	y (10) (1+)
1109.58179	331.9
1110.61145	152.7
1111.64624	12.7
1112.61475	3.9
1113.80505	17.1
1114.65125	46.2
1115.89868	27.0
1116.64355	9.9
1119.63318	4.9
1120.68677	32.4
1121.73889	12.0
1123.98901	7.9
1126.52771	19.3
1127.87866	3.8
1130.53394	14.5
1131.43506	5.7
1132.81079	6.5
1134.49390	32.7
1135.92505	8.9
1136.79944	26.0
1139.62366	4.5
1140.63757	2.5
1141.63354	9.2
1142.72437	9.2
1143.62231	8.2
1144.55994	8.5
1145.75574	14.3
1146.68408	11.5
1147.85645	15.2
1148.74548	11.0
1153.46594	5.2
1154.20984	17.7
1155.76929	5.2
1158.47742	10.9
1160.95923	4.5
1164.61194	10.4
1165.76050	75.2
1166.56335	10.0
1169.04211	16.0
1171.03271	15.9
1171.69421	11.0
1172.74255	48.6
1175.03186	6.7
1176.61182	17.0
1179.66357	47.9
1180.72998	6.7
1183.77527	11.5
1184.78906	2.6
1188.87927	11.8
1189.75256	15.6
1191.66797	21.7
1192.64636	20.8
1193.65564	15.2
1194.72583	30.3
1195.83850	24.3
1201.95081	19.2
1204.61194	9.0
1205.53760	20.3
1211.71094	8.4
1213.87219	13.8
1214.80090	6.2
1219.45923	3.1
1220.79883	3.7
1228.43445	61.2
1229.55481	12.9
1232.55139	20.3
1235.20508	10.1
1244.50854	4.7
1245.71069	88.5
1246.62280	40.4
1247.69714	26.8
1248.64832	21.2
1249.67615	6.5
1252.49805	3.4
1266.70190	14.0
1267.64270	9.9
1288.82690	15.5
1291.81885	6.0
1293.80151	6.6
1294.88293	7.3
1302.71387	7.1
1310.97388	10.8
1312.52502	6.0
1313.74756	6.8
1318.48621	9.4
1323.59375	5.7
1333.79846	2.8
1365.17859	3.1
1377.72083	14.9
1437.67310	5.0
1470.83826	4.0
1497.83765	1.9
1525.71814	14.5
1583.56470	5.8
1645.82019	21.2
