# Supplementary material for: Top-Down and Bottom-Up Identification of Proteins by Liquid Extraction Surface Analysis Mass Spectrometry of Healthy and Diseased Human Liver Tissue
Source: J Am Soc Mass Spectrom. 2014 Sep 3;25(11):1953–61. doi: 10.1007/s13361-014-0967-z (PMC4197381; doi:10.1007/s13361-014-0967-z)
Supplement: Supplementary file 6 — (ZIP 3005 kb) [file 13361_2014_967_MOESM6_ESM.zip › data/TFAFCTNLTELHLMSNSIQK_-4_4_41565.txt]

m/z	i	matches
219.10736	7.5
229.13472	3.8
231.18257	2.8
233.16446	39.2
235.19974	8.5
241.95473	2.5
244.25923	3.1
245.61395	19.7
252.20306	4.7
257.25339	4.0
259.35574	3.5
261.25702	55.7
264.51187	24.7
268.31677	11.0
269.27545	7.4
272.24463	6.9
273.02048	2.7
274.25940	3.9
274.89429	4.3
276.27051	14.4
285.39664	1.9
287.49762	4.4
288.27496	7.3
291.78458	25.8
295.03766	12.6
299.18689	2.8
300.40515	26.4
304.27118	41.1
310.37003	8.5
313.14020	3.9
314.37366	8.2
316.40356	11.0
318.43546	5.8
319.35144	3.4
320.12808	7.6
323.35797	3.1
326.23700	4.5
327.38779	16.7
329.81277	8.5
331.28625	5.6
335.25836	12.5
336.30585	28.6
338.29352	5.0
339.58774	18.8
344.46539	4.8
347.56140	4.3
348.27902	13.2
355.33826	2.5
359.34488	8.1
360.32562	25.7
361.37585	9.7
363.30579	78.3
364.52704	22.4
365.67377	18.5
367.16473	5.9
368.23260	11.9
369.38763	32.4
372.66840	7.9
373.32648	11.7
375.25931	4.6
376.60461	3.4
380.28094	6.5
386.52951	2.7
387.46753	3.8
388.30264	7.8
389.24094	3.2
391.41751	4.0
392.35724	38.4
393.38483	18.6
396.31082	3.7
398.42227	5.6
399.51947	3.2
402.46991	4.1
407.21570	3.7
408.29761	148.6	b (11) (3+)-H2O, b (11) (3+)-NH3
409.30188	53.9
412.28430	22.2
413.22592	4.2
415.55817	8.0
416.54449	9.3
417.43219	22.7
419.29175	45.6
422.55832	9.6
426.45245	11.8
428.27734	8.8
431.33893	4.2
432.34424	17.6
434.28381	18.5
437.00204	2.6
438.35547	37.2
439.34570	16.9
441.67978	8.7
443.36481	5.3
448.59753	30.4
450.27698	5.9
455.59039	3.0
457.38049	19.0
458.46747	11.1
459.33923	24.3
461.86499	7.6
462.62427	13.6
464.39606	10.5
465.51654	3.5
466.87482	2.2
469.13135	38.5
470.29456	17.3
471.35797	11.5
473.45795	11.7
474.28412	17.4
475.98956	49.5	y (4) (1+)
477.27100	29.7
478.14282	4.8
478.74573	25.8
479.64276	9.4
481.58142	15.4
483.51874	4.6
484.23688	13.8
485.27521	3.5
486.08148	31.2
487.50592	8.4
490.52954	4.1
492.28741	23.9
493.19519	23.5
494.97870	6.1
496.51056	10.0
498.29596	22.4
499.34277	9.3
500.43896	9.6
501.28436	18.4
502.33136	7.9
503.32153	21.0
505.50885	7.9
506.58356	13.8
507.40918	81.1
508.37921	7.1
510.50165	23.1
512.27087	3.8
513.21930	12.6
515.29877	48.8
517.76062	17.8
518.68732	19.6
520.38293	215.1
521.36346	21.2
523.45270	22.1
524.77100	10.0
525.47626	17.1
527.73364	17.6
529.75800	12.2
531.44342	208.9
532.43231	42.3
533.19824	35.8
534.40668	11.8
536.50964	11.5
537.23108	21.3
538.24164	5.1
539.18872	25.3
539.84589	22.2
540.81305	52.5	b (14) (3+)-NH3, b (14) (3+)-H2O
542.39819	4.7
543.38708	41.3	y (14) (3+)-H2O, y (14) (3+)-NH3
544.38123	2.4
545.00482	8.2
548.34052	28.2
550.36633	16.2
551.35626	5.9
552.55365	8.7
554.16882	10.7
555.31647	87.4	b (10) (2+)-H2O
557.78174	32.2
558.39130	25.3
559.57880	12.0
561.34760	31.8
563.43024	18.6
564.43860	2.6
565.44623	43.9	b (10) (2+)
566.24603	4.5
567.11011	39.5
568.45557	25.9
569.40216	20.5
570.36719	6.2
571.34625	68.1	y (5) (1+)-H2O
572.44971	7.3
573.42816	26.7
574.39502	35.5
576.32147	14.9
578.44287	10.7
579.34167	15.8
581.60449	30.8
583.55994	16.5
584.46448	18.6
586.43359	94.9
587.27936	23.6
588.39539	378.4
589.41638	133.0	y (5) (1+)
590.68213	30.7
591.34430	94.7
592.64771	40.2
594.41998	9.1
595.06744	5.3
596.67059	4.3
598.39459	23.8
599.45276	10.0
600.36304	16.7
604.33289	147.1
605.37604	10.6
608.25220	11.9
609.29749	89.6
610.45093	21.2
612.75073	61.3	b (11) (2+)-NH3, b (11) (2+)-H2O
613.40204	5.3
614.45325	19.1
617.07117	52.2	y (16) (3+)
617.85968	23.7
618.54553	13.0
619.30347	25.7
620.76855	26.0
621.61792	90.6	b (11) (2+)
623.42126	22.8
624.77142	9.8
625.40277	35.2
626.32281	7.0
627.25592	13.5
628.40247	3.0
629.52661	27.8
630.24591	17.4
631.60162	13.0
633.39685	12.6
634.71912	25.4
635.49664	4.0
639.40521	17.1
640.61536	8.3
641.75903	27.1
642.52979	13.1
643.37854	49.9	b (17) (3+)
645.67004	15.8
647.40857	7.2
648.45331	16.7
649.53473	11.2
650.45129	12.9
652.75452	6.4
653.45068	18.5
654.49915	25.4
655.28210	15.7
657.53705	18.3
658.58380	80.2	y (6) (1+)-H2O, y (6) (1+)-NH3, y (11) (2+)
659.50244	77.7	y (17) (3+)-NH3, y (17) (3+)-H2O
660.44098	28.5
661.50372	12.0
662.44257	21.6
663.31250	62.2
663.93298	26.1
664.54004	20.8
665.57031	72.6
666.41504	85.3	y (17) (3+)
668.17773	40.0
669.24939	43.8
670.12415	29.3
672.78656	61.5
673.49353	23.1
674.22784	87.0
675.41986	414.2	b (18) (3+)-NH3, b (18) (3+)-H2O
676.49670	272.9	y (6) (1+)
677.41974	91.6
678.07092	19.6
679.16016	77.5
679.85870	63.0	b (18) (3+)
680.64423	22.8
682.60132	96.7	y (18) (3+)-H2O
683.41711	76.3	y (18) (3+)-NH3
685.17371	157.3
686.13135	39.4
687.49280	94.2
688.51855	35.0
689.18719	8.6
690.55133	73.9	b (12) (2+)
691.31628	33.7
693.26685	104.6
694.00232	6.8
696.38019	39.1
697.53864	43.8
698.76813	116.6
699.46686	10.8
700.37305	8.7
702.11255	55.0
703.24048	86.5
704.06281	56.4
706.63855	13.3
708.13251	12.3
709.40387	21.4
710.78406	139.5
711.69531	129.3
712.47534	4.9
713.74518	51.0
714.41083	6.6
715.50720	72.2
717.17126	88.3	b (19) (3+)-NH3, b (19) (3+)-H2O
718.57605	41.0
719.54358	24.8
720.47003	25.1
721.19495	47.8
723.09473	45.4
724.05548	116.8	b (19) (3+)
725.01752	17.8
726.61743	37.7
727.59985	75.2
728.53229	70.1
729.48828	107.9
730.47632	34.2
732.54437	133.6	y (19) (3+)-H2O, y (19) (3+)-NH3
733.47400	16.7
734.11322	98.3
735.31848	87.5
736.46570	110.4
737.47784	92.9	b (13) (2+)-H2O, b (13) (2+)-NH3
738.36548	13.1
739.43579	18.0
740.38226	26.7
741.33771	60.7
742.19867	32.5
743.10529	22.7
745.47156	59.1
746.49994	497.6	b (13) (2+)
747.54578	230.7
748.60498	88.1
749.71985	20.2
750.72961	18.2
751.48560	34.8
752.47424	47.4
754.49927	404.0
755.49719	192.5
757.46869	315.2	y (13) (2+)-NH3
758.63538	269.3
759.48029	29.7
760.23151	259.2	[M+3H] (3+)-NH3-H2O
761.04468	112.3
762.00183	19.2
762.93427	20.7
763.66229	144.5
764.62305	26.3
771.59784	32.6
772.51221	8.4
773.61963	146.4
774.29926	4.4
776.51593	6.8
780.38287	11.9
782.67340	58.9
784.83423	178.6	b (7) (1+)
785.54211	111.2
786.71588	11.7
787.81732	3.9
789.70380	65.4
791.19379	73.5
793.65295	9.5
796.44672	20.9
798.49866	64.7
799.78491	119.7
800.47314	80.4
801.69476	23.1
803.09747	21.0
804.63184	14.4
807.51709	77.9
809.09564	35.5
809.99506	45.9
810.61768	16.5
811.61664	111.3	b (14) (2+)-NH3, b (14) (2+)-H2O
814.45245	132.9	y (14) (2+)-NH3
815.40527	28.7
817.78192	146.5
820.32538	437.7	b (14) (2+)
821.11255	89.6
823.92975	41.2	y (7) (1+)
824.72357	12.2
825.50641	51.2
826.49200	14.6
827.36151	66.5
828.59430	111.0
829.62335	10.3
830.50940	24.2
831.35370	13.0
832.51825	7.3
833.88196	52.6
834.68939	72.2
835.90210	49.3
836.93842	37.9
840.79608	48.5
841.67987	80.9
842.35150	67.5
843.21387	27.8
844.95953	45.3
845.85687	33.7
846.46246	50.5
847.34833	10.1
848.08075	33.2
849.90723	111.0
852.02759	16.8
853.35553	51.2
854.79022	68.3	b (15) (2+)-H2O, b (15) (2+)-NH3
856.61914	125.5
857.72778	109.9
858.46509	40.3
860.75409	8.5
862.14423	95.8
863.77606	474.8	y (15) (2+)-NH3, b (15) (2+), y (15) (2+)-H2O
864.51489	101.7
865.48529	41.2
867.37988	52.9
868.56403	16.0
871.46411	35.0
872.56848	8.1
873.43597	41.9	y (15) (2+)
874.48718	3.1
876.66925	136.8
878.37000	37.1
879.52289	5.7
881.10681	21.9
882.33929	54.4
883.33136	98.7
884.17859	43.9
885.77161	30.6
886.71899	39.2
888.52380	4.0
889.40271	84.3
890.39563	41.4
891.78857	99.3
892.54761	81.3
893.65015	28.6
894.51520	8.6
895.40674	34.7
896.80493	37.3
899.10114	163.0	b (8) (1+)
900.13751	50.7
901.22064	64.9
902.05896	29.7
902.98853	8.4
903.77435	34.0
904.47742	100.9
905.09460	13.7
905.86353	18.1
907.09625	2.6
909.21552	55.4
910.13092	9.1
912.54089	18.7
913.43384	8.7
914.35077	51.1
915.66357	60.5	y (16) (2+)-H2O, y (16) (2+)-NH3
916.57501	50.2
917.81647	7.0
918.51501	42.4	y (8) (1+)-H2O
919.53589	22.0
920.70563	26.8
922.32788	16.2
923.68378	8.7
925.52368	22.2
927.59906	24.0
928.80579	21.8
929.61920	33.4
930.97412	61.0
931.77264	54.3
932.56482	37.0
933.83173	135.0
934.57098	7.4
935.49298	44.8
936.50903	37.1
937.54633	9.1
938.49902	24.0
939.70251	7.1
940.69733	60.0
941.49103	12.8
942.28387	133.6
943.17273	144.6
944.61450	210.9
945.68738	108.5
946.85065	166.4
947.63959	7.4
949.14417	93.7
950.46826	263.0
951.68829	142.3
953.74457	798.6
954.51257	388.7	b (17) (2+)-H2O
955.47974	111.7	b (17) (2+)-NH3
956.65216	71.3
957.64655	36.6
958.62122	126.6
959.61804	129.7
960.62030	20.2
961.63428	13.0
962.67706	163.6
963.71381	17.2
964.86023	20.6
966.13818	6.5
966.99646	38.7
968.01080	29.9
969.15411	120.0
972.18042	12.1
972.99823	32.1
973.80548	5.2
974.74811	10.6
976.61255	27.5
978.35175	34.4
979.03290	69.8
981.82971	7.9
982.75702	5.1
983.76758	40.4
985.35718	50.6
986.41547	93.3
987.41589	9.2
991.12042	15.1
992.49384	31.9
993.50867	14.8
996.66235	20.5
998.70520	3.6
1001.78357	35.9
1002.73846	19.9
1004.64679	14.2
1006.06390	303.7
1007.04968	145.4
1008.44421	220.4
1009.21173	46.5
1010.29883	63.4
1011.90198	88.6	b (18) (2+)-H2O, b (18) (2+)-NH3
1013.18317	52.1
1014.60339	59.7
1015.64221	33.2
1016.48218	12.3
1017.95972	69.3
1019.02637	107.9
1020.02142	77.4
1021.16077	104.3	b (18) (2+)
1022.39423	37.0
1024.07336	18.1
1025.09009	37.4
1026.84863	156.1
1027.67505	327.2
1028.57190	64.0
1030.76233	22.9
1032.51831	6.2
1033.43872	40.1	y (18) (2+)
1034.45447	60.6
1035.83984	47.0
1037.33044	76.9
1041.00012	6.8
1042.88477	64.8
1043.64392	9.9
1044.56860	20.8
1045.56567	16.6
1047.66028	8.2
1048.54688	13.4
1050.09167	55.3
1052.88062	21.6
1053.76550	16.7
1054.90723	18.2
1058.24561	56.1
1061.41931	37.8
1062.25586	69.4
1063.53198	13.6
1064.63953	25.3
1065.86902	8.4
1068.52502	21.8
1069.99817	62.0
1070.72241	165.5
1072.29590	213.2
1073.44104	100.0	y (9) (1+)
1074.55615	56.4
1075.44226	3.4
1077.62244	12.1
1078.48425	29.8
1080.53613	8.0
1084.05212	43.8
1085.01587	131.0	b (19) (2+)
1086.46252	2.7
1087.76013	25.4
1088.66846	5.7
1093.59351	58.7
1094.66443	74.9
1096.66895	8.1
1097.49695	46.0	y (19) (2+)-H2O
1098.46912	13.6
1099.53650	5.6
1100.56140	8.9
1101.62378	30.1
1103.45166	4.5
1111.49890	16.7
1112.87134	33.1
1114.04407	20.4
1115.66504	4.4
1117.22766	22.6
1120.58289	5.4
1121.42407	4.4
1124.58704	32.2
1128.78760	6.0
1132.65454	27.7
1133.64221	37.3
1135.04175	8.6
1138.28198	8.3
1143.76270	19.5
1144.57813	15.1
1145.69556	4.9
1146.72827	11.2
1153.01001	23.0
1154.05078	19.8
1154.65674	9.5
1160.49219	21.5
1161.60608	33.0
1162.67041	20.3
1163.57764	7.6
1165.93652	7.6
1167.44739	11.4
1168.79761	8.7
1171.70923	12.1
1174.66235	17.3
1176.58118	14.0
1179.50757	10.7
1182.86829	12.0
1186.63586	15.6
1191.72583	9.3
1197.87048	10.3
1200.71484	12.4
1201.52112	18.9
1202.66296	24.4
1203.62134	12.4
1204.81299	6.2
1205.83142	3.5
1213.80334	5.1
1216.63538	12.6
1217.76440	26.3
1218.90259	9.6
1219.55786	12.5
1221.59583	8.3
1222.53333	5.4
1224.56177	23.4
1225.63611	7.7
1227.78125	9.9
1228.73376	7.6
1230.64417	6.6
1231.48633	12.5
1232.59485	36.1
1233.56909	34.0
1234.56213	8.2
1235.68469	40.4
1236.81519	61.7
1237.53052	20.9
1238.67603	24.6
1241.69482	7.8
1248.54211	17.8
1249.87939	2.1
1252.68652	5.9
1253.70605	4.6
1255.62231	2.7
1256.65540	37.6
1257.70605	29.7
1263.64111	31.1
1265.78967	11.4
1268.88831	4.9
1269.89185	16.7
1272.93286	11.3
1275.74890	7.7
1281.45093	11.9
1290.81470	12.5
1291.73267	13.3
1299.83398	8.3
1315.82483	20.5
1317.62781	15.3
1319.83521	10.5
1320.55774	18.4
1325.58301	3.5
1326.72083	7.8
1328.98145	10.5
1329.88196	23.8
1334.05603	8.5
1340.70349	5.3
1341.60596	29.0
1344.78467	18.0
1348.72583	9.8
1354.56201	2.7
1355.71509	3.1
1356.66626	8.7
1358.23572	8.2
1360.64795	4.8
1361.42114	19.3
1363.05884	66.5
1363.92773	38.5
1364.70081	25.6
1365.79443	21.1
1368.04834	14.7
1369.75940	59.0
1370.67163	8.6
1373.90942	15.2
1377.33191	15.1
1378.62976	9.8
1384.89270	5.9
1395.11877	13.9
1396.56104	10.8
1397.71912	8.2
1399.74927	2.9
1400.71545	15.1
1401.58716	25.0
1402.80908	4.4
1403.82166	20.3
1417.99231	13.7
1420.80310	29.6
1421.89709	97.3
1422.70996	10.3
1423.65515	7.7
1432.73706	8.4
1435.11230	17.0
1445.71790	5.4
1451.95923	5.9
1452.78589	3.2
1466.59204	20.8
1470.99268	4.5
1474.74036	8.1
1476.73608	4.6
1492.82507	17.7
1500.03430	8.7
1504.81323	8.2
1514.60486	24.7
1522.76880	2.9
1551.77991	11.0
1557.72681	13.2
1559.41504	4.2
1569.27136	19.4
1570.73230	4.0
1579.64551	8.1
1580.93494	5.6
1586.89929	12.8
1593.68726	7.2
1598.87769	22.2
1599.76746	4.0
1601.57153	7.4
1604.91394	6.9
1638.76746	12.6
1640.25781	7.7
1712.91260	10.7
1726.87463	14.4
1731.63892	21.2
1732.87122	12.6
1736.59253	3.8
1795.97205	38.6
