# Supplementary material for: Top-Down and Bottom-Up Identification of Proteins by Liquid Extraction Surface Analysis Mass Spectrometry of Healthy and Diseased Human Liver Tissue
Source: J Am Soc Mass Spectrom. 2014 Sep 3;25(11):1953–61. doi: 10.1007/s13361-014-0967-z (PMC4197381; doi:10.1007/s13361-014-0967-z)
Supplement: Supplementary file 6 — (ZIP 3005 kb) [file 13361_2014_967_MOESM6_ESM.zip › data/MKTGLFFLCLLGTAAAIPTNAR_-4_4_40617.txt]

m/z	i	matches
226.10220	18.8
227.25531	6.0
235.15363	5.2
246.45192	19.3
251.24525	12.3
256.16269	2.1
257.43356	6.7
258.28357	15.3
259.24402	9.2
260.26865	17.5
263.04361	15.8
264.37573	10.9
267.13739	14.5
268.28021	3.3
272.24615	8.0
276.32916	16.6
284.23047	28.0
285.40961	11.2
286.20044	3.6
294.23697	2.2
297.92297	6.3
303.27008	3.2
304.25336	8.0
312.45038	88.9
313.09955	10.4
322.34137	7.2
324.38400	10.0
329.31433	5.7
330.54156	11.4
331.25299	2.4
338.41888	12.6
341.40466	3.4
342.43829	9.2
343.40829	8.6
346.29370	6.1
349.25159	12.3
356.44763	41.8
359.21338	13.8
360.54602	45.0
361.18555	3.7
362.32397	18.5
365.51474	10.0
366.30725	8.2
369.17767	8.3
371.38501	3.9
373.43918	10.2
376.38129	3.3
377.37888	14.6
378.75183	5.6
381.50226	13.5
386.54956	14.0
387.31863	9.5
388.34293	5.4
389.25110	6.3
391.34918	9.5
393.39764	8.0
394.33844	6.8
397.40829	26.4
401.40356	9.2
403.31540	14.9
413.24243	51.5
415.52405	7.0
416.42755	4.9
417.35510	4.5
422.35889	9.9
425.26508	28.9
426.42175	9.9
428.48288	9.7
438.34271	43.1
439.09991	15.6
441.52466	5.4
443.20203	3.9
444.24084	12.1
445.18011	6.8
452.23077	16.8
456.50549	3.0
457.37067	14.5
459.34106	3.6
461.20911	24.8
461.84039	14.5
463.57806	2.6
465.32330	3.8
469.17834	41.0
470.05414	154.0	b (13) (3+)-NH3, b (8) (2+), b (13) (3+)-H2O
471.18439	2.4
473.33997	21.8
473.94098	16.5
475.38257	10.3
478.29926	9.6
479.15210	23.2
480.16663	32.9
481.08600	8.8
485.38232	21.9
486.52905	7.4
487.41931	3.3
488.49286	48.1
489.36969	28.5
491.75409	8.9
493.37048	11.5
494.48419	8.6
497.15601	32.5
498.29596	81.6
499.26459	11.4
500.51740	7.3
505.34332	14.0
508.27283	9.2
509.87463	28.1
511.34143	2.2
513.38141	14.4
515.25745	62.2
516.40997	14.3
518.10577	87.2
518.89081	20.5
520.28741	19.0
521.68219	27.7
522.34973	5.9
523.03076	22.0
524.36407	7.8
525.37683	3.7
526.45782	12.2
530.93573	565.7	b (5) (1+)
531.87885	32.8
533.31592	15.3
534.86005	29.1
537.58600	2.7
539.81036	57.2
541.14539	8.3
542.17981	43.4
543.27191	5.2
552.43506	8.1
553.49487	24.8
554.40430	4.7
557.51563	10.6
558.21368	6.3
559.35077	2.7
560.35059	4.5
561.70581	14.6
564.25677	5.1
565.37988	2.6
566.78461	11.1
568.31360	3.1
570.18304	6.1
571.59497	2.8
572.43958	15.2
573.32001	7.5
574.78473	108.2
575.49774	37.1
577.99860	42.8
578.71838	23.3
579.42505	3.2
581.63446	392.5
582.46814	78.6
583.47101	6.5
585.15588	7.4
585.85693	22.3
587.35388	11.9
589.25000	27.3
594.39703	13.5
595.34894	16.4
596.28784	2.6
598.58618	20.2
599.34839	8.2
600.50952	24.6
601.36322	10.0
602.41376	3.6
604.60156	7.2
605.27802	5.4
606.45221	10.0
607.92096	17.7
609.75513	35.6
610.52570	2.4
611.59680	8.0
612.32208	9.2
614.45270	9.3
616.41565	195.9	b (18) (3+)
617.33929	36.7
618.40173	1.7
619.50409	8.4
623.57025	8.9
624.46234	19.9
625.46088	163.7	y (13) (2+)-H2O, b (11) (2+)-H2O, y (18) (3+)-NH3, y (18) (3+)-H2O, b (11) (2+)-NH3
626.45422	52.5
627.32898	12.2
630.51019	6.2
631.51801	3.7
632.79395	23.5
633.46082	2.5
635.19226	2.6
636.45892	31.8
638.38934	29.5
646.82562	24.2
651.41650	6.9
652.51099	23.2
653.39471	9.0
655.45941	11.2
656.06122	2.8
657.66083	29.2
658.41101	125.3
659.27582	42.4
660.59393	50.9
661.44977	5.0
662.78656	54.6
665.11060	23.8
666.28839	7.8
667.90466	25.4
669.60999	7.2
670.73450	18.7
672.09485	128.5	y (6) (1+)
674.38770	46.9
675.04718	9.4
677.83972	70.4
678.52594	54.7
679.26801	24.3
681.51215	20.9
683.65790	20.0
684.51990	14.2
685.46777	58.1
686.64679	2264.4	y (14) (2+)
687.53778	450.0
688.73889	27.8
689.35321	37.9
690.56830	7.0
691.41901	45.1
692.61975	2.8
695.45117	21.5
696.29980	25.6
697.93671	36.9
698.73218	58.7
699.75507	33.4
701.87122	44.9
703.12445	35.6
704.56244	12.0
705.50128	16.4
706.45825	11.2
707.63831	53.6
708.49261	48.1
709.51697	23.4
710.50262	24.4
711.43512	30.5
713.36224	4.3
714.53540	25.3
715.47449	36.1
716.58466	23.0
718.44592	225.4
719.18329	286.7
720.04547	25.0
721.35291	29.3
722.11053	19.9
724.56757	31.5
725.64862	28.0
726.56165	73.7
727.45245	44.3
728.16644	5.7
729.60364	27.4
732.53644	26.5
734.55853	23.2
735.59088	184.1
736.56146	50.3
737.45685	3.9
738.38196	12.0
739.47461	45.8
741.09143	29.9
743.20959	283.9	y (15) (2+), y (7) (1+)
743.97717	38.4
744.86670	26.0
745.78430	7.2
748.70459	52.6
752.57117	129.4
753.52209	227.4
754.38269	63.2
756.00116	210.7
756.83990	24.9
757.47418	28.4
758.94739	165.9	[M+3H] (3+)-NH3-H2O
759.55914	68.5
761.91022	143.3
762.71783	23.4
764.27289	83.5
770.50183	18.0
771.44678	43.9
772.06458	3.2
776.55981	10.5
778.34949	5.2
782.55151	3.8
783.63043	9.5
784.65790	11.1
785.61597	4.5
788.30310	30.8
790.18457	12.0
791.53394	14.1
792.57031	14.7
795.71167	44.4
798.02655	6.5
799.75977	13.7
801.06824	29.6
802.45062	51.3
803.51141	8.2
804.43463	14.7
806.63306	12.9
807.59467	105.9
808.37604	118.2	b (7) (1+)-NH3, y (16) (2+)-NH3
809.55603	50.0
810.54865	68.8
811.62152	24.0
812.48389	43.0
813.51343	4.0
814.28827	33.2
815.38629	3.7
817.15613	100.3
819.81384	15.6
820.58875	18.2
822.79480	28.0
823.54047	14.8
824.71600	24.5
825.52728	184.2	b (7) (1+)
826.58099	108.5
827.49548	48.5
828.50787	31.6
831.77966	12.7
835.58459	124.7
836.50629	4.5
837.62354	3.2
839.71057	24.0
840.96222	56.0
841.68610	21.2
844.31403	21.2
845.34180	82.5
848.55078	32.8
849.97418	9.1
855.79120	46.9
856.65546	3.7
857.52667	25.3
858.34497	16.6
859.28760	13.1
860.12372	10.4
862.59399	43.0
865.50446	31.7
866.61090	10.9
868.18182	31.5
870.34027	128.7
871.55969	10.0
872.73743	7.8
875.41388	35.8
876.77411	6.0
882.61169	7.4
884.27435	44.0
885.81622	55.0
887.38971	4.3
889.44666	97.9
890.07806	26.6
892.61560	8.7
894.65375	2.6
896.02161	19.1
898.06390	148.6
898.68280	149.6
901.44757	20.4
903.71338	32.4
904.58936	13.1
905.62457	5.5
906.52112	14.7
907.28503	6.8
908.24017	27.4
909.33594	20.6
910.66162	10.5
912.06433	24.7
915.10248	47.0
916.98987	12.4
920.56287	299.4	b (8) (1+)-H2O
921.53210	199.5	b (8) (1+)-NH3
922.44989	92.2
923.51190	32.9
924.95654	41.6
926.54456	15.1
927.45605	15.4
929.95313	37.4
931.16821	21.8
933.32813	27.9
936.56421	9.9
938.54694	806.2	b (8) (1+), y (18) (2+)-NH3
939.53381	330.8
940.68127	93.4
943.70630	28.5
946.53644	12.6
947.92920	20.9
949.73212	36.8
957.46393	101.8
958.56805	13.9
959.24542	17.3
962.47931	19.7
963.50031	80.9
964.52417	14.5
965.79083	10.6
966.81433	51.9
967.92303	13.2
969.04083	66.0
969.70703	12.6
971.69067	18.9
972.63342	14.3
973.64661	8.6
975.53265	80.3
976.33899	21.7
977.25104	39.4
978.04999	24.6
979.89087	17.9
980.49445	11.9
987.11340	15.0
988.00916	31.5
991.18011	97.3
992.25049	19.5
996.64069	5.6
1000.54663	43.7
1005.97314	44.8
1008.29419	7.1
1011.12030	24.1
1012.63745	6.3
1013.71234	44.6
1015.90765	34.4
1017.64246	30.1
1021.65601	3.2
1025.07092	8.9
1026.13147	91.5
1026.80798	19.6
1027.67432	9.1
1032.87097	3.8
1034.17004	21.4
1035.04956	18.8
1037.67126	19.8
1038.53735	7.6
1039.54602	22.7
1041.93359	66.5
1042.69263	88.8
1046.57764	10.0
1049.92456	40.3
1050.64856	90.4
1051.59937	133.7
1052.69067	15.7
1053.72449	7.0
1054.67566	54.3
1055.75977	40.0
1058.57214	2.4
1059.64417	8.4
1060.64514	758.8
1061.75317	319.5
1062.62805	77.0
1063.84021	8.4
1067.98755	27.1
1068.81128	65.7
1072.72974	16.4
1073.55334	3.0
1074.71436	17.4
1076.66882	25.1
1077.44617	25.7
1079.76514	5.1
1080.60034	13.3
1082.35278	610.5
1083.09912	299.0
1085.70044	11.5
1086.66003	15.5
1090.61145	46.3
1092.48352	5.5
1103.70325	5.6
1104.60522	7.7
1109.73669	7.9
1112.62866	92.8
1113.81836	11.1
1119.82434	3.2
1122.23706	19.6
1127.71143	5.7
1132.76270	9.9
1133.59167	13.2
1137.38977	9.1
1138.82483	1.9
1144.55042	12.2
1148.69421	98.8
1149.67078	48.0
1150.76208	38.2
1151.59082	28.4
1153.55664	6.0
1161.74951	121.6
1162.79590	36.2
1163.74622	28.7
1164.62952	11.3
1167.57532	14.5
1172.66711	8.8
1200.69446	4.2
1201.51807	19.9
1203.40637	18.0
1205.68054	9.0
1207.61243	24.8
1210.74414	9.9
1214.24060	9.0
1223.65454	36.5
1225.65027	20.6
1226.79333	12.4
1227.49756	10.7
1229.51123	26.7
1231.67334	22.6
1232.79224	43.7
1233.62646	20.9
1243.55286	39.4
1244.18103	8.7
1246.90063	7.7
1249.77734	149.5	b (11) (1+)-H2O
1250.77710	90.2
1251.72620	45.2
1252.39001	11.4
1255.07068	3.4
1258.49268	13.0
1264.60132	6.0
1274.83350	25.8
1275.90479	12.1
1278.71667	11.9
1280.99683	6.5
1307.69360	16.7
1330.74292	15.2
1343.01892	10.8
1347.78711	28.4
1349.68091	14.6
1354.15466	8.7
1366.70300	14.6
1367.64465	9.6
1371.85156	178.5	y (14) (1+)
1372.95740	104.7
1373.76013	58.6
1403.12610	5.5
1406.74414	3.3
1466.68701	17.2
1487.32117	13.0
1632.16882	7.8
1997.67615	6.3
