# Supplementary material for: Top-Down and Bottom-Up Identification of Proteins by Liquid Extraction Surface Analysis Mass Spectrometry of Healthy and Diseased Human Liver Tissue
Source: J Am Soc Mass Spectrom. 2014 Sep 3;25(11):1953–61. doi: 10.1007/s13361-014-0967-z (PMC4197381; doi:10.1007/s13361-014-0967-z)
Supplement: Supplementary file 6 — (ZIP 3005 kb) [file 13361_2014_967_MOESM6_ESM.zip › data/CLQWPPSDSAFETNTTSYFNGTMDSNGTFVNVTMSTFNWK_-4_4_67374.txt]

       m/z	          i	matches
 242.52997	      14.8	b (6) (3+), y (10) (5+)-NH3, y (10) (5+)-H2O, b (13) (6+)-NH3
 257.22736	       5.1
 284.63000	      15.2
 311.89410	       4.6
 333.16272	       8.2
 347.95596	      10.8	b (22) (7+)-H2O, y (18) (6+)-NH3, y (5) (2+), b (22) (7+)-NH3
 362.39352	       9.6
 367.59729	       6.7
 377.52142	       3.9
 401.47226	      19.8
 405.85666	      10.9	b (11) (3+)-H2O, b (22) (6+)-NH3, b (11) (3+)-NH3, b (18) (5+), b (22) (6+)-H2O
 410.80344	      15.1	y (25) (7+), b (11) (3+)
 420.22235	       8.4
 429.28015	       2.2
 432.44226	       7.2
 437.83289	      10.7
 446.28137	      16.5	y (23) (6+)
 460.36188	      11.1	b (29) (7+)
 473.89514	       6.8
 475.06671	      14.6	y (25) (6+)-H2O, b (30) (7+), y (25) (6+)-NH3
 487.31079	      30.6	y (17) (4+), b (22) (5+)-H2O, b (22) (5+)-NH3
 488.67914	      23.5	b (13) (3+), b (31) (7+)-NH3, b (31) (7+)-H2O
 490.48706	       4.0
 492.42719	       3.7
 501.32025	       4.1
 503.52435	       5.5
 511.66797	      41.3	y (27) (6+)-H2O, y (27) (6+)-NH3, b (28) (6+)
 514.32312	       6.5
 515.58063	      29.4	b (23) (5+)-H2O, y (32) (7+)-H2O, y (32) (7+)-NH3
 532.31213	       7.1
 543.42700	       7.0
 549.72162	       3.5
 560.45050	       4.7
 563.05145	      17.9	b (36) (7+)-H2O, b (36) (7+)-NH3
 568.06750	      45.4	b (20) (4+)-H2O
 569.77759	      12.2	b (31) (6+)-NH3, b (31) (6+)-H2O, b (20) (4+)-NH3, y (25) (5+)-H2O, y (25) (5+)-NH3
 575.43256	       8.1
 577.25354	       6.4
 583.79175	      23.1	b (26) (5+), b (37) (7+)-NH3, b (21) (4+)-NH3, b (21) (4+)-H2O, b (37) (7+)-H2O
 586.33167	      12.9	b (37) (7+), b (32) (6+)-H2O, y (31) (6+)-H2O, b (32) (6+)-NH3, y (31) (6+)-NH3
 588.25806	       7.6
 589.49054	       2.8
 591.38660	       2.2
 594.93988	      41.8	b (27) (5+), y (4) (1+)
 596.36835	      12.9
 597.09192	       3.7
 600.01758	      40.9	b (38) (7+)-H2O, b (38) (7+)-NH3, y (32) (6+)-NH3, y (37) (7+), y (32) (6+)-H2O
 603.65869	      26.5	b (33) (6+)-NH3, y (32) (6+)
 604.53967	       9.5
 605.43878	       2.8
 606.41302	       5.7
 609.96747	       9.0
 611.91748	      44.0	b (5) (1+)-NH3, b (28) (5+)-NH3, y (16) (3+)
 614.32196	      39.8	b (28) (5+), y (10) (2+)
 615.44318	       4.6
 620.36877	       8.3
 622.17871	       5.6
 626.64148	      84.6	b (39) (7+)-NH3, b (39) (7+)-H2O
 628.76709	     127.2	y (22) (4+), b (39) (7+), b (5) (1+)
 629.66705	       5.6
 630.34961	      52.5
 631.63989	      49.3	y (39) (7+)-H2O
 632.47919	       3.3
 633.57025	      42.0	y (28) (5+)-NH3, y (28) (5+)-H2O
 634.72986	      66.8	y (39) (7+), y (34) (6+)-NH3, y (34) (6+)-H2O
 636.23175	      22.8
 638.02985	      18.3
 640.60931	     106.1	b (29) (5+)-NH3, b (29) (5+)-H2O
 641.39575	      65.3
 642.53052	     215.1	b (35) (6+)
 649.41339	      20.3	y (17) (3+), [M+7H] (7+)+H, [M+7H] (7+), b (23) (4+), [M+7H] (7+)-H
 650.50446	       5.3
 658.98108	      22.6	b (36) (6+), y (29) (5+)-NH3, y (29) (5+)-H2O
 662.52960	      44.0	y (29) (5+)
 664.77008	      31.3	y (23) (4+)-H2O
 671.41846	       7.0
 673.15625	      71.5	b (12) (2+)-NH3, b (24) (4+)-H2O
 675.00397	      26.2
 677.23700	     105.7	b (18) (3+), y (5) (1+)-H2O
 678.38263	      61.6	y (5) (1+)-NH3, b (24) (4+)
 679.02118	      14.5
 689.38922	       6.0
 696.44257	      10.1
 698.04877	      23.1	y (37) (6+)-NH3, y (37) (6+)-H2O
 700.66803	      31.0	b (25) (4+), y (37) (6+)
 702.61859	      52.9	b (32) (5+)-H2O, y (31) (5+)-H2O, y (31) (5+)-NH3, b (32) (5+)-NH3, b (38) (6+)
 703.52588	      19.2
 704.31055	      69.4
 710.05212	      67.8
 711.35242	      96.0
 714.43811	     120.2
 719.27771	      63.6	y (38) (6+)-NH3, b (19) (3+)-H2O, y (38) (6+)-H2O
 722.27386	     114.7	y (38) (6+), b (13) (2+)-H2O
 724.93512	     111.0	b (6) (1+), b (26) (4+)-NH3
 729.18536	      12.1	y (12) (2+)-NH3, b (26) (4+)
 730.42773	      23.1	b (39) (6+)-H2O, b (39) (6+)-NH3
 732.98572	      58.8	y (19) (3+), b (39) (6+)
 738.52832	      38.1	b (27) (4+)-H2O, b (27) (4+)-NH3, y (39) (6+)-NH3, y (26) (4+)-H2O, y (26) (4+)-NH3
 740.41486	     126.7	y (39) (6+)
 741.98627	     142.7	y (26) (4+)
 742.67035	      54.4	b (27) (4+)
 743.83893	      68.4	y (33) (5+)-H2O, y (33) (5+)-NH3
 745.51160	      61.3	y (20) (3+)-H2O, y (20) (3+)-NH3
 760.93872	      20.3	y (34) (5+)-NH3, y (34) (5+)-H2O
 768.64215	      14.3	b (28) (4+)
 772.34784	      18.9
 788.61584	       3.9
 797.99561	       8.9
 803.97797	      10.6
 822.89319	      53.0
 829.48511	      25.1	b (30) (4+)
 832.91718	      16.5	y (22) (3+)-NH3, y (22) (3+)-H2O
 839.19867	       4.6
 844.97583	      27.5
 857.56921	      22.1	b (31) (4+)
 863.47449	      26.7
 873.42920	      35.2	y (15) (2+)
 896.69812	       7.1
 903.43622	       2.6
 904.42883	      11.6	b (24) (3+), b (33) (4+)-H2O, b (33) (4+)-NH3, y (32) (4+)
 924.60468	       8.7
 973.69769	      14.3	y (17) (2+)
1000.80170	      10.5
1100.72827	       9.7
1452.74890	       8.7
