# Supplementary material for: Top-Down and Bottom-Up Identification of Proteins by Liquid Extraction Surface Analysis Mass Spectrometry of Healthy and Diseased Human Liver Tissue
Source: J Am Soc Mass Spectrom. 2014 Sep 3;25(11):1953–61. doi: 10.1007/s13361-014-0967-z (PMC4197381; doi:10.1007/s13361-014-0967-z)
Supplement: Supplementary file 6 — (ZIP 3005 kb) [file 13361_2014_967_MOESM6_ESM.zip › data/SYEPLEDPGVK_-4_4_2263.txt]

m/z	i	matches
175.22551	20.7
178.10330	20.6
181.20711	9.5
185.35963	4.0
186.07614	9.4
186.98363	24.1
188.11108	25.7
191.24382	7.6
192.01591	2.7
198.16978	2.1
199.22791	16.7
200.20026	10.4
201.21443	3.1
202.17992	7.5
204.29257	9.0
205.14575	11.8
206.15285	13.3
207.19510	6.3
208.32985	3.9
209.14066	12.5
209.89055	14.7
211.24945	4.4
213.14578	18.4
215.11729	27.6
217.19208	11.8
219.16415	5.9
220.17847	31.9
222.29572	32.2
223.13916	982.5
224.18126	59.0
225.32065	6.4
227.06839	38.6
228.26218	19.0
230.20164	15.8
231.22659	22.9
232.26695	31.6
234.95428	3.1
235.55646	10.9
237.35551	4.3
239.10562	8.9
241.26135	24.2
242.23340	14.4
243.23706	122.5
244.12492	27.4
245.28596	28.3
246.27905	27.2
247.19571	11.6
249.20813	35.4
250.35117	40.9
251.18747	772.2	b (2) (1+)
252.26804	84.4
253.35989	19.7
254.26596	22.9
254.87006	8.0
256.50253	32.8
257.23224	22.8
258.29135	42.4
259.14221	15.2
260.36365	7.7
261.30737	49.0
262.24759	4.2
263.27127	18.9
264.30432	7.5
265.26294	7.4
267.14032	8.1
268.81555	5.3
270.27740	9.5
272.30078	31.7
274.31122	23.8
275.12677	4.9
276.40894	34.4
280.25870	5.0
282.27713	7.3
283.23486	9.1
284.29504	6.0
285.26450	47.5
286.38245	12.0
287.58673	47.3
288.68738	7.7
289.51141	10.0
291.28741	17.4
292.27332	8.7
293.37433	24.4
294.25208	68.4
295.23615	7.4
298.22711	12.2
299.25378	15.0
301.15259	72.6
302.40030	97.5
303.37436	33.2
304.54767	13.9
305.29398	27.5
306.36368	15.2
307.48303	9.6
308.47977	30.1
309.35132	8.4
310.44714	7.9
311.49713	5.4
312.49670	4.5
313.30917	38.4
314.21045	18.2
316.19846	33.0
317.45151	5.6
318.37524	13.6
319.49295	3.3
320.38138	15.3
323.29941	24.3
326.43961	2.6
327.25409	3.6
328.35516	8.3
329.27472	6.3
330.41226	39.8
331.49609	10.7
333.34930	25.7
335.20895	67.6
335.85022	34.6
337.47247	25.8
338.39325	12.6
339.43472	20.9
340.23175	54.9
341.17432	3.3
342.33081	15.5
344.29865	39.2
345.37738	18.9
347.35413	35.3
348.51923	36.3
349.75000	26.0
350.48151	27.4
352.20587	36.6
352.94287	53.4
353.62933	8.4
354.33289	6.3
355.41815	45.6
356.34418	127.5
357.28818	33.6
358.30310	51.9
359.35535	16.5
360.28238	6.0
361.42023	36.8
362.30368	56.0
363.22675	12.7
364.42227	16.3
366.52594	20.2
368.40808	14.5
369.61258	25.5
370.34225	20.0
371.34833	32.3
372.69083	56.2
373.47797	144.0
374.35376	189.5
375.40887	47.1
376.34680	21.1
377.71289	23.0
378.61780	58.3
379.56070	230.4
380.31165	991.1	b (3) (1+)
381.36072	155.6
382.33771	11.5
383.34796	26.3
384.38461	35.8
386.34537	41.2
387.20215	25.1
388.67133	56.5
390.45645	36.7
391.44635	25.7
394.72552	29.3
396.36066	9.6
397.33762	14.9
398.31921	18.2
399.43982	58.5
400.36496	800.6	y (4) (1+)
401.45538	177.0
402.40176	8.6
404.48785	11.3
405.38464	55.8
406.47565	17.5
407.35657	12.0
408.38089	3.2
409.45270	15.0
411.16803	11.8
412.30786	17.6
413.11060	50.8
414.28619	52.0
415.49133	3.8
416.38629	32.1
417.39581	89.2
418.38342	40.0
419.20691	4.8
422.39514	91.5
423.20898	26.6
424.38562	51.9
425.37091	42.3
426.26050	11.8
428.00671	401.8	y (8) (2+)
429.11304	29.7
429.73938	91.2
430.37781	49.8
433.48669	57.3
434.56317	18.9
435.45709	15.4
436.53119	32.6
438.75989	42.0
441.36688	34.8
442.45197	127.3
443.49261	28.6
444.44556	36.4
445.31012	28.4
447.21588	62.6
448.36145	60.6
449.60510	4.7
450.56201	28.8
451.31378	110.0
452.30334	31.4
453.30225	14.7
454.53955	67.1
455.40417	147.8
456.33240	19.4
457.10138	13.9
457.72839	11.0
458.36682	29.4
459.15759	37.3
460.48175	101.8
461.41876	76.2
462.61212	28.4
463.29901	13.9
464.01514	5.1
465.50281	45.2
466.17731	18.6
466.88025	73.0
467.73254	21.3
468.57251	30.1
469.30170	52.0
470.68121	65.4
471.42072	29.0
472.56604	38.8
473.73822	12.7
474.49054	91.2
477.21124	44.3
478.25897	32.1
479.19733	36.2
480.39069	44.9
481.31494	42.8
483.44379	445.5	y (9) (2+)-H2O, y (9) (2+)-NH3
484.35303	29.3
485.99414	105.2
486.98907	65.4
488.32587	34.1
489.23718	75.9
490.64307	24.1
492.50409	1224.4	y (9) (2+)
493.59106	56.3
494.46454	120.6
495.40021	68.1
496.42865	22.9
497.40637	67.2
498.18707	45.7
499.39166	49.7
500.37622	34.9
501.50476	123.1
502.66180	64.2
503.30591	240.2
504.30420	51.6
505.46094	64.6
506.31049	19.6
507.25598	25.4
508.69458	101.6
509.64197	38.0
510.39099	4.8
511.48871	72.1
512.37317	33.4
513.20355	30.7
514.42474	49.5
515.29761	387.1	y (5) (1+)
516.49451	255.7
517.56854	400.4
518.38611	91.2
519.32251	95.7
520.11975	87.3
521.37878	168.9
522.33752	76.1
523.12030	4.5
524.08673	172.8
525.57355	65.8
526.22583	69.0
527.00055	46.4
528.18732	43.7
529.34637	108.2
530.32587	36.8
531.41370	69.6
532.73309	55.9
533.34833	28.9
534.57813	57.4
535.65503	139.6
536.48138	19.7
537.28619	10.6
538.22729	98.7
539.41992	75.0
540.50287	35.3
541.31030	31.2
542.53058	79.0
543.54169	122.1
544.35938	48.3
545.57507	74.0
546.40790	95.0
547.45392	94.6
548.79236	631.1
549.84747	63.9
550.80438	53.1
552.53973	73.9
553.53027	87.8
554.56622	198.0
555.60492	24.1
556.57007	127.9
557.27667	49.5
557.98938	71.0
559.05212	205.6
559.97272	161.3
561.11633	111.2
561.92993	57.1
562.81451	25.4
563.48419	15.2
564.34827	109.3
566.31183	44.7
567.69318	136.3
568.58557	124.3
569.38824	94.1
570.55695	76.9
571.30157	9.8
572.68079	88.4
573.72644	233.4
574.55731	215.1
575.64746	102.0
576.50995	59.4
577.52307	38.4
578.42847	107.6
579.12445	54.2
579.87122	79.1
580.57953	75.6
581.25793	72.3
582.02386	102.2
583.13763	185.4
584.25708	216.0
585.67517	39.2
586.44458	107.9
587.22321	302.1
587.92847	256.8
589.27417	119.7
590.37164	306.2	b (5) (1+)
591.51038	166.7
592.37610	56.9
593.51013	104.9
594.56976	376.1
595.54797	334.5
596.62683	351.5
597.68158	153.2
598.72772	433.4
599.53967	643.5	[M+2H] (2+)-NH3-H2O
600.59082	350.2
601.37030	173.1
602.52649	102.2
603.23602	138.3
604.29700	165.8
605.31024	442.9
606.48187	284.7
608.11139	2015.4	[M+2H] (2+)-H2O, [M+2H] (2+)-NH3
608.90656	1182.0
610.05859	488.9
610.87805	694.9
612.00964	87.4
616.26709	9.1
620.43195	6.7
622.37646	18.0
624.08563	22.8
625.56000	18.9
626.61298	27.0
627.50586	20.8
629.46790	16.7
631.79865	57.1
632.57526	33.3
633.36749	24.3
634.04187	60.9
635.35492	30.2
636.72961	107.4
637.39484	8.6
638.15741	51.4
639.84967	67.2
640.48474	43.7
641.17249	2.6
642.42572	81.8
643.37885	55.7
644.25598	308.8	y (6) (1+)
645.44073	130.7
646.65625	98.1
647.33148	129.7
648.32477	44.8
649.07666	45.2
651.46497	108.7
652.38733	9.8
653.50598	16.7
654.58325	62.7
655.31732	17.9
656.60980	42.7
657.42004	44.5
658.47449	34.1
660.25415	112.6
661.12024	132.1
661.92712	21.5
662.69971	39.6
663.49481	5.3
664.20715	55.7
665.17017	7.7
666.29047	82.4
667.31549	86.4
669.38306	78.3
670.20966	32.3
671.48346	2.8
673.36426	66.4
674.50256	59.8
675.38556	84.7
676.50336	114.8
677.42389	122.9
678.52478	23.2
679.35406	29.6
681.06519	68.8
681.84875	55.7
682.71362	20.6
683.50067	36.1
684.45093	184.5
685.53601	55.2
686.21887	73.9
686.89075	66.0
688.28625	91.4
689.70117	130.7
690.66425	70.4
691.38843	125.0
692.38831	98.2
693.41962	93.1
694.82556	552.9
695.54602	528.9
696.33417	193.6
696.99518	60.5
697.82098	47.5
699.04553	272.0
700.00726	53.7
701.46857	181.2
702.42780	65.9
703.57257	48.5
704.38702	115.0
705.21680	32.9
706.08862	70.6
707.60425	216.5
708.85358	59.5
710.13177	91.1
711.00531	125.4
712.84253	77.7
713.54022	11.5
714.56433	130.8
715.36871	31.8
717.94061	81.4
718.61438	79.0
719.38654	286.6	b (6) (1+)
720.45935	219.3
721.45032	22.8
722.64545	151.9
723.35541	6.3
724.41113	71.1
725.33307	23.7
726.42047	67.6
727.12256	21.2
727.74615	9.4
728.52258	54.2
729.28137	63.9
730.28662	51.2
731.09088	49.2
732.54663	44.1
733.59576	123.2
734.35083	55.3
735.48242	53.5
736.97845	22.1
739.49884	338.9	y (7) (1+)-H2O
740.40405	143.7
741.50421	22.4
742.48059	41.2
743.57092	126.4
745.13696	75.5
746.07971	54.3
746.93610	141.6
748.14514	57.1
749.35950	42.1
750.16772	14.1
751.07959	41.0
752.49286	56.9
753.30743	49.1
753.94025	18.7
754.56323	81.0
755.47107	18.4
756.32617	42.3
757.34277	125.6
758.53790	53.9
759.66669	235.2
760.73743	144.6
761.56958	142.6
762.60504	85.9
763.58569	89.3
764.48126	189.7
765.64709	22.3
766.56293	82.2
767.44135	8.8
768.18060	28.0
769.39819	10.2
771.38818	64.0
773.10742	362.3
774.23328	280.6
775.45386	168.9
776.40710	21.9
777.48163	13.4
778.40259	21.8
779.64227	64.6
780.54559	10.9
781.41547	24.1
782.45886	28.5
783.62585	37.5
784.52911	24.6
786.15558	60.7
787.57733	139.8
788.54156	143.6
789.46643	17.0
790.70758	88.6
791.46649	59.2
793.05713	14.2
794.03967	59.3
795.15613	84.4
796.64545	68.5
797.47064	4.7
800.08234	42.7
801.47736	197.5
803.50757	40.8
804.79315	72.4
805.55005	105.7
807.12683	83.9
808.19104	37.6
809.37030	50.5
810.33771	56.3
811.24091	29.0
812.08563	47.6
813.44135	74.7
814.93134	12.7
815.91962	96.5
816.58551	48.5
817.53052	56.2
818.86859	64.5
819.83759	208.0
820.60107	31.6
822.18549	37.7
823.61755	13.9
824.61615	64.8
826.34979	94.0
827.36493	21.3
828.62653	75.4
829.50433	85.6
831.23480	491.9
832.13214	269.9
833.16449	34.2
834.40857	507.5	b (7) (1+)
835.51080	185.5
836.58728	77.9
837.46790	44.4
838.64532	463.8
839.65753	248.3
841.54962	36.1
842.31439	10.4
843.45288	59.6
844.41083	59.3
845.53180	12.5
846.44916	29.9
847.41718	4.5
848.54816	223.1
849.43481	98.7
850.13251	55.4
851.78796	51.4
852.60651	8.2
854.52545	5034.0	y (8) (1+)
855.53748	1799.6
856.45911	54.8
857.45056	51.9
859.44379	43.5
860.52435	7.1
861.57050	57.0
862.45660	35.6
863.95532	35.0
866.63892	35.8
867.91705	43.8
868.96161	26.2
870.57806	10.9
871.73505	15.6
872.60437	37.8
873.66071	16.2
874.38208	3.2
875.79840	26.1
876.52887	19.2
877.58203	77.0
878.53351	22.3
879.49786	387.1
880.48328	24.6
881.50201	23.8
885.59424	2.7
886.56232	17.4
887.70190	8.9
889.78241	70.5
890.45758	16.5
893.78204	66.7
896.72626	38.2
898.46106	16.6
901.77734	5.1
902.61670	9.7
903.46124	18.1
904.36652	26.4
905.71948	22.0
908.54321	16.6
909.52136	13.1
910.47675	6.7
912.58575	6.4
913.64612	5.1
914.93268	6.5
915.62897	8.4
916.55481	9.6
918.70435	33.4
919.62000	10.9
920.48267	2.0
921.47876	24.8
922.92517	31.1
923.58209	27.9
924.61658	26.3
926.37634	14.2
927.52148	24.4
928.52570	3.2
929.59009	17.1
932.60968	196.8
933.51746	131.4
934.66113	72.9
935.69836	56.0
936.66272	17.1
938.69531	4.0
939.36261	22.1
940.53833	8.3
941.50989	49.8
942.93195	39.7
943.98120	20.1
944.63922	4.6
945.63409	13.1
946.53613	86.4
947.55914	102.7
948.57452	27.4
952.45087	4.4
954.67853	15.6
956.39337	20.8
957.46588	14.2
958.61340	28.3
959.91901	29.3
960.97192	32.7
961.63275	8.3
962.68146	26.3
963.72766	13.0
965.70728	28.1
966.49170	44.6
967.65088	13.3
969.90320	61.7
971.52484	40.3
972.66620	22.7
973.58936	4.3
976.80084	11.9
978.69147	21.7
981.54370	16.1
982.27808	6.4
983.57941	462.6	y (9) (1+)
984.53223	335.0
985.42816	57.6
986.48596	51.1
988.60034	17.6
989.44226	5.2
990.46490	42.8
991.44836	6.2
992.37915	17.2
993.56683	71.9
994.47614	12.0
995.47437	1.9
997.51874	36.9
1000.61896	4.0
1001.58453	3.4
1002.43079	65.6
1003.71692	21.7
1004.65906	105.4
1005.53363	97.2
1006.20789	24.2
1007.05841	16.5
1007.76062	21.4
1008.65228	21.2
1011.71295	8.9
1014.28705	5.3
1015.56494	41.3
1016.64581	16.3
1019.69812	29.2
1021.45715	9.6
1022.70251	6.0
1023.53418	9.6
1024.94482	4.9
1030.66663	8.1
1031.56689	18.2
1032.53625	17.9
1033.56970	152.7
1034.51001	157.5
1035.49292	28.3
1036.42273	5.6
1041.53040	13.9
1044.95081	18.2
1045.60291	12.5
1047.58411	51.5
1050.55957	53.1
1051.57507	40.7
1052.46899	7.2
1055.64941	6.2
1056.85059	27.8
1058.30383	16.4
1059.70996	9.7
1060.60693	8.5
1062.53406	31.0
1063.19788	9.3
1064.66858	110.4
1066.52234	4.7
1068.55103	6.9
1070.46350	21.4
1071.91980	2.3
1075.49060	35.4
1077.68518	4.4
1080.51416	10.9
1085.59241	35.8
1086.50684	54.3
1087.48755	61.2
1088.44080	90.3
1089.23157	16.1
1104.41736	8.7
1106.51587	36.0
1108.30457	20.5
1109.34131	26.2
1111.59241	24.5
1112.66748	6.8
1116.60657	8.5
1121.60828	10.2
1124.28992	9.5
1133.60413	8.6
1134.45459	12.0
1135.67065	23.9
1172.63269	17.8
1175.50244	7.5
1178.55896	27.2
1179.63074	7.2
1188.21558	4.6
1189.71777	12.8
1194.87793	6.9
1204.70459	8.5
1234.82605	3.6
1241.39783	14.2
