# Supplementary material for: Top-Down and Bottom-Up Identification of Proteins by Liquid Extraction Surface Analysis Mass Spectrometry of Healthy and Diseased Human Liver Tissue
Source: J Am Soc Mass Spectrom. 2014 Sep 3;25(11):1953–61. doi: 10.1007/s13361-014-0967-z (PMC4197381; doi:10.1007/s13361-014-0967-z)
Supplement: Supplementary file 6 — (ZIP 3005 kb) [file 13361_2014_967_MOESM6_ESM.zip › data/EDTIENLLAAACLLQLPQVVEVCCHFLMK_-4_4_58281.txt]

       m/z	          i	matches
 246.47772	       7.1	b (9) (4+)-NH3, b (9) (4+)-H2O
 247.15840	       5.3
 265.38742	       3.2
 268.21048	       4.2
 269.36368	       4.1
 281.28876	      10.6	b (11) (4+)-NH3, b (11) (4+)-H2O
 297.42282	       7.3
 318.27618	      12.2
 322.51770	      14.9
 329.33905	       7.4
 331.32404	       4.1
 344.40518	       4.2
 345.31787	       4.8
 347.51825	      12.7
 349.30957	      12.6
 351.46313	       8.9	b (10) (3+)-NH3, b (6) (2+), b (10) (3+)-H2O
 356.21399	      32.1
 358.68805	      16.0	y (12) (4+)-NH3, y (12) (4+)-H2O
 360.36237	       2.9
 361.51099	       5.7
 371.44690	       9.3
 372.16211	       3.7
 379.28430	       5.2
 384.29694	       4.4
 387.44928	      10.4	y (13) (4+)
 393.32654	       5.6
 406.34332	       4.3
 409.26062	       7.0	y (10) (3+), b (12) (3+)-NH3, b (12) (3+)-H2O
 413.36078	      28.7
 417.26749	      10.8
 425.49707	      12.8
 429.31903	       5.7
 431.25433	       4.0
 435.38208	       2.5
 437.49457	       2.5
 438.26471	      19.3
 448.53369	       4.3
 449.58853	       8.9	y (7) (2+)
 456.58990	       5.7
 459.37830	      39.5	b (4) (1+)
 460.30563	       3.4
 461.46805	       2.5
 473.53015	       7.1
 477.42175	       3.5
 479.34070	      11.1	y (12) (3+)-NH3, y (12) (3+)-H2O
 482.56165	       5.8
 485.08997	       2.5
 491.43756	       6.0
 498.33649	       8.2	y (8) (2+)
 511.28772	       3.2
 517.68561	      25.9	y (13) (3+)
 519.30048	       3.2
 521.36688	      10.7
 527.60046	       2.9
 535.75989	      20.9	b (10) (2+)
 546.39331	      13.8
 554.45410	       7.3	y (9) (2+)-H2O, y (4) (1+), y (9) (2+)-NH3, y (14) (3+)
 556.27185	       5.8
 559.53094	      13.2
 560.44501	      14.5
 561.36987	      20.8	y (20) (4+)-NH3, y (20) (4+)-H2O
 563.45807	      11.5	y (9) (2+), b (11) (2+)-NH3
 565.35870	       4.6
 569.35492	       8.7
 573.45203	       4.8
 579.38098	      21.0	y (21) (4+)-H2O, y (21) (4+)-NH3
 580.37476	      30.2
 584.96899	       3.2
 587.07269	       8.1	b (22) (4+)-H2O, b (22) (4+)-NH3
 588.38605	      49.2	b (5) (1+)
 589.38971	      44.5
 590.44574	       8.2
 591.43451	       3.7
 592.71490	      16.5
 605.21210	       5.4
 607.54803	       5.5
 608.59784	       3.5
 622.52911	       4.4
 625.48553	      17.4
 628.01837	      21.9
 634.49750	       7.7	y (16) (3+)
 635.31116	       5.7
 636.52246	       3.1
 644.93872	       7.3
 647.45459	      15.9
 649.44061	       5.6
 651.63971	      33.5
 654.09845	      26.8	y (11) (2+)-NH3, y (11) (2+)-H2O
 656.44037	      15.2
 659.61920	       5.3
 662.01385	      14.5	y (11) (2+)
 666.54645	       6.0
 667.78418	      18.1	y (17) (3+)-NH3
 668.60913	       4.9
 671.26465	       2.8
 672.47559	      13.9	b (25) (4+)-NH3, y (17) (3+), b (25) (4+)-H2O
 673.57117	       6.5
 675.46564	      14.0
 679.64471	       7.3	b (19) (3+), b (13) (2+)
 681.68561	      27.3
 682.41443	       7.7
 683.59808	       8.2
 684.26715	      11.3	b (6) (1+)-H2O
 688.52563	       8.9
 692.94904	      56.1
 695.54199	      42.0
 697.86151	       3.6
 698.76819	       8.1
 701.72784	      67.7	y (18) (3+)-NH3, y (18) (3+)-H2O, y (25) (4+), b (6) (1+)
 702.56891	      30.2
 705.35602	       9.1
 717.71930	       6.9	y (12) (2+)-NH3, y (12) (2+)-H2O
 719.66321	       5.6
 721.31836	      43.9
 723.44403	      13.9
 724.48950	       3.0
 725.44452	       6.8
 738.11328	      12.2	b (27) (4+)-H2O, b (27) (4+)-NH3
 741.41168	       4.8
 742.42047	      11.7
 743.15845	      20.4	b (27) (4+)
 744.63812	      28.1
 745.52362	      16.0
 746.66907	       2.9
 748.62799	      10.8	b (21) (3+)-H2O, y (20) (3+)-H2O, y (20) (3+)-NH3
 754.30273	       9.1	y (20) (3+), y (27) (4+)
 755.54431	      25.9	b (21) (3+)
 756.38184	       5.0
 759.53510	      16.8
 760.72015	      36.9
 762.42053	      26.7
 765.38885	       6.7
 771.60986	      22.0
 772.79474	      42.0	y (21) (3+)-H2O, y (21) (3+)-NH3
 777.68451	      14.6	y (21) (3+), y (6) (1+)-NH3
 779.79895	      15.6	y (28) (4+)-NH3, b (28) (4+)
 780.76678	       6.6
 781.64539	     118.6	b (22) (3+)-H2O
 785.03589	      10.4
 788.12701	       4.2
 792.42175	      12.6
 794.82074	      22.6	y (6) (1+)
 797.46710	       4.1
 798.53259	      66.8	b (7) (1+)-NH3
 799.58905	     137.2	b (15) (2+)
 800.34589	      14.8
 804.46899	      29.2
 807.39233	      80.3	[M+4H] (4+)-NH3-H2O
 815.57672	       6.3
 821.96942	      24.2	b (23) (3+), y (14) (2+)-H2O
 826.55084	      12.4
 832.66687	       7.9
 836.55841	       8.5
 839.19910	      25.2
 841.01929	       5.9
 842.51904	      59.1
 844.81628	      21.2
 846.64441	      38.9
 853.34778	      15.1
 854.05939	     110.5	y (23) (3+)
 869.66602	      16.0
 875.76392	       4.8
 876.41840	      25.5
 888.79468	      24.2
 890.84705	      24.2	y (24) (3+)
 891.83289	      17.3
 895.30804	       8.8	y (15) (2+), b (17) (2+)-H2O
 897.70392	       5.9
 899.54657	       4.2
 900.47125	      14.1
 908.44293	      10.1
 917.17487	      11.7
 930.02802	      20.9
 934.56598	     136.0	y (25) (3+)
 935.57336	      58.1
 945.47827	      28.3	b (26) (3+)-H2O, b (26) (3+)-NH3
 946.64044	       3.2
 948.69745	      24.9
 957.54480	      21.9
 962.76086	       3.1
 966.02698	      28.0	y (26) (3+)-NH3, y (26) (3+)-H2O
 967.67401	      55.2
 978.46759	       9.8
 979.23291	      27.8	y (8) (1+)-NH3
 995.20258	      15.8
 997.62659	       6.1
1005.41589	      34.4	y (27) (3+)
1006.91284	      26.5
1016.56702	       8.4
1017.81708	      13.9	b (19) (2+)
1024.38281	      14.9
1026.67236	      18.6
1027.58313	      20.5
1028.47241	       4.9
1029.07996	      23.9
1029.99060	      43.3
1035.56580	      17.8
1041.55652	      15.0
1057.81982	      11.1
1065.21948	      27.7
1067.60632	       3.5
1069.65039	       2.8
1072.32751	      41.9
1089.49683	      34.0
1090.61292	      67.7
1091.37500	      84.1
1099.67957	      10.5
1102.10681	      11.6
1103.69849	      16.3
1106.72632	       4.8
1110.70300	      26.5
1111.54077	       9.5
1120.10266	      25.3
1128.90308	      28.5
1137.44312	       7.7
1141.99792	      39.0	b (11) (1+)
1154.47351	       5.8
1164.70593	      15.9
1166.62219	      24.4	y (21) (2+)
1171.22058	      28.1
1172.43835	      25.0	b (22) (2+)-H2O
1213.64172	       2.4
1218.74268	       8.1
1222.76147	      28.2
1223.59326	      61.8	y (22) (2+)
1224.33142	      34.0	b (23) (2+)-H2O, b (23) (2+)-NH3, y (10) (1+)
1225.27515	      33.4
1227.81995	      16.3	b (12) (1+)-NH3
1230.64319	      11.4
1239.87866	       6.0
1241.14526	       8.3
1265.35022	      17.5
1266.33447	       8.5
1268.52197	       9.8
1279.55896	      18.7
1280.39844	      98.9	y (23) (2+)
1281.27112	      22.5
1298.85974	      18.4
1333.18286	      36.1
1337.17725	      24.1	y (24) (2+)
1372.42773	      21.0
1397.66223	       5.7
1456.74255	      26.3
1632.99841	       5.1
