# Supplementary material for: Top-Down and Bottom-Up Identification of Proteins by Liquid Extraction Surface Analysis Mass Spectrometry of Healthy and Diseased Human Liver Tissue
Source: J Am Soc Mass Spectrom. 2014 Sep 3;25(11):1953–61. doi: 10.1007/s13361-014-0967-z (PMC4197381; doi:10.1007/s13361-014-0967-z)
Supplement: Supplementary file 6 — (ZIP 3005 kb) [file 13361_2014_967_MOESM6_ESM.zip › data/LSDQTILFQGAGEAALGIAHLIVMALEK_-4_4_56945.txt]

       m/z	          i	matches
 316.20987	       5.0
 357.21869	       4.6
 371.39288	       9.9
 374.38861	       7.1
 375.25879	      17.0	y (10) (3+)
 379.07721	       9.6
 380.44843	       4.0
 423.58368	       6.2
 429.38190	      21.7
 430.30197	      20.2
 439.44589	      10.8
 440.44360	      22.4
 442.38495	      15.5	y (4) (1+)-H2O
 443.34869	       8.3
 448.25977	       4.3
 452.27454	       2.9
 481.02966	       5.4
 505.43158	       5.2
 510.31134	       7.4
 514.12885	       3.2
 516.40875	      15.5
 521.20099	      14.8
 522.33618	       9.1
 525.47974	       3.9
 527.28278	      45.9	y (9) (2+), b (5) (1+)-H2O
 531.45026	       7.3
 536.36932	       8.6
 544.32141	       5.0
 546.34674	      14.5
 555.79480	       4.9
 561.21796	       9.9
 569.21100	      13.4
 577.17584	       2.7
 583.25726	       2.3
 584.34253	       5.7
 587.18219	      10.6
 596.30420	      11.2
 605.43292	      23.0
 606.44098	      19.5
 607.63043	       6.5
 617.21808	       3.8
 622.31903	      14.3	y (19) (3+)
 623.38580	      26.5
 624.25903	      10.3
 625.39905	      10.2
 629.45349	       4.8
 635.48724	      12.2
 636.36609	      15.4
 640.28552	      23.1	b (6) (1+)-H2O
 641.28088	      19.6	b (6) (1+)-NH3
 658.55420	      27.5	y (20) (3+)-NH3, y (20) (3+)-H2O, b (6) (1+), b (20) (3+)-H2O
 659.61023	      10.7
 665.42572	      16.2	y (20) (3+), b (20) (3+)
 672.79498	       2.7
 678.57794	       6.6
 689.84888	       9.5
 691.82886	      17.9
 692.50739	      15.5
 697.35876	      11.3
 701.36298	       6.0
 704.44067	      13.5
 705.10669	       8.0
 707.92407	      10.4
 709.52893	       3.5
 714.15973	       9.8
 715.29437	      15.5
 716.37360	      17.7	b (14) (2+)
 719.51355	      14.8
 727.64886	       7.9
 736.56873	       2.3
 737.40851	       4.2
 740.11273	      16.3	b (22) (3+), y (14) (2+)
 751.70349	       8.7
 752.46228	      27.6	b (15) (2+)
 754.54565	      16.5	b (7) (1+)-NH3
 763.30420	       4.5
 770.52740	       9.2
 771.52362	      13.9
 772.64032	      15.6
 776.12262	      20.6	y (15) (2+)
 777.93378	       7.4
 781.66376	      35.4
 783.46429	      12.7
 785.56616	      10.8
 790.43567	      10.8
 795.60034	       4.8
 798.55499	      18.3
 799.22650	      17.0	b (16) (2+)-H2O, b (16) (2+)-NH3
 800.62366	       8.3
 802.20392	      13.7
 803.58606	       9.7
 804.62323	       5.6
 807.69446	       8.0
 814.80054	       4.7
 815.98395	      35.3
 817.19666	      42.4	b (24) (3+), y (24) (3+)-NH3, y (24) (3+)-H2O
 821.52875	       5.1
 825.92236	       8.6
 827.36755	      16.5	b (17) (2+)-H2O
 833.74829	      76.7
 834.92633	       8.5
 839.53094	      17.5	y (16) (2+)
 841.44830	      16.5	b (25) (3+)
 846.96057	      18.8
 851.53925	       8.5
 855.54138	       4.1
 867.49359	      16.1
 868.51917	      23.1	y (17) (2+)
 869.49506	      12.8
 872.67590	       9.3
 878.44434	      11.8
 879.50726	       7.3
 880.22791	      14.3
 881.33588	      10.5
 882.62775	      57.7
 890.77167	       3.5
 896.93976	      35.8
 900.69177	      23.7	b (8) (1+)-H2O
 901.33130	      48.2	b (8) (1+)-NH3
 902.57312	      16.1
 903.53088	       8.7
 904.63092	      18.7	y (18) (2+)
 905.86737	       5.7
 907.06567	      13.1
 910.23901	       9.7
 912.47089	       6.8
 916.39880	       6.5
 918.50696	      11.2
 919.87384	       2.6
 922.30560	       3.6
 927.42114	      20.4	y (27) (3+)-NH3, y (27) (3+)-H2O
 928.44672	      24.8	b (19) (2+)
 931.79724	      71.6
 933.30212	     147.6	y (19) (2+), y (27) (3+)
 935.54126	       4.5
 936.60095	      42.2
 941.10858	      15.8
 942.18481	      25.4
 943.74316	      93.9
 948.53345	      10.5
 949.96460	      18.3
 953.02753	      64.1
 954.13257	      37.5
 955.30859	      17.9
 960.97040	      29.7
 962.49072	      16.5
 970.67340	       9.1
 971.70184	      13.6
 972.56128	       7.7
 975.06409	      13.7
 983.48352	      11.0
 988.36786	      88.5	y (20) (2+)-NH3, b (20) (2+)-H2O, b (20) (2+)-NH3
 989.23474	      60.8
 996.79926	      39.6	y (20) (2+), b (20) (2+)
 998.29626	      13.5
 999.34369	      18.7
1004.48151	      11.8
1006.66577	      34.7
1008.21826	      53.4
1037.50916	       4.3
1039.18860	      19.6
1040.05176	      25.0
1043.94714	      76.5
1046.68689	       4.0
1050.46497	       9.0
1053.65173	      26.4	y (9) (1+), b (21) (2+)
1054.58704	      10.7
1055.52466	      10.1
1061.53809	      31.5	y (21) (2+)-H2O, y (21) (2+)-NH3
1063.38074	      10.4
1064.12451	      61.9
1069.51160	      11.5
1070.42212	     207.6	y (21) (2+)
1071.43945	     138.7
1072.21594	       6.3
1094.63904	      58.9
1102.39722	      31.0	b (22) (2+)-NH3, b (22) (2+)-H2O
1103.56470	       7.3
1111.56848	       6.1
1113.79089	      10.7
1118.33545	      30.7	y (22) (2+)-H2O, y (22) (2+)-NH3
1121.89929	       6.5
1124.72717	      16.5	y (10) (1+)
1125.62439	      13.0
1126.91016	     280.8	y (22) (2+)
1127.79797	     196.1
1128.91455	      30.6
1136.70288	      17.4
1137.69800	       6.1
1138.59387	       4.9
1143.56104	       7.5
1150.55579	      42.8	b (23) (2+)-H2O
1151.89099	       2.8
1157.08679	       4.0
1161.24231	      16.2
1163.08691	       5.5
1164.49084	      13.0
1177.73206	       4.9
1179.11279	      25.9
1181.92480	       6.8
1183.59729	     187.8	y (23) (2+)
1184.44592	      20.3
1190.71729	      20.0
1195.70422	      18.5
1196.60876	       9.6
1200.20801	      30.3
1209.68396	      18.2
1213.64514	      12.5
1214.90796	      32.1	b (12) (1+)-NH3
1218.67749	      18.6
1222.96875	      25.0
1232.68481	       4.7
1233.92041	      30.9	y (24) (2+)
1234.68359	      30.5
1235.69653	      15.9
1242.65991	      15.7
1243.99084	       7.5
1245.65430	      19.1
1263.97302	       9.4
1264.73804	      10.0
1265.80969	       8.1
1267.88892	      29.9
1269.25452	      36.5
1280.65857	       4.0
1290.82312	      14.1
1292.68640	      30.8
1293.81592	      10.1
1294.84705	      15.9	y (12) (1+)
1295.98914	      12.5
1297.67676	      21.9	y (25) (2+)
1302.54236	      18.8
1304.64026	       6.9
1321.97632	      57.9
1324.90820	      45.0
1332.31067	      28.5
1333.66064	      16.7
1346.30420	      15.6	y (26) (2+)-H2O, y (26) (2+)-NH3
1349.58618	      21.6
1382.47607	      36.5	b (27) (2+)
1383.84436	      31.2
1387.66064	       8.2
1399.33191	      12.6
1407.83459	      12.4
1410.91602	       7.5
1415.65198	       5.5
1424.74255	      25.5
1427.91687	       8.6
1431.40588	      52.0	b (14) (1+)
1432.77991	      11.5
1435.66064	      10.8
1449.02832	      10.1
1463.51514	       9.5
1478.90967	       9.4
1534.88489	       8.2
1599.75610	       5.3
1608.91748	      33.4
1613.79272	      21.1
1634.95862	      12.6
1655.82727	      10.6
1661.69788	      15.6	y (16) (1+)-H2O, y (16) (1+)-NH3
1664.03613	       5.5
1714.99792	      12.3
1762.20557	      15.0
1762.96887	       7.2
1772.83008	      10.5
1852.00317	       8.7
1950.95667	      12.1
