# Supplementary material for: Top-Down and Bottom-Up Identification of Proteins by Liquid Extraction Surface Analysis Mass Spectrometry of Healthy and Diseased Human Liver Tissue
Source: J Am Soc Mass Spectrom. 2014 Sep 3;25(11):1953–61. doi: 10.1007/s13361-014-0967-z (PMC4197381; doi:10.1007/s13361-014-0967-z)
Supplement: Supplementary file 6 — (ZIP 3005 kb) [file 13361_2014_967_MOESM6_ESM.zip › data/HPQELLASADFQPVPSIVGVNNNEFGWLIPK_-4_4_38842.txt]

m/z	i	matches
323.73804	5.2
328.44513	2.4
335.26862	5.5
350.13400	9.2
352.27423	1.9
365.36407	3.4
379.27551	5.5
395.35577	5.2
399.53204	27.2
421.18256	9.5
425.13617	8.5
439.36615	7.8
447.51813	8.3
466.50369	2.7
468.22675	14.0
470.48883	32.1
483.17703	21.4
484.46445	10.1
494.40121	2.1
513.44916	2.0
514.23627	7.0
516.42163	2.6
520.35046	12.3
525.38782	8.5
530.13287	9.2
549.27295	12.9
550.24548	9.5
553.43060	11.0
556.34595	11.6
563.25781	2.6
572.17285	5.2
587.38275	13.1
590.24261	4.2
591.99634	16.9
593.37683	4.7
594.43024	3.2
603.33051	11.8
605.23608	5.6
607.61035	7.0
613.89606	34.0
627.39319	10.6
628.23169	9.5
631.47778	13.4
632.44684	5.3
635.31543	2.8
639.54407	18.7
654.45789	3.7
656.63037	10.3
658.44379	10.8
659.27917	14.8
662.33936	10.5
676.38000	16.5
677.48517	26.3
692.59808	5.4
694.49170	4.7
697.51349	3.9
700.37695	8.6
704.59058	21.2
709.46710	2.6
711.48254	15.0
713.53693	3.6
717.41626	16.2
718.31238	21.7
721.54657	3.3
728.71637	24.5
733.52271	10.9
740.61084	1.8
746.57007	17.7
749.78656	8.6
758.84399	12.0
767.63861	46.3
773.63098	17.3
780.52759	5.6
781.53027	14.6
784.65552	26.2
787.66040	10.4
789.58887	5.9
792.33624	7.6
797.44611	8.1
798.29572	10.3
806.57184	36.1
809.42084	5.4
817.20752	21.3
818.66858	9.8
823.42419	46.0
828.71960	2.9
836.64233	5.1
841.41797	3.1
843.39551	11.9
848.47522	43.3
850.63525	11.7
856.94202	6.2
858.34216	5.2
860.01868	6.9
861.73621	9.5
864.11560	20.2
864.99316	22.2
868.19592	17.2
870.41772	8.7
872.50452	5.0
873.28027	9.8
876.58752	4.1
879.44287	8.0
880.24182	2.8
884.21057	10.6
885.15869	12.6
886.65503	16.0
887.51025	25.7
893.58447	2.4
900.65540	2.2
907.20044	52.7
908.11292	59.0	b (17) (2+)-NH3
910.35474	5.8
914.40564	12.5
916.42664	22.5
917.39136	31.5
921.72852	10.2
926.33386	27.1
927.68726	9.8
930.71875	19.7
932.55188	12.2
934.00574	4.8
942.82727	284.4	y (17) (2+)
943.60706	101.5
945.48645	11.9
946.11169	5.1
947.57019	30.5
949.61096	20.6
950.47705	33.4
951.27295	4.2
952.12842	9.2
955.38867	13.0
957.04468	17.6
957.75427	19.4
958.59436	7.2
959.35242	4.3
960.61792	11.4
964.42615	6.1
965.68701	15.0
968.70715	61.3
971.95764	22.7
983.67505	14.1
984.53662	3.1
985.41174	23.5
990.60681	4.6
994.96460	12.7
1002.59338	11.1
1003.46851	6.2
1007.35901	31.4
1019.87244	12.1
1021.64001	3.5
1025.86584	16.6
1026.56970	12.9
1027.43066	17.3
1030.36731	53.9
1035.38733	33.5
1039.88367	12.3
1040.89441	116.7	y (19) (2+)
1041.61304	50.5
1042.26074	11.9
1043.74670	114.7	b (10) (1+)-H2O, b (20) (2+)
1044.53821	31.6
1045.35217	15.7
1048.51831	12.4
1050.64746	27.2
1056.50085	25.0
1059.51379	5.2
1062.33801	41.4
1063.26819	20.1
1066.22754	22.7
1068.54834	21.6
1069.60742	12.5
1070.85779	12.9
1072.45886	14.9
1075.12891	14.1
1076.06750	17.6
1079.25647	31.1
1082.76123	25.3
1084.76843	16.1
1085.74255	5.0
1088.08118	9.8
1090.19995	49.5
1092.95972	41.0
1099.57996	80.5
1101.16992	28.3
1103.58997	10.3
1105.01758	71.5	y (20) (2+)
1105.74487	16.7
1109.99719	30.0
1112.97192	115.2
1113.99414	128.0
1114.73962	11.8
1117.49817	80.3
1121.55432	43.1
1122.48804	104.9
1123.40613	7.2
1124.36719	52.2
1126.00403	52.2
1128.17334	38.5
1143.76843	8.6
1158.11035	69.9	b (22) (2+)
1159.03430	23.6
1159.70032	16.4
1161.66980	6.5
1170.45154	16.2
1171.05566	21.5
1172.21753	22.4
1179.12964	81.3
1180.10303	86.8
1182.54724	99.9
1183.28235	19.2
1188.49902	46.3
1192.58508	10.5
1193.67163	62.3
1194.73132	19.0
1196.73486	5.2
1198.87805	20.1
1200.78015	4.0
1201.92383	18.9
1203.24524	3.2
1205.71667	10.4
1206.79993	12.2
1209.59265	9.0
1210.72034	41.1
1215.32666	21.8
1217.81860	16.5
1218.76904	28.0
1220.00842	29.1
1220.71790	4.9
1225.45789	50.2
1226.57849	26.6
1227.67603	4.8
1228.75427	21.8
1229.55249	9.8
1230.79724	5.6
1234.84399	7.3
1235.73706	17.7
1236.66284	36.8
1238.05713	95.5
1243.32837	40.1
1245.98438	8.5
1249.72156	3.1
1250.67468	10.4
1251.58911	55.5
1261.36548	10.3
1262.18347	45.5
1263.72546	5.0
1270.59644	82.8	y (23) (2+), b (24) (2+)-H2O, b (24) (2+)-NH3
1272.00757	4.6
1273.23975	62.1
1274.41333	40.2
1275.52307	29.8
1279.57227	42.3
1281.61340	24.8
1286.80920	29.0
1288.74109	21.8
1289.89233	24.8
1296.15198	71.0
1298.56775	47.2
1299.76111	2.2
1302.35754	6.8
1303.64087	36.3
1311.08972	46.4
1312.34131	22.5
1313.40015	34.2
1314.49792	66.7	y (24) (2+), y (11) (1+)-NH3
1315.50281	23.2
1316.62939	13.2
1319.52112	20.7
1321.85388	26.3
1324.46436	43.2
1329.91077	3.2
1331.71106	94.6	y (11) (1+)
1332.77771	29.2
1333.84741	6.7
1334.64063	11.0
1337.71497	178.3	b (12) (1+)
1338.75500	76.1
1339.69641	50.4
1342.84460	16.8
1351.53931	44.6
1353.22742	25.9
1354.72424	12.7
1360.90649	88.8
1361.90283	70.5
1364.36145	52.1
1366.74878	6.1
1367.52332	38.5
1369.79077	16.7
1372.66394	20.6
1374.07349	7.9
1382.01697	42.6
1392.47473	46.6
1394.70313	37.0
1399.22571	24.9
1400.41553	142.0
1401.36975	23.1
1402.69482	5.1
1407.10315	10.6
1413.58203	42.4
1416.12097	44.8
1418.73914	11.5
1424.23413	14.1
1425.98425	36.6
1427.56238	6.3
1430.82007	58.2	y (12) (1+)
1431.89417	18.6
1432.54077	23.2
1434.21228	91.8	b (13) (1+)
1435.46155	56.2
1437.65027	4.7
1439.89941	9.1
1443.31226	4.1
1452.02136	38.4
1452.69727	11.9
1453.52136	69.1	y (27) (2+)-H2O
1454.72131	8.4
1457.42004	89.0
1460.44141	20.6
1464.34900	7.2
1466.92163	5.3
1468.92371	19.8
1469.71899	17.9
1470.92078	27.3
1472.35083	19.4
1474.68091	124.7	b (27) (2+)
1475.37122	66.0
1481.22339	8.7
1482.21753	35.6
1482.85864	38.8
1483.77344	27.7
1487.93311	139.1	y (13) (1+)
1488.84741	88.0
1503.34521	23.7
1505.42480	35.0
1509.01624	133.4
1515.55554	17.2
1516.84253	24.6
1523.40576	17.3
1527.67896	10.9
1529.48303	7.9
1531.10547	298.4	b (28) (2+)
1531.85754	142.1
1532.89783	4.9
1533.85120	170.5	b (14) (1+)
1534.88171	133.7
1535.74683	21.8
1547.62976	15.4
1552.81909	13.2
1557.21252	20.5
1560.24817	4.6
1560.88794	37.9
1565.29712	17.2
1570.32922	11.1
1571.26697	47.2
1574.31226	29.6
1578.61658	131.0	b (29) (2+)-H2O, b (29) (2+)-NH3
1579.30273	39.7
1579.92627	29.5
1582.65051	8.7
1587.59351	1133.6	b (29) (2+), y (14) (1+)
1588.29492	702.8
1589.06042	18.9
1591.25366	21.5
1592.56995	28.5
1595.79834	45.4
1602.73315	22.2
1604.80688	9.8
1606.90088	13.9
1616.89880	4.2
1622.85327	14.3
1623.60034	3.2
1624.89148	20.9
1625.84399	14.0
1638.83508	5.8
1640.73669	52.0
1641.85791	18.4
1652.77698	10.3
1664.90723	10.9
1681.90161	15.0
1721.44177	52.4
1724.70081	2.4
1740.83154	7.5
1754.50037	12.8
1761.27722	12.7
1792.17224	27.8
1800.86572	15.0
1804.79175	15.0
1809.75513	10.6
1824.91956	9.1
1830.89783	16.4
1837.83557	12.0
1866.97473	12.4
1874.00049	6.4
1884.11353	54.6
1884.97314	56.9
1906.61365	10.3
1929.91992	17.2
1948.08179	3.8
1959.06592	22.7
1988.05408	6.1
