# Supplementary material for: Top-Down and Bottom-Up Identification of Proteins by Liquid Extraction Surface Analysis Mass Spectrometry of Healthy and Diseased Human Liver Tissue
Source: J Am Soc Mass Spectrom. 2014 Sep 3;25(11):1953–61. doi: 10.1007/s13361-014-0967-z (PMC4197381; doi:10.1007/s13361-014-0967-z)
Supplement: Supplementary file 6 — (ZIP 3005 kb) [file 13361_2014_967_MOESM6_ESM.zip › data/LQEARPCVIVSNHQSILDMMGLMEVLPERCVQIAK_-4_4_39282.txt]

m/z	i	matches
282.39594	3.9
284.31244	9.1
299.55933	2.1
308.24994	5.6
311.35748	3.9
312.02026	4.0
313.27359	7.1
315.13275	6.8
316.32996	3.1
319.42819	14.9
328.31836	35.8
329.27298	2.3
334.30649	8.6
338.43793	8.6
340.44971	9.0
341.74115	4.3
344.23645	8.1
345.34683	3.3
346.24915	4.8
353.20663	5.1
360.28827	12.6
361.24146	3.2
364.53427	9.1
368.35950	10.5
376.36188	20.1
383.45840	4.8
393.39069	8.9
397.09076	5.6
398.22043	5.0
400.16583	21.3
405.26910	3.0
407.42770	19.2
408.42514	9.2
409.51031	9.9
410.45834	3.6
412.38165	7.9
413.60580	3.4
415.34344	16.3
416.23361	15.4
417.33331	16.9
424.34875	5.8
425.10632	2.7
428.40485	13.8
430.48630	9.1
433.43320	10.0
439.34479	12.9
444.23907	13.4
446.48480	13.3
456.15204	5.2
459.26343	24.9
471.22052	15.5
475.28851	5.4
477.21167	6.4
480.95505	4.6
484.37225	3.3
491.29669	6.5
492.24399	7.7
496.13855	3.9
500.19806	6.8
506.11652	46.0
507.16791	27.0
509.35626	19.5
510.11859	22.7
511.47412	5.3
512.46216	7.7
513.44232	3.0
519.51001	6.0
521.39844	13.9
522.30957	13.8
525.41266	11.5
526.25012	11.2
528.27533	11.0
530.03064	2.5
531.45837	2.9
533.22119	5.1
536.32666	6.0
537.23950	3.8
538.31860	4.9
539.03516	6.9
540.25214	7.4
544.16125	9.5
550.36298	5.0
551.24670	7.0
554.22119	24.4
557.31677	11.7
559.52844	12.1
562.10651	13.4
563.52893	3.6
568.16089	6.1
569.31287	20.0
576.30341	43.1
577.40247	17.6
578.42847	25.2
579.24988	13.1
584.30469	12.6
585.11487	1.9
586.98438	14.4
588.56299	16.1
590.09888	4.7
591.43542	5.7
593.45099	4.7
597.33301	26.6
598.50854	6.0
599.20416	2.4
601.34253	4.5
606.49414	5.7
614.33154	4.0
616.42401	6.6
617.24243	13.3
619.15796	20.7
622.60645	3.9
624.03247	18.5
626.53198	7.1
627.32220	5.2
628.38513	2.6
629.77808	5.9
630.58276	4.7
632.29822	2.8
635.51367	100.2
636.47278	12.4
637.43115	25.3
641.49335	4.8
642.45874	20.2
645.99744	26.4
647.53906	12.2
652.67950	14.0
653.47217	9.2
655.49701	19.3
657.40930	57.6
658.30634	16.8
660.55212	8.8
661.55908	20.1
664.54065	10.4
668.20764	65.1
671.33008	8.4
672.34888	10.1
673.43683	8.1
675.43140	52.8
676.51971	23.0
677.32965	18.9
681.29211	7.6
683.38464	6.7
688.44135	21.3
691.41083	10.0
693.09955	51.3
694.25653	39.9
698.14294	9.9
700.50012	5.9
703.45178	8.1
706.21252	9.3
709.45319	5.5
710.52039	43.1
711.87006	21.0
717.49725	16.9
722.20386	20.6
724.42188	3.5
726.45074	49.1
727.62732	13.2
728.51361	6.3
729.96558	15.1
731.13379	5.0
732.51453	16.2
733.58673	4.9
735.49316	23.2
736.60571	14.4
739.20544	31.4
740.46283	7.2
745.49463	2.0
746.49243	45.8
751.64160	5.4
752.47180	9.1
753.33167	7.3
754.50452	26.9
756.41699	5.3
757.62482	14.3
758.90393	21.2
761.66760	19.4
762.46777	3.7
764.61554	11.1
770.40857	59.1
771.47736	12.9
772.72485	27.0
773.33130	10.0
774.42749	10.9
776.73535	19.4
777.60657	3.5
778.52722	13.5
781.00244	21.5
783.97607	20.3
787.47363	3.4
788.57593	6.2
789.44458	27.6
790.43579	63.3
791.96045	33.7
792.84607	11.7
793.49976	15.7
796.72424	26.2
797.61353	8.0
803.33167	11.4
804.42847	26.1
805.42957	4.9
806.57922	5.1
811.44922	7.4
812.26697	13.8
813.17883	7.1
815.34473	12.5
817.16321	39.4
821.63232	115.3
822.57190	76.4
823.52356	41.9
825.52136	4.5
826.17834	9.9
827.68298	40.0
830.34448	28.8
831.52014	9.7
834.58545	2.6
837.19312	25.5
838.56555	5.2
839.55579	9.0
841.18115	38.8
841.93518	10.4
844.48462	12.3
845.52356	16.0
848.61133	8.1
851.43665	6.3
853.33081	5.2
854.60742	3.0
855.45996	8.7
857.41626	15.0
858.79236	6.3
859.67603	41.2
860.76794	12.1
861.48621	7.3
862.43250	23.8
863.33533	15.2
863.93628	10.0
865.32678	63.7
866.48047	29.2
868.50305	7.9
869.59863	7.3
870.43616	45.5
871.45996	11.2
872.67029	18.7
873.29700	16.2
874.12634	41.5
875.59424	3.8
876.78113	76.7
877.54944	39.6
878.39087	12.8
879.67334	27.0
880.78772	19.8
881.65698	3.1
882.53308	9.4
885.40771	163.7
886.30347	51.2
887.78418	29.9
889.53809	56.8
892.00635	37.4
893.55286	14.3
895.45496	12.1
900.71545	5.2
901.32568	41.7
903.64832	134.0
904.56177	46.7
905.74109	11.9
906.38843	4.9
907.45874	3.0
909.31799	224.1	y (16) (2+), b (32) (4+)
910.05298	8.8
911.53259	12.2
912.19604	4.2
913.89587	160.8
914.70618	94.6
918.21802	12.4
922.49438	91.7
923.50781	51.4
924.49023	117.5	y (24) (3+)
925.49426	7.5
929.55957	3.9
930.94080	130.7
931.96533	64.1
933.80737	193.5	b (33) (4+)-H2O, b (33) (4+)-NH3
934.77747	54.4
936.10840	49.0
936.99829	104.4	b (17) (2+)-NH3
938.03320	693.3	b (33) (4+), b (25) (3+)
939.44543	42.1
940.53870	7.1
942.44067	1409.6
943.51355	48.1
945.47559	5.0
946.57727	64.2
948.08887	35.9
949.10852	12.3
951.68872	8.9
952.87866	15.6
953.53345	11.3
954.61670	22.2
955.56433	5.4
957.40405	18.7
960.06030	108.7	y (34) (4+)-H2O, y (34) (4+)-NH3
961.37073	21.7
963.61560	64.2
964.29333	4.3
965.19556	7.2
966.05920	9.2
968.72766	142.3	b (26) (3+)-H2O
969.72437	64.6
972.51062	27.2
973.82715	125.2	y (17) (2+)-NH3, y (17) (2+)-H2O
974.57605	94.8
975.50085	133.4	b (26) (3+)
976.48608	61.0
977.51135	4.1
979.46753	50.4
980.25232	48.4
981.96960	28.6
982.95459	36.8
983.87268	58.4
984.49426	3.9
991.38367	7.2
992.58020	6.9
994.88257	13.1
996.16113	43.8
998.15393	38.4
1004.50903	53.0
1005.28894	38.8
1008.07507	38.7
1009.41321	58.2
1010.56995	36.8
1011.40405	3.7
1014.00671	32.3
1014.63672	4.2
1018.07446	31.2
1020.47021	9.4
1022.36658	19.3
1023.96912	8.9
1024.77356	73.4
1026.78381	51.5
1030.05823	4.7
1030.67480	6.1
1032.02759	20.2
1039.53406	8.2
1043.39551	22.2
1044.24451	49.4
1045.93311	5.1
1046.54846	7.3
1047.55872	55.7
1049.40393	44.8
1050.08154	35.3
1052.96301	37.7
1053.73987	7.9
1055.00330	42.0
1055.84912	8.0
1057.43237	55.2
1058.69250	8.9
1059.33423	9.2
1061.39099	61.2
1063.04260	183.6
1063.81677	16.4
1064.60815	7.2
1065.76465	115.2
1067.28223	21.6
1068.56702	92.5
1069.84558	93.2
1070.50977	10.2
1075.40466	39.8
1077.61719	42.3
1078.46777	11.0
1080.52917	369.5
1081.53418	245.9
1082.76819	25.5
1083.60779	8.2
1084.56824	3.7
1086.73169	10.3
1087.82520	46.7
1091.12097	100.1	b (10) (1+)-H2O, y (29) (3+)
1094.18823	2.5
1095.39001	42.9
1096.44910	95.6
1097.96155	23.6
1099.83740	94.2
1100.62073	67.4
1101.91699	47.1
1104.43542	20.0
1105.90405	6.0
1107.40515	54.5
1109.26208	45.6
1111.59436	31.0
1113.28333	28.3
1114.26526	32.4
1117.51965	32.0
1118.72278	66.0
1121.50452	54.9
1122.65918	100.9
1123.55457	38.3
1124.65796	26.3
1126.57227	13.2
1129.59009	118.7
1131.39868	22.2
1132.62610	32.2
1133.73193	53.4
1134.81274	15.5
1135.91516	29.6
1136.52917	61.0
1137.32544	28.4
1139.44287	29.9
1141.58337	74.2
1143.34326	221.2	y (20) (2+)-H2O
1144.46387	52.0
1145.72913	12.1
1147.36646	9.3
1149.86572	26.1
1150.63354	7.9
1151.27954	15.8
1153.38013	33.7
1155.14233	53.7
1156.78076	6.8
1159.07703	16.9
1160.23938	21.5
1161.09802	14.6
1161.70215	4.1
1162.81421	40.4
1163.76025	25.8
1164.71338	6.4
1165.63293	50.0
1166.70862	14.9
1168.22778	55.7
1169.98450	14.4
1170.81079	20.1
1174.75354	77.5
1175.61743	50.0
1176.70105	19.2
1177.89319	18.4
1179.56653	21.3
1180.37830	18.4
1181.12061	18.9
1185.63550	85.0
1187.16113	37.7
1187.86511	2.0
1188.77600	4.9
1192.73389	62.5
1193.73279	81.6
1194.71326	63.1
1198.68457	30.7
1200.25977	80.0
1203.98645	36.2
1206.84570	18.5
1207.68152	61.5
1208.97363	51.4
1212.50610	305.9	b (32) (3+)
1213.31177	16.7
1213.97351	39.8
1214.83691	32.1
1216.70532	15.8
1218.32129	258.4	b (22) (2+)-NH3, b (22) (2+)-H2O
1219.20642	146.8
1224.05115	28.2
1224.75281	5.3
1228.59326	11.0
1231.69287	6.6
1232.71643	30.9
1236.86987	33.9
1238.62878	4.3
1240.77991	25.0
1242.80200	10.1
1244.60986	32.1
1245.32336	15.4
1246.56433	33.5
1247.40991	2.5
1250.49365	109.3	b (33) (3+)
1255.69446	126.8
1256.30298	1951.1	y (11) (1+)
1257.30786	89.3
1259.70496	5.7
1260.83215	3.2
1265.72034	5.7
1272.89417	9.3
1273.67017	17.2
1276.55994	15.6
1278.55713	3.9
1282.63928	6.8
1284.49097	47.3
1286.07031	73.8
1288.60425	32.4
1290.51697	13.0
1291.78760	26.6
1292.71106	26.7
1303.21680	9.1
1305.63208	7.3
1308.73352	174.8
1309.67590	159.7
1310.74316	47.7
1312.74768	27.7
1319.78516	18.5
1320.87488	18.2
1321.66235	3.7
1322.80408	7.0
1325.86584	23.1
1329.12927	33.9
1330.71436	51.7
1331.45886	33.5
1332.92041	10.4
1335.47583	35.2
1337.74414	11.8
1338.85547	47.4
1346.76379	6.1
1348.71716	13.1
1354.38416	2.7
1357.69214	18.0
1358.42896	28.2
1359.40027	21.6
1364.38220	36.7
1365.67773	3.5
1366.74902	11.9
1373.62195	7.1
1375.42932	13.1
1376.94934	17.8
1380.09863	15.8
1382.10071	6.9
1383.69739	8.0
1385.88123	24.0
1390.71387	3.2
1392.44922	47.7
1398.46021	9.9
1403.22961	44.1
1405.96301	11.7
1407.09558	20.0
1407.81982	19.1
1408.79626	8.8
1411.97375	7.8
1412.87781	2.9
1414.05212	13.7
1414.71863	11.2
1419.22083	4.1
1424.62134	3.6
1427.80981	11.4
1428.54712	11.2
1429.68188	14.2
1431.89685	10.2
1434.62280	8.6
1439.58191	5.9
1443.05151	7.3
1451.65381	23.1
1452.89978	7.3
1459.86792	5.9
1460.80090	21.4
1461.91345	3.0
1462.80469	22.6
1463.99902	2.1
1469.90930	21.2
1477.80188	25.8
1478.88672	33.8
1479.85034	22.0
1484.88892	18.2
1486.82825	16.0
1488.84546	11.3
1489.83423	17.0
1491.82312	7.0
1492.72229	5.5
1498.70435	8.2
1500.82678	18.0
1508.64685	10.5
1509.67163	23.2
1510.88721	12.1
1516.79919	4.3
1524.88171	5.9
1533.02234	22.6
1533.77649	6.6
1537.05737	4.2
1538.13086	15.0
1538.87683	16.0
1541.30603	35.9
1542.04492	5.3
1543.20605	28.1
1547.98352	24.3
1548.70264	4.8
1551.24951	14.3
1554.64758	10.9
1556.86304	30.5
1558.86487	10.4
1559.94604	44.2
1575.99341	7.6
1576.86255	72.5
1577.90588	37.1
1578.74963	15.3
1579.50830	15.6
1597.74402	4.0
1600.82446	19.9
1601.84546	15.4
1603.66162	7.7
1606.64587	14.8
1608.90039	5.1
1624.85791	7.0
1625.99597	11.9
1628.92285	13.7
1632.06604	9.6
1641.65466	25.1
1653.92578	15.1
1655.78613	12.4
1660.72131	4.5
1663.37329	38.6
1669.96716	23.5
1671.86133	9.1
1678.47070	9.0
1685.36621	8.8
1691.05884	4.1
1706.00159	23.5
1707.90356	7.4
1708.84888	26.0
1709.80078	6.7
1715.00488	6.0
1724.16919	24.1
1725.84155	8.0
1737.97803	28.5
1740.90222	6.8
1756.19177	21.7
1759.85767	4.2
1769.09644	6.7
1770.93262	41.0
1773.91992	7.1
1776.50745	16.0
1784.99695	6.0
1787.07251	7.0
1789.75854	17.5
1800.73486	7.7
1808.86511	3.9
1836.99292	18.7
1837.76367	9.2
1894.93469	2.7
