# Supplementary material for: Top-Down and Bottom-Up Identification of Proteins by Liquid Extraction Surface Analysis Mass Spectrometry of Healthy and Diseased Human Liver Tissue
Source: J Am Soc Mass Spectrom. 2014 Sep 3;25(11):1953–61. doi: 10.1007/s13361-014-0967-z (PMC4197381; doi:10.1007/s13361-014-0967-z)
Supplement: Supplementary file 6 — (ZIP 3005 kb) [file 13361_2014_967_MOESM6_ESM.zip › data/GPSVFPLAPSSK_-4_4_6721.txt]

m/z	i	matches
157.33948	4.1
159.24622	12.5
162.90392	40.9
167.05147	2.4
169.08813	7.6
171.05484	3.6
173.21918	17.4
175.13965	45.6
176.14018	21.6
178.14774	4.9
179.15501	20.5
181.05547	37.3
182.19339	39.4
183.29228	35.9
184.18016	23.7
185.20892	258.3
186.25269	31.4
187.40886	26.1
188.84122	3.2
191.32458	7.6
193.25671	9.9
194.14195	17.6
195.21280	24.3
197.16777	42.3
198.21608	30.6
199.30086	12.5
200.09280	33.0
201.24429	49.9
203.03137	3.9
205.29379	2.8
206.06746	28.7
207.27039	7.0
209.31973	12.2
210.22438	21.5
211.23903	85.0
211.93538	2.2
214.23820	28.6
215.11528	58.5
216.15027	131.7
217.22324	27.0
218.33701	18.6
219.19260	26.8
220.45718	10.3
221.24719	33.7
222.51108	14.5
224.16110	250.2
225.37759	35.6
226.36131	20.3
227.05064	19.3
228.19214	605.2
229.29471	117.1
232.53758	3.0
233.27478	56.8
234.27092	5.3
235.16931	4.4
236.32739	20.2
237.22311	103.6
238.34921	9.6
239.24448	82.9
240.34561	43.4
241.31769	23.8
242.26855	334.5
243.37245	38.1
244.24185	69.9
245.60074	15.2
246.31390	425.1
247.21585	186.5
248.22581	54.8
249.21437	24.7
250.24489	44.3
251.34830	55.3
253.40810	92.3
254.43988	68.6
255.42099	4.9
257.19708	7.3
258.42426	14.9
259.40308	21.4
261.18079	181.1
262.20209	302.4
263.04379	17.2
264.38666	18.9
265.46039	25.3
266.29349	91.0
267.33353	10.9
269.10034	17.2
269.75650	2.3
270.45828	42.8
271.38736	13.3
272.31689	27.3
273.29974	43.7
274.13562	14.9
276.24603	11.7
277.29584	74.3
278.24026	269.6
279.21246	403.0
280.18805	41.6
282.30255	41.2
283.45819	26.5
284.37860	86.1
285.46533	35.3
286.36383	32.5
287.27887	21.6
288.31506	31.5
289.30206	55.0
290.82697	4.9
291.87079	31.8
293.66522	21.7
294.43567	45.1
295.29260	667.9
296.21600	2212.1
297.28210	207.4
298.40558	458.8
299.29099	181.4
300.60278	23.7
301.34045	16.2
302.35446	65.5
303.33588	31.5
304.44330	57.7
305.35580	198.0
306.27399	10.6
307.36243	9.4
308.51648	42.5
310.33966	2.3
311.38577	29.2
312.01151	15.7
313.38861	443.7
314.47333	38.4
315.29205	6.4
316.36853	141.7
317.24509	37.8
319.29196	15.7
321.24347	31.3
323.34155	1314.4	b (4) (1+)-H2O
324.48386	148.2
325.44122	37.2
326.39447	16.1
327.47412	11.2
328.48657	83.9
329.37820	27.7
330.31619	44.1
331.41577	79.5
332.76740	6.7
333.45056	8.5
334.42511	43.8
335.18875	5.9
339.21088	7.0
340.48529	23.2
341.35498	585.0	y (7) (2+)-H2O, y (7) (2+)-NH3, b (7) (2+)-H2O, b (4) (1+)
342.42145	187.4
343.45587	61.8
344.57623	25.7
345.39972	233.9
346.37411	262.3
347.40964	44.7
348.40640	111.8
349.42972	33.2
350.34915	323.4
351.35376	38.8
352.20306	4.5
353.37000	13.0
354.40747	26.6
355.48785	16.6
356.52142	39.6
357.51495	33.8
358.35339	13.6
359.33051	78.4
360.54166	16.6
361.35718	6.7
362.28333	29.2
363.41034	13.3
365.36050	7.3
366.67377	115.6
367.45239	84.4
368.41235	42.0
369.45126	123.3
370.45764	19.7
371.44702	108.1
372.38058	10.1
373.33099	287.6
374.28052	80.3
375.73404	72.6
376.42316	27.7
377.37271	34.1
378.99689	3.6
380.49094	5.7
381.42313	56.5
382.40649	58.9
383.57117	48.5
384.48010	130.4
385.41422	12.2
386.42352	22.2
387.24707	4.7
388.63416	12.1
389.26788	36.9
390.40112	30.7
391.38635	58.0
392.39795	309.1
393.33435	71.5
394.46735	26.2
395.37598	205.8
396.39520	44.3
397.46259	16.6
398.48544	62.0
399.38702	56.9
400.49927	108.6
401.27155	71.1
402.66010	63.1
403.70819	15.7
404.34644	5.8
405.39804	48.1
406.61060	14.6
407.35425	37.9
409.30609	3311.9
410.42212	457.7
411.49670	153.2
412.38098	2929.5
413.36377	443.5
414.42126	90.4
415.35431	115.0
415.98370	22.6
417.47540	29.4
418.36188	1987.0	y (4) (1+)
419.41333	280.1
421.19580	189.1
422.16589	68.4
423.94110	332.2
425.28516	154.9
426.28894	36.5
427.52405	99.8
428.42242	35.4
429.54150	33.0
430.51563	80.6
431.40967	31.7
432.42944	15.8
433.38501	18.5
435.12592	36.3
436.32263	58.0
437.30450	68.0
438.68243	104.3
439.41229	20.6
440.21979	40.9
441.19562	32.7
442.37427	476.9
443.47028	219.4
444.26318	8.0
445.50146	180.3
446.29321	14.3
447.31158	30.2
448.34155	30.5
449.19440	8.3
451.50232	244.5
452.37152	132.1
453.41321	21.7
454.70935	9.4
456.14435	60.6
457.23645	65.8
458.43585	166.1
459.42987	165.4
460.38300	630.8
461.40417	218.8
462.42267	206.0
463.30609	689.0
464.40912	220.0
465.38599	105.5
466.57819	24.4
467.56030	80.4
468.37317	35.0
469.24872	60.7
470.30530	3095.2	b (5) (1+)-H2O
471.32617	654.0	y (5) (1+)-H2O
472.61920	50.5
473.38995	13.5
474.38141	22.7
475.50690	32.2
476.28796	31.7
477.49213	25.8
478.45758	49.0
479.34052	40.2
480.32452	109.2
481.22296	26.6
483.05664	66.8
484.39343	47.6
485.48425	80.1
486.63409	32.3
488.28827	1423.9	b (5) (1+)
489.33051	801.1	y (5) (1+)
490.40063	118.4
491.38446	37.1
492.52405	84.0
493.63196	179.3
494.52032	176.5
495.48706	151.2
496.38007	26.3
497.70929	104.6
498.53619	156.3
499.85675	159.7
500.57251	107.2
501.60345	88.7
502.43518	49.4
503.23346	37.7
504.24683	73.3
505.22150	158.3
505.94153	67.7
507.99792	3122.5	y (10) (2+)-NH3, y (10) (2+)-H2O
508.89911	266.5
510.03802	105.2
511.28485	360.6
512.35278	481.8	b (11) (2+)-H2O
513.29865	159.6
514.52692	235.4
515.47723	71.1
516.57635	350.5
517.26782	7.5
518.30420	171.8
519.30078	50.1
520.44720	230.5
521.15076	39.4
522.20917	106.2
523.17511	70.9
524.73792	64.7
525.51721	64.0
526.77722	44.2
527.64618	75.9
528.45502	33.8
529.43439	103.4
530.41199	329.8
531.44360	182.8
532.27539	76.5
533.30597	123.1
534.64996	82.9
535.47833	134.6
536.57635	57.1
537.30743	51.8
538.37213	28.3
539.15112	37.0
540.72845	132.6
542.05042	58.1
543.13605	91.2
544.45435	160.6
545.15875	64.3
546.09723	89.4
547.36810	222.0
548.33813	675.5
549.54810	332.5
550.52954	277.0
551.47418	78.8
552.29181	11.4
553.55890	74.0
555.32916	36.9
556.43115	145.6
557.35431	93.4
558.32385	979.3
559.29608	295.8
560.20740	120.4
560.94037	229.2
561.89557	8.0
562.59521	119.0
563.54309	78.9
564.23071	4.3
565.67017	233.4
566.55310	75.3
567.50562	238.0
568.74500	266.8
569.50586	98.8
570.48920	59.6
571.49774	154.3
572.68079	227.4
573.53015	93.7
574.28986	216.9
575.41150	1940.3
576.34949	5535.4	[M+2H] (2+)-NH3-H2O
577.29242	933.4
578.34418	156.6
579.24780	90.8
580.30206	123.2
581.41449	332.2
582.22656	323.2
583.74402	382.3
584.71112	2938.7	[M+2H] (2+)-H2O, y (6) (1+)-NH3, b (6) (1+), [M+2H] (2+)-NH3, y (6) (1+)-H2O
585.38336	1863.9
586.44128	198.2
587.41772	406.6
588.32672	23.1
589.44049	19.0
591.63483	5.3
594.53845	2.1
596.60931	7.7
597.73627	11.7
598.45215	43.1
599.38226	59.6
600.39319	49.5
601.44867	28.8
602.50006	148.7
603.36200	68.3
606.59882	19.2
607.68854	55.9
608.84955	83.5
609.78809	23.9
610.48676	43.7
611.37280	51.7
612.26599	29.0
613.47632	16.1
614.41675	10.2
615.64984	141.9
616.71198	61.7
617.38873	12.0
618.67969	17.3
619.82446	7.3
620.45685	4.9
621.62799	30.1
622.53296	147.6
623.58551	74.1
624.54749	65.5
626.21997	126.2
627.65912	88.9
628.56720	111.3
629.46466	35.8
631.27802	47.3
632.46027	6.0
633.43408	130.5
635.41742	69.9
637.15497	56.9
638.42621	57.1
639.39124	11.0
641.21545	72.5
642.54553	15.4
643.76123	73.1
644.52258	81.6
645.43188	33.3
647.14996	87.0
648.33893	20.2
649.43866	31.9
650.52057	18.3
651.83539	216.1
652.68445	109.3
653.62836	51.6
654.54633	30.0
655.56940	67.0
656.51593	79.4
657.70691	132.8
658.60895	3.6
659.73059	51.0
660.55377	10.7
661.43823	44.7
662.51758	41.1
663.44769	11.1
664.98206	67.3
667.38611	78.4
668.31256	34.8
669.47876	6.7
670.46661	24.9
671.48785	205.5
672.41461	76.6
673.44995	652.7
674.49268	1048.3
675.52271	428.4
676.57397	93.7
677.51898	119.6
679.43976	235.7
680.41718	125.3
681.46625	147.2
682.34564	55.1
683.64594	10.7
684.46997	91.9
685.45886	56.4
686.98840	30.7
687.87659	12.4
688.81897	353.4
689.64490	48.2
690.66956	20.6
691.75256	43.8
692.54510	55.0
693.57477	35.9
694.42474	70.7
695.51367	37.9
696.17957	61.5
697.35229	7.9
698.51733	466.9	b (7) (1+)
699.48224	8998.2	y (7) (1+)
700.47333	2263.4
701.19141	115.9
702.10663	65.8
702.92181	3.1
704.46069	3.0
705.51331	18.4
706.43927	46.2
708.57123	277.5
709.56769	140.2
710.52399	33.1
711.80859	34.6
713.37689	113.1
716.22040	22.9
716.97351	31.2
717.70752	32.2
718.48297	25.8
719.44049	77.2
720.64069	129.9
721.63422	129.4
722.53760	106.0
723.48517	180.6
724.24799	131.7
725.24158	158.1
726.07611	197.0
726.93475	26.2
727.62317	199.8
728.52838	196.7
730.39789	349.1
731.40265	76.3
732.41333	37.1
733.45374	57.3
734.44958	75.6
735.13788	19.5
737.84149	76.6
739.65179	105.4
741.68152	101.1
743.02881	169.9
744.41956	51.2
745.37463	135.1
746.55200	19.8
747.55841	92.9
748.45758	59.6
749.40668	42.1
750.55182	147.1
751.51563	411.1
752.69226	177.5
753.48639	18.8
754.41888	123.1
755.46997	130.7
756.31543	20.4
757.44562	28.3
758.47803	51.3
759.35999	91.9
760.49139	164.2
761.36005	18.3
763.73492	28.9
764.72681	81.5
765.56635	19.6
766.48132	25.0
768.07648	145.3
769.46204	1730.4	b (8) (1+)
770.52557	584.1
771.56720	47.8
772.54346	306.0
773.55475	480.3
774.58411	287.1
775.77039	54.3
776.99725	211.5
777.68207	71.4
778.47705	19.2
780.21271	232.9
781.18701	123.6
782.67407	144.5
783.50061	290.5
784.44312	51.9
785.60315	102.7
787.60199	33.5
788.53333	28.2
789.60699	94.7
790.74915	26.9
792.04700	140.1
793.03333	25.5
793.78253	34.3
794.95789	91.2
795.61975	18.8
796.39368	38.8
797.57672	7.4
798.46179	7.0
799.38379	22.9
801.37860	41.0
802.32483	86.2
803.86658	179.1
804.92853	18.7
807.79761	25.2
808.44025	35.5
809.47534	58.8
810.61047	39.3
811.51245	42.3
812.45984	105.3
813.51477	48.1
814.46973	17.3
815.55804	19.4
817.17694	59.0
817.94220	36.7
820.78583	87.0
821.47974	40.6
822.82422	54.5
823.77496	84.0
824.76892	76.2
825.68604	39.5
826.72260	101.8
827.48047	61.7
828.49866	133.7
829.62488	75.1
830.55646	54.7
831.52759	48.5
832.38959	92.9
833.44678	23.7
837.08936	29.1
838.61646	50.8
839.68933	166.4
840.59540	347.3
841.59552	190.8
842.47601	48.4
844.27911	41.0
845.20789	25.8
846.51746	6356.8	y (8) (1+)
847.48755	2557.7
848.29626	67.3
849.68335	34.8
850.54944	7.8
851.58807	14.2
852.89191	59.3
853.57520	29.6
854.79230	9.6
856.55194	80.7
858.33496	45.5
859.36420	12.8
860.54797	12.6
862.17780	54.0
865.31317	11.3
866.64404	42.2
867.66077	36.4
868.49316	35.5
869.56421	20.3
870.47131	27.6
871.45068	23.8
873.64423	107.9
874.48340	7.8
875.60437	66.5
876.24286	12.9
877.29333	29.0
878.48230	29.6
880.47650	9.4
881.64362	15.5
882.65723	17.6
883.62817	60.2
884.53625	29.7
885.68292	12.8
886.63000	9.8
887.46014	10.8
888.59247	34.4
889.68420	25.9
890.37946	45.2
893.41626	12.6
894.48309	18.4
896.35168	6.5
897.56958	38.2
898.51044	10.7
899.44507	13.5
900.64844	127.3
901.54993	488.7
902.53955	346.0
903.56396	130.6
904.54712	20.7
906.61212	21.5
908.42181	9.8
909.72772	35.2
911.52997	52.9
912.44464	58.0
913.31763	15.3
913.95856	29.2
914.56775	41.4
915.60107	31.3
916.50684	9.2
917.72675	55.7
920.49890	5.7
921.78101	47.1
922.63910	53.9
923.62775	81.8
924.55267	21.2
926.43848	54.7
927.52783	42.2
929.68774	10.6
930.43903	30.7
931.65167	19.0
932.30151	14.4
934.86768	35.3
938.73431	144.7
939.63568	809.9
940.64392	501.0
941.57501	199.6
942.47455	37.9
943.53320	9.6
944.94965	48.3
945.61511	434.3
946.71320	213.8
947.71210	7.4
949.41431	2.1
950.59436	18.2
951.70538	35.9
952.94983	57.9
953.68817	41.8
954.79791	5.4
955.57611	74.2
957.63800	39.0
958.58044	9.7
959.62305	32.8
960.53906	83.7
962.32983	13.0
964.64563	29.5
965.74182	6.6
966.59198	4.3
969.58978	52.6
970.75397	16.4
971.58295	4.8
972.47681	20.4
973.82306	45.8
974.57666	3.9
976.88361	18.6
977.62122	22.4
979.79437	12.2
980.67773	16.7
981.55255	26.2
982.54181	20.6
983.39441	22.3
984.66125	8.5
985.53986	31.2
986.61951	92.7
987.70270	11.8
988.55035	41.1
989.47034	17.4
991.35742	12.3
993.62909	56.0
994.48163	18.9
998.64441	44.8
999.47729	61.7
1000.67950	40.9
1001.54938	59.8
1002.58093	100.6
1003.62006	58.4
1004.60907	13.9
1005.62390	23.0
1009.88574	70.0
1010.64935	231.1
1011.67493	261.7
1012.56964	86.8
1013.62524	39.1
1014.72931	109.0
1015.65814	143.8
1016.65057	23.2
1017.91455	16.8
1018.56769	20.8
1020.62335	11.7
1021.55023	12.4
1022.53680	49.2
1023.60950	13.9
1024.58447	3.3
1026.30774	7.0
1027.54944	39.3
1028.47815	50.4
1029.51965	9.7
1031.80688	47.6
1032.68127	491.9	y (10) (1+)
1033.59070	222.7
1038.43726	7.5
1039.58350	36.0
1040.59106	100.9
1041.62769	23.0
1042.63538	35.6
1043.56641	10.2
1048.27417	14.1
1049.27319	27.5
1050.75598	18.1
1053.67737	13.3
1055.23389	8.2
1057.85767	22.1
1058.56152	12.7
1059.58606	18.1
1069.64648	7.7
1070.48572	5.2
1071.65845	25.9
1072.56665	26.7
1073.73230	14.2
1074.33643	12.9
1097.47937	7.3
1099.51050	20.1
1100.99243	23.9
1123.74072	6.2
1125.74292	12.6
1126.57202	38.8
1127.52405	3.8
1129.32764	12.9
1132.56726	10.4
1139.56970	7.7
1141.92102	9.4
1159.55371	17.9
1164.50220	4.2
1165.84961	33.9
1176.66357	11.2
1190.23901	6.9
