# Supplementary material for: Top-Down and Bottom-Up Identification of Proteins by Liquid Extraction Surface Analysis Mass Spectrometry of Healthy and Diseased Human Liver Tissue
Source: J Am Soc Mass Spectrom. 2014 Sep 3;25(11):1953–61. doi: 10.1007/s13361-014-0967-z (PMC4197381; doi:10.1007/s13361-014-0967-z)
Supplement: Supplementary file 6 — (ZIP 3005 kb) [file 13361_2014_967_MOESM6_ESM.zip › data/LQEGYDHSYYFIATFITDHIR_-4_4_27312.txt]

m/z	i	matches
175.20624	5.9
183.21562	10.1
198.30505	2.1
199.24539	2.4
200.09030	4.3
201.21597	3.0
203.26022	5.5
204.46992	4.6
208.16348	37.8
209.17613	3.7
213.33484	51.5
214.21417	44.7
215.24690	4.4
216.36931	5.6
217.16493	56.5
219.35725	22.2
221.16730	52.8
223.24118	20.1
224.20033	10.3
225.25531	110.9
226.25316	15.3
228.12679	3.0
229.24890	4.2
230.84254	2.7
233.29260	19.2
236.23325	6.9
238.09943	4.6
239.37469	44.0
240.45111	23.5
242.18509	393.9
243.24969	74.1
244.29700	29.9
245.33952	15.8
246.23996	11.8
250.44748	7.4
251.35773	3.2
252.37024	9.5
253.08206	5.4
255.29852	2.3
256.19098	6.8
258.19904	69.2
259.28055	23.2
261.21741	37.1
261.86340	30.4
263.22711	33.6
265.14166	25.4
267.58691	4.5
268.26953	12.0
269.16681	4.1
271.51355	7.4
272.17163	5.6
273.24701	2.7
274.30032	15.0
275.75726	3.6
276.41937	7.3
277.48877	2.2
278.15051	7.5
279.35370	2.8
280.38239	10.4
281.59839	4.0
283.34497	19.9
284.28629	14.7
285.42401	3.6
286.37924	12.7
287.29678	14.9
288.27020	25.2
289.28534	9.7
290.45349	31.3
293.61383	3.6
299.29236	10.3
300.32001	6.5
301.28754	13.1
303.38824	78.5
304.33521	25.8
305.31915	89.7
306.27032	18.0
307.43317	10.0
308.09320	9.5
309.53497	13.4
310.32748	4.5
311.28656	29.8
313.36539	15.1
315.42883	4.6
316.44162	3.4
317.41107	7.9
318.26862	6.9
321.27756	8.6
322.34509	28.8
324.47729	16.4
327.45453	57.1
328.35699	5.3
329.45325	24.8
330.30103	12.0
331.42850	74.9
335.45099	22.7
336.21921	9.8
337.26007	6.2
338.27234	11.6
340.79565	3.4
343.48584	4.3
345.26654	10.1
346.33203	11.0
347.33896	34.0
349.19116	241.0
350.34061	30.0
351.44315	13.0
353.46332	16.7
354.36383	7.4
355.33759	51.7
356.35590	41.6
357.27234	17.5
359.26154	4.7
362.31140	62.8
364.28900	10.8
366.44513	6.8
367.41699	14.6
369.33301	2.1
371.41193	94.3
372.50287	17.4
373.44437	12.7
374.30048	23.4
375.36224	66.4
377.71158	45.6
381.36304	7.7
382.59012	31.0
383.49533	41.4
386.55621	5.5
391.44379	29.7
392.46176	11.1
393.38477	167.3
394.46954	22.7
395.24643	3.1
396.77991	21.4
397.62378	7.3
398.32593	2.8
399.30566	4.8
400.25397	10.6
403.31564	14.4
405.35947	33.4
405.98505	4.1
408.36316	12.4
409.40118	15.2
410.54968	19.7
411.40881	24.4
413.20160	26.6
414.31512	20.5
415.43445	107.6
416.32172	28.6
417.45538	28.0
419.31433	68.9
420.37549	14.1
421.60095	7.2
422.45154	73.5
423.38379	3.8
425.47119	149.3
426.45172	33.0
427.27368	5.6
428.39636	14.6
429.53149	10.8
430.34967	6.4
431.46686	21.3
432.34497	16.3
434.30652	25.0
435.44110	15.6
436.33734	38.8
437.33002	130.9
438.53485	27.0
439.73041	36.0
440.43805	19.6
442.32965	18.8
443.27649	12.4
444.12799	45.9
445.50208	19.9
448.57574	24.9
449.29059	32.0
451.55273	153.6
452.15314	27.8
453.11121	50.9
454.78455	34.9
455.57861	46.1
456.44794	2.3
457.39435	15.8
458.27563	7.6
459.49188	86.3
460.39703	10.3
461.43848	28.2
462.30304	29.7
463.32208	28.5
465.55621	46.4
466.52124	44.4
467.36456	16.5
468.82062	55.8
469.59698	2.7
472.52234	12.5
473.77844	92.4
475.35736	6.5
477.36536	55.4
479.26685	53.7
480.49725	74.0
481.40997	71.8
482.36456	38.3
483.39948	74.5
484.20001	7.0
486.38263	6.5
488.23920	60.1
488.89917	30.9
490.31311	12.6
491.07324	11.7
492.10870	13.5
492.91864	22.6
495.41327	21.3
496.02576	17.0
497.20251	28.3
499.15887	11.9
500.27905	29.9
501.29248	31.0
502.15863	118.4
503.25415	25.3
504.84778	33.4
505.46075	11.3
506.50659	48.6
507.26782	26.5
508.31256	23.2
509.52472	35.6
512.15009	25.6
513.27252	28.7
515.49615	25.1
516.31573	47.8
517.43561	16.6
518.41608	10.3
519.40161	4.2
520.30365	21.9
521.81757	9.4
522.77087	11.3
523.40271	65.6
524.32941	6.8
525.40051	136.8
527.27789	42.5
529.35004	17.7
531.03235	66.4
532.25446	26.9
533.31323	56.4
534.41547	8.9
535.44684	66.7
536.34393	7.9
537.52734	318.3
538.75934	28.9
540.36096	193.8
541.45282	65.3
542.24042	10.6
543.42590	99.8
544.27631	65.4
545.35303	144.2
546.30896	42.5
547.25146	58.3
548.09949	19.3
549.10608	85.6
550.35571	31.2
551.33887	51.1
553.35199	44.8
555.54034	14.7
557.00159	17.5
557.70013	58.1
558.44263	12.1
559.15106	43.3
560.33594	32.0
561.15894	27.5
562.83136	60.8
563.91528	19.8
564.82562	10.3
566.12958	94.3
567.55719	73.6
568.44391	184.4
569.42664	102.6
571.36639	60.5
572.20728	8.5
574.08521	48.6
575.30219	19.1
577.54279	68.7
578.36761	26.6
579.45660	11.6
580.46338	38.9
581.89197	65.3
583.94611	56.6
585.27521	72.8
586.43970	67.9
587.42780	87.7
588.40594	6.4
589.70190	58.3
590.62122	4.8
591.42242	55.9
592.39240	15.5
593.25891	11.4
594.18951	207.3
595.22284	205.1
596.15643	58.8
597.31458	9.0
598.75012	46.8
599.47925	10.9
601.20044	44.8
602.14557	138.1
603.34467	222.0
604.28412	157.3
604.90363	19.3
605.86639	42.8
607.01611	182.7
608.51599	5.1
609.53516	131.7
610.71649	78.9
611.76740	98.7
612.71088	118.6
613.32434	863.9	b (15) (3+)
614.04309	30.0
615.54938	505.6
616.32025	65.1
616.93573	18.4
618.10010	29.7
619.55542	192.3
620.29199	423.1
621.34772	39.6
622.69843	168.5
623.47260	20.0
624.28473	78.5
625.30402	72.6
626.33502	143.0
627.03680	3.6
628.04181	31.7
629.10907	485.7
630.40222	732.2
631.39606	2279.0
632.69257	81.0
633.73633	32.0
634.94891	197.8
635.78424	252.5
636.75598	117.3
637.49438	81.5
639.24561	884.1	[M+4H] (4+)-NH3-H2O
639.95508	682.6
641.38513	430.8
642.47406	97.8
647.44604	68.0
648.38330	33.1
649.60632	21.7
653.87689	5.5
655.46246	5.7
656.53156	17.3
657.56097	12.0
658.29327	2.3
660.56000	16.8
664.91064	46.3
665.62415	18.8
667.56305	389.0
668.37109	39.0
669.02484	63.1
671.30798	4.8
672.45441	68.6
674.50061	11.7
676.50311	5.5
678.70020	9.6
680.11383	53.3
681.88818	35.8
684.85321	58.9
685.92273	26.9
687.02014	19.0
687.78076	22.7
688.46747	35.3
689.41998	45.2
691.90869	41.1
693.73431	55.8
694.50366	79.8
695.16815	8.3
696.69025	48.1
697.54248	41.6
698.43469	39.6
699.77905	57.7
701.44977	27.8
702.30255	68.9
703.14471	70.6
704.03015	20.4
706.69415	157.4
707.54962	43.8
708.37457	22.2
709.30835	11.0
710.74060	13.0
712.37585	6.9
713.32281	2.4
715.21497	63.3
716.14197	105.1
717.59985	43.3
718.91150	73.8
721.55621	221.5
722.28674	21.2
724.82501	67.2
726.40564	12.2
728.58960	11.9
729.82568	30.8
730.47882	3.7
731.17407	53.1
733.60657	20.3
734.82684	479.4
735.72205	53.2
736.43799	53.4
737.99457	85.1
740.75732	2374.5	y (18) (3+), y (12) (2+)-NH3
741.57355	238.0
743.57452	55.7
745.38879	4.9
747.01099	31.8
748.00867	21.4
749.34308	279.3
750.82568	59.3
752.05524	30.5
753.48254	22.6
754.47968	361.0
755.54895	99.8
756.44891	6.4
757.49725	8.2
759.04224	102.8
760.77679	29.2
764.89917	13.4
765.71417	10.5
766.68561	47.1
767.41388	18.0
768.55719	39.3
770.16956	5.1
771.66547	499.7
772.53833	83.7
775.17896	46.7
776.07074	52.7
777.78137	4638.6	y (19) (3+)-H2O, y (19) (3+)-NH3
778.57068	176.4
779.39203	55.2
780.30444	97.2
781.03900	32.3
783.74969	12259.4	y (19) (3+)
784.47723	1029.5
785.40503	45.1
786.60120	55.5
787.22205	4.0
789.15381	187.0
790.44904	69.4
791.55914	24.0
793.11682	85.9
793.81213	43.8
795.08008	47.4
796.65186	59.0
798.51434	24.4
800.34283	83.8
801.27911	34.0
805.50861	87.4
806.46771	25.5
808.46124	15.9
809.59210	15.6
810.69629	26.2
811.53973	25.5
812.23499	15.1
814.45850	301.1
815.30798	154.9
815.95605	38.1
817.46680	14.9
818.64453	54.7
820.75311	2679.7	y (13) (2+)-H2O, y (20) (3+)-NH3, y (20) (3+)-H2O
821.62598	186.0
824.10925	68.0
824.92877	24.7
826.34290	668.2	y (20) (3+), b (7) (1+)-NH3
827.02490	132.2
828.23444	59.7
829.43524	14.9
830.61609	190.2
831.67340	72.6
832.69525	40.6
833.52533	61.5
834.55817	37.0
836.19421	288.4
836.95435	67.4
837.71545	4.7
838.62183	6.8
840.79510	34.3
841.76300	24.4
842.92804	45.8
844.75781	48.9
845.75104	90.8
846.55493	14.6
849.62067	13.4
852.48529	5.9
853.57629	62.2
855.06580	13.6
856.24036	138.7
857.04889	14.9
858.04608	40.3
858.96588	56.3
859.65033	10.6
860.82562	18.7
863.80035	15.8
865.12592	12.6
866.36493	64.1
868.00928	18.7
869.55054	64.2
871.83850	6.7
872.80621	7.3
874.26526	393.3
875.08020	180.3
877.19513	29.9
878.83563	78.7
881.91925	11.2
882.56683	8.8
883.51373	12.4
886.27576	32.1
887.60931	35.0
889.65155	28.4
892.26904	41.3
893.03723	14.5
896.19330	37.3
898.46967	33.5
900.87811	47.0
901.66138	116.4
902.59161	103.0
903.55988	13.9
904.78009	60.9
905.45404	57.3
906.13855	24.4
910.10052	97.5
911.86786	33.5
913.53876	11.6
914.25598	7.5
915.00018	49.1
916.56500	29.4
917.41357	30.3
918.47040	6.7
919.82324	71.3
921.74432	2.7
926.76703	25.5
929.62915	12.4
930.50330	9.6
931.47833	3.8
932.61029	10.3
933.46631	21.9
936.69220	16.2
940.54919	15.9
942.78583	64.6
944.62109	6.6
945.39838	13.1
946.37054	4.5
948.12628	31.3
951.73090	12.5
952.59430	8.1
953.48975	11.7
958.51422	71.7
960.23962	99.9
963.35065	10.5
964.55487	6.4
965.58099	26.1
966.44977	35.7
968.62677	40.6
976.62817	29.2
980.46899	19.8
981.30377	31.4
984.34003	33.9
985.74176	6.2
988.45416	5.6
990.52740	2.7
993.70837	15.7
995.65576	19.2
997.40869	4.3
999.24286	36.9
1000.46826	32.7
1002.61792	134.1
1003.66864	44.4
1006.45715	16.2
1008.41364	11.7
1009.64050	23.6
1014.50116	33.4
1015.36163	24.9
1017.44940	23.3
1018.67371	20.5
1019.52155	14.2
1022.03674	24.1
1022.90894	25.2
1023.50995	4.3
1024.59644	39.9
1025.64783	38.2
1026.93958	15.5
1027.66077	5.8
1031.25012	54.4
1033.57397	27.1
1034.23035	5.5
1036.39600	10.9
1037.64307	6.5
1038.67444	14.6
1039.64648	9.1
1044.30688	29.7
1045.60522	22.8
1048.59814	14.9
1050.62952	18.6
1051.63464	6.3
1053.83533	10.0
1056.33765	6.0
1059.77258	33.5
1064.65186	11.4
1065.43054	18.0
1066.16614	8.7
1068.45825	7.9
1069.24744	7.6
1070.87268	11.9
1073.73706	62.7
1074.73523	43.4
1075.65063	48.0
1080.26196	44.0
1081.64502	18.0
1085.61475	5.7
1086.59863	15.6
1087.44226	19.3
1088.08411	98.4
1088.78943	50.0
1093.47937	7.1
1094.57104	21.4
1095.83704	15.6
1102.60657	11.3
1108.45215	5.2
1109.84094	44.1
1110.46191	23.8
1111.23242	58.4
1113.61670	17.1
1114.56567	9.6
1119.71497	18.9
1120.56116	9.6
1121.52185	5.1
1125.49915	11.7
1127.58447	23.3
1129.59570	9.7
1130.44189	19.3
1131.56860	11.6
1142.27234	5.7
1145.53967	16.3
1146.47827	18.6
1147.75171	35.8
1149.75000	17.8
1152.06226	65.9
1159.89478	4.9
1162.62817	51.5
1163.61072	9.8
1164.46387	18.8
1170.28247	26.6
1175.65515	5.2
1178.42139	5.0
1182.72437	27.8
1187.74670	17.2
1198.45105	4.3
1217.57324	22.4
1218.65308	16.6
1221.48303	10.1
1227.57910	6.3
1234.78979	5.4
1240.74670	7.5
1245.19678	35.8
1249.56677	13.3
1255.39880	22.7
1256.50781	26.9
1257.40515	11.2
1258.53381	7.9
1259.75488	2.9
1273.52576	42.0
1274.56921	4.8
1275.92749	9.0
1276.82446	16.3
1299.57568	4.0
1301.82520	8.3
1310.63123	9.0
1318.40979	3.2
1332.76208	8.5
1335.82263	20.5
1347.57251	22.3
1379.54236	8.7
1388.65393	11.4
1392.55566	8.2
1393.49329	8.9
1403.72900	5.3
1404.45862	18.5
1411.45068	37.4
1412.54614	5.9
1414.67578	11.0
1431.59814	16.7
1439.78418	6.7
1449.74072	17.8
1459.51428	5.0
1467.58643	13.8
1469.49500	20.7
1470.47510	18.8
1486.65356	12.4
1518.67639	22.2
1540.57996	15.9
1576.77441	10.6
1594.91931	3.9
