# Supplementary material for: Top-Down and Bottom-Up Identification of Proteins by Liquid Extraction Surface Analysis Mass Spectrometry of Healthy and Diseased Human Liver Tissue
Source: J Am Soc Mass Spectrom. 2014 Sep 3;25(11):1953–61. doi: 10.1007/s13361-014-0967-z (PMC4197381; doi:10.1007/s13361-014-0967-z)
Supplement: Supplementary file 6 — (ZIP 3005 kb) [file 13361_2014_967_MOESM6_ESM.zip › data/WIDIHNPATNEVIGR_-4_4_7771.txt]

m/z	i	matches
155.26675	6.1
166.25720	8.2
169.47061	13.0
170.17274	28.1
171.17101	11.4
172.04858	6.4
173.15880	9.7
175.27919	7.4
176.16661	4.4
177.12613	22.1
183.22726	13.1
184.50195	9.8
185.26942	32.9
186.65723	3.3
187.36758	1.5
188.05472	8.8
191.18050	19.3
196.32841	4.8
197.19920	1.7
198.13103	5.4
199.26471	31.4
200.20418	61.6
201.15511	15.5
203.24261	19.8
207.29816	3.9
208.02380	10.4
209.18321	4.7
210.22482	10.6
211.08560	68.1
212.22583	13.0
213.22870	134.2
214.27870	27.8
215.15486	21.0
216.29854	9.2
217.28433	4.6
218.22600	15.1
219.32523	6.1
222.97086	1.8
225.36044	48.3
226.22629	25.1
227.14694	11.8
229.45990	22.4
230.26990	20.0
231.33820	4.2
232.22391	177.4
233.48433	27.2
234.65706	5.0
239.17906	36.6
240.32642	22.9
242.17677	56.0
243.18747	4.6
244.31601	32.1
246.21638	17.6
247.29008	16.7
249.23984	36.1
250.41536	6.8
251.26022	42.9
252.21840	7.9
253.88281	21.7
255.20444	158.3
256.36365	39.5
257.30103	3.4
258.17255	8.9
259.30884	7.0
260.19730	50.7
261.30273	9.4
262.25116	46.1
263.35266	23.0
264.31857	6.1
265.33215	4.4
266.24219	21.9
267.38150	72.9
269.46921	10.8
270.35678	6.1
271.27319	14.9
272.29523	387.5
273.21255	17.0
274.19110	3.5
275.59436	4.4
276.40765	29.7
277.34100	18.0
278.39194	21.8
279.42108	33.5
280.22656	35.5
281.52106	12.3
282.27948	24.3
283.23709	78.4
284.10638	23.8
285.16449	22.1
286.29233	1.8
287.30783	19.5
288.39423	19.4
291.39178	21.5
293.76398	6.3
294.38959	18.7
296.36679	28.6
297.26041	10.0
298.24451	40.9
299.32281	17.2
300.27350	201.4
301.26218	29.7
302.22961	11.1
305.26563	42.0
306.26038	8.4
308.23853	37.7
309.49667	15.8
310.26666	41.6
311.36591	47.5
312.47327	76.9
313.48627	3.6
314.32605	12.7
315.41684	16.0
316.43994	26.8
318.03070	38.3
319.29688	4.2
319.97647	6.1
321.34460	13.4
322.38745	22.9
323.49969	36.1
324.27710	3.4
325.39163	31.3
326.37311	44.6
327.70874	48.9
328.45740	698.5	y (3) (1+)-NH3
329.38794	283.1
330.39972	17.2
332.26462	5.0
333.41092	38.6
334.37122	24.0
335.32355	23.8
336.96954	10.7
337.58502	15.5
338.33786	8.4
339.45258	33.1
340.32236	11.6
341.39203	54.7
343.20905	5.3
344.32275	70.7
345.30222	594.5	b (9) (3+)-NH3, y (3) (1+)
346.43359	86.3
347.47321	4.0
348.21350	33.9
349.28036	75.3
350.33701	49.3
352.45636	8.2
353.41693	25.4
354.94666	35.2
356.40823	27.1
357.38251	18.4
358.51459	4.6
359.85870	31.2
361.10150	64.7
363.27094	2.0
364.98077	48.8
366.02914	87.4
367.26273	60.9
368.17593	38.4
369.61807	15.5
371.06934	121.6
371.70544	7.3
372.59705	22.9
373.56525	11.3
374.54041	82.9
375.28912	5.2
376.14526	44.1
379.35928	6.2
380.34259	54.8
381.75958	102.8
382.54108	96.1
383.65796	28.2
384.31903	6.9
385.61371	40.3
386.42419	20.4
387.30978	33.1
388.04437	20.4
389.27353	47.4
390.25000	64.7
391.25079	23.7
392.32962	46.7
393.30066	25.9
394.95569	225.8
396.19397	71.2
397.20694	16.4
398.32840	118.3
399.27686	27.3
400.19934	5.9
401.24017	14.0
402.34326	7.3
403.37048	16.8
404.38385	18.5
405.46405	59.3
406.72614	56.1
407.41022	17.1
408.44415	8.7
409.58472	60.0
410.56372	66.9
411.38361	29.1
412.45844	77.0
413.40985	73.1
414.31769	54.6
415.38574	130.0
416.34058	58.0
417.61011	135.3
418.42285	30.5
419.39984	68.3
420.37476	55.3
421.56396	15.3
422.54041	32.6
423.48718	107.6
424.71198	21.7
426.45697	46.7
427.34265	17.0
428.29437	19.7
429.24603	30.7
430.34015	37.2
431.21039	38.5
432.21667	45.1
433.40381	73.7
434.29895	39.3
435.35431	26.1
436.48364	63.1
437.74542	44.3
438.54279	112.8
439.43341	65.4
440.31683	28.5
442.22357	15.0
443.53955	13.4
444.40948	608.9	y (4) (1+)
445.50238	127.0
446.27679	25.8
447.36719	83.4
448.59210	69.1
449.40369	64.9
450.46637	44.4
451.85889	66.6
452.51782	47.2
455.50250	120.1
457.22150	79.8
458.39819	45.5
460.13751	299.2
460.99017	223.8
462.29285	170.4
463.70984	50.8
464.57843	76.3
465.67883	308.3
466.35730	87.1
467.58539	15.2
468.58374	34.2
469.25153	68.9
470.20142	219.6
471.07471	48.1
472.64984	162.8
473.41724	128.5
474.49261	475.5	b (8) (2+)
475.48889	60.4
476.29974	28.3
477.47418	69.0
478.61377	118.5
479.41199	187.9
480.30853	135.9
481.58533	44.4
483.11230	91.2
484.36896	28.0
485.32745	52.1
486.01770	101.5
486.66791	51.7
487.36499	23.4
488.58905	35.9
489.49939	3.9
490.25061	26.2
491.99237	505.1
492.70605	26.4
493.36359	58.9
494.49225	276.9
496.05609	70.2
497.04584	190.0
498.15320	71.7
499.55756	63.6
500.38123	23.9
501.48724	62.8
502.59595	165.3
503.39423	35.3
504.37946	132.1
505.59753	75.3
506.45691	18.1
507.37952	67.2
508.41266	70.0
509.85956	83.7
510.63293	14.0
511.70917	33.8
512.86896	53.1
513.88989	107.7
515.52075	332.5
516.43030	293.6
517.36554	148.0
518.45123	76.6
519.30457	86.7
520.62152	57.5
521.40967	89.8
522.90491	11.5
523.57648	39.9
524.98553	340.2
525.98895	154.7
526.88470	84.3
527.91180	45.2
528.85315	105.2
529.64612	48.1
530.45569	189.6
531.27307	30.7
532.21277	71.0
533.22565	147.9
534.32019	149.4
535.79095	278.4
536.63287	2.6
537.49396	7.9
538.28406	79.7
540.07483	292.9
541.33960	155.2
542.35834	118.1
543.25507	638.7
544.32257	408.8
545.63879	77.0
546.40289	93.1
547.50012	154.2
548.51367	220.1
549.40833	138.5
550.34021	286.1
551.52740	99.1
552.35535	22.5
553.22955	18.5
555.29163	70.7
556.41101	163.2
557.36420	66.2
558.50580	533.2
559.20313	259.7
560.39227	701.1
561.35291	8139.3
562.33258	3537.5
563.41272	304.1
564.61963	345.1
565.49640	51.0
566.53424	400.8
567.46716	2911.6	[M+3H] (3+)-NH3-H2O
568.08124	617.4
569.57068	1126.0
570.43579	615.3
571.33685	79.0
572.36334	155.3
573.25586	277.6
574.17108	35.8
578.32678	11.7
578.99652	16.8
581.36206	19.2
582.36987	5.8
584.43524	47.9
585.35699	28.0
588.22833	28.6
589.49573	108.0
590.45331	20.0
593.67389	127.8
594.40875	103.2
595.33514	141.7
596.51550	85.0
597.33038	24.6
598.39966	37.0
599.39172	33.4
600.52478	22.4
601.36322	43.3
602.30811	14.4
603.36926	16.2
604.30292	89.0
605.00415	92.2
606.56738	38.3
607.59027	59.6
608.27832	4.2
609.31342	43.6
610.64185	190.9
611.36914	73.6
612.44696	18.0
613.61920	22.8
614.53510	70.7
615.61499	171.4
616.49261	150.9
617.68042	88.2
618.41248	275.5
619.41376	67.8
620.67310	72.8
621.53351	45.3
622.55829	14.4
623.64185	120.0
624.45288	78.6
625.34204	17.2
626.53931	38.4
627.21246	36.5
628.85077	103.0
629.56067	86.2
631.11700	101.3
632.53699	143.5
633.55096	51.5
634.19562	29.1
636.43872	6.0
637.63965	421.3	b (11) (2+)-H2O, b (11) (2+)-NH3
638.47858	114.5
639.25494	78.2
639.96240	27.9
640.91437	119.3
642.08014	134.6
642.85052	46.1
643.47742	21.0
644.11981	31.4
645.25006	43.2
646.53381	699.2	b (11) (2+), b (5) (1+)-H2O
647.63141	160.1
648.51300	55.4
649.29480	8.6
650.47424	35.9
651.57788	30.1
652.31750	62.4
653.03192	86.4
654.07269	178.0
654.83276	7.0
655.55176	77.3
656.56122	63.5
657.35889	23.1
658.28387	93.4
659.74628	60.8
660.82690	152.3
661.43732	82.9
662.52142	223.5
663.30853	41.4
664.68182	124.5
665.56897	85.2
666.33691	42.2
668.24646	63.1
669.12207	18.7
670.08203	69.6
671.25574	134.9
672.63129	67.1
673.55298	74.2
674.50488	159.7
675.46692	44.2
676.73975	52.2
677.43158	40.6
678.55920	138.7
679.28674	8.1
680.27112	71.2
681.54175	47.9
682.51709	54.7
684.25818	43.5
685.45490	30.0
687.30829	772.7	y (6) (1+), b (12) (2+)-NH3, b (12) (2+)-H2O
688.37158	207.7
689.33789	184.2
689.94904	133.9
690.59833	11.9
691.91486	60.1
692.57104	19.4
694.27637	119.6
695.82050	238.6
696.57996	132.3
697.62415	92.6
698.57129	139.5
699.42432	22.1
700.80707	146.7
701.50055	82.5
702.23157	34.6
703.26953	56.7
704.77588	66.0
705.44135	41.3
707.54218	46.5
708.51410	86.5
709.66132	1171.4	y (13) (2+)-NH3, y (13) (2+)-H2O
710.43060	236.0
711.19800	15.4
714.07391	77.6
715.11462	187.5
716.94635	14.6
718.51929	2259.3	y (13) (2+)
719.50299	189.5
720.39294	33.9
721.49786	18.2
723.26227	25.9
723.86353	11.1
726.34656	27.9
727.02655	63.8
728.04431	72.5
729.25470	123.8
730.34271	122.8
731.38043	28.7
732.22546	22.2
733.30304	84.0
734.51221	104.6
735.36194	70.9
736.46533	19.6
737.64307	330.9
738.63922	176.4
740.07513	58.6
741.50146	40.4
742.74139	78.2
743.57983	47.2
744.42651	298.6
745.25720	198.6
746.36688	234.5
747.48230	118.3
748.60059	13.7
749.45209	3.6
750.26733	5.4
750.96564	13.2
752.59613	361.5
753.57147	122.7
754.60938	50.5
756.81824	26.1
757.76532	82.1
758.57471	20.1
760.43341	9.0
761.22131	101.7
762.30957	212.3
763.47870	38.0
765.94720	73.4
767.00745	75.3
767.81396	21.2
768.61121	106.1
769.69110	33.5
770.42993	10.2
771.44586	56.8
772.47388	69.2
773.62317	2.8
775.20148	400.6
775.97125	101.5
776.76746	6.1
777.58466	23.8
778.72150	25.7
779.58838	232.2
780.59448	59.5
781.80212	7.6
782.70514	8.1
783.95990	345.7
784.69043	8.8
785.38971	20.7
788.51227	683.0	y (7) (1+)
789.54291	258.1
790.43152	44.7
791.81030	44.7
792.63379	101.2
793.81659	92.8
794.92584	116.5
795.72290	27.1
796.82806	14.4
797.49316	18.9
799.42706	69.0
801.20294	34.5
802.34698	57.0
802.95215	70.3
804.86646	34.9
806.51984	35.2
807.84314	25.0
808.61145	20.8
809.45923	8.3
810.26971	81.0
810.90735	15.9
812.51233	56.6
813.53656	29.8
815.34106	72.4
816.24036	23.8
816.89795	14.9
817.72302	26.3
819.55243	144.9
821.24738	46.8
823.61847	11.3
824.49994	17.6
826.04132	4.7
827.58057	35.7
828.60254	28.2
829.50623	31.2
830.30359	4.7
831.48761	89.1
832.50623	60.0
834.53510	120.8
835.66071	39.3
837.63965	8.4
839.48431	79.4
840.42737	51.2
841.65533	47.8
842.92035	15.7
844.41846	14.5
845.62927	278.0
846.53552	163.8
847.27570	42.7
847.98120	8.3
848.58618	14.6
850.50122	11.6
851.48895	6.2
853.49396	40.5
854.57233	24.0
855.60034	28.9
856.62122	83.3
857.53607	19.1
858.55078	36.1
859.64941	95.4
860.61816	48.7
861.58075	25.8
863.50586	50.5
864.43561	3.6
865.21704	2.8
867.55902	10.3
869.67023	18.8
871.48212	22.9
872.48065	32.5
874.60944	96.6
875.73297	54.0
877.01941	14.1
879.10767	33.1
880.39673	27.1
881.69592	79.9
882.56750	8.4
884.66602	8.2
885.54480	5.7
887.55603	17.8
888.67175	59.6
890.55939	11.8
891.52478	7.0
892.23395	26.3
893.46765	2.9
894.47064	23.7
895.62982	34.0
897.71655	23.7
898.72198	8.7
900.89813	12.9
907.48480	22.2
908.69708	8.6
909.55194	22.2
910.56628	9.2
911.69336	20.0
912.58295	12.7
913.64600	6.1
914.61157	38.6
915.42426	61.6
919.81976	33.0
921.64355	5.0
922.51367	14.1
923.43884	34.5
925.54071	66.8
926.43878	21.5
927.24866	26.6
928.48987	5.6
929.55505	53.4
930.60431	109.9
931.37012	25.8
935.56799	51.8
936.67188	8.5
938.54529	45.2
939.67847	37.4
942.54919	13.0
943.57190	9.3
944.62689	296.4
945.67242	140.1
947.55573	206.5
948.53851	38.0
951.48724	17.8
953.59741	8.2
954.63672	16.4
955.47894	24.5
956.60010	150.2
957.76788	34.3
958.59985	54.0
960.22833	4.8
963.58636	6.1
964.60052	4.2
965.70886	6.0
971.63818	10.2
972.74530	20.1
973.70990	17.5
974.54504	25.7
977.48730	11.4
978.55658	11.2
982.62891	20.8
983.62305	34.1
986.72327	10.6
987.60504	38.6
988.51270	13.5
989.69159	3.7
992.48309	2.4
993.73853	19.3
998.60370	23.5
999.41272	3.7
1000.64740	16.1
1003.55432	4.7
1004.57037	2.3
1007.87408	15.9
1008.65131	2.7
1009.72736	13.4
1010.47607	3.2
1011.52856	10.5
1013.45502	23.7
1016.49628	5.6
1020.63074	11.5
1023.49225	2.4
1025.58618	18.8
1027.69690	21.8
1029.78601	17.6
1030.67444	25.3
1031.61121	7.7
1032.55725	8.7
1036.57971	8.1
1040.62671	38.5
1041.66187	37.9
1048.58484	44.6
1049.64001	47.3
1051.53333	25.5
1052.78528	31.3
1053.55835	9.5
1057.63110	7.7
1063.53687	13.5
1065.52185	5.7
1071.55139	8.3
1074.77051	12.8
1089.80969	5.5
1092.41162	6.8
1098.33057	5.6
1113.64490	7.8
1114.56824	6.8
1131.60608	8.1
1134.02429	2.0
1138.80420	5.4
1139.73669	15.4
1158.65247	6.9
1161.53638	37.0
1163.46423	20.5
1179.45654	7.3
1186.49341	2.2
1197.60901	2.7
1199.75659	9.8
1204.40564	6.5
1205.55261	18.5
1207.56128	5.0
1208.69897	14.8
1229.58301	6.8
1274.67859	70.4
1275.55469	8.9
1278.86328	9.3
1291.50476	23.5
1357.69019	5.6
1373.74377	10.5
1375.02808	7.3
1388.71765	5.7
1390.58118	3.1
