# Supplementary material for: Top-Down and Bottom-Up Identification of Proteins by Liquid Extraction Surface Analysis Mass Spectrometry of Healthy and Diseased Human Liver Tissue
Source: J Am Soc Mass Spectrom. 2014 Sep 3;25(11):1953–61. doi: 10.1007/s13361-014-0967-z (PMC4197381; doi:10.1007/s13361-014-0967-z)
Supplement: Supplementary file 6 — (ZIP 3005 kb) [file 13361_2014_967_MOESM6_ESM.zip › data/MEGLPYPTMSETMAVCSHLGSCR_-4_4_65212.txt]

       m/z	          i	matches
 237.23328	       5.2
 285.39874	       3.9
 306.25378	       8.4
 311.52420	       9.0
 330.29608	       3.5
 354.25769	       4.5
 378.40378	      12.2
 388.22339	       6.3	y (11) (3+)-H2O, y (11) (3+)-NH3
 413.47617	      10.9	b (4) (1+)-H2O
 431.11536	      10.9
 431.98343	      88.5	y (8) (2+), b (4) (1+)
 435.40558	       5.1	b (8) (2+)-H2O
 437.44214	       3.5
 452.39984	       2.7
 458.38971	       3.5
 465.38568	      22.7	y (13) (3+)-NH3
 484.21826	       3.9
 493.71619	       2.7
 510.39612	      10.4	b (9) (2+)-H2O, b (5) (1+)-H2O
 528.16449	      13.9	b (5) (1+)
 536.67395	       2.6
 561.24756	       5.5
 565.71454	      13.0
 580.44678	       4.4
 589.42816	      16.2
 593.31866	       4.1
 607.45593	       7.2
 613.35944	      17.7
 617.29529	      14.3	b (11) (2+)-H2O
 625.63007	       5.8
 626.55316	      13.9	b (11) (2+)
 627.42780	       5.0
 630.54071	      14.2
 632.00867	      23.0	y (12) (2+)-H2O, y (12) (2+)-NH3
 642.46930	       5.3
 643.58521	       6.7
 645.83063	       7.8
 654.36407	       6.7	y (6) (1+)-H2O
 662.36743	       5.9	y (18) (3+)-H2O
 668.51947	       7.0	b (12) (2+)-H2O, y (18) (3+)
 669.18042	       5.2
 672.30902	       6.1	y (6) (1+)
 676.10052	       7.2
 677.59326	       5.5	b (12) (2+)
 705.12042	      25.8	y (13) (2+)
 705.76404	      12.4
 709.15198	       6.9
 710.54218	       6.4
 711.48883	       4.9
 718.72333	      39.6
 723.18243	       3.6
 736.32050	      22.3
 737.59680	       4.1
 739.75562	      18.4	y (14) (2+)-H2O, y (14) (2+)-NH3, y (20) (3+)
 740.56696	      11.1	y (7) (1+)-H2O
 744.58624	       2.5
 747.37604	      43.3
 748.58685	       4.7	y (14) (2+)
 754.67969	      21.7
 755.34778	       7.2
 756.70831	       6.9
 758.22260	      39.4	y (21) (3+)
 759.71356	      37.4	y (7) (1+)
 765.72125	      10.0
 767.62634	       4.8
 771.33252	      19.0
 772.29669	      11.3
 773.61176	       4.7
 783.58221	      14.7
 786.45007	      26.6	b (14) (2+), b (22) (3+)
 788.62811	      17.1	b (7) (1+)
 789.55359	       2.4
 795.69000	      23.6	y (22) (3+)-NH3, y (22) (3+)-H2O
 799.36292	       8.7
 800.47186	      13.1	y (22) (3+)
 801.88214	      41.2
 807.07312	       4.6
 807.99707	       6.9
 809.39319	      32.8
 812.89630	      30.1	y (15) (2+)-H2O
 815.90381	       5.8
 817.50482	      32.0
 822.48450	      20.4	y (15) (2+)
 823.84314	       7.6
 827.37531	      81.9	b (15) (2+)-H2O
 828.61365	      29.6
 834.35352	      72.1
 836.27295	      61.4	b (15) (2+)
 844.87006	       3.9
 845.57379	      52.6	[M+3H] (3+)+H, y (8) (1+)-NH3
 859.64465	      15.6
 861.69879	      23.7	y (8) (1+)
 862.55133	       3.0
 888.63763	      23.3	b (8) (1+)
 892.69250	      28.9
 898.54407	       7.5
 907.15546	      16.9
 934.87683	      31.2
 948.60352	       5.6
 957.13324	      14.0
 961.62646	      30.1	y (9) (1+)
 962.33777	      51.6
 973.69348	      14.6
 974.68201	      13.2
 991.21704	      27.7
1003.74139	       6.8
1014.70428	      11.8	y (10) (1+)-H2O
1015.58649	      23.7	y (10) (1+)-NH3
1017.79657	       5.4	b (9) (1+)-H2O
1041.29919	      27.9
1043.65002	       6.3	y (19) (2+)-NH3
1067.19971	      14.7
1068.68872	       7.8
1078.84753	      11.3
1091.60571	      11.7
1113.14282	      15.3
1125.14148	      25.3
1154.52991	      15.5
1176.12109	      24.4
1178.58875	       7.7
1180.37915	      24.3
1198.46155	      15.6
1201.70349	      12.4	y (22) (2+)
1203.70752	      10.4
1230.56787	      11.4
1269.88330	       7.8
1308.19604	      38.6
1371.21692	      16.0
1403.74915	      11.8
1455.71423	       4.9
