# Supplementary material for: Top-Down and Bottom-Up Identification of Proteins by Liquid Extraction Surface Analysis Mass Spectrometry of Healthy and Diseased Human Liver Tissue
Source: J Am Soc Mass Spectrom. 2014 Sep 3;25(11):1953–61. doi: 10.1007/s13361-014-0967-z (PMC4197381; doi:10.1007/s13361-014-0967-z)
Supplement: Supplementary file 6 — (ZIP 3005 kb) [file 13361_2014_967_MOESM6_ESM.zip › data/YAELSEEDLK_-4_4_2779.txt]

m/z	i	matches
171.05713	7.9
173.02686	16.7
175.24132	6.1
178.39532	20.8
180.16194	15.5
183.15387	20.1
184.08786	4.5
185.22449	53.8
189.06458	14.6
190.08875	6.2
193.35793	2.0
195.06769	13.8
196.14983	15.7
197.21658	60.7
198.16681	6.0
199.12372	52.1
200.25673	17.8
201.24118	24.2
202.16216	4.4
204.25453	6.4
205.10773	21.7
205.85634	8.6
207.08780	256.2
208.21152	49.4
209.06731	10.3
210.03561	3.1
211.34924	2.0
211.95152	4.8
213.12723	4.7
214.09302	5.2
216.19308	10.3
217.40265	21.7
218.22122	14.5
219.27971	22.4
220.46124	13.8
221.18750	50.6
224.22652	19.7
225.28798	101.3
226.21025	64.1
227.20584	42.0
228.29648	4.4
229.20197	26.0
230.26309	12.4
232.18817	6.3
233.23544	49.6
235.12537	485.7	b (2) (1+)
236.06804	60.2
237.19440	27.4
238.16661	14.0
239.35278	5.4
240.13065	16.5
241.54889	13.0
242.26187	85.9
243.11380	61.7
244.24319	79.6
245.16623	35.5
246.57816	12.1
247.19562	15.5
248.38748	10.8
249.29558	45.2
250.24240	33.7
251.26773	47.4
253.34897	48.1
254.28278	11.1
255.37793	13.0
256.62289	11.2
257.32166	13.2
258.46030	46.3
259.12411	18.2
260.30008	199.8	y (2) (1+)
261.27664	12.8
262.44946	23.9
263.18744	14.9
264.27737	8.6
265.22345	8.2
266.22150	2.2
267.29675	21.6
268.16754	22.0
269.28629	11.5
272.21115	25.8
273.31165	10.4
274.34143	4.6
275.39740	2.9
276.36407	106.8
277.37476	26.5
278.24985	21.2
280.17847	11.3
281.14841	15.5
282.26660	24.0
284.45728	1.9
285.32538	113.9
286.06955	5.1
288.62979	14.1
289.27649	5.6
290.47296	7.1
291.19431	12.6
292.12833	5.5
293.35190	6.1
294.32141	10.3
295.19580	10.3
296.32336	15.5
297.18109	16.4
298.38953	96.5
299.27756	11.5
300.19611	8.2
301.47015	8.7
304.20596	25.7
305.22617	18.0
306.26773	19.6
308.26465	9.7
310.39117	38.4
311.24658	20.1
312.37701	31.9
313.31342	20.8
314.36548	33.9
315.15027	2.1
316.14655	6.6
317.62085	2.5
319.35617	26.1
321.35486	12.1
323.29987	3.7
324.29422	14.3
325.71021	18.3
327.43005	59.6
328.47156	61.8
329.28705	6.1
330.21970	33.6
332.14166	7.3
333.35822	4.1
334.46060	14.0
335.34174	39.3
336.41364	27.5
338.26636	3.2
339.26794	12.7
341.40268	205.9
342.27063	2.2
343.35632	45.8
344.26819	66.8
345.40717	9.9
346.29797	9.3
347.51047	21.6
348.29626	30.8
349.51178	5.9
351.18857	38.1
353.40875	2.3
354.64972	28.4
355.43250	108.5
356.50565	22.8
357.28235	14.3
358.32895	15.4
359.28442	37.3
360.36694	8.9
361.30463	77.5
362.44806	7.6
363.23019	8.1
364.25952	383.5	b (3) (1+)
365.31299	34.1
366.38065	7.7
368.03638	10.8
369.33478	12.9
370.52591	34.4
371.60007	26.3
372.31204	9.8
373.31201	25.6
374.32385	15.9
375.53162	66.4
376.49512	23.8
377.35547	29.6
378.38956	19.4
379.40179	105.1
380.52951	54.4
381.36124	43.2
382.18430	6.2
383.41949	54.6
384.55817	12.7
385.49326	2.2
387.33588	5.6
388.40576	16.4
389.46201	17.1
390.51855	37.8
391.29962	89.9
392.28098	8.0
393.42474	51.4
394.12396	15.3
395.44830	5.7
397.24963	75.6
399.34927	29.6
400.42474	27.4
401.51678	4.0
402.57477	17.6
403.43680	6.8
404.22519	21.8
405.38840	53.4
406.27594	64.7
407.48779	18.9
408.47327	13.0
409.24670	9.4
410.98431	17.5
412.36725	40.8
415.30695	22.2
416.30603	53.5
417.17523	4.0
418.39551	17.1
419.48041	20.7
420.39160	7.9
421.37506	98.7
422.39630	29.7
423.63654	77.9
424.27203	26.4
425.60236	24.1
426.35504	11.9
427.56360	21.6
429.81250	32.6
431.30530	43.5
432.40790	47.4
433.34497	137.6
434.13867	5.6
435.47089	38.7
436.29645	6.9
437.50708	27.8
438.84534	41.4
439.50476	47.5
440.23737	18.6
441.30341	91.8
442.44598	28.4
443.34613	27.1
446.36292	21.5
447.72119	70.9
448.43323	126.6
449.30701	155.7
450.36853	78.0
451.37170	13.3
452.25787	12.6
453.50159	73.0
454.66650	39.2
456.68085	224.7
457.81085	23.2
458.54156	11.9
459.49585	65.9
460.74805	56.1
461.45404	35.0
462.72522	16.7
464.33246	71.0
465.34857	12.7
466.62439	23.7
467.70428	47.9
468.40570	24.1
469.36633	90.6
470.22888	14.7
471.29211	31.8
472.79333	15.9
473.42773	36.5
474.62805	46.8
475.31818	62.7
476.61176	139.0
477.43359	465.9	b (4) (1+)
478.47467	3150.4
479.25946	67.4
480.42841	45.9
481.62079	67.3
482.32159	91.5
483.27502	137.7
484.46185	175.8
485.40710	256.7
486.39752	58.3
487.41449	20.4
488.37128	73.1
489.38928	159.8
490.46533	200.6
492.16803	137.0
493.22827	26.2
494.47699	44.0
495.31512	24.4
496.47925	109.7
498.26984	78.9
499.27600	67.8
500.33905	79.0
501.30286	73.0
502.49933	40.2
503.26996	52.4
504.32819	233.4	y (4) (1+)
505.56409	38.8
506.38855	1218.1
507.38916	91.5
508.50409	64.3
509.63751	32.4
510.48413	18.6
511.38666	52.8
512.39026	53.6
513.60681	44.0
514.22772	25.3
515.29492	44.5
516.43597	14.9
517.49329	69.7
518.33105	316.3
519.29645	73.1
520.41614	43.5
521.55652	46.0
522.92944	140.9
523.72528	29.0
524.56097	154.2
525.51807	48.6
526.42438	85.6
527.25525	95.4
528.07532	22.5
529.96423	69.7
530.57983	8.8
531.45636	153.0
532.18378	101.0
533.46301	363.0
534.48505	116.9
535.42053	133.2
536.37146	182.2
537.45734	114.3
538.44153	222.3
539.55872	102.4
540.57727	138.5
542.18695	210.6
543.10095	33.0
544.39313	47.3
545.23187	83.1
546.30945	137.3
547.45959	115.8
549.88739	154.0
550.72632	101.8
551.47687	101.8
552.58911	175.2
553.51880	131.1
554.34448	104.1
555.30414	148.3
556.40662	88.1
557.41986	31.8
558.32965	16.6
559.03223	82.9
559.99011	101.5
561.30774	124.6
562.58832	191.8
563.42358	150.3
564.36249	153.4
565.54181	54.8
566.48328	85.4
567.50861	69.9
568.47131	112.4
569.28564	11.7
570.51404	169.6
571.55573	140.0
572.53876	122.2
573.49872	101.1
574.57343	197.0
575.89117	207.3
576.78204	158.5
577.84991	161.7
579.19562	92.4
580.42438	666.6
581.48248	1811.8	[M+2H] (2+)-NH3-H2O
582.41406	118.6
583.73370	77.4
584.42975	46.6
585.36542	102.9
586.67267	423.7
587.56909	177.3
589.20874	1438.9
590.01025	2589.0	[M+2H] (2+)-H2O, [M+2H] (2+)-NH3
590.85089	324.0
592.41583	628.8
593.31238	77.4
594.31403	6.0
595.80499	11.3
605.39270	6.6
607.33228	208.0
608.29401	53.0
609.52563	48.3
610.39618	27.6
612.31506	12.1
613.29565	5.7
614.25293	8.6
615.43665	33.7
616.42047	133.1
617.42535	60.7
618.52667	38.1
619.75342	97.8
621.26666	37.5
622.23157	26.8
624.76807	29.0
625.49512	4.7
627.50916	8.5
628.30139	6.1
629.44611	26.6
630.47980	26.3
631.15009	12.9
633.32465	471.3	y (5) (1+)
634.36328	139.1
635.40338	25.2
636.61719	135.4
637.39856	99.1
638.40198	7.4
639.32611	7.4
640.52844	51.7
641.47461	20.6
643.27490	28.2
644.73212	32.1
645.39880	33.7
646.65399	165.0
647.39240	27.2
648.03674	23.8
649.29510	51.1
650.08582	23.7
651.24023	131.1
652.04706	17.8
652.71967	9.1
653.80890	15.4
654.50311	50.6
655.21454	16.7
656.51990	7.3
657.81177	29.7
659.59509	156.7
660.59296	157.3
661.32916	29.6
662.32806	51.8
663.52301	63.2
664.19940	26.8
665.42902	29.8
666.45514	14.2
667.40668	5.3
668.38794	6.1
669.26001	60.9
671.33337	42.0
672.36902	10.8
674.40845	18.9
675.44305	59.8
676.47290	28.5
677.34442	53.5
678.40656	475.8
679.32581	120.1
680.44666	114.6
681.34430	47.5
682.21729	48.9
683.31763	27.8
684.96655	59.7
686.64331	152.9
687.60449	48.4
688.37732	11.4
689.54175	119.5
690.62268	112.6
691.75537	43.8
692.67853	53.3
693.38397	77.2
694.44324	60.8
695.49969	21.6
696.58289	45.5
697.73950	117.0
698.73615	46.8
699.58081	21.7
701.22333	43.9
702.22449	75.8
703.37604	94.6
704.45007	91.7
705.59991	29.7
706.33215	5.2
707.21588	16.3
708.14233	21.6
708.97882	4.2
710.55853	4.5
712.31201	189.0
713.35040	101.2
714.39520	61.1
715.68353	117.7
716.60681	84.3
717.64709	35.6
718.39673	11.6
720.34796	1783.6	y (6) (1+)
721.48499	382.6
722.13977	26.0
722.85620	8.4
723.50983	86.4
724.62494	391.3
725.58722	170.0
726.37250	27.2
728.45367	27.6
729.42981	28.4
730.55408	14.9
731.76233	132.2
732.59729	67.9
733.85187	20.5
735.05249	94.9
735.76886	54.9
736.40961	42.6
737.31128	10.2
738.29547	51.5
739.19440	30.4
740.70789	19.9
741.51300	31.4
742.74109	60.0
743.78558	60.6
744.46222	38.4
745.70898	108.4
746.71686	129.8
747.97461	130.5
749.60590	111.1
750.51831	107.7
752.42480	92.5
753.62329	127.6
754.53552	94.2
755.74414	27.0
758.19427	141.6
759.27399	95.6
760.56018	17.5
761.52258	50.4
762.48462	56.5
763.56628	70.0
764.42908	60.3
765.51251	164.2
766.66461	73.1
767.45789	26.8
768.63977	11.8
769.46265	23.0
770.85895	34.2
771.70203	21.5
772.50116	31.7
773.39124	25.4
774.51691	49.3
775.61212	230.8
776.51337	134.1
777.63599	45.5
779.33710	9.1
780.34033	139.3
781.34009	97.6
782.13678	19.6
783.77539	60.4
784.44104	96.3
785.57587	36.3
786.54034	53.2
787.59515	40.1
789.19055	582.6
790.13385	276.3
791.20667	125.8
792.51031	36.8
794.56537	33.2
795.84155	69.1
796.57452	24.1
797.67511	124.3
798.84210	410.6
799.73132	51.0
800.45605	32.2
801.34766	36.0
802.43011	35.2
804.02252	309.3	b (7) (1+)-H2O
805.14954	664.7
805.92523	227.9
806.72003	122.3
807.67108	46.2
809.46362	27.9
810.63483	4.3
811.54291	73.0
812.38318	26.1
813.49084	17.2
814.50690	44.0
815.49005	43.4
816.56598	23.8
817.79785	54.3
818.56952	709.1
819.57941	238.6
820.63696	9.3
821.65765	2.6
822.54175	114.0
823.76947	93.9
824.84320	133.1
825.72388	146.6
826.44537	32.8
827.65411	22.8
828.78485	60.2
829.60016	5.7
830.25537	25.2
831.67346	83.6
832.53607	55.0
833.57770	1112.7	y (7) (1+)
834.47845	434.2
835.29480	19.6
836.42896	18.9
837.54449	7.2
838.53101	55.3
839.48407	80.5
840.57904	146.2
841.44531	400.9
842.46387	140.2
843.54639	66.1
845.14697	39.9
846.55426	22.7
847.48822	96.7
848.61176	6.1
849.54791	22.0
851.44299	84.0
852.58221	23.5
853.45935	10.2
854.53265	18.1
855.43622	27.9
857.48914	337.7
858.22894	26.2
859.16577	24.1
860.47827	28.2
861.55920	6.4
862.28217	38.4
864.61420	45.3
866.33624	23.8
867.45624	16.0
868.71924	34.1
871.68738	20.3
872.50708	16.4
874.36426	19.6
875.78125	18.8
878.59637	52.1
879.53009	14.7
881.57941	40.4
882.50812	19.3
883.53925	9.5
884.53235	54.5
885.48169	8.1
887.58209	23.5
888.36011	11.2
891.31317	21.0
892.60413	12.3
893.59430	24.5
895.54944	5.6
896.54742	6.1
898.42230	649.8
899.50171	199.4
900.47064	86.2
901.60388	23.1
902.48315	11.8
903.51880	18.6
904.48712	6.6
905.49298	6.4
906.47180	4.6
908.75311	2.6
911.58655	469.9
912.54065	276.4
913.61517	80.6
914.42786	19.6
918.51764	18.4
919.54810	34.8
920.54132	237.0
921.60028	103.2
922.56293	18.2
923.65820	6.4
925.64856	22.6
927.57269	21.1
928.77081	29.0
929.51648	11.7
933.48773	30.5
934.58710	5.7
935.54199	11.2
936.72229	63.8
937.50220	311.5	b (8) (1+)
938.51825	106.8
939.63342	23.5
940.84698	29.3
941.64862	6.6
944.52118	146.1
945.52850	35.7
946.54175	24.4
947.56262	34.5
948.54346	42.7
949.70874	49.9
950.48364	22.2
951.53784	181.2
952.38190	8.7
953.45496	306.5
954.59821	227.4
955.54810	874.3
956.61322	370.1
957.78735	21.8
959.78271	15.0
960.71313	13.3
962.51520	1278.1	y (8) (1+)
963.46027	467.1
964.45789	56.4
965.31494	15.8
966.55652	9.6
967.43347	5.8
968.58917	23.0
969.56885	101.3
970.44403	79.3
971.59937	125.0
973.60657	32.9
974.69769	5.9
975.60852	79.4
976.49304	23.1
977.61243	4.7
978.49640	2.9
979.58569	44.0
980.58124	69.0
981.56726	30.5
982.48102	24.6
984.52246	4.7
986.56653	16.1
989.18958	8.6
993.07306	33.0
993.73193	21.5
994.38812	16.1
996.63495	36.8
997.69073	48.1
1002.73547	27.3
1003.60681	55.1
1005.40277	12.3
1006.56226	46.8
1007.41382	66.1
1008.40491	39.4
1010.15765	27.8
1010.77771	10.8
1011.47229	177.1
1012.49487	134.3
1013.53705	47.2
1014.47888	21.2
1015.91644	10.9
1019.26971	8.2
1021.55231	16.7
1022.78839	2.5
1023.74982	47.1
1024.39380	4.1
1025.60583	47.5
1030.67798	24.6
1031.54614	57.1
1032.54358	60.2
1033.57629	136.7
1034.55603	64.6
1041.65332	23.7
1045.48083	5.3
1048.02710	38.6
1049.62915	117.4
1050.46228	201.0	b (9) (1+)
1051.58691	75.3
1052.48315	16.3
1062.71680	10.5
1063.44556	15.3
1064.56885	13.6
1065.41455	11.8
1066.39429	10.0
1067.36401	4.7
1068.74866	13.1
1075.59705	38.9
1077.57056	23.9
1080.60120	10.6
1082.69360	3.2
1094.50818	7.6
1118.67285	20.6
1160.73059	10.4
1171.49365	2.8
1179.50085	11.2
1192.77234	9.4
1200.32837	10.5
