# Supplementary material for: Top-Down and Bottom-Up Identification of Proteins by Liquid Extraction Surface Analysis Mass Spectrometry of Healthy and Diseased Human Liver Tissue
Source: J Am Soc Mass Spectrom. 2014 Sep 3;25(11):1953–61. doi: 10.1007/s13361-014-0967-z (PMC4197381; doi:10.1007/s13361-014-0967-z)
Supplement: Supplementary file 6 — (ZIP 3005 kb) [file 13361_2014_967_MOESM6_ESM.zip › data/SFGTTVSPWVVPMDALMPFAVPNPK_-4_4_42475.txt]

m/z	i	matches
255.02576	4.2
257.20331	3.5
264.12701	2.4
277.29251	5.5
293.72906	20.8
295.16855	6.1
311.27960	3.9
316.32501	3.9
335.52881	14.7
344.30554	10.1
352.56052	12.9
356.16864	4.0
360.84079	13.4
363.34192	22.3
364.42966	11.0
369.87097	5.3
383.53271	9.9
394.25421	10.7
410.38748	13.9
411.92261	8.0
413.51376	5.9
415.43182	14.9
429.69672	2.7
435.25244	41.1	y (8) (2+)
435.98706	10.5
437.09946	24.7
438.27393	8.6
446.36517	5.9
447.23563	10.3
452.38809	15.4
453.32721	6.0
455.49255	51.4	y (4) (1+)
456.47266	34.1
457.34918	11.0
465.51996	2.7
467.34543	4.7
470.54968	13.7
473.56293	10.9
475.41138	12.6
481.81335	3.8
483.24228	4.4
486.26172	4.5
490.29169	7.1
494.47809	9.3
495.33270	20.7
498.62170	13.4
500.54059	6.2
501.34619	21.0	y (9) (2+)
504.04913	3.8
507.62598	8.0
514.27850	4.3
516.26764	4.6
518.36670	19.5
519.43195	12.8
521.78888	5.3
524.37830	5.8
526.37817	9.5
528.29303	16.2
531.44629	20.0	b (10) (2+)
542.30249	3.8
554.45392	37.1	y (5) (1+)
556.99963	14.5
558.48273	18.6
559.50519	16.6
563.30261	12.9
564.42120	9.1
565.24829	8.7
569.49249	10.7
570.51416	24.7	y (16) (3+)-H2O, y (16) (3+)-NH3
572.31934	9.1
575.27185	19.4
576.24890	6.6
577.42145	14.2
582.52289	39.5
584.56805	29.7	y (11) (2+)-NH3
585.21741	3.0
585.83643	10.4
593.33667	29.5	y (11) (2+), b (6) (1+)
595.05206	60.6
595.70752	4.7
598.15179	15.9
599.02313	19.0
599.66656	8.8
603.17023	4.5
606.46747	34.3
609.37091	14.4
610.39471	18.2
612.04321	14.1
613.20612	12.4
614.38062	5.5
615.49902	12.2
616.48639	4.3
619.55573	14.3
621.99579	8.4
623.54620	15.4
625.42847	17.1
626.44318	16.4
628.41516	6.5
629.47827	8.3
631.53131	18.1
633.42432	14.5
636.50000	7.2
640.13104	14.4
642.39954	6.6
643.25952	4.7
644.86664	5.3
646.46887	4.2
649.40887	13.1
650.40466	13.8
652.83899	6.9
654.65948	3.6
658.35626	10.8
659.49225	41.3
660.64069	35.8
662.58337	4.5
663.67767	4.2
664.84894	2.4
670.25989	9.3
675.54468	7.6
677.52869	16.9
678.31201	16.2
680.26318	7.4
681.65204	44.2
682.46600	6.4
684.49091	5.9
686.71991	9.4
690.46082	21.3
692.00958	54.8
694.33527	5.3
695.41229	24.7	b (13) (2+)
696.34290	3.4
697.62677	11.6
698.51422	54.1
700.69568	25.7
703.42523	6.3
708.71759	13.0
709.76563	18.0
710.42059	3.4
712.37555	10.8
716.68597	8.4
720.56403	4.1
721.66113	9.9
723.02240	19.1
724.50018	27.5
727.36920	8.8
729.41064	24.1
731.05255	17.4
731.72955	20.7	y (20) (3+)
732.50653	13.7
733.63910	25.6
734.55597	24.2
735.51544	9.3
742.11389	22.4
744.63635	112.9	b (14) (2+)-H2O, b (21) (3+)
745.56427	22.6
746.70184	59.5
747.63385	23.1
748.36414	3.9
749.50146	15.0
752.52887	4.0
755.27533	14.7
758.47125	12.6
759.80035	75.5	b (8) (1+)-H2O, y (21) (3+)-NH3, y (21) (3+)-H2O
760.80719	6.6
762.44745	13.4
763.47144	12.1
764.41290	23.7	y (14) (2+)
765.42206	17.8
767.13269	10.1
768.11169	43.0
768.75720	15.7
769.58966	4.1
771.05310	51.2	b (22) (3+)-H2O
772.40460	9.5
773.54633	10.3
774.34094	19.3
775.44861	9.7
776.45679	12.9
777.47601	53.0	b (22) (3+), b (8) (1+)
778.33124	7.9
779.36749	50.1	b (15) (2+)-H2O
780.15814	5.3
780.80792	6.9
782.63770	13.9
784.45612	7.2
785.83893	18.2
787.16718	11.0
787.79657	21.9
788.76508	62.3	b (15) (2+)
789.96490	34.6
790.56940	20.9
791.87402	4.8
792.88702	21.2
793.53546	3.8
795.77826	123.9
796.65540	28.5
797.64728	19.0
798.70337	24.5
800.39386	25.1	y (22) (3+)
803.01276	15.6
803.80219	68.0
805.09644	3.7
806.56158	38.8
807.23413	58.5
808.66223	6.8
809.51636	23.5	b (23) (3+)-NH3, b (23) (3+)-H2O
810.46802	4.5
812.47723	7.2
814.31525	93.0	y (15) (2+)
815.05920	15.6
816.35608	4.1
817.40173	15.9
819.15546	16.4
820.66986	104.6
824.37366	55.1
825.96002	256.5
826.65454	136.1
828.04962	27.3
829.61768	15.3
830.41095	51.3
831.58978	15.1
832.72607	2.9
833.54431	9.6
834.55286	13.7
835.50647	26.8	b (16) (2+)-H2O
837.01611	38.8
837.76794	88.9
838.54858	24.8
839.54797	10.9
840.73950	36.8
843.58917	105.8
844.91980	144.2	b (16) (2+)
845.68640	43.3
848.95154	66.4
849.97650	7.2
850.97339	49.5
852.58527	163.4	y (8) (1+)-NH3
853.47571	88.0
854.84106	15.9
856.86536	86.2
857.53973	6.2
858.33759	97.1
861.71661	9.3
862.97107	15.4
863.71039	23.6	y (16) (2+)
864.51624	131.3
865.49945	23.7
866.55817	97.8
867.53522	24.2
868.47839	26.1	y (24) (3+)
869.62524	244.4	y (8) (1+)
870.65320	112.9
871.55188	20.5
872.76440	35.2
873.89502	9.0
874.91681	32.5
875.83789	7.0
876.76636	5.2
878.36926	38.0
879.26379	129.2
880.20062	32.3
881.08728	12.6
882.05096	28.7
883.13519	143.2
883.94104	29.2
885.15594	61.6	[M+3H] (3+)-NH3-H2O
886.25555	2.9
887.30115	20.7
888.22510	54.2
890.04962	11.1
890.70044	39.6	[M+3H] (3+)-NH3, [M+3H] (3+)-H2O
905.22351	94.3
908.68054	12.2
909.38397	3.4
910.34271	30.6	b (17) (2+)
911.41412	12.8
912.86505	5.9
913.55225	23.8
914.99579	36.5
915.72559	55.3
917.18390	81.7
919.13080	18.6
919.78278	60.4
923.35187	391.6
924.26697	111.5
925.27820	88.7
926.68408	6.8
928.78247	18.2
933.31555	29.0
939.28961	240.0
941.53436	47.9
942.90875	22.6
943.77533	45.7
947.55133	11.2
949.78937	23.3	b (18) (2+)-H2O
951.52405	23.7
953.47046	13.6
954.95319	142.8
955.93726	37.2	y (17) (2+)
958.45905	12.2
959.52905	7.5
960.54462	5.5
961.27740	17.1
963.22321	38.4	b (9) (1+)
965.14087	34.6
965.78467	23.8
966.60730	61.5
968.68640	38.7
969.50299	5.8
973.41473	74.2
974.56995	38.0
975.71558	25.8
977.45667	13.6
978.36365	6.2
979.51233	6.9
981.86615	70.2
982.78546	1.7
983.62292	77.9	y (9) (1+)-NH3
984.74890	13.2
985.48303	8.3
986.30841	51.4
990.66406	9.6
993.59082	44.1
994.55103	21.4
995.96747	6.8
997.68396	66.9
998.64642	7.0
1000.25256	100.1	y (9) (1+)
1001.22028	73.9
1002.84235	25.5
1003.59576	27.3
1006.77777	26.2
1007.67169	141.7
1009.56940	16.4
1010.86438	75.5
1012.61255	22.9
1014.13867	131.7
1016.31110	64.7
1018.60413	3.6
1021.01880	22.1
1021.99786	22.9
1023.22906	31.5	b (19) (2+)-H2O
1025.67004	6.0
1026.71460	36.1
1029.39282	130.5
1030.66125	8.9
1032.49097	104.6	b (19) (2+)
1033.45593	40.5
1034.65027	5.9
1036.70483	67.0
1037.53088	91.7
1038.99915	98.2	y (19) (2+)-H2O
1040.04419	44.8	y (19) (2+)-NH3
1040.71851	35.0
1041.59656	22.3
1044.61096	24.8	b (10) (1+)-H2O
1046.44470	5.1
1048.08313	67.5	y (19) (2+)
1049.22632	33.2
1049.85864	9.5
1051.35364	16.5
1052.55823	23.6
1054.34399	47.6
1057.20630	43.7
1060.61584	92.7
1061.52759	62.4
1062.42871	48.6	b (10) (1+)
1063.98035	47.0
1064.86780	107.5
1066.90417	11.7
1068.45496	95.6	b (20) (2+)
1069.18274	18.7
1072.69312	74.4
1073.69885	15.4
1077.03015	15.0
1078.68481	63.6
1079.32446	151.3
1080.64319	36.2
1085.20911	32.5
1087.10828	25.8
1093.25378	38.7
1094.35828	2.5
1096.40710	62.9	y (10) (1+)-NH3
1097.42993	32.3
1098.85645	87.5	y (20) (2+)
1102.76343	21.7
1103.65076	44.5
1105.48389	29.8
1106.46167	23.3
1107.66138	8.8
1109.61047	57.1
1111.53101	9.4
1116.17358	33.1
1117.64575	21.8	b (21) (2+)
1118.78906	65.8
1120.99646	31.9
1121.99438	26.8
1122.70520	23.3
1124.70056	11.1
1125.97437	21.4
1130.95386	55.4
1133.30566	2.9
1138.04944	26.5
1138.97595	45.8	y (21) (2+)-H2O
1139.67725	19.0
1140.53430	7.6
1141.70569	43.0
1143.83777	25.0	b (11) (1+)-H2O
1144.59155	4.2
1145.44446	5.9
1146.39954	36.8
1147.74512	12.6
1149.59033	18.3
1151.50171	19.2
1152.69446	23.5
1153.64099	24.1
1154.66589	26.3
1155.49829	7.5
1157.69666	27.5	b (22) (2+)-H2O
1161.68848	32.3	b (11) (1+)
1162.75891	40.3
1163.89807	4.4
1165.18481	9.3
1165.78821	53.2	b (22) (2+)
1168.36475	10.9
1174.28418	28.6
1176.73230	4.4
1177.71399	4.2
1180.58057	28.4
1183.23108	23.1
1184.65259	6.6
1185.97473	21.2
1189.14478	32.8
1190.69934	10.2
1192.12036	7.5
1193.04077	21.8
1202.26746	14.3
1203.29553	9.7
1207.74963	30.4
1208.62427	5.8
1210.51233	2.1
1214.80786	4.9
1216.95459	7.7
1217.67432	6.2
1221.80444	6.3
1223.69958	14.2
1225.89380	19.2
1227.70642	4.2
1229.17798	15.5
1230.37268	36.3
1231.58923	6.0
1233.81885	23.9
1235.41553	45.4
1237.65015	68.5
1238.60510	31.9
1239.29773	28.4
1244.34558	10.3
1248.63086	6.1
1251.92395	12.2
1252.85193	4.6
1254.14331	24.9
1254.81140	34.7
1255.84937	4.4
1258.88123	13.8
1264.21265	10.2
1265.28784	39.6
1272.67468	17.2
1273.55664	34.9
1277.63159	4.1
1286.62537	5.9
1287.58313	55.9
1289.83984	47.1
1297.48889	9.5
1301.80774	12.6
1307.03418	11.7
1310.61804	11.6
1322.57922	13.5
1326.55139	15.5
1336.90735	29.7
1345.91663	12.2
1348.65576	12.6
1352.76294	13.2
1357.53381	10.8
1360.73962	24.7
1373.06812	7.6
1387.57385	37.6
1393.67969	9.7
1394.80652	3.2
1398.97839	16.7
1400.10400	14.2
1400.74255	8.2
1409.68311	15.2
1429.79541	4.9
1433.85779	3.7
1435.80615	25.7
1437.74097	8.4
1443.01672	23.6
1443.78076	4.9
1449.56616	2.7
1452.25854	27.6
1464.61536	18.1
1466.55823	10.3
1467.64221	14.1
1476.76160	3.8
1485.63782	7.7
1499.88550	8.8
1503.84680	5.5
1504.74438	4.1
1506.84851	3.6
1521.10791	21.3
1535.44995	7.4
1543.89148	12.1
1551.81860	5.7
1561.72156	15.6
1562.89856	16.2
1576.95605	11.6
1580.85669	16.9
1582.91846	11.6
1590.85498	11.5
1594.75476	3.0
1616.94421	9.4
1633.84790	4.2
1635.30139	8.2
1644.65601	4.6
1653.14758	4.9
1683.78430	11.4
1688.89514	8.4
1714.62109	39.3
1736.76086	4.8
1801.78271	8.7
1803.97217	7.5
1820.23816	40.3	b (17) (1+)
1821.21338	24.6
1822.09204	37.3
1855.77454	9.0
1873.91821	8.1
1993.17371	10.5
