# Supplementary material for: Top-Down and Bottom-Up Identification of Proteins by Liquid Extraction Surface Analysis Mass Spectrometry of Healthy and Diseased Human Liver Tissue
Source: J Am Soc Mass Spectrom. 2014 Sep 3;25(11):1953–61. doi: 10.1007/s13361-014-0967-z (PMC4197381; doi:10.1007/s13361-014-0967-z)
Supplement: Supplementary file 6 — (ZIP 3005 kb) [file 13361_2014_967_MOESM6_ESM.zip › data/KIDVMPIQILANEEMK_-4_4_8251.txt]

m/z	i	matches
181.32442	4.0
182.21590	4.2
183.43704	7.7
184.04501	3.1
194.41611	2.0
195.18759	6.8
196.09967	2.3
199.29373	17.6
201.13832	27.4
204.27225	5.1
205.28867	19.6
207.05130	2.2
209.18761	11.1
212.23038	12.5
213.14243	13.1
214.10864	4.4
215.18213	16.8
216.15138	2.4
217.18304	21.1
224.22415	5.5
227.20488	40.1
228.37477	47.3
229.12129	38.3
230.07993	10.7
233.20973	5.1
235.25485	10.0
237.11331	2.8
240.20979	2.6
241.68539	10.7
242.31583	50.5
243.38364	20.0
244.43562	2.7
246.36005	34.7
247.17099	25.4
249.19293	55.7
250.28058	10.1
252.99992	5.4
254.21201	6.6
255.17937	2.7
256.27988	12.6
257.20242	5.7
258.23688	45.1
259.30890	14.0
260.29279	83.3
261.23004	27.3
263.26807	6.1
266.88284	18.7
267.48816	29.3
268.28369	4.9
271.27176	19.5
272.17026	6.2
276.24408	21.2
277.38297	89.9
278.22534	16.4
279.18863	14.8
280.27786	8.7
282.33423	17.2
283.28796	7.4
284.25046	55.8
285.39243	34.1
286.28711	24.9
287.52179	13.5
288.39670	26.3
289.77875	36.7
293.40259	7.5
294.40936	8.0
296.37079	18.0
297.33850	17.2
298.35226	6.8
299.27051	27.8
300.33304	27.8
302.36627	22.7
303.32617	11.7
306.24835	11.6
308.37701	15.1
311.23956	4.6
312.21173	15.6
313.38068	14.5
314.32745	15.8
316.17664	15.5
318.81281	35.7
319.56873	23.0
321.63416	1.3
322.72571	23.3
323.33078	10.4
324.23962	7.3
325.25247	10.5
326.62540	12.2
327.55450	50.2
328.31946	20.0
329.57477	21.9
330.44122	22.1
331.44598	24.0
332.37115	20.3
333.31180	6.7
334.21710	48.8
339.48169	31.5
340.35315	19.9
341.39017	26.4
342.39008	24.7
343.46158	12.2
345.44470	15.7
346.59396	10.6
347.37967	31.5
348.35150	15.0
349.86902	22.0
351.11816	29.8
352.47079	4.9
354.69083	10.9
355.50623	12.8
357.41949	20.8
359.35202	26.7
362.40530	12.3
366.13470	26.1
367.50366	61.3
368.40277	6.3
369.38858	150.6
371.38217	35.5
372.43079	35.7
373.45093	1.9
375.07910	28.6
376.21298	49.8
377.37134	28.1
378.28406	17.1
381.24292	95.3
382.24817	25.4
385.24683	9.3
388.56091	13.3
389.41766	14.1
390.30176	10.8
391.24924	15.9
392.49530	13.9
393.35016	25.5
395.52789	15.1
397.34717	13.9
398.56281	37.3
402.46436	6.5
405.42737	50.2
406.55209	37.0
407.32605	16.0
408.57849	16.1
409.90802	13.6
411.38995	17.3
412.48517	13.0
413.46960	21.3
414.53796	20.1
415.49414	27.0
416.39893	24.5
417.35168	19.4
418.35706	38.2
420.44879	3.7
421.84680	42.9
422.61542	7.0
423.62225	201.5	y (3) (1+)
424.51965	44.5
425.87177	442.5	y (7) (2+)
426.51587	77.9
428.18140	87.6
429.09485	30.7
430.35217	1.8
432.51611	359.0
433.44116	27.6
434.68854	9.5
435.34106	4.7
436.21576	28.1
437.56671	106.0
438.50568	21.8
439.55957	51.4
440.38281	105.9
441.24646	56.1
442.35468	32.7
443.19983	16.6
444.43341	3.8
445.60938	36.7
446.33496	208.4	b (12) (3+)-NH3, b (12) (3+)-H2O
447.07831	33.5
447.95221	49.6
449.29950	35.6
451.71777	40.9
452.45691	142.7
453.55902	89.5
454.43213	5.8
455.48053	14.8
456.20526	7.9
457.34900	53.9
458.58795	22.4
459.62372	24.5
460.56250	40.5
461.35242	18.8
462.23187	45.4
463.00519	64.0
464.04370	73.3
465.34674	16.1
466.48639	7.9
467.57178	41.1
468.40399	6.5
469.56586	5.2
470.29175	38.5
471.27618	180.9	b (8) (2+)
472.24872	14.4
472.95782	30.8
474.10815	22.5
474.77521	57.3
475.49799	16.6
477.45886	170.9	y (12) (3+)-NH3, y (12) (3+)-H2O
478.23651	25.9
479.29266	23.2
480.16925	38.0
481.58679	57.9
482.33270	53.7
483.69507	128.5
484.37109	73.5
485.63171	23.2
486.31665	10.6
488.21967	58.6
489.34515	187.1	b (13) (3+)-H2O, b (13) (3+)-NH3
490.49481	50.9
491.50873	30.2
492.44836	9.4
493.33661	31.4
494.26044	14.5
495.52667	60.6
496.46545	76.9
497.50702	19.6
498.54980	73.0
499.54071	49.2
500.34119	142.6
501.47626	122.9
502.40186	38.1
503.52441	204.8
504.64923	67.3
505.65881	98.0
507.39191	1106.0
508.24823	20.3
510.19342	54.5
510.99774	16.1
512.07886	13.6
513.66760	256.5
514.45532	179.1
515.18622	31.5
516.39197	38.5
517.22742	17.8
519.09326	579.2	b (9) (2+)-NH3, b (9) (2+)-H2O
519.96954	172.4
520.87982	66.4
522.00079	53.7
522.84521	55.1
524.15686	8.7
525.24347	82.8
526.95996	108.9
527.92712	1006.1	b (9) (2+)
528.99866	31.9
529.73383	22.0
530.44739	45.4
531.42194	31.9
533.18726	73.0
534.11316	189.0	y (4) (1+)-H2O
534.97797	141.5
535.83881	27.1
536.50024	10.4
537.86127	90.5
539.07855	63.6
539.92871	91.9
541.14722	40.1
541.75543	16.4
542.52332	26.3
543.34070	61.9
544.74799	19.9
545.42853	31.8
546.20276	25.0
548.18909	153.7
548.84662	67.4
549.76605	42.2
551.32935	586.2
552.37793	137.4
553.49597	124.3
554.55426	194.8	y (14) (3+)
555.52924	131.9
556.43652	58.4
557.72559	81.8
559.21045	19.4
560.23950	59.3
561.24652	232.6
562.20917	169.4
563.51898	478.5
564.44043	42.9
565.14960	43.4
566.75031	62.0
567.40723	108.7
568.48041	8.5
569.41937	47.9
570.48004	744.5
571.33960	66.2
572.28748	24.3
573.45728	66.1
574.15125	110.3
575.61853	717.0	b (10) (2+)-H2O, b (10) (2+)-NH3
576.55072	226.6
577.34229	57.3
578.34302	64.8
579.66333	138.1
580.37671	29.4
581.33575	130.2
582.68494	29.3
584.27460	987.6	b (10) (2+)
585.08081	759.1	b (5) (1+)-H2O
586.14191	240.7	y (15) (3+)-H2O, b (15) (3+), b (5) (1+)-NH3
587.27936	69.0
588.11938	193.5
589.28479	71.4
590.40863	211.6
591.51099	296.2
592.57111	123.8
593.52478	124.2
595.02783	183.5	y (10) (2+)-NH3
595.86053	59.3
596.94141	70.9
598.18036	257.1
599.16736	351.7
600.18164	62.9
601.06427	27.5
601.69385	194.5
602.67133	379.1	b (5) (1+), y (10) (2+)
603.43848	192.6
604.70325	59.1
606.05518	519.2
606.86761	149.2
607.46802	271.2
608.30634	334.7
610.51910	979.6	b (11) (2+)-H2O
611.52234	409.8	b (11) (2+)-NH3
612.65308	175.3
613.35345	155.0
614.22650	156.8
615.53918	93.2
617.21655	501.2
618.35193	228.6
619.66998	880.6	b (11) (2+)
620.46161	485.1
621.61615	269.3
622.57214	180.1
623.59216	742.9	[M+3H] (3+)-NH3-H2O
624.42029	152.9
626.04535	3351.7
627.06390	1387.8
628.16174	185.7
628.76270	30.4
629.94788	5.0
632.77081	14.8
634.17426	21.9
635.02246	2.1
636.33008	6.3
639.01013	15.3
640.52783	1.5
641.59698	27.2
642.62341	23.0
643.38159	23.5
644.32312	4.0
645.54901	3.5
646.37836	2.4
647.77350	125.3
649.26978	63.4
650.68805	56.5
651.32953	41.3
652.32227	98.1
653.33405	36.8
654.15338	27.9
655.65967	5.7
657.42181	118.0
658.52692	63.2
659.57281	107.1
660.44476	35.8
661.17017	49.8
662.15161	8.3
663.41803	5.8
664.55890	47.1
666.29840	1295.3	y (5) (1+)
667.42596	420.8	b (12) (2+)-H2O
668.65857	206.2	b (12) (2+)-NH3
669.33466	105.6
670.12738	38.4
671.30170	37.2
672.07568	45.0
675.57672	77.0
677.19550	268.2	b (12) (2+)
677.90350	114.2
679.13007	66.8
679.78168	97.6
680.68384	56.1
682.40222	41.5
683.50958	104.7
685.14355	22.2
686.46906	17.1
687.44452	24.1
688.59973	10.6
689.83246	67.7
692.18219	40.1
693.11804	36.4
694.46356	57.8
695.17566	15.9
696.25085	80.9
697.47583	24.3
698.59515	20.7
699.64667	70.8
701.24646	288.8
702.08081	45.9
702.83911	41.2
703.72504	7.4
704.86084	166.4
705.52533	4.0
706.59509	75.9
708.02570	155.5
709.11725	151.7
710.05353	175.4
710.82318	27.8
711.73889	44.9
712.57495	198.6
713.49347	36.3
714.63934	47.6
715.40973	179.5
716.12897	381.9	y (12) (2+)-H2O, y (12) (2+)-NH3
717.18970	94.4
718.42102	527.0
719.44128	236.1	y (6) (1+)-H2O
720.31433	233.4	y (6) (1+)-NH3
721.53729	99.8
722.51013	29.0
723.11127	12.2
724.30341	69.1
725.73871	77.1
726.82330	33.8
727.96545	13.5
729.27319	129.0
730.51270	137.2
731.67889	271.5	b (13) (2+)-H2O
732.47363	75.9
733.13306	68.2
733.80176	47.7
734.87128	56.0
735.72662	157.1
736.57544	252.1
737.46875	2449.2	y (6) (1+)
738.48053	925.1
739.65631	213.0
741.49457	303.0	b (13) (2+)
742.82794	186.0
743.57062	200.2
744.78674	106.7
745.75763	243.8
747.02936	263.9
748.18378	92.0
748.99432	77.5
750.51691	321.2
751.41895	433.3
752.39319	148.9
753.35791	49.7
754.43176	120.6
755.48346	72.2
756.78839	4.2
757.70868	78.1
758.68079	71.4
759.42084	14.5
760.24323	31.2
761.61395	65.2
762.52527	11.5
763.66785	20.0
764.71344	108.6
765.70117	142.7
767.08826	159.4
768.00928	50.3
768.61444	147.2
769.99701	283.5
770.88080	236.2
771.64594	33.7
772.69611	294.7
774.42114	953.1	y (13) (2+)
775.30621	446.0
776.29590	102.8
777.70996	66.4
778.39502	345.0
779.31714	433.5
780.19305	685.1
780.93988	767.4
782.04877	148.7
782.99286	93.6
783.98676	452.4
784.76025	503.5
785.83258	181.5
787.17706	141.3
788.02399	111.8
789.50751	36.2
790.23810	58.9
791.42133	109.0
792.78577	45.5
793.64874	55.3
794.62415	33.4
795.61475	51.7
796.66711	317.7	b (14) (2+)-H2O, b (7) (1+)-NH3, b (14) (2+)-NH3
797.64777	198.7
798.80566	67.1
799.85345	40.8
801.35913	245.3
802.46790	262.5
803.43164	279.4
804.17090	171.5
805.65619	168.6	b (14) (2+)
806.66986	15.6
807.66125	358.7
808.83734	496.3
809.64490	171.7
810.68982	57.3
811.70734	209.8
813.02686	1533.9	b (7) (1+)
814.02832	1013.6
815.14771	138.5
816.59906	10.2
817.58551	110.8
818.49438	83.0
819.97296	57.0
820.80829	20.7
821.71106	92.6
823.06818	870.6	y (14) (2+)-H2O, y (14) (2+)-NH3
824.03033	125.7
825.02112	33.8
825.68579	2.9
826.83868	78.7
828.45917	212.1
829.53632	225.5
830.54260	98.3
831.33966	91.0
832.38019	82.3
833.51727	76.6
834.38318	25.2
836.16003	20.3
837.02350	18.7
837.68768	4.2
838.51501	32.7
839.71802	740.4
840.71228	141.3
841.59802	19.5
842.71838	41.8
843.76202	95.1
844.85925	188.0
845.83862	109.6
846.65546	55.3
847.48053	6.2
848.47021	13.6
850.53284	866.4	y (7) (1+)
851.47754	249.6
852.29022	85.1
853.33917	32.1
853.98523	25.0
854.66406	12.2
855.51898	10.4
857.40674	96.0
858.54700	62.6
859.43799	10.1
860.27057	97.8
860.90979	65.1
861.68524	54.0
862.66571	137.2
863.58752	120.1
864.82080	73.3
865.88495	231.3
866.63812	126.5
867.82654	44.1
868.58002	40.2
869.54950	44.8
870.81415	644.2	b (15) (2+)-H2O, b (15) (2+)-NH3
871.48987	267.2
872.59076	14.8
873.48584	60.9
874.63550	4.4
876.76593	8.2
877.52515	24.5
878.85645	124.2
879.70392	2182.1	b (15) (2+), y (15) (2+)-H2O, y (15) (2+)-NH3
880.56525	540.8
881.61084	29.4
882.69263	12.6
883.50751	47.5
885.04596	10.5
886.29285	29.0
887.02838	29.2
887.72540	10.9
889.36096	38.9
890.81830	88.2
891.49127	554.1
892.50842	287.4
893.49188	51.0
894.62683	42.5
895.66571	106.7
896.74109	86.0
898.05554	17.9
898.80737	4.2
901.53534	5.3
904.02637	14.5
905.11102	4.2
906.79059	16.0
907.53540	20.8
908.37244	13.2
910.52795	12.4
912.08789	76.0
913.00415	16.0
915.32324	28.1
916.48199	30.4
920.67719	45.5
921.49744	20.0
922.69879	4.3
924.35876	61.1
925.51257	28.3
927.40173	90.2
928.41650	12.0
930.65350	64.5
931.55249	25.5
933.00409	33.3
933.64294	10.7
934.73145	22.2
935.69061	15.5
936.63116	24.6
937.58911	43.3
938.64246	62.3
939.72125	40.6
941.53265	209.3	b (8) (1+)
942.60815	121.4
943.45477	32.2
944.71692	11.2
945.47504	3.5
946.23718	3.5
948.39825	38.0
951.25488	17.2
954.46179	6.2
955.43805	21.1
957.35876	56.0
958.02258	23.9
959.65363	22.8
960.65753	20.2
961.38928	3.5
962.55353	8.7
963.37213	14.6
965.03955	26.0
966.59802	322.6
967.58942	270.8
968.57855	163.7
969.58600	16.0
974.57281	16.4
975.36328	10.6
978.47827	16.9
979.47485	19.4
980.57623	60.4
981.56525	15.1
982.75354	21.2
987.74292	23.4
988.61023	24.7
990.70178	9.1
991.47406	10.8
992.62579	21.7
993.55884	24.3
994.50665	34.2
995.53729	53.7
996.70990	68.0
997.72754	48.0
999.02808	15.7
999.65564	15.0
1000.61633	42.1
1001.90405	8.7
1002.54303	9.0
1003.47632	18.3
1004.76184	81.0
1005.46857	8.6
1007.57971	15.4
1008.55450	8.0
1009.44867	11.4
1010.72101	12.8
1011.70026	15.7
1012.59839	68.0
1013.50616	366.9
1014.54156	230.6
1015.61743	17.4
1019.52722	17.9
1020.40601	10.5
1022.61768	72.8
1023.54144	81.9
1024.61292	31.1
1025.52527	16.7
1026.58350	53.0
1027.57703	41.8
1028.78784	8.1
1029.49133	14.4
1030.57288	13.5
1031.46655	16.6
1033.59363	6.4
1036.17932	23.7
1037.56006	44.7
1038.60229	86.8
1039.40332	11.9
1040.60229	60.0
1042.57056	25.8
1043.53357	6.5
1044.55908	12.4
1046.21631	9.0
1047.54749	4.8
1048.53406	4.8
1049.71362	7.4
1051.13379	5.0
1052.98840	15.0
1054.51660	523.4	b (9) (1+)
1055.60938	348.8
1056.64282	69.4
1057.86194	15.3
1065.54858	4.2
1066.55383	12.6
1067.69434	7.9
1068.58435	8.6
1070.59180	32.4
1071.49158	5.8
1072.12708	11.3
1072.75037	9.7
1073.57898	12.7
1075.54211	38.1
1077.02136	10.1
1077.72424	13.6
1081.50757	4.1
1083.50598	5.6
1084.77148	52.7
1085.42749	26.4
1088.62659	4.6
1089.38110	5.0
1093.51990	37.0
1094.71289	48.9
1095.69141	55.1
1096.75183	47.3
1097.58325	43.9
1098.43799	2.0
1100.61206	3.3
1102.62048	12.1
1104.57495	27.6
1110.56702	10.7
1111.66931	9.6
1113.48657	11.1
1115.58997	9.8
1121.21289	38.6
1122.47974	138.8
1123.54944	113.9
1125.46667	138.4
1126.72144	13.8
1127.80591	18.1
1137.64697	12.5
1139.69299	9.7
1140.59802	5.6
1149.86646	6.9
1150.73193	40.5
1154.54211	26.5
1155.39490	35.1
1156.23193	27.3
1157.00867	5.1
1159.60645	3.0
1167.58887	24.5
1168.57422	10.4
1179.59973	7.5
1184.54382	4.6
1197.58203	10.2
1206.59082	2.5
1210.43750	5.7
1223.30383	4.2
1224.46997	2.3
1233.18640	23.4
1238.93054	12.7
1239.70496	9.3
1241.81641	17.5
1263.74890	12.0
1272.63989	6.1
1275.71802	7.0
1280.67786	11.1
1295.75464	4.2
1297.74988	11.0
1316.63733	3.9
1354.81140	14.5
1356.88647	7.1
1368.77209	6.0
1411.83044	7.4
1434.65283	5.3
1481.83142	25.8
1554.08582	5.7
1558.38110	5.6
1740.95337	11.1
