# Supplementary material for: Top-Down and Bottom-Up Identification of Proteins by Liquid Extraction Surface Analysis Mass Spectrometry of Healthy and Diseased Human Liver Tissue
Source: J Am Soc Mass Spectrom. 2014 Sep 3;25(11):1953–61. doi: 10.1007/s13361-014-0967-z (PMC4197381; doi:10.1007/s13361-014-0967-z)
Supplement: Supplementary file 6 — (ZIP 3005 kb) [file 13361_2014_967_MOESM6_ESM.zip › data/IADGTMAFMFESSLSLAVTKWGLKASR_-4_4_38988.txt]

m/z	i	matches
212.29617	20.5
213.12595	2.4
215.28447	22.2
217.18198	20.4
218.06017	49.1
219.12315	4.2
221.12929	23.1
223.23517	27.0
225.05150	9.2
226.39287	10.8
227.28525	10.6
239.25172	8.2
239.92648	6.1
241.29117	7.6
243.27336	26.1
246.45096	23.7
252.39270	21.4
257.21960	10.1
259.21021	5.8
261.23538	16.6
263.11829	18.1
265.50763	8.7
268.38336	15.0
269.21902	25.7
272.35007	4.1
274.15936	11.8
275.16907	3.3
277.14813	3.9
284.35681	11.9
286.29810	30.2
287.21564	4.8
296.45526	4.1
297.28162	3.7
299.10474	11.1
300.32339	67.7
301.35022	33.5
303.38678	23.2
304.29410	5.4
305.20654	11.2
306.37286	4.9
308.26559	7.6
309.29291	31.9
313.42105	3.5
314.33755	20.6
315.35123	22.3
316.25378	15.2
317.42606	2.2
321.09805	4.0
325.25818	10.8
327.37311	46.6
328.30927	12.6
329.19958	11.5
331.29370	7.7
333.29840	15.3
337.13644	6.4
341.42212	7.4
342.28961	4.0
343.52972	13.1
345.45886	11.3
346.56384	7.4
347.62439	5.7
349.35199	8.0
350.24792	14.8
351.27881	10.9
352.44412	6.8
353.62897	3.4
355.37097	11.7
357.31165	18.8
358.23657	20.6
360.31915	4.1
361.41309	28.6
364.25485	11.4
365.11163	3.2
367.24786	4.2
368.22827	5.5
369.38214	22.6
371.47815	24.3
373.45422	5.8
375.89822	12.2
376.52988	2.6
381.51068	12.4
383.46198	26.0
384.42841	17.2
385.34064	4.5
387.20380	36.7
388.26941	14.2
389.38791	11.6
390.21948	6.1
391.32605	27.8
392.46936	17.4
393.17917	7.4
395.35492	5.7
396.56192	4.4
397.29163	5.7
399.58069	20.7
400.38757	9.7
404.47699	6.1
405.32513	12.3
406.51367	4.4
409.08871	15.4
413.17450	21.6
413.80057	2.0
415.26578	28.0
417.32062	1.3
419.36206	13.1
422.55255	22.2
426.35947	12.0
427.40582	29.1
428.55499	3.5
429.49930	7.8
431.19763	102.3
431.81842	21.0
432.42212	17.6
433.43890	9.7
436.41400	8.2
440.31635	75.2
441.88666	17.5
442.80698	36.8
444.50049	7.8
446.26141	6.8
448.37366	16.9
449.32574	11.2
453.39764	7.4
455.23981	5.1
456.31989	42.8
457.71216	12.8
458.38873	55.0
459.47174	87.9
460.11151	24.5
461.34174	26.0
462.45673	11.2
465.42767	8.3
468.57019	5.1
469.30402	12.8
470.41681	8.9
474.04694	53.4
475.31512	89.7
476.23773	26.3
477.56512	12.3
478.40833	52.0
479.35187	7.5
482.89026	14.9
485.39154	4.6
486.28320	8.1
487.30640	7.6
488.33044	10.8
490.53247	14.2
492.44220	23.8
495.29388	2.9
498.26691	4.4
499.31500	34.6
500.24194	19.8
501.31647	20.9
502.33319	5.9
503.35779	3.4
506.60040	20.6
507.38007	10.4
508.34180	14.1
510.52338	21.5
513.27692	11.5
515.41168	17.0
516.17975	8.1
519.26495	17.0
521.23035	3.7
522.71118	32.5
523.33179	16.4
525.34821	4.1
526.37195	35.0
527.29431	6.1
528.33838	14.3
529.28662	45.5
530.62616	4.9
531.27502	17.3
533.24176	2.3
538.26678	7.4
539.33740	4.1
541.13336	42.9
542.50751	6.1
543.33679	3.4
545.32001	271.5
546.45062	168.5
547.41827	56.7
548.28564	5.7
549.39166	30.1
550.99066	45.3
553.57605	24.7
554.44531	2.4
555.32727	4.3
556.36804	34.8
557.29156	8.6
558.56592	27.0
559.36194	18.7
560.31555	2.4
561.02399	28.5
562.35388	5.1
563.43280	12.8
564.33789	10.3
567.07581	40.8
568.24823	15.7
569.06055	11.3
571.41919	50.0
572.57538	45.1
573.46118	77.6
574.24731	29.6
575.30383	3.2
576.40558	10.2
578.48120	10.3
579.18567	19.1
580.21039	14.4
582.33459	7.1
583.27417	10.4
584.69843	16.6
585.39313	41.9
586.55243	34.2
587.54004	12.2
589.41748	55.5
590.48779	18.6
591.26611	8.7
591.87366	17.2
593.29340	29.4
595.48962	6.6
596.33752	6.9
597.45728	4.1
598.42511	6.9
599.06708	70.8
601.34308	23.4
602.84460	38.5
603.55157	3.2
605.36121	28.5
606.08740	50.6
607.47137	14.4
609.35010	59.7
610.76025	76.1
612.34180	58.2
613.91772	41.3
615.31659	27.8
616.29700	21.2
617.28333	24.1
620.93536	92.5
621.56024	22.2
622.66046	34.2
623.40436	32.8
624.46234	18.4
625.35626	54.7
627.35291	3.6
628.07599	20.5
629.92584	144.7
630.68652	23.9
633.26678	74.8
636.48865	3.9
637.40454	12.8
639.39374	31.4
640.30475	14.9
641.21960	35.5
642.38293	130.3
643.44385	43.5
644.18091	12.5
646.63995	39.1
647.29523	6.6
651.24829	29.4
652.19788	4.1
654.30176	17.1
655.31647	66.4
656.04749	14.1
658.46326	154.7
659.41333	206.4
660.62939	152.5
661.42694	46.8
662.29871	4.6
663.60059	60.9
665.22705	95.5
665.92834	26.2
666.61792	45.2
667.57965	9.3
668.28925	17.6
669.34827	89.6
670.37109	35.1
671.48297	69.8
672.40576	16.9
673.36334	25.4
675.14441	74.1
675.88867	39.8
677.35010	166.0
679.99707	379.8	y (25) (4+)-NH3, y (25) (4+)-H2O
682.53595	20.8
683.26160	41.9
684.21515	63.1
685.26215	48.3
686.37769	192.6
687.62799	72.8
688.59406	65.7
689.54443	25.0
690.47321	2.4
691.60742	34.7
692.43677	55.5
693.56085	134.6
694.35718	55.5
695.41846	198.2
697.66956	185.2
700.62738	3.6
701.83496	15.6
702.52393	33.6
704.55670	386.3	y (19) (3+)
705.22986	141.3
705.84045	7.8
707.76202	11.6
709.13776	95.5
710.12073	121.9
710.87817	25.3
712.40948	401.9
713.37927	591.2
714.48114	2.7
715.95880	27.2
717.44073	30.5
718.38013	22.0
719.40405	84.2
721.64648	824.7	[M+4H] (4+)-NH3-H2O
722.54907	38.8
725.44867	4.6
729.51093	211.8
730.56458	169.7
731.51343	46.1
733.29352	30.8
736.22595	36.7
737.39294	9.3
738.40070	35.2
739.77289	16.7
740.57837	10.7
746.55328	32.1
747.36029	3.9
748.35858	19.2
749.61145	22.1
750.90088	17.3
752.61865	31.3
753.77838	428.9	y (20) (3+)
754.52429	207.6
755.53510	13.1
757.28540	27.6
758.69574	29.1
759.55298	23.1
765.95514	37.5
767.16949	47.8
769.25745	18.1
771.56934	58.9
772.63794	60.9
773.59216	45.8
777.40076	1551.1	y (21) (3+)
778.29614	105.3
779.46356	32.5
782.52594	87.9
783.51642	97.3
784.51233	24.9
785.65076	6.4
787.45514	16.9
789.49774	23.2
790.70221	45.9
791.77527	9.9
793.65503	17.7
794.59186	9.0
795.57404	7.0
796.55469	15.7
798.56952	64.1
799.36646	73.5
800.41486	65.6
801.55634	90.7
802.74249	6.5
803.60522	5.6
805.48718	12.6
806.47589	9.1
807.35614	48.5
809.01001	90.0
809.70953	94.0
810.61713	11.3
813.46808	16.7
814.50708	3.8
815.72284	28.0
819.76813	50.4
821.01740	809.2	y (22) (3+)
821.62085	625.6
822.46863	52.0
823.07440	43.7
824.52710	13.9
825.61664	52.7
826.37415	15.8
827.06396	26.7
828.87866	37.1
830.52985	20.5
831.50568	8.8
834.90881	63.7
837.72095	16.0
840.59241	85.4
841.83661	61.5
842.84882	65.7
844.31720	7.2
845.23083	43.2
846.79858	8.3
848.29199	94.4
849.10620	227.9
849.95776	10.0
852.84363	231.0
853.68311	26.2
854.87793	641.4	y (23) (3+)
855.97925	64.1
857.42285	12.1
858.42719	23.8
860.98138	22.2
863.49512	8.5
867.54187	45.7
868.34680	80.9
869.06366	51.7
870.48798	12.4
871.54407	17.5
873.61182	508.5	y (24) (3+)
874.28333	470.6
876.46320	13.4
878.79291	47.3
879.85004	32.2
880.59833	6.6
883.16974	11.1
885.01337	13.5
886.36407	20.5
887.80151	14.2
889.32214	27.2
890.28467	57.2
891.18536	26.4
892.40015	47.4
893.14502	13.0
894.73059	13.3
895.57928	101.1
896.61627	128.2
897.66846	65.9
898.38556	18.1
900.10040	208.5
901.11896	71.8
901.74780	116.9
902.57648	21.3
903.78143	29.3
905.69562	142.3
906.44336	1729.7	y (25) (3+)-H2O, y (25) (3+)-NH3
908.84167	54.5
909.65399	6.4
910.71594	89.0
912.27325	4859.4	y (25) (3+)
913.31134	66.4
914.67767	172.7
915.55609	28.3
916.36346	15.0
917.23151	193.0
918.09296	61.1
918.71533	46.6
920.34814	50.0
921.73108	34.8
923.62659	63.5
924.24915	22.1
926.44531	22.1
927.55670	29.0
929.74207	356.2	y (26) (3+)-H2O, y (26) (3+)-NH3
930.43054	191.8
931.49194	24.3
935.84344	808.8	b (18) (2+), y (26) (3+)
936.72235	311.0
938.48895	87.1
939.64850	81.0
944.20526	27.2
948.15424	34.4
949.47107	9.2
954.47632	14.0
955.17828	26.4
957.00049	58.7
959.69080	14.4
961.54156	8.6
963.69537	13.9
965.73401	33.6
966.55664	1.9
968.71545	14.6
969.96094	21.7
971.79962	9.6
972.58960	19.4
974.08820	59.7
974.77960	14.3
976.61609	9.7
978.03912	17.3
979.95917	11.7
980.57086	28.8
981.39868	13.4
982.09314	18.8
983.62854	16.3
985.12775	12.6
986.64606	3.0
988.12756	10.3
988.72882	10.9
989.46027	69.5
990.91522	561.7	y (18) (2+)
991.58502	332.2
995.25250	36.7
998.67255	13.7
1000.64526	9.1
1002.23444	8.5
1009.43884	8.9
1011.43829	36.1
1012.52576	27.9
1014.82593	29.9
1015.57483	46.5
1016.64581	11.5
1022.57715	60.4
1024.65540	10.5
1025.61182	22.1
1026.78967	10.8
1027.62146	21.5
1028.58813	78.8
1029.66919	22.5
1030.87024	48.6
1031.63403	57.5
1032.62231	81.9
1033.66528	51.1
1037.69006	41.5
1043.20935	23.2
1046.73230	11.4
1052.65259	27.2
1055.99805	158.4
1056.73047	386.4	y (19) (2+)
1057.72083	89.7
1062.61035	7.6
1067.67676	6.0
1068.64197	23.4
1071.71790	14.9
1074.42200	11.7
1076.03809	19.8
1080.80518	24.0
1085.77234	15.1
1099.95630	7.0
1105.74829	45.2
1109.39087	26.9
1117.75806	23.0
1118.62781	30.9
1125.87598	4.6
1126.72546	14.5
1128.75488	25.6
1129.94031	502.7	y (20) (2+)
1130.90771	463.8
1138.39783	3.0
1141.64233	4.1
1142.74939	93.6
1143.81982	20.4
1144.69336	28.4
1145.69849	22.2
1146.80640	26.3
1156.65625	4.6
1157.72253	8.5
1160.76563	7.5
1165.44678	206.2
1166.39966	181.4
1182.70410	4.7
1192.47437	16.3
1198.98157	7.1
1214.69080	27.4
1216.83105	2.8
1222.36755	11.9
1224.01587	23.5
1224.63196	4.3
1225.73865	3.2
1226.63696	31.3
1227.42712	4.1
1228.72034	6.4
1231.26599	183.8
1232.15015	34.0
1232.96204	11.2
1240.86707	21.4
1241.95044	156.2
1242.83813	124.1
1243.59900	15.5
1246.81628	13.3
1256.62378	4.4
1258.72888	69.7
1259.76538	21.9
1266.62268	4.2
1267.73901	7.9
1294.75464	14.6
1295.91504	16.5
1299.58093	4.8
1302.71765	2.2
1310.83704	6.2
1312.60144	64.1
1313.79089	55.7
1314.75928	19.0
1321.81226	5.3
1327.63367	3.2
1348.84619	4.8
1351.60632	5.6
1352.47351	7.6
1360.79016	8.7
1404.83972	4.7
1440.46960	5.3
1542.73828	3.9
1572.89270	5.0
1645.84949	6.7
1703.84619	15.2
1742.88562	10.8
1756.82153	10.2
1834.03467	12.2
1856.06946	3.5
