# Supplementary material for: Top-Down and Bottom-Up Identification of Proteins by Liquid Extraction Surface Analysis Mass Spectrometry of Healthy and Diseased Human Liver Tissue
Source: J Am Soc Mass Spectrom. 2014 Sep 3;25(11):1953–61. doi: 10.1007/s13361-014-0967-z (PMC4197381; doi:10.1007/s13361-014-0967-z)
Supplement: Supplementary file 6 — (ZIP 3005 kb) [file 13361_2014_967_MOESM6_ESM.zip › data/QAPQTIHLPSGEILDVFDAAER_-4_4_24995.txt]

m/z	i	matches
233.38649	18.3
235.23856	4.6
245.27817	12.9
246.03993	4.8
253.32770	2.5
255.97342	27.5
261.61893	17.5
263.00232	5.8
265.10947	2.5
270.38522	2.0
272.33865	23.1
273.26947	2.7
274.45474	14.4
275.66653	10.3
279.05649	6.9
282.33295	3.7
283.24011	29.5
286.29556	10.2
287.28693	11.7
288.63745	5.4
290.31067	23.3
297.28998	8.9
300.42032	11.8
301.28790	9.3
303.41925	7.9
304.28458	26.2
306.25836	7.1
309.41696	10.2
310.50089	23.9
311.12869	3.3
314.18607	6.0
315.30487	3.6
316.29425	9.5
317.34613	6.8
319.33478	3.5
321.22641	8.9
329.35815	4.5
330.39966	4.1
332.26041	91.7
334.33014	4.3
338.33966	6.5
340.33862	5.9
342.31183	5.8
344.09473	29.6
345.27344	4.2
348.59521	13.1
355.18857	5.5
356.59460	14.9
357.37454	6.1
359.32385	34.6
359.94312	5.1
362.24612	13.1
364.50104	3.2
365.97168	11.5
370.50134	15.3
371.30396	33.2
372.39459	10.0
374.41528	6.9
375.50925	34.7
376.33841	34.4
379.96533	105.3	b (7) (2+)-H2O, b (7) (2+)-NH3
380.66449	12.4
381.38354	10.3
382.43335	17.3
383.75500	30.0
384.47974	14.8
385.28870	23.7
392.34521	3.5
395.38159	7.5
397.43835	3.4
399.37860	7.7
400.64206	43.8
402.56137	4.5
403.48102	24.1
405.29276	23.1
405.97076	13.4
408.50464	14.3
410.34875	19.0
411.43216	21.9
413.43976	13.1
414.46280	15.5
415.66891	12.0
416.36047	2.8
417.41504	114.8
418.41028	54.9
419.28738	16.6
420.37170	15.7
421.54346	8.6
422.49518	12.0
423.38754	27.5
425.23962	7.8
426.42517	25.1
427.42697	17.0
429.38315	24.4
430.34717	17.6
433.47229	4.7
434.34436	9.0
435.90054	2.7
436.94916	71.4	b (8) (2+)-NH3, b (8) (2+)-H2O
437.95551	27.6
440.32556	25.7
441.43140	13.0
444.41422	18.6
445.36819	34.2
446.38608	75.1	y (4) (1+)
447.57553	50.0
448.26779	8.8
450.27936	6.2
451.32300	19.6
453.36584	13.5
455.34995	3.7
457.36154	28.3
459.59863	27.0
460.60425	4.6
461.51971	6.2
462.43134	12.4
465.39044	4.9
466.88489	18.4
468.36243	4.4
469.96234	11.1
471.02496	17.2
472.35541	3.5
474.36707	28.2
475.55066	20.4
476.15765	6.9
477.27142	15.8
478.20135	27.1
479.26788	14.6
480.06799	38.3
481.34113	16.5
482.48334	48.0
483.47644	19.1
484.23669	10.0
485.40472	30.1
487.05280	21.4
488.43237	5.5
489.35992	3.0
491.22821	51.7
492.73267	29.9
495.31622	61.7
496.31561	12.3
499.25977	36.5
500.50073	17.0
501.48322	28.8
502.57318	32.6
504.51031	8.6
505.54773	6.4
506.48376	12.3
507.35889	7.8
508.52252	43.7
509.28961	7.5
510.26611	2.6
511.22974	24.2
513.30566	26.0
514.36798	27.8
515.36060	29.8
516.32880	37.0
517.65057	28.9
518.43927	50.8
519.26660	16.6
520.50146	30.2
522.01575	43.0
523.32324	27.4
524.33734	36.3
525.21313	26.7
526.21466	23.2
527.34869	5.6
529.01654	65.7
531.39252	110.7
533.36615	55.4
534.43964	14.5
535.24060	17.4
537.94611	29.4
538.62683	3.5
539.36676	11.3
540.34192	5.3
541.38049	7.8
543.34265	75.7	y (5) (1+)-H2O
544.27850	43.4
545.32751	14.1
547.44781	19.3
548.83453	71.4
549.65936	4.0
550.41534	12.8
551.29401	14.1
552.61145	22.9
554.83594	30.5
556.88361	59.3
557.57617	15.2
558.63208	19.2
559.46466	24.2
560.55298	25.2
561.33057	202.3	b (16) (3+)-NH3, y (5) (1+), b (16) (3+)-H2O
562.48773	110.0
563.29236	27.5
564.06732	28.2
565.25873	130.0	b (11) (2+), y (10) (2+)-H2O
567.52637	18.9
569.16486	43.2
570.28046	17.6
571.34131	19.6
572.14557	40.4
574.05444	7.4
575.02679	53.8
576.08173	11.9
576.75635	17.5
577.38336	3.9
578.28894	51.1
579.49182	13.6
580.18445	8.3
581.65277	78.5
582.44141	32.9
583.39386	14.5
584.42688	25.1
586.32922	8.0
587.54181	58.8
589.22095	8.3
590.45605	19.2
591.45117	5.8
592.36584	110.6
593.16248	24.6
594.40015	4.1
596.71222	85.9
597.63025	47.5
598.74854	11.0
601.53400	10.7
602.20300	6.6
603.23547	47.3
604.46844	65.7
605.55341	80.5
606.35083	53.5
607.33533	18.9
609.72040	22.5
610.39270	10.7
613.47919	35.2
614.42053	15.7
615.20410	12.9
616.78491	26.2
617.45636	35.1
618.27637	9.4
619.21051	20.4
620.18402	43.1
621.65704	273.0	b (6) (1+)-NH3, b (12) (2+)-H2O, y (17) (3+)-NH3, b (12) (2+)-NH3, b (6) (1+)-H2O, y (17) (3+)-H2O
622.52319	154.9
623.49347	103.1
624.48291	27.3
625.59033	13.3
626.99298	26.5
627.65643	7.4
628.81628	118.7
629.92389	80.1	y (11) (2+)-H2O, b (12) (2+)
630.63654	52.3
631.48419	71.0	y (11) (2+)-NH3
632.38409	68.3
633.46167	51.3
635.01685	99.2
635.82971	14.0
637.58734	59.5
638.53168	57.4
639.64240	41.8
640.48901	3.9
641.60071	67.5
642.39893	10.7
644.70398	16.8
645.56824	21.7
646.76263	51.9
647.39453	11.9
648.48315	8.2
649.91486	40.7
651.72974	29.4
652.34631	13.2
653.46387	81.1
654.50781	8.0
655.23016	21.3
656.79242	39.8
657.41455	41.9
658.31763	21.5
659.73499	90.2	y (12) (2+)-NH3
660.61481	8.5
661.75702	58.5
662.47333	93.8	y (18) (3+)
663.42041	36.6
664.71521	81.5
665.52954	15.6
666.41168	64.9
667.21710	67.0	y (12) (2+)
668.45880	22.8
669.51788	41.3
670.40167	10.8
671.09094	56.6
672.73694	9.2
673.60303	104.0
674.54120	25.9
675.77527	63.0
676.72278	5.2
678.29547	395.6	b (13) (2+)-NH3, b (19) (3+), b (13) (2+)-H2O
678.90192	187.9
679.55908	132.8
680.54504	30.8
683.13800	18.1
684.64020	20.8
685.45380	12.5
686.89508	68.8	b (13) (2+)
687.80066	79.0
688.73749	83.5
689.62811	33.9
690.49060	44.6
691.51422	39.2
692.67810	41.6
695.68805	19.7
697.98468	87.0	y (19) (3+)-H2O, y (19) (3+)-NH3
699.24493	56.1
700.19635	37.1
701.61609	103.8	y (13) (2+)-H2O, b (20) (3+)
702.48865	74.0	y (13) (2+)-NH3
703.66302	57.3
704.73108	75.8	y (19) (3+)
705.73816	131.9
706.66492	62.7
707.37494	65.7
708.51855	420.6	y (6) (1+)
709.49542	292.9
710.41058	104.6
711.62830	67.7	y (13) (2+)
712.61401	41.9
713.39728	22.5
714.00806	68.1
715.52026	32.1
716.60217	19.8
717.49066	18.7
718.52039	21.3
719.42566	55.1
720.81482	72.3
721.64642	114.4
722.55609	37.8
723.66779	29.2
724.41296	19.2
725.72144	82.0
726.75848	94.9
727.43567	69.3
728.56628	139.0
729.53802	15.7
730.53815	48.9
731.54346	296.2	y (20) (3+)-NH3
732.75269	101.2
733.58466	140.8
734.71460	322.5	b (14) (2+)-H2O, b (14) (2+)-NH3
735.59290	121.7
737.20087	762.6	y (20) (3+)
738.03998	168.9
739.09900	147.5	b (21) (3+)-NH3, b (21) (3+)-H2O
740.28345	192.1
741.11597	71.3
742.79425	73.7
743.84351	354.3	b (14) (2+)
744.60895	209.9	b (21) (3+)
745.39270	42.8
746.08380	18.3
747.22400	52.1
748.45074	18.5
749.74359	245.5
751.10748	211.5	y (14) (2+)-H2O, y (14) (2+)-NH3
752.23004	43.2
752.84613	25.5
754.19049	31.9
755.56354	57.8
756.60028	25.8
757.64539	59.8
758.53790	87.2	b (7) (1+)-H2O
759.81903	187.3	b (7) (1+)-NH3
760.66608	359.1	y (21) (3+), y (14) (2+)
761.61603	93.7
762.69586	99.6
763.53815	31.4
764.39600	33.6
765.54535	28.1
766.26074	18.6
767.21790	115.2
768.36224	89.8
769.47339	296.1
770.82648	168.7
771.81201	224.5
772.59485	47.3
773.64215	58.3
774.92175	147.9
776.38885	106.9	b (7) (1+)
777.30725	97.9
777.93646	21.2
778.77264	6.3
779.68591	420.6
780.63483	239.0
781.87903	181.0
782.65820	139.6
783.50513	64.0
784.60590	158.2
785.57501	245.0
786.68530	374.4
787.70050	201.6
788.49432	67.9
789.66571	135.6	y (7) (1+)-H2O
790.47595	211.4	y (7) (1+)-NH3
791.72894	598.8	b (15) (2+)-NH3, [M+3H] (3+)-NH3-H2O, b (15) (2+)-H2O
792.58807	293.8
793.27008	246.9
794.68561	454.0
795.59705	424.7
796.44720	104.7	[M+3H] (3+)-H2O
797.83984	10.9
803.46692	89.0	[M+3H] (3+)+H, [M+3H] (3+)-H, [M+3H] (3+)
804.52032	44.1
805.72723	7.6
806.52887	20.2
807.72919	36.5
808.56116	69.1	y (15) (2+)-NH3
809.87598	26.5
812.04266	44.4
813.37933	3.5
814.52313	30.3
816.48523	97.7	y (15) (2+)
817.27551	71.0
818.56543	65.6
819.46564	63.1
820.48346	30.3
821.48425	5.0
822.67255	40.8
823.50336	38.6
824.37976	9.3
826.12372	79.3
827.25305	53.3
827.96222	7.9
829.32111	20.4
830.34082	174.4
831.45374	33.0
832.89777	15.7
834.39929	119.1
835.01172	58.9
836.09766	65.6
837.08270	159.0
838.41388	65.0
839.50604	74.0
841.82355	184.6	b (16) (2+)-NH3, b (16) (2+)-H2O
842.56403	176.0
843.41174	95.5
845.22260	37.5
846.56018	40.6
847.51465	38.4
848.81177	75.0
849.71417	18.6
850.84442	252.7	b (16) (2+)
851.76880	144.4
852.47516	49.8
853.57751	25.7
856.28394	86.9
857.15076	145.5
858.22223	112.9
860.00726	57.5
860.95575	3.1
861.58154	9.2
862.75830	45.1
864.44165	88.2
865.59265	96.2
866.94312	42.5
867.80023	31.6
868.79108	71.7
869.89233	62.0
870.65680	5.0
871.93915	115.0	b (8) (1+)-H2O, b (8) (1+)-NH3
872.62579	69.3
873.58472	69.1
875.07666	137.5
876.38428	45.4
877.84625	6.5
878.46545	17.3
879.86694	30.3
882.43359	63.2
883.27679	56.3
884.88574	7.3
885.70819	105.0	y (16) (2+)
886.50342	11.2
888.23132	62.8
889.72003	84.3	b (8) (1+)
890.56152	143.2
892.04626	46.0
893.34009	61.0
894.87427	24.2
895.89209	38.3
896.77789	71.7
897.82043	34.2
898.73657	79.5
900.44830	208.0
901.71497	27.6
903.30359	47.1
904.45715	49.4
906.43488	88.1
907.92126	68.0
908.81012	47.9
909.63892	16.6
910.47968	29.4
911.61255	55.3
912.81604	448.2
913.87903	375.4
914.74542	187.1	b (17) (2+)-H2O, b (17) (2+)-NH3
915.80908	165.7
916.80420	67.7
917.63623	38.4
918.56342	17.0
919.55670	8.1
920.83649	109.0
921.86761	4.9
922.56091	367.6	y (8) (1+)
923.56445	460.0	b (17) (2+)
924.58417	335.3
925.74493	44.2
926.57690	6.0
929.39966	80.6
931.24835	136.2
932.00562	72.6	y (17) (2+)-H2O
933.01349	30.2
933.77832	36.7
935.22083	58.9
936.21313	22.9
938.10980	151.3
939.03351	31.9
939.64825	49.5
941.34979	59.8
942.23175	126.1	y (17) (2+)
943.44379	60.0
944.54010	9.6
945.71802	53.4
946.72113	48.9
947.41296	41.7
948.46198	19.3
949.73883	32.3
950.56396	51.0
951.44061	158.5
952.67963	82.8
953.72662	88.0
954.70007	42.3
955.63458	131.9
956.69354	104.7
958.56549	24.8
959.39862	61.8
960.38947	27.9
961.60260	37.9
962.49988	53.3
963.39435	59.8
964.22321	58.7
965.68762	113.3
966.50311	39.9
967.55304	18.7
969.01678	59.5
969.62732	38.9
970.96771	43.4
971.97406	83.3	b (18) (2+)-H2O
972.95624	42.0
973.74237	114.9	b (18) (2+)-NH3
975.07007	44.5
976.43250	155.1
977.25934	87.9
978.49152	115.2
979.20764	12.9
982.27753	353.2	b (18) (2+), y (18) (2+)-H2O
983.37146	170.3	y (18) (2+)-NH3
984.60077	347.1
985.26563	96.2
986.09161	135.9	b (9) (1+)
987.62646	71.7
988.94385	73.1
990.11768	26.0
991.29510	46.3
992.16711	34.2
993.25745	28.1
994.35992	54.1
995.71338	73.6
996.73938	95.6
997.59265	66.3
998.29883	54.2
999.89380	118.4
1001.29590	47.3
1002.25616	99.8
1004.05096	113.6
1005.14362	77.3
1006.59576	5.6
1008.88989	145.8	b (19) (2+)-NH3
1010.07935	118.2
1013.01239	55.5
1014.82520	45.1
1015.88928	4.0
1016.67096	35.9
1017.79315	167.7	y (9) (1+)-H2O, y (9) (1+)-NH3, b (19) (2+)
1018.55005	68.6
1019.67584	14.9
1020.40485	11.5
1023.25244	83.8
1024.35706	21.5
1025.33215	23.9
1026.73645	55.4
1027.52405	72.9
1028.53149	93.5
1029.65955	27.7
1030.83167	21.6
1032.13245	58.7
1033.18689	69.7
1034.26501	115.0
1035.53540	381.7	y (9) (1+)
1036.54968	300.5
1037.59131	154.9
1038.78662	100.6
1040.05688	12.8
1040.78955	18.5
1041.89709	46.3
1044.25012	100.0	b (20) (2+)-H2O, b (20) (2+)-NH3
1047.63281	61.9
1048.45825	47.7
1049.53662	30.9
1050.50940	3.7
1051.51489	131.7
1052.74854	32.7
1053.57373	56.8
1054.28784	32.1
1055.18616	17.1
1056.58435	180.4	b (10) (1+)-NH3, y (19) (2+)
1057.34814	20.2
1058.44800	55.0
1059.82056	176.3
1060.67383	95.6
1061.69604	198.7
1062.65833	42.7
1063.56433	8.3
1065.05542	31.1
1066.11536	24.9
1066.75317	4.7
1067.87329	32.8
1069.00146	279.1
1069.94458	125.8
1070.60962	10.1
1071.45789	10.1
1073.60034	23.3
1074.81421	85.5
1076.66479	46.0
1079.79102	46.2
1080.65930	27.2
1082.23608	10.3
1083.64221	30.4
1084.96631	55.9
1085.60144	29.6
1086.61621	51.2
1087.88147	45.3
1088.68079	127.7
1089.63989	39.0
1090.69299	70.3
1091.93176	39.2
1093.53320	23.3
1095.07886	334.8	y (20) (2+)-H2O
1096.01196	144.2	y (20) (2+)-NH3
1096.83240	88.2
1097.58838	42.8
1098.45313	165.6
1099.85730	94.1
1100.60144	22.2
1102.66248	9.8
1103.45801	70.7
1104.33105	355.7
1105.35388	1325.2	y (20) (2+)
1106.28320	442.1
1107.20642	19.9
1108.95520	121.8	b (21) (2+)-NH3
1111.00525	8.8
1112.38135	60.3
1113.67932	76.9	b (11) (1+)-NH3
1114.80627	49.3
1115.67786	36.2
1116.42676	6.6
1117.90930	268.4
1119.35657	52.8
1120.61865	17.0
1123.34680	133.1
1124.51660	64.2
1126.56653	12.4
1127.53003	23.7
1131.58521	104.6	y (21) (2+)-H2O, y (21) (2+)-NH3, y (10) (1+)-NH3
1132.52795	159.9
1133.36365	100.4
1134.58130	21.6
1135.65955	10.0
1136.66895	59.0
1137.74707	19.6
1138.66003	22.3
1139.75854	27.6
1140.66248	5.5
1141.69763	41.0
1142.56592	10.5
1143.55432	7.9
1145.51501	21.5
1146.81348	12.1
1149.08752	70.4	y (10) (1+)
1149.73694	17.9
1150.70679	46.0
1153.55481	65.1
1155.63281	22.2
1156.71667	53.1
1159.69739	57.4
1160.80029	21.9
1161.65674	321.0
1162.61353	208.4
1163.81824	89.0
1164.69348	33.4
1166.94678	48.8
1169.24683	23.7
1170.57788	5.1
1171.69189	23.9
1172.72559	19.4
1175.69165	57.2
1176.73962	27.0
1177.57361	9.3
1179.41272	52.1
1180.45374	4.3
1183.25415	51.2
1186.67017	6.4
1187.59814	23.0
1188.83606	7.7
1189.88867	21.6
1190.71484	27.2
1191.65002	4.4
1192.65405	19.8
1198.81848	7.3
1199.75403	6.7
1207.34497	28.2
1209.61536	45.8
1210.60950	11.7
1211.41016	10.1
1213.58301	13.8
1219.69238	6.0
1220.49146	10.8
1222.40698	25.1
1223.62134	34.0
1224.73669	15.4
1225.40466	4.6
1226.80237	41.7
1228.65491	15.1
1229.53381	17.7
1237.63916	69.6
1239.65125	50.8
1242.73706	137.4	b (12) (1+)-NH3
1243.68896	86.7
1244.79773	39.5
1245.64465	20.5
1246.82776	10.1
1247.98730	10.6
1249.82373	4.7
1252.17249	19.3
1253.51282	8.6
1254.61523	12.2
1255.74438	7.0
1259.58508	17.0
1260.78235	12.4
1261.61499	21.0
1262.66382	42.8
1265.85925	18.8
1266.77222	13.6
1268.11646	31.9
1270.88879	21.0
1274.98071	16.8
1276.80908	15.9
1277.80713	8.5
1278.57092	23.4
1279.82971	13.5
1284.30432	8.2
1286.07275	4.1
1288.97070	22.3
1289.61304	25.3
1290.56213	14.7
1291.47217	24.0
1292.81702	5.9
1293.73828	11.1
1294.59888	7.7
1296.65747	10.6
1297.41199	36.1
1301.40613	7.7
1302.57739	13.3
1306.32007	18.2
1308.69727	6.4
1309.62170	77.6
1316.77637	30.8
1319.10632	2.8
1319.77307	8.1
1320.41443	4.7
1325.90796	16.2
1333.68286	2.8
1334.50232	10.5
1335.96960	25.3
1336.74365	34.3
1337.36841	25.7
1340.73364	15.2
1344.40088	6.9
1345.98450	9.9
1346.73657	8.1
1347.89844	37.5
1348.80945	4.3
1349.42432	4.7
1352.59973	11.4
1355.61865	44.4
1356.94385	54.0
1357.70337	34.9
1358.56641	23.6
1370.17712	23.0
1371.73242	33.5
1373.49500	10.0
1374.53503	9.3
1378.49255	21.1
1380.49097	5.7
1386.74670	14.0
1387.97778	23.8
1389.87109	15.1
1390.83545	20.2
1392.85986	16.4
1393.51648	33.5
1395.49048	5.0
1397.38977	10.1
1398.52625	18.6
1399.90112	4.4
1403.66418	15.8
1406.94739	4.6
1407.68445	10.8
1419.58752	12.5
1420.60461	13.2
1423.07080	18.5
1426.02930	20.6
1432.38843	58.3
1437.82336	36.4
1438.82104	9.1
1444.39819	10.7
1446.08801	34.5
1452.34143	4.1
1454.81616	14.5
1456.90833	13.0
1457.89734	6.1
1459.75586	4.7
1460.77979	21.2
1461.42517	19.0
1462.57141	9.0
1472.84473	12.4
1480.84143	7.2
1481.73865	10.5
1482.57190	6.2
1496.66968	24.5
1501.80713	5.0
1503.67456	3.8
1518.76050	13.0
1519.84216	28.1
1520.84961	30.8
1552.59778	27.6
1553.85559	9.4
1560.31372	13.9
1572.57800	7.3
1583.79773	26.2
1584.74634	30.1
1632.82471	17.2
1667.80249	10.2
1686.16138	14.7
1721.58398	14.2
1725.16638	28.4
1780.91443	4.5
1847.68384	5.2
1887.11584	4.5
