# Supplementary material for: Top-Down and Bottom-Up Identification of Proteins by Liquid Extraction Surface Analysis Mass Spectrometry of Healthy and Diseased Human Liver Tissue
Source: J Am Soc Mass Spectrom. 2014 Sep 3;25(11):1953–61. doi: 10.1007/s13361-014-0967-z (PMC4197381; doi:10.1007/s13361-014-0967-z)
Supplement: Supplementary file 6 — (ZIP 3005 kb) [file 13361_2014_967_MOESM6_ESM.zip › data/DFQALNPMK_-4_4_8171.txt]

m/z	i	matches
142.75223	2.5
151.04448	4.4
153.16174	36.7
155.09468	9.5
157.08240	10.9
169.50342	18.2
174.02425	3.2
175.28697	31.5
176.36435	3.9
177.05583	27.2
184.35120	8.6
185.23026	23.6
186.14426	20.6
187.10161	45.8
188.25032	4.2
195.09573	18.1
197.20338	6.8
198.08441	5.4
199.27701	57.0
200.23923	14.4
202.15140	7.4
204.17445	5.8
208.01450	5.3
209.18999	21.6
212.46356	22.9
213.18640	28.6
215.02603	67.1
216.28856	16.6
217.16528	18.9
218.28351	48.6
219.30225	4.1
221.06514	10.6
223.27863	16.1
225.18600	5.5
226.23921	22.6
227.25739	75.3
228.32202	32.1
233.28464	42.7
234.35052	2.8
235.23508	249.2
236.19113	10.7
238.32022	15.3
239.32568	43.9
240.35480	2.9
241.23170	7.7
242.10825	3.1
243.21277	28.8
244.29961	126.5	b (2) (1+)-H2O
245.17644	89.6	y (4) (2+)
246.41356	14.0
247.16638	8.6
248.49693	49.4
249.31665	59.2
250.59106	8.7
251.24980	21.4
253.43781	10.4
254.19745	3.8
257.33780	31.0
258.41968	17.3
259.06812	12.8
260.35291	23.8
261.29318	37.7
262.37808	13.6
263.21628	323.4	b (2) (1+)
264.36954	43.3
265.23804	14.4
267.42294	9.4
268.45178	39.3
269.56760	11.4
270.25848	9.6
271.42078	8.2
272.41626	58.4
273.23798	7.0
274.38062	25.5
275.28809	14.5
276.31195	49.3
277.29953	33.1
278.24927	23.4
279.30319	13.3
280.35489	19.0
281.25616	2.7
283.27438	84.2
284.27539	30.2
285.29581	90.3
286.36325	7.7
287.32275	16.3
288.44330	4.9
289.16339	4.8
290.27689	31.3
291.32507	12.8
292.30292	3.4
295.63745	14.2
297.30194	5.1
298.44873	20.9
300.49597	57.6
301.36191	16.8
302.37949	16.9
303.27606	54.8
304.47296	8.4
305.32083	23.4
306.30615	13.4
307.40195	22.5
308.68961	2.8
309.47058	13.2
310.86093	38.2
311.87329	18.1
312.47797	12.7
314.41730	26.7
315.29797	16.2
316.21686	2.6
317.29633	9.2
318.41040	12.7
319.38306	19.0
320.61459	22.7
322.23386	4.6
323.44049	31.4
324.30270	3.7
325.40021	31.6
326.37897	21.6
327.36328	249.4
328.36823	11.3
329.36987	61.8
330.41663	3.2
331.17056	19.4
332.24246	29.7
334.31161	5.6
335.52258	11.5
337.68420	10.2
338.50311	38.8
339.43250	26.6
340.31314	25.2
341.30432	7.2
343.57574	10.3
344.37051	33.0
346.26749	13.5
347.27399	45.5
348.37048	29.5
349.40515	18.2
350.34894	7.1
351.40765	16.4
353.53320	18.3
354.47833	21.4
355.37955	76.8
356.51788	25.2
357.39337	149.9	y (3) (1+)-NH3
358.50977	81.6
359.57410	48.0
360.44666	10.7
362.33340	48.4
363.41858	19.6
365.28595	33.5
367.05905	90.1
368.23465	2.8
370.41382	4.4
371.60223	42.2
373.38699	158.5	b (3) (1+)-H2O, b (3) (1+)-NH3
374.34949	55.3
375.34180	555.4	y (3) (1+)
376.32141	122.8
377.52429	7.5
378.83072	4.0
382.04218	12.7
383.35297	294.1
384.25830	8.3
385.40448	50.4
386.26089	24.0
388.10831	58.4
389.44095	19.4
391.29803	401.6	b (3) (1+)
392.53729	462.7	y (7) (2+)-NH3
393.49176	48.0
394.79254	66.9
397.37958	17.0
398.29297	8.2
399.35498	3.9
400.42017	29.2
401.37579	617.1	y (7) (2+)
402.15295	121.4
403.43268	48.8
404.34253	62.8
405.61334	21.0
407.50037	312.8
408.38928	6.5
409.26141	82.5
410.60040	92.9
411.33154	77.6
412.47339	127.7
413.46710	42.4
414.76733	25.5
415.51270	41.5
416.69183	8.4
417.41302	46.9
418.34845	116.9
419.36346	88.2
420.37671	18.7
422.37897	25.3
425.02289	47.8
426.11823	60.6
427.20190	119.5
428.52960	23.6
429.35968	161.2
430.38965	99.2
432.02795	77.0
433.32123	87.4
434.38293	57.0
435.34479	194.5
436.40967	22.5
437.38208	45.6
438.47406	50.6
439.64355	60.4
440.51697	37.5
441.26605	5.3
443.25623	35.7
444.30786	50.9
445.34283	22.4
447.11597	172.1
448.60730	24.0
449.47284	61.6
450.34430	5.3
451.37201	66.6
452.54742	24.8
453.30743	228.3
454.16901	16.2
454.97913	35.2
456.05994	67.0
457.19574	105.3
458.02490	97.6
459.43866	238.4	b (8) (2+)
461.00403	306.5
462.26758	394.5	b (4) (1+)
463.35577	101.3
464.26147	51.9
465.82800	32.1
466.64044	18.7
468.09344	61.0
469.22974	4.9
470.36304	56.0
471.41498	101.0
472.42346	17.0
473.24286	15.8
474.35339	27.3
474.99634	180.4	y (8) (2+)
476.17163	72.0
477.43250	24.8
478.22717	71.8
479.31030	653.6
480.67377	74.4
481.63489	15.2
482.40240	7.6
483.05316	28.7
484.19897	68.4
485.27423	4.5
486.42230	55.4
487.38989	45.9
488.48187	141.3
489.34045	956.9	y (4) (1+)
490.41138	270.3
491.62646	28.1
492.51959	34.2
493.76154	72.2
494.50476	44.1
495.96283	212.2
497.27802	1433.4
498.26196	94.0
499.71039	178.5
501.47296	107.5
502.56927	87.2
503.69208	116.5
504.31885	214.7
505.22321	53.9
506.29248	76.1
506.99518	129.8
507.90955	26.3
508.52002	25.0
510.10706	160.2
511.44684	96.7
512.47028	25.0
513.67084	266.7
514.44983	508.0
515.27600	1012.9	[M+2H] (2+)-NH3-H2O
516.47858	67.2
517.69366	160.2
518.73340	106.0
520.25671	178.2
521.25146	117.3
522.97095	1531.0	[M+2H] (2+)-H2O, [M+2H] (2+)-NH3
524.01459	858.7
525.04095	34.3
526.18744	163.8
526.98108	8.4
531.16095	4.7
533.10095	3.0
536.23608	53.0
540.07581	27.0
541.17310	9.7
542.28528	17.0
544.14240	76.5
545.36639	41.2
546.24744	9.0
547.31250	42.5
549.35620	3.4
550.06604	38.7
550.73450	19.3
551.38440	17.5
552.48712	29.3
553.73285	31.7
554.40112	7.4
555.52142	22.2
558.24164	82.1	b (5) (1+)-NH3
559.38116	23.9
560.36560	92.5
561.55927	5.2
562.55389	21.7
563.39099	60.3
564.94800	53.4
565.78772	130.1
566.65558	22.4
567.64478	50.7
568.69025	13.7
570.32739	36.5
571.01935	26.6
571.67670	26.1
573.94421	26.7
575.32568	711.4	b (5) (1+)
576.45636	120.3
577.37811	20.4
579.41150	73.0
581.28467	25.0
582.44092	13.0
583.57312	15.9
584.21942	42.1
584.97791	14.1
587.68787	18.3
588.50763	168.9
589.90216	152.0
591.51459	610.9
592.47906	48.1
593.44122	50.8
595.85645	77.6
596.50726	129.9
597.36865	39.8
598.82935	17.4
602.41754	490.9	y (5) (1+)
603.43781	166.5
604.37451	20.1
605.38324	74.8
606.13977	41.1
606.76715	53.6
607.45282	19.0
608.99933	41.8
610.35425	48.6
611.88214	133.2
612.70490	9.6
614.50604	19.5
615.34058	10.6
616.25891	24.9
618.05042	56.8
619.17255	77.8
620.05273	65.3
621.42181	4.8
622.35175	19.1
623.17426	17.0
624.08130	15.8
625.06885	26.9
627.42047	15.3
632.04968	20.5
633.34412	277.6
634.56378	314.7
635.46912	52.2
636.50250	101.7
638.20392	141.7
638.95117	46.8
640.10986	95.0
641.38849	113.6
642.04584	223.1
643.06775	107.9
645.17432	62.0
646.68793	591.1
647.61578	796.7
648.58081	91.0
650.46948	38.2
651.59100	28.7
652.34393	37.4
654.52881	24.7
655.44769	20.5
657.09888	10.4
657.74426	2.1
659.18433	107.3
660.02258	12.6
661.50330	58.8
662.46747	14.4
663.47211	11.6
665.04108	146.4
666.21936	126.8
668.05084	680.3
669.25348	61.3
671.06110	975.1	b (6) (1+)-H2O
672.21686	124.7	b (6) (1+)-NH3
673.39764	1117.6	y (6) (1+)
674.46307	245.1
675.59180	77.3
676.48163	76.5
677.39856	48.6
678.75989	24.4
682.09937	25.7
683.52771	110.5
684.69171	58.4
685.68091	12.7
686.55237	4.5
687.61438	92.6
688.44287	344.1
689.37469	576.6	b (6) (1+)
690.46588	285.2
691.38171	29.7
693.36890	46.9
694.57178	34.7
696.81226	41.0
697.59052	30.5
698.58533	6.1
700.33875	75.7
704.44220	32.7
705.44775	19.3
706.68549	4.8
708.70496	11.7
709.79510	80.9
710.52728	16.1
712.07782	16.5
713.01501	75.0
713.90656	21.4
715.18536	89.1
716.23804	43.3
717.40692	90.9
718.84369	10.1
719.76648	89.6
720.38239	3.0
721.33948	3.2
722.42877	7.3
723.50116	61.2
724.76929	76.5
725.70087	76.4
727.16620	45.3
729.57227	26.2
730.44122	22.4
731.12427	22.3
733.45416	108.6
734.79510	13.0
735.75275	3.5
736.50848	10.2
738.30042	14.7
739.05463	12.6
740.77173	6.8
741.66156	44.8
742.37537	7.1
744.23883	18.0
745.17041	40.0
746.56873	38.0
747.93048	66.2
748.97205	35.9
749.76007	13.0
751.48737	35.9
752.94946	34.4
754.91608	114.2
755.82172	34.0
757.59241	7.6
758.77264	4.9
760.36230	6.7
761.19092	20.2
762.01111	30.3
763.39496	44.4
767.30688	2.6
769.37335	39.8
770.39404	8.0
774.52930	27.5
775.71234	32.8
777.33917	8.9
778.43024	16.7
779.49060	16.1
781.55841	25.4
783.80286	41.2
784.58032	112.8	y (7) (1+)-NH3
786.10712	46.2
787.28326	21.8
788.41620	12.5
789.44061	10.0
791.23029	33.5
792.39722	32.9
793.60242	183.2
794.51495	27.3
796.85797	15.1
797.86572	33.2
798.52600	6.8
799.61432	53.0
801.44464	941.9	y (7) (1+)
802.56317	216.0
807.39105	42.1
808.70471	5.2
812.18225	33.9
813.59521	128.3
814.55865	3.2
815.54968	12.9
816.49438	66.5
817.58673	139.0
818.57153	22.8
819.58459	55.3
820.57550	178.9
821.62018	36.1
822.57922	18.5
830.28992	9.0
831.69342	9.2
833.76636	35.5
836.66223	81.7
837.57294	2.7
838.51819	3.8
839.95142	31.5
844.72742	43.4
846.57635	79.2
847.47272	30.9
848.58179	12.9
849.72736	3.1
850.83765	15.9
851.55847	15.7
853.09119	14.1
855.48358	25.3
861.44391	12.9
863.50262	43.9
864.36554	14.2
866.34174	26.3
870.50928	7.3
871.62054	9.0
876.64520	2.4
878.84698	22.1
879.56982	9.6
881.79132	5.9
883.04572	15.1
886.35510	3.6
887.50476	3.3
888.54480	44.6
889.46930	9.1
890.34314	34.8
892.65179	14.6
894.37769	8.9
895.58221	2.9
897.63721	33.6
898.75891	4.7
900.68066	55.0
901.50134	13.5
906.68481	3.3
908.55884	283.1
910.81268	3.3
915.65454	18.8
917.48920	248.8	b (8) (1+)
918.51050	130.6
919.25702	5.2
920.75635	15.9
922.45612	10.6
925.55426	2.9
933.54376	14.5
934.70203	4.3
938.58820	20.3
939.55096	24.2
942.48431	5.1
944.45618	5.4
945.60815	4.2
946.60712	7.7
949.70770	12.8
958.54498	12.4
959.57855	12.2
962.96045	8.5
964.48022	9.4
972.63965	8.1
973.34198	13.1
974.64142	10.1
977.36725	4.9
985.48621	9.3
1002.71277	3.7
1004.54364	10.5
1010.13190	18.6
1010.97327	6.6
1019.34534	3.5
1033.18005	10.5
1049.01550	5.6
