# Supplementary material for: Top-Down and Bottom-Up Identification of Proteins by Liquid Extraction Surface Analysis Mass Spectrometry of Healthy and Diseased Human Liver Tissue
Source: J Am Soc Mass Spectrom. 2014 Sep 3;25(11):1953–61. doi: 10.1007/s13361-014-0967-z (PMC4197381; doi:10.1007/s13361-014-0967-z)
Supplement: Supplementary file 6 — (ZIP 3005 kb) [file 13361_2014_967_MOESM6_ESM.zip › data/DDQVFEAVGTTDELSSAIGFALELVTEK_-4_4_58598.txt]

       m/z	          i	matches
 377.33560	       3.2
 446.30325	       3.7
 475.32227	       8.5
 476.27679	       4.2
 477.39526	       4.3
 485.26093	       3.3
 497.33603	       9.4
 536.21753	       6.7	b (15) (3+)
 574.32910	       3.6
 589.55621	       4.7	b (17) (3+), y (5) (1+)
 595.48840	      10.8
 601.68726	       7.4	y (11) (2+)-H2O, y (17) (3+)-NH3, y (17) (3+)-H2O, y (11) (2+)-NH3
 607.54126	       9.9	y (17) (3+)
 635.41858	       8.3	y (18) (3+)-NH3, y (18) (3+)-H2O
 705.36584	       7.9
 710.31836	       6.3
 718.42920	      12.9	y (6) (1+), b (21) (3+)
 724.48877	      13.5	y (14) (2+)-H2O, y (14) (2+)-NH3
 739.42517	       2.9
 746.19775	      15.8
 756.37830	       4.0
 783.69299	      11.0
 788.44995	       6.9	y (23) (3+)-H2O, y (23) (3+)-NH3, b (7) (1+)-NH3
 804.18396	       8.5	b (15) (2+)
 812.31934	       4.4
 813.55054	      14.9	y (7) (1+)-H2O
 815.29761	       2.9
 824.45129	      11.3
 831.51172	      18.4	y (7) (1+), b (24) (3+)-NH3, b (24) (3+)-H2O
 846.41565	      13.2
 853.66223	      15.1	y (16) (2+)
 861.83423	      33.7
 862.60474	      20.1
 872.33667	      19.4
 873.59753	      14.4	b (17) (2+)-H2O
 882.29065	       9.9
 891.58276	      10.6
 893.45630	      16.0
 902.52600	       4.9	y (8) (1+), y (17) (2+)-H2O, y (17) (2+)-NH3
 904.48218	      20.7	b (26) (3+), b (8) (1+)
 905.26538	       5.1
 910.85352	       7.7	y (17) (2+)
 912.54785	      19.9	y (26) (3+)-NH3, y (26) (3+)-H2O
 914.71375	       3.4
 927.82458	      10.2
 933.31653	       2.6
 937.60327	      10.4
 938.97278	       6.0
 942.16809	      19.2
 949.61218	       4.9
 951.75757	      32.0	y (27) (3+)-NH3, y (27) (3+)-H2O
 952.59460	       3.2
 957.61194	       4.8	y (27) (3+)
 961.89783	      19.3	b (9) (1+), y (18) (2+)
 962.56482	      14.0
 967.67896	      20.6
 968.66370	      46.6	b (19) (2+)
 969.79260	      34.2
 977.44397	      67.7
 978.45166	      25.5
 985.94617	      21.7
1029.53589	      49.9
1032.56836	      28.5	y (20) (2+)-NH3, y (9) (1+)-NH3, y (20) (2+)-H2O, b (20) (2+)-H2O
1033.27869	      19.0	b (20) (2+)-NH3
1035.11987	      20.4
1041.81323	      43.1	y (20) (2+), b (20) (2+)
1057.94531	      13.5
1062.36792	      10.3	b (10) (1+)
1064.95654	       5.0
1073.68176	      21.3
1087.17920	      15.9
1099.82104	      52.6
1106.74500	      11.7	y (10) (1+)
1107.44934	       4.6
1111.55835	      23.0
1115.49854	      23.7
1123.20825	      12.3
1125.54236	      29.9	b (22) (2+)-H2O, b (22) (2+)-NH3, y (22) (2+)
1135.50256	      29.3
1172.74951	      34.9
1174.61255	      16.0
1178.40869	      33.5
1189.65356	      21.7	b (23) (2+)-NH3, b (23) (2+)-H2O
1195.63257	       5.5
1204.56250	      15.5
1205.65442	       5.8
1218.57361	      34.2
1219.85840	      85.4	y (11) (1+)
1237.55920	      10.4
1239.58618	      33.2
1240.53271	       6.9
1250.68799	      16.6
1254.97717	       9.4
1255.62122	      10.2	b (24) (2+), y (24) (2+)-H2O, y (24) (2+)-NH3
1281.46313	      17.3
1296.10645	      26.9	b (25) (2+)-NH3, b (25) (2+)-H2O
1305.28467	       7.0	y (25) (2+)-H2O, b (25) (2+), y (25) (2+)-NH3
1306.23352	      21.7
1309.61658	      14.6
1326.81226	       3.3
1329.51514	       4.0
1377.84888	      19.4	y (26) (2+), y (13) (1+)
1393.05676	      13.7
1394.19849	      30.0
1405.99048	       6.8
1412.24109	      14.0
1421.40149	      30.1
1449.60229	       5.4
1456.31140	      14.7
1472.81140	       4.1
1598.81079	       8.8
1627.06067	       7.9
1694.73584	      14.0	b (16) (1+)
