# Supplementary material for: Top-Down and Bottom-Up Identification of Proteins by Liquid Extraction Surface Analysis Mass Spectrometry of Healthy and Diseased Human Liver Tissue
Source: J Am Soc Mass Spectrom. 2014 Sep 3;25(11):1953–61. doi: 10.1007/s13361-014-0967-z (PMC4197381; doi:10.1007/s13361-014-0967-z)
Supplement: Supplementary file 6 — (ZIP 3005 kb) [file 13361_2014_967_MOESM6_ESM.zip › data/IVYGHLDDPASQEIER_-4_4_3460.txt]

m/z	i	matches
175.19592	37.0
176.58986	8.7
181.02634	5.2
182.51924	8.6
185.36670	62.1
186.13875	21.0
187.24960	14.2
188.17801	25.4
190.92276	3.5
197.19449	20.0
198.21255	27.3
199.11528	5.2
200.11745	29.2
201.07761	3.6
202.34074	16.0
205.91559	8.5
208.50038	11.0
209.13570	11.3
211.19026	26.1
213.14310	41.2
214.27139	17.1
216.18739	16.1
217.26747	63.1
218.25301	4.4
219.19861	2.1
220.17010	3.3
221.12601	11.8
222.09589	4.6
223.14499	5.0
224.14594	6.8
225.25380	8.2
226.15135	16.6
227.41409	18.2
228.11520	4.4
229.20499	7.7
230.17824	15.9
231.17563	9.0
232.48724	24.9
233.18979	15.5
235.17601	22.8
237.39357	8.5
239.18387	38.4
240.23262	12.1
241.09171	5.7
242.37036	34.0
243.21973	16.2
244.31085	21.4
245.23853	61.4
246.16774	6.4
248.18011	12.1
251.18819	5.1
252.42778	3.6
254.40088	12.9
255.31970	26.5
257.20889	52.6
258.42871	11.0
259.36929	36.1
261.28842	9.2
262.23889	38.7
263.42822	12.8
265.18134	6.5
268.05905	6.5
269.00140	27.4
270.22672	17.9
271.11676	36.5
272.23975	9.1
274.26581	2.4
275.15994	2.7
276.23572	40.0
278.17108	4.1
278.88147	5.7
281.26578	5.0
284.34558	36.0
285.64145	32.2
286.35291	3.8
287.54004	16.1
288.30469	28.4
289.28497	2.9
290.27600	7.4
292.34229	3.4
294.35620	36.2
295.20215	30.5
297.90833	23.9
299.29736	22.6
300.43646	10.8
301.27231	15.4
302.11444	1.6
303.50562	10.1
304.42346	67.4
305.29871	19.9
306.39291	75.9
307.35431	25.1
309.52631	8.7
310.51773	4.7
311.47302	18.7
312.50861	15.3
313.29910	10.9
314.30948	28.0
316.42383	2.2
317.35901	11.9
318.43256	10.5
320.36530	18.5
323.32861	43.5
324.53830	29.8
325.50531	7.5
326.19574	13.3
327.31732	4.0
328.74030	29.9
330.28595	11.3
331.46570	14.9
332.34702	12.9
333.26883	8.5
334.41534	11.8
338.00922	6.8
339.19708	16.6
340.19202	11.4
341.28604	9.6
342.33847	25.9
343.24512	34.9
344.08322	2.7
345.30011	28.9
346.40704	19.9
348.43054	3.5
351.26572	4.2
353.26367	5.0
354.48151	44.4
355.35913	50.8
356.36530	19.4
357.26068	61.4
358.22565	52.9
359.22614	30.2
360.36273	18.0
361.33612	12.5
362.65872	39.7
363.87469	24.5
366.91364	29.4
368.22552	9.9
369.24854	4.9
371.48334	14.2
372.72424	51.0
373.76669	41.6
374.36725	3.1
375.15845	40.9
376.34082	83.6
377.51715	29.1
378.51587	20.9
379.74695	11.0
381.23499	169.0
382.16364	20.3
383.33118	7.1
384.21686	24.3
385.94565	31.4
387.23483	225.4
388.53287	45.6
389.51215	40.2
390.42090	10.1
391.38885	6.2
392.45355	11.5
393.36417	18.1
394.35370	15.5
395.29855	9.6
396.32910	26.9
397.40338	29.9
398.79904	48.3
400.30115	12.0
401.31458	14.1
402.62396	22.6
404.48682	67.0
405.36908	7.6
406.39566	2.8
407.51941	56.8
408.39087	26.2
409.29669	11.6
410.44049	46.3
411.36853	59.9
412.43964	9.3
413.31354	15.6
414.47241	31.6
415.45087	49.5
416.43414	30.7
417.35962	170.4
418.51617	41.4
419.40466	10.0
420.25385	11.8
421.46521	26.2
423.26721	92.8
424.27551	14.6
425.14099	33.3
425.92474	14.4
426.52563	5.4
427.49377	34.1
428.39600	45.5
429.46637	3.5
430.27100	15.4
431.20648	8.8
433.24194	32.7
434.37793	35.5
435.37903	44.2
436.43591	24.0
437.39874	3.0
438.34888	19.0
439.49237	65.6
440.32544	52.6
441.37646	9.9
442.23834	25.4
443.53455	26.9
444.60059	38.4
446.39160	32.1
447.69849	55.5
448.42444	30.4
449.30493	43.8
450.17810	55.9
451.11749	39.3
452.34076	35.1
453.48798	7.6
454.50854	24.8
456.23907	227.0
457.13239	264.7
458.16284	110.3
459.14374	49.1
461.93390	24.7
462.89844	49.9
465.40027	197.0
466.36664	103.1
468.57922	38.2
469.27148	21.1
470.58105	14.0
471.40350	11.8
472.44336	25.7
473.65985	66.4
474.45667	112.4
475.30042	55.0
476.60468	60.5
477.40619	45.8
478.49908	52.7
479.95081	75.0
481.13501	5.5
482.07867	73.7
483.25488	116.3
484.35193	52.5
485.46985	31.6
486.26599	5.2
487.50531	59.0
488.29095	11.4
489.39685	66.8
490.53290	39.4
491.98865	5922.4
492.82330	1050.2
493.74146	20.1
494.70563	24.3
495.38391	18.5
496.69403	44.8
498.33386	215.2
499.62286	115.2
500.42114	120.0
501.26514	76.6
502.08429	95.8
503.50928	43.6
504.67328	56.8
505.77661	164.9
506.40460	120.7
507.05750	18.3
508.11432	351.2	b (14) (3+)-NH3, b (14) (3+)-H2O
508.80292	39.7
509.48401	170.8
510.39453	60.5
511.29602	14.3
512.43433	35.9
513.45813	163.3
514.44281	23.3
515.39856	305.3
516.63293	60.0
517.33698	33.7
518.32886	65.5
519.45349	16.4
520.97119	124.2
521.76038	26.4
522.53247	96.2
523.34467	15.2
524.48993	71.8
525.63934	46.7
526.44385	37.3
527.41504	205.9
529.01227	129.0
530.33179	85.2
531.68842	29.0
532.39069	41.8
533.27405	80.2
533.89417	81.9
534.93140	33.1
535.90796	25.8
536.63531	16.4
538.12482	75.2
539.09961	75.6
540.19208	104.5
541.58453	346.8	b (10) (2+)
542.38586	78.4
543.64459	40.9
545.09052	76.7
546.44012	308.2	y (4) (1+)
547.34644	255.9
548.14453	130.8
549.14526	158.9
550.19171	84.9
551.23303	11.4
552.58234	169.9
553.39203	60.2
554.49200	121.4
556.10297	75.5
557.07721	161.0
558.10950	73.6
559.46094	55.2
560.43945	45.6
561.47418	102.0
562.27655	100.3
563.51428	33.6
564.48688	79.3
565.93109	100.3
567.09088	94.8
568.29822	195.3
569.23535	409.0
570.38818	426.8	y (15) (3+)-H2O, b (5) (1+)
571.48907	199.5
572.77374	151.9
573.46277	88.5
574.33545	109.4
575.13281	111.7
576.20404	245.5
577.41095	78.8
578.12286	61.5
579.67285	669.3	y (10) (2+)
580.46088	416.1
581.44885	77.9
582.12457	61.2
583.10376	108.5
584.01019	112.1
585.07019	200.5
586.32239	163.8
587.40924	338.1
588.28717	155.8
589.11084	58.6
589.96545	115.0
591.00415	74.0
591.90125	103.0
593.42719	232.4
594.41125	144.1
595.69934	188.1
596.42804	1030.5
597.34137	317.0
598.31000	161.2
599.31561	121.7
600.33276	295.2
601.67303	281.7
602.61633	549.0	[M+3H] (3+)-NH3-H2O
603.31348	267.4
604.05206	130.0
605.09192	4763.1
605.97272	2104.2
606.93195	229.5
607.91162	327.3	[M+3H] (3+)-H2O
608.71051	33.4
616.51581	27.3
618.41559	8.6
621.91138	156.1
623.28564	654.8
624.34436	208.3
625.46832	98.7
626.23816	23.3
628.07892	42.7
628.89856	116.3
629.70892	13.3
631.25714	106.2
632.11505	142.8
632.91614	52.2
633.68372	46.5
635.41846	20.9
636.26093	148.0
637.41296	210.0
639.06824	6.8
640.17163	82.7
640.90723	16.3
641.54834	56.7
642.35852	32.2
643.28912	9.4
644.21625	41.4
645.40021	22.3
646.86774	164.9
647.46814	7.4
648.96277	245.0
650.08978	44.5
652.41656	180.0
653.29285	81.8
654.22699	89.1
655.37939	37.9
656.52502	111.8
657.26147	11.0
659.33929	29.8
660.36731	194.7
661.40222	81.2
662.65009	57.2
663.60913	25.6
664.70190	158.5
665.46344	117.8
666.07660	10.3
666.91376	60.9
668.74988	45.7
669.69031	2.4
670.42560	20.5
672.41949	28.7
673.24854	39.2
674.48456	157.2
675.41193	58.0
676.67328	42.0
677.61804	24.4
678.82068	82.3
679.52875	39.2
680.46295	87.7
681.55585	22.3
682.36896	22.3
683.39667	129.9
684.45422	47.4
685.39911	32.9
686.34528	62.7
687.71271	73.4
688.44342	121.0
689.31415	5.3
690.59442	34.7
692.07733	127.9
693.11926	91.6
694.27777	47.9
696.44257	121.7
698.40906	160.5
699.33142	58.5
701.43372	76.5
702.64032	221.3
703.38800	66.0
704.35449	216.9
705.47058	208.7
706.24872	133.4
707.67749	124.6
708.71564	9.6
709.92157	60.6
710.69299	145.3
711.58032	44.8
713.53528	477.0	b (13) (2+)
714.77161	119.4
715.42377	136.4
717.19507	35.9
718.06128	37.6
719.19281	63.2
720.72504	41.6
721.57935	147.8
722.34576	35.1
723.63788	163.5
724.35822	84.1
725.30225	34.6
726.64447	87.7
727.38855	18.1
728.56116	211.6
729.59564	73.0
730.43286	9.4
731.39404	26.4
732.34015	76.4
732.95898	28.1
734.61334	144.0
735.45752	19.9
736.64355	187.0
737.58429	207.6
738.39447	155.7
739.31213	164.2
741.12640	32.1
741.73456	20.1
742.52795	85.2
743.47681	43.7
744.48102	8.4
745.41821	87.6
746.75439	57.2
747.55475	111.1
748.16974	107.4
749.44910	57.4
751.09833	124.2
752.05054	151.9
752.75500	15.2
753.58337	5.1
754.44598	9.2
756.35663	120.7
757.22607	38.4
758.61139	6.3
759.31885	34.1
761.40582	327.0	b (14) (2+)-H2O, b (14) (2+)-NH3, y (6) (1+)
762.60712	235.1
763.46698	162.8
764.89563	55.0
765.55353	21.1
766.54816	38.1
767.46069	3.7
769.33038	67.8
770.33838	112.4
771.23395	72.5
772.78790	125.7
773.62305	4.4
774.70349	35.8
775.41992	12.0
776.48676	72.5
777.26160	7.3
777.88837	11.4
779.65039	87.8
780.93097	196.8
782.30750	95.0
783.40741	21.0
784.84198	38.4
785.69177	252.0
786.85742	239.3
787.65338	8.6
788.52844	8.8
789.71857	76.8
790.57458	7.5
791.46594	12.9
792.55725	77.5
793.22009	66.8
794.42627	35.0
795.23163	8.0
796.61340	54.1
797.48346	16.6
798.52661	28.1
799.81396	270.1
800.77124	193.4
801.69672	106.7
802.53400	26.9
803.42377	31.5
804.66113	66.0
805.76257	79.8
806.68433	392.4	y (14) (2+)-NH3, y (14) (2+)-H2O
807.65576	57.3
808.62488	90.2
809.64996	27.5
810.54633	40.1
811.45636	12.2
812.59546	40.3
813.79498	189.5
814.59131	286.5
815.67365	1082.8	y (14) (2+), y (7) (1+)-NH3
816.47894	198.4
817.55719	88.3
818.75409	48.1
819.72729	72.1
820.67279	601.1
821.65466	426.8
823.46008	319.1
824.46704	221.6
825.82733	14.7
826.61249	18.1
827.77350	31.1
831.04987	42.3
832.61871	41.1
834.39447	150.7
835.21368	102.6
836.93890	88.3
837.95190	56.9
839.39392	45.3
840.70715	15.9
842.33514	36.2
843.47876	31.5
844.37054	15.4
845.19666	34.2
847.25513	42.7
848.24182	100.0
849.16296	55.4
850.23315	20.4
851.47510	23.6
852.46649	3.2
854.27039	78.3
855.39978	116.9
856.50726	114.4
857.70221	104.3
858.70129	43.1
859.63513	13.0
860.47723	8.1
861.89685	67.4
862.90527	23.3
863.77527	32.4
865.56079	88.1
866.61084	70.3
868.23157	33.0
869.28406	44.7
870.46130	14.2
871.41132	89.9
872.08295	26.0
875.15375	36.9
875.94781	39.9
877.01245	44.6
877.81390	8.6
879.37433	10.1
880.73181	6.7
881.87976	35.0
883.50916	34.8
884.16229	30.9
885.45215	77.8
886.48737	154.4
887.44977	76.9
888.56360	35.9
889.85071	167.1
890.46198	155.0
891.28540	87.3
893.06964	33.9
893.70673	7.9
894.51019	8.5
895.92853	11.6
896.57745	16.5
897.52466	29.8
899.40375	433.4
900.50250	84.2
901.56061	31.0
903.57880	60.4
904.42761	34.9
905.64233	14.8
906.54614	21.4
908.63031	7.5
911.50665	22.5
912.33600	32.6
913.49109	317.9	b (8) (1+)
914.54437	139.6
915.47009	56.9
916.44873	9.0
918.51410	16.1
919.49634	31.0
921.27020	48.2
922.65228	16.1
923.91522	16.1
925.48248	34.2
926.55475	10.6
927.59369	40.7
928.56012	33.5
929.73584	43.5
930.78436	35.7
931.52814	13.3
932.49957	19.9
933.40503	7.9
934.78125	43.1
935.99707	23.3
936.82648	23.3
937.49316	23.8
938.25439	9.5
939.59711	16.6
940.63623	11.1
941.40186	9.3
942.50476	24.5
944.49585	14.1
946.46948	88.0
947.13300	34.0
949.73480	2.5
950.45758	15.9
951.58636	160.3
952.40009	72.9
953.55524	16.5
954.52802	36.0
955.93811	108.4
956.58350	48.2
957.63770	26.0
958.47162	19.7
962.55609	3.5
963.90399	34.9
967.37097	10.2
968.51666	89.5
969.62537	65.7
970.48999	333.0
971.55615	144.1
972.60004	80.1
973.44019	18.6
975.55359	11.8
977.16895	25.7
980.51599	4.6
981.49713	9.6
982.49292	165.7
983.46564	70.7
984.53223	58.3
985.62109	11.0
986.29010	13.5
987.54205	17.9
988.57910	18.2
989.62018	10.5
990.72388	62.2
991.42969	11.9
994.33844	8.7
995.51935	78.2
996.76208	26.0
999.40259	45.6
1000.56183	14.2
1001.48773	67.6
1002.39087	11.1
1005.16797	13.8
1006.65698	9.5
1008.15900	41.4
1010.34192	13.7
1011.69592	24.7
1013.39185	4.8
1014.59045	23.4
1015.49530	19.4
1017.36871	21.5
1018.06403	9.4
1018.79608	21.2
1019.61566	10.1
1020.64233	5.5
1021.63818	4.7
1023.62616	11.0
1024.52905	7.9
1025.64978	37.8
1026.29370	18.4
1029.67944	13.2
1030.63733	4.8
1033.71008	8.3
1034.47168	6.3
1038.50916	14.9
1040.15344	4.4
1041.48889	259.0
1042.53479	164.7
1043.41528	69.6
1045.46826	13.9
1046.31665	3.6
1049.13477	31.3
1051.49414	15.4
1052.67847	41.7
1053.54480	44.3
1054.47009	10.1
1055.57996	82.2
1057.57764	3.3
1060.94824	17.0
1062.65527	28.0
1063.57092	5.8
1064.40430	21.6
1065.27905	13.5
1066.56799	34.1
1067.54810	35.3
1069.40100	11.8
1070.55261	34.5
1072.56360	15.7
1080.56165	32.8
1081.61035	127.5
1082.49927	50.0
1083.71814	31.1
1085.47400	20.3
1088.40161	6.7
1092.19885	16.0
1093.48584	6.2
1094.68494	17.3
1095.52344	8.2
1096.77148	4.4
1097.48474	11.2
1098.44763	17.6
1099.87354	6.5
1102.55322	13.9
1105.59424	13.8
1107.66028	20.8
1109.71021	21.1
1116.40576	19.9
1123.44507	30.9
1124.56873	17.0
1129.41357	4.3
1138.06506	8.6
1139.66248	11.8
1147.47632	7.6
1150.43005	21.2
1151.60913	5.6
1158.32581	5.5
1159.48877	19.0
1167.89539	12.5
1168.63354	18.8
1169.54797	14.5
1180.48242	4.1
1182.49109	9.3
1216.73975	9.2
1218.35742	5.1
1228.14807	10.2
1243.85681	6.8
1265.81787	10.7
1281.65759	7.5
1357.69946	9.8
1371.84570	19.2
1389.82629	7.4
1393.79297	4.2
1395.35364	10.9
1455.75146	7.2
1663.66406	4.6
