# Supplementary material for: Top-Down and Bottom-Up Identification of Proteins by Liquid Extraction Surface Analysis Mass Spectrometry of Healthy and Diseased Human Liver Tissue
Source: J Am Soc Mass Spectrom. 2014 Sep 3;25(11):1953–61. doi: 10.1007/s13361-014-0967-z (PMC4197381; doi:10.1007/s13361-014-0967-z)
Supplement: Supplementary file 6 — (ZIP 3005 kb) [file 13361_2014_967_MOESM6_ESM.zip › data/EVLPQLVDAVTSAQTSDSLEAILDFLDFK_-4_4_57044.txt]

       m/z	          i	matches
 338.40390	      14.1
 358.43903	       4.1
 409.43488	      13.4	y (3) (1+)
 468.38687	      10.2
 471.61517	      16.4	y (12) (3+)
 528.30811	       8.4
 536.18018	       7.8
 554.09143	       8.1
 556.11060	       8.1
 568.60571	       3.6
 574.43628	       8.5	b (11) (2+)-NH3, b (11) (2+)-H2O
 615.44354	      14.4	y (16) (3+)
 627.41687	       4.9
 638.35742	      11.1	y (17) (3+)
 657.52307	       6.9
 666.38037	       3.5
 668.59546	      17.1	y (5) (1+)
 671.44214	      10.4
 677.93323	      10.9
 680.40845	      12.7	b (6) (1+)
 688.43542	       4.5
 710.62958	      16.9
 712.41211	       7.7	b (21) (3+)-H2O
 719.38049	      10.8	b (21) (3+)
 720.25403	      12.3
 723.54810	       8.7
 735.50256	      10.3
 736.30713	      10.1
 752.47192	      18.0	y (21) (3+)-NH3, y (21) (3+)-H2O
 757.36664	      11.6	y (21) (3+), b (22) (3+)
 762.65692	      12.8	y (13) (2+), b (7) (1+)-NH3
 766.37048	       5.8
 775.41345	       3.4
 780.49976	      15.2
 784.43054	      21.5	y (6) (1+)
 785.39429	       8.4
 786.61749	      10.5
 797.98364	       6.3
 803.62769	      10.2
 815.35107	      13.3
 816.21240	       8.4
 825.50940	       2.5
 826.31189	       8.6
 827.42712	      19.7	b (24) (3+)-NH3, b (24) (3+)-H2O
 833.65759	       8.8
 844.51013	      16.1
 852.41113	      27.7
 854.06128	      51.3
 863.92615	       6.8
 866.73340	      10.3	y (24) (3+)
 873.31030	      11.9
 878.70166	      13.9	b (17) (2+), y (7) (1+)-H2O
 880.79468	      25.1	y (7) (1+)-NH3
 884.42883	      10.5
 886.55847	       5.3
 890.65601	       8.4
 893.53870	      19.8
 894.53198	      17.9	b (8) (1+)
 897.31750	       5.9
 898.58679	      11.2
 906.48938	      45.2
 908.71399	      17.6	y (25) (3+)
 911.80627	      30.7	b (18) (2+)-H2O, y (16) (2+)-H2O
 930.50330	       8.3
 932.37683	      10.0
 936.31189	      98.5	y (26) (3+)-NH3, y (26) (3+)-H2O
 937.82336	       6.0
 938.57483	      49.1
 950.18018	      12.6
 953.49573	      18.6
 954.99976	       4.8
 965.64136	       5.1
 969.47168	      17.8	b (19) (2+)-NH3, b (19) (2+)-H2O
 970.71570	      10.4
 971.79651	      13.6
 977.67346	      12.0	b (19) (2+)
 979.22778	      60.2	y (27) (3+)
 983.12720	      17.6
 984.47253	       6.8
 988.14331	      35.9
 989.50378	      61.4
1006.70471	      24.6	b (28) (3+), y (28) (3+)-H2O, y (28) (3+)-NH3
1010.71570	      22.1	y (8) (1+)
1011.72961	       7.6
1013.50806	      29.8
1021.01697	      64.6
1025.93909	      27.5
1028.94849	      21.8
1030.48572	      34.5
1034.39929	      55.8	b (20) (2+)-NH3
1035.12402	       8.4
1036.61987	      19.2
1037.52173	      17.5
1038.97034	      18.8
1042.63440	      21.8	y (19) (2+)-NH3, y (19) (2+)-H2O, b (20) (2+)
1060.32031	      32.7
1064.55188	       6.5
1070.73291	      33.7
1073.98108	      43.0
1078.08826	      42.6	b (21) (2+)
1081.53406	      11.7
1082.31628	      48.6	y (9) (1+)
1093.16040	       1.9
1101.71802	      13.6
1109.76587	      49.4
1118.53113	      30.2
1133.63489	      13.3
1134.68652	      43.0	b (22) (2+)
1136.05408	       5.5
1147.37683	      13.5	b (11) (1+)-H2O
1150.10083	      31.9
1156.82544	       8.6
1165.69849	      18.6	b (11) (1+)
1166.77356	      19.6
1171.97424	       6.1
1173.87842	      30.1
1187.99390	     113.0
1189.65564	      35.8
1191.27222	      47.6	b (23) (2+)
1192.25354	      19.5	y (10) (1+)-H2O
1195.93774	       9.5
1202.60632	      11.1
1210.57068	       3.8
1211.51257	       8.9
1217.62024	       8.7
1227.98975	      33.8
1232.86243	     132.6
1240.68579	      14.7	b (24) (2+)-NH3
1249.23633	      16.6	b (24) (2+)
1252.90820	      15.5	b (12) (1+)
1256.63904	      63.8
1260.35181	      49.6
1262.73071	       4.5
1266.40027	     106.9
1279.65015	       9.0
1287.13574	      32.2
1293.28711	      36.3
1320.73035	       7.3
1322.79614	      70.9	b (25) (2+)
1323.52136	      28.1	b (13) (1+), y (11) (1+)
1324.76392	       9.3
1340.16089	      45.4
1355.64624	      29.6	y (25) (2+)-NH3
1357.79700	      29.0
1361.82507	      14.4
1368.91443	      14.6	b (26) (2+)-H2O
1379.63037	      36.4
1380.24194	      23.4
1385.18982	      22.3
1389.54590	       3.5
1403.82727	      19.0	y (26) (2+)-H2O, y (26) (2+)-NH3
1413.63940	      44.9
1414.65601	      10.3
1420.73999	       7.1
1424.07288	      23.4
1426.16846	      12.3
1427.69983	      21.1	b (27) (2+)-H2O, b (27) (2+)-NH3
1433.94470	      19.6	b (14) (1+)-H2O
1436.05396	      41.5	b (27) (2+)
1439.50330	       9.4
1443.65784	      27.1
1452.56873	       9.2	b (14) (1+)
1484.20984	      38.7
1487.32190	       9.8
1489.15381	      21.6
1501.43689	      16.2	b (28) (2+)-H2O, b (28) (2+)-NH3
1503.67090	      13.0
1509.66565	      29.4	y (28) (2+)-H2O
1510.34631	      38.2	b (28) (2+), y (28) (2+)-NH3
1511.08862	      14.5
1524.58875	       4.2
1552.87500	      26.8	b (15) (1+)
1570.17163	       6.3
1621.82666	      16.9	b (16) (1+)-H2O
1623.35168	      11.2	b (16) (1+)-NH3
1637.13000	      14.4
1660.24744	       9.6
1663.87915	      11.9
1680.20508	       8.7
1700.65930	      14.5
1708.92004	       6.7
1742.66504	       6.4
1758.84753	      11.7
1766.87512	      16.7
1807.95288	      38.0
1822.07996	      31.0
1844.90845	       3.2
1937.17725	      10.3	b (19) (1+)-H2O, b (19) (1+)-NH3
1956.00916	      18.1
1968.09448	      11.6
1981.92627	      14.9	y (18) (1+)-H2O
