# Supplementary material for: Top-Down and Bottom-Up Identification of Proteins by Liquid Extraction Surface Analysis Mass Spectrometry of Healthy and Diseased Human Liver Tissue
Source: J Am Soc Mass Spectrom. 2014 Sep 3;25(11):1953–61. doi: 10.1007/s13361-014-0967-z (PMC4197381; doi:10.1007/s13361-014-0967-z)
Supplement: Supplementary file 6 — (ZIP 3005 kb) [file 13361_2014_967_MOESM6_ESM.zip › data/AYEDQTKPVLEYYQK_-4_4_2690.txt]

m/z	i	matches
179.32510	4.4
183.13641	27.6
186.08536	22.1
187.13184	7.8
192.16217	17.9
193.33315	6.2
195.31406	2.4
197.33693	8.2
198.00418	5.1
199.25671	63.7
200.17082	12.3
201.24222	9.6
202.17175	8.9
204.16847	15.2
207.19037	320.6
208.19205	77.9
209.01761	17.3
210.11884	4.0
213.15239	22.2
214.19662	31.3
215.14832	29.1
216.06459	4.2
217.12282	30.4
218.18549	4.3
220.08865	8.2
221.17648	23.0
222.14786	27.3
223.28107	5.3
224.94385	4.1
227.15146	156.8
228.28775	30.6
229.35345	7.3
230.25723	39.2
231.08803	4.4
232.12628	13.1
233.24593	13.4
234.25351	15.5
235.22136	469.7	b (2) (1+)
236.25449	31.3
237.29486	55.9
240.10757	6.1
241.11349	7.6
243.13628	3.6
244.19119	11.5
246.29465	38.8
247.25006	48.4
248.42520	8.6
249.26614	35.8
252.24200	49.9
254.27957	43.4
255.23267	13.7
257.14923	39.0
258.37183	15.1
259.13425	7.1
260.34192	18.4
261.30560	41.2
262.28400	45.4
263.44513	30.9
264.46954	17.8
265.26761	43.5
267.05054	17.2
268.32437	12.6
269.38126	14.4
271.45151	19.0
272.24185	168.0
273.39719	15.0
275.36096	75.1
276.19324	19.3
277.34711	10.2
278.32248	3.2
280.17831	5.6
281.26227	20.9
282.16013	8.1
283.36292	22.1
284.22491	19.3
285.37738	5.3
286.31097	16.9
288.06100	8.9
290.35739	9.7
291.37460	24.4
292.19537	29.8
293.19250	18.2
295.36780	11.4
296.28632	28.5
297.54907	7.2
298.32684	29.7
299.27090	4.8
300.43036	7.9
302.22211	27.0
303.36310	67.1
304.31088	22.6
305.21283	5.8
307.36426	11.1
309.34198	2.7
310.33813	11.3
311.25720	6.5
312.34393	16.1
313.37296	25.3
314.25958	34.7
316.27582	33.3
317.67053	49.8
318.36740	11.6
319.18143	25.6
320.51865	15.8
321.46506	16.3
322.24353	20.4
323.60913	10.0
325.37515	10.6
326.42560	4.8
327.41232	26.6
328.48111	16.4
330.25232	11.4
331.28876	22.7
332.35828	22.2
334.40924	49.2
335.21362	39.0
336.11179	143.0
336.78912	24.1
339.24677	43.1
341.77081	36.7
342.42404	19.5
343.36395	8.8
344.21725	16.5
345.43390	15.8
346.28009	2.7
347.33521	34.1
348.39392	284.8
349.29810	37.7
350.33850	18.3
351.55548	20.6
352.40823	24.4
354.27216	4.8
355.39166	23.6
356.11612	7.8
357.48428	24.1
358.57407	25.7
359.32129	16.1
360.34702	38.4
362.22839	664.6
363.32251	153.3
364.33258	54.8
365.21664	11.4
366.39728	23.7
367.36261	22.9
368.44141	26.1
369.39508	42.7
370.33374	32.3
371.41168	37.8
372.17035	6.1
373.67175	8.9
374.37921	13.0
375.35550	50.2
376.32455	65.5
377.39328	7.5
378.39233	17.9
379.36533	121.2
380.17859	190.2
381.44858	54.0
382.45551	3.5
383.68457	23.4
386.27997	350.7
387.25906	81.3
388.43463	17.7
389.36832	29.4
390.74054	38.0
391.38300	13.7
392.29050	4.2
393.43628	94.8
394.41016	70.8
395.25385	21.3
395.95276	34.6
397.40869	19.1
398.32831	26.9
399.39105	81.1
400.55579	41.3
401.51459	33.3
403.55609	9.7
404.33157	25.4
405.56824	42.6
406.30243	2.9
407.25888	3.3
408.23236	16.1
409.64902	62.5
410.31192	27.6
411.27219	4.4
412.31570	30.9
413.25903	2.3
413.99908	55.6
415.44272	154.7
416.27710	36.7
417.32721	49.3
418.63727	114.2
419.35962	25.5
420.39874	48.9
422.29108	114.0
423.17438	13.0
424.34735	16.8
425.47571	6.7
427.13513	74.2
429.34314	28.1
430.31573	19.2
431.27563	56.9
432.31036	20.8
433.38654	32.8
434.37897	48.9
435.92218	327.4
436.74670	87.8
437.38824	19.1
438.40491	74.8
439.33496	44.9
440.39417	37.0
441.49371	27.6
442.47876	38.8
443.38678	103.6
444.53033	36.4
446.24872	3.6
448.17462	66.9
449.21515	55.3
450.50061	4.6
451.29523	46.9
452.42255	98.8
453.43073	31.8
454.40161	25.5
455.51721	48.7
456.69666	61.4
457.33856	8.2
458.47992	32.5
459.70367	54.3
460.34998	28.2
461.28680	68.1
462.30353	20.0
463.27399	25.8
464.40381	16.3
465.28345	28.4
466.43420	89.1
467.30811	62.9
468.27838	51.1
469.22766	52.6
470.32434	28.1
471.09845	11.2
472.29388	21.6
473.62946	57.9
474.38361	34.7
475.46936	71.9
476.31171	22.3
477.37903	38.6
478.29236	33.0
479.16821	116.5
480.24786	67.4
481.38007	27.8
482.28271	30.3
483.28259	23.2
484.39368	8.1
485.03278	32.5
486.50262	63.7
487.39429	26.5
488.37250	13.7
489.51532	9.0
490.33807	28.9
491.39514	57.4
492.27252	40.8
493.26117	156.5
494.19312	94.4
494.97485	11.0
495.79987	55.7
496.50568	27.0
497.66840	21.5
498.81317	131.6
500.03827	64.6
501.52545	3602.2
502.39197	216.8
503.30994	115.4
504.28699	116.9
505.32050	45.0
506.30017	68.8
507.94690	482.8	b (9) (2+)-H2O, b (9) (2+)-NH3
508.82941	251.9
510.45801	154.7
512.05365	375.8	y (8) (2+)-NH3, y (8) (2+)-H2O
513.25146	119.2
514.01678	74.6
514.65778	13.3
515.52246	54.6
517.30139	683.1	b (9) (2+)
518.37366	171.5
520.19775	914.1	y (8) (2+)
520.93024	359.4
522.00818	73.7
523.54535	76.0
524.44147	53.4
525.94611	177.0
527.15906	111.8
528.26685	86.7
529.12476	15.5
530.28412	195.5
531.32898	42.9
533.26678	659.4
534.39984	226.4	b (13) (3+)
535.58704	124.4
536.60455	128.9
538.40692	32.2
539.31519	121.2
540.27759	38.7
541.83911	173.4
543.63892	143.9
544.30176	196.3
545.26569	98.0
546.46973	24.8
547.81610	100.8
548.87207	56.8
550.18939	74.8
551.33148	47.9
552.08063	64.3
553.37830	63.2
554.46875	64.0
555.41400	48.9
556.15607	17.6
558.67798	92.5
559.52454	127.4
560.75604	133.8
561.67737	89.8
562.50726	99.6
564.12598	132.0
565.06976	87.3
566.03174	66.7
567.94128	1020.3
568.96674	77.5
570.31873	66.5
571.00995	55.7
572.23657	112.6
573.27814	103.4
574.30536	51.4
575.50110	87.3
576.64404	104.6
577.40558	39.9
578.41162	58.1
579.22198	9.9
580.58636	81.4
581.37372	150.1
582.39722	168.2
583.37451	35.6
584.47284	258.2	y (9) (2+), y (4) (1+)-NH3
585.61224	165.8
586.41718	53.1
587.33649	26.3
588.39014	32.2
589.74432	76.1
590.39703	103.4
591.49640	129.8
592.67755	126.0
593.48120	365.3
594.32953	116.8
595.32434	35.3
596.55042	71.9
597.27032	79.7
598.39056	292.3
599.53033	48.5
600.38202	59.6
601.39490	191.8	y (4) (1+)
602.41144	351.6	y (14) (3+)
603.54480	299.0
604.38885	69.6
605.55255	205.7
607.20819	574.6	b (5) (1+)
608.17017	682.7
609.14075	248.6
610.00537	34.6
610.73218	50.2
611.66760	138.2
612.54163	230.1
613.49799	120.0
614.52698	309.3	[M+3H] (3+)-NH3-H2O
616.17682	3307.6
617.05853	3148.6
617.92310	480.1
619.09991	252.4	[M+3H] (3+)-H2O
619.72400	11.9
620.50616	50.4
628.90686	26.8
630.05890	19.5
631.40704	11.6
632.27502	30.0
634.15717	43.8
635.15466	122.3
637.92468	128.4
638.62012	18.5
639.55237	35.6
640.36694	32.3
641.33710	193.3
642.62012	9.2
643.38422	45.1
644.44708	26.6
645.53815	10.5
647.66766	82.0
648.50055	20.5
649.45428	13.1
651.18585	31.8
652.28430	10.3
653.51459	55.1
654.63757	45.0
655.45819	22.9
656.54327	100.6
657.47797	15.5
658.22784	2.5
659.33185	274.9
660.42670	88.0
661.58240	55.1
663.10809	34.7
664.35742	22.7
665.29224	41.2
666.56628	74.3
667.70062	60.2
668.57990	68.9
669.49048	28.1
670.41296	658.6
671.42749	324.4
672.49567	95.2
673.29944	41.5
674.55524	26.2
675.44885	3.2
676.45807	15.5
678.31390	3.1
679.88086	53.9
680.69391	21.0
681.43335	41.8
682.16351	4.8
682.95093	12.8
683.71606	7.5
684.40289	5.5
685.60822	7.4
686.71301	82.9
687.75708	53.5
688.50513	70.8
689.41949	255.9
690.33881	352.7	y (11) (2+)-H2O, y (11) (2+)-NH3, b (6) (1+)-H2O
691.40674	197.6	b (6) (1+)-NH3
692.35278	63.8
693.44324	24.8
694.37347	39.8
695.29456	76.1
697.17108	33.2
698.77106	138.1
699.44470	345.0	y (11) (2+)
700.39661	74.2
701.37823	47.5
702.21429	71.4
703.58789	38.3
704.30774	107.9
704.96338	13.3
705.59869	7.0
706.46503	12.9
708.44745	778.9	b (6) (1+)
709.33301	225.7
710.34619	78.9
711.09320	119.0
712.15094	44.0
713.46533	100.3
714.70618	58.3
715.56140	38.9
716.24542	94.3
717.40936	270.4
718.42120	42.0
719.76837	141.0
720.64105	110.0
721.43567	26.1
722.38751	353.3
723.40002	85.2
724.58173	69.3
725.45972	9.7
726.90442	8.1
727.75208	97.0
728.39856	137.5
729.51526	56.2
730.42657	307.9	y (5) (1+)
731.43890	90.3
732.52686	38.3
733.88672	118.2
735.24860	20.3
735.94000	38.3
736.85565	11.9
737.48138	40.7
738.70673	83.9
739.37457	101.9
740.33435	99.9
741.22284	20.0
742.43030	11.8
743.60077	36.0
744.33875	40.7
745.33643	102.4
746.38403	54.1
747.74878	89.5
748.54010	66.8
749.55597	48.3
750.36005	47.0
751.63770	49.5
752.65259	62.2
753.46558	16.3
755.17712	88.6
756.59912	1097.6	y (12) (2+)
757.44751	1751.3
758.43707	604.8
759.48407	164.4
760.36035	204.4
761.76422	71.5
762.51471	225.8
763.40063	146.8
764.18927	24.8
765.19452	11.6
766.09076	20.7
767.23779	56.4
768.43939	64.1
769.23004	10.3
770.38226	82.2
771.10034	40.7
772.61871	50.6
773.39667	42.1
774.36194	15.0
775.38080	3.6
776.39026	69.7
777.77307	54.0
778.56409	22.8
780.30627	28.8
781.19037	38.5
782.75330	20.2
783.39471	3.2
784.53430	94.7
785.89758	74.9
786.91339	49.6
788.47241	595.9
789.40356	190.0
790.44556	421.8
791.37531	138.6
792.21753	134.8
792.91168	31.2
795.15552	114.1
795.96387	18.6
797.62762	55.2
798.47034	79.7
799.43750	41.7
800.32404	95.2
801.44092	29.9
802.94330	31.4
804.04126	154.5
805.38861	60.2
806.66156	78.9
807.46356	79.5
808.73169	32.7
809.60699	15.3
811.34198	43.4
812.57977	577.5	y (13) (2+)-NH3, y (13) (2+)-H2O
813.46606	30.0
814.64240	41.0
815.49347	9.6
816.49738	19.2
817.49237	24.3
818.50659	45.2
819.48395	150.2
821.20087	3261.1	y (13) (2+)
821.99530	762.0
823.01611	104.2
823.65381	63.1
824.74023	15.5
825.51288	50.1
826.53729	35.1
828.68854	71.9
829.48169	153.3
830.63458	156.4
831.44049	64.0
832.48682	56.5
833.51599	11.8
835.43365	37.6
836.41956	362.8	b (7) (1+)
837.56268	153.0
838.83710	71.8
839.54144	39.7
840.63776	9.8
841.70813	24.6
843.07428	43.7
843.67993	179.5
844.46277	143.8
845.92236	64.6
846.56836	25.8
847.69489	11.0
848.54321	16.5
849.38715	32.3
851.22046	20.2
852.62000	61.1
853.42151	360.1
856.39502	111.5
857.54291	44.5
858.45923	37.4
859.48322	43.6
860.38055	15.8
860.99969	43.2
862.48682	82.1
864.40674	270.5
865.27960	328.1	b (14) (2+)
865.93091	16.4
866.60321	88.5
867.69196	52.9
868.50037	31.0
869.48004	46.9
870.58600	417.9
871.61200	179.8
872.66925	153.6
873.62616	9.1
874.51093	7.4
875.59583	21.4
876.39734	8.7
877.32996	36.3
878.49750	26.1
881.56445	5.6
882.61981	53.0
883.48547	21.9
884.48657	40.2
885.44525	79.7
886.74731	3.6
887.48071	11.1
888.67145	19.3
889.73975	2.5
890.43597	3.9
891.15277	2.7
892.55463	71.6
893.48090	27.0
894.30194	33.0
895.47778	14.9
897.71118	14.9
899.39514	63.6
900.94110	14.6
901.54980	603.3
902.55487	464.8	y (14) (2+)
903.57306	182.1
904.50018	202.4
905.46002	34.2
906.89490	8.2
907.55542	55.3
908.17010	32.7
909.63623	9.0
911.37555	11.1
912.24762	13.8
915.38055	17.8
916.07166	35.5
917.54230	21.9
920.75818	126.1
921.50702	42.2
922.53375	36.4
925.47290	14.8
928.32428	8.0
929.53638	12.1
930.52917	12.5
931.50372	10.4
933.39264	12.5
936.55139	31.2
937.63660	21.8
939.31726	7.6
942.68286	64.0
943.56616	25.6
944.55713	30.8
946.73010	30.7
949.09497	11.4
949.73059	26.7
950.54633	24.5
951.52777	36.7
954.56146	343.5
956.80835	8.0
957.55109	80.2
958.49988	8.7
959.42603	29.2
960.48871	75.2
961.48523	37.1
962.37915	43.7
962.98718	2.7
964.48602	22.0
969.70923	45.0
970.34601	15.3
971.65033	4.6
972.51868	4.5
973.55066	15.9
974.61884	15.6
975.51440	48.2
976.50385	9.6
977.44464	16.7
978.42212	328.4
979.49182	158.7
980.45618	52.8
981.42401	11.4
982.34540	8.2
985.49207	33.1
986.62140	60.9
987.71527	159.2
988.58453	79.8
989.55493	41.3
990.62762	15.9
991.61798	50.3
992.56366	35.7
993.52234	18.6
994.77637	17.2
995.52252	20.1
996.49573	50.9
997.56165	37.1
998.41699	12.6
999.62201	25.7
1000.58722	5.9
1001.66211	258.4
1002.71466	101.3
1003.58978	37.1
1004.51019	36.4
1005.83044	50.9
1007.57385	100.6
1008.39313	44.1
1009.59760	62.6
1010.55072	15.3
1011.69135	43.6
1014.41187	313.0	b (9) (1+)-H2O
1015.50293	328.0	b (9) (1+)-NH3
1016.57623	37.2
1017.58307	53.7
1018.77423	8.6
1019.50659	18.8
1020.24292	6.6
1020.89404	16.2
1021.59875	4.8
1022.59424	45.3
1023.69525	114.8
1024.60754	58.2
1025.40942	542.9
1026.31421	14.4
1030.59241	17.0
1031.46863	29.0
1032.56226	48.9
1033.65979	51.4
1034.51550	36.9
1035.55823	14.4
1036.57837	11.6
1037.54626	70.8
1038.68274	5.7
1039.55029	287.1	y (8) (1+)
1040.52075	142.9
1041.71252	30.2
1046.51782	5.4
1048.09229	55.5
1050.46765	88.3
1051.47021	57.6
1052.50647	26.7
1054.60828	17.9
1056.69287	39.5
1057.45557	35.0
1059.50220	13.2
1061.48010	6.3
1063.51758	55.0
1064.73901	15.6
1067.12561	15.5
1069.61414	3.8
1070.43127	26.6
1072.48669	14.8
1073.97717	10.2
1074.70911	19.0
1075.46692	50.3
1076.43958	48.7
1077.13525	6.9
1079.36658	6.8
1084.54053	25.2
1085.51135	32.0
1086.67920	18.8
1087.54883	17.1
1088.56079	26.5
1089.51086	19.4
1090.55518	10.8
1093.23462	7.7
1094.73682	8.2
1095.40942	6.9
1096.65479	5.6
1099.65820	19.8
1100.60718	10.0
1102.38513	71.9
1103.41833	157.0
1104.48401	41.9
1105.68103	39.5
1112.58264	2.7
1117.31665	10.8
1118.71484	10.1
1119.48035	12.1
1120.38452	28.3
1121.67297	22.0
1122.51343	27.9
1130.57312	5.4
1135.51245	11.6
1136.28271	8.1
1138.51794	20.9
1146.36755	22.1
1147.51929	33.6
1149.60315	5.7
1159.59692	7.0
1161.59631	7.7
1162.69287	2.7
1163.42273	6.8
1175.66479	11.6
1207.73108	14.2
1232.57214	10.4
1258.73645	21.1
1259.65271	13.9
1292.66052	14.5
1309.71179	15.8
1340.57642	8.2
1349.92188	16.8
1366.55688	6.4
1438.67993	7.5
1441.50012	8.5
