# Supplementary material for: Top-Down and Bottom-Up Identification of Proteins by Liquid Extraction Surface Analysis Mass Spectrometry of Healthy and Diseased Human Liver Tissue
Source: J Am Soc Mass Spectrom. 2014 Sep 3;25(11):1953–61. doi: 10.1007/s13361-014-0967-z (PMC4197381; doi:10.1007/s13361-014-0967-z)
Supplement: Supplementary file 7 — (ZIP 2096 kb) [file 13361_2014_967_MOESM7_ESM.zip]

Archive with 139 entries (139 files):
- data/IYSLNEGYAK_-5_2_68536.emf
- data/IYSLNEGYAK_-5_2_68536.txt
- data/IYSLNEGYAK_-5_4_1854.emf
- data/IYSLNEGYAK_-5_4_1854.txt
- data/TEGDGVYTLNNEK_-5_2_69651.emf
- data/TEGDGVYTLNNEK_-5_2_69651.txt
- data/TEGDGVYTLNNEK_-5_4_826.emf
- data/TEGDGVYTLNNEK_-5_4_826.txt
- data/NAIHTFVQSGSHLAAR_-5_2_70647.emf
- data/NAIHTFVQSGSHLAAR_-5_2_70647.txt
- data/NAIHTFVQSGSHLAAR_-5_4_806.emf
- data/NAIHTFVQSGSHLAAR_-5_4_806.txt
- data/GILAADESTGSIAK_-5_2_69287.emf
- data/GILAADESTGSIAK_-5_2_69287.txt
- data/GILAADESTGSIAK_-5_4_2865.emf
- data/GILAADESTGSIAK_-5_4_2865.txt
- data/AFAGDIANQLATDAVQILGGNGFNTEYPVEK_-5_2_76478.emf
- data/AFAGDIANQLATDAVQILGGNGFNTEYPVEK_-5_2_76478.txt
- data/AFAGDIANQLATDAVQILGGNGFNTEYPVEK_-5_4_44022.emf
- data/AFAGDIANQLATDAVQILGGNGFNTEYPVEK_-5_4_44022.txt
- data/TAQFDISVASEIMAVLALTTSLEDMR_-5_2_74370.emf
- data/TAQFDISVASEIMAVLALTTSLEDMR_-5_2_74370.txt
- data/TAQFDISVASEIMAVLALTTSLEDMR_-5_4_56120.emf
- data/TAQFDISVASEIMAVLALTTSLEDMR_-5_4_56120.txt
- data/LPPNVVAVPDVVQAAEDADILIFVVPHQFIGK_-5_2_77301.emf
- data/LPPNVVAVPDVVQAAEDADILIFVVPHQFIGK_-5_2_77301.txt
- data/LPPNVVAVPDVVQAAEDADILIFVVPHQFIGK_-5_4_44825.emf
- data/LPPNVVAVPDVVQAAEDADILIFVVPHQFIGK_-5_4_44825.txt
- data/NIPWNFGQFEDGILDICLILLDVNPK_-5_2_75003.emf
- data/NIPWNFGQFEDGILDICLILLDVNPK_-5_2_75003.txt
- data/NIPWNFGQFEDGILDICLILLDVNPK_-5_4_61960.emf
- data/NIPWNFGQFEDGILDICLILLDVNPK_-5_4_61960.txt
- data/EFANIHPFVPLDQAQGYQQLFR_-5_2_73726.emf
- data/EFANIHPFVPLDQAQGYQQLFR_-5_2_73726.txt
- data/EFANIHPFVPLDQAQGYQQLFR_-5_4_25271.emf
- data/EFANIHPFVPLDQAQGYQQLFR_-5_4_25271.txt
- data/LPIFIADAFTAR_-5_2_69294.emf
- data/LPIFIADAFTAR_-5_2_69294.txt
- data/LPIFIADAFTAR_-5_4_27001.emf
- data/LPIFIADAFTAR_-5_4_27001.txt
- data/ISATSIFFESMPYK_-5_2_70382.emf
- data/ISATSIFFESMPYK_-5_2_70382.txt
- data/ISATSIFFESMPYK_-5_4_25647.emf
- data/ISATSIFFESMPYK_-5_4_25647.txt
- data/DLGMVTILVQDTDTALKELEK_-5_2_72849.emf
- data/DLGMVTILVQDTDTALKELEK_-5_2_72849.txt
- data/DLGMVTILVQDTDTALKELEK_-5_4_43952.emf
- data/DLGMVTILVQDTDTALKELEK_-5_4_43952.txt
- data/VLVEPDAGAGVAVMK_-5_2_69722.emf
- data/VLVEPDAGAGVAVMK_-5_2_69722.txt
- data/VLVEPDAGAGVAVMK_-5_4_6471.emf
- data/VLVEPDAGAGVAVMK_-5_4_6471.txt
- data/GPPQEEEEEEDEEEEATKEDAEAPGIR_-5_2_75460.emf
- data/GPPQEEEEEEDEEEEATKEDAEAPGIR_-5_2_75460.txt
- data/GPPQEEEEEEDEEEEATKEDAEAPGIR_-5_4_2434.emf
- data/GPPQEEEEEEDEEEEATKEDAEAPGIR_-5_4_2434.txt
- data/ENILFGMGNPLLDISAVVDKDFLDK_-5_2_74227.emf
- data/ENILFGMGNPLLDISAVVDKDFLDK_-5_2_74227.txt
- data/ENILFGMGNPLLDISAVVDKDFLDK_-5_4_44364.emf
- data/ENILFGMGNPLLDISAVVDKDFLDK_-5_4_44364.txt
- data/NMITGTSQADCAVLIVAAGVGEFEAGISK_-5_2_74532.emf
- data/NMITGTSQADCAVLIVAAGVGEFEAGISK_-5_2_74532.txt
- data/NMITGTSQADCAVLIVAAGVGEFEAGISK_-5_4_43380.emf
- data/NMITGTSQADCAVLIVAAGVGEFEAGISK_-5_4_43380.txt
- data/GIDIIIEMLANVNLSK_-5_2_70817.emf
- data/GIDIIIEMLANVNLSK_-5_2_70817.txt
- data/GIDIIIEMLANVNLSK_-5_4_44464.emf
- data/GIDIIIEMLANVNLSK_-5_4_44464.txt
- data/YSDITIMFEETQVPALLEAGFR_-5_2_73465.emf
- data/YSDITIMFEETQVPALLEAGFR_-5_2_73465.txt
- data/YSDITIMFEETQVPALLEAGFR_-5_4_42022.emf
- data/YSDITIMFEETQVPALLEAGFR_-5_4_42022.txt
- data/DLGIFWLNAAETWVDISSNTAGK_-5_2_73367.emf
- data/DLGIFWLNAAETWVDISSNTAGK_-5_2_73367.txt
- data/DLGIFWLNAAETWVDISSNTAGK_-5_4_53807.emf
- data/DLGIFWLNAAETWVDISSNTAGK_-5_4_53807.txt
- data/KIDVMPIQILANEEMK_-5_2_71361.emf
- data/KIDVMPIQILANEEMK_-5_2_71361.txt
- data/KIDVMPIQILANEEMK_-5_4_8310.emf
- data/KIDVMPIQILANEEMK_-5_4_8310.txt
- data/TPALIVYGDQDPMGQTSFEHLK_-5_2_73253.emf
- data/TPALIVYGDQDPMGQTSFEHLK_-5_2_73253.txt
- data/TPALIVYGDQDPMGQTSFEHLK_-5_4_20146.emf
- data/TPALIVYGDQDPMGQTSFEHLK_-5_4_20146.txt
- data/AGWSLEDVDIFEINEAFAAVSAAIVK_-5_2_74239.emf
- data/AGWSLEDVDIFEINEAFAAVSAAIVK_-5_2_74239.txt
- data/AGWSLEDVDIFEINEAFAAVSAAIVK_-5_4_54470.emf
- data/AGWSLEDVDIFEINEAFAAVSAAIVK_-5_4_54470.txt
- data/ISQAEEEDQQLLGHLLLVAK_-5_2_72579.emf
- data/ISQAEEEDQQLLGHLLLVAK_-5_2_72579.txt
- data/ISQAEEEDQQLLGHLLLVAK_-5_4_24698.emf
- data/ISQAEEEDQQLLGHLLLVAK_-5_4_24698.txt
- data/VLNQVADLLEQSLEEFAQAESK_-5_2_73274.emf
- data/VLNQVADLLEQSLEEFAQAESK_-5_2_73274.txt
- data/VLNQVADLLEQSLEEFAQAESK_-5_4_44529.emf
- data/VLNQVADLLEQSLEEFAQAESK_-5_4_44529.txt
- data/EAFEETHLTSLDPVK_-5_4_6071.emf
- data/EAFEETHLTSLDPVK_-5_4_6071.txt
- data/KWEQDPETFLIIIK_-5_4_23546.emf
- data/KWEQDPETFLIIIK_-5_4_23546.txt
- data/SYEPLEDPGVK_-5_4_2244.emf
- data/SYEPLEDPGVK_-5_4_2244.txt
- data/NLSDLIDLVPSLCEDLLSSVDQPLK_-5_4_62174.emf
- data/NLSDLIDLVPSLCEDLLSSVDQPLK_-5_4_62174.txt
- data/KHLIQHQKTHAAK_-5_4_121.emf
- data/KHLIQHQKTHAAK_-5_4_121.txt
- data/FNFASDVLDHWADMEK_-5_4_26555.emf
- data/FNFASDVLDHWADMEK_-5_4_26555.txt
- data/ADHGDELPFVFR_-5_4_19579.emf
- data/ADHGDELPFVFR_-5_4_19579.txt
- data/LYAMPPPGMPEGDIK_-5_4_6262.emf
- data/LYAMPPPGMPEGDIK_-5_4_6262.txt
- data/IFVQGIIWDINSFDQWGVELGK_-5_4_43647.emf
- data/IFVQGIIWDINSFDQWGVELGK_-5_4_43647.txt
- data/LQEGYDHSYYFIATFITDHIR_-5_4_27382.emf
- data/LQEGYDHSYYFIATFITDHIR_-5_4_27382.txt
- data/MGQLASGIRSSLLPTDYLVEINK_-5_4_55731.emf
- data/MGQLASGIRSSLLPTDYLVEINK_-5_4_55731.txt
- data/FKNEEEVFAWNNEVK_-5_4_6461.emf
- data/FKNEEEVFAWNNEVK_-5_4_6461.txt
- data/EEALSTGGLDLIFMPGLGFDK_-5_4_41392.emf
- data/EEALSTGGLDLIFMPGLGFDK_-5_4_41392.txt
- data/WIDIHNPATNEVIGR_-5_4_7514.emf
- data/WIDIHNPATNEVIGR_-5_4_7514.txt
- data/YAELSEEDLK_-5_4_2795.emf
- data/YAELSEEDLK_-5_4_2795.txt
- data/MDAYALAPYAGAGPLVGVPGVGAPTPFSFPK_-5_4_45312.emf
- data/MDAYALAPYAGAGPLVGVPGVGAPTPFSFPK_-5_4_45312.txt
- data/TGTTGQSGAESGTTEPSAR_-5_4_19529.emf
- data/TGTTGQSGAESGTTEPSAR_-5_4_19529.txt
- data/NLIEWLNK_-5_4_21623.emf
- data/NLIEWLNK_-5_4_21623.txt
- data/IVTYPGELLLQGVHDDVDIILLQD_-5_4_44294.emf
- data/IVTYPGELLLQGVHDDVDIILLQD_-5_4_44294.txt
- data/ADFPVDEELGLDLGDLSR_-5_4_838.emf
- data/ADFPVDEELGLDLGDLSR_-5_4_838.txt
- data/TPFDQLAFIEELFSLMVVNRLTEELGCDEIIDRE_-5_4_56612.emf
- data/TPFDQLAFIEELFSLMVVNRLTEELGCDEIIDRE_-5_4_56612.txt
- index.html
