# Supplementary material for: Top-Down and Bottom-Up Identification of Proteins by Liquid Extraction Surface Analysis Mass Spectrometry of Healthy and Diseased Human Liver Tissue
Source: J Am Soc Mass Spectrom. 2014 Sep 3;25(11):1953–61. doi: 10.1007/s13361-014-0967-z (PMC4197381; doi:10.1007/s13361-014-0967-z)
Supplement: Supplementary file 7 — (ZIP 2096 kb) [file 13361_2014_967_MOESM7_ESM.zip › data/IYSLNEGYAK_-5_2_68536.txt]

m/z	i	matches
166.02168	3.5
167.12170	8.9
169.02908	10.9
170.04152	4.4
173.23979	20.0
174.07184	2.6
175.20100	3.5
178.20767	33.9
179.12686	26.6
180.95828	18.3
182.34398	4.4
183.12891	26.1
183.84300	8.7
185.30199	41.3
186.14603	7.7
188.18417	8.1
189.17470	11.2
190.03894	4.4
191.11081	35.7
192.10991	6.3
197.09039	13.1
198.11827	17.9
199.23482	18.4
200.23837	46.1
201.14261	60.6
202.13850	146.5
203.05045	20.7
204.38600	15.7
205.00433	8.2
206.19322	11.7
209.16608	47.3
210.40222	4.8
211.17239	7.1
212.14398	5.8
213.22668	67.2
214.23108	21.0
215.29456	36.9
216.06407	47.4
217.02847	17.3
218.28035	159.3
219.17606	36.1
220.41223	28.4
221.22757	14.1
222.61214	12.8
223.29755	49.2
224.22397	27.7
225.34302	11.8
226.10927	24.6
227.27652	87.3
228.15425	30.9
229.06091	20.2
231.21457	32.0
232.27893	48.2
233.26053	28.4
234.12857	114.0
235.14415	27.3
236.23973	6.3
237.34477	5.9
238.00604	9.9
239.87460	71.6
240.65974	20.3
241.54301	46.4
242.22595	53.8
243.20407	36.2
244.23541	12.7
246.04007	25.3
247.43935	22.2
249.17165	1904.8	a (2) (1+)
250.19034	193.5
251.32254	178.4
252.26248	4.3
253.09708	16.2
254.34596	8.5
256.30670	4.0
257.59143	24.0
258.28149	99.3
259.30783	45.9
260.24838	15.4
262.33264	36.7
264.20624	13.9
266.32095	59.7
268.76215	41.8
270.36401	29.2
272.32019	9.7
273.59357	27.5
274.39655	17.6
275.36163	54.8
276.52661	101.7
277.22745	1341.7	b (2) (1+)
278.18265	210.4
279.29993	7.5
280.37640	2.2
281.29114	7.2
282.31076	19.4
283.29092	28.3
284.29034	78.9
285.36057	8.5
286.39529	49.9
288.33160	27.3
289.19470	11.6
290.32672	19.2
292.15045	74.0
293.29523	11.5
294.11072	3.6
294.79724	7.9
295.40179	12.0
296.36264	8.6
297.35089	20.0
298.17593	26.0
299.31189	30.3
300.27347	49.2
301.30487	73.5
302.68359	71.7
303.38824	83.4
304.30658	108.8
305.38025	20.8
306.22772	11.3
308.25653	12.2
308.86017	30.7
310.24646	7.1
311.26245	15.2
312.35120	9.0
313.32462	35.7
314.33521	57.7
315.30661	38.5
316.38635	49.9
317.67157	60.1
318.42975	8.5
319.35004	28.6
320.27032	33.3
321.22101	47.1
322.35873	27.8
323.47528	17.9
324.45831	23.0
325.24832	2.8
326.32263	30.2
327.40735	87.6
328.43134	82.2
329.39468	70.1
330.59167	38.2
331.28595	28.8
332.29068	19.7
333.23865	24.8
334.36316	45.2
335.36157	46.4
336.65363	64.6
337.44241	43.4
338.29498	34.0
339.42902	3.4
340.33102	77.2
341.53168	7.1
342.35938	21.1
343.42581	40.1
344.27509	6.4
345.42291	47.2
346.40283	89.7
347.29834	27.2
348.19244	70.5
349.29614	245.1
350.21518	61.2
351.52728	66.1
352.38715	15.1
353.53394	62.9
354.39175	65.6
355.41125	124.4
356.57880	82.8
357.39636	41.0
358.46759	18.7
359.36847	16.7
361.39761	52.7
362.34909	8.5
363.51419	62.2
364.32520	240.3
365.43097	104.6
366.32703	34.2
367.39856	7.2
368.37744	22.4
369.28989	25.8
370.29916	22.5
371.35208	49.3
372.34827	12.7
373.38818	19.3
374.41141	10.6
375.36975	123.7
377.07660	43.0
378.40848	32.9
379.44739	74.6
380.59372	40.0
381.35086	170.8
382.56296	58.8
383.44641	38.4
384.34802	22.8
385.31696	8.2
386.40057	42.2
387.28232	3.6
388.54230	43.3
390.32172	51.6
391.32324	24.0
392.46518	13.7
393.47116	5.1
394.37366	16.4
395.24744	23.1
396.49646	37.4
397.54498	30.2
398.62268	23.5
399.36438	45.9
400.38004	15.1
401.31012	110.8
402.34131	93.5
403.26550	84.6
404.44958	50.2
405.21497	37.5
406.45251	41.9
407.30609	13.3
408.39789	61.9
409.41583	43.0
410.60754	72.2
411.51160	39.3
412.26428	44.4
413.48517	57.5
414.55469	15.8
415.48779	71.3
416.28632	87.0
417.13049	20.6
418.04584	47.0
419.08722	24.0
420.29504	133.4
421.44141	23.6
422.48541	14.4
423.45074	28.5
424.41968	71.0
425.22125	98.5
426.28424	252.8
427.31226	79.6
428.09259	5.6
429.36725	104.4
430.82074	46.3
431.46375	81.1
432.36584	292.7
433.33850	55.2
434.34979	75.7
436.25739	5.5
437.51270	19.9
438.36798	266.5
439.43665	114.2
440.39520	82.8
441.60669	154.1
442.55951	53.9
443.68506	25.2
444.37024	19.0
445.48749	53.6
447.55298	87.8
448.44910	51.0
449.36145	102.6
450.31989	98.2
450.98602	75.3
451.81958	56.8
452.77057	4.8
453.38843	9.0
454.40424	34.9
455.79126	87.0
457.09875	93.0
458.17786	79.4
459.37073	450.3
460.42346	69.1
461.30701	18.8
462.45996	67.0
463.48950	198.9
464.65009	210.9
465.40057	123.1
466.59576	143.0
467.60596	126.5
468.61761	106.0
469.63751	169.5
470.43793	130.7
471.63910	105.9
472.52325	105.1
473.49567	100.6
474.38068	66.7
476.09912	129.1
477.26428	151.8
478.29614	65.7
479.48871	749.9
480.35529	117.2
481.32684	116.3
482.27942	7.6
483.77954	46.3
484.63123	118.3
485.35223	68.2
486.55182	63.7
487.51428	31.0
488.65326	37.9
490.18079	332.5
491.36658	53.7
492.20856	21.8
493.50299	56.6
494.26056	69.6
495.13446	161.5
496.66052	90.1
497.40619	76.7
498.18518	107.4
498.96332	142.1
500.34979	101.3
501.65558	40.2
502.41992	35.0
503.49457	150.1
504.51648	117.2
505.79559	146.0
506.61725	80.6
507.41443	82.2
508.42041	84.0
509.32825	119.0
510.67010	177.4
511.54211	52.2
512.48267	73.7
513.50201	160.0
514.47833	335.6
515.55646	354.2
516.31763	158.7
518.12207	60.8
519.20880	40.9
519.97687	17.3
521.06403	97.5
521.88275	202.4
522.95111	488.7
523.92120	164.1
525.17328	110.7
526.06177	89.6
527.50415	103.6
528.49768	112.7
529.51343	507.8
530.38989	392.2
531.44153	172.9
532.41180	145.7
533.33960	109.6
534.40948	234.3
535.58435	197.4
536.55878	190.2
537.45288	65.7
539.24548	340.8
540.27271	282.7
541.10022	56.1
541.83344	365.5
542.73907	23.9
543.37177	64.7
544.52191	127.5
545.38623	178.6
546.65430	138.6
547.58600	173.3
548.47412	100.7
549.26086	189.0
550.40375	203.8
551.34479	39.1
552.51965	180.3
553.56860	549.0
555.50659	142.4
556.53278	195.5
557.59521	243.8
558.35962	180.3
559.22479	31.0
561.59045	936.8	[M+2H] (2+)-NH3-H2O
562.47833	857.1
563.56238	284.9
565.02594	558.4
565.90497	203.2
567.50458	926.5	y (5) (1+)
568.38397	306.0
569.08075	363.5
570.50757	11023.3	[M+2H] (2+)-NH3, [M+2H] (2+)-H2O
571.34949	6433.5
573.02594	886.0	b (5) (1+)-H2O
573.68878	138.3
574.31641	112.7
576.22162	17.6
577.37573	3.5
579.21454	8.4
584.48975	18.3
585.72156	46.3
586.44366	26.5
587.56128	34.3
588.47986	41.6
589.42114	20.3
590.53375	10.3
591.35687	68.6
592.44843	64.3
593.45135	46.9
594.66156	43.0
595.32007	22.0
596.48297	44.8
597.58875	10.0
599.47290	32.2
600.16174	5.0
601.44250	95.4
602.37103	156.7
603.41241	234.6
604.35626	33.0
605.66925	106.4
606.58124	6.9
607.53088	46.2
608.47528	32.5
609.32208	15.3
610.44952	638.8
611.43280	191.7
612.80707	81.4
613.49695	49.8
614.46552	39.8
615.23712	85.9
616.54053	40.5
617.41479	118.5
618.69159	29.1
620.03003	134.3
621.27942	80.4
622.36761	50.0
623.83887	25.3
625.39966	112.6
626.29022	58.1
627.06763	35.9
628.39886	17.0
629.53674	168.1
630.71729	53.7
631.64606	59.6
632.58398	212.1
633.52563	106.9
634.38995	38.6
636.22388	98.0
637.77039	49.0
638.49945	42.1
639.37744	24.4
640.40973	33.3
641.58344	4.8
642.65588	28.7
643.54858	51.6
644.58521	53.1
645.47821	46.9
646.81940	65.7
647.51373	65.1
648.52533	59.2
649.17822	21.3
649.98932	16.1
653.14166	194.6
654.16217	34.1
655.26984	87.6
656.32043	28.9
657.55286	69.4
658.45337	101.1
659.50641	104.3
660.50793	62.0
661.40863	226.6
662.49835	165.8
663.41455	75.8
664.14691	51.5
664.81622	12.0
665.86115	38.8
666.53516	106.9
667.39404	45.7
668.13983	75.8
668.94086	24.3
670.60760	181.3
671.53625	24.9
672.58130	21.2
673.35199	50.4
674.17432	128.1
675.33551	79.8
676.36237	73.7
677.53076	70.8
678.53528	28.9
679.81116	128.5
680.51422	161.0
681.38354	1351.3	y (6) (1+)
682.45575	353.0
683.28363	102.6
684.32007	68.1
685.41412	23.3
686.56036	42.2
687.65631	154.7
688.47205	16.6
689.18774	21.6
690.34686	87.2
691.43085	154.7
692.42688	110.9
693.83301	88.9
694.55573	57.7
695.82288	292.0
696.72168	96.3
697.53107	43.7
698.44537	43.4
699.57788	115.5
700.77112	166.9
701.68964	57.4
702.35632	99.1
703.70276	1098.0	b (6) (1+)-NH3
704.55762	808.7
705.60199	197.0
706.68451	141.5
707.66138	47.0
708.41455	24.3
709.46893	96.9
710.52155	26.6
711.72418	42.1
713.37048	48.5
714.47455	18.6
715.49658	49.2
716.47351	116.2
718.31201	388.1
719.45856	397.2
720.43640	102.3
721.44147	160.4
722.51788	210.8
723.61542	44.0
724.49976	74.5
725.82910	32.6
727.15143	62.4
728.52100	35.1
729.48413	104.6
730.40393	93.1
731.58990	99.6
732.35181	112.1
733.58746	135.4
734.90625	53.9
735.96155	26.5
736.81213	55.6
739.41254	897.7
740.53760	312.4
741.67847	84.2
742.43365	79.9
743.61078	117.4
744.43903	84.9
745.39294	75.6
746.92871	389.8
747.77283	113.8
748.83801	643.2	a (7) (1+)
749.46539	599.7
750.51428	58.6
751.61316	56.5
752.99829	181.4
754.21985	63.8
755.43488	17.7
756.62970	42.7
757.55469	32.2
758.43835	87.6
760.21808	383.4
761.17554	343.5
762.18951	172.3
763.42365	59.8
764.33661	8.6
765.99677	61.8
766.79108	18.6
767.86530	399.5
768.69263	386.0
769.54004	289.0
770.42938	76.8
771.38550	18.0
772.39691	46.4
773.44415	151.1
774.63654	107.6
775.54022	155.6
776.57507	42.6
778.10675	181.8
778.99585	54.6
779.71948	37.8
780.36157	33.5
781.28198	35.4
782.12836	22.8
782.77826	91.0
783.44763	21.5
784.54291	9.1
785.64996	51.4
786.69318	102.1
787.33228	97.3
788.18695	189.5
789.48224	199.9
790.52271	36.8
791.26819	68.6
792.42059	114.5
793.73737	86.1
794.50171	639.7	y (7) (1+)
795.52917	455.9
796.59399	418.7
797.51135	26.1
798.44208	33.8
799.51361	74.8
800.33582	18.7
801.38330	14.3
802.53131	65.8
803.79309	132.3
805.26715	276.9
806.01013	45.5
806.65839	12.8
808.16394	117.1
809.45868	223.7
810.47186	980.7
811.54926	550.1
812.69586	364.9
813.46216	119.1
814.34814	31.1
815.64612	122.1
816.68091	151.8
817.86194	156.0
818.60492	37.2
819.65332	27.4
820.49420	49.9
821.53723	17.1
822.36560	10.7
824.21686	135.4
825.34485	117.4
826.67480	43.1
827.42133	13.3
829.59174	21.3
830.44220	8.5
831.44110	69.1
832.67365	45.2
833.58252	65.9
835.50989	18.1
836.41333	13.5
837.41791	20.1
838.13660	30.0
839.69403	39.8
840.37518	25.7
841.51862	18.0
842.52264	8.6
843.54144	31.9
844.51575	25.0
845.41626	4.8
846.50177	14.3
847.41541	14.3
848.72253	11.3
849.56842	62.7
850.58466	30.2
851.56714	54.8
852.50476	58.8
853.73041	13.8
854.55975	22.6
855.56287	81.4
856.36505	24.0
857.55853	149.2
858.53540	107.7
859.46338	35.0
860.48450	34.8
861.23914	34.6
862.43823	8.8
863.48340	253.8
864.51862	147.8
865.63300	161.1
866.43835	96.3
867.43268	63.7
868.46698	44.0
869.46637	32.0
870.44037	13.0
872.61719	72.9
873.57928	41.0
874.51965	45.0
875.61035	102.7
876.57605	108.5
877.52136	20.6
878.45270	27.7
879.53778	22.8
880.66797	406.6
881.50769	7758.7	y (8) (1+)
882.47406	3333.9
883.49518	861.1
884.34802	36.7
885.44910	28.8
886.42291	9.5
887.47089	24.4
890.09814	108.5
890.86176	13.4
891.50012	14.4
895.65430	13.4
896.53528	17.8
897.40118	10.7
898.49170	58.8
899.50256	39.2
900.53125	67.8
901.40424	8.1
902.52515	109.8
903.76801	33.2
905.37439	64.6
906.56006	251.0
907.48004	267.8
908.57452	150.3
909.47498	59.0
910.70374	24.4
911.89734	38.7
912.63409	8.0
913.38403	19.4
914.34296	22.1
915.69440	98.1
916.67755	62.8
917.52411	63.7
918.47687	27.2
919.19128	10.9
920.09180	9.5
921.46021	31.8
922.53003	120.2
923.49127	187.0
924.40234	97.1
925.51978	216.0
926.54694	120.0
927.55969	96.5
928.65405	27.6
929.67365	64.9
930.47675	17.9
931.53729	25.7
932.50079	25.8
933.46417	102.5
934.58795	19.1
936.39728	10.8
938.60681	4.1
939.49823	95.5
940.36273	184.1
941.30505	300.5
942.46600	105.7
943.52814	94.3
944.55585	149.4
945.54071	88.7
947.26563	510.5
948.41156	74.5
949.81195	22.9
950.63007	35.1
951.44476	5.6
952.47931	12.0
953.67346	31.7
955.89795	27.4
956.63641	14.4
957.52930	264.5
958.55157	153.6
959.47058	63.5
960.22241	21.9
961.35883	53.2
962.44421	66.2
963.67853	2.9
965.53119	6.8
966.64557	47.1
967.40912	39.8
968.42639	155.7
969.35150	123.1
969.99384	15.7
970.63293	36.8
971.51892	50.7
972.48749	13.1
973.53546	12.4
974.44116	25.3
975.37720	8.5
976.77771	38.3
977.56403	25.8
978.46777	6.6
979.52710	50.3
981.45624	6.2
982.56787	6.1
983.54413	12.4
984.68597	82.4
985.54199	178.8
986.63348	13.6
987.62421	22.5
988.47534	6.3
989.49707	82.0
990.66876	17.4
991.82428	6.9
993.56812	140.4
994.52441	131.7
995.56854	152.0
996.54041	97.8
997.63074	5.6
999.51410	12.6
1000.28925	23.7
1001.25720	17.7
1002.47040	13.3
1003.56201	15.1
1004.63477	28.7
1005.54083	34.5
1008.69116	19.0
1009.83173	60.4
1011.08832	352.4
1012.42047	441.2
1013.51270	157.8
1015.20593	4.5
1016.53638	4.5
1017.56433	7.4
1018.42657	14.0
1019.57001	22.1
1020.77643	36.9
1022.57532	18.2
1023.55383	10.4
1025.47839	22.1
1026.75354	46.5
1027.68298	51.5
1028.83276	73.8
1029.70544	48.8
1030.48608	255.4
1031.54688	151.5
1033.95654	6.8
1039.36743	4.6
1040.72815	15.5
1042.40527	4.2
1043.60461	65.1
1044.56873	333.8
1045.56604	212.3
1046.50244	94.0
1050.71570	14.5
1052.46655	5.2
1054.38501	34.2
1056.50427	20.4
1057.57141	7.2
1058.46362	13.1
1060.22400	6.1
1061.51099	3.6
1062.43030	5.5
1063.58240	2.0
1068.20801	3.7
1070.40918	32.3
1072.25342	28.5
1076.57495	10.8
1077.54175	5.2
1082.81738	17.8
1083.56958	11.2
1084.44482	5.4
1086.70581	16.1
1095.61792	6.0
1098.25476	20.7
1099.50598	29.1
1100.82654	26.9
1105.68872	19.8
1106.48572	24.2
1118.56055	10.4
1137.66516	4.2
1141.53784	18.5
1144.55200	5.5
1149.87451	5.0
1156.64172	9.9
1157.45117	5.8
1163.57788	6.2
1167.08948	7.3
