# Supplementary material for: Top-Down and Bottom-Up Identification of Proteins by Liquid Extraction Surface Analysis Mass Spectrometry of Healthy and Diseased Human Liver Tissue
Source: J Am Soc Mass Spectrom. 2014 Sep 3;25(11):1953–61. doi: 10.1007/s13361-014-0967-z (PMC4197381; doi:10.1007/s13361-014-0967-z)
Supplement: Supplementary file 7 — (ZIP 2096 kb) [file 13361_2014_967_MOESM7_ESM.zip › data/TEGDGVYTLNNEK_-5_4_826.txt]

m/z	i	matches
203.16438	11.1
207.50252	4.7
211.16850	8.8
215.16817	2.2
217.18565	12.2
220.95703	1.5
222.62006	12.4
225.00458	8.3
226.13489	18.3
227.27927	20.2
228.48055	32.9
229.18396	23.4
229.95763	12.3
231.10757	151.3
232.20218	9.2
235.29309	28.5
238.23967	9.0
239.16986	2.8
240.14781	5.5
241.33891	44.6
242.15385	16.0
244.27911	18.8
245.30981	2.7
248.13921	18.2
250.30118	6.7
252.14548	2.3
253.23492	6.1
254.50743	31.0
257.08743	32.1
258.28687	42.7
259.12216	18.2
261.41327	1.9
262.16278	10.2
263.34055	47.9
265.25061	24.3
267.38538	13.2
268.27863	1.9
269.32666	11.9
270.44412	3.0
274.33292	37.7
275.32086	63.4
276.28070	23.4
277.40823	18.6
278.29422	5.2
280.18231	4.0
281.19571	27.2
283.17419	35.1
284.18707	35.8
285.22205	26.7
286.46243	7.1
288.24786	92.6
292.03107	24.8
295.53543	33.8
296.18140	1.8
298.33710	11.8
301.31613	24.9
302.15320	25.3
304.29129	34.5
306.69611	4.5
308.45856	5.5
309.30197	26.4
310.34683	4.9
311.33585	25.7
312.42587	5.5
314.46893	10.6
315.25815	15.8
319.39691	20.5
320.45947	8.7
322.33630	7.7
323.16656	9.5
324.32153	59.9
325.40491	5.2
326.20691	11.3
327.39227	30.5
329.26810	69.9
330.27417	42.8
331.28192	24.1
332.41702	7.1
336.35156	15.4
337.25092	7.7
338.19666	8.1
339.03857	7.0
340.33514	21.6
341.24966	79.0
342.33060	79.1
343.33685	12.6
344.48334	10.1
346.11768	4.9
347.27466	14.0
348.17273	15.8
349.43408	10.9
350.22690	18.8
353.39990	42.5
354.34576	23.5
355.35535	50.3
356.50879	22.9
357.34894	18.5
358.31598	28.6
359.27142	22.5
361.59766	11.1
363.46725	2.7
364.17188	8.8
365.37744	20.3
366.42850	32.3
367.46759	13.3
368.40143	15.9
369.37885	6.6
370.50076	3.0
371.56799	22.1
372.39447	6.8
373.35202	67.7
374.51941	24.3
375.44531	9.7
376.58832	11.8
377.32196	8.2
378.44849	14.2
379.14774	8.3
380.49146	15.3
381.09802	4.4
382.38403	19.7
383.24103	8.4
384.37836	8.2
385.37238	57.7
386.30151	13.2
387.37567	25.4
388.42847	10.4
389.44443	20.9
390.34100	176.5
391.36771	9.2
392.23456	17.9
393.32874	16.8
394.30353	19.8
395.94128	30.7
397.16800	14.1
398.36487	33.9
400.36975	9.5
401.33118	46.9
403.12079	317.7	b (4) (1+), b (8) (2+)-H2O
404.16092	27.2
405.45163	24.3
406.33899	14.7
407.41229	27.3
408.31708	12.9
409.28601	4.2
410.47101	11.5
411.46594	8.2
412.27478	48.6
413.39493	31.9
414.21591	5.8
415.29999	8.3
416.43845	38.4
417.76620	20.5
418.47610	37.2
419.78812	21.8
421.06158	20.3
422.23920	60.6
423.34003	21.8
424.48041	38.0
425.39148	59.0
426.37878	6.8
428.23419	19.0
430.30017	8.0
431.40723	3.4
432.40320	44.4
433.51093	12.9
434.68353	19.7
435.31866	39.1
437.31012	33.0
438.49213	46.3
439.33154	26.3
440.29364	121.3
441.18512	41.2
442.27002	203.7	b (5) (1+)-H2O
443.37616	46.7
444.42566	16.3
445.38641	20.4
447.38116	22.6
448.21600	3.8
449.35687	8.9
450.96967	26.2
452.26312	40.7
453.46045	2.5
454.31909	23.7
457.43219	64.4
458.29065	29.8
459.33026	5.8
460.30078	68.6
461.31433	4.4
462.28027	12.6
464.57422	62.3
465.55792	34.7
466.33594	39.5
467.35150	6.6
468.32202	11.8
469.30731	38.1
470.25403	45.8
470.85602	18.3
471.45685	13.6
472.44348	22.7
474.23102	9.1
475.31750	38.6
476.33490	34.2
477.38257	35.2
478.44165	21.8
479.32153	11.9
480.53595	4.3
484.01563	43.4
485.15686	31.1
486.36523	32.7
487.26184	167.1
488.21918	51.0
489.33582	44.9
490.34369	7.9
491.21857	46.9
492.46875	66.8
493.36145	25.3
494.21106	17.5
495.35663	97.1
496.26056	43.7
497.24255	45.3
498.50403	22.1
499.70990	25.8
500.32660	17.5
501.63538	10.2
502.26147	7.0
503.21204	30.7
504.25720	946.8	y (4) (1+)
505.36945	160.3
506.26062	57.3
507.06732	47.5
508.21289	2.7
509.36096	38.9
510.39398	36.2
511.37616	29.2
512.26733	18.8
513.30829	131.3
514.26807	55.9
514.95465	7.9
516.38495	15.4
517.24200	6.5
518.31342	17.0
519.49011	71.1
520.45636	19.9
521.31915	18.4
522.44751	30.0
523.30865	318.3
524.17169	60.3
525.75879	15.9
526.44379	8.2
527.21558	11.6
528.35181	14.3
529.32391	53.2
530.36871	59.5
531.34717	155.1
532.36743	99.6
533.51733	28.1
534.44995	49.1
535.30347	17.4
537.32086	32.0
538.34546	72.5
539.31372	58.9
541.19318	1141.5	b (6) (1+)-H2O
542.25616	82.0
543.16827	3.1
544.30292	6.9
545.39899	2.6
547.40375	20.8
548.36078	53.8
549.74011	49.3
550.42651	14.7
551.36865	58.4
554.35730	20.0
555.27325	35.9
556.33069	13.1
557.38409	36.7
559.27112	766.4	b (6) (1+)
560.36804	145.5
561.46173	13.6
562.72559	71.5
563.37988	43.3
564.04083	10.3
565.95190	55.2
567.65912	42.0
568.29828	19.9
569.58948	72.1
570.51544	6.5
571.40649	7.7
572.35901	90.8
573.31335	23.4
574.46844	8.4
575.29968	28.6
576.52502	59.5
577.45551	10.7
578.57678	90.9
579.42932	63.4
580.67755	38.0
582.24890	15.0
582.96661	67.0
585.03052	88.8
586.41650	28.8
587.47894	107.6
588.26855	195.2
589.39581	61.6
590.46436	37.8
591.58075	56.0
592.39099	19.1
593.45685	18.9
594.40533	36.9
595.17712	29.2
596.59912	227.2	y (11) (2+)-H2O, y (11) (2+)-NH3
597.58667	62.5
598.73315	101.3
599.55194	320.6	y (5) (1+)-NH3, y (5) (1+)-H2O
600.52429	31.6
601.41821	9.2
602.30695	25.9
603.23853	46.5
604.18292	66.7
605.57495	746.4	y (11) (2+)
606.43219	174.6
607.63770	167.5
608.58136	15.6
609.49762	61.1
610.47870	26.6
611.35406	7.0
612.51361	13.3
613.35480	22.7
614.29547	4.9
615.07941	30.2
616.62128	77.9
617.42749	540.3	y (5) (1+)
618.40430	212.5
619.53491	40.3
620.63873	78.5
621.48499	53.8
622.19012	35.1
623.25769	75.6
624.73651	13.0
625.47754	27.5
626.72986	32.1
627.51263	42.2
629.45728	50.1
631.48370	32.8
632.50775	5.3
633.60840	138.0
634.65503	87.8
635.44391	70.6
636.08990	43.9
636.76453	21.9
637.92346	64.9
639.23608	60.3
640.42542	22.1
641.91638	63.5
642.88568	65.5
644.44702	47.6
645.35504	41.2
646.11877	15.4
647.39111	137.1
648.40576	41.1
649.52728	101.5
651.04047	42.8
651.98389	152.8
653.34961	116.6
654.35901	81.2
655.31952	81.6
656.48816	145.4
657.64972	76.0
658.65552	16.3
659.65350	62.7
660.85516	56.9
661.57837	94.7
662.86292	57.8
664.36243	71.0
665.48004	57.5
666.35144	41.4
667.12140	65.3
667.90839	8.0
670.16418	261.8	y (12) (2+)
671.27258	111.3
672.21924	64.4
673.79504	67.1
674.54547	174.9
675.60864	119.4
676.47571	108.0
677.45453	126.8
678.62140	62.7
679.42603	106.3
680.43195	68.8
681.65161	301.1
682.73969	47.7
683.44989	68.8
684.69000	89.5
685.49634	151.1
686.57898	187.5
687.62360	193.4
688.55927	313.5
689.65186	124.0
690.66870	110.2
691.55652	37.5
693.32068	133.0
694.14716	311.8
695.09625	105.9
695.83545	59.7
696.67218	92.2
698.28986	221.8
699.16394	160.6
700.31757	143.8
701.47931	326.1	y (6) (1+)-NH3
702.61121	738.9	[M+2H] (2+)-NH3-H2O
703.51501	275.7
704.40900	436.6	b (7) (1+)-H2O
705.48309	189.7
706.30939	86.3
706.96698	40.1
707.71478	291.6
708.54883	380.7
709.58838	326.4
711.29401	2453.5	[M+2H] (2+)-H2O, [M+2H] (2+)-NH3
711.98267	1582.9
713.13269	48.9
714.59296	31.6
717.63983	4.3
721.16010	23.9
723.38483	36.8
724.54480	27.0
725.62653	16.1
726.61755	18.9
727.58112	17.0
728.59033	79.4
729.50702	18.1
730.57391	42.8
731.82806	40.7
732.46259	174.6
733.45636	152.2
734.81866	61.9
735.84833	6.4
736.49658	38.5
738.21356	61.0
740.21588	24.0
741.63135	3.9
743.53552	29.5
744.48761	60.5
746.59692	20.3
748.58533	33.8
753.39203	42.4
755.12207	28.1
756.67426	42.9
757.55994	26.7
758.54559	24.5
759.63031	71.7
760.91095	65.1
761.51263	19.9
762.43561	36.4
763.45325	14.4
764.53632	48.5
765.69080	13.3
766.99939	27.6
769.03625	46.3
770.12592	67.7
771.27026	41.2
772.80713	115.5
773.43744	23.1
774.63116	19.8
775.88751	59.3
778.04858	24.9
778.68958	7.8
779.45917	58.3
781.48456	38.5
782.46472	10.1
783.32068	17.8
784.41327	3.1
785.49176	18.6
786.64539	19.9
787.48248	139.4
788.47070	61.7
789.52026	12.6
790.55933	24.9
791.93530	11.6
792.57709	68.0
793.48145	32.5
794.58807	4.5
795.44879	32.7
796.51270	9.6
797.62964	6.1
798.58502	18.7
799.56665	29.2
800.41876	6.4
801.36957	40.8
802.58514	76.5
803.57971	37.1
804.24365	70.8
805.30231	102.0
806.49463	111.2
807.14728	7.1
807.94153	13.7
809.22900	74.1
810.77521	28.6
811.67859	211.2
812.59796	23.0
814.76520	49.7
816.13269	11.1
817.10364	76.4
818.38904	24.2
819.42255	6.6
820.13275	23.0
821.10840	32.7
823.37506	261.4	b (8) (1+)
824.34094	37.5
825.48651	40.7
827.39850	20.7
830.06091	128.1
830.68842	10.0
831.39020	6.6
832.50647	16.7
833.60406	539.9
834.50769	243.1
835.59406	31.7
836.45129	39.9
837.42999	49.5
838.57489	74.7
839.22491	17.4
840.46820	53.7
842.51178	43.9
843.45154	9.4
844.41663	46.9
845.48065	14.3
846.67682	3.6
847.79645	5.8
848.80981	16.2
849.84424	42.7
850.57465	36.2
852.17139	140.3
853.77478	18.7
854.45264	40.6
855.48822	70.7
856.39313	30.6
857.74969	30.3
858.60052	11.4
860.67194	14.9
862.41467	163.1
863.51471	91.1
864.47815	208.1	y (7) (1+)-NH3
865.35858	105.2
867.20319	39.0
868.25647	57.9
869.43341	39.1
871.49316	89.0
872.65582	26.7
873.66394	22.8
874.85638	66.5
875.49316	32.2
876.57471	42.4
877.48328	18.7
878.57294	104.4
880.11658	75.2
881.48615	3824.8	y (7) (1+)
882.49194	1440.9
883.53796	131.5
884.83075	106.4
885.76459	11.1
886.79407	78.7
887.67981	36.6
888.72211	90.7
889.70581	58.4
890.52966	8.5
891.34705	19.4
893.14661	99.7
894.61163	11.6
895.49603	31.5
896.80725	60.0
897.80109	97.1
898.45416	28.5
899.45026	14.1
900.52600	108.8
901.71338	96.2
902.57355	98.1
904.51208	7.1
905.28668	47.8
906.33221	37.2
907.03485	5.4
908.33209	89.7
909.43292	42.0
910.47174	20.5
911.51154	7.7
912.53528	88.5
913.61664	89.3
914.78583	13.4
915.70667	47.6
916.81433	45.8
917.58984	10.8
918.59167	285.7	b (9) (1+)-H2O
919.55151	218.8
920.50977	27.9
921.46997	4.9
922.60229	9.5
923.52216	3.3
924.54626	27.3
925.95746	62.8
926.64374	13.8
927.64825	21.0
928.91949	50.2
929.53418	32.4
930.48639	51.0
931.54901	23.9
932.40277	19.6
933.62561	41.3
934.72986	46.6
935.49506	95.0
936.46667	192.3	b (9) (1+)
937.51556	116.3
940.55438	41.9
941.46198	68.8
942.07916	11.4
945.81055	42.6
946.44366	18.1
947.70905	17.7
948.51990	18.5
949.60370	135.0
950.86279	91.7
951.56140	6.7
953.71271	24.9
954.56836	60.6
957.28094	115.1
957.98029	34.4
959.68970	3.9
960.64630	13.7
961.60919	11.2
962.37299	63.2
963.51544	37.9
964.75995	50.1
965.51038	42.9
966.77966	78.4
969.63354	30.6
970.64948	5.0
972.62701	161.7
973.95471	10.5
975.12140	32.4
976.57446	35.7
977.61273	34.2
978.46039	25.8
979.18872	17.5
980.56738	289.9	y (8) (1+)
981.59296	89.7
982.51453	9.4
983.91528	77.9
984.56226	30.3
986.06848	30.4
988.60675	6.2
989.82367	30.5
990.62268	17.9
991.42639	7.3
992.62695	24.9
994.13348	15.6
994.77814	9.2
996.56879	155.9
997.62598	150.0
998.68884	47.8
1000.60968	16.5
1001.58325	45.8
1002.60333	8.1
1003.65680	10.3
1004.54651	13.7
1005.40094	18.2
1006.69733	52.8
1007.50177	36.2
1008.57281	5.0
1009.39746	2.1
1010.41663	23.1
1011.72870	38.7
1013.06244	42.3
1015.67529	24.5
1016.59314	37.0
1017.52612	27.8
1018.78949	22.6
1019.91571	20.0
1021.17596	32.7
1022.69360	36.6
1023.54321	8.9
1024.53796	45.5
1025.70825	14.1
1028.69861	4.4
1029.53259	24.4
1030.94543	55.6
1032.64099	100.4
1033.61633	57.9
1034.87305	64.0
1037.56946	792.5	y (9) (1+)
1038.61426	347.8
1039.76587	46.8
1040.41724	12.2
1043.70251	5.2
1046.53137	10.0
1047.69995	4.6
1048.53784	46.9
1049.65283	7.2
1050.56079	58.3
1051.74438	29.3
1052.70154	19.3
1054.58093	29.5
1055.60681	54.6
1056.64050	8.9
1058.59509	3.5
1061.01807	22.6
1063.57727	13.4
1064.54431	23.5
1065.44568	11.8
1066.54736	17.2
1067.64868	10.1
1069.62219	12.3
1070.54907	14.0
1076.12170	2.7
1077.68250	6.3
1079.51147	2.8
1080.63416	20.8
1084.14209	16.6
1085.70886	24.2
1092.54297	5.4
1093.63806	65.8
1094.53198	10.3
1096.08472	49.3
1097.55469	173.9
1098.52869	90.0
1099.63721	17.2
1102.69702	5.5
1104.97107	5.2
1107.56763	8.2
1110.54822	3.5
1111.79602	6.5
1112.71533	6.6
1113.59436	14.6
1114.53833	19.7
1117.07935	26.6
1117.98645	24.0
1118.71021	18.7
1122.91797	4.2
1123.60364	14.3
1124.57104	18.4
1128.62573	25.0
1129.64917	9.7
1130.67029	18.8
1131.62939	6.3
1135.71289	41.7
1136.67249	86.5
1137.80188	29.6
1138.59460	7.7
1139.63574	13.6
1140.59558	5.6
1142.69897	4.3
1146.84106	2.6
1147.51868	66.6
1148.49341	50.3
1150.48596	18.6
1152.64624	174.2
1153.57178	64.5
1155.58459	14.0
1157.67175	75.8
1159.19312	4.4
1160.00842	4.2
1161.79456	3.2
1163.71814	8.5
1164.73560	41.8
1165.56873	137.9
1166.73132	26.6
1168.55725	6.8
1169.69458	4.7
1170.57141	14.7
1174.71753	18.5
1177.45496	7.7
1178.55029	23.8
1179.47498	5.8
1184.65503	9.4
1186.54175	9.1
1187.80347	4.6
1191.69702	35.9
1192.62915	86.5
1193.62012	58.1
1196.68201	72.1
1197.67529	168.2
1198.65918	71.3
1199.43127	8.3
1200.05115	9.8
1200.66455	6.4
1202.82935	5.2
1203.73767	10.4
1204.73083	11.8
1205.63953	20.5
1206.41467	10.8
1209.63403	769.8	y (11) (1+)
1210.65076	536.9
1211.59485	37.5
1212.75659	47.3
1214.67712	23.1
1216.87830	6.5
1219.89185	5.8
1222.64941	21.2
1223.39111	7.9
1224.52905	4.3
1229.80762	7.8
1235.76160	28.0
1237.00989	7.5
1240.03516	8.8
1241.59961	7.0
1242.64417	33.1
1243.66040	12.7
1245.15173	12.0
1246.29907	17.9
1247.53491	9.5
1257.64282	7.9
1258.69714	2.2
1259.48804	9.0
1260.42297	5.7
1265.78101	15.3
1266.66650	11.4
1268.57349	11.9
1270.95947	7.4
1273.75195	19.0
1275.57678	26.9
1276.61389	25.1
1277.60352	22.8
1282.94751	20.3
1286.69885	10.1
1292.81226	7.8
1293.65125	61.6
1294.61414	64.8
1300.64221	3.0
1303.47437	5.0
1310.70508	11.3
1311.62854	18.4
1312.63660	11.3
1316.47266	8.4
1331.66357	3.6
1345.59033	7.1
1348.71875	18.6
1357.15308	7.6
1360.74805	6.0
1395.06494	5.4
1410.84705	4.4
1412.84131	2.4
1429.67249	6.9
