# Supplementary material for: Top-Down and Bottom-Up Identification of Proteins by Liquid Extraction Surface Analysis Mass Spectrometry of Healthy and Diseased Human Liver Tissue
Source: J Am Soc Mass Spectrom. 2014 Sep 3;25(11):1953–61. doi: 10.1007/s13361-014-0967-z (PMC4197381; doi:10.1007/s13361-014-0967-z)
Supplement: Supplementary file 7 — (ZIP 2096 kb) [file 13361_2014_967_MOESM7_ESM.zip › data/NAIHTFVQSGSHLAAR_-5_2_70647.txt]

m/z	i	matches
158.15990	5.2
162.11668	13.4
163.08128	3.4
164.15353	9.9
166.11171	10.2
167.10361	3.6
168.15126	5.2
169.16437	16.2
172.03888	1.9
173.13678	13.2
175.16997	72.7
176.12238	30.3
177.08017	3.5
179.12860	17.2
181.03209	5.0
182.25024	12.2
183.30612	23.5
184.63420	22.3
186.14503	113.1
187.08395	19.9
188.22897	7.2
190.25615	13.8
191.19073	29.3
192.11620	2.7
193.09315	6.5
194.25208	36.6
195.11638	40.7
197.14474	19.4
198.15492	47.0
199.15054	54.7
200.26230	60.3
201.21696	46.2
202.15909	34.2
203.18695	43.4
204.33804	39.1
205.11562	36.3
207.19328	49.9
208.25722	6.0
209.14517	2.3
210.25647	9.7
211.21725	35.9
212.25723	48.7
213.20120	56.8
214.23001	159.7
215.29359	16.4
216.19926	26.8
217.27226	27.3
218.20714	18.5
219.24072	48.7
220.31386	6.9
221.25362	35.1
222.31494	66.3
223.28917	30.6
224.42981	2.6
225.21396	3.6
226.26599	121.2
227.20981	33.3
228.26062	150.5
229.18524	17.7
230.16003	29.1
231.33386	52.7
232.28656	37.1
233.23076	80.1
234.21762	62.6
235.20920	537.0
235.86096	1.7
237.25549	41.9
239.17822	88.2
240.25687	88.9
241.23901	36.0
242.29672	28.0
243.27023	32.3
244.16986	89.3
245.36041	82.4
246.26532	43.6
247.31726	27.2
248.29077	3.0
249.20541	47.6
250.48830	61.5
251.31470	144.3
252.41760	58.8
253.28780	29.4
254.31104	71.5
255.40851	14.0
256.28278	21.4
257.17795	3.3
258.31384	14.4
259.24023	4.7
260.26883	47.2
261.19473	14.8
262.38034	54.5
263.28391	6.3
264.55719	6.4
265.16763	44.1
266.29559	39.9
267.21487	55.6
268.27222	24.5
269.30481	20.9
270.72519	31.8
271.40894	32.1
272.41681	79.9
273.27014	100.4
274.21524	59.7
275.42682	41.2
276.31668	99.6
277.29614	42.2
278.30536	97.5
280.41995	62.2
281.34488	140.2
282.22052	121.7
283.33017	19.6
284.22815	81.4
285.31238	111.8
286.38980	72.5
287.65320	60.6
288.39636	80.1
289.20404	40.5
291.24530	3.2
292.35980	14.1
293.27655	15.3
294.23779	31.1
295.31616	16.9
296.39972	12.9
297.42456	21.3
298.31848	23.8
299.27753	397.7
300.41287	98.4
301.32715	30.2
302.36649	131.0
303.53552	80.6
304.42480	119.8
305.46313	17.5
306.35376	38.4
307.38455	54.3
308.23004	11.8
309.57156	24.8
310.35168	28.0
311.39276	35.8
312.38550	26.2
313.37454	104.3
314.27142	21.6
315.29279	49.4
316.42035	13.9
317.40231	189.8
318.46875	40.8
319.48651	118.9
320.48108	47.5
321.43866	57.8
322.32468	32.0
323.31482	117.7
324.39227	67.6
325.38818	110.7
326.38715	18.9
327.63629	83.7
328.34094	34.3
329.59839	21.6
330.29459	33.7
331.36743	57.2
332.33569	20.9
333.23297	39.9
334.37451	38.9
335.34283	2.3
336.25891	47.0
337.22717	15.7
339.34625	18.0
340.26416	28.6
341.36087	155.5
342.30945	27.7
343.40024	81.6
344.57635	82.3
345.51349	74.6
346.54041	62.2
347.54279	20.0
348.39203	17.5
349.25055	19.2
350.28394	54.5
351.34082	50.8
352.58545	59.4
353.40613	74.0
354.30258	64.5
355.36444	43.0
356.43896	58.5
357.50357	53.1
358.43146	58.5
359.59946	40.9
360.39459	72.7
361.35748	49.7
362.45697	67.3
363.58575	29.1
364.53006	24.2
365.28091	43.4
366.22632	62.4
367.57837	53.5
368.36078	28.6
370.05688	38.4
371.05115	80.7
372.09555	65.7
373.46033	108.4
374.69757	61.5
375.49548	131.4
376.48209	13.3
377.42664	36.9
378.36322	53.6
379.53625	26.7
380.43359	101.2
381.41412	80.7
382.34534	11.4
383.15652	63.4
383.82190	71.3
385.12579	130.7
386.40332	88.7
387.80811	129.1
388.81403	83.0
389.56454	42.8
390.55469	120.9
391.43930	179.7
392.39474	162.6
393.51367	58.4
394.44275	73.0
395.46228	51.4
396.62927	111.2
397.37610	18.9
398.47394	95.6
399.69250	211.4
400.66989	231.3
401.53540	49.6
402.33643	71.4
403.39856	48.4
404.46967	73.3
405.85968	89.2
406.60303	59.7
407.45282	48.0
408.31830	30.5
409.46960	15.3
410.46393	74.4
411.37799	76.7
412.37842	66.2
413.64343	33.3
414.76257	299.4
415.52313	120.0
416.28656	83.8
417.34705	146.3
418.27808	109.1
419.42377	107.0
420.21057	23.8
421.31781	72.8
422.48035	29.3
423.45288	118.9
424.47101	117.9
425.34222	43.7
425.99719	461.9
427.27063	107.3
428.40656	71.4
429.56940	63.9
430.56042	369.3
431.38544	133.2
432.41956	214.6
433.89972	142.5
435.15961	74.2
436.39301	426.9
437.39130	191.2
438.46356	133.0
439.41492	76.5
440.43054	39.3
441.46320	556.9
442.47559	97.4
443.66180	127.5
444.45447	77.0
445.43225	20.9
446.43781	47.8
447.50555	106.1
448.63416	339.6
449.63776	102.9
450.58197	147.5
451.65527	88.1
452.55591	118.9
453.50830	118.4
454.61554	435.8
455.43781	434.2
456.66095	178.1
457.50098	47.8
458.33234	55.1
459.50464	325.0
460.46124	151.3
461.50861	22.1
462.52246	350.3
463.61761	256.8
464.47223	100.8
465.29492	920.5	y (13) (3+)-H2O, b (13) (3+), y (13) (3+)-NH3
466.48047	55.7
467.36462	156.2
468.41052	61.6
469.47528	145.7
471.11554	1536.6	y (13) (3+)
472.03601	192.5
472.78381	1.3
473.55658	88.9
474.48755	57.1
475.30493	140.1
476.42615	123.4
477.53156	159.5
478.27710	139.1
478.91016	77.1
480.29846	50.6
481.45166	170.6
482.46277	163.4
483.65906	132.7
484.46191	192.6
485.46643	58.0
486.32697	84.7
487.39551	136.1
488.38770	54.4
489.13947	97.0
490.32007	272.6
491.27356	157.5
492.03424	168.3
493.33331	221.5
494.34766	136.0
495.20837	61.4
496.52374	500.3
497.46893	350.7
498.67987	271.6
499.58606	153.2
500.43402	81.9
501.29926	26.2
502.43933	1890.5	a (15) (3+), y (14) (3+)-H2O, y (14) (3+)-NH3
503.32855	897.8
504.40930	547.4
505.53906	232.7
506.55829	180.2
507.42493	246.8
508.78882	1034.1	y (14) (3+), a (5) (1+)
509.48999	257.3
510.45776	129.5
511.42340	198.8
512.14954	375.0
513.04279	526.1
513.96625	194.3
514.92889	233.8
516.16901	232.8
517.44678	121.5
518.54987	106.5
519.75702	490.1
520.57721	268.7
521.63983	134.9
522.42792	101.7
523.65930	137.1
524.76459	200.0
525.60376	340.1
526.59454	499.5
527.56018	109.5
528.70703	136.4
529.51544	59.0
530.36755	395.9
531.57678	501.4
532.69250	557.7
533.51270	170.9
534.45532	154.0
535.14838	97.1
535.92169	883.8
537.21460	278.6
538.44214	528.5
539.77966	271.3
540.63226	170.3
541.53851	286.2
542.58728	372.0
543.62396	139.4
544.39667	264.9
545.19208	259.9
546.35455	253.0
547.26520	359.5
548.18134	261.8
548.83295	364.5
549.48804	163.9
550.63562	120.5
551.53156	760.6
552.58600	1552.9
553.53796	1083.2
554.73389	577.9
555.63062	556.6
556.25269	212.1
557.62305	1037.1
558.50305	3022.0	[M+3H] (3+)-NH3-H2O, a (11) (2+)
559.17786	1878.2
560.63635	2844.3
561.80713	13099.3
563.61597	1578.8	b (11) (2+)-NH3, [M+3H] (3+)-H2O
564.47784	1387.6	[M+3H] (3+)-NH3
565.15057	136.9
567.03479	37.8
568.45123	16.2
569.38251	33.0
570.35852	11.5
571.23187	7.9
572.13019	15.5
573.59943	36.3
574.50525	8.9
575.40686	10.6
576.41650	132.7
577.38483	241.0
578.59875	73.6
579.54999	46.6
580.34064	122.9
581.26758	97.4
582.61682	45.6
583.52258	159.1
584.41553	74.9
585.44714	110.6
586.73102	291.3
587.44977	374.5
588.39813	84.7
589.47620	99.1
590.51996	70.6
592.13513	161.6
593.38385	115.5
594.53253	251.2
595.42798	75.8
596.59436	140.9
597.58765	89.6
598.42090	19.9
599.74091	30.7
601.25238	286.6
602.22437	120.3
603.33838	301.6
604.31183	152.1
605.71875	83.7
606.59021	97.6
607.53101	89.6
608.41022	55.2
609.45563	119.4
610.35150	183.0
611.51630	85.7
612.42804	213.1
613.47681	438.6
614.66357	274.5
615.50818	278.2
616.45544	133.4
617.69489	457.7
618.57800	677.5	a (12) (2+)-NH3
619.58392	129.2
620.55273	321.9
621.63934	220.1
622.59277	204.4
623.42426	50.9
624.67542	170.4
625.51849	99.3
626.52271	136.9
627.44366	167.9
628.72736	364.8
629.69452	205.5
630.75256	93.1
631.37140	91.3
632.07428	188.3
633.08820	213.8
633.94049	307.6
635.25763	131.4
637.28796	1504.5
638.08069	2396.3	y (6) (1+)-NH3, a (6) (1+)-H2O, y (12) (2+)
639.29321	416.1
640.38989	395.4
641.40588	180.2
642.66315	126.5
643.55066	212.9
644.44055	263.6
645.55652	223.7
646.39569	249.4
647.23761	327.7
648.49725	113.7
649.41949	82.1
650.49597	141.4
652.01331	169.3
652.77228	76.2
654.42285	325.6
655.72095	380.3
656.77820	154.1
657.47772	58.6
658.22089	140.3
659.13257	339.2
660.24426	199.2
661.16052	164.1
662.41528	292.6
663.37610	132.0
664.28650	147.1
665.47729	41.2
666.37659	258.8
667.29993	102.8
668.44244	154.8
669.42120	155.2
670.38464	174.3
671.70203	104.4
672.66357	180.9
673.53113	188.2
674.61200	182.1
675.61884	296.1
676.82788	151.2
677.74237	96.2
678.58667	139.0
679.53699	67.2
680.55908	48.2
681.63080	253.2
683.32361	428.5
684.55438	336.8
685.63953	181.9
686.62286	240.2
687.58246	240.7
688.42474	460.4
689.30750	243.5
690.32922	193.5
691.59906	135.3
692.62433	145.5
693.84650	261.7
694.55756	59.7
695.65472	203.9
697.16907	2202.4	y (13) (2+)-NH3, y (13) (2+)-H2O, b (13) (2+)
697.99597	501.4
699.36914	238.0
700.35413	138.0
701.09766	84.9
701.96606	119.2
703.22754	82.5
703.95087	87.7
704.71783	144.9
706.14673	4277.5	y (13) (2+)
707.02753	533.4
708.26208	96.4
709.04297	214.3
710.49365	252.1
711.46710	315.9
712.74725	208.8
713.61066	27.1
714.59387	78.5
715.41193	190.0
716.31604	126.4
717.46631	309.0
718.47064	282.8
719.35144	102.3
720.29010	27.2
721.47095	62.7
722.27771	107.7
723.44098	223.4
724.75500	88.6
725.72168	157.8
726.64117	135.1
727.56982	74.4
728.61871	84.1
729.46405	164.9
730.46454	172.5
731.45917	156.4
732.68750	179.2
733.55530	259.3
734.43774	302.1
735.39886	79.8
736.27271	196.8
736.94861	40.6
737.55145	121.9
739.35040	237.4
740.67273	286.0
741.54449	112.4
742.88989	7.3
743.63489	7.9
744.77631	141.3
745.66693	185.1
746.55640	256.4
747.43750	248.4
748.61060	196.4
749.57501	143.0
750.58160	89.8
751.68298	68.1
753.28455	440.7
754.26306	253.1
755.25958	122.9
756.08856	68.5
757.03491	30.2
758.52197	97.0
759.55255	137.7
760.83813	268.5
761.73547	694.0
762.71582	1370.2	y (14) (2+)
763.53973	219.6
764.60498	112.8
765.54175	170.8
766.60175	147.8
768.10815	274.2
769.23749	65.5
770.31757	128.2
771.88043	94.4
772.55688	106.3
773.61737	97.0
774.51764	80.8
775.63806	94.2
776.71619	42.9
777.51373	73.5
778.45831	55.4
779.43787	16.4
780.51013	304.8
781.54993	235.1
782.57098	111.3
783.53516	215.3
784.63037	92.3
786.38367	162.2
787.50916	255.5
788.57001	250.2
789.60162	172.4
790.60742	280.2
791.52832	235.1
792.49664	147.1
793.52393	100.9
794.72717	73.3
795.61285	82.6
796.79303	141.0
797.71576	269.0
798.50610	585.1
799.49841	289.3
800.56171	100.5
801.70264	124.7
802.67279	153.4
803.69830	169.0
804.49756	53.2
805.43640	71.6
806.61151	58.6
807.49286	22.2
808.45483	12.3
809.96838	38.2
810.73248	27.7
811.52026	80.6
812.35681	20.5
813.39655	5.3
815.15210	30.0
815.88953	2.6
817.26654	88.0
818.21667	49.6
819.54553	325.2
820.39203	14.7
821.45880	42.1
822.53412	34.9
823.50726	58.7
824.68286	75.4
825.47113	57.0
826.67737	26.0
827.58606	81.8
828.50226	982.8
829.55072	164.7
830.61560	64.3
831.48773	7.4
832.55865	105.6
833.56592	62.6
834.51746	86.5
835.61249	140.7
836.61694	54.1
837.40405	50.0
838.68298	60.7
839.56909	12.7
840.53998	30.9
841.37042	16.8
841.99738	7.4
843.40588	38.1
844.71216	13.3
845.66370	70.6
846.51453	116.7
847.39746	92.3
848.45386	36.9
849.53302	45.3
850.56470	56.1
851.55707	31.1
852.57056	43.8
853.57208	105.5
854.37036	18.5
855.43079	50.1
856.62878	39.6
857.65033	16.5
858.47876	41.6
859.73352	13.7
860.49982	34.3
861.55518	51.6
862.53387	176.9
863.47809	265.6
864.40863	128.1
865.45880	76.3
866.42090	16.1
867.41803	24.3
868.51202	16.8
869.60565	43.8
870.60297	20.1
871.55011	12.8
872.79346	38.5
873.67102	98.1
874.55103	43.5
875.65314	43.6
876.40588	50.8
877.57483	77.8
878.53442	65.4
879.65491	28.8
881.54022	321.6
882.50696	303.1
883.48096	129.3
884.37146	26.7
885.62341	36.6
886.69305	42.2
887.98810	71.7
888.63123	289.9
889.70313	13.8
890.56268	33.9
891.61548	9.4
892.83490	40.3
893.52380	81.1
894.53784	293.3
895.59320	153.7
896.53351	141.5
897.59406	147.0
898.61774	186.8
899.57043	39.9
901.44098	13.6
902.57813	7.8
903.65448	10.5
904.60657	100.4
905.47522	150.8
906.50317	1517.1
907.57623	161.7
908.67120	60.1
909.60181	69.5
910.53650	129.4
911.51318	171.5
912.58826	85.5
913.68854	47.5
914.69916	31.6
915.84314	39.2
916.89478	68.5
917.67603	9.6
918.59503	13.1
919.56036	102.3
920.56921	88.7
921.55408	20.9
922.60626	44.7
923.57806	25.8
924.62213	19.2
926.57440	182.3
927.61646	126.2
928.45447	40.2
929.54291	31.7
930.49347	22.2
932.71631	7.6
935.51819	16.6
936.58710	96.8
937.49860	67.9
938.34607	53.7
939.59900	52.7
940.60931	67.1
941.63428	30.7
942.63080	28.1
943.58429	2.4
944.84595	61.9
946.63940	31.8
948.56635	18.7
950.85706	12.9
953.50427	25.2
954.50256	46.6
955.72491	37.6
957.51343	32.6
958.61310	20.7
960.11334	12.2
960.76477	4.7
961.58264	13.1
962.69366	39.1
963.60303	119.5
964.53143	61.0
965.57410	32.2
966.58423	104.7
967.46375	12.2
968.33868	12.0
969.40070	17.8
970.54681	6.2
971.56555	6.1
972.41510	9.1
973.62921	33.2
974.64716	57.4
975.51093	6.2
976.52618	36.7
977.53998	23.2
979.55127	24.2
980.44525	31.0
981.75378	29.2
983.59583	24.2
985.60498	47.3
986.42352	15.3
988.40991	6.8
990.31683	67.0
991.49609	159.0
992.49866	121.5
993.52979	197.2
994.64063	110.7
996.56506	22.8
998.76111	21.5
999.55536	4.1
1002.61938	51.4
1003.51215	331.0
1004.57568	15.2
1006.73065	18.7
1007.47144	32.1
1009.63312	40.4
1010.64722	42.5
1011.50385	169.0
1012.53601	77.3
1018.36804	2.4
1019.77240	7.0
1021.57300	28.7
1022.43188	22.2
1023.20398	10.0
1024.60608	56.6
1025.66724	103.5
1026.56421	11.3
1027.65015	8.6
1028.52161	38.1
1029.87341	12.7
1034.57141	21.0
1036.63013	23.9
1037.65393	6.6
1038.60645	16.8
1039.64209	10.5
1040.62170	3.9
1043.31628	10.5
1049.71216	4.8
1055.65869	70.3
1056.71594	4.7
1058.50659	6.7
1060.67725	28.6
1062.84973	6.3
1065.67053	4.4
1070.22937	7.8
1074.63843	29.2
1075.67688	15.6
1079.46643	8.9
1080.27173	2.9
1081.75647	5.6
1082.45337	9.2
1088.42822	111.3
1089.50317	70.3
1090.12097	7.4
1092.05371	3.2
1092.72327	10.2
1094.54199	7.9
1095.47437	16.9
1097.71863	2.3
1099.47974	17.5
1100.50586	4.6
1107.43872	5.8
1109.63196	22.5
1113.83313	4.3
1114.60571	11.1
1124.66650	49.6
1125.65735	17.9
1127.57544	5.7
1136.57886	2.3
1140.80542	18.8
1142.57642	65.2
1143.78809	14.3
1145.58899	5.7
1147.70764	11.5
1148.91296	12.5
1154.63623	13.0
1155.78394	7.6
1161.53210	6.5
1166.59534	17.0
1168.56921	6.6
1172.58569	40.0
1173.77673	57.1
1174.82556	5.7
1176.73767	18.3
1177.51563	4.8
1179.04956	13.4
1189.64990	37.8
1190.37463	8.8
1219.68604	19.9
1236.49890	21.2
1256.56616	5.8
1257.79480	14.6
1259.64026	3.4
1261.49438	4.8
1264.73950	8.2
1274.70520	28.1
1279.87708	4.3
1280.69153	13.2
1282.63684	5.3
1283.94043	6.2
1295.59875	8.2
1316.37549	8.1
1334.73206	8.3
1375.63293	24.8
1428.58044	14.3
1474.19556	2.3
1682.84363	6.5
1683.99658	7.2
