# Supplementary material for: Top-Down and Bottom-Up Identification of Proteins by Liquid Extraction Surface Analysis Mass Spectrometry of Healthy and Diseased Human Liver Tissue
Source: J Am Soc Mass Spectrom. 2014 Sep 3;25(11):1953–61. doi: 10.1007/s13361-014-0967-z (PMC4197381; doi:10.1007/s13361-014-0967-z)
Supplement: Supplementary file 7 — (ZIP 2096 kb) [file 13361_2014_967_MOESM7_ESM.zip › data/GILAADESTGSIAK_-5_4_2865.txt]

m/z	i	matches
199.11526	11.2
200.02602	5.3
205.55803	11.0
208.08862	20.4
213.21721	5.8
215.25220	5.7
216.22322	19.2
217.29697	11.1
218.23235	79.2
225.13728	15.7
226.07648	3.4
230.14049	7.8
232.12350	2.7
235.33060	3.6
238.27036	6.5
239.32474	65.4
240.14206	15.3
242.28384	63.0
245.25436	7.4
246.11263	56.1
247.30240	6.3
248.20494	7.1
252.16623	9.5
256.13391	3.5
258.14514	11.7
259.21765	9.7
260.31476	6.5
262.40289	7.9
263.35867	6.4
264.20831	12.9
266.38065	8.0
269.20221	5.2
270.40225	5.1
271.15390	5.1
274.33972	13.5
276.17188	3.2
277.41595	32.4
279.30273	16.5
283.31937	12.9
284.27917	142.7	b (3) (1+)
285.33130	9.4
286.31326	34.5
287.65475	6.6
289.95950	20.3
293.42389	19.7
294.23010	11.7
295.27161	4.6
296.22064	30.8
297.19366	3.1
300.32794	1.8
301.29620	37.9
302.22223	8.4
304.25549	17.7
305.98694	8.0
309.22449	20.9
310.29745	13.2
312.28192	13.0
313.46292	58.0
314.27402	27.7
315.26666	37.0
322.60388	4.9
323.28021	18.9
324.09677	29.2
325.25021	14.2
327.35272	60.0
328.38269	2.7
329.35199	24.1
330.17740	12.3
331.47629	51.7
332.24457	24.6
335.41544	8.7
337.45874	10.0
338.35681	23.4
339.21976	10.9
345.37921	20.8
347.24588	11.1
348.64001	16.4
353.28638	25.5
355.32071	128.0	b (4) (1+)
356.41730	35.3
358.44662	2.7
359.31332	5.7
360.28809	5.2
362.13324	11.0
363.34225	92.0
364.43774	18.0
366.37714	17.7
367.52466	10.4
371.33447	10.3
372.23206	17.1
373.38702	23.0
375.27747	16.9
376.37827	21.4
378.27698	3.2
380.39038	18.3
381.30481	51.1
382.01282	9.8
384.34756	5.4
385.31955	13.3
386.31744	5.4
387.36279	7.1
389.37280	39.3
390.53009	7.5
393.24686	1.9
394.23569	9.6
396.27417	5.7
398.38092	130.7
399.28290	64.9
400.26062	36.7
404.31039	29.1
405.44507	4.0
406.28345	10.3
407.19794	15.9
408.38211	31.4
410.34552	10.0
414.55728	4.7
415.38477	14.6
417.27945	3.7
418.29376	159.6	y (4) (1+)
419.23416	28.9
420.44324	14.8
421.40399	27.5
422.02991	31.4
424.40082	7.8
426.30408	159.5	b (5) (1+)
427.44238	38.3
428.41345	21.3
429.26074	11.6
430.76538	8.7
431.39838	15.0
434.31653	38.4
435.24841	15.5
436.43939	3.4
438.07715	35.3
438.82971	14.2
440.39667	11.1
441.54297	2.5
446.43823	12.6
448.54535	4.2
449.45233	31.3
451.65814	13.0
453.12805	4.5
454.27985	25.4
455.22742	3.0
456.33142	13.1
457.28601	7.3
458.49463	20.1
459.62952	13.2
460.28876	20.5
461.43451	27.6
464.24933	17.6
465.37909	5.9
466.32697	19.5
468.80823	10.2
470.27972	41.6
471.12598	18.5
473.38928	9.3
474.25012	5.7
475.43768	302.0	y (5) (1+)
476.34698	37.3
477.16675	2.4
478.42712	28.3
480.46027	32.4
481.35498	30.2
482.49664	6.6
484.37073	19.8
485.30109	49.8
486.37421	27.7
488.33447	6.2
489.13916	8.8
490.43665	34.8
492.25183	3.3
493.35413	19.8
494.35229	8.2
495.39929	27.8
496.68945	14.1
497.37646	6.8
499.47321	13.3
500.58276	21.0
501.27332	11.9
502.27863	15.4
503.43225	47.2
504.40594	22.9
505.54053	23.0
506.36902	27.1
507.31702	3.5
508.35974	50.2
509.66699	113.4
511.58490	69.4
512.42444	9.0
513.39630	9.0
514.84668	26.4
515.51678	13.5
519.00073	39.9
519.75775	10.2
520.73914	35.6
521.61102	16.8
523.48523	97.4
524.48346	69.6
525.33606	25.4
526.36938	14.0
527.32813	26.2
528.57239	37.0
529.41949	21.7
530.39929	22.7
531.24994	14.9
532.18011	41.6
533.30396	12.9
534.26111	9.3
535.30560	4.5
536.31403	8.2
537.23114	21.8
538.35913	68.8
539.67249	38.1
541.35718	127.9	b (6) (1+)
542.39343	4.6
543.39154	49.3
544.26245	34.6
545.71838	11.6
548.91534	32.8
549.74878	23.9
551.54016	51.3
552.47949	101.1
553.38989	74.0
554.51050	10.7
555.30347	11.7
556.38989	11.8
557.59735	78.8
558.62372	120.2	y (6) (1+)-NH3, y (6) (1+)-H2O, b (12) (2+)
559.26550	41.2
560.21185	46.0
561.40967	7.0
564.29779	2.5
565.23749	84.9
566.37183	108.4
567.45520	277.4
568.40021	84.5
569.47327	57.2
570.43951	26.1
571.61456	56.5
572.46399	58.0
573.43982	66.4
574.97223	45.5
576.30908	271.9	y (6) (1+)
577.19720	107.8
578.22260	38.7
579.13629	3.4
580.58441	31.0
581.71539	545.1	y (12) (2+)
582.34467	258.5
583.49719	37.3
584.43848	13.0
586.11475	26.6
587.37018	23.4
588.47382	54.0
589.76575	42.2
590.61761	26.2
592.14160	64.9
593.11761	108.4	b (13) (2+)
593.74243	51.1
594.38763	31.7
597.58325	16.3
598.37817	2.7
599.50287	60.1
600.53094	65.8
601.60590	169.8
602.48132	60.0
603.36902	82.4
604.51251	98.5
605.34918	12.9
606.75647	25.9
607.42004	60.6
608.56592	52.1
609.43634	74.5
610.48871	22.7
611.60339	29.4
612.88098	15.9
613.79407	85.6
614.78717	39.1
615.74530	33.9
616.66266	109.5
617.47717	124.2
618.51794	25.7
619.48022	104.1
620.43744	45.3
621.31934	49.6
622.19257	14.1
623.62543	145.7
624.67725	70.1
625.63159	36.4
626.41376	31.5
627.37561	105.8
628.36682	33.7
629.35223	28.9
630.23193	92.5
631.17010	68.3
632.06085	15.9
632.79810	50.0
634.48590	126.1
635.67651	39.6
636.54822	37.0
637.58826	71.7
638.30719	17.3
639.45984	67.8
640.29413	79.0
641.03802	58.1
641.83838	77.0
642.56085	81.6
644.24872	95.1
645.64484	295.4	y (7) (1+)-H2O, y (7) (1+)-NH3
646.51892	34.8
647.60968	33.5
648.70581	470.1
649.42059	591.7	[M+2H] (2+)-NH3-H2O
650.46313	35.4
651.60663	42.3
652.56635	90.1
653.42871	9.9
654.60559	237.1
655.57050	220.2
656.42267	53.8
657.99884	2108.9	[M+2H] (2+)-H2O, [M+2H] (2+)-NH3
658.88403	82.1
660.11725	30.1
661.52972	7.8
666.94006	14.5
672.66077	12.8
674.76178	11.9
675.41968	10.0
678.03815	8.9
683.32361	71.5
684.27289	21.5
685.59674	20.5
686.64368	34.7
687.53064	22.7
688.26135	6.9
689.57037	40.8
690.38513	45.7
691.25201	8.2
692.62439	43.5
693.48871	42.3
694.40802	10.3
697.08118	17.2
697.82776	36.0
701.37390	14.9
702.40204	57.0
703.44897	87.5
704.37177	13.6
705.58783	40.1
706.72083	29.3
708.99548	22.9
709.97034	9.5
711.40021	4.0
713.57977	51.0
714.55969	40.6
715.66199	61.2
722.15308	12.7
723.98779	22.4
724.83887	37.4
725.61487	16.9
728.28943	21.7
729.28693	57.3
733.31549	67.3
734.49469	19.5
735.66895	35.0
737.68317	31.8
739.50281	37.2
740.46729	8.6
741.57086	30.1
742.38159	4.6
743.30603	67.8
744.79431	28.9
745.55682	10.0
746.59515	5.7
747.25726	18.2
748.22083	80.1
749.48260	103.6
750.44910	12.2
751.61072	21.4
752.47491	7.5
753.75256	54.9
754.64020	8.5
756.47638	17.0
757.42224	102.5
758.50635	55.3
759.63239	50.4
761.44757	11.7
762.48779	4.8
763.65466	53.6
764.47913	15.6
765.49329	47.5
766.46735	110.0
767.68439	62.1
768.56085	42.3
769.46600	14.7
772.37280	16.0
773.55969	184.6
774.49841	158.9	y (8) (1+)-H2O
775.51074	73.2
776.27405	9.4
778.13330	65.9
778.75800	33.0
779.63538	69.6
781.46539	4.3
782.44208	18.1
783.07135	5.9
784.56989	17.1
785.57483	6.7
787.40631	39.5
788.66821	40.7
789.46429	1.9
791.06097	14.9
792.36011	162.0	y (8) (1+)
792.98016	6.9
793.66132	151.1
794.60785	8.8
797.21887	72.7
798.51227	25.6
799.49835	13.7
800.52081	10.9
801.52814	11.4
802.57965	111.4
803.48566	27.3
804.60864	69.8
805.52185	27.8
806.68958	39.9
808.55682	4.2
809.43250	37.9
812.12445	45.2
814.24243	15.6
816.15472	12.2
819.14960	52.9
820.31012	25.9
821.48279	39.9
822.63147	41.6
823.51636	10.7
824.57135	23.9
827.36285	27.7
828.32184	15.2
829.48822	46.2
830.11279	28.0
831.08429	99.8
833.53278	9.7
834.36115	48.0
836.32477	140.1
837.16156	81.2
838.38177	54.2
839.59497	20.2
840.55884	68.3
841.41699	12.0
842.42450	7.9
843.55493	10.6
845.30927	92.5
846.11609	52.2
847.62823	198.6
848.53857	112.6
849.42236	8.7
850.44714	12.0
853.07867	187.4
854.11151	28.7
855.42346	13.5
856.93652	82.0
858.53857	139.4	b (9) (1+)
859.41748	72.7
860.91583	52.2
861.54926	5.8
862.59619	21.5
865.22498	11.0
867.01910	19.4
868.61322	41.7
869.97772	42.9
870.91528	71.9
871.58673	80.6
873.77625	4.1
874.76007	60.2
875.73175	40.2
877.55273	456.4
878.54852	194.8
879.69513	532.9
880.58301	125.9
881.51709	30.3
883.43420	9.0
884.67792	41.0
886.56055	38.3
887.86804	11.2
888.61572	3.8
889.60419	2.3
890.53888	79.4
891.40686	12.4
892.52869	21.1
893.17834	9.5
894.08105	4.0
896.20428	22.6
897.60150	184.2	b (10) (1+)-H2O
898.61761	98.1
899.49811	9.6
900.47626	12.3
901.35999	11.2
902.45972	5.8
903.62463	14.8
904.46857	132.0
905.58228	172.6
906.77655	63.1
907.49921	482.3	y (9) (1+)
908.49152	172.7
910.11395	39.1
912.44666	44.0
913.24640	8.1
913.97882	35.1
915.51239	112.7	b (10) (1+)
916.42285	27.2
918.69440	16.6
920.81683	24.3
921.61139	28.4
922.60516	5.5
923.83649	26.3
924.59088	27.3
927.50110	3.3
928.99213	43.5
929.71979	9.1
930.75848	4.6
931.58105	7.1
932.46576	17.9
933.67047	2.5
938.62628	25.1
942.48962	37.6
943.29791	28.3
943.97980	29.2
945.66602	23.2
946.85657	14.8
947.57813	15.4
948.72137	47.5
949.68872	21.1
950.39777	14.6
951.48248	7.6
955.36853	16.3
956.52289	12.6
960.79620	4.5
961.60120	42.2
965.47467	4.2
966.77679	12.8
968.47058	39.6
969.58881	127.4
970.52039	118.4
971.56567	39.4
972.50323	23.5
973.52771	17.4
974.55988	8.7
975.53552	19.5
977.04645	10.1
978.44427	580.3	y (10) (1+)
979.46881	255.8
980.26611	37.1
981.70154	5.1
984.63660	29.9
985.61743	33.3
986.60815	92.4
987.63611	37.1
988.39355	2.2
989.63379	14.5
990.50763	27.1
991.31116	7.4
994.52344	11.3
995.56848	3.8
998.50134	5.7
999.47388	14.8
1002.37469	93.6
1003.49847	66.6
1007.50171	4.6
1013.21228	13.5
1015.04388	14.1
1017.56433	17.0
1018.65381	48.8
1019.41656	37.5
1020.65973	21.2
1022.56195	10.4
1026.25818	31.4
1027.60986	35.0
1028.66370	16.7
1029.55554	29.6
1030.42163	6.3
1032.51086	23.0
1035.65271	7.4
1036.51257	15.1
1038.30127	83.0
1039.54089	41.6
1041.60083	2.4
1042.52844	4.4
1043.51501	21.3
1045.66101	9.9
1046.52405	35.7
1047.59326	21.0
1048.52063	8.3
1049.65063	362.1	y (11) (1+)
1050.52612	258.6
1051.28833	1.7
1055.64258	30.1
1056.53699	74.6
1057.55383	41.2
1058.55176	16.1
1060.58411	6.5
1064.54907	20.9
1070.52356	3.5
1071.63940	8.6
1072.56665	26.7
1074.18799	8.0
1075.50854	10.4
1079.62024	29.7
1080.70703	20.2
1083.62036	12.1
1088.72229	12.1
1097.61194	117.1	b (12) (1+)-H2O
1098.56641	18.9
1099.64185	9.2
1100.41260	4.5
1102.51123	10.4
1103.23743	10.4
1104.78149	11.9
1106.00232	3.6
1106.62036	6.5
1114.76257	14.4
1115.60120	198.6	b (12) (1+)
1116.73352	20.1
1117.64746	46.3
1118.53833	11.4
1119.57593	16.3
1126.63635	14.3
1130.43591	20.9
1132.53247	43.6
1133.55981	165.8
1134.63513	97.4
1135.55444	16.7
1140.70679	9.2
1142.56055	2.7
1144.58826	23.9
1148.56055	3.1
1150.59265	3.7
1157.57617	5.8
1158.87427	20.5
1160.25098	33.0
1161.13843	5.4
1162.67090	55.9
1163.64905	18.5
1168.66211	40.1
1169.55615	39.5
1170.16492	11.7
1176.65332	9.6
1177.51929	4.9
1178.59595	6.6
1183.71594	17.7
1184.80713	4.9
1186.67419	172.0	b (13) (1+)
1187.80688	54.3
1195.76538	12.1
1197.21130	3.9
1201.40820	14.0
1204.62952	7.9
1205.68494	13.1
1217.88159	14.6
1233.78149	13.0
1234.69922	20.1
1256.73950	9.5
1262.50525	4.9
1278.80713	16.6
