# Supplementary material for: Top-Down and Bottom-Up Identification of Proteins by Liquid Extraction Surface Analysis Mass Spectrometry of Healthy and Diseased Human Liver Tissue
Source: J Am Soc Mass Spectrom. 2014 Sep 3;25(11):1953–61. doi: 10.1007/s13361-014-0967-z (PMC4197381; doi:10.1007/s13361-014-0967-z)
Supplement: Supplementary file 7 — (ZIP 2096 kb) [file 13361_2014_967_MOESM7_ESM.zip › data/AFAGDIANQLATDAVQILGGNGFNTEYPVEK_-5_2_76478.txt]

       m/z	          i	matches
 330.42609	       7.0
 342.27762	       7.3
 347.18634	      14.3
 386.94373	       5.2
 392.36932	      22.3	b (12) (3+)
 403.18689	       5.4
 416.17462	       9.8
 442.25293	      12.6
 446.18945	       2.5
 461.16367	       6.2
 470.34766	       8.8
 472.43854	     118.2	a (15) (3+)-NH3, y (4) (1+)
 473.30206	      53.8
 474.33154	      30.4
 489.25616	       7.6
 501.17529	       4.4
 507.15723	       9.9
 510.38928	       6.3
 515.35437	       3.9
 518.12714	       5.1
 519.13770	       7.9
 528.19604	      16.7
 530.44781	      20.7
 534.37549	       7.3
 535.29004	      12.5
 537.32996	       7.1
 542.29883	      10.2
 543.18091	      13.9
 559.46191	       2.3
 568.21014	       7.8
 571.32227	       4.8
 575.33368	      14.9
 576.45447	       6.0
 580.30115	       8.7
 583.17944	      24.3	y (16) (3+)-NH3, y (16) (3+)-H2O, y (10) (2+)-NH3, y (10) (2+)-H2O
 585.21655	      20.7
 593.36975	       2.5
 601.25665	       8.6
 611.21960	       4.5
 617.26611	      10.7
 618.33783	      10.2
 628.53760	       5.6
 635.38623	      68.2	y (5) (1+), b (13) (2+)-H2O
 636.38184	      45.3	b (20) (3+)-H2O, b (13) (2+)-NH3
 637.42505	      10.1
 638.56323	      12.9
 643.45020	      15.2
 646.12439	      12.4
 646.85583	       5.7
 648.86700	      33.1	y (11) (2+)
 652.53278	       7.5
 680.35370	      18.3	b (21) (3+), b (14) (2+)
 687.75061	       8.8
 694.23645	      13.1
 698.51440	      20.1	y (13) (2+)-NH3
 717.41785	      10.7
 720.52625	       7.8
 724.45624	       9.5
 726.50775	       8.8
 728.65399	       6.1
 731.39246	       3.1
 741.36676	       9.8
 742.61212	      13.6
 744.34100	       8.5
 754.57324	      14.5
 756.95142	      27.2
 760.44336	      18.4	b (8) (1+)
 761.64807	      22.5
 765.50964	       6.2
 774.37494	       9.1
 777.37946	       4.3
 781.40002	      18.2	b (24) (3+)-H2O, b (24) (3+)-NH3
 785.92572	      12.3
 793.84631	      11.9
 794.98999	      70.0
 811.56543	      21.7	y (15) (2+)-NH3, a (25) (3+)
 818.33081	      11.8
 823.35583	       4.7
 827.30054	       4.0
 829.44397	       4.3
 830.54309	       3.6
 837.37000	      34.2
 848.51624	      10.6
 850.72766	     120.2	b (17) (2+)
 851.53662	      55.7
 854.51563	      11.8
 862.43164	      11.4
 865.39258	      26.3	y (7) (1+)
 866.54297	      14.4
 867.42908	      24.3
 873.60986	       8.7
 874.55786	      54.5	y (16) (2+)-H2O, y (16) (2+)-NH3
 876.42737	       4.6
 883.52771	      12.6
 884.71326	       5.4
 888.97266	      29.0	b (9) (1+)
 897.36523	      54.0	b (18) (2+)-H2O
 898.11841	      44.5	b (18) (2+)-NH3
 899.27356	      11.1
 901.48340	      11.9
 905.38513	       8.8
 906.43164	      22.7
 907.75891	      61.7	b (18) (2+)
 908.63452	      22.9	a (27) (3+)
 909.89038	      20.9
 912.64063	       6.5
 913.43945	       8.1
 922.33130	       9.9
 923.62830	      15.7
 929.51208	       6.7
 934.29761	      24.4
 941.34827	       7.1
 942.45154	      13.3
 944.47424	      13.5
 950.65002	      14.3
 951.50598	       4.4
 954.45093	       1.8
 955.40381	      18.5	b (20) (2+)-H2O, b (20) (2+)-NH3, a (10) (1+)-H2O
 958.51953	      44.7
 959.43762	       9.9
 960.24512	      16.0
 961.24036	      13.8
 963.60144	      17.5
 964.58423	      22.7	b (20) (2+)
 965.78467	      18.9
 967.50793	       7.8
 977.36511	       9.0
 979.40137	      41.3	y (28) (3+), y (8) (1+)
 980.58752	      22.4
 982.05518	       3.8
 985.15234	      53.5	b (10) (1+)-NH3
 987.81055	      20.2
 988.43665	      10.9
 997.56604	      34.1	a (21) (2+)-H2O, y (29) (3+)-NH3
1001.56323	      34.6	b (10) (1+)
1002.55090	      12.5
1004.01990	       2.8
1007.10559	       2.6
1008.12000	      38.8
1009.77881	       6.3
1012.04883	      13.6
1013.41052	       3.4
1015.51843	       7.1
1017.22131	      10.4
1026.83984	      38.8	b (30) (3+), a (22) (2+)-NH3, a (11) (1+)-NH3, a (22) (2+)-H2O, a (11) (1+)-H2O
1032.33472	       5.3
1034.94189	       4.4
1037.45544	       9.6
1039.25562	      24.0
1040.51416	      33.5	b (22) (2+)-H2O, b (22) (2+)-NH3
1041.96912	      13.0
1045.54407	      22.9	y (30) (3+)-H2O, y (30) (3+)-NH3
1048.49573	      14.9
1050.21155	      74.8	b (22) (2+)
1051.81433	      82.5	y (30) (3+)
1054.73462	      18.6	b (11) (1+)-H2O
1055.64587	      35.8	b (11) (1+)-NH3
1057.44043	      63.2
1058.66370	      54.5
1059.53918	      33.3
1061.16150	      90.1
1064.20093	      27.0	[M+3H] (3+)-NH3-H2O
1066.83203	      15.2
1089.36877	       5.3
1094.10120	       8.2
1103.65515	      40.9	y (21) (2+)-H2O, y (21) (2+)-NH3
1105.65503	      35.3
1109.60815	      11.4
1114.39417	      79.5	b (23) (2+)-H2O, b (23) (2+)-NH3
1115.40369	      23.7
1124.29980	      32.2
1125.60718	       3.7
1126.37085	      25.8	y (9) (1+)
1127.53772	      15.9
1129.53320	      15.2
1130.53357	       7.2
1131.49146	      22.1
1132.36206	      12.6
1136.69287	      11.9
1138.23621	      25.2
1139.67200	      13.6
1143.61975	       4.1
1146.03052	       3.2
1149.53088	       6.0
1150.46606	       5.4
1152.78760	       3.7
1153.60852	      12.9
1154.66418	      14.1
1156.65405	      12.2
1158.57581	      12.8
1166.97876	      59.0	y (10) (1+)-NH3
1168.86450	      19.2	y (22) (2+)
1169.55505	      10.2
1171.57312	      39.2	b (24) (2+)-NH3, b (24) (2+)-H2O
1173.46899	      10.0
1174.41968	      33.1
1176.70056	       4.2
1179.96265	      40.4	b (24) (2+)
1181.27637	      28.4
1183.39050	       9.8
1184.54419	       8.7
1185.44983	      22.3
1194.38745	       5.9
1197.70593	      10.7
1204.90613	      78.5
1222.71704	      18.5	b (25) (2+)-NH3
1224.03406	      13.7
1225.67517	      47.9
1233.30554	      25.4	y (23) (2+)
1234.45618	      24.0
1235.38281	      80.7
1238.94641	      33.1
1240.96692	       2.5
1245.31226	      17.2
1246.29370	      54.5
1247.31934	      28.0
1248.56750	       6.9
1252.56897	      13.7
1255.36414	      21.5
1260.71155	      34.9	a (13) (1+)
1263.51831	       3.7
1265.75647	      12.1
1266.88318	       2.7
1269.24792	      52.1
1277.95349	      39.7
1278.79126	       2.8
1279.62646	      11.3
1280.67322	      33.7	y (11) (1+)-NH3, y (24) (2+)-NH3, y (24) (2+)-H2O, a (26) (2+)
1281.39905	      22.4
1282.88965	      19.6
1286.88452	      65.4	b (26) (2+)-H2O, b (26) (2+)-NH3
1287.62622	      38.9
1288.76184	      45.2	b (13) (1+)
1290.19641	      17.7	y (24) (2+)
1292.17554	       9.0
1294.56775	      22.5
1295.75012	     145.4	b (26) (2+)
1296.64197	      10.5
1297.56689	       2.0
1298.61670	      15.3
1316.51843	      25.0	y (25) (2+)-NH3, y (25) (2+)-H2O
1317.58386	      22.9
1319.39893	      26.9
1320.11377	      24.6
1323.76318	       8.7
1327.14221	      27.0
1329.64355	       5.2
1330.83923	      13.2
1332.59424	       5.6
1339.75574	      14.8
1343.70923	      11.0
1345.88086	      25.4
1354.70349	      57.2	a (27) (2+)-NH3, y (12) (1+)
1355.86841	      16.7
1356.67297	      15.5
1359.16077	      14.4
1360.88696	      18.2
1365.12268	       9.4
1368.54956	     178.6	b (27) (2+)-NH3
1369.36804	      66.2
1370.05273	      37.2
1371.79663	       9.5
1375.88855	      46.1
1377.36719	     344.2	b (27) (2+)
1378.24524	     152.6
1379.11304	       2.6
1379.87402	       4.0
1382.82422	      28.1
1386.16431	       2.1
1392.75403	       7.6
1393.72534	       3.6
1394.43994	      17.5
1395.40540	      47.3	y (13) (1+)-NH3
1405.92566	       5.6
1411.68884	      55.0	a (28) (2+), y (13) (1+)
1412.72363	      50.8	a (15) (1+)-H2O
1413.32397	       2.3
1416.61548	      20.4	b (28) (2+)-NH3, b (28) (2+)-H2O
1431.26575	       7.3
1432.85266	      26.2
1437.83679	      10.2
1439.88721	       4.0
1440.82141	      22.2	b (15) (1+)-H2O
1441.54248	      24.0	b (15) (1+)-NH3
1442.88635	      25.6
1443.96094	      19.1
1447.62109	      13.0
1458.68933	      33.0	b (15) (1+), y (28) (2+)-H2O
1459.75928	      59.7	y (28) (2+)-NH3
1460.81567	      54.9	a (29) (2+)
1461.68384	       3.0
1464.05115	       3.0
1466.32007	      30.1	b (29) (2+)-H2O, b (29) (2+)-NH3
1467.95886	      18.6	y (28) (2+)
1475.36841	      29.3	b (29) (2+)
1476.15613	      13.8
1476.97241	      15.4
1482.82959	      28.1
1484.02625	      22.1
1491.74573	      15.5
1499.82056	       9.8
1506.91711	       7.9
1508.73645	      24.4
1521.75806	       8.6
1524.71521	      12.2
1525.83313	      50.3	a (30) (2+)
1527.75134	      25.4
1540.64795	     101.8	a (16) (1+)-H2O
1547.80945	      11.8
1563.90747	      12.8
1581.77380	      14.8
1584.13806	      18.1
1586.79297	      20.0	b (16) (1+)
1587.92676	      31.2
1588.76782	       6.9
1590.00244	      26.9
1619.76257	      18.5	y (15) (1+)-H2O
1621.67944	       9.9
1669.84949	      14.0
1682.82251	      20.0	b (17) (1+)-NH3
1685.06055	       7.6
1697.31689	       7.0
1700.87573	      43.5
1702.81787	       3.7
1716.06079	       6.7
1725.77380	       2.3
1736.04041	       4.0
1750.07092	       9.5
1753.96411	       7.3
1787.17456	       8.6
1795.10034	       6.1
1796.00977	      25.8	b (18) (1+)-NH3
1796.95667	      21.1
1797.58899	       8.2
1799.22803	      17.5
1813.09387	       5.1
1813.89050	      75.2
1815.03308	      44.2
1816.34106	      12.6
1857.72766	       5.9
1859.91736	      10.8
1870.35242	      23.6	b (19) (1+)
1872.71411	       6.9
1881.11316	      12.3
1919.98669	      10.9
1928.22180	      12.3
1929.51672	      27.3
1994.09656	       7.6
