# Supplementary material for: Top-Down and Bottom-Up Identification of Proteins by Liquid Extraction Surface Analysis Mass Spectrometry of Healthy and Diseased Human Liver Tissue
Source: J Am Soc Mass Spectrom. 2014 Sep 3;25(11):1953–61. doi: 10.1007/s13361-014-0967-z (PMC4197381; doi:10.1007/s13361-014-0967-z)
Supplement: Supplementary file 7 — (ZIP 2096 kb) [file 13361_2014_967_MOESM7_ESM.zip › data/AFAGDIANQLATDAVQILGGNGFNTEYPVEK_-5_4_44022.txt]

       m/z	          i	matches
 381.27353	       4.7
 391.29755	      12.5
 402.26105	       5.7
 415.18317	      12.3
 437.26764	       7.5
 444.40656	      16.3	b (5) (1+)-H2O, b (9) (2+)
 445.42023	       3.8
 472.25180	     165.6	y (4) (1+)
 473.39899	      39.8
 474.32611	       4.0
 481.24759	      13.7
 482.18317	       6.2
 486.38782	      21.9	b (15) (3+)
 491.13196	       4.5
 495.25778	      11.7
 504.43604	      30.5
 515.36652	       4.5
 525.13843	      10.8
 526.25305	       6.6
 548.25354	      10.4
 550.29150	       7.8
 553.77618	       5.9
 559.35278	       6.6
 566.34760	      13.1
 568.38379	       8.1
 575.50665	      16.4	b (6) (1+)
 576.46124	       9.0
 583.66650	      14.4
 594.18066	       2.2
 595.21472	       8.8
 618.38159	      23.9	b (19) (3+)-NH3, y (5) (1+)-NH3, b (19) (3+)-H2O
 631.33923	       9.3
 632.17267	      11.4
 635.34094	     101.2	y (5) (1+), b (13) (2+)-H2O
 636.51709	      29.0	b (13) (2+)-NH3, b (20) (3+)-H2O
 646.51379	      23.4	y (18) (3+), b (7) (1+)
 650.38672	       8.2
 660.94659	      24.2
 682.52454	      12.8
 683.19464	       9.4
 684.32056	       7.3
 701.08643	      30.9
 702.54285	       6.1
 706.62701	      13.4
 712.65942	      10.2
 721.39941	       3.3
 724.47931	       8.5
 729.62878	      43.4	b (15) (2+)
 730.27942	      15.1
 739.38452	       2.9
 740.71106	      20.2
 742.31177	       7.5
 743.26440	       6.5
 750.46118	      18.8
 756.37231	       3.1
 759.31519	       9.7
 760.34326	       5.5
 761.12415	      28.3	b (8) (1+)
 764.53088	      11.7
 766.50269	      10.8
 775.71704	       2.7
 777.41132	      34.5
 779.83325	       2.5
 785.60266	       5.2
 786.50708	       7.9
 788.78900	      23.8
 793.85303	      25.1	b (16) (2+)
 794.45728	      16.3
 797.65320	      14.9
 798.41956	       9.2
 802.04626	      27.6
 807.61462	      24.0
 808.63611	       6.8
 814.49097	      16.9	b (25) (3+)-H2O, b (25) (3+)-NH3
 816.29736	       5.8
 818.76843	      19.3
 819.93347	      25.8	y (15) (2+)
 829.60522	      16.0
 833.68176	      25.7
 841.82239	      24.3	b (17) (2+)-H2O, b (17) (2+)-NH3
 848.52661	      29.0	y (7) (1+)-NH3
 850.34619	      51.9
 850.97839	      80.1	b (17) (2+)
 851.69360	      49.1
 855.33582	       7.1
 858.46680	      23.3	b (26) (3+)-H2O, b (26) (3+)-NH3
 861.53967	       5.5
 864.43896	       3.4
 865.62952	      31.9	y (7) (1+)
 867.54602	       4.0
 872.41846	      42.6
 873.38708	      40.2
 876.01050	      18.8
 878.72778	      14.8	y (25) (3+)-NH3
 880.59839	      10.0
 881.41626	      26.8
 883.43213	      44.2	y (16) (2+), y (25) (3+)
 884.45691	       5.7
 885.06299	       4.8
 888.72681	       4.4
 889.58765	      24.1
 890.46130	      18.8
 891.90063	      25.6
 893.54309	      10.1
 898.48328	       7.0
 900.76575	       7.5
 902.61536	      12.6
 903.57764	       2.3
 905.40393	      38.7
 906.21814	      17.1	b (18) (2+)
 907.07678	      15.0
 907.88464	      21.2
 912.92041	      16.1	b (27) (3+)-NH3
 922.38977	      24.2
 923.29395	      15.4	y (17) (2+)-H2O
 927.62805	       8.8
 935.57849	       6.3
 942.57349	      12.6
 944.38159	      10.5
 958.50037	       9.8
 959.98828	      10.0
 961.49902	       3.9
 962.51160	      17.8	y (8) (1+)-NH3
 964.68579	       4.3
 966.13892	       2.4
 967.20044	      10.7
 969.40588	      12.8
 971.76331	      15.1
 972.56445	       6.9
 978.56055	      19.9	b (29) (3+)-NH3, y (28) (3+)
 980.59180	      14.0
 982.60486	      14.4
 985.58167	       8.3
 989.42920	       4.2
 994.87939	      12.0
 996.43823	      28.5
 997.27344	      56.7	y (29) (3+)-NH3, y (29) (3+)-H2O
1001.10498	      27.7	b (10) (1+)
1001.95093	      13.0
1003.74524	      45.7
1008.86230	      31.8
1009.63550	      15.1
1012.50806	      60.4	b (21) (2+)-NH3, b (21) (2+)-H2O
1013.19885	       9.6
1014.10022	      32.7
1017.08337	       6.1
1019.50159	      11.9
1020.46899	      11.0
1021.08411	      26.7	b (30) (3+)-H2O, b (21) (2+), b (30) (3+)-NH3
1025.26428	       3.8
1026.33972	      19.5	y (19) (2+), b (30) (3+)
1027.69336	       9.3
1029.15930	       5.6
1030.48108	      20.2
1031.74512	      10.2
1032.63708	       9.5
1035.44202	       8.8
1036.49280	      38.8
1037.47864	       6.6
1038.53735	      13.2
1039.73364	      13.2
1040.59058	      10.0
1041.64343	       5.3
1045.05847	      35.0	y (30) (3+)-H2O, y (30) (3+)-NH3
1046.07642	      13.7
1049.82776	      42.6	b (22) (2+)
1051.67590	      29.1	y (30) (3+)
1052.37097	       3.8
1053.29480	      39.0
1054.56287	      20.8	b (11) (1+)-H2O
1056.59985	      37.4
1057.87341	     133.8
1059.16907	      27.4
1062.06641	      68.2
1063.98401	     160.5	[M+3H] (3+)-NH3-H2O
1066.52820	      69.9
1076.48901	       2.5
1077.79944	      22.2
1086.42493	      25.7
1093.11133	      14.6
1094.11121	      15.6
1100.61157	      18.7
1101.77173	       6.3
1107.83752	      42.3	y (9) (1+)-H2O
1109.12476	       5.2
1109.77808	       7.8
1117.98169	      44.4
1120.47314	      11.1
1123.17676	      47.4	b (23) (2+)
1125.56714	      20.6
1126.67639	      27.5	y (9) (1+)
1127.44641	       3.3
1128.08337	       6.1
1129.01245	      24.5
1131.59460	      31.0
1137.59424	      21.0
1143.93994	       4.6
1148.51221	      12.1
1149.61743	      12.4
1151.46375	       9.5
1155.41650	      65.6	b (12) (1+)-H2O
1156.12329	       2.7
1156.85254	       3.9
1157.70276	      10.5
1159.69507	      58.6	y (22) (2+)-NH3, y (22) (2+)-H2O
1160.86121	       6.9
1162.54272	      10.2
1164.60864	      18.5
1165.53601	       5.6
1166.42517	       5.0
1167.52466	       2.8
1173.58606	      26.0	b (12) (1+)
1174.94409	      50.0
1175.62524	       3.0
1176.72070	      38.8
1179.31567	       7.5
1181.22449	      10.9
1183.49963	     166.2	y (10) (1+)
1184.38147	      20.9
1185.95398	      13.7
1187.69446	       9.1
1194.56311	       8.4
1207.37024	      11.9
1208.23376	       6.6
1210.64050	      64.6
1212.68408	       8.3
1218.95325	      50.6
1221.46863	      53.8	b (25) (2+)-NH3, b (25) (2+)-H2O
1224.11182	      22.9	y (23) (2+)-NH3, y (23) (2+)-H2O
1225.53918	       9.0
1228.21484	      34.3
1230.70447	       6.5
1241.63818	      11.0
1246.10254	      48.1
1247.84839	      35.0
1251.68774	      17.7
1253.45605	      13.3
1256.23218	      31.8
1258.85510	      14.4
1263.81604	      24.2
1264.64734	      13.2
1265.49133	      37.7
1266.82080	      31.8
1270.27295	      12.8
1275.66028	       8.1
1276.74304	       8.9
1278.72803	      45.7
1279.80237	       3.0
1280.70984	      29.1	y (24) (2+)-NH3, y (11) (1+)-NH3, y (24) (2+)-H2O
1281.54187	       6.0
1287.07349	     229.4	b (26) (2+)-NH3
1288.79260	      20.5	b (13) (1+)
1289.64160	       3.5
1291.74841	       6.6
1294.99292	     103.1
1295.76501	     120.9	b (26) (2+)
1296.47913	      10.6
1297.43396	       7.5
1298.88538	       7.5
1300.16553	      54.0
1300.81055	       7.4
1305.58752	       3.9
1310.58459	       5.2
1314.37866	       3.6
1316.74658	     122.4	y (25) (2+)-H2O, y (25) (2+)-NH3
1318.39624	       6.4
1320.96680	      27.0
1323.61975	       5.6
1325.22107	      22.6	y (25) (2+)
1330.28760	      14.1
1336.69580	       6.8
1338.68005	      10.8
1342.69128	      10.4
1343.59766	       7.4
1354.69812	      23.5	y (12) (1+)
1358.32495	      35.8
1360.05212	      54.1	b (14) (1+)
1360.76245	       7.3
1361.63196	       3.7
1368.44653	      69.1	b (27) (2+)-NH3, b (27) (2+)-H2O
1369.33411	      15.7
1372.49756	      39.0	y (26) (2+)-H2O, y (26) (2+)-NH3
1374.83398	      21.2
1375.76770	       4.2
1376.98767	     294.0	b (27) (2+)
1377.71912	      51.2
1378.74609	      14.4
1381.76453	      16.6	y (26) (2+)
1384.48865	      29.5
1387.04919	       3.3
1390.89673	      42.0
1393.79492	      26.0	y (13) (1+)-H2O
1394.60278	      20.0	y (13) (1+)-NH3
1395.88074	       9.4
1399.55322	      11.0
1400.26672	      13.5
1404.85815	      13.2
1407.04333	      14.9
1411.71570	      57.7	y (13) (1+)
1412.81738	      45.2
1413.70776	      24.3
1424.79150	      12.2
1427.77124	      23.2
1433.84692	      18.2
1439.70618	      12.5
1441.87756	       7.0
1442.75732	       9.9
1449.72546	      12.0
1452.81396	       5.7
1455.84363	       2.7
1458.68445	      55.6	y (28) (2+)-NH3, y (28) (2+)-H2O, b (15) (1+)
1459.78455	      52.9
1460.75195	      22.4
1461.67480	       6.5
1464.86145	      13.0
1466.79895	      36.9	b (29) (2+)-NH3
1468.82019	      24.8
1472.71448	      15.7
1473.77771	       8.9
1478.95410	       6.4
1480.98083	       5.1
1490.74609	      21.3
1506.87439	       5.3
1507.96924	       3.5
1512.39026	      15.4
1517.39539	       7.5
1524.72583	      22.4	y (14) (1+)
1525.83301	       4.2
1527.57837	       2.5
1530.97656	      29.6	b (30) (2+)-H2O, b (30) (2+)-NH3
1531.72156	      16.6
1535.70789	      16.9
1540.43311	      32.8
1545.87744	       5.3
1547.31482	      11.7
1553.05811	      18.3
1554.74072	       5.3
1573.85254	       6.8
1579.94666	       8.6
1586.73291	      16.9	b (16) (1+)
1587.94849	      37.0
1589.66968	       7.0
1593.67847	      22.1
1595.82544	       8.4
1619.89771	       6.5
1620.91638	      10.0
1628.69080	       3.7
1635.75232	      16.8
1636.87793	       7.4
1648.90295	      40.4
1661.53333	      24.7
1663.91565	       8.0
1667.78882	      27.4
1681.92554	      18.1	b (17) (1+)-H2O
1682.80249	      18.9	b (17) (1+)-NH3
1685.09302	       6.0
1700.14441	      26.8	b (17) (1+)
1700.90881	      21.1
1701.84778	      13.7
1715.81384	       8.0
1751.99268	      12.1
1753.75000	      15.0
1768.86438	       7.9
1777.52307	       9.0
1797.51855	      13.0
1813.39990	      39.1	b (18) (1+)
1814.04639	      60.4
1814.94653	      29.6
1819.90967	       9.5
1831.26746	       4.1
1854.41016	       2.5
1870.08411	      13.8
1871.11328	      13.5
1912.17236	      14.9
1926.97729	      34.1	b (20) (1+)
1968.65637	      16.5
1998.69409	      22.5
