# Supplementary material for: Top-Down and Bottom-Up Identification of Proteins by Liquid Extraction Surface Analysis Mass Spectrometry of Healthy and Diseased Human Liver Tissue
Source: J Am Soc Mass Spectrom. 2014 Sep 3;25(11):1953–61. doi: 10.1007/s13361-014-0967-z (PMC4197381; doi:10.1007/s13361-014-0967-z)
Supplement: Supplementary file 7 — (ZIP 2096 kb) [file 13361_2014_967_MOESM7_ESM.zip › data/TAQFDISVASEIMAVLALTTSLEDMR_-5_4_56120.txt]

       m/z	          i	matches
 269.18228	       2.9
 301.29428	       4.1
 306.18896	       6.7	b (9) (3+)-H2O, y (2) (1+), b (9) (3+)-NH3
 329.34598	       3.0
 357.40039	      11.2
 391.20563	      12.0
 401.23236	      10.0
 409.32077	       9.5
 415.17804	       6.7	b (12) (3+)-H2O, b (12) (3+)-NH3
 420.38333	       5.8
 421.33624	      11.2	y (3) (1+)
 422.32001	      11.8	b (8) (2+)-H2O, b (12) (3+)
 430.18616	       6.7	b (4) (1+)-H2O
 437.33411	      10.5
 450.54083	      23.8	y (12) (3+)
 451.26682	      10.8
 467.35144	       9.0	b (9) (2+), y (13) (3+)-H2O, y (8) (2+)-H2O
 469.39105	      16.7
 472.18536	      13.4
 480.60880	       8.8
 488.34235	       6.5
 501.56940	      23.3	b (10) (2+)-NH3, b (10) (2+)-H2O
 503.55017	      11.4
 504.46002	       4.9
 511.30084	      10.5	y (14) (3+)-H2O, y (14) (3+)-NH3, b (10) (2+)
 528.41791	       9.9
 533.34766	       4.8
 550.34045	      56.2	y (15) (3+)-NH3, y (4) (1+)
 559.15955	      15.4	b (16) (3+), y (10) (2+)-H2O
 561.50879	       3.7
 563.19147	      11.6	b (5) (1+)
 569.40729	      24.8	y (10) (2+)
 570.27789	      22.1
 575.91016	      15.9	b (11) (2+)
 582.47510	      12.3
 585.27869	       4.3
 591.25372	      19.8
 611.70227	       3.3
 615.59363	      37.1	b (18) (3+)-H2O, y (11) (2+)-H2O, b (18) (3+)-NH3
 620.55298	      18.3	b (18) (3+), y (17) (3+)-H2O
 624.25781	       5.7
 633.23053	      10.4
 642.07159	       4.7
 652.51428	      17.3
 658.32233	       4.4
 659.20251	       6.4
 663.50336	      26.3	y (5) (1+)
 664.37048	      56.8
 666.50287	       7.2	y (12) (2+)-H2O, y (12) (2+)-NH3
 670.92163	      21.8
 673.48438	      10.7
 679.60211	      12.3
 680.57672	       3.9
 681.31946	       7.4
 693.44281	      13.3
 698.34906	      18.0
 699.38300	      10.5
 716.42407	       2.4
 725.51740	       6.6
 726.15796	       7.0
 731.96649	      78.0	y (6) (1+)-H2O
 732.71893	      17.7
 733.60474	      44.3	y (6) (1+)-NH3, b (14) (2+)
 739.36279	       5.0
 750.48096	      97.7	y (21) (3+), y (6) (1+)
 751.22076	       5.9
 751.85181	      18.3
 761.40338	       2.7
 762.30048	      14.7
 765.90503	      20.8
 767.57556	       7.9	y (14) (2+)-NH3, y (14) (2+)-H2O
 782.76379	      30.2	b (15) (2+), y (22) (3+)-H2O, y (22) (3+)-NH3
 785.92566	      61.4
 786.76337	      17.4
 793.68658	      10.8
 798.38898	      18.2	b (23) (3+)
 807.35144	      11.5
 808.53595	       2.4
 809.97021	      17.9
 811.43903	      23.3
 813.51556	      15.7
 815.45306	      20.1
 816.34662	       5.6
 821.81854	       2.9
 823.67731	      28.2	y (15) (2+)-H2O, y (15) (2+)-NH3
 829.43140	      11.7	b (16) (2+)-H2O
 838.77246	      12.5	y (23) (3+), b (16) (2+)
 839.61768	       8.4
 840.48212	      13.8
 844.27338	      40.1	b (8) (1+)-H2O
 851.48499	     131.9	y (7) (1+)
 852.48529	      28.2
 862.52972	      26.2	b (8) (1+)
 863.56824	       6.5
 865.88782	      26.4	b (17) (2+)-NH3, b (17) (2+)-H2O
 866.50177	       5.0
 869.14478	      40.6
 874.58618	      93.4	y (24) (3+)-NH3, b (25) (3+)-NH3, b (25) (3+)-H2O, b (17) (2+), y (24) (3+)-H2O
 875.37372	      83.9
 877.52875	      11.3
 881.02728	      23.3	y (24) (3+)
 889.63690	      36.7
 893.42419	       5.0
 894.73553	      29.4
 896.01575	      20.4
 901.40723	       5.2
 902.49835	      15.3
 903.67914	       8.7	y (25) (3+)
 910.57050	       5.6
 911.44214	      38.1
 915.10620	       6.9	b (9) (1+)-H2O
 916.32465	      27.4	b (9) (1+)-NH3
 917.51678	       2.7
 919.17767	      50.4
 920.14117	      24.6
 920.81641	      12.7
 921.64240	      21.1	b (18) (2+)-H2O
 923.02539	       9.7	b (18) (2+)-NH3
 926.43060	      77.2	[M+3H] (3+)-NH3-H2O
 929.02527	      13.9
 937.68060	      32.1	[M+3H] (3+), [M+3H] (3+)-H, [M+3H] (3+)+H
 939.50531	       6.6
 945.00958	      15.7
 952.74609	      60.9	y (8) (1+)
 953.53998	      15.5
 954.61176	       6.5
 960.07489	      70.1
 963.36340	       5.9
 978.62012	       8.0
 982.23572	      33.8	b (19) (2+)
 999.52185	       7.4
1007.04474	      22.7
1012.71228	       7.7
1013.86011	      61.9
1017.54364	       5.1
1021.72266	      49.3
1023.35754	      58.3	b (20) (2+)-NH3, b (20) (2+)-H2O
1024.10327	      14.4
1026.05518	      27.2	y (19) (2+)
1032.04077	      15.8	b (20) (2+)
1033.52148	      39.0
1039.72900	      10.6
1047.48376	       8.5	y (9) (1+)-H2O
1049.27185	      24.3	y (9) (1+)-NH3
1056.65588	       2.2
1058.61157	      12.9
1060.13196	      11.0	y (20) (2+)-H2O, y (20) (2+)-NH3
1065.60132	      12.1	y (9) (1+)
1066.39355	       9.5	b (21) (2+)-H2O
1067.65576	      45.1	b (21) (2+)-NH3
1072.62012	      35.0
1073.72925	       5.1
1074.69519	      15.1
1076.52417	      15.2
1077.67627	      71.7
1086.18884	      13.8
1090.69006	       3.9
1092.14001	      14.0
1097.43799	       3.2
1100.80090	      13.0
1101.74597	      35.1
1110.43750	      38.5
1112.56152	       1.7
1114.86926	      21.6
1120.88855	      80.2
1123.45898	      15.1	b (22) (2+)-H2O
1124.12659	      22.1	b (22) (2+)-NH3
1124.83398	      13.4	y (21) (2+)
1132.04675	      14.5	b (22) (2+), b (11) (1+)-H2O, b (11) (1+)-NH3
1134.37366	      26.5
1136.68994	      27.4	y (10) (1+)
1149.34155	      38.0	b (11) (1+)
1150.14050	      11.8
1166.09998	      22.0
1170.35193	      24.7
1180.03430	      29.5
1185.72949	       3.7
1193.71313	      18.4
1194.82349	      15.6
1197.74951	      34.4
1200.53625	      12.4
1205.62744	       6.4
1214.48499	       6.8
1233.77942	      29.8
1235.86914	       5.5
1236.53625	       3.6
1251.77563	       5.2
1254.72546	      20.8	b (24) (2+)
1262.05164	      11.3	b (12) (1+)
1262.68481	       2.2
1269.07251	       8.9
1270.78271	      22.3
1278.79834	       3.7
1279.64075	       7.0
1299.72778	       8.1
1306.31689	      26.3
1320.64966	       5.0
1321.26550	       6.8	y (24) (2+)
1327.04944	       9.3
1330.74487	      12.4	y (12) (1+)-H2O
1333.96582	      22.2
1340.80396	       5.0
1367.24316	       9.5
1369.71545	      13.2
1371.70923	       6.9
1382.70300	       5.4
1392.79810	       3.3
1393.89392	      16.4	b (13) (1+)
1397.71338	      41.9
1436.84082	       7.4
1448.39075	      12.6	b (14) (1+)-NH3
1461.47754	      18.7
1463.94226	      19.3	b (14) (1+)
1532.12085	      11.4	y (14) (1+)-H2O
1562.19348	       6.1
1563.95593	      43.1	b (15) (1+)
1564.89026	       2.9
1571.72290	      18.6
1611.86658	       2.5
1659.19580	      37.6	b (16) (1+)-H2O, b (16) (1+)-NH3
1671.98608	       4.1
1744.98083	       3.3
1860.91382	      20.8	b (18) (1+)
1904.97375	       6.6
1945.50696	       2.5
