# Supplementary material for: Top-Down and Bottom-Up Identification of Proteins by Liquid Extraction Surface Analysis Mass Spectrometry of Healthy and Diseased Human Liver Tissue
Source: J Am Soc Mass Spectrom. 2014 Sep 3;25(11):1953–61. doi: 10.1007/s13361-014-0967-z (PMC4197381; doi:10.1007/s13361-014-0967-z)
Supplement: Supplementary file 7 — (ZIP 2096 kb) [file 13361_2014_967_MOESM7_ESM.zip › data/LPPNVVAVPDVVQAAEDADILIFVVPHQFIGK_-5_4_44825.txt]

m/z	i	matches
377.82510	5.6
380.18130	11.7
381.56161	6.1
395.35724	4.6
409.39667	9.5
413.31015	2.5
443.55264	12.3
462.36551	4.4
464.34070	11.0
479.25842	12.4
493.35248	14.9
507.17578	26.4
508.36157	27.4
521.29132	4.5
522.14929	13.3
522.90417	4.1
530.36011	5.2
543.27954	8.4
550.36963	2.7
552.95166	12.8
561.12988	5.8
568.23761	7.8
574.61023	9.8
578.23535	11.6
580.28784	14.8
581.37195	6.5
582.48840	4.3
603.23633	2.5
615.23181	19.5
620.30640	46.7	b (6) (1+)
621.38293	7.2
623.43372	15.8
631.23474	10.4
632.50806	8.1
642.19562	3.8
643.73120	31.7
661.00104	4.2
663.63794	4.7
664.36810	1.1
673.13184	18.3
674.38928	24.1	b (7) (1+)-NH3
677.48535	98.0
678.37329	49.4
679.66724	4.1
688.25696	12.8
691.54291	26.3	b (7) (1+), b (14) (2+)-H2O, y (12) (2+)-NH3, b (14) (2+)-NH3
692.73480	8.2
700.50635	11.4
722.65991	7.2
729.57922	46.2	y (6) (1+)
730.19543	10.3
745.05414	7.0
745.82532	26.0
762.65466	28.3
790.58093	97.2	b (8) (1+), b (23) (3+)-NH3, b (23) (3+)-H2O
791.48016	22.4	b (16) (2+)-NH3, b (16) (2+)-H2O
792.44238	19.7
803.66760	7.1
808.49835	9.4
810.49768	3.4
811.42676	5.9
823.62573	16.4
826.55151	65.1	y (7) (1+)
827.52991	65.2
828.40186	21.6
850.56592	10.6
887.44336	8.8
888.53369	24.7	b (26) (3+)-NH3, b (26) (3+)-H2O
890.39832	10.9
893.57959	1.8
907.60498	17.2
912.44910	9.6
923.88123	9.7
925.56738	54.9	y (26) (3+)-NH3, y (8) (1+), y (26) (3+)-H2O
926.40002	32.4
927.51599	5.8
928.15466	50.7
932.88074	3.8
935.65637	2.1
941.56897	5.2
946.02832	12.0
951.04175	16.8
956.41138	15.5
989.56226	3.2
991.81543	10.6
993.66199	5.7
1001.79529	15.8
1007.54211	18.9	y (9) (1+)-NH3, b (20) (2+)
1008.48706	8.0
1014.48218	10.6
1016.43225	13.3
1024.49573	42.3	y (9) (1+)
1025.67993	21.8	b (29) (3+)-H2O
1039.70715	7.0
1040.46826	35.5
1041.86523	9.7
1063.97095	21.7	b (21) (2+), b (30) (3+)-H2O, b (30) (3+)-NH3
1067.92383	22.8	y (30) (3+)
1092.84998	18.7
1093.65051	9.7
1094.67920	29.2	y (31) (3+)-H2O, y (31) (3+)-NH3
1097.72705	5.6
1099.55225	11.1
1100.82922	81.2
1102.15369	13.2
1102.77417	4.9
1107.24170	24.4
1108.86218	15.8
1111.42676	51.1	b (22) (2+)-NH3, b (22) (2+)-H2O
1112.46423	15.9
1113.54224	13.4
1116.98425	23.4
1120.20813	7.0
1126.89746	24.9
1137.54846	3.3
1139.58447	16.3
1154.91553	12.4
1156.46167	21.7
1168.52942	25.5
1171.56824	34.3	y (10) (1+)
1172.80444	25.0
1173.63062	4.6
1195.08118	17.7
1200.73474	7.6
1201.63892	7.9
1202.57056	5.4
1206.27283	25.9
1208.74976	100.4
1210.60876	17.9
1224.56750	30.6
1239.34460	6.9
1244.69470	39.6
1262.19275	40.0	y (23) (2+)
1269.86816	15.1
1276.09326	53.5
1281.57654	41.6
1282.61584	42.9
1284.66699	86.5	b (25) (2+)-H2O, b (25) (2+)-NH3, y (11) (1+)
1285.79150	46.1
1288.58508	4.9
1292.79517	5.9
1295.73230	5.7
1296.67664	11.8
1302.63208	16.9
1303.91125	7.0
1311.45715	359.3	y (24) (2+), b (13) (1+)-H2O, b (13) (1+)-NH3
1312.22595	202.5
1312.89136	88.3
1319.70886	12.9
1330.55151	18.9
1337.69495	18.3
1338.95349	22.0
1340.29944	3.9
1345.38086	10.8
1357.85022	18.7
1359.55823	5.8
1361.17065	94.3	y (25) (2+)
1362.03259	75.6
1380.55029	5.4
1390.76038	49.5
1394.72620	2.3
1396.51953	50.9	y (26) (2+)
1397.36487	66.1	y (12) (1+)
1398.12976	16.9
1398.93750	20.1
1399.89038	9.3
1400.82813	11.2
1401.88721	17.7
1410.39075	66.7	b (27) (2+)
1419.35596	27.6
1434.46155	5.0
1436.75598	6.2
1438.90869	19.8
1446.47607	93.4	y (27) (2+)
1447.30774	57.6
1450.76917	37.2
1451.77539	12.1
1452.96216	14.2
1457.89185	8.2
1471.05603	3.0
1484.94543	6.5
1492.23108	19.3
1495.63123	42.4	y (28) (2+)
1508.91321	8.9
1509.77551	4.0
1510.80359	9.0
1511.97803	16.0
1512.76050	14.0
1537.97412	22.1
1547.88208	12.2
1548.93005	19.1
1550.88684	9.6
1553.64612	56.3
1562.76660	15.5
1566.69531	42.6
1601.35229	122.9	y (30) (2+)
1602.17163	40.1
1605.60901	37.6
1615.78015	5.5
1669.89209	9.5
1680.74023	4.1
1696.74316	17.6
1699.06921	5.4
1787.85974	26.4
1796.85437	22.6
1804.20703	6.2
1867.76147	3.7
1870.04724	7.0
1895.14990	20.0
1897.01099	5.6
1902.01318	14.0
1940.95508	18.1	y (17) (1+)
1942.17566	14.0
1967.85559	10.1
