# Supplementary material for: Top-Down and Bottom-Up Identification of Proteins by Liquid Extraction Surface Analysis Mass Spectrometry of Healthy and Diseased Human Liver Tissue
Source: J Am Soc Mass Spectrom. 2014 Sep 3;25(11):1953–61. doi: 10.1007/s13361-014-0967-z (PMC4197381; doi:10.1007/s13361-014-0967-z)
Supplement: Supplementary file 7 — (ZIP 2096 kb) [file 13361_2014_967_MOESM7_ESM.zip › data/NIPWNFGQFEDGILDICLILLDVNPK_-5_4_61960.txt]

       m/z	          i	matches
 310.08951	       6.5
 358.42905	      14.8	y (3) (1+)
 359.39474	       5.6
 369.15350	       3.5
 399.38385	       2.3
 426.18454	       4.0
 427.49503	       4.8
 457.39877	       3.0
 515.38074	      15.6
 532.27832	      13.7
 550.17627	       4.7
 557.31641	      33.0
 558.40234	      14.4
 571.28674	       8.4
 572.36609	      65.9	y (5) (1+)
 609.17700	       8.7
 631.98242	      14.3
 667.40747	       4.1
 671.57397	      12.7	y (18) (3+)-H2O
 672.29541	      18.0	y (18) (3+)-NH3
 685.45142	      44.7	y (6) (1+)
 686.55396	      12.7	b (18) (3+)-H2O, b (18) (3+)-NH3
 691.43030	      10.3
 703.44421	      12.1
 708.43030	      11.4
 719.37048	       6.9
 756.46368	       4.5
 767.01660	       6.1
 772.41431	      10.5
 784.61572	       2.9
 798.68591	      48.9	y (7) (1+)
 799.49573	      34.0	b (21) (3+)-NH3, b (21) (3+)-H2O
 836.58240	       3.0
 837.34167	       2.8
 848.42212	       4.6
 851.96448	      12.8
 856.48828	       8.8
 869.86755	      14.6
 873.20520	      23.9	b (15) (2+)
 879.46191	       9.1
 882.36377	       3.4
 891.63159	       9.8
 898.87292	       2.4
 900.63525	      16.2
 906.69019	       9.5
 908.53784	      16.4	b (24) (3+)-H2O
 911.44543	       2.6
 913.77612	       3.9
 924.41187	       5.0
 925.89075	      23.8
 930.96179	      24.2	b (16) (2+)
 932.98218	      21.6	y (17) (2+)-NH3, y (17) (2+)-H2O
 941.48267	       7.2
 952.58911	      11.2
 959.83716	      20.7
 975.16443	      30.9
 978.46448	      31.3
 979.41846	      20.2
 980.63879	      11.9
 982.10132	     100.5	b (17) (2+)
 987.06982	      33.2
1015.69995	      21.2	y (18) (2+)
1021.77209	       7.8
1024.61316	      12.7	y (9) (1+)
1037.23865	      66.5
1038.01050	      32.3
1038.73938	      34.8	b (18) (2+)
1058.05554	      26.3
1082.58801	       5.2
1095.05481	     100.6	b (19) (2+)
1095.84058	      63.1
1100.45752	       2.7
1119.52942	      16.5
1137.24780	       5.4
1151.79321	     169.5	b (20) (2+)
1153.03137	      21.2
1158.03552	      25.1
1173.65210	      31.0	y (21) (2+)-NH3
1174.30945	      28.1
1183.51721	      11.8
1208.12854	       7.7
1209.06323	      42.8
1216.15320	      17.7	b (10) (1+)-NH3, b (10) (1+)-H2O
1233.51392	       5.1
1234.58325	       2.6
1235.78821	       5.6
1244.45740	      19.5
1265.72595	      33.2	b (22) (2+)
1266.56799	      30.3
1300.91638	      46.6
1302.66577	       2.3
1305.91919	       8.8
1315.75964	     253.5	b (23) (2+)
1316.72913	       4.5
1350.24231	      21.2
1371.68701	      16.6	b (24) (2+), y (24) (2+)-H2O, y (24) (2+)-NH3
1372.71448	      13.0
1381.29895	      24.3
1396.91577	       5.3
1417.98206	      12.2
1437.98926	       7.3
1504.77942	      13.9
1519.69470	      11.0
1521.75061	       8.6
1607.09863	      24.4
1631.49377	      18.6	b (14) (1+)
1644.80627	       6.0
1905.81360	      21.7
