# Supplementary material for: Top-Down and Bottom-Up Identification of Proteins by Liquid Extraction Surface Analysis Mass Spectrometry of Healthy and Diseased Human Liver Tissue
Source: J Am Soc Mass Spectrom. 2014 Sep 3;25(11):1953–61. doi: 10.1007/s13361-014-0967-z (PMC4197381; doi:10.1007/s13361-014-0967-z)
Supplement: Supplementary file 7 — (ZIP 2096 kb) [file 13361_2014_967_MOESM7_ESM.zip › data/EFANIHPFVPLDQAQGYQQLFR_-5_4_25271.txt]

m/z	i	matches
260.22391	3.1
262.20279	14.0
266.19235	6.4
279.16946	7.8
282.46411	2.7
288.91751	13.4
294.74274	8.6
298.13684	2.4
302.40057	6.9
311.18225	8.8
322.45517	190.0	y (2) (1+)
323.61963	3.7
325.71869	13.5
326.41864	5.1
327.24896	22.0
328.15948	9.0
330.44083	11.5
333.06531	4.5
339.31281	16.0
340.37347	2.9
344.47153	26.4
351.43484	13.5
353.45688	4.8
356.41379	5.9
357.54700	21.9
361.54016	25.7
368.36151	13.4
369.32458	11.6
370.42484	3.1
373.52307	7.5
375.20801	4.2
376.40424	7.1
381.29517	19.9
382.70752	8.7
392.43094	2.0
396.26907	2.9
397.34442	14.0
400.26279	12.0
401.58264	10.5
402.81201	10.1
405.43506	14.8
406.52472	8.2
411.11163	3.2
412.56512	10.5
416.35001	9.1
419.26120	5.6
420.33673	4.1
424.28848	7.9
425.29871	6.8
428.95374	1.9
434.34009	6.8
435.48175	99.2	y (3) (1+)
436.58368	14.0
437.62860	8.0
439.33130	5.3
440.30548	2.7
441.22430	12.3
442.66870	15.6
443.39798	6.7
445.33899	16.5
447.42960	12.0
449.35846	6.4
453.53177	12.0
454.41302	49.1	b (12) (3+)-H2O
455.53424	29.2
458.36505	11.3
459.40070	18.7
462.44440	10.6
469.44867	7.6
470.29373	3.5
472.59869	14.9
474.48688	7.0
477.48663	29.8
479.33310	31.6
481.26169	9.7
484.35074	4.7
487.40552	6.0
488.39001	19.4
489.72278	8.8
490.36877	13.2
493.29346	8.7
497.35089	13.7
498.25708	4.1
500.38495	8.1
503.36346	21.3
507.30469	7.4
508.40710	8.2
510.03583	13.7
511.49347	29.8
512.20062	23.2
513.42023	10.2
514.51843	8.2
517.47534	3.4
520.53131	44.7	b (9) (2+)-NH3, y (8) (2+), b (14) (3+)-H2O
521.26880	18.2
522.63708	8.6
524.47845	10.5
525.35150	18.3
528.74579	8.7
530.34283	10.4
531.24048	26.1
532.38733	2.4
533.46179	3.1
535.42542	5.3
537.72595	26.1
538.47797	22.5
540.31873	14.6
542.47809	13.7
544.32373	8.7
545.41370	13.1
546.42358	29.6
547.47784	6.9
550.12585	4.0
552.33118	2.4
555.84656	46.6	y (9) (2+)
557.18781	79.4	b (5) (1+)-H2O
558.51483	17.9
560.48297	20.0
561.76160	2.2
563.39868	123.5	y (4) (1+), b (15) (3+)-H2O
564.32941	21.4
565.52277	44.7
566.69238	5.5
569.40277	25.7
575.31714	12.3
576.89154	24.5
579.10297	11.3
580.50525	32.2
581.44513	7.2
584.42883	49.7
587.33643	17.6
588.51404	7.3
589.20624	12.7
590.46198	15.3
591.61700	5.5
592.45117	4.2
594.26337	10.9
595.31146	3.7
596.44824	15.4
597.24255	4.4
599.57306	8.4
600.78845	4.6
601.54419	41.7
602.91071	3.3
603.61914	14.3
608.39465	4.0
610.82898	44.2	y (10) (2+)-NH3
611.58124	30.6
618.48676	25.5
620.61176	64.2	y (10) (2+)
621.78009	14.3
623.61243	7.2
624.80212	33.7
626.38464	30.0
628.52252	6.3
632.58826	8.2
633.25122	51.3	b (11) (2+)
634.51868	30.1
636.52747	5.2
637.46545	24.3
639.46320	18.0
640.45697	7.8
642.45703	20.1
643.46857	26.2
644.63275	5.4
645.46863	20.4
646.37872	11.1
647.55902	23.4
652.32483	4.7
653.47333	86.7
654.29456	53.2
655.54291	55.2
656.53528	18.7
659.64380	23.9
661.00598	45.4
663.49902	14.8
665.61530	6.7
666.26709	2.3
668.41956	27.5
669.63916	7.2
670.53809	8.7
671.31940	21.8
672.51691	2.8
673.67828	37.3
674.49939	36.9
675.49799	4.1
677.39148	33.8
678.81860	15.9
679.64630	10.6
681.04498	16.4
682.48401	23.8
684.56567	12.0
685.50073	7.6
687.42145	18.4
688.75311	31.0
690.50543	11.5
691.46399	278.0	y (5) (1+), b (12) (2+)
692.52417	130.1
693.91956	62.7	b (6) (1+)-H2O
694.76245	18.5
695.53943	8.2
698.16315	76.4
699.48273	14.3
700.84259	52.2
701.54810	34.7
702.47888	6.1
704.44574	57.5
706.00769	29.4
707.42651	9.3
708.50909	38.9
709.42603	18.9
710.54474	24.1
711.24475	26.4
712.58960	22.5
713.71893	34.9
714.44366	26.9
716.54620	13.5
717.62628	45.8
718.41931	14.9
719.09277	21.6
720.30719	6.9
723.61810	10.4
724.34357	2.9
726.49188	20.3
727.60010	23.4
728.45660	18.2
730.41632	22.6
732.70728	60.2
733.62396	17.6
735.09076	25.6
736.60315	3.9
738.56451	55.5
739.32819	6.8
740.91589	77.0
741.61945	37.4
742.56097	27.7
744.03894	52.8
744.75122	8.9
745.93060	31.3
746.99097	26.3
752.95715	88.3
755.12854	202.4	b (13) (2+)
756.07635	22.4
757.10541	14.3
757.74512	10.7
758.53888	14.5
759.77936	22.3
760.41101	14.0
762.07758	11.5
762.87573	8.8
768.01251	44.8
770.57721	9.1
771.50226	4.1
773.05542	102.1	y (13) (2+)-H2O
774.33374	217.1	y (13) (2+)-NH3
775.34052	31.2
776.61737	42.8
777.57758	28.6
778.59772	87.1
780.72601	18.8
781.56842	208.0	b (14) (2+)-H2O, b (14) (2+)-NH3, y (20) (3+)
782.74762	821.7	y (13) (2+)
783.59845	158.6
784.49390	18.2
785.42883	7.0
786.30414	9.7
788.94861	40.5
789.57446	9.7
790.66290	435.7	b (7) (1+)-H2O, b (14) (2+)
791.44641	170.3
792.28491	83.3	b (7) (1+)-NH3
793.43109	39.9
794.38043	24.4
795.72650	41.9
797.05298	66.3
799.69159	37.1
800.57764	35.7
802.50635	67.4
803.37823	5.4
804.78729	46.9
806.49292	60.2
807.65204	9.5
810.61200	96.1
811.46783	21.5
812.71765	51.2
813.82867	88.3
814.69647	20.0
816.15320	25.5
817.44287	63.1
819.01349	15.3
819.98938	18.3
820.87128	28.5
822.40948	15.9
823.15479	48.4	y (14) (2+)-NH3, y (14) (2+)-H2O
825.08716	37.3
826.78076	36.3
828.03351	89.4
829.24701	53.3
830.41895	82.3	y (21) (3+)
831.38086	114.7	y (14) (2+)
832.47021	67.4
833.14301	94.9
833.88745	80.1
834.79962	13.8
836.90100	54.8	y (6) (1+)-NH3
837.54968	41.5
838.45667	24.4
839.60248	24.6
840.70728	13.6
843.42627	5.0
844.98315	34.1
845.96808	222.0	b (15) (2+)-NH3, b (15) (2+)-H2O
846.72095	33.3
847.86993	22.0
848.53510	35.0
849.40167	59.2
850.78333	12.5
852.29584	46.9
853.47705	38.3
854.46765	327.6
855.20959	640.7	y (6) (1+), b (15) (2+)
856.26996	227.3
857.46881	62.3
858.78882	137.1
859.67548	25.1
862.20026	179.5	[M+3H] (3+)-NH3-H2O
863.05133	55.6
863.82709	53.9
864.81085	125.6
865.68146	75.5
873.73730	15.8
875.25409	6.6
877.58881	5.3
881.71179	10.8
883.43170	30.5
885.74310	2.5
889.13574	44.3
889.79663	1.7
890.98932	29.0
893.52673	35.8
894.55725	49.2	y (7) (1+)-NH3
895.55933	67.1
897.63092	17.9
900.59503	10.3
901.65247	38.5
903.20654	17.1
904.43848	4.9
905.62122	11.0
906.64020	4.0
907.76678	41.1
909.24188	41.3
911.51703	649.0	y (7) (1+)
912.52771	320.7
913.67902	103.3
914.67596	11.9
915.68469	4.7
918.49780	9.7
919.46484	12.4
920.58319	4.1
921.96967	31.7
923.46698	17.5
926.20691	77.3
928.96503	113.8
930.01410	29.9
931.72284	26.0
932.64240	21.7
934.07941	19.5
934.70154	12.3
935.38336	2.1
936.67853	36.8
937.50854	16.8
938.30731	34.8
939.50696	7.9
940.64636	3.3
944.53168	65.3	y (16) (2+)-H2O
945.54260	27.2
946.99628	26.8
947.96161	53.9
950.30627	39.0
951.16071	60.6
952.54950	11.7
954.40088	117.7	y (16) (2+)
955.35693	46.3	b (17) (2+)-H2O
956.29846	134.1	b (8) (1+), b (17) (2+)-NH3
957.25305	39.4
959.31482	9.1
960.53003	9.3
961.37347	26.0
962.74445	12.2
964.68274	183.2	b (17) (2+)
965.74542	60.6
973.01520	13.8
973.96503	34.0
974.63495	7.6
976.62085	41.8
978.08368	62.7
979.07410	84.8
979.69049	2.6
980.93341	17.2
981.65338	6.2
982.73456	17.2
984.20935	79.2
985.39844	20.5
987.60461	71.1
988.62183	13.5
989.76166	43.9
990.57001	16.9
991.69061	14.9
993.30573	45.8
994.48083	111.9
996.68530	12.4
997.42517	24.6
1001.47546	38.8
1002.36542	29.7
1003.99640	33.4
1005.90167	59.7
1007.55566	11.0
1008.94836	55.8
1009.70337	45.5
1010.92065	17.2
1011.56061	4.8
1014.72839	26.7
1015.54816	4.5
1016.94647	50.0
1018.19800	47.0
1019.85980	73.5	b (18) (2+)-H2O, b (18) (2+)-NH3
1020.66675	37.6
1022.35455	99.4	y (17) (2+), y (8) (1+)-NH3
1023.42102	240.8
1024.71729	36.9
1025.44556	24.6
1026.53857	11.1
1028.79333	247.2	b (18) (2+)
1029.60962	28.7
1030.22815	41.5
1032.33582	99.6
1033.40588	70.6
1037.51965	308.0	b (9) (1+)-H2O
1038.62134	222.6	b (9) (1+)-NH3
1039.63391	337.8	y (8) (1+)
1040.58203	229.4
1041.67261	42.2
1042.59338	6.3
1044.16797	63.8
1045.45593	113.0
1046.61121	68.6
1047.39404	7.3
1048.01233	31.6
1049.63403	34.8
1051.78174	30.6
1054.29321	94.8
1055.65063	436.8	b (9) (1+)
1056.75757	223.8
1057.61182	17.6
1059.13940	66.5
1062.96191	24.7
1063.81921	16.3
1065.91296	112.6
1066.63147	2.4
1069.07971	39.9
1071.21240	36.6
1072.69104	24.4
1073.29407	27.8
1074.40466	115.6
1075.32373	41.7
1076.33240	6.2
1077.66919	24.1
1078.77527	5.6
1080.13721	27.2
1081.99292	35.5
1082.68860	40.5
1083.97449	125.2	b (19) (2+)-H2O, b (19) (2+)-NH3
1084.68579	58.1
1086.51599	17.1
1088.69446	14.0
1090.49292	45.3
1091.33423	67.3
1092.58337	91.7	b (19) (2+)
1093.42078	150.4	y (9) (1+)-NH3
1094.58289	26.6
1095.66455	11.4
1097.31165	14.8
1101.88940	74.2
1105.81653	53.4
1107.86694	5.3
1110.54614	106.2	y (9) (1+)
1111.64368	107.2
1113.17615	69.7
1115.56250	11.8
1116.85706	28.1
1117.55151	2.9
1118.95215	7.4
1120.31104	19.8
1121.41870	3.1
1124.81995	22.3
1125.57056	9.6
1126.63953	15.0
1127.97717	18.1
1129.34668	109.6
1130.34338	44.5
1131.83447	8.1
1133.65479	40.9
1135.18823	58.2	b (10) (1+)-NH3, b (10) (1+)-H2O
1136.89893	90.1
1137.64453	10.0
1139.11719	30.2
1140.00574	59.3
1140.86316	289.6	b (20) (2+)-NH3, b (20) (2+)-H2O
1141.73560	56.9
1142.52979	3.5
1143.58789	3.6
1145.57703	45.3
1147.50610	50.7
1149.52063	345.0	b (20) (2+)
1150.15442	209.2
1150.76819	77.8
1151.36841	5.5
1153.68359	26.7
1154.73364	5.9
1157.81152	4.7
1158.91113	36.2
1159.70691	29.7
1160.85437	29.4
1162.70508	9.1
1164.50610	41.9
1167.39893	43.6
1172.03259	24.9
1172.88367	10.3
1173.65588	15.4
1174.36963	9.9
1176.80579	9.0
1178.07678	21.8
1178.88220	20.5
1180.49890	27.2
1183.78137	11.9
1186.18445	25.2
1186.80688	14.1
1189.83887	13.0
1190.72705	10.1
1191.36768	37.9
1194.09875	30.9
1194.78772	15.8
1196.06152	24.3
1196.71326	11.8
1197.39465	11.2
1201.55200	21.6
1203.38672	18.9
1204.70544	18.8
1205.92432	42.4
1207.19946	6.4
1208.22083	27.6
1208.95679	10.2
1211.55762	4.7
1213.57068	14.0
1214.53943	147.0	b (21) (2+)-NH3
1215.21497	34.9
1219.97437	8.8
1222.86401	221.5	b (21) (2+)
1223.75537	192.3
1224.43726	52.9
1225.43164	5.2
1226.66919	20.6
1227.80151	11.7
1228.83594	13.6
1229.70691	5.8
1232.78650	20.9
1234.83887	25.6
1237.92615	14.1
1238.80676	27.6
1241.15686	28.7
1243.84119	14.4
1244.94849	5.3
1247.90112	47.1	b (11) (1+)-H2O, b (11) (1+)-NH3
1248.74536	31.2
1249.75220	4.0
1250.99683	32.1
1252.71680	13.8
1258.20190	25.9
1260.78723	25.7
1262.80676	6.8
1263.79932	4.2
1265.79077	72.6	b (11) (1+)
1266.92969	18.7
1267.76746	11.4
1271.51440	83.3
1272.32068	2.0
1274.66589	17.0
1284.81287	6.0
1287.73047	3.6
1291.81494	8.1
1292.69031	28.5
1305.27576	4.4
1311.89783	12.3
1312.67810	9.9
1316.37585	9.6
1319.80518	16.2
1321.41382	13.7
1322.78162	8.1
1334.85266	11.5
1335.75183	20.4
1338.75586	16.5
1347.69641	14.1
1349.67908	20.4
1351.80164	9.3
1353.84558	35.9
1355.42285	13.3
1359.64026	6.5
1360.46436	11.6
1362.43127	15.5
1363.81909	14.8
1364.89294	7.9
1366.80127	22.9
1367.74426	14.3
1371.74658	4.5
1372.70789	11.2
1373.89233	29.0
1380.82166	19.9
1381.82288	32.0
1382.82007	2.7
1384.77930	13.0
1386.03442	19.3
1387.71411	7.9
1390.09656	6.3
1390.95032	5.5
1395.10828	14.6
1403.74805	6.0
1409.99487	5.6
1417.71570	4.9
1421.83105	14.8
1424.89221	12.8
1426.02014	4.5
1430.94263	3.6
1438.95642	6.7
1446.54443	7.4
1449.57263	12.4
1450.60974	26.3
1455.83557	9.7
1466.96484	5.7
1468.75342	14.3
1472.59192	9.3
1473.83557	18.9
1478.46326	5.0
1482.79395	10.7
1485.88354	2.8
1486.79968	3.8
1488.68738	10.5
1489.95361	8.4
1490.98645	15.6
1491.85901	5.2
1498.89856	10.3
1508.85291	8.4
1509.86670	7.4
1510.69897	25.2
1514.91431	4.6
1544.57874	8.7
1546.77417	8.2
1561.97412	10.1
1562.81152	13.4
1563.74182	19.1
1564.80164	11.7
1565.57959	6.8
1566.86804	15.0
1579.06921	13.3
1579.82117	33.5
1581.00391	6.3
1581.83569	27.0
1582.90796	4.9
1598.92957	10.0
1601.79358	21.5
1603.94214	12.3
1609.91455	16.7
1611.39136	21.6
1623.30505	8.3
1709.05237	18.9
1709.92029	8.7
1746.90881	6.4
1821.67126	5.5
1861.87708	18.3
1871.83228	6.7
1894.07349	9.2
1909.93445	22.8
1911.00781	10.2
1929.08215	11.6
