# Supplementary material for: Top-Down and Bottom-Up Identification of Proteins by Liquid Extraction Surface Analysis Mass Spectrometry of Healthy and Diseased Human Liver Tissue
Source: J Am Soc Mass Spectrom. 2014 Sep 3;25(11):1953–61. doi: 10.1007/s13361-014-0967-z (PMC4197381; doi:10.1007/s13361-014-0967-z)
Supplement: Supplementary file 7 — (ZIP 2096 kb) [file 13361_2014_967_MOESM7_ESM.zip › data/LPIFIADAFTAR_-5_2_69294.txt]

m/z	i	matches
183.14809	9.9
211.21759	98.1	b (2) (1+)
212.16879	17.8
213.08786	12.1
216.08070	4.8
222.29643	16.9
225.57326	5.8
227.24695	11.8
228.37570	24.2
230.40488	20.8
231.59309	4.1
233.41679	29.2
235.42267	15.3
236.20651	6.9
243.18903	28.8
244.18295	15.3
246.43149	22.0
257.06183	11.7
261.18613	38.5
262.32007	2.4
267.28903	16.2
271.17590	4.1
275.89160	7.8
277.62323	6.8
278.40891	4.8
279.20575	25.2
280.32047	3.5
283.17868	5.8
287.27515	2.3
288.38507	6.6
294.66052	21.5
295.35556	9.6
298.27451	6.7
303.61945	3.5
305.33936	7.4
306.51151	8.5
311.38644	11.8
313.44293	18.5
322.52539	12.9
323.44217	9.9
324.44025	69.0	b (3) (1+)
325.42181	28.3
329.43246	16.2
330.50427	4.6
331.29379	9.9
340.53601	5.3
342.34326	4.6
344.24377	15.1
347.41138	119.2	y (3) (1+)
348.36475	2.6
349.24146	18.0
352.71292	3.7
353.67328	14.6
354.48920	17.3
355.36261	17.7
356.29022	7.8
358.51349	180.2
359.55115	54.2
360.27222	3.2
361.27338	18.1
365.35501	21.1
367.59705	4.7
368.43658	12.3
369.38568	4.9
370.41083	9.6
371.57303	44.6
372.27472	16.8
373.40839	3.1
374.38315	37.5
378.53140	14.3
384.52530	5.6
385.38876	5.6
386.36459	23.4
387.21094	28.6
389.30450	20.7
393.35974	29.2
396.61877	11.0
398.00616	35.2
400.28448	26.1
401.34900	3.7
403.44168	2.9
404.50848	14.8
405.36447	5.1
406.31433	12.6
407.37354	4.7
408.94287	6.9
410.43744	10.9
412.47699	9.8
413.45276	3.9
415.37253	6.6
417.60785	33.0
421.24316	15.4
425.34821	8.1
426.41473	13.3
427.35950	11.6
428.57788	5.9
429.51660	6.7
430.63226	23.3
432.33606	14.0
434.48090	4.7
436.57367	9.5
437.39172	48.3
438.51526	7.3
441.54785	10.9
442.45020	33.4
443.51764	222.4	a (4) (1+)
444.46985	27.2
445.45758	22.7
446.43372	45.8
447.40228	37.1
451.29260	5.2
453.30853	6.4
454.69373	35.6
455.71387	1.9
456.55469	41.1
457.32947	13.4
458.40436	11.7
460.51678	7.0
461.37115	15.5
463.55127	2.0
464.82593	16.3
468.51520	14.3
470.60297	5.5
471.41473	419.6	a (9) (2+)-H2O, b (4) (1+)
472.48083	107.5
474.43903	11.2
477.19476	9.7
478.44806	17.7
480.06873	11.6
480.85608	27.5
481.46802	9.5
482.40375	11.3
484.43530	27.1
485.34406	12.2
486.38446	15.1
487.41687	16.4
488.44250	4.5
490.28223	10.0
493.32129	18.8
494.37842	211.9	y (4) (1+), b (9) (2+)
495.33600	20.1
496.11072	6.5
498.34155	6.7
499.32581	16.0
500.30878	5.8
501.59082	19.2
502.53180	40.0
504.35846	25.4
506.50269	3.1
508.67303	26.0
510.40320	8.0
511.37903	7.7
513.52258	5.4
514.74554	35.2
516.60107	5.5
517.32275	14.3
518.27258	19.4
520.08447	7.8
521.45447	9.2
522.54803	16.7
523.44092	16.6
525.46600	5.6
526.68445	34.0
527.34302	2.9
530.28381	14.5
531.30713	22.6
535.25372	24.3
537.35254	25.7
538.33557	19.1
539.37799	22.3
542.45374	108.5
543.40942	76.1
544.23822	6.6
548.69891	14.5
549.42133	8.7
550.47156	2.3
552.36823	16.2
553.48633	38.7
554.32404	16.1
556.44690	151.0	a (5) (1+)
557.54480	104.3	a (11) (2+)-H2O
558.30902	35.3
559.52051	18.2
560.53955	80.4
561.36499	6.9
562.60291	45.2
563.43768	41.4
564.44519	10.9
565.33429	336.4	y (5) (1+)
566.39459	53.3
567.92010	25.2
570.46118	9.2
571.39539	10.2
573.70508	20.8
574.48657	10.0
577.00018	14.1
578.17584	19.8
579.55261	34.3
580.81708	25.4
582.14801	32.1
583.42023	25.4
584.40637	306.7	b (5) (1+)
585.55762	124.5
586.36700	6.2
587.46881	23.7
588.51526	1.6
589.71191	32.3
591.56226	113.8
592.47852	6.2
593.51031	67.4
594.99976	54.1
596.20630	22.4
597.34686	10.0
598.48846	15.0
599.66785	19.8
600.34790	6.2
601.38477	8.1
603.08148	22.6
605.59137	42.7
606.50037	42.7
607.50134	98.2
608.46619	25.4
609.48102	18.3
610.61267	58.3
611.43524	398.0	y (11) (2+)
612.08020	318.2
613.14526	13.9
615.45941	53.3
616.44208	18.5
617.85614	32.0
619.76007	23.4
620.46722	8.0
621.54688	45.7
622.79272	104.1
623.47766	203.2
624.41473	139.8
625.67151	5.2
626.76251	29.1
627.80176	57.7	a (6) (1+)
628.40430	5.1
629.43970	10.1
632.14142	195.5
633.39056	109.7
634.16168	24.8
636.33044	85.5
637.33282	42.6
638.20715	27.4
639.39136	47.9
640.78461	134.3
643.57715	8.1
645.44409	27.9
646.19434	18.8
646.80707	21.9
649.47675	114.6
650.44733	607.4	[M+2H] (2+)-NH3-H2O
651.42877	190.6
652.78394	37.8
654.26038	17.4
655.55536	212.8	b (6) (1+)
656.54968	250.9
658.33722	124.0
659.15509	349.1	[M+2H] (2+)-NH3, [M+2H] (2+)-H2O
660.18695	87.9
660.93512	12.1
662.70752	5.7
667.38513	192.8	[M+2H] (2+), [M+2H] (2+)-H
668.14972	22.8
674.39484	4.6
680.50000	622.6	y (6) (1+)
681.55853	198.2
682.31201	22.5
684.55292	3.6
685.61493	49.7
689.01019	28.9
690.52924	6.1
692.72827	2.9
693.56268	22.4
699.57776	37.9
700.22858	42.4
701.43848	9.5
703.22614	39.9
704.20508	22.1
706.50146	51.5
707.65820	12.9
709.42212	13.3
714.61414	8.1
716.45862	12.3
717.44165	8.1
719.80756	35.0
720.74353	73.3
723.26355	17.4
726.49811	20.3
727.77325	121.3
728.79395	63.4
729.62177	10.9
731.18372	25.2
733.12476	56.3
733.94952	10.8
734.59924	10.5
736.11591	8.3
737.60565	11.2
738.57013	48.2
739.87628	25.9
740.59186	19.8
741.60822	4.9
743.09076	59.4	a (7) (1+)
745.48865	7.7
746.85638	38.4
749.94189	53.6
751.44440	1146.3	y (7) (1+)
752.47131	483.5	b (7) (1+)-H2O
753.41174	29.4
755.33899	9.6
756.38428	7.2
759.83868	74.5
760.48193	3.3
761.67249	61.5
762.60266	67.7
763.67780	5.7
765.38531	84.6
767.02252	7.5
768.47607	8.8
769.64191	33.2
770.53662	178.4	b (7) (1+)
771.41589	80.5
773.86627	146.4
774.52350	30.9
776.48145	8.4
778.19336	145.7
779.02863	171.9
781.59509	55.2
783.01727	23.2
784.50037	28.7
786.39594	6.2
787.77313	19.3
789.28992	61.7
791.00159	30.3
791.86139	41.2
792.72119	45.1
796.54102	7.9
797.64948	2.9
798.54620	24.8
799.67743	8.8
802.67010	4.2
804.56396	43.2
805.65509	62.0
806.97656	131.9
807.98340	15.3
808.58618	43.7
809.71741	18.0
810.54443	25.1
812.72504	15.1
815.05780	38.6
816.24689	109.6
819.63300	6.0
820.41992	13.8
821.40625	3.4
822.65961	21.1
823.86237	43.3
827.55334	9.8
829.47797	14.8
830.52789	12.9
832.43854	16.6
833.10822	9.0
836.75146	36.2
838.09741	15.2
841.62347	48.1
842.29980	39.2
846.83508	44.8
847.71979	27.3
851.60944	32.9
856.52441	57.3
857.49176	26.7
858.57983	3.6
859.90027	130.1
860.90961	34.3
863.12872	15.8
864.56384	1022.0	y (8) (1+)
865.63245	286.7
866.31512	5.4
867.11035	24.2
869.64105	7.0
871.55518	25.4
874.57965	13.9
875.49670	14.7
876.59784	11.1
877.70294	8.7
878.81439	72.2
879.73047	72.3
885.44763	67.8
887.50568	26.8
888.14990	223.6
888.84650	140.9
889.81165	9.0
893.87756	5.3
895.15015	84.8
895.80365	11.2
896.46710	32.2
899.43292	3.3
903.03046	11.2
904.44373	6.5
905.69366	15.2
907.99689	39.2
908.63171	11.2
910.23004	50.8
913.56616	25.3
917.68597	4.2
918.60284	10.4
919.55096	9.5
922.16913	20.2
928.34131	47.6
929.11340	32.5
933.63300	8.5
938.61279	7.6
940.64038	13.5
942.05688	31.5
944.02667	22.2
946.60974	6.4
951.22101	24.5
952.62866	21.2
956.95746	5.1
959.48346	48.1
960.65668	9.5
961.63574	4.2
966.24835	35.5
967.61835	5.5
970.62122	5.5
972.98413	32.8
973.76221	21.6
977.61920	3.4
983.41083	20.2
986.55194	15.5
987.62311	7.1
988.58441	74.7	b (9) (1+)
989.65540	42.5
990.51642	19.5
991.78979	11.4
993.58136	21.0
996.21228	20.8
998.54291	27.7
999.60980	20.7
1001.70227	3.7
1005.85779	9.3
1011.56726	830.5	y (9) (1+)
1012.59741	423.3
1013.55762	27.0
1015.75208	106.6
1023.60095	7.9
1027.65503	35.0
1038.53955	11.2
1039.70435	5.7
1040.84021	6.6
1045.29919	32.1
1046.83105	15.3
1048.57739	7.4
1050.77380	5.0
1065.33435	27.2
1069.72534	4.2
1070.62219	5.4
1071.24292	5.8
1072.88232	6.2
1077.30273	7.4
1084.64246	79.0
1088.68237	4.2
1089.72205	35.1
1090.72156	5.7
1092.72742	11.4
1102.86987	2.7
1103.89111	10.1
1106.59875	34.8
1107.72656	16.8
1111.29126	7.5
1124.75281	233.8	y (10) (1+)
1125.69910	203.9
1136.63831	15.5
1142.66882	30.0
1148.72546	13.5
1151.95959	10.8
1160.76929	12.6
1161.80017	4.2
1164.77747	12.0
1165.95752	19.4
1168.76563	8.0
1171.73950	10.4
1187.73865	2.7
1215.99963	6.3
1221.82312	38.5
1222.80359	48.1
1234.90076	11.1
1251.66016	8.7
1260.01050	13.5
1281.79712	7.9
1315.79688	11.5
1336.83069	16.1
1342.53979	6.1
