# Supplementary material for: Top-Down and Bottom-Up Identification of Proteins by Liquid Extraction Surface Analysis Mass Spectrometry of Healthy and Diseased Human Liver Tissue
Source: J Am Soc Mass Spectrom. 2014 Sep 3;25(11):1953–61. doi: 10.1007/s13361-014-0967-z (PMC4197381; doi:10.1007/s13361-014-0967-z)
Supplement: Supplementary file 7 — (ZIP 2096 kb) [file 13361_2014_967_MOESM7_ESM.zip › data/ISATSIFFESMPYK_-5_4_25647.txt]

m/z	i	matches
227.13676	8.2
229.18837	11.1
230.19658	6.7
240.17638	5.6
242.46497	5.7
243.21390	4.9
251.49208	10.8
252.26141	11.0
254.23943	13.4
259.99261	6.6
261.34500	39.6
263.27939	6.5
266.36353	16.9
272.79788	17.8
275.26343	4.5
276.29718	23.4
277.46307	24.1
279.33572	4.8
281.31772	8.4
283.64319	3.5
285.40054	7.8
288.17459	10.4
290.20978	2.5
296.52191	16.0
297.48834	17.2
298.21356	11.2
299.28128	6.2
300.32098	19.4
301.47885	27.1
302.22495	3.5
304.59036	16.0
305.46112	4.1
308.34610	2.6
309.37033	13.7
310.13876	24.3
311.19379	9.0
313.41476	37.9
317.24866	7.0
319.58295	10.0
320.48877	13.8
321.40210	5.5
323.34702	11.7
325.31885	1.6
326.16571	15.8
327.46060	12.7
334.37811	2.4
336.32425	4.9
338.31207	3.3
340.29932	5.8
341.42365	37.0
342.33801	45.8
343.45673	45.5
344.29572	17.7
346.35046	9.2
347.58716	6.4
349.50882	5.4
350.27429	2.9
351.63226	36.5
352.25851	7.9
355.27466	64.6	b (4) (1+)-H2O
356.36810	9.2
358.34726	11.0
359.46585	43.3
360.37695	44.7
361.43747	34.4
362.11212	7.7
366.18271	10.8
367.39380	8.6
368.53229	15.7
369.47342	11.1
370.22571	6.2
371.51074	26.0
372.29443	6.3
373.51041	30.1
374.46066	12.2
379.43219	13.3
380.35220	2.4
382.66693	17.8
383.30981	7.3
384.21555	16.9
385.49088	9.8
389.62189	11.6
390.42944	16.0
392.14734	25.1
395.25674	27.1
396.40741	26.6
397.41867	10.2
398.79846	20.2
399.41098	10.0
404.76971	13.3
407.30444	433.5	y (3) (1+)
408.40921	75.1
409.88568	18.8
410.51077	8.6
411.24695	10.4
412.39539	9.5
413.57468	30.6
414.43414	7.3
415.36835	19.2
417.38464	16.7
419.30560	9.3
421.39758	4.6
423.35724	18.5
424.42651	82.6
425.50760	12.4
426.51782	12.6
427.33838	24.3
428.31744	39.9
430.27563	8.8
431.30280	12.8
432.37079	13.2
434.22107	5.1
435.25342	22.5
436.44601	3.2
439.47940	78.8
440.33411	39.3
441.40314	13.0
442.51221	123.6	y (7) (2+)-NH3, b (5) (1+)-H2O, y (7) (2+)-H2O
443.48596	15.7
445.25153	55.6
448.47034	4.4
449.28723	9.5
450.40900	18.0
451.22778	6.7
453.23129	18.8
454.31201	3.5
455.51062	90.6
456.41217	48.7
457.31458	9.7
459.58206	10.0
460.51950	17.3
461.30927	19.6
463.11700	24.4
464.69458	17.0
465.41888	7.0
466.42291	26.5
467.42334	14.4
468.91315	17.0
470.42065	21.7
471.62701	18.1
473.39716	19.0
475.41711	20.4
476.27570	4.5
477.40002	31.8
478.36194	17.3
480.40143	5.2
481.36523	16.4
482.75562	42.7
484.27722	41.5
486.69086	6.5
487.34198	11.0
488.36499	62.4
491.34985	2.6
492.33502	23.7
494.30298	12.5
495.37610	9.8
496.34308	11.0
497.31305	21.2
498.40497	16.2
499.23230	2.0
500.23438	13.5
501.62915	33.1
502.43372	32.8
503.59662	2.2
505.41534	2.0
508.44769	15.0
509.34473	25.0
511.38300	19.2
513.39575	10.2
515.64880	11.6
516.31293	14.3
517.30975	13.2
518.45044	7.8
519.23737	7.6
520.51068	15.2
521.11658	7.0
523.47467	26.9
525.54327	37.6
526.49695	85.7
527.46826	22.0
528.37982	14.7
529.65924	4.5
531.62061	43.0
532.34692	6.3
533.36145	14.3
534.72546	16.0
535.57495	11.6
536.44983	30.9
537.40442	120.5
538.30902	432.6	y (4) (1+)
539.41943	134.6
540.55707	9.1
541.44745	11.8
542.30975	27.7
543.52673	32.9
545.42072	57.4
546.34735	26.3
547.25568	5.1
548.87695	15.8
549.48169	30.1
550.66650	5.6
551.33783	12.4
552.30219	6.4
554.29047	197.8
555.42664	222.1	b (6) (1+)-H2O
556.52325	49.4
557.44110	16.6
558.60608	56.3
560.24146	6.0
561.09210	9.7
562.21130	28.4
563.45825	16.6
564.72754	43.3
566.41479	35.7
567.52393	5.3
568.32080	22.1
569.42413	43.2
570.41772	7.2
571.38330	23.9
572.31189	18.4
573.33466	103.7	y (9) (2+)-NH3, b (6) (1+)
575.41736	10.6
576.36670	51.0
577.33398	8.8
579.48584	24.5
580.40424	37.1
581.80109	36.2
582.56897	12.1
583.46515	37.3
585.40509	33.5
586.24774	26.0
588.09100	17.7
589.28314	46.3
590.46338	190.6
591.43634	165.9
595.42249	12.9
597.50732	11.5
598.79498	112.2	b (11) (2+)-H2O
599.50195	8.4
600.44305	49.9
601.45679	29.2
602.43085	16.5
603.38147	14.1
606.77081	37.2
607.45648	79.6	y (5) (1+)-H2O, b (11) (2+)
608.63660	50.2	y (5) (1+)-NH3
609.55652	7.3
610.49463	3.6
611.53412	3.5
613.38837	19.2
615.78772	48.4
616.65839	46.5
617.50293	5.3
618.36218	12.2
619.37250	4.3
620.03131	23.5
621.41504	18.5
622.53979	8.2
623.69244	34.6
624.63812	21.7
625.37915	171.5	y (10) (2+), y (5) (1+)
626.45392	55.0
627.47614	15.5
629.06110	20.2
630.26007	19.0
632.12451	10.0
633.90161	20.4
634.81458	18.4
635.72723	13.7
636.53290	26.4
639.66052	50.1
640.84937	86.7
641.65082	17.1
642.54742	26.5
643.36914	24.3
646.50110	3.7
647.65771	15.3
649.28339	6.8
650.54675	8.7
651.65393	31.6
653.39410	13.1
654.74121	17.9
656.58313	64.2	b (12) (2+)
657.55847	37.1
658.75970	21.3
659.36688	7.7
660.14789	11.1
661.41864	31.2
663.46100	31.6
664.46399	9.6
665.49854	33.4
667.01477	47.7
669.25714	11.9
670.69281	19.8
671.51263	2.3
672.36267	34.3
673.73047	12.5
674.39923	8.5
675.55463	50.8	y (11) (2+)
676.73450	34.2
677.45764	13.7
678.41687	49.5
679.61682	84.2
680.36841	5.6
681.72162	60.4
682.56525	23.6
684.59015	46.2
685.93518	34.4
687.06323	18.6
688.51288	15.5
689.47809	128.3
690.48267	46.6
691.53125	93.0
692.41791	53.2
693.74261	12.7
694.59534	52.9
695.55847	20.9
696.88470	86.6
697.58398	58.2
698.34558	19.2
700.53339	23.0
702.64001	90.9	b (7) (1+)-H2O, y (12) (2+)-NH3
703.58148	70.8
704.51770	39.3
705.52832	33.6
706.74048	43.8
707.34729	18.4
708.39581	18.7
709.98322	3.8
711.34302	67.7	y (12) (2+)
712.54095	17.7
713.76257	71.2
714.63654	26.5
715.30042	22.6
716.28497	16.9
717.14728	182.5
717.92310	37.5
718.59766	22.1
719.42993	7.5
720.50378	53.5	b (7) (1+)
721.24280	44.2
722.09271	30.5
722.92285	13.9
723.56244	29.5
724.85773	102.5
725.81439	46.9
726.53223	5.0
728.51117	169.3	b (13) (2+)-H2O
729.32886	14.4
731.54706	18.6
732.69305	39.1
733.47955	24.4
735.02057	257.2
736.42291	111.0	y (6) (1+)-H2O
737.55682	62.1	y (6) (1+)-NH3
738.39392	103.7	b (13) (2+)
739.35419	84.0
740.23242	43.8
741.50800	9.7
742.59125	50.4
744.09442	100.4
744.98999	32.7
746.11292	72.1	y (13) (2+)-NH3, y (13) (2+)-H2O
747.29254	69.4
749.48663	66.4
750.37097	43.1
752.54388	43.0
754.23413	176.0	y (6) (1+), y (13) (2+)
755.47412	211.0
756.69849	47.0
757.62091	173.6
758.48694	58.0
759.70441	88.6
761.85498	89.7
764.43463	6.8
765.53796	68.7
766.57880	124.8
767.44281	97.2
768.42078	163.6
769.47046	130.8
770.52753	60.6
771.83850	130.8
773.19550	62.0
773.86456	187.7
774.58716	130.3
775.59100	153.9
776.66309	88.6
777.39642	14.6
778.42499	33.3
779.11243	14.2
780.46826	76.3
781.35358	45.7
782.51257	18.4
783.84113	49.5
785.22473	179.4
787.77710	95.3
788.95459	114.2
790.13013	81.3
791.51709	142.3
792.31427	266.6
793.37506	517.2	[M+2H] (2+)-NH3-H2O
794.23456	184.6
795.13110	45.7
796.46497	108.3
797.24292	31.9
798.60852	100.5
799.74347	55.5
800.56110	308.6
801.85107	629.5	[M+2H] (2+)-H2O, [M+2H] (2+)-NH3
802.50262	166.7
803.21045	20.2
804.21918	9.6
805.43909	6.7
811.42908	15.7
814.70526	6.8
816.42877	47.6
817.63354	10.4
820.94165	36.7
823.35236	68.1
824.41376	28.4
825.62128	15.5
826.45428	7.9
827.45953	192.6
828.39960	3.0
829.18805	27.5
832.50214	10.6
833.39618	16.1
834.45068	12.6
835.91980	32.5
839.65240	6.1
840.53021	19.5
841.64978	4.3
842.52338	13.1
843.78192	43.1
847.68689	37.5
848.70221	12.5
849.65601	43.7
850.52295	3.8
851.56470	59.0
852.56268	108.7
853.89618	27.5
854.59772	10.0
855.70740	118.4
859.13800	34.7
859.85522	36.6
860.54456	7.0
861.62445	14.0
864.10205	70.4
865.14630	20.6
866.96637	18.8
867.61505	59.7	b (8) (1+)
869.01587	48.0
869.70331	6.9
872.62238	24.2
873.80609	120.7
874.91357	21.8
875.95502	25.0
878.94672	12.0
879.92950	35.5
880.73932	39.9
881.78687	7.0
882.44983	14.3
883.77692	133.3	y (7) (1+)-NH3, y (7) (1+)-H2O
884.72784	48.4
886.54004	168.9
887.78253	47.0
889.05481	87.4
890.09167	42.1
891.88422	33.1
892.54297	48.8
894.25189	7.0
895.66809	172.3
897.58679	33.5
899.20508	605.4
900.31732	39.7
901.31860	303.3	y (7) (1+)
902.48187	221.5
904.64819	61.1
905.59796	27.3
907.67206	46.4
908.43231	28.9
909.66101	40.6
910.46918	17.6
911.61829	66.4
912.67413	49.1
913.61707	102.7
914.35675	27.7
915.40912	7.7
917.67419	73.1
919.32269	11.0
920.35968	89.2
921.58337	13.4
923.81219	12.8
924.51703	10.8
925.82397	232.7
926.70685	110.3
928.65021	7.8
929.65729	3.6
930.66974	107.1
931.46460	188.5
932.56689	101.2
933.53900	24.1
934.54272	9.5
935.44324	14.0
936.80469	61.6
937.82227	100.8
938.50659	6.5
939.17035	19.6
940.24634	4.9
940.94989	8.8
941.76996	83.2
942.56079	76.1
943.82056	58.7
946.49084	18.9
947.50623	9.6
950.35657	32.9
951.38794	50.2
952.21478	76.0
954.63354	7.9
956.04968	63.7
957.06805	61.8
959.36719	76.4
960.36273	82.9
961.40491	116.6
963.52454	32.3
964.67462	69.1
966.17737	65.1
967.52258	15.5
968.28595	27.3
969.59796	44.8
970.54608	18.0
971.73279	36.5
972.85828	95.1
973.94635	333.8
974.94757	30.9
975.63654	24.9
976.35822	18.4
977.52362	65.8
978.61499	104.2	b (9) (1+)-H2O
980.38489	556.5
981.13654	169.4
982.57190	52.1
983.44366	76.9
984.32495	58.6
985.36829	59.4
986.26233	92.5
988.64612	22.9
989.76398	70.2
991.78607	166.1
992.92389	65.4
994.06512	30.0
994.84460	93.4
996.68860	69.8	b (9) (1+)
997.96997	10.9
998.62518	4.5
1000.31873	11.1
1001.58429	16.4
1002.69080	13.9
1003.87256	59.5
1004.61243	63.1
1006.22906	55.6
1008.50629	23.4
1009.36591	51.6
1010.27264	46.4
1012.55670	14.0
1014.19214	91.2
1015.48645	66.4
1016.49396	15.4
1017.80878	57.4
1018.64471	21.4
1021.08368	33.2
1021.80914	21.8
1025.08167	68.1
1026.40295	26.5
1027.63269	27.6
1028.90649	50.0
1029.95337	200.6	y (8) (1+)-H2O
1030.71997	121.2	y (8) (1+)-NH3
1031.86450	59.4
1033.58679	47.2
1034.52563	126.8
1035.60681	24.1
1037.24695	201.7
1038.30615	24.3
1038.94434	12.1
1039.76294	26.9
1040.63818	7.5
1041.74548	17.6
1043.23035	7.2
1044.98364	45.3
1045.80908	82.2
1046.64856	21.5
1047.68066	132.3
1048.53406	987.0	y (8) (1+)
1049.56702	313.8
1050.51440	12.2
1051.54968	35.1
1052.61340	17.1
1053.86902	65.7
1054.69690	18.1
1055.50574	3.4
1057.13062	12.4
1059.58447	43.3
1061.64075	9.8
1062.62012	10.7
1063.72424	21.2
1064.72644	28.4
1065.61365	189.2	b (10) (1+)-H2O
1066.67993	111.4
1067.52344	122.1
1068.45508	30.8
1069.09875	18.8
1070.11145	18.1
1071.55896	14.6
1072.69958	6.3
1075.94641	54.1
1077.48621	26.1
1080.61023	12.6
1082.81726	44.6
1083.56702	171.8	b (10) (1+)
1084.71533	92.7
1085.60608	44.3
1086.80127	161.1
1087.78674	37.1
1091.58557	55.3
1092.58911	49.5
1094.52405	427.9
1095.39197	288.9
1096.60437	45.9
1098.88965	6.7
1099.76501	14.9
1101.56531	4.4
1102.61365	12.4
1115.18958	40.0
1116.59204	67.3
1117.34851	65.4
1121.41565	23.3
1122.53784	42.8
1124.88306	5.6
1125.77466	5.3
1127.62952	37.9
1129.48120	57.8
1130.30383	30.2
1131.55762	33.7
1133.68713	32.8
1134.79614	19.0
1137.12048	40.7
1138.91785	21.8
1139.74573	15.1
1142.85352	27.1
1143.62256	13.4
1145.61670	35.0
1146.58679	5.7
1147.67969	15.4
1148.56104	17.7
1149.47156	39.9
1151.20093	58.1
1151.81177	6.3
1152.96313	41.4
1159.67114	104.1
1160.59314	49.9
1161.63623	198.0	y (9) (1+)
1162.76526	159.5
1164.69397	13.8
1165.62012	394.5
1166.59070	209.4
1167.44128	42.0
1168.74011	22.3
1171.86902	11.0
1177.65295	15.2
1178.64941	80.8
1180.48328	16.9
1181.67371	94.5
1182.59583	46.7
1183.80420	12.8
1185.96497	7.9
1186.61096	7.8
1187.84741	13.8
1189.86157	14.4
1192.73462	14.2
1195.69580	205.3
1196.70886	402.3	b (11) (1+)-H2O
1197.69666	139.8
1198.72791	18.0
1200.69507	4.8
1201.71399	23.3
1202.59790	26.3
1208.90833	4.7
1213.15576	4.2
1214.77466	32.2
1215.82288	64.0
1216.92346	11.9
1219.65198	38.8
1220.70410	3.2
1222.84607	7.9
1225.48462	5.1
1229.61023	10.6
1230.60999	6.4
1232.62878	11.5
1234.36169	19.3
1237.69580	3.7
1239.81506	9.9
1243.89282	9.0
1246.64307	11.3
1248.70032	204.8	y (10) (1+)
1249.75269	103.9
1250.97327	14.3
1251.64600	11.4
1258.33838	5.8
1259.78845	6.4
1260.74414	8.0
1261.75525	11.0
1274.21204	17.1
1277.21655	3.0
1278.72998	151.9
1279.61597	6.3
1280.42200	36.4
1282.59607	20.1
1284.88037	3.1
1291.62891	4.9
1292.73254	18.5
1294.89807	1.8
1298.34827	11.0
1299.47021	3.3
1301.56738	3.5
1311.81506	8.1
1312.62927	12.4
1315.87537	13.8
1321.84167	7.3
1322.90479	8.7
1332.60205	4.8
1334.07458	2.8
1334.81506	2.7
1338.71619	2.7
1344.95544	39.2
1345.64771	18.7
1346.89148	5.4
1347.52795	6.7
1349.61792	55.1	y (11) (1+)
1350.65625	114.6
1351.37256	8.8
1352.73865	8.5
1361.63757	4.1
1367.64258	7.6
1374.67749	11.2
1403.70544	11.0
1407.80225	9.9
1409.80371	12.7
1420.95288	37.8
1421.74951	63.3
1445.64417	9.3
1446.52234	16.0
1456.50781	9.6
1457.91907	34.9
1463.59131	5.2
1468.81238	35.2
1470.72876	9.2
1472.72424	7.2
1473.87720	15.2
1474.78760	37.6
1475.69629	13.2
1476.68835	10.0
1493.02051	11.5
1498.71265	10.0
1506.09058	14.8
1507.76086	14.0
1508.98108	62.4
1515.64160	9.4
1532.41418	3.8
1537.91577	18.0
1583.09424	19.9
1589.81885	6.7
