# Supplementary material for: Top-Down and Bottom-Up Identification of Proteins by Liquid Extraction Surface Analysis Mass Spectrometry of Healthy and Diseased Human Liver Tissue
Source: J Am Soc Mass Spectrom. 2014 Sep 3;25(11):1953–61. doi: 10.1007/s13361-014-0967-z (PMC4197381; doi:10.1007/s13361-014-0967-z)
Supplement: Supplementary file 7 — (ZIP 2096 kb) [file 13361_2014_967_MOESM7_ESM.zip › data/DLGMVTILVQDTDTALKELEK_-5_4_43952.txt]

m/z	i	matches
229.47612	33.2
230.42479	14.7
235.26364	6.2
239.26851	6.1
252.35318	5.9
265.17239	31.9
268.20859	9.9
276.75589	10.0
277.69153	10.0
279.34857	27.7
280.30264	11.6
286.21124	80.1	b (3) (1+)
287.41467	10.3
300.29651	8.7
302.69305	3.1
309.46478	11.3
313.32336	7.5
317.25000	7.5
320.34460	9.4
323.35892	8.2
324.45807	15.3
325.26865	4.9
327.28366	4.7
328.19473	2.5
331.18561	3.3
337.24347	3.4
341.51093	4.6
342.39685	2.0
349.28592	12.6
352.22382	4.1
355.31421	11.6
358.46301	8.4
359.26776	7.4
366.41928	12.5
367.42365	9.5
372.28705	16.1
374.05304	17.6
387.69937	9.7
388.36115	22.6
393.44943	14.6
395.56458	7.5
399.40039	19.3
401.72302	14.0
404.23181	7.1
407.18134	16.6
408.39456	7.1
415.37476	9.6
416.37720	11.1
417.34363	58.9
424.48795	5.7
425.50507	13.1
427.39490	17.7
429.85818	4.9
434.16684	5.2
435.49738	16.9
437.43906	9.5
439.48737	17.8
445.45450	4.3
447.27933	4.2
448.24048	11.9
451.19092	6.9
457.35907	6.8
459.37262	17.1
464.43042	8.3
466.44592	11.8
467.37170	16.1
469.44312	8.7
471.24719	19.7
474.20654	12.1
476.51642	4.1
477.64722	12.4
480.29767	5.0
483.18494	7.1
485.17108	3.7
488.44818	12.4
493.05560	28.1
497.29956	8.6
498.25629	30.9
499.45282	34.1
502.03400	20.5
503.37927	18.5
505.40131	7.5
516.17780	87.5	b (5) (1+)
517.37195	31.4
518.25842	13.1
522.30841	29.9
528.36292	19.6
533.26404	15.0
536.21826	29.0
543.69617	25.2
548.23975	18.9
549.33746	7.6
550.75757	13.1
552.51721	18.0
554.99774	33.6
556.25281	27.7
556.87079	34.5
558.83594	13.5
562.75708	4.4
563.49353	12.7
565.45837	6.9
573.47626	25.5
576.00452	23.1
578.39136	15.4
580.35895	9.2
581.33972	37.8
582.25287	14.8
587.54712	4.9
588.45929	10.6
589.50739	10.4
596.59924	29.0
599.52997	15.0
600.32404	4.1
601.32837	5.6
602.37091	10.9
603.31421	20.5
605.48352	16.6
607.63300	34.6
610.84155	21.5
612.21692	2.9
612.85803	45.8
613.46185	2.0
616.50134	32.8
618.45288	8.0
622.33374	4.2
627.28668	10.7
628.45776	23.9
629.25513	3.9
632.03815	41.9
637.28668	3.3
638.58612	6.9
640.58514	2.7
641.69446	12.8
643.42212	5.0
645.22668	3.3
647.23975	43.2
649.38367	5.6
650.37061	12.5
652.29657	16.0
653.39917	28.9
657.12415	16.4
658.75677	181.9
659.43713	85.2
660.29108	2.5
663.39471	38.9
665.33258	2.5
666.67908	3.2
667.33612	9.4
668.79120	15.2
669.72437	7.6
671.75244	32.3
673.54071	5.1
679.36224	3.9
681.67902	17.1
684.41370	4.2
687.37122	78.2	y (12) (2+)-H2O, y (12) (2+)-NH3
689.75928	36.3
691.37640	40.9
693.50116	11.4
695.76208	114.9	y (19) (3+)-H2O, y (12) (2+), y (19) (3+)-NH3
696.59406	114.6
699.40289	36.8
701.18036	13.1
702.49457	25.3
704.47833	12.5
706.37762	18.7
707.69794	11.7
712.56726	68.6	b (7) (1+)-H2O
713.50464	14.9
714.67242	41.2
715.49744	10.3
716.30420	27.1
717.44073	44.8
721.46564	11.2
722.43512	7.2
724.46222	16.3
725.58673	64.9
726.42908	3.7
729.09235	10.9
730.45276	63.0	b (7) (1+)
731.75983	12.4
734.47626	99.9	y (20) (3+)-NH3, y (20) (3+)-H2O
735.34790	55.0
736.06732	31.8
740.05768	35.7
740.93604	17.4
742.35187	33.8
743.37872	49.8
743.98816	15.5
745.80457	320.9	y (13) (2+)
746.49054	107.8
747.14508	24.4
749.21429	46.2
751.74518	19.7
753.52496	17.6
755.73169	43.5
756.40063	14.7
757.54852	194.0
760.45099	153.6
761.47308	141.5
762.52551	22.6
766.34637	120.3	[M+3H] (3+)-NH3-H2O
767.14233	56.1
769.31659	128.3
770.04803	25.6
778.39349	14.4
779.80200	13.5
784.99097	80.3
791.54016	12.8
792.72327	32.8
799.59900	2.1
802.37781	309.4	y (14) (2+)
803.22473	104.4
806.27271	19.0
807.62189	11.7
810.62799	6.4
812.70782	13.3
817.07635	19.4
823.97717	90.4
826.69073	13.7
830.68195	7.7
835.60071	3.1
837.80334	13.8
841.35089	29.4
842.23474	13.4
843.58557	70.8	b (8) (1+), b (16) (2+)
845.55682	4.4
851.30737	6.2
854.49213	12.8
856.41174	38.9
857.38245	35.7
858.82690	389.0	y (15) (2+)
859.78021	37.8
860.88708	15.8
864.75714	28.5
865.47754	6.2
870.57996	8.7
871.70947	10.7
872.54419	48.4
883.45898	13.3
884.41064	20.1
889.09540	62.3
894.55170	6.8
896.46661	18.4
898.12079	75.1
903.35718	16.1
909.34637	984.6	y (16) (2+)
910.01349	306.0
910.74304	76.3
917.75934	5.4
919.32135	33.7
920.62762	6.8
921.91925	6.5
922.62634	28.2
924.25079	55.1
925.25433	16.0
927.78632	16.0
928.57953	2.3
931.13794	47.5
932.52136	20.0
934.97803	19.4
938.82153	6.6
939.94391	3.0
940.92078	49.0
942.52002	30.9
943.71808	23.3
949.56952	10.9
950.41742	6.5
951.13538	18.4
958.85071	1181.8	y (17) (2+)
959.65875	277.1
960.58441	14.7
961.48090	29.7
966.69611	22.7
972.31177	17.6
973.94781	63.3
976.86255	18.0
980.32135	60.2
981.48383	22.2
982.69977	11.0
985.16803	14.0
986.84369	38.9
993.56287	4.0
996.65137	17.5
997.61780	11.6
1004.23315	16.8
1008.82416	4.0
1014.73621	15.3
1015.48346	10.5
1021.61920	20.9
1024.48340	165.1	y (18) (2+)
1025.15723	42.9
1025.79517	6.7
1028.12695	14.6
1029.29871	18.8
1035.57581	12.9
1041.28125	8.5
1043.78833	20.4
1045.39746	52.4
1046.56873	10.4
1047.25415	22.8
1052.86462	1018.8	y (19) (2+), b (10) (1+)-NH3, b (10) (1+)-H2O
1053.71814	337.1
1054.53186	4.2
1068.74438	9.5
1072.53564	5.9
1081.42419	5.9
1088.49268	7.1
1094.62671	19.3
1095.64014	12.4
1097.98962	42.5
1099.79456	13.1
1101.58203	8.9
1107.53772	6.6
1111.26404	7.8
1112.18616	29.6
1114.28418	11.3
1115.20642	47.1
1115.88574	19.6
1116.58838	8.5
1145.41345	3.1
1147.63513	25.3
1148.76636	10.3
1153.65918	17.6
1173.59558	6.7
1181.62122	2.9
1197.22656	23.4
1203.63867	16.8
1211.78210	7.6
1214.50110	2.6
1223.88965	6.8
1230.75903	7.5
1242.57910	8.0
1250.60632	11.0
1254.76868	12.1
1258.80835	20.1
1275.96277	21.3
1276.81616	18.2
1278.37830	7.7
1279.06372	5.5
1299.64270	19.0
1300.60156	12.6
1314.13867	3.7
1315.53967	18.0
1316.61743	183.7
1317.63501	119.6
1318.65369	22.2
1339.31909	4.5
1369.97253	3.0
1380.83533	27.2
1382.15662	13.5
1417.40967	5.1
1425.93726	27.5
1473.85522	8.8
1512.59033	6.3
1518.89600	14.9
1560.00732	10.3
1648.33081	15.4
1671.98718	5.0
1729.92444	2.8
