# Supplementary material for: Top-Down and Bottom-Up Identification of Proteins by Liquid Extraction Surface Analysis Mass Spectrometry of Healthy and Diseased Human Liver Tissue
Source: J Am Soc Mass Spectrom. 2014 Sep 3;25(11):1953–61. doi: 10.1007/s13361-014-0967-z (PMC4197381; doi:10.1007/s13361-014-0967-z)
Supplement: Supplementary file 7 — (ZIP 2096 kb) [file 13361_2014_967_MOESM7_ESM.zip › data/VLVEPDAGAGVAVMK_-5_2_69722.txt]

m/z	i	matches
208.08871	4.0
213.21397	100.9
214.28223	2.9
219.28476	6.8
223.18503	26.6
225.29462	11.2
226.59534	11.8
229.22600	87.2
230.14798	23.7
239.20746	6.3
242.25751	24.6
251.61282	10.6
257.63177	15.1
259.12558	15.9
260.35110	25.2
267.48309	85.7
268.21487	23.0
269.27820	11.7
270.34201	9.9
274.27896	6.2
276.41556	18.4
278.34048	105.6
279.23053	10.7
282.33572	4.5
283.34680	8.2
284.43854	9.5
287.20856	2.5
288.42883	4.1
289.30695	6.8
291.21341	6.4
297.28241	4.8
298.35947	11.6
299.08170	8.4
308.35919	8.2
312.46539	159.0	a (6) (2+), b (3) (1+)
313.33478	29.5
314.32867	4.4
316.31512	9.0
321.30466	2.8
324.39130	17.2
325.29236	13.4
326.33673	17.6
327.45535	8.7
328.29678	37.9
332.41235	16.0
333.31610	5.5
334.29141	3.9
336.29959	3.5
337.50275	6.3
340.40817	12.9
342.35455	111.0
343.41943	12.2
345.18777	11.1
346.48596	8.7
349.43970	8.2
350.40054	10.9
351.15778	8.1
356.27585	7.5
357.30588	21.6
358.75070	7.9
359.64902	3.7
362.56488	5.6
364.37885	16.5
367.38269	23.0
370.59406	4.7
371.34259	3.6
373.05368	22.3
374.30255	50.7
374.98029	3.9
376.38531	8.8
377.26328	29.1
378.39679	54.1
380.02313	2.4
384.38763	12.1
387.48721	28.4
391.28320	13.2
393.11789	30.2
395.40479	47.7
396.28821	11.7
397.23956	16.5
399.26221	16.2
401.48706	6.6
402.46790	44.8
404.42944	5.0
407.31836	7.7
409.34467	3.9
412.34439	9.9
413.48059	204.1	a (4) (1+), a (9) (2+)
414.49365	8.0
417.55103	18.7
420.98779	6.2
422.60782	7.5
423.28918	8.4
424.37457	28.4
425.42218	19.1
427.28082	2.4
428.46814	7.0
429.38611	3.3
430.15680	14.2
434.43744	9.8
436.16229	7.5
437.29242	2.5
440.27979	6.6
441.37628	397.3	b (4) (1+), a (10) (2+)
442.34924	124.2
443.28931	20.3
445.22296	4.4
446.44788	25.4
448.42523	160.5	y (4) (1+)
449.45605	30.4
452.39288	29.6
453.87329	22.4
455.43170	8.3
456.47852	3.5
458.42548	22.6
459.34680	5.7
460.39984	11.4
462.54419	18.9
464.40619	6.8
465.36420	8.3
466.42523	12.6
467.41412	6.6
469.40662	72.3
470.26373	8.1
471.37457	16.7
472.54657	8.8
473.30627	58.2
479.41223	8.7
480.26715	10.5
482.61218	34.8
483.36353	23.5
484.25446	7.7
486.42084	23.0
487.23901	35.4
488.38135	6.2
489.36334	6.3
490.42462	44.6
493.36340	7.3
495.39124	17.7
496.20477	4.0
497.23596	16.0
498.52307	10.1
499.40417	5.3
500.56659	2.1
501.25653	32.7
502.51642	7.4
505.26526	2.1
506.36243	9.3
507.36670	9.9
508.49213	927.8	y (11) (2+)
509.46179	5.9
511.34418	24.4
512.36505	24.8
513.37946	14.1
514.52148	22.4
516.49536	4.7
517.30695	5.5
520.74115	8.2
523.22174	18.6
524.34338	9.2
525.54095	52.1
526.31927	12.7
529.43512	26.2
530.48712	20.7
531.31354	17.5
534.89966	36.0
537.53247	38.1
538.50677	32.8
539.52655	24.3
540.31836	24.5
540.99744	21.6
542.23914	3.4
543.44702	8.5
547.35352	58.4
549.93628	4.1
550.72748	24.6
551.35522	12.5
552.38715	21.9
553.63501	11.9
554.36206	2.3
556.31592	7.4
557.29559	31.2
561.34576	103.8
562.55475	76.5
563.36517	3.7
564.30090	28.1
565.57568	3.4
568.38391	10.2
569.25842	18.6
570.37463	32.4
571.38611	8.5
573.14655	79.2
576.32318	8.4
577.26746	6.5
579.93024	48.2
581.70349	30.3
582.32556	26.8
583.36304	31.2
584.55750	34.4
585.94958	21.6
587.84436	16.4
589.37476	17.4
590.36115	14.7
591.32819	23.8
593.36963	19.0
595.33228	11.2
596.45331	7.5
597.27930	21.6
598.45941	34.2
599.69617	21.4
604.52673	75.8
605.60950	117.5
606.91711	39.0
608.30634	35.9
609.34296	9.1
610.40399	6.6
611.48602	6.1
613.24072	78.4
614.07776	113.9
615.60303	49.1
616.41370	11.8
617.38190	8.9
618.40094	26.4
619.30627	17.2
620.28760	5.3
622.47424	594.3	y (13) (2+)
623.47186	3.9
625.53711	37.6
626.44720	27.9
627.69141	22.1
628.56671	9.2
629.52063	176.3
631.40460	25.6
632.50623	18.7
633.75372	4.1
635.11908	39.4
636.37189	17.2
637.19067	26.3
638.15259	26.2
639.42255	56.0
640.37451	11.9
641.40649	13.1
642.39227	70.5
643.08582	19.1
644.64813	38.0
645.49493	19.5
647.48248	2.6
648.37946	2.4
649.99792	31.0
651.73621	17.1
653.29541	74.7
655.44690	28.4
656.56177	35.6
659.47308	5.2
660.31415	21.3
661.52411	37.3
662.82294	4.6
664.46716	70.0
665.15778	32.1
666.39441	34.8
667.64435	24.6
669.59857	13.5
670.78729	45.8
671.51379	48.1
672.19586	29.9
673.54761	27.9
675.51068	190.2	y (7) (1+)
676.52032	73.0
677.48315	15.0
678.15576	104.7
678.86487	40.2
679.55048	29.6
681.08478	2.3
681.78406	5.3
682.56970	18.9
684.16394	107.2
684.82257	26.2
685.42963	55.5
686.51855	19.9
687.80786	25.9
688.40900	74.9
689.06390	88.0
689.92657	69.4
692.81244	45.5
693.54437	39.6
694.89948	179.4
695.77698	84.0
697.02869	72.2
697.91302	218.9
699.01935	60.1
699.77832	37.2
701.03577	21.8
702.34955	5.3
704.83282	36.0
705.81934	97.7
706.83386	252.1	b (7) (1+)-H2O
707.49200	30.7
710.26569	192.6
711.12415	381.8	[M+2H] (2+)-NH3-H2O
712.49414	54.0
713.10297	42.6
713.92517	5.8
714.63654	36.4
715.86835	51.5
716.60919	86.8
717.36774	52.3
719.24475	814.5	[M+2H] (2+)-NH3, [M+2H] (2+)-H2O
719.97809	589.7
720.84167	53.9
721.88940	33.4
729.71729	15.9
732.52301	149.2	y (8) (1+)
733.53308	27.0
734.50891	5.0
735.74524	9.4
738.54626	58.5
739.56500	18.4
740.43347	13.1
742.65308	14.7
744.34052	6.5
745.50879	27.9
747.42633	45.0
750.65454	71.7
751.51758	30.6
754.48065	17.9
755.46814	10.5
757.43042	4.4
758.47430	33.3
763.40234	49.4
764.89429	24.6
770.09937	23.8
773.71362	70.6
775.09601	4.0
776.70618	30.7
777.59412	8.4
778.48419	8.9
780.53998	36.5
781.52478	55.8
782.59424	42.4
785.69104	28.8
786.59564	61.0
788.14856	32.9
789.58826	6.0
790.60413	88.7
793.61298	19.3
794.55292	7.8
795.68567	7.1
797.59540	6.3
798.57861	24.8
799.51001	51.0
800.45209	26.3
801.73712	55.2
802.48517	30.4
803.54315	88.0
804.63538	32.1
809.42896	58.2
811.10382	13.1
812.45709	45.1
813.48218	4.2
815.55957	21.3
816.61603	2.6
817.88055	26.0
818.71045	33.5
819.54248	5.2
820.35010	18.0
821.42627	4.9
823.68134	51.4
824.39703	102.9
825.59644	39.8
826.58124	16.1
828.57019	66.6
829.30658	48.5
830.49969	42.8
833.41766	27.5
834.51660	13.1
835.40759	15.2
836.51459	15.5
838.19653	4.5
838.85449	18.6
840.29681	24.5
841.35303	7.1
842.60913	29.3
844.28271	44.4
845.48651	15.1
846.82214	14.0
848.47485	11.0
849.65576	109.2
850.68726	31.7
852.43213	151.5	b (9) (1+)
853.48035	9.2
854.65668	28.3
855.49115	31.9
856.45892	21.4
857.85352	7.1
858.73926	54.7
859.58002	13.7
860.77979	40.5
861.52710	23.3
862.61896	32.0
863.41345	26.4
865.82458	73.1
866.46661	17.0
867.54395	20.8
869.61523	22.7
870.44250	108.4
871.78369	9.3
873.61176	50.9
875.61853	10.8
876.39606	14.0
877.23328	38.9
879.38562	45.3
880.59882	18.4
885.59589	69.1
886.27350	94.7
887.30127	77.4
888.42267	34.1
889.52515	7.6
895.36450	73.9
896.45648	39.7
898.90271	36.5
899.89911	31.5
901.58173	10.9
902.60406	6.5
905.37286	23.7
906.80170	59.2
907.99005	20.1
909.67340	21.2
910.85223	17.2
911.62189	9.7
915.96564	38.6
918.53931	95.0
919.64441	23.9
922.64307	39.2
924.49176	52.4
929.29510	18.8
931.68439	25.5
936.10742	7.3
937.10590	5.5
938.01147	8.3
938.63739	16.4
940.06268	18.6
941.83191	2.8
946.64447	16.1
947.91119	49.7
950.54803	53.2
951.54651	82.6
952.56610	11.4
953.19861	29.6
954.22943	65.7
955.56525	28.8
956.64960	25.2
957.82581	14.8
959.77490	16.6
960.64929	6.6
962.75385	17.3
963.75073	25.6
964.60449	18.7
965.33490	16.0
966.61017	5.1
967.31641	34.0
968.57928	31.7
970.99072	17.9
974.64056	31.9
975.54321	2.0
977.21423	13.1
978.32428	6.4
979.16858	39.9
980.83875	37.2
981.69153	17.2
984.59021	12.7
985.59723	19.3
988.64606	37.8
989.63812	16.8
991.22211	63.0
992.28687	71.9
993.97864	48.2
994.63074	14.6
995.34741	7.6
997.19104	16.6
997.84930	15.0
998.56323	10.6
999.27527	34.2
1001.56195	19.1
1005.49713	8.1
1008.57910	151.8	b (11) (1+)
1009.68164	19.1
1010.64844	26.1
1011.53973	23.6
1013.46320	15.8
1015.55042	2962.4	y (11) (1+)
1016.65320	1078.7
1018.38824	66.6
1019.12939	10.0
1021.49677	12.2
1023.55438	20.6
1024.39856	10.3
1025.53735	10.6
1026.67969	9.0
1027.60693	5.0
1034.61060	23.4
1038.72461	17.9
1040.22766	14.5
1041.57312	5.3
1042.56348	22.5
1051.80872	9.7
1052.49915	8.7
1053.94067	2.3
1056.53601	7.5
1061.77441	4.8
1065.52136	8.3
1066.59351	20.2
1069.59106	16.4
1070.55237	12.7
1071.75830	10.0
1075.63818	10.0
1076.71045	16.7
1079.60657	90.1
1080.49304	25.7
1081.64917	10.5
1085.71582	10.4
1086.63098	10.2
1087.56506	31.1
1088.59827	19.1
1095.66223	5.3
1096.61646	4.6
1097.55811	20.4
1099.31274	4.3
1101.80859	22.3
1102.47266	12.2
1103.54468	18.6
1105.66077	47.3
1110.66748	5.6
1112.56287	11.1
1116.69873	15.1
1121.71753	13.0
1123.57971	8.4
1124.67639	22.3
1126.67090	40.4
1127.53760	33.7
1130.69922	5.6
1141.79321	12.4
1142.61108	12.6
1143.55115	16.9
1144.59448	470.9	y (12) (1+)
1145.62720	184.0
1146.29150	11.3
1153.56226	23.8
1157.62561	27.2
1160.84717	3.6
1169.49390	10.1
1170.60449	6.7
1171.81958	4.6
1175.39233	17.7
1178.72803	85.7
1179.73108	29.5
1183.40308	7.7
1185.86389	6.4
1188.85327	34.1
1189.82886	15.6
1195.62805	37.7
1199.65063	12.7
1200.79700	11.2
1209.79211	6.5
1210.56519	16.9
1212.54236	3.6
1213.67053	48.0
1214.68152	69.5
1215.65637	16.9
1216.45544	6.9
1220.46289	10.5
1221.60620	6.6
1226.21997	11.7
1228.82324	5.7
1232.13525	15.3
1234.59119	9.6
1238.54370	3.8
1243.77698	308.7	y (13) (1+)
1244.66870	156.3
1246.43335	20.1
1247.81494	10.0
1253.64001	11.1
1254.72412	8.1
1262.81885	10.0
1265.56250	20.5
1268.74121	18.5
1272.91748	9.4
1280.79077	12.3
1282.65698	25.2
1283.56067	20.3
1284.59241	7.2
1291.91418	45.1
1303.54895	14.5
1308.67407	16.0
1309.70154	43.0
1311.07849	20.7
1317.80542	23.1
1324.98035	11.4
1326.72217	26.9
1327.80493	3.4
1380.80396	13.6
1418.81348	70.3
1443.50806	7.9
