# Supplementary material for: Top-Down and Bottom-Up Identification of Proteins by Liquid Extraction Surface Analysis Mass Spectrometry of Healthy and Diseased Human Liver Tissue
Source: J Am Soc Mass Spectrom. 2014 Sep 3;25(11):1953–61. doi: 10.1007/s13361-014-0967-z (PMC4197381; doi:10.1007/s13361-014-0967-z)
Supplement: Supplementary file 7 — (ZIP 2096 kb) [file 13361_2014_967_MOESM7_ESM.zip › data/GPPQEEEEEEDEEEEATKEDAEAPGIR_-5_2_75460.txt]

m/z	i	matches
312.29285	8.6
323.50418	2.5
324.29294	15.4
332.25043	2.6
333.31784	13.4
335.35672	7.6
341.21933	7.4
345.05554	2.6
347.08896	18.8
355.42850	8.7
357.24402	2.6
361.49249	5.9
380.34085	42.0	b (4) (1+), b (10) (3+)-NH3
383.23224	8.7
385.29581	5.6
388.57068	9.0
390.27255	2.9
402.32147	9.2
406.35284	13.9
419.06479	7.7
420.18335	4.4
424.26633	6.4
427.34717	2.6
442.34564	8.4
445.11041	7.7
446.41455	23.5
452.62256	16.0
458.35623	4.9
459.22156	9.5
465.64822	15.8
474.27563	14.0
475.27600	3.9
477.53223	2.9
484.24554	12.1
488.13318	3.0
491.21585	29.9	a (9) (2+)-NH3, b (5) (1+)-H2O
492.12463	7.4
496.42340	9.1
499.20441	12.6
509.52551	17.2
510.21027	12.2
513.32495	107.2	y (5) (1+), b (9) (2+)
514.25970	20.6
517.35620	5.2
521.05334	11.8
524.37695	2.8
525.41248	27.9
533.37109	2.7
534.27032	10.5
541.15753	4.6
546.33820	5.8
553.37903	5.7
557.66418	8.7
558.89160	13.5
573.24261	3.8
576.19116	11.8
580.28394	7.1
585.33472	5.5
590.19312	10.6
591.34052	2.8
594.04541	16.6
602.69122	20.1
603.30914	26.7
613.18860	3.9
614.17914	11.2
616.16290	3.9
620.65070	15.8
621.26648	3.5
622.37909	18.6
627.32983	3.7
629.39728	10.5
634.05652	8.1
636.31934	9.6
638.23352	47.7	a (17) (3+)-NH3, b (6) (1+), a (17) (3+)-H2O
640.47253	3.6
641.39636	5.1
642.44788	23.4
643.19073	6.7
644.28809	8.3
653.47632	11.5
654.21161	4.6
665.38684	4.2
666.49500	4.9
669.39258	18.0
671.26257	7.6
672.19373	5.7
676.84772	29.3	a (12) (2+)-NH3, a (12) (2+)-H2O
684.72668	11.9
690.38916	2.9
693.83325	7.2
694.66418	23.3
695.50745	3.7
697.48877	11.0
705.52185	6.0
707.16461	2.6
708.43665	35.3
710.32007	12.4
713.49823	97.8	y (7) (1+)
714.48230	18.9
715.46326	13.3
721.26282	8.6
723.22620	6.3
732.66235	13.0
736.18640	6.1
744.34119	5.9
749.49731	29.7	y (14) (2+)-NH3, y (14) (2+)-H2O, a (13) (2+), b (7) (1+)-H2O, b (7) (1+)-NH3
750.47510	29.4
758.27875	5.1
758.95972	15.3
761.21729	12.2
763.39545	13.3
765.85059	23.7
767.24121	62.6	a (20) (3+), b (7) (1+)
768.03650	6.2
774.37128	7.2
785.49023	40.0	a (21) (3+)-H2O, a (21) (3+)-NH3
786.53577	7.6
787.44690	17.4
796.24048	31.4	y (21) (3+)-H2O, y (21) (3+)-NH3
800.20154	13.3
802.42249	8.0
803.27271	28.8
807.34485	3.3
813.93274	20.3
821.31323	26.3
823.42249	123.2	y (15) (2+)
824.18286	29.4
826.02905	8.8
827.26038	4.2
828.51379	75.6	a (22) (3+)-NH3, y (8) (1+), a (22) (3+)-H2O, b (14) (2+)
829.48828	13.9
830.54492	7.4
831.22095	10.2
833.55225	23.6
834.41406	2.6
841.60217	5.6
842.46045	12.6
843.65015	32.5	b (22) (3+)
851.35266	16.2
851.97937	4.8
856.94324	6.8
860.30334	6.1
864.24377	13.1
865.08716	9.3
867.46021	12.2
868.40588	23.6
871.49451	2.9
874.48083	20.1
876.35034	15.2
879.09302	29.1	b (8) (1+)-H2O, b (8) (1+)-NH3, a (15) (2+), y (16) (2+)-H2O, y (16) (2+)-NH3
880.13562	16.0
883.45776	5.2
885.53333	62.8	b (15) (2+)-NH3, a (24) (3+)-NH3
886.77856	13.7
887.90601	103.6	y (23) (3+), y (16) (2+)
893.51563	16.4
896.28967	13.5
897.42798	28.7
898.34265	4.0
899.46887	16.9
902.50830	13.1
906.48621	34.1	a (16) (2+)-H2O, a (16) (2+)-NH3
910.30237	11.3
912.67383	2.6
914.42676	7.7
915.43823	4.1
919.93433	13.6
921.59192	7.3
924.48499	7.7
926.35864	25.2
927.13574	4.0
928.43774	6.4
932.92273	11.7
936.59656	11.5
937.28418	8.5
939.51843	5.3
940.59180	4.0
942.13879	17.8
943.00745	15.4
944.98230	51.5	y (17) (2+)
945.93945	85.5
946.54321	32.4
949.89807	12.8
951.31775	17.1
953.66858	10.6
957.67273	199.5	y (9) (1+), y (25) (3+)-NH3, y (25) (3+)-H2O
958.52966	62.5
959.69177	9.5
961.14136	21.8
962.26672	73.1
963.56274	482.0	y (25) (3+)
964.55640	80.1
965.33813	6.2
966.65332	141.8
967.74585	81.1
968.51172	3.2
970.60620	17.2
971.64246	28.9	b (17) (2+)-NH3
972.62842	53.6
973.71021	51.8
974.57031	17.3
975.23865	48.9
976.56274	22.8
978.58105	28.6	b (17) (2+)
979.86853	8.8
980.54590	3.5
983.13184	75.7
984.55481	56.5
985.90881	47.1
988.69067	6.3
990.21631	51.2	y (26) (3+)-H2O
990.86975	68.1	y (26) (3+)-NH3
992.95459	24.2
994.09949	103.7
996.44336	270.5	y (26) (3+)
997.63147	185.6	a (9) (1+)
998.60583	4.2
999.63831	107.5
1000.96277	45.7	y (18) (2+)-NH3, y (18) (2+)-H2O
1004.03003	10.4
1004.82410	5.8
1006.16699	43.0
1019.52832	5.2
1024.21887	31.0
1025.28857	5.6
1026.38342	15.8
1029.60266	3.9
1039.45459	11.5
1048.53418	8.4
1050.32703	5.8
1061.46411	18.1
1063.55457	14.9
1065.20898	42.0	y (19) (2+)-NH3, y (19) (2+)-H2O
1067.65479	10.7
1069.56921	8.7
1074.20190	141.7	y (19) (2+)
1074.91809	85.4
1076.16150	5.9
1079.38257	56.3
1080.29211	8.3
1085.53394	14.4
1099.98914	10.2
1115.47498	3.9
1117.66675	2.4
1121.40369	4.9
1124.20093	5.1
1130.20789	61.8	y (20) (2+)-NH3, y (20) (2+)-H2O
1134.44922	11.4
1136.52979	9.9
1139.03784	252.7	y (20) (2+)
1139.99023	91.7
1153.44482	45.2
1154.33276	3.8
1156.26672	29.0	b (20) (2+)-NH3, b (20) (2+)-H2O
1158.05603	24.4
1160.62634	28.0
1165.88171	110.9	b (20) (2+)
1167.44482	17.0
1169.66772	30.1	y (11) (1+)-NH3
1171.34509	22.3
1173.23535	23.3
1179.47205	44.6
1183.13501	145.7
1183.81873	39.2
1186.70374	25.7
1187.64734	44.5	a (21) (2+)
1188.63745	22.4
1191.12463	28.4
1192.92822	37.4	b (21) (2+)-NH3
1194.77637	72.2	y (21) (2+)-NH3, y (21) (2+)-H2O
1195.56262	17.8
1199.42151	2.6
1203.18164	190.6	y (21) (2+)
1204.16382	137.4
1205.43970	7.6
1207.49011	8.0
1209.83875	21.8
1214.34399	21.5
1224.55884	4.3
1230.46094	17.3
1238.62964	22.7
1243.04407	32.6	a (22) (2+)-H2O, a (22) (2+)-NH3
1245.50330	25.6
1246.23010	38.4
1247.70276	17.0
1250.30054	34.2
1251.18323	19.9
1251.91882	18.8
1257.30225	63.5	b (22) (2+)-NH3, y (12) (1+)
1258.84351	39.1	y (22) (2+)-H2O, y (22) (2+)-NH3
1259.97095	23.3
1266.41003	46.8
1267.73303	271.0	y (22) (2+)
1268.60999	92.6
1269.40723	12.6
1270.23474	10.7
1271.32556	8.5
1282.79688	4.9
1284.49548	5.7
1292.64648	3.7
1296.73303	18.2
1301.34937	26.6
1302.03943	27.2
1305.38342	10.2
1307.64172	20.5
1313.83606	12.0
1316.56775	2.3
1319.70618	7.2
1322.96838	41.3	y (23) (2+)-H2O, y (23) (2+)-NH3
1323.83142	19.9
1325.02478	32.4
1332.03479	100.5	y (23) (2+)
1333.00879	70.6
1333.62488	63.8
1336.56348	13.0
1341.21521	3.9
1343.50098	34.2
1352.24976	26.6
1356.41309	9.3
1363.72473	10.4
1367.96790	8.9
1369.37793	19.7
1373.49841	1.7
1380.60364	6.7
1386.50244	11.7
1388.04785	30.6	y (24) (2+)-NH3
1388.65552	89.3
1396.61707	113.2	y (24) (2+)
1398.78259	28.0
1406.31689	3.7
1416.15918	11.3
1428.26733	12.8
1431.50122	5.1
1434.51147	19.4
1435.67871	39.9	y (25) (2+)-NH3, y (25) (2+)-H2O
1444.87634	563.8	y (25) (2+)
1445.70874	564.7
1446.42981	12.4
1447.07947	16.3
1470.76331	6.6
1474.64734	6.5
1479.06335	6.8
1486.76587	12.3
1490.54675	3.5
1491.55139	14.4
1496.73938	7.1
1502.70605	12.6
1503.46753	14.8
1505.74646	8.9
1506.37842	8.4
1509.65735	10.5
1516.89258	5.4
1528.50330	12.3
1544.74500	6.5
1550.79724	13.9
1563.74109	9.0
1575.66736	10.5
1576.49646	14.1
1584.81396	3.6
1602.41028	4.8
1632.98120	3.8
1634.73096	4.7
1635.53076	17.5
1638.32825	9.9
1640.38770	9.4
1646.39636	9.2
1647.07935	2.7
1656.73816	22.3
1666.54175	2.7
1676.50085	11.6
1682.67944	9.0
1690.09924	5.7
1693.78955	27.4
1703.58813	4.2
1705.81067	15.1
1707.68066	17.5
1768.68408	16.2
1769.56433	13.6
1774.09912	12.3
1786.69763	9.9
1799.59387	6.0
1806.76489	11.3
1823.52234	9.4
1857.67822	3.1
1874.34106	4.3
1888.87598	31.6	y (17) (1+)
1890.96204	7.0
1913.71252	11.3
1923.25000	7.1
1934.79810	6.7
1958.95032	5.4
1959.55627	8.8
1964.83887	6.3
