# Supplementary material for: Top-Down and Bottom-Up Identification of Proteins by Liquid Extraction Surface Analysis Mass Spectrometry of Healthy and Diseased Human Liver Tissue
Source: J Am Soc Mass Spectrom. 2014 Sep 3;25(11):1953–61. doi: 10.1007/s13361-014-0967-z (PMC4197381; doi:10.1007/s13361-014-0967-z)
Supplement: Supplementary file 7 — (ZIP 2096 kb) [file 13361_2014_967_MOESM7_ESM.zip › data/ENILFGMGNPLLDISAVVDKDFLDK_-5_2_74227.txt]

m/z	i	matches
284.30396	10.6
286.27243	2.7
289.15482	2.9
294.27704	22.0
295.77429	5.4
301.17422	9.8
302.41235	4.7
306.36411	21.3
307.47546	5.6
311.38165	38.1
324.39249	7.6
326.38199	10.3
329.25146	40.5
336.32614	2.6
339.33313	65.4
340.37448	2.2
341.22491	18.5
342.17444	4.8
345.38016	7.1
352.22519	3.1
357.22754	105.3
358.31729	4.5
359.37961	7.8
362.53165	14.8
369.36478	3.9
371.40698	6.2
379.41086	3.5
380.42200	7.7
385.30176	2.9
391.24359	6.2
393.28909	4.8
395.38965	6.8
399.68152	2.8
403.42834	7.6
404.32507	12.2
413.43936	16.0
415.66357	11.3
424.43329	27.0
425.42575	14.2
431.49359	8.4
435.34717	7.9
437.33771	9.6
438.28699	7.6
440.40665	3.3
442.50693	17.3
443.70514	5.2
450.90894	10.7
452.24518	102.9
453.43268	28.6
454.41052	12.9
458.22995	13.1
459.43918	14.9
460.55795	14.5
461.92239	16.1
463.52499	12.7
470.29327	58.5
471.38876	8.1
476.24991	9.2
477.43231	16.8
478.46799	34.7
480.49948	4.9
481.22369	11.4
487.36328	5.8
488.23090	4.9
504.21771	46.5
504.84845	11.0
511.44952	3.3
522.46893	45.3
523.40149	2.7
525.32819	26.8
526.32703	6.8
529.57074	12.2
531.55566	10.6
534.48572	5.9
541.76422	24.2
543.36426	5.0
544.33197	2.9
549.13086	6.8
555.60895	8.0
562.40302	8.2
563.39001	7.5
568.16168	5.6
571.35333	30.0
572.42981	28.5
573.43500	23.0
574.30725	9.3
575.88037	24.5
579.31232	21.6
582.36737	4.9
583.40753	7.8
587.38940	7.4
589.24927	45.0
593.48920	6.4
595.51105	22.1
599.41241	104.9
600.47931	83.2
601.48029	45.4
603.26294	11.9
604.41010	31.0
605.36987	2.9
607.31177	3.9
611.35144	2.4
613.89636	34.8
616.62720	10.2
617.47400	117.0	b (5) (1+)
618.53094	36.9
619.58246	23.8
620.30194	16.6
625.49127	4.9
629.56085	9.7
630.54742	21.2
631.33618	11.7
632.41913	6.1
639.42975	53.4
640.70062	26.0
641.37024	3.9
643.38019	5.6
644.49402	20.3
646.52051	6.9
647.47931	5.8
648.48108	14.0
649.68188	2.7
656.15576	118.2	b (6) (1+)-H2O
657.53229	81.3
658.76776	20.1
664.39130	11.1
669.36786	6.9
674.28412	12.0
675.43427	7.8
676.27081	31.2
680.15546	16.9
683.50690	18.7
689.57550	6.1
695.94751	24.4
707.44226	6.5
711.51520	3.8
712.73187	11.6
713.52173	7.7
714.66815	4.2
715.51813	12.2
716.53064	54.0
718.48834	12.7
720.37561	9.9
721.68164	19.1
729.55762	10.7
733.18665	44.9
734.52075	16.5
735.59705	12.7
741.54828	14.3
748.55359	5.5
759.16229	37.4
760.28333	6.5
763.86804	3.3
765.73889	75.6
766.52454	17.6
768.07361	13.5
771.05566	9.7
771.66193	15.1
777.61646	19.4
778.57861	6.1
782.04218	31.3
783.53406	9.8
786.51068	9.7
787.63831	46.7
788.45496	82.3
789.56976	119.1	y (14) (2+)
790.41626	35.8
791.60754	28.5
793.10205	23.8
797.02496	12.9
799.29114	2.7
801.47217	7.9
803.22186	110.0	y (22) (3+)
804.05408	67.9
805.60034	60.5
806.50311	16.6
807.62421	5.7
810.26306	6.6
812.59821	26.1
813.54297	23.8
815.67053	44.6
816.55237	19.7
820.65247	17.4
823.49646	10.3
825.50323	2.8
827.51495	15.1
828.43927	17.0
829.92035	41.2
830.94452	27.1
832.46326	9.0
834.68005	5.9
836.66815	19.7
841.44287	130.3	y (23) (3+)
843.14966	97.4
844.09821	21.2
844.96692	30.8
845.57990	21.0
846.78778	98.8
849.07794	40.5
849.94281	24.0
850.63629	5.0
851.77057	6.3
853.43854	10.9
857.50262	54.2
858.54138	10.8
860.50250	15.5
862.50555	49.8
863.84290	1.7
864.76373	15.8
866.94183	12.5
872.55310	45.0
874.08148	11.2
877.37524	14.7
878.02673	4.4
878.64111	35.1
880.61633	15.6
883.27698	25.6
885.54144	44.3
886.55731	4.8
887.35614	37.6
888.48132	48.8
889.22601	13.1
891.96759	10.9
894.88397	168.4	y (16) (2+)
895.72803	172.0
896.53033	8.2
898.15875	88.0
899.99652	27.0
902.31812	16.4
903.81848	18.1
904.73718	76.2
905.47089	37.6
906.96387	30.6
910.26257	75.0
911.09216	57.8
913.04297	23.0
914.71454	2.4
924.67169	6.4
930.06360	53.8
934.57318	7.1
936.65747	35.1
940.63324	27.0
942.61029	16.5
944.47034	15.3
945.62036	35.4
949.98621	82.7
951.88373	246.4	y (17) (2+)
952.88831	107.5
953.83362	37.7
958.50317	14.1
959.57605	21.5
960.64532	39.8
963.51837	13.0
965.00269	6.0
966.63318	16.0
967.63177	31.9
969.73444	11.5
972.61523	48.0
976.86658	8.4
978.20087	49.5
979.38434	172.4	y (8) (1+)
980.44543	1281.8	y (18) (2+)
981.19244	666.6
982.37976	82.8
983.25641	14.7
984.44208	12.4
986.29266	19.4
987.61761	13.9
991.64557	18.2
993.53705	32.0
998.61707	7.6
1001.76459	23.3
1003.21759	27.7
1004.73773	63.8
1007.02045	8.8
1008.64648	66.5
1010.60870	10.2
1014.56982	5.3
1016.74652	25.4
1018.86340	18.7
1022.41016	14.9
1023.54419	8.2
1029.63538	17.4
1038.67566	33.1
1039.60437	7.8
1042.28491	92.2
1045.45850	162.7
1046.28870	248.3	y (19) (2+), a (10) (1+)
1047.21375	52.2
1052.48157	26.4
1053.49829	8.4
1054.25244	43.6
1055.55750	23.0
1057.24561	63.7
1058.16919	48.9
1059.72278	36.1
1060.69373	22.3
1065.38074	22.8
1066.15503	15.8
1067.27319	37.4
1069.92041	21.7
1071.63733	16.1
1072.99976	3.6
1074.39929	2159.0	y (20) (2+)
1075.26904	1631.2
1076.11169	256.3
1077.03772	28.0
1078.90869	11.0
1079.66614	3.5
1083.49707	9.9
1084.90613	26.6
1087.78760	7.4
1088.55603	51.5
1089.62793	8.0
1090.56921	47.2
1092.32715	26.0
1096.56848	7.2
1097.95251	240.4	a (21) (2+)-H2O
1098.81885	218.2	a (21) (2+)-NH3
1099.64319	8.8
1101.52844	4.6
1107.60120	17.1
1112.07117	41.1
1113.52991	9.3
1115.98267	39.7
1122.46863	27.9
1123.74280	38.8
1132.00952	29.2
1133.21436	15.2
1138.40210	32.8
1139.31958	43.5
1140.69836	20.6
1141.90784	11.7
1142.70605	7.9
1145.61584	4.3
1146.23303	18.7
1147.93518	1597.4	y (21) (2+)
1148.72131	1189.1
1149.85278	66.9
1150.67712	19.1
1152.49280	7.8
1153.19678	3.6
1154.34460	75.2
1155.11877	58.8
1156.86401	69.3
1161.53320	4.3
1162.80286	10.2
1164.44580	18.5
1169.60925	12.2
1171.08923	46.8
1172.88013	3.0
1193.82361	15.3
1194.77954	7.1
1196.38794	54.6
1204.32751	831.1	y (22) (2+)
1205.29492	687.7
1206.27271	61.7
1207.25452	21.1
1209.37683	18.3
1210.59521	9.0
1211.53003	10.8
1223.57556	4.0
1228.63818	8.7
1230.79858	9.0
1235.49817	16.4
1238.86145	10.1
1239.67896	10.5
1240.98621	8.4
1241.79675	25.6
1242.77576	3.4
1258.67334	12.6
1261.03271	160.2	y (23) (2+)
1261.83740	45.2
1262.45886	7.5
1264.67883	9.7
1269.47705	299.0
1270.63086	104.3
1290.73218	3.2
1295.71887	6.8
1300.35095	17.9
1309.60120	16.4
1320.74744	5.6
1321.78638	13.5
1323.33557	26.9
1325.36096	31.7
1329.89136	5.5
1332.72412	22.0
1335.16382	7.1
1348.63086	17.5
1349.70728	4.5
1350.82666	17.1
1351.91272	3.1
1362.20264	33.7
1363.87683	29.1
1369.72302	13.1
1382.82776	14.2
1385.92322	8.2
1386.82361	11.4
1388.78577	26.5
1395.26489	5.1
1396.90247	4.9
1414.20459	7.2
1437.67261	2.8
1441.73596	5.9
1465.78125	26.9
1496.73743	5.9
1511.75000	4.8
1530.72644	3.0
1534.67041	22.0
1568.68896	5.9
1571.99524	4.0
1579.99243	3.2
1580.89075	8.4
1595.99731	5.2
1596.82568	4.3
1627.79321	51.8
1643.47827	5.9
1645.95313	14.9
1689.49658	5.9
1696.84131	3.2
1735.82556	4.0
1755.73218	17.1
1763.70227	3.6
1814.89441	6.5
1850.24048	6.2
1886.92322	9.5
1944.88135	11.3
1985.25793	13.7
