# Supplementary material for: Top-Down and Bottom-Up Identification of Proteins by Liquid Extraction Surface Analysis Mass Spectrometry of Healthy and Diseased Human Liver Tissue
Source: J Am Soc Mass Spectrom. 2014 Sep 3;25(11):1953–61. doi: 10.1007/s13361-014-0967-z (PMC4197381; doi:10.1007/s13361-014-0967-z)
Supplement: Supplementary file 7 — (ZIP 2096 kb) [file 13361_2014_967_MOESM7_ESM.zip › data/NMITGTSQADCAVLIVAAGVGEFEAGISK_-5_4_43380.txt]

       m/z	          i	matches
 280.34979	      14.1
 284.17163	       3.4
 300.07382	       2.3
 303.30704	       4.3
 326.51776	      10.5
 329.59659	       3.3
 331.47812	      16.4
 341.37338	      19.6
 343.43079	       8.1
 347.16992	      27.2
 351.24841	      11.6
 359.37604	      72.2	y (11) (3+)-H2O, y (11) (3+)-NH3, b (3) (1+)
 361.20404	       4.3
 367.54691	       5.4
 370.39584	       5.6
 372.42709	       6.0
 375.16589	      16.3
 384.29184	       3.2
 386.42999	      16.5
 389.10355	      32.6	y (12) (3+)
 394.20081	       6.5
 395.36749	       2.9
 397.92261	       2.3
 399.17276	       8.1
 401.10303	       3.6
 403.38745	      10.6
 404.30984	      49.9	y (4) (1+)
 405.35880	       7.4
 406.41272	      19.2
 408.60773	       5.0
 426.44971	       3.0
 436.87634	      12.0
 443.28772	       4.6
 453.36102	      14.4
 458.37170	      33.8	y (5) (1+)-NH3
 459.45645	      11.3
 460.42761	      11.5
 461.35883	      12.2
 475.27618	      40.4	y (5) (1+)
 485.20514	       4.9
 488.35721	      15.3
 489.16125	       2.1
 491.42108	      10.9
 492.27722	       4.7
 506.54510	      15.4
 510.12024	       7.2
 512.86719	      14.7
 517.19281	       6.1
 518.21429	       2.4
 520.47882	      14.4
 525.39459	      10.4
 533.39142	       3.9
 535.20496	       3.6
 536.37146	       7.4
 537.41431	      11.6
 540.22723	       3.9
 548.75250	      11.9
 553.35602	      11.0
 556.14050	       5.2
 557.51709	       8.5
 562.39948	       7.2
 565.69861	       6.7
 569.46936	      25.1
 570.24799	       6.3
 571.24365	      16.6
 573.31213	      28.3	y (12) (2+)-H2O
 574.33911	       9.5
 584.30438	       2.8
 586.54926	      21.9
 587.63361	       4.4
 590.20721	       2.6
 592.24298	      20.2
 601.41754	       7.1
 602.35553	       3.3
 604.50128	      44.7	y (6) (1+)
 605.56177	       9.4
 618.31146	      17.5
 624.60297	       7.6
 625.65796	      15.9
 628.58441	       2.8
 632.56433	       7.9
 635.02948	       9.7
 636.39954	       9.7
 637.82532	      14.8
 640.39685	      13.2
 641.50543	       7.7
 646.56207	      12.9
 648.13275	      57.5
 653.11572	       6.3
 654.35876	      35.2
 656.54218	       6.7
 658.96765	      11.6
 668.53528	       3.0
 669.49976	      16.8
 670.34869	       5.6
 671.83649	       8.4
 674.56305	      25.2
 676.36469	       3.1
 678.73468	       3.6
 690.50494	      40.0
 692.52661	      16.2
 694.70819	       7.9
 697.89252	      33.2
 698.58331	       9.2
 703.56403	     155.5	b (14) (2+)
 705.38794	      12.6
 706.46930	      41.2
 709.03851	      50.9
 710.32507	       2.1
 713.40155	      13.4
 715.10553	      21.1
 717.45294	      20.4
 720.55505	      15.8
 722.29773	      27.9
 727.53345	       9.2
 730.31299	      30.2
 731.18488	      16.7
 732.44867	      10.3
 734.50153	      10.0
 737.43750	      10.0
 742.60345	      11.4
 744.63409	      31.9	b (23) (3+)-H2O, b (23) (3+)-NH3
 750.80316	       6.8
 751.48639	      66.3	b (15) (2+)-H2O, b (15) (2+)-NH3, y (7) (1+)
 752.70264	      30.1
 753.75549	      36.8
 757.97107	      15.3
 759.25122	      14.7
 760.16278	     203.9	b (15) (2+)
 761.07721	     116.2
 762.23615	      21.6
 762.86389	      20.2
 765.58911	       4.8
 766.46674	      13.4
 769.57935	       3.4
 770.55243	       3.7
 774.51764	      13.0
 779.19489	      46.2	y (24) (3+)
 781.23273	      23.7
 782.41162	       9.7
 785.56146	       7.8
 786.49811	      12.4
 788.41602	      29.9	b (24) (3+)-NH3
 789.77802	      17.4
 791.55493	       8.8
 795.99377	      16.2
 797.40765	      27.2
 799.49750	       7.0
 800.57959	       9.0
 801.58557	      11.3
 802.27020	      49.6
 803.93024	       7.5
 809.28149	     293.5	b (16) (2+)
 810.19659	     239.8
 811.22498	      16.1
 812.20996	      12.9
 813.66187	       6.3
 814.57599	      20.0
 815.45831	       8.4
 816.41895	       8.7
 818.01221	      31.0
 819.29718	      16.0
 820.46362	      18.1
 821.65692	      10.1
 823.85834	      18.9
 825.17761	      14.1
 825.77985	      15.0
 827.71191	      19.7
 828.55206	      49.9
 830.03589	      27.1
 830.86823	      16.0
 832.33618	      47.3	y (26) (3+)
 833.54749	      24.9
 834.81403	       3.5
 835.52258	      14.1
 837.05292	      49.2	b (17) (2+)-NH3
 840.30408	      34.9
 841.55688	      16.3
 842.47552	      10.9
 844.81866	     233.3	b (17) (2+)
 845.76782	     505.9
 847.85004	       2.4
 851.63324	      13.2
 852.64056	      73.5
 854.64935	      64.5
 856.73950	      85.2	y (18) (2+)-NH3, y (18) (2+)-H2O
 857.56427	       4.6
 859.99359	      58.5
 860.64801	      32.4
 861.69562	       5.4
 862.42664	      10.7
 863.39661	      36.9	y (8) (1+)-NH3, y (27) (3+)-NH3, y (27) (3+)-H2O
 864.44446	      17.0
 865.60394	       5.5
 868.55145	       6.8
 870.79456	      12.0
 872.41156	      12.3
 873.22272	      10.6
 874.53754	      13.5
 875.54425	       3.2
 877.87866	      30.5
 878.77844	      20.2
 880.69373	     560.8	y (8) (1+), b (18) (2+)
 881.79120	      64.2
 882.54156	      25.0
 883.42529	       5.4
 884.53162	      14.8
 886.12402	      60.6	b (9) (1+)-H2O
 887.46027	      24.2
 888.63159	      38.7
 889.80542	      90.5
 891.18958	       7.2
 892.60010	      15.8
 893.67810	       8.5
 896.13470	      24.8
 898.58734	      16.4
 900.24799	      38.7	b (19) (2+)-H2O
 901.09131	      57.4	b (19) (2+)-NH3
 902.31049	      68.9	b (28) (3+)
 904.50543	      21.5
 905.42908	      17.6
 907.50262	      29.3	y (28) (3+)-H2O, y (28) (3+)-NH3
 908.89484	      95.2	b (19) (2+), y (19) (2+)-NH3, y (19) (2+)-H2O
 909.52954	      81.8
 910.13739	      69.0
 913.27429	      15.5
 914.02228	      25.6
 916.86749	     154.7	y (19) (2+)
 918.40302	      51.6
 919.44678	     164.7	y (9) (1+)-H2O
 920.54211	      39.6	y (9) (1+)-NH3
 921.59937	      23.8
 923.35095	      44.2
 927.61920	      15.6
 930.03333	      29.4
 931.23230	     103.2
 932.73450	      19.2
 933.54425	      64.4
 934.42566	     202.0
 935.38605	      25.8
 936.28925	     128.5
 937.38757	     557.5	y (9) (1+)
 938.51031	     123.0
 939.75000	     163.7	[M+3H] (3+)-NH3-H2O
 940.62122	      32.3
 941.57819	     100.2
 942.34705	      22.2
 943.09583	      23.6
 951.79034	      14.2
 956.38843	       8.6
 958.92352	      89.5	b (20) (2+)
 959.67413	      73.2
 962.02527	       6.2
 968.89624	      22.7
 969.63788	      15.5
 970.39178	       2.6
 972.60590	      14.1
 973.38171	      52.8
 977.53418	      51.7	b (21) (2+)-H2O
 978.47601	      51.5	b (21) (2+)-NH3
 982.65833	       9.2
 984.56946	       7.8
 987.28674	     157.2	b (21) (2+)
 988.10596	      89.1
 989.52869	      37.7
 990.31189	      28.2
 991.88934	      32.4
 994.27252	      79.4
 995.11792	      22.9
 996.02496	      40.3
 997.21045	     164.8
1000.53827	       2.9
1001.42670	       3.0
1002.52386	      13.1
1003.57269	      32.6
1010.63068	      37.8	y (21) (2+)
1013.10986	      56.8
1013.77686	      45.8
1016.67145	      45.2
1018.55139	      50.8	y (10) (1+)-H2O
1019.85834	      93.7	y (10) (1+)-NH3, b (10) (1+)
1020.61169	      32.5
1023.11194	      59.3
1024.80481	      55.8
1028.54578	      22.8
1029.70630	      23.1
1032.51794	      34.8
1033.74390	      23.2
1034.54089	       2.8
1035.76953	      36.9
1036.63892	     172.4	y (10) (1+)
1037.61536	      67.1
1038.36511	      45.3
1039.53650	     101.1
1042.78491	      18.0
1044.62683	       2.2
1045.59448	      15.4
1046.56787	       2.5
1047.61365	       5.8
1048.50964	       7.6
1051.56177	      74.5	b (22) (2+)
1053.61487	       3.8
1054.85181	      23.4
1058.51904	       5.9
1059.47803	      14.3
1060.87891	      16.0
1064.52832	      12.5
1065.78369	      27.6
1067.09045	      23.2
1070.44299	       6.4
1071.06726	      10.0
1071.73022	      12.4
1073.88037	      24.0
1074.52930	      65.1	y (22) (2+)
1075.49304	      78.5	y (11) (1+)-H2O
1078.61243	      12.3
1082.65405	      56.8
1086.62085	      11.2
1087.60144	      16.9
1089.62354	      13.0
1091.35400	      44.1
1093.55347	     225.3	y (11) (1+)
1094.59631	     249.3
1095.47083	      79.0
1096.52039	      41.5
1098.66028	      48.2
1099.92529	      32.9
1101.66663	      82.0
1102.76855	      41.0
1104.71497	      13.7
1105.56250	      15.3
1108.08984	      41.0
1109.57141	      13.2
1112.11938	      23.1
1113.74414	      13.6
1116.21057	       3.4
1118.03162	       2.8
1119.25488	      17.6
1120.59216	      68.9
1121.80310	      16.9
1122.56445	      43.5	b (11) (1+)
1125.22278	      46.6	b (23) (2+)
1126.04810	      23.5
1128.93701	      77.4
1135.93335	      11.2
1137.35583	      17.5
1139.06970	      10.2
1139.88513	      25.9
1140.61462	      16.0
1141.61597	      78.2
1143.70020	      35.9
1144.62341	      11.7
1148.56738	      11.4
1151.02625	      68.1
1152.13123	      49.2
1156.32947	      15.1
1157.39270	       9.8
1158.84375	      10.0
1162.06348	      19.2
1164.46033	     128.7	y (12) (1+)
1165.53809	     110.3
1166.18774	      95.8
1167.65710	      19.9
1169.48035	      21.4
1171.66650	      56.8
1180.93591	      16.1
1183.63672	       9.6
1188.44324	      46.1	y (25) (2+)-H2O, y (25) (2+)-NH3
1189.59827	      45.1	b (24) (2+)
1190.57227	       9.0
1193.04871	      36.0	b (12) (1+)
1198.36292	      42.2
1199.67090	      41.6
1200.69275	       9.0
1201.73267	       7.2
1204.41443	      95.4
1205.66833	      26.2
1206.79797	      14.8
1208.25427	      16.6
1211.91394	      53.7
1212.89563	       5.8
1214.82617	       9.1
1215.67358	      18.8
1216.43005	      26.5
1218.12866	      21.6
1219.22693	      19.4
1222.70227	      13.0
1223.62793	      25.2
1224.92224	      49.2
1225.82117	     115.1	b (25) (2+)
1228.41785	      33.2
1229.86731	      22.1
1232.11401	       9.1
1235.80408	      20.5
1236.55530	      25.4
1239.04822	     105.9	y (26) (2+)-NH3, y (26) (2+)-H2O
1239.77673	      28.1
1245.11487	      11.3
1246.33960	      42.2
1248.27417	      68.1	y (26) (2+)
1248.90601	      32.9
1253.97681	      64.2	b (26) (2+)
1254.58594	      53.5
1259.87012	      20.5
1260.68652	       2.3
1264.20996	      12.0
1267.11499	      16.7
1273.78564	       2.8
1274.63000	      13.3
1275.56628	      20.8
1276.89612	      28.3
1277.80310	       9.0
1285.11780	      48.0
1287.85950	       4.2
1289.55542	       6.4
1290.59167	       8.4
1292.06323	      17.8
1292.66602	      50.7	b (13) (1+)
1293.58325	      43.2
1294.90967	      17.1
1299.91235	      28.2
1300.80054	       8.1
1301.69812	      59.4	b (27) (2+)-H2O, b (27) (2+)-NH3
1302.77344	       1.9
1305.22742	      21.3
1310.37769	     249.7	b (27) (2+)
1311.41907	     152.7
1312.42810	      41.5
1314.14258	      22.0
1315.15283	      26.1
1315.79358	       4.4
1323.04138	      36.9
1327.68311	      20.7
1328.79163	      18.6
1330.14832	       7.0
1332.56042	      28.1
1341.83740	       8.8
1344.83618	      26.4
1345.66614	      21.8
1346.71216	       7.6
1352.66785	      10.7
1353.70203	      21.4
1354.75281	      48.5
1356.54968	      42.3
1360.62537	       9.2
1363.33093	      37.7
1365.01587	      17.8
1376.72192	       7.4
1380.95972	      12.6
1383.74756	      15.7
1388.82837	      10.2
1394.73242	       2.4
1395.68640	      34.3
1401.72571	      18.1
1405.77539	      44.4	b (14) (1+)
1406.69067	      48.5
1407.68555	      27.7
1409.14099	       2.4
1410.01599	      17.3
1413.30713	       7.0
1416.97437	      17.3
1437.41882	      32.7
1448.75464	      10.0
1456.95300	      15.2
1459.92065	      16.2
1461.23303	       4.5
1462.68921	       6.1
1465.71570	      10.8
1477.79773	      13.2
1484.86707	      13.0
1491.63977	       3.8
1494.88806	       4.6
1501.24084	      10.4
1501.91199	      30.9	b (15) (1+)-NH3
1502.92297	       8.2
1506.98193	      25.2
1518.80591	      89.3	b (15) (1+)
1519.97498	      35.9
1520.89453	      60.5
1521.98181	      10.5
1539.85779	      24.9
1542.82947	      17.2
1545.85645	       9.1
1556.66345	      13.9
1557.87964	       6.4
1560.98816	       5.2
1563.02026	       5.2
1574.83142	      19.4
1582.80640	       5.9
1584.75391	       7.5
1586.68652	       6.3
1596.46643	      10.4
1599.85046	      11.7
1601.89331	       5.2
1603.05725	       7.1
1606.83203	      11.8
1610.78271	       3.5
1614.74573	       4.8
1617.92542	      68.8	b (16) (1+)
1618.90869	      57.7
1627.24695	      13.2
1629.47803	      13.6
1641.10803	       6.3
1643.25488	       9.3
1649.89917	      16.4
1672.99768	      14.5
1674.76990	      13.4
1682.83875	       8.4
1683.80481	       7.1
1689.01099	      56.5	b (17) (1+)
1689.76904	      16.7
1697.87378	       4.5
1717.68176	      12.8
1720.16541	       4.1
1729.98157	       8.1
1742.07178	       4.2
1742.94116	      23.3
1760.02515	      43.8	b (18) (1+)
1760.87219	       5.3
1761.82434	      41.0
1763.23340	      18.5
1787.94153	      11.9
1817.08179	       2.3
1817.72424	      10.7
1819.17236	      26.6
1863.13269	      16.9
1864.92944	       5.8
1899.94653	       5.9
1915.00232	       4.1
1916.00256	      21.2
1917.09875	       4.5
