# Supplementary material for: Top-Down and Bottom-Up Identification of Proteins by Liquid Extraction Surface Analysis Mass Spectrometry of Healthy and Diseased Human Liver Tissue
Source: J Am Soc Mass Spectrom. 2014 Sep 3;25(11):1953–61. doi: 10.1007/s13361-014-0967-z (PMC4197381; doi:10.1007/s13361-014-0967-z)
Supplement: Supplementary file 7 — (ZIP 2096 kb) [file 13361_2014_967_MOESM7_ESM.zip › data/GIDIIIEMLANVNLSK_-5_2_70817.txt]

m/z	i	matches
270.26077	15.0
290.45596	15.8
297.07562	2.7
300.50177	4.7
311.33704	9.0
318.12344	4.0
324.20758	8.0
327.47681	3.6
347.45123	23.3	y (3) (1+)
349.33856	7.0
352.01788	6.3
356.41028	10.9
363.68457	3.6
369.67053	7.8
371.56348	31.4	a (4) (1+)
372.37146	2.7
375.11047	8.0
386.43616	18.5
389.33704	19.3
391.36493	6.4
397.51184	5.0
399.44147	3.2
400.25125	10.1
404.56683	13.1
407.56842	7.2
409.46390	10.7
410.38959	11.4
414.34348	14.1
416.28012	2.5
422.57004	13.9
424.26361	3.3
425.49884	11.1
426.49854	5.5
427.11139	5.5
431.97137	4.2
436.23596	10.8
437.43320	12.9
442.97583	1.8
444.46350	9.2
448.09229	4.9
459.80237	16.7
461.52048	108.4	y (4) (1+)
462.41321	17.8
468.28101	8.9
482.40820	17.6
501.24310	16.8
512.39709	27.2	b (5) (1+), a (10) (2+)-H2O
513.35864	4.8
520.25000	6.7
522.31116	7.8
533.31042	18.7
547.29639	14.3
555.45435	14.5
560.03790	49.3	y (5) (1+), y (10) (2+)
560.93402	21.4
561.53931	11.4
566.62006	2.9
568.20160	10.3
569.37213	31.3	a (11) (2+)-H2O, a (11) (2+)-NH3
579.49316	9.7
580.32733	4.8
581.45184	5.8
583.52356	6.8
584.47736	4.8
591.70825	3.3
594.46887	32.3
597.44043	9.0
599.72729	1.6
600.63623	15.6
601.31085	9.1
605.53314	27.0
609.40985	6.8
612.28064	13.1
614.48853	7.6
616.42584	4.5
623.36206	3.9
625.45105	75.5	b (6) (1+)
626.51233	26.8
633.71527	14.0
642.60657	15.4
643.38580	25.1
644.36719	12.1
648.17041	5.7
651.48291	5.8
656.54443	38.3	y (6) (1+)-H2O
657.46735	90.0	y (6) (1+)-NH3
658.56622	19.2
660.90820	24.4
661.58002	40.0
670.47809	16.5
672.51105	9.2
674.47253	265.5	y (6) (1+)
675.45557	110.0	a (13) (2+)-H2O
676.65680	7.9
677.38245	9.5
679.44012	5.4
682.44440	7.3
685.31616	9.5
687.53961	5.4
691.42529	4.8
697.13501	76.0
699.35925	14.5
702.18127	2.8
703.46179	10.4
704.08978	18.2
710.54010	6.4
712.60486	11.8
713.60693	7.1
715.88269	11.6
717.99017	17.3
718.60999	7.7
726.56921	73.1	a (7) (1+)
728.61279	23.4	y (7) (1+)-NH3
729.42377	28.1	y (13) (2+)
730.37067	6.8
731.36096	21.6
736.48352	37.0	b (7) (1+)-H2O
739.42664	26.8
740.62158	38.5
742.06787	43.5	a (14) (2+)
743.82391	32.9
744.49957	8.8
745.58655	292.0	y (7) (1+)
746.67395	78.7	b (14) (2+)-H2O, b (14) (2+)-NH3
747.66583	11.6
750.48517	6.0
754.63812	34.7	b (14) (2+), b (7) (1+)
755.63556	29.9
757.55341	3.2
758.48260	5.3
760.19757	6.2
763.31543	31.4
770.61676	26.1
771.52722	32.7
773.78857	10.0
776.72784	7.4
778.10242	32.1	y (14) (2+)-NH3, y (14) (2+)-H2O
780.47510	4.9
783.11914	8.2
791.20306	21.3	b (15) (2+)-NH3
793.53192	4.0
795.63153	64.8
796.44830	68.1
797.94067	29.9
802.10217	61.0
804.34827	16.8
806.75092	28.9
807.48755	24.8
808.53961	37.4
810.49390	103.2
811.41846	107.6
814.41492	16.6
815.49756	77.0
817.26007	26.5
818.30109	4.2
819.50977	15.4
824.85321	18.6
825.54108	8.2
827.47864	15.3
828.82745	103.8
829.75916	55.3
832.53186	60.4
835.35913	93.0	y (15) (2+)-NH3
836.57190	33.6
837.48407	37.6
840.91058	71.8	y (8) (1+)-NH3, y (8) (1+)-H2O
841.66516	22.8
842.31879	4.5
843.39093	3.9
844.62823	12.4
848.62372	3.5
849.64111	119.8
850.96808	74.0
851.80005	97.1
854.40607	48.3	[M+2H] (2+)-NH3-H2O
855.44586	55.4
856.40271	26.2
857.41327	41.2	a (8) (1+)
858.62103	109.6	y (8) (1+)
859.66376	80.8
860.87695	64.5
863.55573	362.0	[M+2H] (2+)-NH3, [M+2H] (2+)-H2O
864.30701	30.2
872.69653	8.7
873.60229	15.9
876.76135	29.6
878.49646	17.3
883.29633	15.8
883.93402	7.1
885.37512	113.7	b (8) (1+)
886.50543	92.2
888.94824	66.3
891.19995	17.5
892.55157	5.3
894.63641	13.5
895.56781	10.9
896.56635	60.0
897.70068	4.1
899.85065	68.6
901.54346	12.4
908.23102	13.3
916.42291	6.4
917.64667	4.0
918.54205	35.9
927.01581	17.9
929.28839	75.7
933.39880	35.9
935.38892	22.2
941.56482	25.3
942.65997	16.4
943.82904	86.1
944.84985	24.3
947.55829	6.2
952.32635	30.6	a (9) (1+)-H2O
955.48694	20.5
957.07574	29.7
957.78882	11.2
958.75641	18.4
961.52313	21.1
962.27722	35.9
966.41028	32.2
970.21869	88.1	a (9) (1+)
971.31989	24.4	y (9) (1+)-H2O
972.59674	46.2	y (9) (1+)-NH3
977.61395	15.2
978.65570	21.0
979.69507	10.2
985.17450	43.0
988.86243	124.2	y (9) (1+)
989.50751	18.0
990.81079	53.9
991.84485	9.8
996.71881	25.4
998.58264	281.2	b (9) (1+)
999.77539	68.6
1000.73499	27.4
1004.04938	31.8
1006.82336	59.3
1008.12451	19.5
1009.02850	82.6
1010.31024	45.2
1012.63837	15.6
1013.56775	37.8
1014.39166	7.4
1016.47510	11.0
1017.50250	22.6
1023.02136	26.1	a (10) (1+)-H2O
1025.82385	73.5
1028.51306	14.7
1032.40039	61.7
1038.41968	25.4
1043.59753	24.2
1044.80530	15.6
1051.22693	54.8	b (10) (1+)-H2O
1052.65674	15.7
1054.49170	15.4
1055.80249	23.3
1058.20361	79.1
1063.08862	22.1
1064.92053	32.4
1065.74670	39.9
1066.83508	18.8
1069.58154	248.0	b (10) (1+)
1070.73792	170.1
1071.66919	82.2
1074.19446	15.9
1078.84631	9.3
1080.07983	25.0
1081.15027	14.6
1083.49036	12.3
1084.72742	13.0
1085.76221	5.2
1088.81921	59.0
1094.59766	13.4
1100.76465	11.5
1101.91577	47.0	y (10) (1+)-NH3
1102.82544	42.3
1111.36438	66.7
1112.56982	16.2
1113.60925	21.4
1114.65662	13.6
1118.55542	70.5	y (10) (1+)
1119.77490	29.4
1123.66675	13.6
1127.19055	14.4
1127.81409	12.8
1134.69385	7.8
1143.64160	11.6
1144.56433	9.8
1149.45874	59.0
1156.87781	3.2
1158.48096	9.3
1160.82153	10.7
1161.71350	17.1
1163.15417	11.4
1165.26709	10.8
1167.09973	17.5
1167.75366	26.7
1169.89539	8.8
1173.34741	8.4
1177.24500	22.9
1179.00964	13.2
1179.77673	2.8
1183.65662	33.7	b (11) (1+)
1184.69812	27.0
1185.56177	7.5
1186.83069	3.5
1193.16040	9.3
1196.75671	23.3
1199.86511	28.0
1201.25403	27.7
1202.23425	11.0
1205.70007	13.1
1213.74988	24.2	y (11) (1+)-H2O
1214.89697	24.9	y (11) (1+)-NH3
1215.84851	31.6
1218.93945	22.5
1219.70203	26.9
1221.73767	10.1
1223.27966	13.5
1226.87683	7.4
1231.68103	37.7	y (11) (1+)
1232.71570	68.7
1233.43689	29.3
1238.70276	3.5
1247.68091	8.1
1256.84485	7.5
1257.63184	18.5
1261.82007	2.7
1263.84607	11.8
1264.89758	17.1
1266.72632	24.6
1282.82642	253.3	b (12) (1+)
1283.83105	104.8
1284.96448	11.3
1293.88721	8.8
1295.88086	10.3
1296.74731	15.8
1309.64075	22.9
1311.66711	7.4
1313.65991	35.7
1321.73816	5.4
1327.83423	17.1
1328.89429	6.5
1345.90649	7.2
1353.59583	17.5
1356.19092	34.2
1369.42126	12.8
1378.49744	15.4
1379.74634	6.7
1383.44055	25.3
1395.31982	13.7
1396.89490	26.6	b (13) (1+)
1397.72180	41.0
1398.61536	34.6
1400.17407	10.3
1430.84290	8.5
1446.07300	8.7
1486.83008	14.4
1492.74390	10.0
1494.85803	39.1
1508.68176	5.9
1509.82727	95.6	b (14) (1+)
1510.89355	96.8
1511.82239	40.9
1562.74487	17.2
1578.87036	10.9
1580.76062	8.9
1596.74182	4.6
1597.72815	57.2
1599.07922	34.2
1684.74341	11.1
1739.91711	13.3
