# Supplementary material for: Top-Down and Bottom-Up Identification of Proteins by Liquid Extraction Surface Analysis Mass Spectrometry of Healthy and Diseased Human Liver Tissue
Source: J Am Soc Mass Spectrom. 2014 Sep 3;25(11):1953–61. doi: 10.1007/s13361-014-0967-z (PMC4197381; doi:10.1007/s13361-014-0967-z)
Supplement: Supplementary file 7 — (ZIP 2096 kb) [file 13361_2014_967_MOESM7_ESM.zip › data/GIDIIIEMLANVNLSK_-5_4_44464.txt]

m/z	i	matches
171.18373	11.2
173.24615	6.5
181.25403	6.8
184.11267	3.1
185.23915	6.9
195.66255	14.7
201.20911	16.2
204.31955	7.3
206.16489	3.5
208.78845	10.3
210.32401	5.4
213.19647	5.7
215.15414	19.0
216.36917	4.4
225.79987	8.7
227.24794	9.7
229.23781	14.7
230.24295	7.6
231.19244	6.6
234.27408	22.4	y (2) (1+)
239.41412	3.1
240.29636	4.3
241.22726	5.7
243.11963	31.9	y (7) (3+)-NH3, y (7) (3+)-H2O
249.10660	15.5	y (7) (3+)
252.33672	4.9
253.27892	13.8
254.33029	6.3
265.24377	4.2
268.33557	7.0
271.28204	10.8
274.30237	19.7
277.66071	4.4
280.17462	6.0
281.39780	10.6
283.34961	5.3
286.19464	85.8	y (8) (3+), b (3) (1+)
287.43756	7.5
296.47754	6.2
300.48804	4.3
301.30408	4.9
302.37140	24.7
308.96594	4.7
313.43243	12.6
319.25690	6.5
321.10699	5.1
322.44241	10.9
323.35452	5.8
324.24585	6.3
326.55426	11.2
327.43073	18.2	b (9) (3+)-H2O
329.35736	4.9
330.03021	9.3
332.41782	10.6
333.50797	3.4
334.40781	12.1
336.49728	2.9
337.72162	31.7	y (6) (2+)
338.50900	35.7
342.57080	14.7
343.18372	1.6
344.18744	2.8
345.30734	3.6
347.35065	64.4	y (3) (1+)
351.25818	7.4
353.29877	27.6
356.61255	51.5	b (10) (3+)
357.38385	2.1
359.35312	6.3
365.51288	4.5
366.40469	7.1
367.50790	3.5
370.62463	21.2
371.33820	68.6
372.73352	14.8
373.40723	38.8	y (10) (3+), y (7) (2+)
375.40909	21.0
378.50555	5.4
379.48553	7.6
380.25226	6.9
381.56866	3.9
382.42096	6.6
384.72739	11.9
389.61002	6.8
390.37558	3.3
393.24115	36.6
396.48959	6.5
399.45483	57.6	b (4) (1+)
402.36600	4.0
404.31128	5.1
405.24371	27.0	y (11) (3+)-H2O, y (11) (3+)-NH3
406.50574	8.7
407.35779	18.8
408.29883	12.9
409.45715	4.2
413.48779	8.5
416.20581	6.0
424.94873	22.8
427.42413	6.3
429.50281	19.7
430.50464	23.6	y (8) (2+)
431.53674	6.2
433.01410	35.8
435.31470	3.9
436.85541	15.7
441.94067	44.7
443.37433	17.5	y (4) (1+)-H2O, b (8) (2+), y (12) (3+)-H2O, y (12) (3+)-NH3
444.58374	2.4
446.60608	5.0
447.36615	1.8
450.59131	6.3
452.91699	5.4
454.75085	20.3
458.85242	11.3
461.34833	74.9	y (4) (1+), b (13) (3+)-NH3
462.46704	57.9
463.33630	37.7
465.37262	25.0
467.37793	7.7
468.18451	12.9
469.54968	8.0
472.40674	8.4
474.39264	17.1
475.52350	5.0
476.57495	6.9
477.27100	15.3
479.50024	27.6
480.50183	18.4	y (13) (3+)-H2O, y (13) (3+)-NH3
481.51965	11.2
483.53650	15.8
484.18225	10.5
486.23102	19.3	y (9) (2+)-H2O
487.10907	46.7	y (13) (3+), y (9) (2+)-NH3
488.38336	19.1
489.33417	6.2
489.97186	6.7
492.09900	6.3
493.28967	49.0
494.63446	69.5	b (5) (1+)-H2O, y (9) (2+)
495.36707	65.5
497.04138	11.3
499.97491	150.4	b (9) (2+)
501.21313	74.3
502.42810	34.6
506.56097	54.3
507.42407	51.6
508.53900	24.7
509.62299	12.1
510.78833	3.0
511.43463	13.9
512.35236	129.7	b (5) (1+)
513.35132	15.2
514.55817	9.1
516.12720	12.9
518.33990	21.4
519.36591	33.5	y (14) (3+)-NH3, y (14) (3+)-H2O
520.45898	84.9
521.21570	11.8
522.42896	26.8
524.24731	14.7
526.35468	16.4	b (10) (2+)-H2O, b (15) (3+)-H2O
527.43396	3.2
528.45703	22.7
529.28931	20.1
530.73938	34.2
535.38098	68.4	b (10) (2+)
537.20087	73.1
538.24866	45.5
539.38947	11.8
542.57544	19.8	y (5) (1+)-NH3, y (5) (1+)-H2O
543.31555	11.4
545.29987	11.8
546.46613	117.6
547.33600	41.6
548.30444	12.7
549.46716	38.6
550.69672	42.8	y (10) (2+)-H2O, y (10) (2+)-NH3
552.20825	38.3
553.40363	31.1
554.25885	16.2
555.49158	34.0
556.35559	13.5
557.54419	39.3	y (15) (3+)-NH3
558.48657	15.3
559.95508	220.8	y (5) (1+), y (10) (2+)
560.99750	82.5
563.17670	270.4	y (15) (3+)
564.18561	295.5
565.13861	236.8
566.49408	32.9
567.80682	75.6
569.49170	16.2
570.71912	137.6	[M+3H] (3+)-NH3-H2O
572.64362	195.5
573.34106	167.2
573.97986	105.2
576.37085	36.9	[M+3H] (3+)-H2O, [M+3H] (3+)-NH3
577.39197	3.6
581.35010	65.7	[M+3H] (3+)+H, [M+3H] (3+)-H, [M+3H] (3+)
587.42871	8.5
591.88031	28.6	b (11) (2+)
597.74139	7.9
598.48712	7.4
599.52643	10.7
600.52875	10.2
601.96576	15.1
604.49280	6.3
606.09973	11.8
607.57086	8.5
610.53198	26.4
616.54871	137.1	y (11) (2+)
617.42145	16.0
619.64813	8.8
621.54132	12.3
624.53436	22.9
625.58203	90.3	b (6) (1+)
626.59937	22.4
627.84491	37.5
629.70972	4.0
631.65289	6.3
633.53442	25.9	b (12) (2+)-NH3, b (12) (2+)-H2O
639.98755	60.7
644.47339	15.0
645.74670	20.7
649.72156	19.6
651.30627	12.8
653.20721	5.3
656.50269	4.4
657.46710	9.9
661.00824	46.6
662.50232	15.2
664.57404	31.4	y (12) (2+)-H2O, y (12) (2+)-NH3
665.41901	4.6
670.78662	21.4
671.67841	17.8
672.39886	37.2
673.24963	219.4	y (12) (2+)
674.44061	207.6	y (6) (1+)
675.58264	45.3
676.75769	2.5
680.69232	57.4
681.38898	10.9
684.93134	55.7
688.12030	18.1
692.39526	4.7
693.36890	2.8
696.44305	5.1
699.13116	17.3	b (13) (2+)
701.41577	12.9
708.30872	7.6
709.97046	8.6
715.22559	21.5
716.49109	5.0
717.53851	17.2
718.53473	4.5
719.50958	12.6
721.21393	37.1	y (13) (2+)-NH3, y (13) (2+)-H2O
722.47125	39.9
727.64185	21.2	y (7) (1+)-H2O
728.56818	23.5	y (7) (1+)-NH3
730.02081	39.0	y (13) (2+)
730.66406	18.8
734.23474	4.8
735.03094	6.8
736.63776	7.1
737.78510	28.2
738.57031	64.0
741.56781	21.6
743.63129	26.3
745.53992	270.0	y (7) (1+)
746.68488	133.9	b (14) (2+)-NH3, b (14) (2+)-H2O
754.43036	63.2	b (7) (1+)
755.56934	78.4	b (14) (2+)
756.57654	41.0
758.45056	13.5
761.03894	14.1
764.77911	2.6
772.20642	35.6
773.13440	11.5
774.61688	50.1
776.63293	5.8
778.65436	140.5	y (14) (2+)-NH3, y (14) (2+)-H2O
779.61896	11.0
784.55280	31.1
787.03870	151.6	y (14) (2+)
787.78619	138.4
790.52924	73.4	b (15) (2+)-H2O, b (15) (2+)-NH3
791.15875	5.2
794.79980	10.2
795.55872	36.6
796.19684	15.6
799.03162	30.0	b (15) (2+)
799.83441	52.9
804.19183	9.6
815.20490	2.9
816.57733	14.6
820.46045	3.3
827.75195	10.4
829.66980	3.7
830.65991	8.6
831.44763	18.5
832.56067	12.6
840.67633	15.0	y (8) (1+)-H2O
843.42767	8.5
844.53253	19.8
849.78882	9.1
851.28992	76.4
855.48859	21.9
856.66083	14.2
857.72998	19.1
858.71631	88.2	y (8) (1+)
859.62170	7.9
861.67090	11.2
864.97742	10.4
867.07935	12.0
871.46533	13.8
880.58893	13.2
884.57147	15.3
885.51837	130.7	b (8) (1+)
886.46765	109.9
887.65033	5.5
889.61804	40.0
890.65442	8.1
899.87164	10.8
900.57056	14.0
901.55841	5.7
910.64130	5.7
926.73840	9.8
932.63385	4.9
941.30890	12.0
942.55170	23.5
954.80542	13.3
956.71326	14.6
961.43402	10.1
968.17444	10.1
969.41058	4.4
970.63074	12.1
980.32263	7.9
986.45947	9.3
987.74927	7.6
989.70844	3.0
990.68188	17.1
998.18512	21.0	b (9) (1+)
998.83331	10.3
999.51068	38.5
1007.57709	11.5
1015.74579	4.6
1016.53711	14.5
1070.44446	7.9
1071.51831	10.1
1072.76563	14.0
1086.77185	7.9
1112.62012	31.0
1113.65405	15.7
1118.58545	18.4	y (10) (1+)
1132.83398	23.4
1152.55005	5.9
1183.70984	15.4	b (11) (1+)
1185.82312	22.6
1227.76978	7.3
1232.85754	6.2
1268.94202	14.7
1339.81799	20.0
1341.48450	26.1
1377.67212	12.5
1428.67029	5.6
