# Supplementary material for: Top-Down and Bottom-Up Identification of Proteins by Liquid Extraction Surface Analysis Mass Spectrometry of Healthy and Diseased Human Liver Tissue
Source: J Am Soc Mass Spectrom. 2014 Sep 3;25(11):1953–61. doi: 10.1007/s13361-014-0967-z (PMC4197381; doi:10.1007/s13361-014-0967-z)
Supplement: Supplementary file 7 — (ZIP 2096 kb) [file 13361_2014_967_MOESM7_ESM.zip › data/YSDITIMFEETQVPALLEAGFR_-5_2_73465.txt]

m/z	i	matches
243.17647	2.4
252.22920	13.5
257.32843	2.6
259.26529	3.7
266.25217	2.9
274.25165	3.5
277.32730	4.2
278.12259	6.5
285.35468	8.6
289.22552	5.8
296.34363	5.6
311.66595	8.3
317.10071	21.8
322.44943	36.2
327.47110	13.1
329.36105	33.8
331.33398	17.5
341.33307	11.1
345.08929	2.8
346.29761	11.5
348.30933	6.8
349.25372	8.7
353.42258	8.9
360.33762	6.1
361.46625	22.2
366.23187	28.3
367.29767	10.1
370.42755	2.2
371.23120	11.0
375.40308	10.6
379.29083	55.4	y (3) (1+)
383.42590	4.6
385.44513	18.9
386.25330	3.8
393.34149	9.9
395.40063	27.1
402.48801	12.0
406.32996	3.1
409.36066	4.5
411.51236	20.8
415.23041	16.4
420.47504	5.4
423.40179	15.1
431.28802	20.3
432.29016	11.0
434.65930	9.3
441.42609	5.4
443.37939	8.0
447.48157	5.4
450.38159	82.9	y (4) (1+)
451.28067	24.9
452.27313	5.8
453.73920	16.1
456.89359	4.9
458.35211	3.9
463.19891	8.9
470.21194	20.4
478.70270	19.8
479.32275	22.4
481.56085	13.4
483.28552	3.1
484.25262	13.1
487.46021	218.4	b (12) (3+), y (9) (2+)
488.35229	12.6
491.35632	11.7
494.44946	21.1
496.38080	6.7
499.30853	8.5
501.32727	14.5
503.34540	13.3
510.51093	35.4
512.21851	6.5
517.34045	20.9
522.27393	8.7
524.33502	15.3
527.42719	3.9
530.36945	8.5
534.97223	11.5
536.97052	29.3
537.57739	22.2
543.63245	4.8
544.32330	29.9
545.15784	13.5
546.49597	5.8
548.76831	35.1
552.24353	12.8
555.19067	8.1
556.22272	4.3
558.25378	7.1
561.24438	5.6
562.23059	44.6	y (5) (1+)-NH3, b (5) (1+)-H2O
563.38416	2.3
566.40436	25.0
567.37042	8.8
568.96033	27.3
570.01837	13.4
571.16522	7.1
572.32733	6.3
573.40930	2.0
574.29742	13.8
577.09662	31.3
579.33789	80.1	y (5) (1+)
580.38757	60.1	b (5) (1+)
582.32043	3.9
585.43085	14.1
587.78131	20.1
588.43085	15.9
589.76709	18.5
591.41345	27.0
593.29340	12.5
595.52167	27.2
596.48938	5.1
597.46198	5.9
601.45068	20.0
602.52844	5.8
605.99811	4.4
608.71222	38.3	b (16) (3+)-NH3
612.49017	14.9
613.28125	4.2
617.56140	29.4
618.46234	24.1
620.16504	38.7
621.61267	7.8
622.52942	3.5
625.95862	14.3
627.31311	30.8
628.77155	11.6
629.81226	11.1
631.44312	4.2
632.82031	8.3
633.59631	18.5
634.48657	12.0
635.39777	16.9
636.41571	22.3
638.66644	24.6
642.11877	23.3
644.53046	8.2
646.81573	5.9
647.52441	20.1
651.09515	34.8
651.95374	34.7
653.45355	5.5
657.26141	34.3
661.29156	8.6
662.31580	30.4
665.36121	10.3
667.92999	4.7
669.14545	3.0
670.33936	5.8
671.50531	10.9
674.36597	10.4
675.47754	86.5	y (6) (1+)-NH3, b (6) (1+)-H2O
676.49646	10.7
677.38690	4.7
680.19611	53.3
681.52399	14.3
683.96759	13.2
686.88037	47.9
687.70074	2.0
688.39014	4.9
689.66608	55.4
690.35352	38.3
692.45453	175.9	y (6) (1+)
693.47620	175.1	b (6) (1+)
694.52008	33.6
695.54657	17.6
696.46521	2.5
697.65405	29.9
704.57190	19.0
705.52301	16.6
706.86475	52.8	y (13) (2+)-NH3, y (13) (2+)-H2O, a (12) (2+)-H2O, a (12) (2+)-NH3
707.58276	19.3
711.54443	10.4
714.76984	86.4
716.10992	29.1
717.07080	13.6
719.47314	8.5
721.08325	67.2	a (20) (3+)-H2O, b (12) (2+)-H2O, b (12) (2+)-NH3
721.85638	21.0
722.48157	24.9
723.42499	8.6
725.03552	8.0
726.50128	2.8
727.50354	14.7
728.65479	39.5
729.98145	20.7
731.45795	75.5	b (20) (3+)-NH3, b (20) (3+)-H2O
733.49091	5.8
734.42969	31.1
735.47009	42.1
736.42065	9.6
739.05402	14.0
741.90204	17.1
742.85040	4.3
746.01117	22.0
746.99884	37.4
748.80139	75.3
749.60742	20.6
751.16150	11.7
752.76508	10.9
754.58545	5.5
755.91742	4.0
756.55383	4.8
760.53528	71.9	y (20) (3+)
762.43463	9.8
763.21057	9.4
764.20685	13.8
765.50897	48.2	a (13) (2+)
766.37604	89.5
767.52142	20.4
770.27246	64.5	a (21) (3+)-H2O, b (13) (2+)-H2O, b (13) (2+)-NH3, a (21) (3+)-NH3
770.93555	35.8
771.59497	27.8
772.51416	20.1
773.38190	34.8
774.26556	38.5
778.70880	53.2	a (7) (1+)-H2O
779.72742	290.8	b (21) (3+)-H2O, y (14) (2+), b (21) (3+)-NH3, b (13) (2+)
780.44977	45.3
781.28418	52.1
782.52594	36.7
783.33234	18.7
784.68512	5.0
786.55493	20.1
788.35150	84.1	y (7) (1+)-NH3
791.59027	87.6
797.27185	43.4
798.29498	16.8
799.72070	5.1
800.41553	79.6
801.57910	24.4
802.57794	52.0
805.56158	53.1	a (14) (2+)-NH3, a (14) (2+)-H2O, y (7) (1+)
806.58148	32.1
807.57196	39.0
809.07471	68.7
809.68805	34.8
810.90424	51.7
813.09033	20.8
814.26721	37.5	a (14) (2+)
816.53131	23.6
817.43896	86.7
819.74585	32.5
820.55310	21.5
821.84320	29.7
823.26355	24.3
824.43457	79.3	b (7) (1+)
825.46021	33.3
826.64886	121.5
827.51703	137.6	b (14) (2+)
828.52167	23.6
830.29596	35.2
831.06543	13.1
832.28882	208.4	[M+3H] (3+)-NH3-H2O
832.94122	25.0
833.63562	62.0
835.18066	49.2
835.89093	30.6
845.60199	58.1	y (15) (2+)-H2O, y (15) (2+)-NH3
847.51477	5.0
851.50543	15.6
854.69592	52.5	y (15) (2+), b (15) (2+)-H2O, b (15) (2+)-NH3
856.25940	99.8
858.50171	16.5
861.93628	51.1
863.44775	6.9
864.11456	31.8
865.42670	125.4
866.54602	80.1
867.68030	121.4
868.72900	94.9
869.55688	23.7
870.82336	28.3
873.80060	7.7
876.49530	300.1	y (8) (1+)
877.65289	103.6
879.36176	3.4
883.97272	7.3
887.84564	13.4
888.46442	4.8
889.99860	88.4
890.99335	120.3
891.93341	36.8
895.59113	60.4
897.53174	5.0
898.66901	90.5
899.60602	68.0
904.53607	13.4
906.54102	25.0
907.45453	34.1
910.02209	5.3
910.67975	39.1	y (16) (2+)-H2O, y (16) (2+)-NH3, b (16) (2+)-NH3, b (16) (2+)-H2O
911.54712	28.7
913.53253	61.6
916.13165	65.8
917.96680	100.5
919.70306	328.1	b (16) (2+), y (16) (2+)
920.48676	70.6
922.65228	30.6
923.74457	45.5
926.98425	17.1
927.88879	53.4
929.12469	16.9
934.82666	31.3
935.53162	15.2
936.86481	41.9
937.53552	37.0
938.47467	18.1
943.76947	101.7	a (8) (1+)
950.16724	8.9
951.58948	34.0
952.61774	14.2
953.67963	49.0	a (17) (2+)-NH3, b (8) (1+)-H2O, a (17) (2+)-H2O
954.39813	20.1
956.98846	61.9	y (9) (1+)-NH3
957.66687	14.2
958.69891	5.4
959.47559	82.0
961.32721	30.9
962.31409	40.8	a (17) (2+)
963.70636	4.2
966.45447	11.0
967.99878	17.6
969.12256	27.7
971.49402	141.1	b (8) (1+)
972.51385	44.6
973.64410	747.2	y (9) (1+)
974.57715	330.1
975.60223	132.0
976.35669	132.0	b (17) (2+), y (17) (2+)
977.22327	42.5
978.66797	14.9
979.72864	6.7
981.60632	12.4
982.51825	8.2
983.98438	194.5
984.93347	4.2
988.19073	20.0
988.97028	80.4
993.51117	6.6
995.60541	3.0
997.29254	13.1
998.45129	5.9
999.73273	14.7
1003.19061	54.5
1004.70679	20.3
1008.76196	26.0
1012.44891	21.2
1014.16351	9.0
1015.00043	15.9
1015.64191	13.3
1017.74524	29.7
1018.60602	5.4
1021.56531	21.0
1022.60065	9.6
1024.11096	10.0
1026.62415	57.0	a (18) (2+), y (18) (2+)
1027.51465	19.0
1028.47192	14.6
1030.64063	97.9
1031.25000	18.6
1033.66248	95.1
1036.40430	24.7
1037.54578	13.9
1038.41370	98.1
1041.60046	26.9
1044.13892	11.8
1045.07263	52.3
1045.74060	12.2
1046.68652	11.6
1047.70752	10.5
1049.45081	23.8
1050.62036	21.3
1051.37280	6.0
1053.49329	9.5
1054.31213	63.3	a (19) (2+)-NH3, y (10) (1+)-H2O, a (19) (2+)-H2O, a (9) (1+)-H2O
1061.66504	8.2
1062.88831	5.1
1065.86072	11.8
1067.58508	57.3	b (19) (2+)-NH3, b (19) (2+)-H2O
1069.14673	7.7
1072.59412	189.0	a (9) (1+), y (10) (1+)
1073.46667	40.5	y (19) (2+)-H2O
1074.20642	18.5
1074.85938	5.3
1077.00964	130.1	b (19) (2+)
1079.58398	26.3
1080.52979	28.0
1081.69165	15.7
1082.50537	9.3
1083.20117	10.9
1089.23389	11.8
1091.62109	4.8
1094.51758	12.0
1095.43689	24.5
1097.19482	14.9
1099.22961	8.7
1100.36938	15.7
1101.81482	14.8
1103.89868	94.4
1105.49036	87.4	b (20) (2+)
1106.14270	57.1
1106.76794	19.0
1110.04968	11.6
1111.69897	7.2
1112.71497	8.6
1113.78772	18.1
1114.63867	16.5
1115.87952	86.2
1119.71765	10.0
1124.07556	21.1
1128.23840	73.5
1129.08606	17.5
1133.66943	7.1
1135.76807	78.2
1138.59619	6.9
1143.46765	63.4
1144.71851	29.4
1146.74438	8.0
1147.70618	12.4
1150.53833	3.3
1153.62122	14.8
1154.72192	17.3
1155.68396	33.4
1156.56873	6.0
1164.86047	6.3
1167.49866	4.9
1170.70300	11.3
1171.47913	6.7
1172.58789	19.8
1174.71948	19.4
1176.01965	13.6
1178.69641	17.3
1188.66882	17.7
1194.47192	18.7
1195.22083	5.5
1199.70837	14.8
1200.49878	11.4
1204.25183	16.3
1210.98645	13.8
1229.42627	40.6	b (10) (1+)
1230.86841	17.3
1239.63049	3.4
1248.76074	10.6
1253.65967	21.9
1264.04114	4.9
1265.72705	23.1
1282.97571	33.7
1301.95569	13.8
1314.58154	1.8
1324.92957	8.2
1331.65015	15.3
1332.72180	16.6
1347.60010	9.6
1356.65845	6.5
1360.57239	31.0
1366.63770	3.8
1383.85278	14.1
1389.68152	10.1
1391.80188	5.7
1394.96069	5.0
1404.79919	19.0
1405.97510	6.5
1408.71790	9.9
1411.62646	22.9
1416.10498	8.4
1424.94238	1.9
1426.69238	13.9
1429.96545	7.8
1441.57654	1.8
1444.68628	11.2
1445.65430	4.9
1458.63074	73.3	b (12) (1+)
1459.56738	33.2
1460.72107	26.5
1476.74243	8.9
1514.90698	6.9
1518.82300	32.8
1520.93079	12.4
1521.72949	6.0
1526.92371	9.3
1539.35449	12.5
1540.23486	28.5
1540.91772	20.4
1541.94788	33.6
1545.28406	12.1
1557.78015	72.3	b (13) (1+)
1558.84949	78.8
1559.82263	13.8
1560.78882	18.7
1566.85303	6.7
1665.22913	6.5
1670.78125	23.6
1687.90002	21.2
1707.82446	9.2
1723.84229	6.5
1727.16272	3.3
1782.96594	10.5
1788.86340	16.0
1874.07983	11.7
1953.18213	3.3
