# Supplementary material for: Top-Down and Bottom-Up Identification of Proteins by Liquid Extraction Surface Analysis Mass Spectrometry of Healthy and Diseased Human Liver Tissue
Source: J Am Soc Mass Spectrom. 2014 Sep 3;25(11):1953–61. doi: 10.1007/s13361-014-0967-z (PMC4197381; doi:10.1007/s13361-014-0967-z)
Supplement: Supplementary file 7 — (ZIP 2096 kb) [file 13361_2014_967_MOESM7_ESM.zip › data/DLGIFWLNAAETWVDISSNTAGK_-5_2_73367.txt]

       m/z	          i	matches
 270.15216	      12.6
 276.23355	      13.5	b (7) (3+)-H2O
 287.38120	       8.9
 312.35239	       2.0
 322.48459	       3.6
 327.31509	       6.5
 331.57263	       6.9
 348.23386	       9.2
 349.24542	       6.4
 366.32166	       4.2
 371.40955	      22.0	a (4) (1+)
 377.13312	      14.5
 378.34106	       2.2
 386.31201	       4.7
 395.21313	      11.2	a (11) (3+)-H2O, a (11) (3+)-NH3
 399.47729	      20.8	a (7) (2+)-H2O, b (4) (1+)
 400.35715	      11.6
 401.18860	       3.8
 406.60443	      16.4
 410.50565	       8.8	b (11) (3+)
 411.43329	       5.9
 413.39447	      20.2
 423.83698	      13.3	b (7) (2+)
 427.59045	       4.0
 431.29419	       2.8
 445.22809	       3.8
 463.38416	      28.0	y (13) (3+)-H2O
 467.21271	      13.4
 469.42609	       8.3	y (13) (3+)
 470.40094	       4.0
 490.52332	      19.1	a (13) (3+)-H2O, y (5) (1+)
 491.23773	      17.4	a (13) (3+)-NH3
 494.43359	      13.6
 498.32471	       7.8
 501.34589	       8.3	b (13) (3+)-H2O, b (13) (3+)-NH3
 502.31305	      16.4	a (9) (2+)
 509.46161	      18.1
 514.26495	       2.8
 525.64783	      11.0
 530.23108	      11.6	a (14) (3+)
 536.35217	      13.4
 540.40106	      14.1	b (14) (3+)
 551.45660	      46.7	b (10) (2+)
 552.42383	      19.7
 557.23944	       4.8
 558.44769	       9.4
 559.40149	       4.0
 561.31525	      13.7
 564.08142	       4.4
 568.27692	       6.8
 575.87439	       5.6
 577.40991	      51.7	y (6) (1+), b (15) (3+)
 578.34998	       9.5
 581.42004	       7.0
 595.49402	      16.1
 601.49878	      19.6	a (11) (2+)
 609.33624	       5.9
 615.46796	      17.1	b (16) (3+), b (11) (2+)
 616.30640	       7.7
 617.59033	      20.2
 620.40179	       6.7
 622.28784	       7.4
 625.46686	      16.5
 626.51660	       6.9
 627.61761	      16.7
 628.25073	      36.2
 631.29675	      24.7	y (12) (2+)-H2O, y (12) (2+)-NH3
 632.44543	       6.4
 634.35571	       7.0
 634.99176	       2.8
 640.46112	      16.0	y (12) (2+)
 648.46527	       6.2
 649.48132	      12.5	y (18) (3+)-H2O, y (18) (3+)-NH3
 650.51233	      15.9
 651.19354	      14.0
 653.50684	       7.6
 657.96362	      14.7	b (12) (2+)-H2O, b (12) (2+)-NH3, a (18) (3+)-NH3, a (18) (3+)-H2O
 663.46503	      12.2
 664.50513	      86.8	a (18) (3+), y (7) (1+)
 665.96014	      15.2	b (12) (2+)
 673.37213	      10.3	b (18) (3+)
 675.58362	      19.9
 677.54218	      13.6
 679.41449	       9.6
 680.38025	       2.5
 684.38171	       9.1
 685.56470	       9.1
 688.60199	      17.6
 689.35406	      14.3
 693.04291	      20.2
 693.72626	       6.4
 696.31256	      12.9	y (13) (2+)-NH3, a (19) (3+)-H2O, a (19) (3+)-NH3
 698.59332	       7.7	y (19) (3+)-NH3, y (19) (3+)-H2O
 703.34613	       5.5
 704.01239	       7.1
 705.54236	      20.5	b (19) (3+)-NH3, b (19) (3+)-H2O
 706.51526	      10.9
 707.56042	       3.4
 714.45660	      11.8	b (6) (1+)-H2O
 716.29211	       4.7
 718.42816	       7.4
 719.71851	      20.5
 727.85651	      19.2
 729.40448	      11.0	a (20) (3+)-H2O
 731.35730	       4.6
 732.23682	       2.7
 734.34430	      10.3
 740.65887	       7.1
 742.74780	      25.6
 743.99780	       3.0
 746.42749	       5.1
 747.51019	      10.5
 748.49341	      20.1
 750.62866	      36.2	b (13) (2+)-H2O, b (13) (2+)-NH3
 751.33038	      21.2
 756.94800	      11.1
 758.49042	       5.5
 759.66345	      35.2	y (8) (1+)-NH3, a (21) (3+), b (13) (2+), y (8) (1+)-H2O
 766.39447	      26.0	y (15) (2+)-H2O, y (15) (2+)-NH3
 771.58325	      10.3
 773.38501	       8.4	a (22) (3+)-H2O, a (22) (3+)-NH3
 774.26208	      32.3
 775.54535	       8.0	y (15) (2+)
 777.44269	      48.3	y (8) (1+)
 778.58478	      10.8	a (22) (3+)
 780.10022	       8.3
 782.60663	       8.0	b (22) (3+)-H2O, b (22) (3+)-NH3
 783.42023	       5.7
 784.48041	      61.3
 788.78394	      10.4	b (22) (3+)
 791.51343	       9.2
 792.46655	      53.5	y (22) (3+)-H2O
 793.40570	      70.7	y (22) (3+)-NH3
 795.74280	      11.2
 799.60712	       3.8
 801.35419	      15.1
 802.41772	      16.4
 806.10156	      14.8
 807.46173	      11.7
 808.58032	      38.6	b (14) (2+)
 811.97382	      20.6
 813.49048	      26.0
 814.41162	      15.8
 815.68427	      14.0
 817.88116	      38.6	a (7) (1+)
 818.88153	      12.8
 819.55139	      57.0
 820.70258	      15.8
 824.53809	      39.8	y (16) (2+)-NH3
 825.58447	      65.9	[M+3H] (3+)-NH3-H2O
 837.31635	      10.8	[M+3H] (3+), [M+3H] (3+)+H
 845.46033	      30.1	b (7) (1+)
 846.56195	       7.1
 848.22058	      14.7
 849.51459	       3.9
 865.89569	      47.9	b (15) (2+)
 867.46838	      20.4
 874.58722	      21.2	y (9) (1+)-H2O
 875.41370	       8.3	y (9) (1+)-NH3
 876.37396	       6.8
 877.74506	      98.0
 881.61536	      11.5
 886.72760	       3.4
 888.61328	      16.6
 889.67200	      36.9	y (17) (2+)
 891.64948	       5.8
 892.67877	      39.7	y (9) (1+)
 893.52618	      19.3
 905.08917	      18.1
 907.49933	      27.4
 910.02704	      32.7
 915.64484	       8.6
 923.55530	      24.6	b (16) (2+)
 929.42755	      33.6
 930.15076	      37.5
 933.60376	      32.8
 935.62354	      14.1
 936.53864	      23.3
 940.34070	       2.4
 942.19238	       9.9	b (8) (1+)-NH3, b (8) (1+)-H2O
 945.77124	      10.7
 950.58569	       5.8
 952.42114	      11.2	a (17) (2+)
 958.35339	       5.0
 959.63708	      31.6	b (8) (1+)
 963.73468	      44.9
 967.40643	      40.0
 968.09851	      14.2
 973.71759	       3.4
 975.18109	      16.3	y (10) (1+)-NH3
 977.05798	      16.0
 979.60040	      76.5
 981.58936	      26.5	y (18) (2+)
 983.26575	      15.9
 984.05811	       9.7	a (9) (1+)-H2O
 986.37909	      47.7	a (18) (2+)-H2O
 987.68304	       5.6
 991.75262	      38.8	y (10) (1+)
 992.65308	      27.4
 998.15161	      11.1
1007.40295	      30.5
1020.60333	      25.0
1024.44812	       5.2
1030.84094	      67.1	b (9) (1+)
1031.72986	       6.0
1032.67749	      16.4
1037.95740	      47.1
1046.45483	      20.9	y (19) (2+)-H2O
1047.41650	     149.6	y (19) (2+)-NH3
1048.51453	       7.2
1050.67249	      28.2
1053.19482	      14.7	a (19) (2+)
1053.96472	      19.7
1055.63611	      62.1	y (19) (2+), a (10) (1+)-H2O
1056.74121	      35.9	a (10) (1+)-NH3
1058.50903	      17.8	b (19) (2+)-H2O, b (19) (2+)-NH3
1059.73413	       4.7
1081.27466	       6.4
1084.77502	      19.0	b (10) (1+)-NH3
1087.81946	      69.4
1090.58264	       8.4
1094.78125	      19.8	a (20) (2+)-H2O
1095.73865	      39.0	a (20) (2+)-NH3
1101.75098	      48.0	b (10) (1+)
1102.62842	      10.2	y (20) (2+)-H2O
1111.69946	      16.1	y (20) (2+)
1116.55688	      10.9
1117.61194	      18.5	b (20) (2+)
1118.53589	      12.7
1132.21106	      47.0	y (21) (2+)-H2O, y (21) (2+)-NH3
1136.47375	      22.8
1137.84399	       8.0
1139.71973	       7.3
1140.64197	       7.6	y (21) (2+)
1141.39221	      23.7
1143.90552	      33.3
1144.58411	      55.5	b (21) (2+)-NH3, b (21) (2+)-H2O
1145.53931	      24.0
1153.06616	      25.8	b (21) (2+)
1154.60803	       8.8
1160.61206	      16.7	y (11) (1+)-NH3
1167.63733	      49.4	a (22) (2+)
1173.39368	      56.7	b (22) (2+)-NH3
1177.92395	      43.9	y (11) (1+)
1181.55090	      38.0	b (22) (2+)
1182.41260	      26.0
1188.73059	      10.6	y (22) (2+)-H2O, y (22) (2+)-NH3
1207.39905	       4.5
1218.65552	      15.3
1222.36328	      11.8
1230.52039	      15.4	b (11) (1+)
1233.36243	      12.5
1267.62646	      17.7
1268.64124	      10.8
1273.43726	      13.0
1280.77954	      13.2
1285.71204	       3.5
1297.32031	      10.0
1302.03235	      19.7
1315.63245	      11.2
1318.62585	       9.8
1331.67676	       3.9
1332.72632	      13.0
1334.39673	       4.6
1344.91809	       3.9
1353.92261	      14.0
1386.40222	      24.4
1396.47363	       4.8
1434.84424	      12.4
1446.79395	       8.2
1455.74756	      11.9
1486.88599	      13.1
1500.72229	       8.3	b (13) (1+)-NH3
1513.53882	      12.3
1517.94739	      16.4	b (13) (1+)
1519.45215	       8.4
1528.25842	       3.6
1533.94800	       7.1
1570.85120	      13.3	a (14) (1+)-H2O
1616.84656	      10.7
1617.45459	      18.2	b (14) (1+)
1674.66968	      20.9
1731.86670	      12.1	b (15) (1+)
1733.24609	       4.9
1761.99072	       7.7
1819.92004	      10.8
1860.20691	      21.1
