# Supplementary material for: Top-Down and Bottom-Up Identification of Proteins by Liquid Extraction Surface Analysis Mass Spectrometry of Healthy and Diseased Human Liver Tissue
Source: J Am Soc Mass Spectrom. 2014 Sep 3;25(11):1953–61. doi: 10.1007/s13361-014-0967-z (PMC4197381; doi:10.1007/s13361-014-0967-z)
Supplement: Supplementary file 7 — (ZIP 2096 kb) [file 13361_2014_967_MOESM7_ESM.zip › data/KIDVMPIQILANEEMK_-5_4_8310.txt]

m/z	i	matches
181.13202	8.3
183.26300	12.6
184.21500	3.4
185.32193	2.3
186.09486	12.5
187.10631	6.3
192.41846	2.2
193.06956	13.0
197.25156	2.5
198.82376	15.5
199.76376	12.7
201.15172	3.8
202.14671	22.5
208.10716	4.3
210.26569	3.8
211.16980	5.8
213.01721	2.8
215.19699	3.3
216.07410	16.5
217.05862	3.4
218.19121	20.5
221.10635	13.9
223.25259	19.7
224.00893	3.6
227.28958	23.1
228.16965	4.1
229.17728	26.9
232.18579	4.6
235.31873	16.3
240.09631	4.6
241.24606	4.1
242.23782	26.4
243.23836	36.9
244.17358	20.4
245.26855	6.1
246.39079	49.7
247.38264	16.1
249.31348	15.8
250.05685	5.4
251.19191	9.6
252.28973	6.4
254.24124	20.8
256.15811	14.2
257.29523	17.2
258.40546	21.5
260.30792	34.9
261.16376	10.2
262.37994	10.4
263.25592	9.2
267.31711	9.8
272.13770	31.9
273.30243	7.2
274.37140	5.6
276.30060	6.5
277.23242	75.7
278.14294	9.8
280.17999	13.5
281.32053	13.9
282.37115	13.7
283.30344	22.9
284.27020	64.5
285.36993	22.8
286.39816	37.8
287.22522	7.7
288.28864	63.2
289.29349	35.3
290.30527	11.5
291.18390	8.5
292.16373	2.2
293.50836	10.1
294.22272	10.7
295.22662	16.4
297.25607	9.4
298.45538	19.4
299.34821	68.6
300.37140	11.4
301.53555	19.0
302.32629	43.4
304.50183	11.6
305.39392	13.2
306.18842	7.9
307.33813	5.8
309.31287	12.3
310.29797	4.4
311.57278	10.8
312.29016	9.4
313.36719	18.4
314.36081	38.6
315.17581	10.3
318.15271	3.4
319.40771	9.3
320.40106	39.3
322.38809	18.4
323.23236	13.0
324.03897	15.9
327.24118	88.6
328.43842	24.7
329.43726	5.9
330.39844	22.6
331.30963	18.9
333.27853	18.6
335.51654	22.2
337.22095	5.2
339.29669	76.5
340.31256	27.4
341.47247	16.1
342.44910	41.1
343.42627	22.4
345.15808	12.4
346.46494	4.4
347.40344	43.0
348.33411	6.1
350.46289	7.3
351.21478	18.7
353.03064	45.9
354.49512	3.9
355.55060	11.7
356.30588	16.2
357.33533	50.9
358.61407	28.9
359.22302	19.4
360.73718	26.7
362.29596	4.0
363.49139	14.6
364.43616	6.5
365.34494	12.0
366.17792	14.5
367.52576	33.0
369.42471	93.4
370.29492	18.5
371.44955	20.7
372.50519	25.1
375.51361	22.1
376.17511	8.6
377.47141	23.4
379.23846	4.7
380.29874	10.0
381.18951	35.5
381.96048	8.5
383.25006	8.9
385.16559	26.0
386.29028	22.9
387.26373	14.6
388.25757	6.8
389.74426	72.9
390.41541	38.9
391.48550	8.7
392.33328	19.9
393.44833	31.1
395.34772	4.1
396.45676	25.7
397.30420	23.9
398.25174	41.5
399.53131	30.3
400.82639	13.8
403.60446	5.7
404.67249	43.4
405.44678	24.3
406.37067	2.7
407.28796	12.9
408.42615	16.7
409.49426	17.6
410.41302	3.4
411.65399	23.9
412.53711	21.5
413.42395	36.0
414.58252	20.5
415.40607	34.1
416.54517	16.5
418.55206	8.8
420.47314	14.8
421.42401	20.2
422.37128	29.5
423.45496	121.5	y (3) (1+)
424.46985	26.5
425.97791	493.0	y (7) (2+)
426.87714	42.9
428.65741	99.6
429.43188	22.1
430.32935	17.1
432.44720	322.4
433.48895	26.3
434.62109	24.0
435.36456	12.2
437.67798	90.5
438.42194	50.9
440.27319	179.3
441.47522	76.5
442.57843	10.5
443.51483	6.5
444.50238	31.6
445.43085	21.7
446.40521	120.0	b (12) (3+)-NH3
447.40363	21.4
448.50452	53.2
449.37292	2.5
450.36523	26.9
451.57684	50.9
452.50098	99.6
453.43683	68.9
454.41736	53.0
455.53601	71.2
456.38867	29.6
457.37048	24.8
458.32800	6.4
459.26593	12.4
460.34564	7.4
462.01794	84.0
462.75348	116.0	b (8) (2+)-NH3, b (8) (2+)-H2O
463.55835	113.2
464.45758	11.8
466.15521	21.6
467.39502	14.6
468.71283	29.6
470.23535	35.6
471.63208	227.8	b (8) (2+)
472.43976	1.4
473.30804	12.3
474.24109	54.8
475.47766	17.5
476.41364	27.4
477.83374	68.6
478.63202	6.0
479.40216	16.5
480.37274	35.7
482.64630	60.7
483.60321	77.9
484.74316	44.8
486.32416	5.9
487.37671	22.4
488.59387	56.7
489.40973	86.5
490.41577	21.0
491.38391	31.5
492.60938	47.3
493.37195	12.1
495.35175	14.3
496.34943	63.5
497.54712	25.0
498.35828	55.1
499.62195	62.6
500.36670	249.9
501.24353	47.5
502.90674	179.2
503.70129	8.2
504.46869	87.4
505.48224	32.5
507.11975	458.1
507.87805	209.3
509.11877	39.6
510.62976	82.6
511.40704	49.2
512.38617	8.3
513.97845	344.8
515.07568	51.0
516.17090	39.3
517.20490	17.9
519.04272	486.0	b (9) (2+)-H2O, b (9) (2+)-NH3
520.00836	323.4
521.09882	53.6
522.10602	39.9
523.30475	25.0
525.15796	59.1
526.17114	29.3
527.72797	670.1	b (9) (2+)
528.34717	364.5
529.05841	103.9
529.96307	25.4
531.05310	42.0
532.27264	25.6
533.66840	77.8
534.65729	97.0
535.55652	61.5
536.42395	21.3
537.52881	44.3
538.41199	51.9
539.31787	74.3
540.30481	53.5
542.59277	170.7
543.60559	54.1
544.41785	72.0
546.08759	26.5
547.22467	112.9
548.50616	162.5	y (14) (3+)-NH3, y (14) (3+)-H2O
549.44116	64.6
551.18451	439.5
552.43365	136.3	y (4) (1+)
553.67273	181.3
554.64313	197.8	y (14) (3+)
555.30231	143.8
555.90717	58.3
556.61383	77.6
557.48663	19.5
558.78662	27.0
559.38715	59.5
560.72479	122.6
561.55713	123.3
562.42230	31.1
563.50116	388.7
564.45319	90.4
565.09955	75.4
565.77356	51.7
566.61188	72.6
567.28882	4.9
569.03766	99.5
570.14758	204.4
570.78082	182.2
571.39337	31.1
572.45496	44.5
573.53058	70.6
574.55621	76.0
575.61176	637.5	b (10) (2+)-NH3, b (10) (2+)-H2O
576.40411	215.4
577.42889	40.3
578.33008	121.3
578.96027	57.6
581.17371	220.6	b (15) (3+)-H2O, b (15) (3+)-NH3
582.01154	110.2
583.21014	57.8
584.53717	1059.3	b (10) (2+), b (5) (1+)-H2O
585.23865	240.6
586.32727	196.3	y (15) (3+)-H2O, b (15) (3+), b (5) (1+)-NH3
587.59680	245.7	y (15) (3+)-NH3
588.70740	160.1
589.71173	54.2
590.44958	159.6
591.46539	113.1
592.53619	78.0
593.68506	208.7	y (10) (2+)-H2O, y (10) (2+)-NH3
594.92981	170.6
595.54498	14.7
596.51013	95.8
597.43884	67.2
598.50293	38.1
599.48932	86.5
600.41431	78.9
601.43915	180.8
602.60492	674.6	y (10) (2+), b (5) (1+)
603.46570	305.2
604.14459	150.1
605.29327	213.5
606.22070	311.9
607.12836	207.6
607.74255	188.0
608.68884	203.7
609.61469	226.9
610.24097	476.5
611.02679	521.5	b (11) (2+)-NH3, b (11) (2+)-H2O
612.02423	187.9
613.01337	129.6
614.23657	321.9
615.72168	105.2
616.57831	246.5
617.47028	348.7
618.41473	279.9
619.70782	500.1
620.58221	559.9	b (11) (2+)
621.75806	92.1
622.54431	275.3
623.82861	647.7	[M+3H] (3+)-NH3-H2O
624.74921	168.3
625.73090	1814.8
626.60315	1915.8
627.41577	219.5
628.40594	84.0
629.72601	82.4
631.41907	9.5
635.61407	18.4
636.50287	6.4
637.99622	2.3
639.30200	8.4
641.12708	85.3
642.51068	6.0
644.46838	44.4
645.55023	28.5
646.58990	39.5
647.34534	18.1
649.14984	66.7
650.44165	77.1
651.64465	69.3
652.68683	38.0
653.40588	6.8
654.44562	78.0
656.05829	15.0
657.31177	78.8
658.26575	67.4
659.75134	234.4
660.91943	48.7
661.64215	25.1
662.41998	11.5
664.72778	51.1
665.42816	97.6
666.42950	1114.9	y (5) (1+)
667.45697	308.5	b (12) (2+)-H2O
668.48163	66.9
669.43665	150.0
670.42621	36.1
671.56689	46.2
672.42548	35.2
674.37531	139.6
675.32166	74.9
676.52924	115.1
677.57953	175.4	b (12) (2+)
678.65662	62.9
679.39252	95.5
680.06024	103.4
681.27533	56.7
682.27362	60.1
683.39636	57.0
684.88525	93.5
685.66187	132.0
687.70630	3.8
689.40033	40.8
691.59967	90.4
692.63544	102.4
693.75787	25.3
694.57788	83.9
695.44031	4.5
696.63623	34.9
697.51404	29.6
698.52057	76.2
699.34290	31.0
700.53094	70.6
701.50146	151.6
702.36456	28.0
703.33020	65.0
704.24719	48.7
705.34644	8.1
706.30322	45.3
708.13251	335.9
709.29620	166.8
710.22668	117.4
711.66669	71.8
712.46918	182.1
713.10193	27.1
715.32886	273.1
715.96930	289.6	y (12) (2+)-H2O, y (12) (2+)-NH3
716.61456	187.4
717.64252	230.9
718.58289	392.4	y (6) (1+)-H2O
719.42084	229.0
720.54742	148.7	y (6) (1+)-NH3
721.70648	44.2
722.60675	17.3
723.50488	54.5
724.99536	19.2
727.47015	96.9
728.18872	73.2
729.47522	59.6
730.71765	96.4
731.59991	102.6
732.55475	139.4	b (13) (2+)-H2O, b (13) (2+)-NH3
733.61414	76.3
735.18689	89.7
736.46387	258.6
737.45441	2013.1	y (6) (1+)
738.54291	560.2
739.62305	121.0
741.37567	209.2	b (13) (2+)
742.30579	209.9
743.59326	130.3
745.19464	388.6
746.07733	223.1
747.08136	233.0
748.01105	28.3
749.60602	10.3
751.23328	721.5
752.01971	86.0
752.77478	87.8
753.74261	75.2
755.52301	38.3
756.27496	87.5
757.21741	27.7
757.82690	48.6
758.47717	24.4
759.17816	112.1
760.26031	66.4
761.64258	82.9
764.09607	135.8
765.65906	220.2	y (13) (2+)-NH3, y (13) (2+)-H2O
766.89893	198.1
768.34814	180.4
769.38544	271.0
770.47797	343.8
771.57538	105.7
773.06091	305.7
774.36591	754.0	y (13) (2+)
775.34900	416.3
776.57910	63.8
777.55090	116.2
778.34180	489.0
779.37518	301.9
780.20135	419.1
780.98724	677.0
781.89624	83.0
782.73395	54.0
784.34027	679.1
785.67505	119.2
786.47345	10.2
787.32300	55.8
787.95221	58.0
789.00378	60.9
790.77179	102.5
792.30457	50.6
793.64569	45.4
794.56201	21.9
795.19604	29.5
795.87433	48.2
796.47839	155.8	b (7) (1+)-NH3
797.42493	187.5	b (14) (2+)-NH3, b (14) (2+)-H2O
798.39215	111.5
799.36780	63.8
800.85858	147.7
801.61694	97.6
802.70929	284.8
803.68530	321.7
804.65350	194.6
805.96271	48.2
806.74707	71.2
807.62054	383.4
808.58673	307.9
809.39746	195.6
810.23737	56.0
811.80548	242.2
813.19537	1504.9	b (7) (1+)
814.17914	601.3
815.26917	95.9
816.65875	39.8
817.58130	155.6
818.43866	48.0
819.73981	28.0
820.43164	25.9
821.28412	64.8
822.83624	458.1	y (14) (2+)-NH3, y (14) (2+)-H2O
823.70215	409.7
824.37054	33.1
825.57166	41.7
826.70721	8.2
827.58740	36.3
828.52106	203.1
829.60321	112.9
830.48645	183.0
831.60077	224.5	y (7) (1+)-H2O, y (14) (2+)
832.53925	53.2
833.72455	40.6
834.66797	55.1
835.54468	48.2
836.41742	23.5
838.35553	105.7
839.71600	985.0
840.62354	120.3
841.34906	10.1
842.58411	8.5
843.98975	180.2
845.23956	234.2
846.71545	28.6
850.38519	977.7	y (7) (1+)
851.60016	301.2
852.59644	20.1
853.42517	11.6
854.63312	21.7
855.48114	14.4
857.34833	43.4
858.29559	78.7
860.90082	66.4
862.33948	89.8
863.61841	208.4
864.59900	40.0
865.64697	153.7
866.40179	60.0
867.41504	21.8
868.51068	32.3
869.53088	30.5
870.75208	462.3	b (15) (2+)-NH3, b (15) (2+)-H2O
871.49384	88.6
872.45123	44.2
873.71967	22.9
874.76855	4.5
875.54871	9.0
876.93115	3.6
878.56360	127.8
879.72552	2059.0	b (15) (2+), y (15) (2+)-NH3, y (15) (2+)-H2O
880.58856	434.0
881.52301	72.1
883.54633	21.3
884.77618	6.1
887.45514	78.4
888.54462	12.0
890.00146	32.2
891.59436	392.7
892.50256	181.7
893.54059	52.1
894.35901	40.7
895.74664	147.5
896.71875	27.5
897.48865	14.0
899.75171	40.7
900.60974	39.0
901.60669	19.9
903.19275	13.6
906.49707	9.0
907.42816	21.5
908.62189	5.5
909.78052	7.0
910.47278	7.8
912.29907	41.5
913.19861	40.9
914.29980	7.1
915.49506	47.1
918.38348	4.0
920.55542	3.6
923.28784	36.9
924.51990	14.1
925.65607	57.5
926.84070	63.4
927.59070	69.7
928.72021	1.6
930.82916	66.3
931.56683	6.3
932.53339	19.8
933.44379	34.6
934.40381	12.5
935.55469	18.3
936.54498	101.3
937.66791	69.1
938.61273	13.2
939.85443	37.1
941.60870	102.6
942.54712	57.9
943.61224	78.9
944.53107	6.8
946.61194	8.5
949.14154	39.4
954.64258	8.3
955.61261	35.7
956.47705	3.6
957.66498	20.3
958.66125	48.7
960.07727	7.6
962.04791	70.1
963.46838	52.5
964.69812	9.1
966.53632	261.9
967.58228	269.4
968.59344	100.9
969.78467	4.0
970.87347	8.8
973.62201	16.2
976.69861	21.2
977.66150	13.9
979.75702	7.6
980.57074	30.3
981.64508	40.3
982.97089	12.2
983.80206	6.3
984.48126	8.6
986.35254	4.0
987.52545	5.0
988.55237	9.1
989.55908	24.6
990.68420	23.6
991.55341	26.2
992.59760	19.2
993.56830	41.0
994.78326	60.2
995.70654	3.5
996.80438	26.0
997.68750	5.0
998.72748	9.8
999.76654	47.5
1000.74323	22.1
1002.47546	5.2
1003.62518	11.8
1004.54828	50.9
1005.45105	23.7
1006.42798	14.9
1007.83575	22.7
1008.73706	43.8
1009.44257	17.5
1010.59857	23.0
1011.29816	4.4
1012.81555	17.0
1013.55243	437.7
1014.55634	193.4
1015.30609	23.7
1016.38116	17.1
1018.33765	17.1
1019.09729	36.7
1020.94751	56.3
1022.53735	55.9
1023.49634	39.4
1024.64856	28.5
1025.65332	55.8
1026.65515	120.2
1027.67468	45.1
1028.48669	11.0
1031.53198	3.9
1032.53821	3.8
1034.72668	19.3
1035.61633	3.4
1036.67981	12.2
1037.65894	35.1
1038.54700	62.7
1039.58667	14.0
1040.69434	30.5
1041.54138	5.7
1042.53394	36.2
1044.61853	9.2
1048.61902	10.5
1049.66296	10.7
1050.46753	23.2
1052.66052	25.4
1054.56799	516.5	b (9) (1+)
1055.64893	228.4
1056.63843	86.5
1057.64954	8.2
1059.52185	14.3
1065.55957	10.2
1067.80872	24.2
1068.53845	46.9
1071.71594	13.2
1075.80054	7.3
1076.72473	13.0
1077.61877	17.3
1078.63306	15.1
1080.79211	25.7
1082.57922	10.9
1083.63965	6.1
1085.08215	20.1
1085.77917	9.6
1086.39575	2.5
1088.70337	3.4
1093.60803	46.7
1094.73621	23.5
1095.66748	28.5
1096.65002	70.3
1097.67395	20.8
1100.69019	14.6
1101.72546	5.2
1103.49622	4.5
1104.65015	16.4
1106.61426	3.0
1109.68591	20.8
1110.72388	48.5
1112.21277	44.8
1113.45325	9.1
1121.61316	48.3
1122.57227	79.1
1123.96204	30.1
1124.72156	54.2
1125.57458	169.8
1126.85510	105.6
1127.54382	10.8
1133.07495	7.4
1137.63135	12.1
1138.66187	1.7
1139.57788	16.0
1142.48438	13.9
1145.51013	4.5
1151.70483	4.0
1153.98218	9.0
1155.59277	11.9
1156.62830	20.8
1166.70837	3.3
1167.77649	34.1
1168.78491	13.8
1169.66992	16.9
1174.57092	5.8
1175.83350	5.2
1178.51099	8.3
1179.48022	11.6
1189.57654	3.6
1192.56116	2.6
1201.43384	7.9
1202.40186	2.7
1215.58643	9.9
1232.58435	10.4
1238.54712	7.7
1256.47156	4.7
1270.80994	5.8
1318.72693	6.7
1329.27026	7.0
1351.71838	9.2
1411.02332	10.1
1464.90234	10.5
1482.82898	8.2
1533.63062	7.3
