# Supplementary material for: Top-Down and Bottom-Up Identification of Proteins by Liquid Extraction Surface Analysis Mass Spectrometry of Healthy and Diseased Human Liver Tissue
Source: J Am Soc Mass Spectrom. 2014 Sep 3;25(11):1953–61. doi: 10.1007/s13361-014-0967-z (PMC4197381; doi:10.1007/s13361-014-0967-z)
Supplement: Supplementary file 7 — (ZIP 2096 kb) [file 13361_2014_967_MOESM7_ESM.zip › data/TPALIVYGDQDPMGQTSFEHLK_-5_4_20146.txt]

m/z	i	matches
233.44406	5.9
242.27815	8.7
243.24228	2.9
244.23682	48.9
245.26474	7.5
252.35410	31.2
253.16672	17.3
253.92976	3.0
257.77158	9.3
260.62946	17.1
263.45178	31.4
267.23495	12.4
268.26892	13.6
270.36676	103.1
271.16742	6.5
274.38083	24.3
278.40717	12.4
279.38504	5.1
280.26364	8.0
281.34491	4.0
282.25555	45.4
284.37735	11.9
285.24658	11.1
287.17154	6.1
291.27158	3.2
292.40448	8.6
294.41217	43.6
295.34503	8.4
296.36581	10.1
297.35751	22.0
298.39423	37.9
299.33170	9.3
300.42828	10.0
301.32590	7.9
302.26819	6.8
302.89526	9.3
305.30252	3.1
306.19559	3.9
307.42035	9.9
309.53400	4.0
310.42538	26.9
311.22821	14.3
312.12985	9.4
317.38763	9.3
320.49106	7.5
322.38599	7.0
325.38861	17.2
326.36462	23.4
328.40121	13.8
332.46100	4.2
333.56409	8.0
334.26175	10.3
335.40540	4.2
336.33392	4.6
337.26401	6.9
338.45459	35.8
339.27441	20.1
340.47565	1.6
341.46118	25.8
343.86392	5.7
348.51074	10.6
351.42548	22.5
355.46704	37.5
356.45020	39.3
357.42865	13.1
358.42322	15.2
359.19904	4.7
362.26462	32.3
363.40601	10.0
364.32974	12.8
365.48938	74.6
366.38831	24.2
367.45081	38.5
368.52600	32.1
369.52258	22.6
375.43115	12.0
378.36359	32.5
379.36664	13.9
380.32690	5.1
381.24142	9.3
383.35678	301.0	b (4) (1+)
384.42361	64.0
387.20105	2.4
390.43591	19.5
391.75586	11.0
395.54660	29.0
396.68848	42.1
397.45020	144.6
399.32068	21.3
400.27496	2.5
401.32251	5.3
402.60590	18.5
403.44672	4.8
409.36313	7.1
410.38321	1.8
411.97717	31.9
412.74753	7.6
413.59735	60.7
414.41821	36.4
415.27982	22.5
416.32892	87.5
418.47598	4.0
420.51025	11.7
421.55542	11.4
422.40320	26.0
423.38477	10.1
424.19122	8.0
425.50262	1.6
427.35172	12.5
428.38443	5.3
429.30273	8.3
431.42633	29.9
433.43317	16.6
434.65399	11.4
435.37671	58.5
437.54755	13.8
438.34802	5.1
439.50058	6.9
441.75641	16.4
442.42059	6.0
443.25998	4.6
444.46039	2.7
446.49054	27.7
447.40082	21.9
448.29187	11.4
450.31165	33.6
451.43915	10.8
452.37503	9.3
453.51666	3.4
456.74564	19.6
457.57809	6.0
459.48926	10.4
460.35312	17.3
461.33054	25.6
462.46167	8.0
463.47986	4.1
464.34665	31.4
465.24969	19.0
466.34619	21.6
467.10620	11.9
468.50134	119.1
469.36908	51.8
470.30865	7.4
471.41174	11.8
472.39355	3.8
474.32690	11.3
475.37793	11.8
476.42572	28.5
477.28137	7.0
478.44409	128.4
479.44092	90.4
480.31543	2.7
482.36774	60.7
483.38190	5.5
484.33563	9.1
486.43042	9.0
487.62262	39.7
488.39819	15.0
490.35217	11.7
491.40948	9.1
493.44769	15.6
494.37292	83.5
496.28479	419.5	b (5) (1+)
497.40845	99.2
498.29993	53.0
499.33008	26.5
502.44501	11.6
504.38770	14.6
505.32361	7.0
506.53558	13.5
508.43018	45.7
509.70032	25.2
513.32178	17.2
514.79291	40.2
516.29810	23.3
517.38556	38.6
518.19037	27.2
520.32794	27.0
521.27582	17.9
522.35687	9.0
523.84113	77.0
524.52472	100.7
525.40411	47.4
526.36206	135.7
527.45703	23.4
528.40149	20.7
529.39783	17.8
530.33264	4.4
531.79791	4.1
532.40680	5.5
533.58643	15.8
535.90692	22.8
537.32709	36.3
538.63184	9.2
539.33374	11.8
541.75244	11.3
542.36841	29.5
543.30682	12.5
544.28741	43.6
545.61609	35.4
546.33270	14.8
547.29645	20.3
548.39191	46.2
550.35913	9.2
551.45221	86.8
552.40131	19.6
553.38306	23.1
554.43030	60.7
555.36688	7.4
556.59125	34.1
559.49847	2.7
560.41162	27.0
561.42297	38.4
562.29840	25.5
563.38434	11.7
564.89453	62.3
566.58759	19.6
567.50562	65.0
568.52063	9.6
569.55786	15.4
570.35925	6.7
572.09601	58.2
574.46301	2.7
575.44861	5.7
577.44049	187.0	b (6) (1+)-H2O
578.56628	92.6
579.29596	55.0
580.46771	97.9
581.35510	17.0
582.42676	81.9
583.42969	21.5
584.36389	8.9
585.46924	37.9
586.37219	64.9
587.65961	42.9
588.33868	22.8
589.35022	78.3
590.37262	32.1
592.03302	9.3
593.41016	35.9
594.54456	57.1
595.43701	323.6	b (6) (1+)
596.56006	92.0
597.56909	8.2
598.39728	18.5
599.70959	18.3
600.67560	21.4
601.51300	9.7
602.48590	19.4
603.54480	32.8
604.36475	21.6
607.60211	15.5
608.42413	13.6
609.10596	13.4
610.65521	22.1
611.55310	5.5
612.33893	7.7
613.41779	5.4
614.35791	15.7
615.44397	23.5
616.79510	94.7
617.71906	33.2
620.20459	83.4
620.95947	15.9
622.49548	29.9
623.42633	10.0
625.33997	37.1
626.83105	38.7
627.49689	39.7
628.64667	111.9
629.76428	101.4
630.74982	59.7
632.40283	7.9
633.42859	18.6
634.26947	43.8
635.69434	187.1	b (18) (3+)-NH3, b (12) (2+), b (18) (3+)-H2O
636.70404	80.3
638.08618	1794.7	y (11) (2+)
639.02112	301.3
639.87286	9.6
641.24463	49.8
643.50537	42.1
644.44049	39.8
645.52655	32.3
646.34265	9.5
649.52911	25.7
650.79297	19.7
653.64825	2.6
654.84210	15.0
655.60638	12.6
656.64606	45.7
657.57080	35.8
658.71527	150.4
659.58893	40.4
660.47687	20.6
661.44006	53.6
663.02808	30.7
664.07568	14.4
664.73138	10.2
665.33325	1.9
666.47919	5.8
667.42877	47.4
668.33142	5.7
669.65234	16.4
670.67609	17.2
671.30420	4.0
672.56982	14.7
673.68079	1883.0	y (5) (1+)
674.54449	546.1
675.44214	40.7
676.55011	39.6
677.43842	69.5
678.48578	114.1
679.46533	52.7
683.35895	47.0
684.57477	3.0
685.48511	37.1
686.56818	92.3
687.33398	95.1
688.34534	36.9
689.53699	11.7
691.45514	7.1
692.57349	250.9	b (13) (2+)-NH3, b (13) (2+)-H2O
693.48975	10.1
694.48993	18.5
695.67328	114.0
696.47125	21.4
697.38159	28.3
698.63684	5.7
700.12225	40.7
701.27435	43.0
701.99780	90.9
702.70428	29.1
703.49304	53.9
705.52399	18.3
707.60651	75.7
709.31281	401.6
710.24365	112.5
710.99225	28.1
712.87585	42.9
713.61176	28.5
714.47833	35.8
715.56006	90.0
716.56018	98.5
717.58350	43.1
718.33826	29.7
720.83813	154.9	b (14) (2+)-H2O, y (19) (3+)-H2O, b (14) (2+)-NH3, y (19) (3+)-NH3
721.70868	130.0
723.64185	34.3
724.48279	156.3	b (20) (3+)-H2O, b (20) (3+)-NH3
725.51642	57.2
726.88208	32.1
727.71210	22.8
728.60236	94.9
729.35956	12.7
730.52960	55.0
731.48291	75.0
732.63379	10.9
733.65991	58.9
735.12439	25.0
736.05298	10.1
738.68286	55.3
740.47107	186.1	b (7) (1+)-H2O
741.44000	67.6
742.66400	45.6
743.73145	28.8
745.05933	118.3
746.47388	77.9
747.91071	3.4
750.79144	207.6	y (20) (3+), y (13) (2+)-H2O, y (13) (2+)-NH3
751.57471	141.1
752.76849	29.9
753.46173	10.0
754.41522	25.3
755.50854	12.6
756.71991	37.4
757.43689	7.2
758.68555	464.1	b (7) (1+)
759.65265	604.7	y (13) (2+), y (6) (1+)
760.54297	303.6
761.70618	137.2
762.54089	20.0
763.93243	29.4
764.77649	6.3
766.59753	23.2
768.38867	8.4
769.49213	50.8
770.83380	23.3
771.55438	112.7
772.48285	88.3
773.62897	61.3
774.35602	2.1
776.79010	179.9	y (21) (3+)-H2O, y (21) (3+)-NH3
777.68964	67.0
778.41113	13.5
780.16669	114.3
781.50397	41.3
782.69427	168.5
783.35583	194.3	y (21) (3+)
784.25690	197.9	b (15) (2+)-H2O
785.29004	39.0
786.33844	67.4
787.31622	71.9
788.61066	99.9
789.56519	25.7
790.47382	78.8
791.47327	105.3
792.64825	121.6
793.60724	29.1
794.53882	53.7
795.57587	112.4
796.28174	218.1
797.45990	133.8
798.55609	530.2
799.47131	198.1
800.21954	73.0
800.95648	39.2
801.97858	41.1
802.88660	71.9
804.48254	92.0
805.40839	212.2	[M+3H] (3+)-NH3-H2O
806.44904	86.0
807.46594	340.1	y (14) (2+)-H2O
808.35419	301.1	y (14) (2+)-NH3
809.29578	31.6
810.45062	28.1
811.59979	8.6
818.06696	13.3
823.78986	1.6
824.45563	23.4
825.46350	16.5
826.37903	16.0
828.23859	25.8
829.59631	340.4
830.70203	9.1
831.55859	10.8
832.95978	10.9
834.64557	42.7
835.92719	38.5
836.93976	42.1
837.59351	125.6
839.59351	8.4
841.47186	4.2
842.49976	13.7
843.49597	77.8
845.60718	1436.5	y (15) (2+)
846.64209	572.4
847.58063	71.6
848.48785	26.1
849.91022	32.3
853.21088	61.4
854.67438	60.8
858.27924	121.2
859.03027	18.8
860.65802	8.6
861.62805	222.9	y (7) (1+)
862.62817	50.3
863.72162	19.7
864.69696	44.8
867.43420	25.6
870.32428	74.2
872.14825	33.4
873.63983	20.5
874.93024	3.6
875.54950	2.9
876.69897	33.5
879.31818	142.7
880.53473	12.2
881.60425	2.7
887.11761	66.7
887.79907	6.6
888.54529	31.3
889.67328	4.9
891.50806	13.8
894.58057	8.7
897.52032	15.0
899.81476	86.6
900.58313	44.2
904.47113	126.0
905.45642	24.3
906.18170	17.1
907.47333	156.7
908.53381	27.1
909.58966	36.8
910.69757	31.3
911.46338	78.3
912.54919	45.3
913.73883	65.3
914.66968	53.8
915.67816	80.9
918.19672	160.8	y (16) (2+)-H2O, y (16) (2+)-NH3
919.23914	125.0
920.70050	44.2
921.54871	21.3
922.19196	48.2
922.86719	46.1
923.76538	18.5
924.53326	6.9
927.23572	2200.1	y (16) (2+)
928.08484	652.0
929.00067	15.9
930.70752	123.6
931.59381	51.7
932.52563	14.4
933.79602	47.0
934.88794	2.0
937.45331	37.3
938.47833	12.7
939.90741	25.0
940.84637	81.5
942.28101	155.1
943.27795	30.0
944.59998	7.3
946.47510	11.6
947.57861	41.2
948.73267	64.2
949.70715	14.5
950.65656	40.1
952.62347	32.3
953.67877	25.1
954.37012	34.2
955.48132	4.3
957.58539	117.2
960.15735	94.5
960.88824	3.0
961.55450	8.0
962.56512	9.2
963.53998	30.2
964.75092	76.2
965.36298	45.8
966.71881	57.8
967.46027	76.7
968.16016	185.6	y (17) (2+)-NH3, y (17) (2+)-H2O
969.21619	60.7
970.28979	34.3
971.47845	74.2
972.66022	85.9
973.67792	100.4
975.01013	21.1
976.77820	3075.1	y (17) (2+)
977.69958	1184.2
978.70392	34.8
980.50793	23.3
981.61310	1.9
982.73871	50.1
984.58105	6.8
986.14795	24.9
988.14001	43.4
988.79010	30.8
989.66986	85.1
990.75403	42.9
991.71436	21.3
992.47339	15.7
993.48047	26.3
994.61914	8.4
996.64313	17.8
997.70544	52.6
998.57147	25.4
999.61005	55.2
1000.54346	3.6
1001.74500	12.1
1002.84937	11.8
1003.62531	16.1
1006.73456	155.1
1007.58270	70.2
1008.69507	15.7
1009.40863	2.3
1010.94434	55.4
1012.52533	79.8
1013.58948	72.4
1014.54681	5.0
1015.30438	48.2
1016.33972	93.2
1017.36615	10.7
1020.32739	44.6
1021.80676	14.2
1023.98047	19.4
1024.75195	71.8
1025.57080	10.6
1028.03186	9.3
1029.49829	12.2
1030.86951	74.9
1031.60181	59.6
1033.36780	2324.1	y (18) (2+)
1034.24927	716.2
1035.38843	10.3
1038.79602	26.3
1039.67090	9.2
1040.63696	42.8
1041.43835	22.7
1042.61011	7.6
1043.63879	31.2
1044.57947	16.5
1045.20398	5.9
1046.65454	289.1	y (9) (1+)
1047.61023	120.7
1048.46216	41.8
1049.65552	233.7
1050.75500	250.8
1051.78674	98.4
1054.58228	3.4
1055.19849	17.0
1057.54724	10.1
1058.64270	39.6
1059.66235	46.0
1060.75208	20.1
1061.86572	43.3
1062.63110	45.7
1064.27454	40.3
1069.66382	42.1
1070.73962	86.8
1072.38367	30.5
1074.45520	49.2
1076.72705	98.5
1077.57666	7.0
1079.64453	38.6
1080.92798	59.1
1081.90503	69.7
1083.25500	20.9
1085.86316	118.2
1086.65698	54.8
1087.61658	58.5
1089.79736	533.1	y (19) (2+)
1090.62976	284.9
1091.61682	30.0
1092.80371	12.8
1093.60535	8.4
1094.58533	41.5
1095.43530	49.2
1096.98486	35.7
1097.71545	4.7
1098.75854	29.0
1100.66357	10.6
1101.49707	14.5
1102.36963	141.9
1103.12976	32.7
1103.75745	117.0
1104.67969	26.7
1107.51636	15.2
1110.26111	39.2
1111.60034	14.3
1112.63416	10.9
1114.62378	10.0
1116.40344	61.9
1119.32263	54.6
1120.78699	103.4
1121.84363	28.8
1122.95996	49.8
1123.97559	14.1
1125.24402	584.3	y (20) (2+)
1126.08569	374.0
1126.73633	98.9
1128.82874	39.1
1129.69568	25.2
1130.80249	9.7
1131.64063	10.8
1132.90564	14.7
1133.56750	17.4
1136.97620	25.1
1137.65723	22.0
1138.40466	9.8
1139.00769	5.7
1141.70764	9.8
1143.12012	8.2
1144.61523	13.2
1145.67847	12.6
1146.81091	20.3
1147.67627	15.8
1151.59851	158.3	b (21) (2+)
1152.70740	12.6
1154.45569	13.0
1155.50427	46.4
1156.75732	45.4
1158.93518	14.6
1160.72400	33.7
1161.34558	11.3
1162.16113	14.1
1163.71216	8.8
1166.38660	42.1
1167.69946	3.6
1168.78711	13.7
1171.30237	82.3
1173.65125	631.0	y (21) (2+), b (11) (1+)
1174.58948	248.4
1175.58130	100.7
1176.75330	61.3
1177.63440	25.0
1178.58325	32.6
1180.67517	11.1
1184.76514	8.9
1185.76550	85.6
1187.65930	30.2
1188.85388	36.8
1189.50830	13.0
1191.66016	92.1
1192.84241	26.0
1193.47961	35.7
1196.83655	3.1
1197.58386	23.1
1198.62329	5.3
1199.62073	24.2
1200.61426	21.0
1201.70496	6.6
1202.80725	7.8
1205.13867	8.1
1206.81458	27.8
1207.82043	2.2
1210.05725	15.9
1210.68115	1.9
1211.45020	4.5
1214.58716	3.4
1215.79321	14.1
1216.72168	22.9
1217.72937	14.1
1227.80090	6.8
1235.18091	14.1
1237.56604	23.5
1240.65210	6.0
1241.63257	5.5
1242.62878	11.2
1243.73169	32.9
1244.72473	85.0
1245.83105	35.6
1250.18884	36.1
1250.91101	7.8
1254.58789	13.8
1256.87000	4.9
1257.69849	8.0
1258.71667	30.6
1259.60583	24.6
1261.69910	39.0
1269.85315	2.3
1270.66687	4.0
1271.99072	32.9
1272.74670	33.3
1273.67151	31.4
1274.63330	439.7	y (11) (1+)
1275.67627	323.3
1276.72278	115.2
1277.72803	69.5
1288.68115	12.0
1293.30737	36.8
1295.49939	6.5
1297.56592	4.6
1310.30017	25.4
1316.81714	21.8
1318.11060	3.8
1318.76550	9.0
1324.73279	10.0
1328.79065	17.6
1329.91260	3.3
1336.68518	17.6
1338.45972	3.2
1339.89001	7.1
1343.12378	9.5
1343.80139	14.9
1345.85400	81.5
1346.77344	120.7
1347.97083	33.6
1351.73901	3.0
1353.88977	2.3
1365.66455	8.5
1371.80054	6.9
1373.03796	33.2
1373.64612	8.9
1384.91724	9.3
1385.68140	2.0
1386.89905	5.2
1387.90796	193.7
1388.79810	236.1
1389.82068	159.7	y (12) (1+)
1390.69189	94.9
1391.30408	4.7
1392.02405	5.2
1392.69031	4.5
1394.04175	14.3
1400.02173	9.9
1401.78674	85.9
1402.67651	46.7
1403.48352	15.1
1408.70618	6.1
1410.18164	7.8
1415.61353	9.7
1418.88367	25.0
1419.74243	8.8
1421.99951	4.8
1426.57300	7.9
1428.88879	4.7
1431.52905	22.5
1433.67859	7.1
1440.82007	20.3
1447.84448	11.6
1455.74158	18.3
1456.42053	10.8
1457.64392	20.7
1458.75989	25.2
1459.74097	40.3
1460.88062	2.9
1470.73523	3.4
1476.87744	13.6
1480.03174	3.6
1482.74292	4.6
1485.89355	2.7
1486.91016	16.5
1493.91858	8.6
1501.66565	9.6
1502.84241	11.8
1517.67761	9.9
1519.78625	12.1
1520.65759	12.1
1525.72571	12.8
1538.48877	5.9
1543.85059	12.6
1544.70361	12.0
1545.82874	8.5
1555.83508	16.2
1568.68860	2.0
1569.67505	15.6
1576.61353	20.7
1578.03577	17.2
1586.70203	12.7
1588.68933	7.6
1589.86511	2.3
1593.55811	18.6
1594.73376	15.1
1653.05481	21.8
1668.83252	8.1
1670.85522	10.7
1686.67505	7.1
1687.62256	8.0
1688.84167	4.8
1689.83093	6.8
1690.89868	3.4
1693.57544	3.4
1748.75989	3.2
1763.08374	9.4
1805.88879	3.3
1903.75708	7.9
