# Supplementary material for: Top-Down and Bottom-Up Identification of Proteins by Liquid Extraction Surface Analysis Mass Spectrometry of Healthy and Diseased Human Liver Tissue
Source: J Am Soc Mass Spectrom. 2014 Sep 3;25(11):1953–61. doi: 10.1007/s13361-014-0967-z (PMC4197381; doi:10.1007/s13361-014-0967-z)
Supplement: Supplementary file 7 — (ZIP 2096 kb) [file 13361_2014_967_MOESM7_ESM.zip › data/AGWSLEDVDIFEINEAFAAVSAAIVK_-5_2_74239.txt]

       m/z	          i	matches
 274.31290	      11.8
 296.95563	      12.4
 303.13202	       4.4
 309.28049	       7.6
 328.45087	       3.0
 329.29645	       5.1
 331.41150	       7.3
 337.18927	      11.0
 352.27664	       4.3
 355.55988	      13.2
 359.53976	      44.0	y (3) (1+)
 361.31198	      16.0
 366.39008	       6.6
 389.26917	       2.2
 390.34406	      11.9
 395.12372	       7.0
 411.40106	      14.6	b (11) (3+)
 417.22321	       4.7
 427.24902	       2.8
 428.16736	       4.6
 430.31924	      20.1	y (4) (1+), b (8) (2+), y (13) (3+)
 431.44385	      15.8
 436.16782	       4.9
 442.40204	       7.9
 458.51050	      14.9
 459.62665	       2.0
 461.45929	      27.9
 463.33905	       7.0
 468.55359	       7.8
 481.50208	       3.7
 483.18832	       3.2
 484.49207	      16.2	y (5) (1+)-NH3
 495.03796	       3.6
 497.35870	      32.5	b (5) (1+)-H2O
 498.28668	       5.2
 501.46948	      65.1	y (5) (1+)
 502.43695	      23.6
 505.49023	       2.9
 507.32684	      14.8
 508.53870	       6.4
 515.58142	      19.5	a (14) (3+)-NH3, a (14) (3+)-H2O, b (5) (1+), y (11) (2+)-NH3, y (11) (2+)-H2O
 516.54022	       8.9
 522.26172	       4.6
 529.24664	       4.6
 530.48340	      23.9	b (14) (3+), a (10) (2+)
 535.30243	       3.2
 537.58063	       7.2
 541.41162	       5.4
 543.26758	       4.4
 550.13904	       5.9
 552.44391	      14.7
 557.66339	       6.8
 574.48370	       9.7
 575.44604	      32.7
 576.58508	      11.0
 577.32300	       7.5
 579.77069	       1.7
 587.42511	       2.9
 588.39655	     126.0	a (16) (3+), y (12) (2+), y (6) (1+)
 589.50690	      26.8
 593.56952	       6.1
 597.46973	      17.6	b (16) (3+)
 603.16364	      11.1
 604.38831	      25.8
 606.33807	       9.5
 608.65814	       3.6
 613.48291	       6.5
 615.17761	       6.4
 623.47070	       3.5
 629.52527	       5.7
 633.56580	      12.8
 637.46802	      17.2	y (18) (3+), y (13) (2+)-H2O, y (13) (2+)-NH3, a (17) (3+)
 638.52594	       4.0
 647.52252	      21.0
 654.39203	      15.6	a (18) (3+)-NH3, a (18) (3+)-H2O
 655.52753	       7.0
 659.26013	       4.2
 661.50330	       7.5
 667.62427	       6.6
 669.43567	      13.6
 670.40125	      12.0
 671.50183	       6.3
 675.34296	       3.1
 677.46692	       2.4
 683.37268	       8.9
 686.47650	      24.6
 687.67438	     108.5	b (19) (3+)-H2O, b (19) (3+)-NH3, y (7) (1+)
 688.59521	      34.5
 689.69708	      12.7
 692.44537	      10.7
 693.41620	      13.6
 695.48199	       4.1
 696.50092	       5.2
 702.37885	      31.5	y (20) (3+)-H2O, y (14) (2+), y (20) (3+)-NH3
 704.41827	      40.3
 712.37878	       9.4
 713.44312	       6.0
 721.57147	      10.0
 723.47656	       7.9
 730.36304	       7.8
 732.43011	      13.7
 733.42804	       5.8
 734.14331	      29.9
 744.27417	      13.7	y (21) (3+)-H2O
 746.53748	      13.7	a (21) (3+)
 755.48199	       5.3
 758.58148	     127.0	y (8) (1+), y (15) (2+)-NH3, b (7) (1+), y (15) (2+)-H2O
 759.76105	      75.3
 764.51392	      16.2	a (22) (3+)-H2O, a (22) (3+)-NH3
 767.21332	      22.6	y (15) (2+)
 770.50659	       9.3
 771.59186	       5.2
 775.66840	       4.4
 776.27686	       3.6
 778.46539	       8.7
 781.70264	       5.9
 784.40521	       8.6
 790.51801	       4.2
 794.49908	       4.2
 796.52716	      26.5	b (23) (3+)-H2O
 799.19159	      41.8
 803.50598	      46.9	b (23) (3+)
 804.55219	       7.1
 807.14563	      43.8
 811.69244	      15.5	a (8) (1+)-H2O, y (9) (1+)-NH3, y (23) (3+)-NH3, y (23) (3+)-H2O, y (9) (1+)-H2O
 818.63861	       3.1
 819.70691	      36.0
 820.56946	      26.2
 822.09723	      21.4
 824.47705	      19.3
 826.58417	      10.8
 828.51727	      15.1
 829.70270	      92.7	y (9) (1+)
 830.69171	     102.7	a (24) (3+), y (16) (2+)-H2O, a (8) (1+)
 831.36462	      16.5
 832.26453	      37.2	y (16) (2+)-NH3
 833.41827	      13.0
 840.37659	      96.7	b (24) (3+), y (16) (2+), b (8) (1+)-H2O
 841.74530	      38.6
 842.74689	      18.3
 845.19708	      21.5	a (15) (2+)
 846.74854	      19.6
 847.78723	      21.7
 851.56781	      19.1	b (15) (2+)-H2O, b (15) (2+)-NH3
 858.54987	      37.8	a (25) (3+)-NH3, b (8) (1+), a (25) (3+)-H2O
 860.26111	     274.3	b (15) (2+)
 861.12567	      78.3
 868.52014	       6.7
 869.46820	      16.0
 873.31653	      33.1	b (25) (3+), y (24) (3+)-H2O, a (16) (2+)-NH3, y (24) (3+)-NH3
 876.84491	      15.9
 878.52252	      26.0
 879.59607	      11.7
 881.09735	      44.3	a (16) (2+)
 882.39697	      23.0
 883.18457	      16.0
 885.16046	      88.1
 886.28235	       9.5
 887.66974	      28.9	y (17) (2+)-H2O, b (16) (2+)-NH3
 889.41296	       2.5
 890.70819	      12.3
 891.51892	      13.5
 892.71283	      65.4	y (25) (3+)-H2O, y (25) (3+)-NH3
 895.73615	      53.9	b (16) (2+)
 896.53900	      21.5	y (17) (2+)
 897.61035	       7.9
 900.29535	      56.1
 902.16400	      19.3
 904.67609	      62.9
 905.57446	      76.9
 906.52155	       4.0
 908.71057	      33.7
 910.34717	      12.0
 911.23499	      14.4	[M+3H] (3+)-NH3-H2O
 913.03705	      26.6
 922.67987	       6.1
 927.72412	      34.3	a (9) (1+)-H2O
 929.78363	      15.0
 933.74298	       2.7
 934.64252	      10.1
 939.07928	      19.0
 945.72070	      13.0
 946.65875	      48.1	a (17) (2+)-NH3, y (18) (2+)-NH3, a (17) (2+)-H2O
 947.60284	       7.4
 952.79504	      74.7
 957.69501	      36.3
 958.61475	       2.9
 959.96210	      19.2	b (17) (2+)-H2O, y (10) (1+)-NH3, b (17) (2+)-NH3
 962.61328	       5.2
 963.43677	      15.7
 969.52686	     114.8	b (17) (2+)
 970.19189	       4.3
 973.53925	      24.7	b (9) (1+)
 974.45300	      12.1
 976.60193	      89.5	y (10) (1+)
 977.75000	      64.3
 978.59448	      10.4
 983.59375	      18.6
 985.95056	      51.2
 987.83282	       3.5
 993.71918	      15.5
 994.94745	       4.5
 995.99622	      23.8	b (18) (2+)-H2O, y (19) (2+)-NH3, b (18) (2+)-NH3
 999.69080	     105.6
1002.11847	      11.9
1003.79236	      16.3
1004.78064	     237.8	y (19) (2+), b (18) (2+)
1005.79199	     101.4
1006.59760	      39.8
1013.83313	       8.3
1015.53143	       9.0
1016.42212	       3.8
1017.09308	      78.0	a (19) (2+)-NH3, a (19) (2+)-H2O
1018.61102	       4.8
1031.64880	      24.7	b (19) (2+)-NH3, b (19) (2+)-H2O
1037.52258	       8.7
1040.06177	     170.8
1040.75525	     258.0	a (10) (1+)-H2O, b (19) (2+)
1041.63147	      49.5
1043.22632	      17.0
1044.43152	      45.0
1046.52234	      12.3
1047.60522	      75.4	y (11) (1+)
1048.72498	      39.6
1049.71533	      11.0
1058.53345	      19.5	a (10) (1+)
1063.28088	      12.3
1064.93066	      41.8
1067.71631	       3.2
1068.88721	       4.8
1069.49194	      25.6
1070.59253	       2.5
1071.71985	      20.4
1072.71863	      35.3
1074.65271	      41.4
1075.79626	       6.8
1077.43384	       4.1
1079.69519	      10.6
1081.61157	       8.8
1086.02429	      10.4
1086.72559	      62.6	b (10) (1+)
1087.66113	      22.5
1088.54797	      10.3
1089.87732	     165.5	b (20) (2+)
1090.63367	     120.1
1091.29626	      16.2
1093.67957	      21.1
1094.58203	      21.6
1096.29553	      45.9
1098.05640	       6.0
1106.52026	       9.5
1111.72412	       7.9
1117.02271	      38.6	y (21) (2+)-H2O, y (21) (2+)-NH3
1119.99512	      15.0
1124.22034	      50.2	b (21) (2+)-H2O, b (21) (2+)-NH3
1126.26135	      69.3	y (21) (2+)
1127.48352	      41.4
1131.11255	       9.9
1133.32593	     144.2	b (21) (2+)
1134.03748	      11.6
1134.64917	      19.1
1136.05811	      14.8
1144.78491	       3.2
1146.70227	       8.1
1151.63086	       2.4
1154.64978	      23.0	a (22) (2+)
1157.61145	       6.8
1158.80310	      10.2
1159.80859	      77.2	b (22) (2+)-NH3, y (12) (1+)-NH3, b (22) (2+)-H2O
1161.19043	      66.7
1162.70264	       5.3
1165.64502	      39.6
1168.68860	      16.4	b (22) (2+)
1171.78333	      15.8
1176.02979	      26.9	y (12) (1+)
1177.57788	       7.7
1179.31580	      10.6
1183.18958	      23.0	y (22) (2+)
1184.36975	      25.8
1188.87964	       5.4
1191.92004	      38.0
1194.63245	       5.7
1195.96790	      18.3	b (23) (2+)-NH3
1196.65247	      10.9
1197.42822	       6.4
1202.64465	      11.5
1203.47656	      11.7
1204.65442	     142.0	b (23) (2+)
1205.70276	       3.6
1208.06396	      12.5
1217.74524	       2.2
1221.86694	      23.4
1232.40784	      22.8
1233.65234	      86.8	b (11) (1+)
1234.68835	      49.9
1235.58240	       8.5
1239.76428	      16.3
1240.84241	       9.4
1250.83752	       5.2
1252.22729	      17.6	b (24) (2+)-H2O, b (24) (2+)-NH3
1255.85669	       9.9
1260.95483	     115.4	b (24) (2+)
1261.56665	       6.7
1262.25696	       7.7
1267.30725	       5.7
1269.79749	      13.1
1273.39880	       4.3
1285.62158	       4.6
1286.62170	       7.3
1288.67822	       6.2
1290.88879	      22.3	y (13) (1+)
1291.89282	      34.8
1295.95361	       9.9
1303.02698	      17.6
1310.67590	      42.4	y (24) (2+)-NH3, y (24) (2+)-H2O, b (25) (2+)
1311.79163	       9.3
1317.73022	       9.5
1322.78760	      16.6
1324.82166	       2.5
1345.89868	      13.7
1351.70300	      17.6
1362.67920	      79.8	b (12) (1+)
1363.62683	      19.7
1364.64099	      17.4
1365.25085	      12.2
1384.23889	       4.9
1388.82898	       6.2
1390.56152	       6.8
1398.88965	       4.4
1405.81787	      21.5
1411.90100	       5.9
1413.65002	       6.0
1415.05298	       5.3
1433.80090	       2.5
1435.54883	       3.6
1437.65820	       6.3
1438.89099	       3.1
1444.77063	       4.3
1457.99890	      16.4	b (13) (1+)-H2O
1458.63367	      17.1
1475.90857	      73.0	b (13) (1+)
1476.66479	      47.8
1477.88135	      18.2
1478.94287	      10.4
1494.98792	       3.0
1547.69775	      20.8
1559.64905	      19.3
1561.72620	       3.8
1607.81055	      11.7
1647.03760	       4.3
1663.03320	       5.7
1663.72913	      13.5
1665.77356	       8.3
1703.16943	      33.8
1720.96118	      15.9
1772.78479	      11.4
1773.90723	       3.8
1774.81689	      12.9
1790.83484	      57.2
1824.90735	       3.7
1879.13159	       3.5
1937.26257	       2.9
1944.67285	       2.0
