# Supplementary material for: Top-Down and Bottom-Up Identification of Proteins by Liquid Extraction Surface Analysis Mass Spectrometry of Healthy and Diseased Human Liver Tissue
Source: J Am Soc Mass Spectrom. 2014 Sep 3;25(11):1953–61. doi: 10.1007/s13361-014-0967-z (PMC4197381; doi:10.1007/s13361-014-0967-z)
Supplement: Supplementary file 7 — (ZIP 2096 kb) [file 13361_2014_967_MOESM7_ESM.zip › data/AGWSLEDVDIFEINEAFAAVSAAIVK_-5_4_54470.txt]

       m/z	          i	matches
 312.26727	       4.8
 315.15387	       6.5
 327.28168	       3.0
 331.50095	       9.8
 344.62939	      14.0	y (11) (3+)-NH3, y (11) (3+)-H2O, y (7) (2+)
 347.55304	      13.0
 357.41315	      11.7	b (10) (3+)-H2O
 359.35681	      17.4	y (3) (1+)
 360.36310	       3.1
 373.51773	      10.0
 380.36856	       3.4
 384.36658	      14.0	b (4) (1+)-H2O
 390.48651	       5.6
 404.32190	       4.8
 407.67755	       9.3
 424.09344	       9.4
 430.77637	      23.7	y (13) (3+), y (4) (1+)
 431.58850	       9.4
 433.48740	      16.8
 447.28107	       4.4
 461.39679	       6.9
 482.31107	       2.4
 484.75031	      10.2
 486.25812	       7.6
 491.51938	      12.7
 496.87518	       5.9
 498.41138	       3.5
 501.46039	       5.7
 502.27216	       5.9
 503.48883	       5.0
 504.52942	       7.9
 505.51440	      10.6
 509.30469	      10.0
 515.18323	       2.9
 516.26184	       8.5
 531.30072	       6.7
 539.45172	      10.0
 543.33246	      10.8
 544.15918	       7.2
 545.36890	       4.7
 552.41699	       6.2
 557.28687	      11.6
 558.31989	       7.0
 570.45367	       9.2
 579.46527	      13.2	y (12) (2+)-H2O
 588.36768	      63.5	y (6) (1+), y (12) (2+)
 589.55682	      26.8
 604.51001	       3.3
 609.50732	      13.0
 612.34534	       7.5
 618.47217	      19.1
 619.41199	      22.3
 624.39349	       5.6
 626.47485	       3.6
 633.57397	      19.7
 635.40479	       9.1
 644.44153	       7.5
 651.66327	      13.0
 656.13049	       8.9
 659.37622	      12.6
 665.42175	       2.9
 669.41571	       5.5
 671.38184	       5.0
 674.26813	      10.9
 675.27802	       4.8
 676.48846	       8.9
 681.37396	       4.4
 684.12842	       9.5
 686.39850	      19.6
 687.66907	     134.4	b (19) (3+)-H2O, y (7) (1+), b (19) (3+)-NH3
 688.66162	      33.3
 692.50134	       5.9
 695.38123	       8.3
 702.53577	      12.7	y (20) (3+)-H2O
 703.14282	      24.2	y (14) (2+), y (20) (3+)-NH3
 704.43896	      18.4
 705.49408	      21.0
 721.47058	      26.4	b (20) (3+)-H2O, b (20) (3+)-NH3
 730.37781	       8.9
 731.90997	      14.0
 733.49969	      10.4
 739.55426	      12.6
 744.69208	       7.7
 745.48535	       6.6
 747.51782	       2.0
 748.71228	      46.4
 749.73273	      13.7	b (21) (3+)-H2O, b (21) (3+)-NH3
 750.43170	       3.1
 752.54156	      32.8
 754.58508	       8.6
 756.67792	       5.9
 757.47430	       3.9
 758.64832	     144.8	y (15) (2+)-H2O, b (7) (1+), y (15) (2+)-NH3, y (8) (1+)
 759.63910	      30.3
 763.44122	      19.8
 765.32520	       4.9
 776.49628	       9.8
 777.54938	      18.7
 779.13885	      38.0	b (22) (3+)
 780.43585	       9.1
 784.69312	      10.6
 785.34247	       9.1
 788.59406	       8.2
 789.38019	      12.7	y (22) (3+)
 791.63306	       9.7
 792.58173	      11.9
 795.89258	      18.3	b (14) (2+)
 800.82043	       4.3
 807.91376	       8.0
 816.61737	       4.2
 819.65869	       4.3
 821.75330	       2.9
 823.44220	       6.9
 827.61066	       4.4
 829.60437	     130.5	y (9) (1+)
 830.64532	      43.5
 832.56750	      11.5	y (16) (2+)-NH3
 835.14447	      10.7
 837.64490	       9.4
 840.90308	      98.3	y (16) (2+), b (8) (1+)-H2O, b (24) (3+)
 841.54327	       3.2
 842.52087	       7.6
 846.29498	      21.5
 847.67657	       3.9
 851.34155	      48.4	b (15) (2+)-H2O, b (15) (2+)-NH3
 852.47528	       4.0
 858.52563	      51.2	b (8) (1+)
 860.29828	     220.0	b (15) (2+)
 861.59540	       6.9
 862.84357	      24.1
 865.39075	      29.5
 868.51434	       8.8
 873.98285	       9.3
 875.22949	      12.1
 876.51782	      35.3
 878.35291	       7.5
 879.51617	       5.6
 883.68213	      19.7
 884.81653	      64.5
 886.74823	      11.1	b (16) (2+)-NH3, b (16) (2+)-H2O
 887.73633	      15.4	y (17) (2+)-H2O, y (17) (2+)-NH3
 888.44446	       4.6
 889.68829	      11.1
 890.68988	      20.3
 891.56152	      50.2
 895.69910	     187.3	b (16) (2+)
 896.35498	      63.3
 897.45972	      74.7	y (17) (2+)
 898.35852	      32.6	y (25) (3+)
 901.56384	      20.2
 903.60846	       9.0
 904.55304	      39.9
 905.55707	      36.8
 907.85211	      17.7
 911.02502	      37.1	[M+3H] (3+)-NH3-H2O
 913.52539	      24.9
 922.55798	      14.0	[M+3H] (3+)-H, [M+3H] (3+)+H, [M+3H] (3+)
 927.59558	       5.7
 932.13416	      36.6
 938.72473	      14.4
 946.37421	       9.6
 949.46387	      25.3
 951.04407	      21.7
 954.60858	      19.9	y (18) (2+)
 956.88031	      27.3
 957.60675	       2.6
 958.22369	       4.2
 960.05145	      48.4	b (17) (2+)-H2O, y (10) (1+)-NH3, b (17) (2+)-NH3
 964.14331	       2.2
 965.59576	      20.0
 967.59052	      33.4
 969.32739	      92.1	b (17) (2+)
 972.37628	      26.2
 973.57727	      33.6	b (9) (1+)
 974.82788	      31.2
 976.56464	      59.4	y (10) (1+)
 977.67480	      72.7
 978.94800	      14.2
 983.29846	      67.2
 983.97162	      12.4
 988.94336	      10.7
 993.20056	      61.0
 996.96100	      43.5
 997.63379	       5.4
 999.35510	      50.1
1000.46039	       4.4
1003.02631	      16.0
1004.48383	      36.2	y (19) (2+)
1005.12915	     141.8	b (18) (2+)
1008.55835	      59.5
1010.88367	       4.0
1012.89880	      30.4
1015.56415	      39.9
1016.79303	       9.5
1023.31342	       9.3
1025.78223	       8.0
1028.52051	      18.8
1030.01270	      30.3	y (11) (1+)-H2O, y (11) (1+)-NH3
1034.00806	      12.0
1036.62354	      18.1
1037.71814	       5.4
1040.27185	     104.9	b (19) (2+)
1041.13904	      66.4
1041.77979	       8.1
1042.96448	      56.4
1043.63306	       1.9
1045.24438	       7.3
1047.05017	      94.3	y (11) (1+)
1047.82690	      43.3
1048.71484	       3.8
1050.05518	       7.3
1050.83765	       7.4
1051.57129	       5.9
1055.97900	      60.0
1058.87219	       4.2
1061.66602	      33.2	y (20) (2+)
1063.58521	      10.4
1067.71094	      24.0	b (10) (1+)-H2O
1068.53162	      18.4
1069.58521	      11.4
1080.44727	       7.7
1084.35864	       7.1
1085.03113	      33.3
1086.64075	     113.6	b (10) (1+)
1087.64392	      11.1
1088.49707	      14.8
1089.47156	      62.6
1090.13159	     141.0	b (20) (2+)
1092.80652	      10.0
1095.90466	      31.3
1097.62817	      17.2
1102.69141	      48.4
1120.04761	      24.7
1124.15063	      32.9	b (21) (2+)-H2O, b (21) (2+)-NH3
1126.40002	      34.8	y (21) (2+)
1127.52649	      16.6
1129.61365	      13.2
1130.23401	      13.7
1133.38782	      68.8	b (21) (2+)
1134.16333	      56.7
1138.52466	       5.7
1142.57837	      11.7
1144.69849	       5.1
1146.57666	      12.1
1159.11609	      28.7	b (22) (2+)-H2O, y (12) (1+)-NH3, y (12) (1+)-H2O
1160.75098	      12.7	b (22) (2+)-NH3
1161.69165	       5.3
1162.58337	      14.6
1172.27271	      30.4
1175.47217	      48.4
1177.77612	       4.1
1181.92029	      85.0	y (22) (2+)
1183.80371	       6.7
1185.27637	      16.3
1188.89722	      26.6
1200.11682	       5.8
1202.57910	      17.7
1204.26526	     176.4	b (23) (2+)
1205.17542	      55.9
1209.39038	      24.2
1215.65833	      33.6	b (11) (1+)-H2O
1217.86133	      15.0	y (23) (2+)-NH3, y (23) (2+)-H2O
1221.70422	       3.9
1223.77832	       3.1
1226.14783	      21.3	y (23) (2+)
1226.79968	       5.2
1229.57361	      14.6
1233.62109	      79.5	b (11) (1+)
1234.69092	      23.1
1235.43945	      20.8
1236.70752	       5.4
1240.84070	       5.3
1245.71033	      15.3
1247.61279	      10.5
1252.25208	       8.5
1259.98059	      11.5
1260.92725	     137.1	b (24) (2+)
1261.73242	      29.1
1264.69702	      13.0
1266.96545	       8.5
1275.81482	      22.4
1287.21924	      31.4
1290.69116	      19.8	y (13) (1+)
1291.43530	      19.5
1307.79053	      14.8
1310.09302	      34.6	y (24) (2+)-H2O, b (25) (2+)
1311.00952	      59.7	y (24) (2+)-NH3
1313.24316	      36.0
1315.88306	       9.0
1320.77185	      16.6
1347.14197	      32.5	y (25) (2+)
1351.72070	       6.4
1362.79822	      28.0	b (12) (1+)
1363.76489	      20.3
1368.72815	      20.1
1372.57813	       5.3
1390.48657	       4.0
1423.83289	       4.5
1436.89075	      27.3
1452.57849	       8.1
1457.86401	      20.2	b (13) (1+)-H2O
1459.37317	       3.4
1475.79639	       6.1
1476.98376	      30.2
1477.90613	      31.3
1483.93115	       4.1
1494.00488	       8.4
1494.83557	      13.8
1533.65857	       7.7
1539.22498	      25.5
1571.71399	       8.2
1592.07507	      13.5
1593.44983	      16.9
1608.89014	       6.7
1615.92737	      13.8
1660.01697	      23.8
1662.01184	       8.8
1663.90381	      15.5
1666.04871	      11.4
1676.93445	      15.3
1677.68933	       7.4
1679.23657	       8.9
1719.29541	      25.7	b (15) (1+)
1726.10376	       5.6
1740.02759	      10.4
1755.99048	      14.4
1760.61609	       2.7
1789.92627	       3.1
1792.42957	       4.6
1864.91992	       9.2
