# Supplementary material for: Top-Down and Bottom-Up Identification of Proteins by Liquid Extraction Surface Analysis Mass Spectrometry of Healthy and Diseased Human Liver Tissue
Source: J Am Soc Mass Spectrom. 2014 Sep 3;25(11):1953–61. doi: 10.1007/s13361-014-0967-z (PMC4197381; doi:10.1007/s13361-014-0967-z)
Supplement: Supplementary file 7 — (ZIP 2096 kb) [file 13361_2014_967_MOESM7_ESM.zip › data/ISQAEEEDQQLLGHLLLVAK_-5_2_72579.txt]

m/z	i	matches
206.82228	6.9
217.07881	12.4
218.24300	9.2
220.36769	4.0
221.32805	7.6
226.23625	10.3
227.21902	25.8
228.23360	2.4
229.16527	13.9
232.29022	4.4
240.13254	14.9
241.39603	30.9
242.17715	5.6
243.38503	2.4
244.65233	3.7
245.25354	8.1
249.26971	12.8
259.10797	14.6
261.14301	9.3
262.42636	12.3
263.18298	3.0
264.41150	5.3
265.28085	16.5
267.27881	7.1
268.38953	8.9
270.33963	13.3
273.28647	4.8
275.31216	12.2
276.35873	18.1
277.40210	11.0
283.51004	7.2
285.22733	42.8
287.29205	8.4
288.18332	18.0
291.16895	8.9
294.23041	18.6
297.23438	51.3
298.41934	6.6
299.34460	6.1
301.36847	8.3
308.28836	4.3
309.48633	19.4
311.35919	127.1
312.42285	42.7
313.31628	15.0
315.30209	53.8
317.29828	25.0
318.44138	7.3
319.28415	3.2
320.39389	18.6
322.32025	3.0
323.10681	8.5
327.52875	13.8
329.32611	67.2
330.42279	31.1
334.34509	8.6
335.15204	10.8
337.81567	41.3
339.56418	13.5
341.31989	13.1
343.30334	17.6
344.24103	6.2
345.38541	21.3
346.22406	11.9
347.28067	10.5
349.53128	9.7
351.37323	2.2
354.36566	31.7
357.40131	19.2
363.27423	4.3
364.32779	6.8
365.36066	6.7
367.30658	5.2
368.40759	4.8
370.43433	11.2
371.44006	31.4
372.46478	44.0
373.38580	5.3
377.20514	3.4
380.32654	20.9
381.33777	21.2
382.45996	6.8
383.45612	16.5
384.38977	6.5
387.23553	7.3
388.19003	3.4
389.36023	10.4
390.75421	12.2
392.27625	13.2
394.38855	9.7
396.48834	11.9
398.20364	108.4
399.42462	11.4
400.32086	144.6
401.45587	27.9
403.01379	3.7
405.68112	7.8
408.47336	17.5
409.74829	24.9
414.26794	12.3
416.21698	73.6
417.18585	15.0
419.45422	3.6
421.49908	9.1
424.35547	12.9
425.99017	62.5
426.71063	30.5
429.29840	36.8
430.45093	82.3
431.27356	19.4
432.52478	6.6
434.24438	8.3
435.25623	10.3
436.39539	4.6
437.36060	15.5
439.35718	31.6
440.47949	57.7
441.35233	44.6
442.45407	11.5
444.39368	11.8
446.50278	3.9
447.36679	25.0
450.57983	9.5
456.46503	16.4
458.51825	21.0
459.35553	21.3
460.18250	6.2
461.07050	41.1
463.53925	19.3
464.26233	12.4
465.25684	23.9
466.32574	48.4
467.30298	31.1
469.29767	26.8
470.34308	10.0
471.31451	29.9
472.48657	12.3
474.40967	34.2
476.33142	22.9
477.28113	8.9
478.39734	28.7
479.79681	9.8
482.63763	173.2
483.54004	51.9
484.62885	30.0
485.36053	14.2
486.42584	9.4
487.32263	8.2
489.17065	2.4
490.41516	5.4
492.40289	9.7
493.63324	20.2
494.39117	24.3
495.39160	11.6
498.35522	14.9
499.55603	37.8
500.53241	22.4
501.40845	26.4
503.46094	7.6
504.34015	3.3
505.53156	2.5
507.29535	34.9
511.27875	74.6
512.30688	87.2
515.32489	6.5
516.40088	6.7
517.44946	4.7
519.28143	25.4
520.36273	3.7
522.84430	9.8
524.51001	58.6
527.23572	18.4
528.20874	9.1
529.41339	83.6
530.59991	3.2
531.36261	8.9
532.35504	36.8
534.83087	18.8
535.72278	19.3
538.62738	14.9
539.30499	41.2
540.37244	16.3
542.31940	10.5
543.48804	60.5
544.45374	8.3
545.24683	8.5
549.40668	2.7
552.40601	24.3
553.31061	25.4
555.08667	36.1
557.41351	8.5
560.58405	22.2
569.25323	69.3
570.23804	43.9
572.25024	4.1
573.51178	10.3
575.47870	17.5
577.24463	22.3
577.99683	7.6
579.57233	204.1	b (10) (2+)
580.35840	3.8
581.35400	59.9
583.41412	2.7
584.34894	37.4
585.36005	10.2
586.83826	83.4
589.77081	3.7
591.54456	14.6
592.22705	20.1
593.77576	12.4
594.73016	134.8
595.43262	80.3
596.29358	25.9
597.41522	69.7
598.66498	49.9
599.43420	16.8
600.43585	54.5
601.40521	73.4
602.43781	14.7
603.41663	90.7
604.61163	33.8
606.33783	180.3
607.48584	12.9
608.77228	9.8
609.71173	45.3
610.47327	13.0
611.60901	1.9
612.59900	76.9
613.26624	94.5
615.85919	52.8
617.24689	27.3
618.76465	28.7
619.50427	7.4
621.08124	19.4
622.79797	22.4
623.63983	18.1
624.40308	2.0
625.50092	20.0
626.78333	5.6
628.14349	43.4
629.30206	38.2
630.47772	60.1
631.75555	17.9
632.41772	22.4
633.95776	24.1
635.59735	16.1
636.61194	89.3
638.17010	94.0
639.47339	18.9
640.36737	96.4
641.15430	50.3
644.30670	206.7
645.48724	39.9
646.40472	8.9
647.45215	53.0
649.75458	25.0
650.49158	47.0
651.73035	61.3
653.88153	35.9
654.51160	15.7
656.19116	91.8
657.34351	25.4
658.47229	265.3	y (12) (2+)-NH3, b (6) (1+), a (18) (3+)-H2O, a (18) (3+)-NH3
659.26459	81.5
659.87762	28.3
660.80969	30.1
661.62988	107.3
662.47852	26.4
663.33850	8.1
665.39874	81.1
667.26147	439.8	b (18) (3+)-H2O, y (12) (2+), b (18) (3+)-NH3
668.12054	46.0
669.35193	17.4
670.26270	56.4
671.52502	24.4
673.06805	2064.3	y (18) (3+)-H2O, y (18) (3+)-NH3, b (18) (3+)
674.09241	152.3
675.24280	69.5
676.39551	8.3
679.16040	1992.1	a (12) (2+), y (18) (3+)
680.02631	201.7
681.69843	51.8
682.85101	88.7
684.63293	95.2
686.98798	29.6
688.76685	35.7
690.52478	117.0
691.54474	2.4
692.31628	12.6
693.12659	39.6
694.38373	60.2
695.96375	147.4
696.68787	87.2
699.55194	46.1
700.71942	84.4
702.26227	432.1	y (19) (3+)-NH3, y (19) (3+)-H2O
703.43500	42.3
704.76166	7.3
705.46552	102.5
706.45020	87.4
708.05725	787.8	a (13) (2+), y (19) (3+)
708.92242	62.5
709.53662	52.7
710.47369	62.6
711.26019	120.9
712.39777	115.1
713.32959	45.2
714.50439	27.6
715.86902	23.8
716.69763	18.5
717.85986	68.9
718.95874	49.4
720.51587	38.6
721.27893	80.3
722.20898	37.5
723.60089	39.9
724.90491	717.2	y (13) (2+)
725.68365	149.8
726.62225	23.4
727.53174	240.6
728.34753	348.1
729.42719	200.4
731.06262	95.2
732.48590	35.2
733.78131	394.6	[M+3H] (3+)-NH3-H2O
734.63214	49.5
735.24170	14.3
736.61865	176.5
737.74084	236.6
745.55481	42.5
750.47729	6.1
752.48798	8.5
755.62756	14.1
758.72699	40.0
759.84753	22.9
760.60535	17.1
761.58698	37.7
762.92542	29.5
764.65686	69.6
767.55835	11.0
768.30444	12.5
769.20392	71.9
770.47791	40.5
771.37427	7.6
773.70697	18.1
774.79010	8.9
775.57239	4.5
776.65948	2.8
777.54810	5.1
778.76471	41.5
779.39148	19.3
780.43378	40.7
781.49292	97.0
782.43616	20.9
784.43549	21.3
785.16077	18.4
786.01129	24.3
786.81152	15.0
787.55383	24.2
789.27673	1027.4	b (14) (2+), y (14) (2+)
790.20886	346.6
791.34613	58.8
792.55377	4.4
793.63306	50.5
794.55762	56.8
796.14636	69.4
797.48865	14.5
799.42877	3.6
800.59680	4.1
801.50488	14.7
802.71722	50.4
803.52179	9.1
804.69806	16.2
805.64502	8.3
810.57990	2.8
812.22089	31.7
813.49524	5.1
815.11530	16.3
816.61554	24.1
817.26276	14.5
818.48346	5.7
821.43579	2.5
822.66943	19.7
823.48425	36.8
825.33002	15.3
828.55652	17.7
830.56818	8.1
833.71606	23.3
836.06653	121.7
837.47125	51.4
838.25482	13.8
840.70752	33.0
841.66602	43.2
843.21747	39.0
844.96161	205.0	y (15) (2+)-H2O
845.58612	224.4	y (15) (2+)-NH3
846.24756	56.7
847.71527	5.0
848.60327	6.0
850.69153	191.2	y (8) (1+)
851.76062	147.5
852.95264	66.1
853.82898	1719.3	y (15) (2+)
854.65375	551.8
855.86273	21.2
856.58612	10.6
859.98029	22.1
861.09546	7.6
862.00812	54.6
863.45490	49.3
864.06555	23.3
864.85876	7.0
865.54834	9.9
868.61719	32.9
870.13214	66.0
871.38153	123.1
872.00421	6.1
873.63409	2.7
874.70532	97.7
875.55566	37.7
876.41870	3.1
878.21844	73.1
879.50226	70.3
881.65967	39.9
884.43701	3.9
885.07086	30.0
885.68280	7.0
887.04028	2.6
888.14801	14.1
889.69971	35.0
890.61029	19.9
891.57233	2.5
892.60516	76.4
893.52576	189.3	b (16) (2+)-H2O
894.62207	46.1
895.65472	40.0
896.70587	10.3
897.89996	51.1
898.50720	24.8
899.78473	118.2
900.85175	141.0
901.76422	17.9
902.50232	20.2
903.68121	54.3
904.64075	26.5
905.47906	3.7
907.25647	22.1
909.40662	301.7	y (16) (2+)-H2O, y (16) (2+)-NH3
910.45154	76.8
911.78900	68.1
913.03430	17.3
914.51367	78.0
915.13129	1.9
918.31970	2360.0	y (16) (2+)
919.18732	780.2
920.30457	38.5
921.50128	6.7
923.48450	19.7
924.39636	35.7
925.62305	13.1
927.30664	37.8
928.28949	45.6
929.14209	19.2
929.82465	8.7
930.83282	70.6
931.73993	42.3
933.04150	23.4
933.70953	6.7
934.75476	60.6
936.20038	154.0
936.94653	131.3
937.61700	20.4
938.22491	27.2
939.86224	53.8
941.53394	9.3
943.73932	45.1
944.85565	99.8
945.58484	56.3
946.22736	5.1
947.42847	96.3
950.59375	29.0
953.81238	3774.2	y (17) (2+)
954.79553	1621.1
955.75977	16.3
956.81970	32.1
957.43964	51.7
958.44525	9.2
960.42151	148.0
961.48077	50.8
962.56042	36.1
963.68652	35.1
964.66736	102.2
965.84344	26.2
966.76520	55.1
968.06842	58.5
969.35956	31.7
970.42090	7.4
972.74146	10.0
974.23566	28.0
975.40039	32.5
977.74847	18.4
978.87714	90.6
979.77051	265.5
980.59888	77.4
981.62103	13.8
983.60504	17.5
985.20892	15.4
986.48761	30.6
987.10046	38.1
987.70715	6.8
988.57104	29.6
990.08899	50.8
992.03271	36.9
993.53308	46.0
994.70844	5.7
995.73871	23.3
996.63409	120.1
998.11011	4.9
1000.06714	27.4
1000.83118	141.3
1004.31647	452.5
1005.08533	309.8
1006.35034	23.2
1007.84680	29.5
1009.28784	1016.5	b (18) (2+), y (18) (2+)-NH3, y (18) (2+)-H2O
1010.26160	384.4
1011.56116	143.9
1012.56659	4.7
1013.60162	21.1
1014.48260	11.4
1015.79205	4.8
1017.48260	394.9
1018.26495	1020.3	y (18) (2+)
1019.31250	200.0
1021.62677	23.9
1023.70050	44.2
1024.78760	62.0
1025.72681	64.2
1026.86584	17.3
1027.47900	7.4
1029.66003	29.0
1031.27710	19.6
1032.05823	13.3
1033.50854	9.8
1035.59143	81.8
1036.43457	3.8
1037.40686	7.0
1038.66296	12.0
1040.78455	5.4
1041.51428	6.5
1043.93396	67.5
1045.12756	31.7
1045.78992	29.1
1047.45117	16.1
1049.99097	26.8
1050.62183	14.9
1052.31738	327.5	y (19) (2+)-NH3, y (19) (2+)-H2O
1053.38342	90.4
1054.57117	40.4
1057.05872	31.5
1057.68372	15.0
1058.84082	18.5
1061.35254	1515.2	y (19) (2+)
1062.09644	422.4
1062.81653	173.4
1063.69128	20.0
1066.36902	595.7
1067.13403	97.7
1067.96106	22.8
1068.63403	7.7
1071.24182	8.4
1072.61267	10.3
1073.42517	8.4
1075.07764	2.9
1076.83765	35.7
1078.36365	38.4
1081.49170	5.4
1083.18103	11.0
1086.56226	32.8
1092.66699	6.0
1093.64502	8.7
1096.60962	10.0
1098.75452	6.5
1102.69617	97.7
1104.87476	9.4
1108.05371	13.6
1114.85352	22.8
1115.67712	33.6
1116.48633	18.5
1117.33997	8.0
1118.52588	26.6
1121.76624	5.7
1124.62976	2.3
1128.59033	8.3
1131.69006	26.2
1133.74829	26.8
1136.46472	54.7
1137.19958	6.1
1140.64478	14.0
1141.62476	16.0
1142.61121	10.5
1148.23059	3.5
1149.66235	12.7
1150.80359	8.5
1152.28687	6.8
1156.67224	11.9
1158.53223	51.1
1159.65344	23.3
1160.50122	10.2
1164.63306	7.5
1167.57874	46.3
1168.59875	23.4
1171.90259	14.7
1177.22620	19.0
1185.89783	8.4
1187.85889	18.1
1188.85327	35.6
1190.71899	5.5
1203.60217	7.9
1204.87695	3.8
1206.98254	8.5
1215.55359	6.9
1229.49341	17.0
1231.72156	2.9
1232.47168	18.8
1236.54102	11.1
1238.83704	3.1
1241.86560	4.1
1242.90564	7.3
1248.65723	9.3
1253.66040	41.6
1254.45203	3.0
1255.70740	8.0
1259.93469	12.6
1262.79492	2.7
1269.73755	2.5
1271.46790	30.9
1273.65173	22.3
1276.83655	8.6
1280.54675	7.2
1286.76257	26.7
1287.84119	25.2
1288.97400	4.5
1289.59644	6.6
1293.54346	3.8
1297.23547	15.0
1304.72156	17.4
1307.84558	6.5
1310.68152	5.1
1332.86438	21.4
1333.81055	12.3
1334.91882	7.6
1342.87659	7.7
1349.77100	3.1
1357.71155	4.9
1358.94543	65.2
1362.75366	6.7
1370.00208	2.9
1384.99170	36.7
1385.83337	5.0
1386.67908	23.0
1390.07092	42.6
1390.91833	18.3
1405.72546	13.8
1414.69189	10.1
1421.99622	7.1
1423.47351	3.3
1428.74255	7.5
1433.77539	21.8
1446.99817	26.4
1449.89856	11.5
1458.06567	8.5
1460.89526	13.5
1479.83887	5.5
1519.78271	13.1
1536.93652	3.0
1540.93433	11.3
1559.91406	19.2
1588.77588	13.4
1589.77478	16.8
1595.97412	6.2
1600.34998	3.7
1603.02161	6.5
1609.87085	18.3
1617.91028	14.5
1689.01245	17.9
1689.74573	24.0
1691.20520	39.3
1694.85095	10.0
1719.15771	17.0
1745.03198	15.7
1816.07788	8.6
1819.15833	15.9
1986.92468	7.4
