# Supplementary material for: Top-Down and Bottom-Up Identification of Proteins by Liquid Extraction Surface Analysis Mass Spectrometry of Healthy and Diseased Human Liver Tissue
Source: J Am Soc Mass Spectrom. 2014 Sep 3;25(11):1953–61. doi: 10.1007/s13361-014-0967-z (PMC4197381; doi:10.1007/s13361-014-0967-z)
Supplement: Supplementary file 7 — (ZIP 2096 kb) [file 13361_2014_967_MOESM7_ESM.zip › data/VLNQVADLLEQSLEEFAQAESK_-5_2_73274.txt]

       m/z	          i	matches
 235.35063	      13.0
 236.24927	      10.8
 242.22081	       5.2
 243.34499	      18.6
 247.27658	       3.6
 277.00031	       6.4
 285.13361	       3.0
 289.14819	       3.1
 297.39880	      12.2	y (8) (3+)-NH3, y (8) (3+)-H2O
 303.16248	       5.5
 313.23660	       3.9
 317.35071	       6.0
 327.32138	       8.4
 339.24188	       7.4
 340.48999	       4.4
 342.25775	      10.2
 345.31305	       1.9
 346.67267	       8.4
 362.84857	       2.3
 363.48987	      18.4	y (3) (1+)
 364.41693	      10.9
 365.33295	       6.3
 377.37238	       4.9
 383.40472	       6.6
 387.42215	       7.6
 389.24524	       4.1
 391.42999	      15.9	y (7) (2+)
 394.17206	      39.5	a (11) (3+)-NH3
 398.45154	      11.0	a (11) (3+)
 400.22107	      13.4
 401.27390	       7.3
 405.27216	      25.5	a (8) (2+)-NH3
 407.58694	       9.3
 408.50595	       4.5
 409.43579	       6.4
 412.35010	       4.1
 414.60013	      20.3
 416.33939	       4.2
 426.50699	       3.5
 429.97568	      10.5
 432.94269	       2.2
 434.51849	      73.7	y (4) (1+)
 435.34326	      31.7
 440.57202	       9.3
 448.34152	      12.0
 449.25647	       4.6
 450.26514	      10.3
 455.43402	      12.5	y (12) (3+), b (4) (1+), y (8) (2+)
 457.47632	       9.0
 460.30878	      40.0	a (13) (3+)-NH3, a (9) (2+)-H2O, a (13) (3+)-H2O
 477.33405	      34.2
 479.33081	       6.7
 480.21576	       2.9
 481.23071	      11.6
 483.02106	      20.7	b (9) (2+)
 485.30280	       5.7
 492.54510	      24.2	y (13) (3+)-H2O
 499.26105	       7.4
 500.42999	       4.1
 502.33710	       2.9
 505.26953	       6.2
 506.16473	       7.3
 512.08228	       3.1
 520.34534	      11.9	y (9) (2+)
 523.25909	       4.6
 529.12189	       4.1
 537.43091	       6.8
 542.33344	       7.9
 543.51007	       2.7
 544.41876	       8.8
 545.29999	      46.0	y (5) (1+)-NH3, a (15) (3+)-H2O
 546.45496	      12.9	a (15) (3+)-NH3
 547.39978	      16.1
 548.47125	      11.4	b (10) (2+)
 550.17108	      18.7
 552.27350	       6.7
 554.49976	      73.6	b (15) (3+)-H2O, b (5) (1+)
 555.42810	      20.6	b (15) (3+)-NH3
 560.26874	       4.1
 562.37830	     102.1	y (5) (1+)
 563.40619	      43.7
 567.40125	      22.6	y (10) (2+)-H2O, y (10) (2+)-NH3
 576.22095	      24.0	y (10) (2+)
 577.01343	      17.7
 579.49554	      10.2
 583.08624	       3.5
 587.39838	       8.9
 588.35260	      10.6
 589.60339	      29.2	a (11) (2+)-NH3, a (11) (2+)-H2O
 590.29706	       7.7
 591.45856	       8.3
 592.46344	      12.6
 598.63190	       8.4
 599.33551	      22.8
 603.94958	      24.3	b (16) (3+)-NH3, b (16) (3+)-H2O, b (11) (2+)-H2O, b (11) (2+)-NH3
 606.00189	      59.6
 610.40759	       4.4
 611.68250	      11.9	y (11) (2+)-NH3, b (11) (2+)
 615.31348	       4.3
 623.18488	       4.7
 624.65332	      15.9	a (17) (3+)
 625.57520	      37.7	b (6) (1+)
 626.38269	      33.4
 627.26666	       5.3
 630.37744	       9.2
 631.54395	      18.2	y (17) (3+)-NH3
 633.42297	     122.7	y (6) (1+), a (12) (2+)-H2O, a (12) (2+)-NH3, b (17) (3+)
 634.42560	      26.5
 635.45660	       7.1
 638.34778	       8.7
 639.49640	       7.8
 640.70892	       9.4
 644.96545	       3.6
 645.60913	       6.3
 646.65540	      21.5	b (12) (2+)-NH3, b (12) (2+)-H2O
 647.45758	      12.0
 648.25043	      12.9
 649.45746	       9.3
 656.14001	     104.3	b (12) (2+)
 657.02368	      18.0
 658.45154	      16.9
 659.68549	      16.4
 661.44672	       3.0
 666.45148	       3.6
 667.26837	       3.3
 668.61102	      33.5
 670.35181	      69.7	b (18) (3+)-H2O, y (18) (3+), b (18) (3+)-NH3
 671.44354	      29.2
 672.51392	       2.8
 676.15765	      26.0
 677.16510	      42.7	b (18) (3+)
 678.59875	      32.3
 679.71295	      14.1
 683.73584	      43.2	y (12) (2+)
 684.50488	      19.7	a (19) (3+)-H2O
 689.39935	      18.8	a (13) (2+)-H2O, a (13) (2+)-NH3
 691.27057	      14.3	a (19) (3+)
 694.61395	      23.0	a (7) (1+)-H2O, b (19) (3+)-H2O, b (19) (3+)-NH3
 695.91827	      32.0	a (7) (1+)-NH3
 697.57941	      36.2
 699.50909	      34.4
 700.49695	       7.2
 701.49835	      37.4
 702.40582	       6.1
 703.64343	     107.0	b (13) (2+)-NH3, b (13) (2+)-H2O
 704.59625	      25.3
 705.71118	      61.9	y (19) (3+)-H2O
 706.59125	      37.4	y (19) (3+)-NH3
 708.49640	      13.5
 709.82965	      26.1
 710.88062	      33.2
 713.59705	      11.5
 714.84290	      27.2
 716.49512	      52.9
 717.45544	       4.5
 718.44507	       3.0
 720.35712	       6.7
 721.99878	      16.2	b (7) (1+)-H2O
 723.35486	       9.9
 724.55847	       8.2
 728.20251	       5.5
 730.85724	      11.3
 732.44922	       2.6
 733.52472	      41.8	a (20) (3+)
 734.47516	      10.8
 735.49945	       5.1
 736.77649	      17.6
 738.09039	      22.6	b (20) (3+)-NH3, b (20) (3+)-H2O
 740.41632	       7.2
 741.94977	      46.2
 742.81317	      10.6
 744.39679	      27.6	y (20) (3+)-NH3, y (20) (3+)-H2O
 745.55676	       6.2
 746.32452	       4.3
 747.45734	       3.8
 748.57550	      12.8	y (13) (2+)
 749.55359	      54.2
 754.41187	       3.4
 755.44257	       4.4
 757.54559	       6.4
 759.00580	      45.0
 759.65222	      32.8
 760.49408	      45.4
 761.52264	       5.0
 762.93127	      52.1	a (14) (2+), a (21) (3+), y (7) (1+)-NH3, y (7) (1+)-H2O
 764.54279	      14.1
 765.14429	       9.0
 768.26025	      84.0	b (14) (2+)-H2O, b (14) (2+)-NH3
 772.53107	      19.0	b (21) (3+)
 775.65265	      16.0
 777.10266	     120.5	b (14) (2+)
 777.98438	      44.0
 778.92859	      43.2
 780.60828	      50.6	y (7) (1+)
 781.59277	      15.2	y (21) (3+)-NH3, y (21) (3+)-H2O
 782.46423	       5.8
 783.23889	      20.4
 785.12079	      26.4
 786.46338	      66.3
 787.75195	      34.2	y (21) (3+)
 788.46442	      13.3
 789.34601	       3.6
 790.50763	      27.4
 791.56226	      13.1
 794.60339	      19.3
 799.04858	      62.9
 800.20508	      11.9
 802.04749	      27.7
 803.33069	     106.7
 804.27045	      87.2
 805.39758	      88.1	y (14) (2+)
 806.54156	      35.7
 807.55914	      10.3
 808.69324	      15.5	a (8) (1+)-NH3
 809.78461	      53.3	[M+3H] (3+)-NH3-H2O
 810.40802	      67.4
 811.14441	      15.1
 812.34747	      72.0
 821.66199	      24.0	[M+3H] (3+)+H, [M+3H] (3+)
 823.50012	      21.3
 825.27930	       3.1
 827.51965	       6.6
 830.29553	       5.5
 832.40680	      12.5
 833.11597	      29.0	b (15) (2+)-H2O, b (15) (2+)-NH3
 835.47052	       8.6
 836.78070	      53.4	b (8) (1+)-NH3
 837.60345	       6.3
 839.06879	      23.2
 840.67242	      13.4
 841.66156	      35.5	b (15) (2+)
 842.55359	      13.7
 843.86761	      14.7
 845.56390	      28.7
 846.48499	       7.5
 847.69287	       3.1
 849.32135	      16.0
 850.16913	       7.5
 853.32806	     112.6	y (15) (2+)-NH3, b (8) (1+)
 854.58258	      33.0
 856.54401	       2.7
 860.86835	     158.9	y (15) (2+)
 861.57953	      17.6
 862.78833	       9.7
 863.86926	       6.1
 867.51447	       9.8
 869.62891	       9.5
 872.04529	      12.7
 873.46033	       6.2
 875.53827	      15.5
 878.86096	      38.5
 879.53827	      16.5
 880.52039	      14.8
 882.47253	       8.8
 884.35010	     138.6
 886.85687	      17.5
 887.64789	       5.9
 890.18140	      21.9
 891.60107	      13.0	y (8) (1+)-H2O
 892.42572	     101.7	a (16) (2+)-NH3, y (8) (1+)-NH3, a (16) (2+)-H2O
 893.11560	      17.2
 893.96851	      31.2
 902.86090	      36.6
 906.09528	      17.8	b (16) (2+)-H2O, b (16) (2+)-NH3
 907.52618	       7.4
 908.56665	       7.0
 909.54272	      86.0	y (8) (1+)
 910.32990	     166.0	y (16) (2+)-NH3, y (16) (2+)-H2O
 911.46460	      12.8
 915.37976	      91.5	b (16) (2+)
 916.36072	      25.1
 917.53851	       3.8
 919.02332	      31.8	y (16) (2+)
 920.39478	      24.4	a (9) (1+)-H2O
 922.28455	      59.2	a (9) (1+)-NH3
 926.62445	       2.7
 928.45758	       5.7
 930.48145	       6.9
 931.48059	      10.5
 933.62305	      42.1
 934.56909	      13.2
 936.50317	       8.3
 938.57770	       2.4
 942.50439	       7.8
 944.66229	       7.3
 945.61298	      15.3	y (17) (2+)-NH3, y (17) (2+)-H2O
 946.77380	      29.2
 948.48816	      10.1
 949.70544	      43.8	b (9) (1+)-NH3
 950.84717	     121.5	b (17) (2+)
 951.68964	      30.6
 952.79547	      57.8
 953.67126	      31.8
 954.93079	      45.9	y (17) (2+)
 956.57294	      32.0
 964.62921	       3.6
 966.63556	      75.7	b (9) (1+)
 967.65027	      39.0
 968.40784	       6.9
 971.02112	      36.1
 971.65308	       3.5
 972.76312	       4.2
 977.65900	      19.4
 979.68353	       9.6
 981.74878	       4.5
 983.04517	       8.5
 988.12897	      30.0
 993.57892	      17.5
 994.58429	       6.8
 997.48877	       5.5
 999.71631	      11.3
1001.73596	      12.4
1002.80518	      31.8
1004.06293	      45.9	y (18) (2+)
1005.51129	      34.7	b (18) (2+)-H2O, b (18) (2+)-NH3
1008.65411	      54.6
1010.48499	      18.3
1011.79541	      16.1
1013.90363	      24.3
1015.30817	     102.5	b (18) (2+)
1020.63110	      21.7	y (9) (1+)-H2O
1021.37531	      63.0	y (9) (1+)-NH3
1022.70581	      22.5
1024.96521	       8.2
1025.78149	      12.7
1027.81580	      11.8	a (19) (2+)-NH3, a (19) (2+)-H2O
1032.87842	      18.7
1034.72913	      12.4
1036.30676	      65.1	a (19) (2+)
1038.64709	     213.4	y (9) (1+)
1039.60840	      86.6
1040.55725	      41.4	b (19) (2+)-H2O
1041.34705	      39.1	b (19) (2+)-NH3
1042.02661	      16.4
1046.61047	      19.9
1048.33447	      80.5
1049.89832	      58.5	b (19) (2+), a (10) (1+)-H2O
1050.49841	      55.2
1051.22156	     156.2	a (10) (1+)-NH3
1052.93701	      32.2
1053.90173	       8.7
1056.15454	      29.6
1059.53271	      65.9	y (19) (2+)-H2O, y (19) (2+)-NH3
1062.37402	      50.6
1063.64734	      10.6
1064.56201	      41.1
1068.93408	      53.0
1076.54602	      23.0
1083.66650	      13.1
1084.74243	      21.0
1085.88245	      16.1
1090.50439	      19.8
1095.72156	      54.4	b (10) (1+)
1096.70520	      56.0
1097.66309	      11.0
1099.02209	      22.6
1100.09143	      18.9	a (20) (2+)
1102.67651	       6.6
1106.16785	      32.7	b (20) (2+)-H2O, b (20) (2+)-NH3
1107.63318	      11.5
1108.58911	      19.4
1115.02539	      82.8	b (20) (2+)
1115.67578	      38.0	y (20) (2+)-H2O
1117.21216	      61.9	y (20) (2+)-NH3
1124.74072	       9.2
1125.67676	      35.5	y (20) (2+)
1126.43042	      17.2
1129.85681	      13.8
1133.55505	      32.9	y (10) (1+)-H2O
1142.60620	      11.3
1144.59778	      22.3	a (21) (2+)
1145.60693	      34.8
1150.82666	      14.2
1151.72644	      29.0	y (10) (1+)
1152.71765	       6.2
1158.04944	      95.9	b (21) (2+)
1159.41394	      20.6
1168.74915	      18.1
1175.26392	      35.0
1187.56885	       8.7
1188.57397	       9.7
1191.82031	      18.2
1193.06287	       3.9
1195.68945	       9.1
1199.39270	      28.5
1204.76404	      16.1
1208.66113	      26.9
1214.57898	       4.6
1216.69702	       3.1
1223.90430	      88.0	b (11) (1+)
1224.82385	      45.0
1225.79565	      20.8
1227.01062	      45.4
1229.84973	       9.2
1234.58801	       6.8
1236.56433	       9.2
1238.64307	       3.1
1245.61951	      22.4
1254.70361	      27.3
1260.73071	       9.1
1263.53369	      21.7
1266.26465	       4.0
1272.69177	       2.7
1274.19336	      25.2
1275.66980	      11.0
1276.58203	      18.9
1277.20313	      12.6
1281.46069	      29.7
1292.76843	      13.1	b (12) (1+)-H2O
1294.61707	       1.9
1303.81763	       9.3
1310.53760	      20.1	b (12) (1+)
1312.39307	      15.9
1320.85962	       3.8
1326.85107	       4.1
1333.84216	      24.0
1342.85803	       4.8
1348.62036	       2.3
1354.82446	       8.6
1374.65698	       8.1
1375.67761	      26.6
1376.68787	       6.7
1388.98804	       8.5
1404.83105	      15.1
1407.13574	      36.4	b (13) (1+)-NH3
1408.17590	       4.0
1414.02795	       5.9
1424.14307	      22.2	b (13) (1+)
1425.85583	      13.0
1436.93408	       4.9
1439.50500	       3.0
1442.78882	      33.5
1455.12915	      15.0
1456.09668	       8.7
1471.43140	      18.9
1474.90686	      17.2
1482.65540	       6.6
1488.68420	      12.9
1500.84937	      10.7
1516.82483	       8.0
1552.74646	      47.0	b (14) (1+)
1553.65210	      15.1
1554.99329	      21.3
1570.92432	      11.2
1588.74866	       7.8
1603.93079	       4.4
1627.04553	      10.6
1639.71082	       9.1
1645.07617	      10.2
1666.24658	       6.8
1667.99365	       3.5
1674.81531	      15.6
1681.65137	      36.9	b (15) (1+)
1682.82092	       6.9
1684.21863	      28.3
1698.83032	       4.5
1701.83142	      10.5
1787.99622	       4.0
1830.13013	       4.5
1899.93152	      25.3	b (17) (1+)
1901.26050	      17.5
