# Supplementary material for: Top-Down and Bottom-Up Identification of Proteins by Liquid Extraction Surface Analysis Mass Spectrometry of Healthy and Diseased Human Liver Tissue
Source: J Am Soc Mass Spectrom. 2014 Sep 3;25(11):1953–61. doi: 10.1007/s13361-014-0967-z (PMC4197381; doi:10.1007/s13361-014-0967-z)
Supplement: Supplementary file 7 — (ZIP 2096 kb) [file 13361_2014_967_MOESM7_ESM.zip › data/EAFEETHLTSLDPVK_-5_4_6071.txt]

m/z	i	matches
154.34277	3.1
164.02725	9.4
166.52249	3.5
169.03172	5.8
170.14732	13.1
172.05574	4.4
173.14801	57.5
175.17896	52.8
177.23465	11.0
179.19824	12.6
179.91998	6.6
180.98041	4.1
182.34097	9.9
183.17404	10.2
185.21558	20.8
186.46497	3.3
188.18015	11.4
189.15002	32.4
190.16954	17.7
191.19557	12.3
193.19925	12.6
194.42369	7.8
195.08258	7.8
196.50261	22.5
197.27597	1.5
200.32101	28.3
201.21234	47.4
202.04439	6.1
203.04321	85.8
204.00458	29.5
209.29207	14.0
210.23260	3.9
212.30139	30.4
213.10405	31.3
214.14240	16.8
215.20441	34.1
216.14035	6.3
217.20439	13.6
218.17084	2.7
221.36037	2.5
222.23495	15.0
223.23668	13.2
224.30948	5.3
225.16692	7.5
226.11942	5.6
227.13354	35.5
229.13214	38.2
230.33224	29.4
231.21594	49.2
233.26825	5.9
235.11453	3.2
237.35342	2.8
238.53812	8.9
239.21967	13.3
241.14630	71.0
242.25603	17.4
243.38614	59.2
244.13599	13.3
245.18706	9.3
246.32458	6.1
247.31607	9.1
248.32037	13.3
249.25360	22.4
251.25310	46.3
252.31090	4.7
253.56931	15.3
254.32726	1.6
255.44333	10.8
256.07904	7.2
257.26999	8.4
258.32535	35.2
259.37161	122.4
260.22540	11.8
261.28528	17.1
262.20844	9.1
265.35242	5.7
266.14246	4.1
267.17386	17.3
268.30951	14.8
269.28833	35.0
270.32553	37.8
271.75891	54.9
272.40701	35.6
273.28677	14.2
274.36359	38.8
275.25348	51.0
276.34131	32.3
277.27316	399.7	y (5) (2+)-NH3, y (5) (2+)-H2O
278.31573	52.9
279.21332	28.4
280.26624	17.6
282.20108	20.3
283.42633	6.4
284.47638	38.0
285.11105	7.6
286.32944	163.7	y (5) (2+), y (8) (3+)-NH3
287.30408	24.7
288.44095	63.0
290.26227	14.6
292.19443	9.6
293.35205	5.1
294.41724	18.3
295.19238	5.1
296.23172	31.6
297.47882	5.4
298.31232	17.0
299.33051	39.8
300.37073	62.6
301.40289	111.4
302.26337	287.3
303.35181	40.0
306.95074	20.8
308.24176	20.7
309.37524	6.7
310.30878	22.4
311.34195	60.0
312.30984	32.7
313.37592	93.9
314.30975	28.3
315.37817	29.3
316.29483	15.7
317.33093	6.0
318.32623	12.8
319.59290	47.5
322.69125	7.7
324.19806	23.7
325.48959	6.4
326.34326	37.8
327.37646	36.1
328.38202	69.4
330.12305	340.5	y (6) (2+), b (3) (1+)-H2O
331.29016	9.5
333.36224	90.5
334.43851	10.3
337.47092	11.4
339.00003	46.3
340.35956	34.5
341.55035	54.1
343.28870	245.8	y (3) (1+)
344.31067	60.1
345.22147	24.1
347.39627	14.9
348.39246	21.6
349.31320	39.5
350.23264	13.1
351.47763	32.5
352.50836	28.7
353.54196	34.7
354.54553	30.6
355.38013	13.4
356.47565	51.0
357.46271	61.8
358.42654	66.9
359.40485	59.6
360.32306	22.5
365.48712	27.7
366.30457	15.5
367.25629	11.4
368.28519	35.9
370.43500	18.0
371.41025	83.6
372.42233	11.0
373.35791	99.4
374.34067	33.1
375.56750	13.0
376.57300	39.0
377.77502	27.0
379.46545	58.7
380.52917	111.5
382.33307	8.8
383.32239	5.4
384.33405	3.5
385.27612	64.1
385.95401	48.2
387.31445	93.3
388.40363	64.6
389.55121	35.7
390.74869	3.7
391.58194	34.0
392.33286	27.9
393.31323	3.3
394.31955	8.4
395.55557	19.6
396.48019	4.2
397.53619	34.5
398.38312	15.5
399.36298	43.2
400.31360	53.2
401.37238	34.5
402.42542	13.9
403.41962	29.3
404.37140	10.0
405.34460	32.1
406.29749	57.6
407.39276	92.4
408.43750	44.0
410.34863	28.1
411.32825	5.0
412.40723	37.8
413.61896	60.6
414.47375	31.8
415.53333	29.4
416.31702	24.0
417.39191	20.3
418.25702	9.2
418.91730	17.9
419.96558	23.4
420.83502	16.1
422.41846	114.2
423.57916	136.4
424.47113	47.0
425.37018	46.1
426.30994	41.4
427.68787	54.2
428.63568	73.1
429.64703	92.8
430.43512	6.5
431.48828	39.5
432.24878	31.2
433.38367	148.8
434.32544	52.1
436.57587	120.9
438.13409	29.0
438.76239	6.5
440.34021	23.2
441.44019	81.0
442.47809	31.4
443.59204	137.7
444.42889	86.7
445.44434	46.4
446.69244	27.1
447.96521	76.8
449.24597	34.1
450.33838	41.8
450.98370	16.9
452.73981	66.3
453.48108	44.2
454.48517	14.8
455.10974	27.1
456.40198	49.8
457.49298	125.2
458.43378	244.4	y (4) (1+)
459.25714	449.1	b (12) (3+), b (4) (1+)-H2O
460.28894	117.6
461.44250	19.9
462.16608	29.7
463.36353	113.6
465.25977	162.5
466.13147	103.1
466.84344	90.2
468.55200	66.0
469.60828	76.1
470.39331	162.5	b (8) (2+)-H2O
471.55920	162.5
472.48865	91.0
473.44165	86.1
474.28448	83.0
475.24127	89.7
477.68024	232.0	b (4) (1+)
478.52893	135.2
479.44489	35.2
480.12268	4.5
480.79938	53.1
481.50378	19.0
482.29034	29.0
483.30249	46.8
484.58032	113.6
485.55939	83.9
486.28186	8.9
487.71173	105.6
488.68811	17.7
489.38910	32.4
490.14160	25.8
491.26520	2.2
492.46820	65.5
493.35883	85.8
494.43182	113.2
495.12671	77.0
496.00635	93.1
496.91528	34.3
497.62183	299.3
498.60669	75.7
500.08478	446.3	y (13) (3+)-H2O, y (13) (3+)-NH3
501.22449	64.6
502.31012	96.4
503.26392	86.5
504.18762	97.2
505.95697	1912.9	y (13) (3+), y (9) (2+)
506.85535	309.5
507.85211	71.1
509.17670	137.0
510.26367	149.0
511.54974	138.6
512.43286	118.3
513.38208	25.6
514.43256	44.3
515.41443	38.1
516.16504	60.6
517.22882	48.5
518.26422	194.1	b (14) (3+)-H2O
519.29248	71.2
520.92059	1007.0	b (9) (2+)-H2O
521.74219	64.3
522.98004	79.6
524.11676	187.0	b (14) (3+), y (14) (3+)-NH3, y (14) (3+)-H2O
525.60071	35.2
526.34180	33.9
527.37708	47.9
528.16870	134.6
529.37811	159.0
530.59381	109.8
531.43018	182.4
532.42499	165.9
533.19775	55.7
534.38147	64.6
535.27582	46.3
536.05658	64.7
536.74573	12.7
537.46332	61.6
538.38257	54.5
539.43170	59.0
540.38684	153.7
541.34937	53.5
542.30365	89.0
543.15289	107.1
544.63263	105.5
545.51508	99.6
546.44714	224.9	y (10) (2+)-H2O
547.39349	77.0
549.04919	476.8
550.06543	234.7
550.75793	76.2
551.45758	141.0
552.52393	129.6
554.62714	2608.8	y (5) (1+)-NH3
555.63641	2123.7	y (10) (2+)
556.43433	871.9
557.93420	377.5
559.02759	123.8
560.76257	3189.9	[M+3H] (3+)-NH3-H2O
562.58600	538.7
563.62024	764.0	b (10) (2+)-H2O
564.30707	263.0
564.98639	121.2
566.32483	1723.5	[M+3H] (3+)-H2O, [M+3H] (3+)-NH3
567.05585	218.0
571.03546	5.6
571.95721	10.5
575.38409	4.6
577.28827	15.5
578.50385	27.8
579.37384	18.0
580.32428	20.5
581.56848	136.7
582.34589	164.1
583.40570	59.9
584.48480	26.9
585.43750	6.4
587.33832	68.9
588.33630	274.7	b (5) (1+)-H2O
589.37268	41.8
590.25299	12.0
591.33124	34.4
592.40637	19.9
593.37787	3.5
595.28516	145.9
596.34705	110.4
597.28528	63.7
598.11694	99.8
599.26898	108.7
600.36340	91.3
601.02435	70.7
602.34900	45.7
603.07831	40.6
603.93756	10.8
605.34979	20.6
606.62323	89.4
607.57971	30.3
610.18048	124.2
611.55042	472.3	y (11) (2+)-NH3, y (11) (2+)-H2O
612.63464	239.3
613.37506	56.5
614.28448	26.8
615.62811	7.2
616.51794	11.1
617.32306	18.9
618.40961	8.9
620.55627	3117.4	b (11) (2+)-H2O, y (11) (2+)
621.49097	149.5
622.36188	28.1
623.52252	50.6
624.55804	65.7
625.38696	7.1
626.65332	49.0
628.25409	298.0
629.69995	58.3
630.48218	43.9
631.49188	123.5
632.85736	100.7
633.54614	17.4
635.73810	73.4
637.43475	203.8
638.40625	60.5
639.49536	48.2
640.63025	66.7
641.61334	33.7
642.46356	30.0
643.44592	25.9
644.55200	26.3
645.69037	85.4
646.30859	29.1
647.27118	16.5
648.39099	14.7
649.31439	83.2
650.17908	110.8
651.60547	15.4
652.61499	34.5
654.16833	147.5
655.29846	44.8
656.36810	72.1
657.36810	70.5
658.43542	812.0	y (6) (1+)
659.40137	220.6
660.82898	230.3
661.48291	147.3
662.26941	11.7
663.47168	87.5
664.57324	50.2
665.51520	44.3
667.13348	1181.2
668.47809	156.4
669.44025	85.6
670.40906	18.2
671.52716	149.5
672.70905	101.7
673.73566	68.3
674.61121	9.3
676.09290	370.5	y (12) (2+)-NH3, y (12) (2+)-H2O
677.13770	54.6
678.04907	45.7
678.69867	20.0
679.32507	75.1
680.15674	116.2
680.89404	73.4
681.60242	30.0
683.19098	100.8
684.89203	778.6	y (12) (2+)
685.49231	583.4
686.88110	134.8
687.76062	215.1	b (12) (2+)
688.56158	36.7
689.47162	116.2
690.21375	84.2
691.47546	3.1
692.98071	87.9
694.11383	17.1
694.93164	6.2
696.25354	418.0
697.37897	12.8
698.61877	119.3
700.32501	44.2
701.80859	137.7
702.43628	34.3
703.27539	53.0
704.83710	89.4
705.70923	61.2
706.83838	62.9
708.61444	53.4
709.53455	86.1
710.59320	84.1
711.50140	58.7
712.40228	397.7
713.50507	289.2
714.47839	36.8
715.52454	66.8
716.83221	99.3
717.52802	97.2
718.81531	165.8
720.48761	168.2
721.34381	126.1
723.12787	119.8
724.24243	71.5
725.22607	28.0
726.66418	88.9
728.27136	35.3
729.42023	261.8
730.64130	50.6
731.49042	37.4
732.95483	85.6
734.21686	84.0
734.93750	30.5
735.77441	47.4
736.62213	146.5
737.37250	8.6
739.18774	49.6
740.59058	154.0
741.39716	80.1
742.43188	28.1
743.72583	49.6
744.66034	123.0
745.39374	25.9
747.40204	26.2
749.37201	38.0
750.11346	81.4
751.24139	154.1
751.93671	24.0
752.78046	40.0
753.38635	66.1
754.48096	70.6
755.25262	47.1
756.22339	154.9
757.04010	34.9
758.45776	543.4	y (13) (2+)
759.33514	532.3	y (7) (1+)
760.38977	126.9
761.35577	79.6
762.05255	45.8
764.24792	267.2
765.12476	242.9
765.87762	64.5
767.36438	71.5
768.45935	28.2
769.44220	152.9
770.55536	70.6
771.57245	12.2
772.44745	44.2
773.50543	108.8
774.58978	51.7
775.48041	53.0
776.49341	191.2	b (14) (2+)-H2O
777.50500	111.1
778.64606	6.7
780.46692	23.1
781.64508	9.5
782.64532	110.3
783.52130	197.0
784.45465	110.4
785.31879	137.4
786.16974	132.4
787.04376	25.7
787.66138	86.0
788.95148	19.2
790.53845	7.5
791.63794	43.3
793.31409	127.1
794.38562	80.5
795.45282	13.3
796.40289	10.9
798.60760	12.2
799.74048	31.7
800.60651	28.4
801.42419	58.3
802.52594	71.5
803.49506	19.0
804.39905	8.3
805.87360	52.0
806.95837	71.1
809.49377	18.4
810.55292	14.5
811.47534	150.9
812.50287	157.4
813.51563	87.0
814.45270	15.4
815.38745	4.1
817.59277	25.6
818.53400	35.5
819.63812	11.0
821.52185	4.1
824.43719	9.7
825.35919	12.2
826.43469	149.5
827.43713	104.7
828.49579	42.0
830.59332	87.8
831.55951	39.4
832.46808	9.0
833.59583	109.8
834.37665	2.3
838.57867	8.2
839.53595	20.6
841.01630	47.4
841.63708	184.9
842.63916	167.0
843.46674	428.3
844.50000	147.4
845.33832	5.5
846.69250	21.5
847.62213	38.1
848.34613	10.7
849.28967	14.5
850.44098	110.2
851.55096	9.7
852.80249	42.1
855.46204	58.4
856.45593	43.7
857.52936	10.1
858.44189	14.9
859.36914	27.3
860.39105	17.8
861.47290	10.0
862.82196	31.4
863.69836	26.5
865.43616	44.0
868.27545	35.3
869.42896	41.4
871.00897	54.7
872.93988	41.1
873.68530	26.9
874.60071	72.0
875.55566	157.9
876.60809	51.3
877.55725	25.8
879.46136	22.3
880.55261	28.4
881.56635	15.4
882.44012	18.4
883.45239	19.3
884.57190	44.3
886.69580	36.6
887.50110	68.8
891.30676	50.3
892.62878	77.2
893.57452	5.6
894.43030	20.6
895.55957	14.7
896.53668	11.9
897.69513	7.4
898.64740	11.7
899.59259	78.3
901.77362	11.0
903.54370	31.5
906.06982	23.0
911.53619	14.1
912.63617	36.6
913.70074	22.4
915.66058	27.1
916.64276	50.6
917.51141	27.9
918.40198	12.3
919.33954	11.4
921.78650	33.5
923.53943	8.9
924.42310	27.8
925.53204	27.6
927.63959	30.3
928.55243	14.4
929.58295	67.3
930.35754	72.9
931.36761	82.3
932.48853	32.8
933.60846	13.6
935.58154	10.4
939.41840	170.2	b (8) (1+)-H2O
940.22961	37.8
941.59247	24.4
942.54242	199.2
943.41223	88.6
944.56885	14.8
946.65192	92.8
947.50385	3.9
953.71973	88.5
954.57959	285.1
955.66437	71.5
956.67493	16.5
957.63928	15.5
958.40137	17.9
959.58099	57.4
960.71930	38.2
961.50354	15.9
962.28430	3.0
963.47247	14.7
964.66931	10.9
968.64819	4.3
969.77966	21.1
970.49597	12.1
971.65515	33.9
973.06683	5.5
974.30579	9.0
975.70233	19.8
977.39423	8.8
978.56537	19.8
979.93414	31.3
980.69946	51.8
982.55011	11.7
985.78076	12.3
989.53564	4.1
990.40875	31.5
991.46039	11.7
992.62659	13.2
996.25024	16.4
997.68323	82.4
998.55359	64.2
999.36572	19.4
1000.52686	15.0
1001.69952	4.3
1004.28741	3.2
1006.63971	13.0
1007.48499	18.8
1008.45490	5.6
1010.46838	9.1
1011.80225	67.4
1012.69049	36.0
1013.68140	29.8
1015.53912	9.8
1016.71710	11.0
1017.74542	4.6
1022.54370	18.4
1023.47003	13.6
1025.55054	5.8
1026.36438	13.5
1028.40454	10.0
1031.46106	22.5
1032.61572	6.1
1033.42236	8.2
1034.50378	8.4
1037.45520	8.0
1039.53809	4.4
1040.54480	86.2
1041.56372	43.6
1042.67212	4.7
1046.73853	41.9
1047.48914	5.3
1048.38367	5.6
1049.71582	7.0
1055.48059	2.1
1061.30957	10.1
1063.63403	23.8
1066.54346	3.2
1094.07153	24.1
1098.68372	9.2
1100.68738	2.7
1102.54883	7.6
1106.72791	5.9
1109.41370	43.4
1110.73376	4.9
1111.48254	10.8
1112.57068	4.2
1114.51440	8.4
1126.61267	13.7
1127.43481	40.3
1128.51062	43.6
1137.34583	3.0
1143.48096	7.2
1155.57544	14.9
1172.73193	6.0
1173.56946	2.4
1181.43335	17.2
1190.61780	9.8
1201.79395	9.9
1204.81238	2.7
1213.78418	20.7
1240.72046	32.5
1241.65344	2.6
1242.73291	5.5
1267.23169	10.6
1304.36646	3.7
1309.69849	10.8
1324.50989	7.5
1355.57324	5.4
1369.67920	24.9
1452.34644	13.0
