# Supplementary material for: Top-Down and Bottom-Up Identification of Proteins by Liquid Extraction Surface Analysis Mass Spectrometry of Healthy and Diseased Human Liver Tissue
Source: J Am Soc Mass Spectrom. 2014 Sep 3;25(11):1953–61. doi: 10.1007/s13361-014-0967-z (PMC4197381; doi:10.1007/s13361-014-0967-z)
Supplement: Supplementary file 7 — (ZIP 2096 kb) [file 13361_2014_967_MOESM7_ESM.zip › data/KWEQDPETFLIIIK_-5_4_23546.txt]

m/z	i	matches
167.21988	2.1
170.03763	4.1
173.15765	59.6
175.09790	61.6
177.11642	132.1
178.17062	4.4
179.10742	3.3
181.15634	12.0
183.18503	7.9
185.24924	11.2
186.20114	9.6
187.13869	53.2	y (3) (2+)
189.23616	2.9
194.32381	8.2
194.97049	65.8	y (5) (3+)-NH3
197.02272	14.5
198.21092	5.2
199.06158	204.7
201.11411	38.2
202.10696	10.6
203.22235	3.0
204.56477	11.9
207.29221	12.3
211.32602	5.0
212.25906	11.5
213.07498	15.2
214.13556	3.3
215.12378	28.8
217.12054	114.4
219.00659	36.2
221.30052	66.0
222.37961	6.9
223.16806	23.4
224.34650	4.6
227.12149	54.6
228.33508	19.5
229.20740	11.9
230.18051	5.3
231.25729	4.7
235.24570	5.6
237.42545	10.6
238.32599	20.0
239.20587	211.0
240.50198	2.9
241.37660	49.8
243.17416	137.6	y (4) (2+), y (2) (1+)-NH3, y (6) (3+)-NH3
244.39461	10.1
245.18527	26.9
246.13425	16.2
246.86017	13.3
248.19110	72.0
249.14278	82.1	y (6) (3+)
250.30873	7.3
251.16727	2.7
254.25882	9.6
256.54367	14.8
257.37885	36.1
258.25800	7.6
259.30164	72.1
261.18954	261.2
262.29675	28.7
263.20453	51.0
264.00943	7.6
265.40201	78.4
266.33926	53.9
268.13867	20.7
269.19952	20.4
271.51813	21.2
272.35718	14.0
273.33929	9.9
274.37292	18.2
275.40826	5.9
276.19171	13.3
278.18469	10.9
279.27689	18.0
283.35272	141.9	y (7) (3+)
284.34229	15.1
287.23788	194.8	b (4) (2+)
289.42932	23.3
290.29907	20.5
292.12280	2.0
293.80130	17.1
298.29456	38.3
300.42206	57.3	y (5) (2+)
301.28687	9.1
302.32678	7.6
303.30902	31.6
304.32367	13.4
305.30847	326.4	b (7) (3+)
306.17160	14.8
307.12598	23.4
308.25916	4.9
309.39664	51.9
310.20721	1.8
311.23273	18.2
312.02338	6.5
313.28040	49.2
314.35703	10.1
315.42017	11.8
316.30353	47.7
319.41946	17.4
321.24625	4.8
322.38257	6.1
323.46884	36.4
324.44653	15.2
325.51859	21.9
326.47339	7.9
327.33813	58.9
328.53473	19.7
329.26489	4.1
330.27246	11.0
331.33551	234.4
332.26337	26.6
333.30072	18.0
335.28455	12.0
337.35529	28.2
338.17657	2.9
339.47089	8.2
340.44125	6.9
341.30173	2.3
342.52597	30.6
343.36346	15.0
344.33862	16.4
345.30481	41.3
346.29398	16.3
347.33368	33.5
349.27008	577.9
350.27679	29.2
351.34058	13.0
354.36349	14.8
355.17932	29.9
356.27103	25.9
357.56915	45.5
358.35297	28.5
359.35562	71.5	y (9) (3+)
360.47586	22.7
361.33344	18.9
364.29932	1.7
364.94226	8.7
365.88947	12.3
367.36954	106.9
368.64557	4.1
370.30798	32.4
371.38324	40.5
372.31592	10.8
373.44653	35.4
374.36447	26.5
375.39478	110.1
376.35846	44.7
378.32098	11.5
379.65680	22.8
381.20160	10.6
382.38831	9.3
383.48901	21.7
385.35834	6.2
386.62140	35.6
387.28369	6.7
389.23932	10.6
390.38062	8.6
391.35522	30.8
393.27728	604.1	b (6) (2+)
394.31873	3.9
395.34967	53.6
396.45230	34.7
398.88269	22.9
400.20313	8.8
402.36111	10.0
403.36542	18.0
405.52228	18.8
408.30481	7.5
409.28064	5.6
410.31201	5.5
411.36304	163.7
412.28113	10.8
413.38373	75.8
414.27570	49.3
415.42627	34.1
416.30542	24.2
417.25226	51.6
418.39496	7.5
419.31482	180.6	b (10) (3+)-NH3, b (10) (3+)-H2O
420.27332	7.0
421.54260	11.1
422.18359	2.3
423.31036	11.8
424.50592	148.9	y (7) (2+)
425.40173	50.1	b (10) (3+)
426.40845	31.1
428.21979	83.0
429.24237	41.1
431.28583	95.4
432.36505	9.0
433.42975	17.1
434.71631	10.9
436.18811	33.9
437.41864	298.4
439.20068	33.0
440.31964	19.4
442.50562	42.7
443.43213	44.8
444.96234	107.3	b (3) (1+)
445.77271	23.6
446.38123	12.4
447.43457	7.9
448.57349	27.4
449.81305	55.3
451.31982	6.0
452.42413	10.5
453.70001	3.9
455.19623	320.2
456.24823	69.2
457.32941	85.5	b (11) (3+)-NH3, b (11) (3+)-H2O, b (7) (2+)
458.29535	12.9
459.43127	59.5
460.27399	9.0
461.28394	30.4
463.20776	114.6	b (11) (3+)
464.11987	81.1
464.89557	13.8
466.67078	19.1
467.92493	12.5
469.25537	4.8
470.38391	3.1
471.62256	49.6
472.81940	143.5
474.28723	67.8
478.57379	21.4
480.03259	78.2	y (8) (2+)-NH3, y (8) (2+)-H2O
481.30890	308.3
485.22162	85.5
486.45251	96.1	y (4) (1+)
487.18201	20.1
488.45270	4.7
489.30579	10.1
490.48364	31.3
492.16443	2.8
494.04803	119.1
495.05792	57.1	b (12) (3+)-NH3, b (12) (3+)-H2O
495.69965	4.9
496.51978	31.5
497.35358	17.1
498.27338	5.5
499.29480	761.7	b (8) (2+)-H2O, b (8) (2+)-NH3
500.65564	88.1	b (12) (3+)
502.34869	20.9
504.29645	6.6
505.36627	9.5
506.38831	43.7
507.93732	261.7	b (8) (2+)
509.08765	75.0
510.19360	22.6
511.29242	75.7
512.34906	37.3
513.02332	9.7
515.53577	36.3
516.38226	10.7
517.56085	63.0
518.27411	20.1
519.24347	15.4
520.02209	72.5
521.08325	31.5
522.69342	94.7
523.99750	22.7
525.30426	122.0
526.38086	24.0
527.43542	22.0
528.48004	556.3	y (9) (2+)-NH3, y (9) (2+)-H2O
529.41980	102.8
530.49323	25.0
531.73651	45.0
533.20239	21.0
534.30927	53.1
535.51880	10.5
537.45038	233.1	y (9) (2+)
538.36127	98.9	b (13) (3+), y (13) (3+)-NH3, y (13) (3+)-H2O
540.28558	101.0
541.59070	106.2
542.34521	161.9
543.30017	911.5
544.45490	111.3	y (13) (3+)
545.35443	18.5
548.51135	21.0
549.68286	23.9
550.56030	51.1
551.28674	36.2
552.32483	191.8
553.26746	34.5
553.90082	25.8
554.63983	17.6
555.53857	43.2
556.63208	13.9
558.63672	98.5
559.35455	89.0
560.61487	121.6
561.96655	15.4
563.40167	66.1
564.50488	115.9
565.58716	34.7
566.59412	3.0
567.74835	30.3
569.14417	602.7
570.27826	654.4
571.16711	126.0
572.40381	223.7	b (4) (1+), b (9) (2+)-NH3, b (9) (2+)-H2O
574.22809	42.8
575.56207	675.8	[M+3H] (3+)-NH3-H2O
576.51776	6.2
577.96149	537.8
578.92383	251.9
579.93109	28.3
581.12646	192.7	b (9) (2+), [M+3H] (3+)-NH3, [M+3H] (3+)-H2O
581.86749	91.2	y (5) (1+)-NH3
586.48901	13.9
587.30371	27.7
588.73663	2.5
591.47778	25.7
595.52338	13.3
596.56659	10.6
597.39038	24.4
599.38696	208.8	y (5) (1+)
600.62927	14.9
603.44067	12.5
604.46210	36.7
607.65137	41.2
611.29053	22.8
613.08588	85.1
614.15637	29.3
616.11627	6.8
617.28174	27.1
618.46222	62.7
619.45337	5.5
620.74036	22.1
621.61993	23.1
622.49854	109.2
623.77173	33.4
624.47607	86.6
626.77197	73.5
629.48376	28.6
630.68121	2.6
631.37476	58.6
632.27887	61.3
633.57117	10.5
635.12164	21.7
635.95007	110.9
638.13556	143.0	b (10) (2+)
639.02960	79.2
641.18378	93.2
641.82910	11.4
643.45734	36.2
644.13885	2.4
644.79175	12.7
647.58807	24.4
649.25702	57.6	y (11) (2+)-H2O
650.76813	88.0	y (11) (2+)-NH3
652.32324	7.4
653.38226	8.8
654.43347	32.3
655.82385	30.3
657.39752	21.0
658.08240	65.0
659.59473	74.6	y (11) (2+)
660.50079	33.5
661.52667	15.9
663.37659	28.9
666.62683	30.1
668.80743	83.4	b (5) (1+)-H2O
669.61499	3.8
670.67548	63.3	b (5) (1+)-NH3
672.39685	57.5
673.43549	4.5
674.93689	14.3
676.12067	30.7
677.11310	22.2
678.02185	60.4
679.71942	20.9
680.36615	7.8
681.25024	69.1
684.16571	142.8
685.24481	57.4	b (11) (2+)-H2O, b (11) (2+)-NH3
686.28070	33.9
687.46063	394.8	b (5) (1+)
688.42023	82.1
693.01434	47.9
694.11517	174.8	b (11) (2+)
695.01178	60.4
696.42737	4.4
697.36603	9.4
699.39441	37.5
700.57025	6.4
701.90009	93.9
702.63232	3.9
703.37579	3.5
704.38629	64.5
705.15704	141.0
706.47058	92.2
708.46484	19.3
709.39075	46.4
711.09119	27.2
713.28174	70.5
714.55853	57.6	y (12) (2+)-NH3, y (12) (2+)-H2O
716.12421	94.9
717.29266	55.2
718.24121	17.7
719.30414	36.3
720.18536	8.3
721.00464	44.7
721.89545	15.4
722.62012	26.1
723.57172	37.4
725.06458	26.8
725.88605	36.6
727.55157	6.7
728.42511	141.2
729.50879	117.1	y (6) (1+)-NH3
730.62939	16.1
731.41595	11.0
732.21533	38.8
733.39191	4.7
735.64551	9.1
737.42700	22.7
739.43976	30.6
740.97577	11.1
742.04639	47.5	b (12) (2+)-H2O, b (12) (2+)-NH3
743.77875	33.5
745.06757	72.6
746.50244	79.0	y (6) (1+)
747.74548	133.5
748.56921	190.1
749.82532	58.3
751.07275	193.9	b (12) (2+)
751.97974	18.2
755.27924	23.1
757.51837	30.7
758.42480	16.3
759.39111	58.5
761.41498	14.3
762.87561	62.4
764.65399	12.0
766.56128	57.3	b (6) (1+)-H2O, b (6) (1+)-NH3
767.44702	28.3
773.77686	46.1
776.39166	6.2
777.48077	4.6
778.43292	115.0
779.41620	55.2
780.49084	147.3
781.74969	15.6
784.64197	6.9
785.43512	38.5
786.19214	37.0
787.38129	87.7
787.98761	27.5
788.58893	21.0
789.65912	14.3
790.51447	32.6
792.42688	12.4
794.47461	62.6
795.60498	20.9
796.41254	20.9
797.53815	40.4
798.52551	158.9	b (13) (2+)-NH3, b (13) (2+)-H2O
800.57721	6.9
803.16638	25.4
805.52802	41.8
807.28864	98.4	y (13) (2+)-NH3, b (13) (2+), y (13) (2+)-H2O
808.06909	93.4
809.13794	11.0
810.54047	8.9
811.30255	15.4
813.32544	15.6
814.72107	71.0
815.61237	18.5
816.49829	17.1
817.74280	20.5
818.62451	37.6
819.48724	36.5
820.71527	9.3
822.57379	32.5
823.59344	17.3
826.47797	10.5
828.57324	15.7
829.62836	23.9
830.62134	28.2
834.14746	13.9
835.42419	12.1
837.56696	10.2
839.32324	20.6
844.57159	3.4
846.26147	8.5
847.61627	135.6	y (7) (1+)
848.69763	130.9
849.64734	9.0
852.27911	26.8
857.45239	96.1
858.57538	111.4
860.20837	15.1
861.22681	5.3
862.97974	18.3
864.97156	6.9
867.27802	17.8
872.40894	19.2
873.51288	16.0
874.47888	4.7
875.57166	8.9
876.38568	5.1
879.66833	3.3
880.48920	10.2
883.56323	38.5
885.37164	67.9
886.36560	20.4
887.50214	4.1
889.56738	6.5
894.54413	18.3
895.61609	47.0	b (7) (1+)-H2O, b (7) (1+)-NH3
897.43799	3.8
898.28900	3.1
901.05841	14.5
904.47485	10.7
906.39880	5.9
907.46008	28.1
909.51288	23.0
910.61157	15.4
911.53802	42.4
912.30011	16.1
913.64618	134.0	b (7) (1+)
914.46722	49.2
924.54932	30.2
925.49158	58.5
926.61475	50.1
927.37689	12.9
930.47070	5.7
931.63953	31.3
932.48767	13.7
933.48773	7.0
937.48370	11.9
940.05133	5.4
940.65625	9.2
943.53992	81.5
944.48352	121.2
945.60999	93.8
946.47528	5.1
948.19659	23.1
949.26495	17.8
951.43616	3.2
958.67792	16.5
959.65320	6.4
960.53473	6.4
968.46387	23.9
969.38220	22.1
970.53595	12.3
972.14612	14.4
973.54181	3.5
976.65479	6.5
983.48669	9.6
985.22418	16.2
986.66132	56.2
987.55493	55.4
988.38116	24.4
991.49463	17.9
997.47400	16.7
998.42944	18.4
1000.59332	3.8
1007.06531	24.8
1008.57855	23.0
1009.71497	11.7
1014.29138	17.2
1015.31824	13.6
1021.50812	13.0
1025.48877	60.2
1026.47644	91.8
1028.68054	4.0
1033.53333	4.2
1034.55994	4.7
1036.93530	7.4
1041.39648	15.0
1042.63806	12.9
1044.51685	8.2
1046.59668	4.3
1055.69922	17.2
1056.76990	20.6
1057.48755	26.0
1058.66760	3.2
1060.66431	7.3
1067.65320	16.6
1068.45923	7.5
1078.49963	14.5
1080.06616	11.4
1086.41211	4.7
1116.54126	11.1
1122.40637	11.8
1134.48010	8.5
1139.67249	4.2
1144.66138	9.2
1146.62671	22.9
1147.63892	12.4
1148.66199	4.6
1157.14941	10.9
1185.50317	4.7
1248.73438	5.9
1259.66724	8.3
1260.57104	25.3
1374.94275	21.4
1438.35327	9.6
1499.76392	6.6
