# Supplementary material for: Top-Down and Bottom-Up Identification of Proteins by Liquid Extraction Surface Analysis Mass Spectrometry of Healthy and Diseased Human Liver Tissue
Source: J Am Soc Mass Spectrom. 2014 Sep 3;25(11):1953–61. doi: 10.1007/s13361-014-0967-z (PMC4197381; doi:10.1007/s13361-014-0967-z)
Supplement: Supplementary file 7 — (ZIP 2096 kb) [file 13361_2014_967_MOESM7_ESM.zip › data/SYEPLEDPGVK_-5_4_2244.txt]

m/z	i	matches
173.00929	3.6
174.07654	4.8
175.11252	13.3
178.11073	11.0
181.06314	6.0
183.24251	14.7
186.03223	30.4
189.08871	3.6
193.18478	10.5
193.96519	8.2
195.23169	15.6
195.90590	4.2
199.13646	7.1
200.14989	14.3
203.12115	3.7
204.25275	15.0
205.11931	14.0
206.18555	14.2
207.19986	7.6
208.47652	5.7
209.08810	4.1
210.06447	2.2
212.10924	7.0
213.01517	5.7
214.26051	6.8
215.12827	7.7
216.22775	2.1
217.15553	17.9
218.21494	7.3
219.66562	10.8
222.01852	11.7
223.10638	948.8
224.30070	78.8
225.05402	5.4
226.12241	18.0
227.15753	26.7
228.26878	8.7
230.22165	30.5
231.14732	7.2
232.37120	36.0
233.20694	18.0
235.23724	16.5
238.07082	3.0
239.24387	9.0
240.22449	3.7
241.06543	17.8
242.19562	38.6
243.33624	46.9
244.15744	3.1
245.20407	22.0
246.15063	6.5
247.29478	10.3
251.07597	563.6	b (2) (1+)
252.23335	91.4
255.49783	7.7
256.35712	8.7
257.33170	18.7
258.05789	14.2
259.05569	15.2
260.20972	14.8
261.19720	19.5
262.29932	6.5
265.26688	16.7
266.30261	4.5
268.21094	9.7
270.12842	5.8
272.25220	13.2
273.59503	13.1
275.37653	10.8
276.46429	8.7
278.22687	3.5
283.30508	9.1
284.30402	16.8
285.34918	68.1
286.31445	23.1
287.22168	3.6
288.24750	26.6
289.23068	15.8
291.40439	7.2
293.61182	34.0
294.31409	101.7
295.25812	11.9
297.28809	4.2
298.43335	4.3
299.59869	6.9
301.21832	24.3
302.36975	36.2
303.26508	15.1
304.23679	3.3
305.25613	11.5
306.32080	7.2
307.26480	8.5
308.45767	3.6
310.51312	7.7
311.28610	18.3
312.36121	6.4
313.25681	2.5
314.31827	15.8
317.16879	9.4
320.22998	10.5
322.24710	20.9
325.91522	3.1
328.64160	8.2
329.43933	8.9
330.76801	12.1
332.39764	5.9
335.77798	22.2
337.21384	2.6
338.40234	11.4
339.20670	2.9
340.37811	19.1
341.29584	28.9
342.26648	3.7
344.31311	16.5
345.26465	24.9
346.38971	6.2
349.67023	23.0
350.35971	9.6
351.71194	23.1
352.45966	64.2
355.34167	17.8
356.27277	32.4
357.21310	11.6
358.41486	49.2
359.36652	4.9
361.04584	37.2
362.14142	33.9
363.39365	36.6
365.80789	20.9
367.61603	4.6
368.33417	8.6
369.43469	12.8
370.24728	15.2
372.39227	7.3
373.33966	96.7
374.36426	186.1
375.36520	26.2
376.44226	13.4
377.30231	23.1
379.43182	182.9
380.21695	911.2	b (3) (1+)
381.26910	140.1
382.46744	4.9
383.37833	20.3
384.40387	3.9
385.70282	20.0
387.55493	22.9
388.52374	41.5
389.39093	16.2
390.32419	6.6
391.39917	11.8
392.42725	12.5
393.32733	5.9
395.27597	23.1
396.16791	11.1
397.61371	30.7
398.39685	9.7
400.33960	570.2	y (4) (1+)
401.47775	69.1
402.29892	10.4
403.71240	14.9
404.43573	44.6
405.40179	8.3
406.20013	22.8
407.23358	10.1
408.21545	3.7
412.41516	33.8
413.22620	38.1
414.58258	44.4
417.48401	37.9
418.34076	30.5
419.45416	11.4
420.32697	7.4
422.66772	30.7
423.33716	23.3
424.65082	27.7
425.42877	47.6
426.19543	4.5
428.00757	371.9	y (8) (2+)
429.15063	2.6
430.34094	8.3
431.22656	2.5
432.44147	17.6
433.11957	53.1
433.83289	8.9
435.74048	16.2
437.75580	22.2
439.39630	25.9
440.97748	26.7
442.51929	105.7
443.48950	55.1
444.36865	51.1
445.27582	24.7
446.55902	17.0
447.25195	37.1
448.31964	4.2
449.85565	50.3
451.14764	66.4
451.94818	22.1
453.67596	80.6
454.33344	26.6
455.42987	117.2
456.36334	56.7
457.31830	13.4
458.31207	32.1
459.30682	18.1
460.23059	7.5
461.37885	33.1
462.26318	6.7
463.59167	15.4
464.32391	10.5
466.66986	65.4
467.33368	23.8
468.46637	15.7
469.26117	8.7
470.32263	44.7
471.24164	59.4
472.20416	15.0
474.25397	50.4
474.99487	17.2
477.23309	39.4
478.21356	3.6
480.43365	15.6
481.10675	18.5
482.49701	14.2
483.42816	356.7	y (9) (2+)-H2O, y (9) (2+)-NH3
484.34155	43.0
485.35052	4.3
486.49823	59.8
487.54395	22.5
488.22443	38.1
489.10907	94.4
490.24518	3.6
491.06903	22.1
492.43195	808.5	y (9) (2+)
493.40381	59.4
494.47778	45.1
495.30212	65.6
497.50189	22.8
498.21161	58.1
499.42731	102.1
500.33459	7.7
501.36011	28.3
502.79419	35.4
503.48102	92.2
504.52515	31.4
506.21722	42.8
506.83313	11.9
508.24536	30.3
509.37860	36.8
510.45795	41.9
511.19641	11.8
512.67218	15.8
513.40588	3.7
515.22375	323.4	y (5) (1+)
516.17902	144.6
517.55426	255.5
518.34332	19.3
519.56732	18.7
520.34998	20.1
521.29120	116.5
522.63495	22.5
523.63086	32.0
524.43512	51.2
525.23444	2.3
526.09021	44.9
526.96063	39.1
529.33307	76.6
530.26880	56.2
531.18134	42.5
532.22272	26.9
532.98511	70.8
533.97498	88.1
535.08923	34.9
536.41888	25.8
537.46124	48.4
538.29193	36.5
539.01587	15.8
540.29529	43.5
541.05701	81.4
542.03851	56.4
543.12701	38.5
544.24500	10.5
545.29254	80.8
546.14838	41.5
547.54962	78.9
548.46136	164.4
549.12738	214.2
550.04407	56.0
550.79364	30.5
552.36865	110.8
553.29626	34.6
554.20258	40.6
554.88873	51.4
555.92511	24.2
556.83624	15.5
558.20068	45.8
558.99225	117.7
559.95746	169.3
561.11621	88.4
561.88898	50.8
562.58105	153.2
563.34814	39.4
564.24365	18.1
566.22565	43.6
567.54382	72.7
568.33575	186.0
569.21674	51.4
569.98248	79.5
571.04907	43.8
572.28125	98.9
573.17664	118.4
573.79291	258.1	y (10) (2+)
574.46631	219.7
575.66095	38.2
576.82617	11.4
577.65308	30.0
579.06775	194.4
580.12689	98.6
581.54272	119.8
582.34326	83.9
583.06055	31.4
584.43073	174.1
585.45764	38.8
586.62659	134.0
587.47736	212.5
588.37622	120.4
589.10968	132.8
590.23810	336.5	b (5) (1+)
591.14294	120.4
592.59174	93.5
593.87256	268.0
594.90063	217.2
595.90735	165.2
596.72607	64.5
597.41815	45.2
598.57947	281.6
599.59290	611.9	[M+2H] (2+)-NH3-H2O
600.63123	181.5
601.91144	184.6
602.78253	82.7
603.92688	136.9
604.96637	213.1
605.84131	131.5
606.45801	206.2
607.62140	815.9
608.56757	1562.8	[M+2H] (2+)-H2O, [M+2H] (2+)-NH3
609.79315	432.4
610.72107	493.8
611.47223	129.4
617.80499	2.4
620.37549	13.6
623.35693	23.9
624.70520	56.4
626.71692	9.6
627.89435	32.5
629.39142	22.9
630.87994	58.7
634.68604	14.2
635.49982	7.7
636.32117	28.3
637.17969	71.2
638.34589	7.8
639.19897	19.8
640.29596	10.7
641.52960	11.9
642.55817	49.1
643.46301	3.3
644.43719	182.4
645.51404	268.3
646.37024	13.8
647.31433	55.2
648.36249	23.5
649.10278	80.3
649.82782	37.0
651.44745	9.2
652.75696	31.7
653.42371	44.2
654.07288	46.2
655.52551	51.6
657.15918	66.4
658.37506	43.8
659.81580	12.2
660.47955	44.1
661.36218	23.8
662.09839	53.3
663.63763	9.0
665.27899	125.2
666.41144	106.1
667.44934	7.2
668.34003	16.1
671.16278	30.4
671.80170	10.0
673.58801	27.6
674.40894	19.9
675.42792	94.7
676.45471	42.4
677.27185	72.7
678.42676	79.2
679.53369	46.1
680.69434	84.7
681.88141	24.9
683.43573	64.9
684.53235	180.2
685.35474	164.6
686.47986	57.0
687.35535	62.5
688.31384	124.5
689.32043	170.8
690.14575	93.7
691.12970	106.1
692.19843	19.2
692.88672	63.8
694.79132	265.0
695.89386	212.4
696.60089	20.1
697.47430	102.3
698.13263	25.1
699.19354	176.9
699.97699	164.8
701.51239	110.8
702.65186	119.4
703.67627	90.4
704.48199	20.6
705.30341	25.8
707.37433	158.2
708.25995	5.0
709.23413	72.3
710.23126	148.8
710.93628	10.6
712.36261	54.3
713.40253	36.5
714.60864	28.7
716.10657	70.9
716.94653	39.4
718.17242	120.5
719.45636	226.0	b (6) (1+)
720.73712	74.9
721.67908	103.1
722.44666	12.0
724.12390	61.6
724.84613	11.3
725.79675	23.1
726.67090	17.0
727.30420	4.7
731.48090	18.6
733.04816	22.2
734.35779	37.5
735.24670	51.7
737.50348	16.9
738.89227	47.9
739.49390	135.3
740.44067	75.8
741.44171	8.9
742.59985	29.4
743.42944	82.0
745.23468	41.8
746.22156	80.4
748.96967	107.0
749.77246	13.4
750.39941	11.2
751.69159	42.6
754.49353	26.5
755.16321	87.5
756.44733	24.5
757.54822	123.7
758.75262	157.2
759.56488	54.2
760.72504	153.5
761.92627	23.0
763.11713	158.1
764.49597	149.6
765.86298	41.4
767.01837	16.6
768.31543	79.4
769.03436	36.0
770.14832	74.7
771.34601	48.3
772.00446	23.3
772.97174	86.1
774.35626	232.4
775.40472	119.2
776.80237	36.6
777.62140	12.1
778.69342	9.5
779.30597	11.0
780.07544	76.1
782.16962	14.4
782.87311	30.0
783.56744	12.8
784.66278	27.3
785.82996	36.1
786.50885	13.3
787.95325	154.8
789.45081	81.6
790.42303	35.1
791.46185	17.5
792.13159	51.2
792.79987	5.2
793.51172	3.8
795.15070	129.3
795.88940	17.1
798.81360	32.9
799.53778	10.5
800.32843	46.8
802.02277	10.7
802.78729	7.8
803.44965	8.1
804.67346	50.3
805.66644	85.3
806.86926	48.9
807.59003	22.9
808.41351	87.8
809.58929	9.3
810.54028	29.4
812.62476	40.3
813.43304	28.9
814.38953	8.1
815.41248	78.7
816.26251	62.2
817.57117	55.5
819.24323	112.1
820.27246	44.4
820.97314	18.3
821.74719	29.1
822.64307	16.3
823.49103	10.6
824.74756	33.8
826.29156	33.7
827.70703	18.1
828.49207	11.5
829.49597	40.0
830.19574	24.1
831.18878	152.6
832.01208	10.7
832.66498	23.1
833.39728	28.0
834.43689	469.2	b (7) (1+)
835.42035	169.0
836.47333	21.3
838.34906	196.3
839.39832	379.8
840.23181	40.1
841.40472	38.6
842.05969	4.7
843.18701	4.5
844.24396	54.7
845.55719	18.5
846.79510	21.5
848.51202	212.5
849.72125	78.4
850.61029	10.8
851.63068	16.3
852.72772	24.0
854.51569	4267.9	y (8) (1+)
855.49774	1457.6
856.54364	94.4
857.35254	20.6
858.62134	24.0
860.33978	62.4
861.58582	63.7
862.48834	74.3
864.12659	22.9
864.90924	5.6
866.36078	12.8
868.57373	7.8
870.67151	23.3
872.87177	35.7
873.56946	9.2
874.62323	34.6
875.40613	56.4
879.45825	257.1
880.23456	34.6
881.15076	90.3
882.36572	35.7
883.67133	6.2
884.38440	11.6
885.38019	32.4
886.58167	10.8
889.48444	47.4
890.64984	15.4
891.44788	4.1
892.47089	24.7
894.01001	67.3
895.69824	34.9
898.54858	14.4
901.73877	28.2
902.43408	2.4
903.65143	41.0
904.55487	23.1
908.61273	3.8
909.88037	21.2
913.39801	6.6
914.50134	18.7
915.52692	14.7
918.54535	15.2
919.31616	4.1
922.57440	23.7
923.50085	30.5
926.44415	12.1
929.12067	9.7
930.04333	2.5
931.11292	10.6
932.54242	175.4
933.56769	12.0
934.59521	4.0
935.68250	40.1
936.43903	9.4
938.15753	29.1
941.63330	46.6
942.56335	10.0
943.36108	16.9
944.82379	48.7
945.65991	10.6
946.45581	21.5
947.59784	63.8
948.46814	8.2
953.37286	8.1
958.44110	2.7
960.59119	9.9
962.54254	8.1
963.41620	13.5
965.59052	2.0
966.82043	31.4
967.47424	20.7
971.37518	11.1
972.39545	35.4
979.28351	9.1
983.59369	437.9	y (9) (1+)
984.55530	272.2
985.61646	32.4
986.41565	11.9
988.46301	4.7
989.54749	22.3
990.63818	43.3
991.39325	25.6
992.60291	14.1
993.60590	8.3
994.47308	10.1
997.79352	34.4
998.48553	3.8
999.54388	10.1
1000.49719	5.3
1002.61682	23.6
1003.64655	20.9
1004.68188	111.6
1005.60266	69.7
1006.57288	21.7
1008.03485	37.5
1011.70050	4.4
1013.36981	3.5
1015.64728	15.4
1016.43048	6.2
1017.62775	17.7
1018.53705	8.6
1020.80963	18.5
1031.42297	2.9
1032.54565	7.3
1033.54407	200.7
1034.49304	102.0
1035.53174	4.5
1036.46118	15.6
1038.75134	48.7
1041.70203	3.1
1047.55237	44.7
1049.48132	31.1
1050.63794	5.5
1051.62329	8.1
1053.77893	15.5
1056.61914	7.3
1057.51489	16.1
1058.62024	19.8
1062.63281	7.9
1064.50647	132.2
1069.51013	9.1
1070.71423	37.2
1071.56470	9.2
1075.61816	3.3
1083.68677	16.9
1087.38696	73.8
1088.46667	92.0
1091.24255	15.0
1099.56628	8.1
1100.46301	6.6
1105.92078	31.8
1107.22241	20.9
1114.22913	5.7
1116.47632	7.0
1120.69824	11.6
1133.58984	3.8
1135.65601	42.1
1143.72900	4.6
1149.90564	2.8
1151.49438	13.9
1157.47375	5.1
1160.22327	32.9
1163.66882	5.2
1165.64856	3.8
1168.55505	10.9
1173.80688	4.1
1194.39868	11.6
1210.53503	12.6
1222.05640	8.0
1224.47803	5.0
