# Supplementary material for: Top-Down and Bottom-Up Identification of Proteins by Liquid Extraction Surface Analysis Mass Spectrometry of Healthy and Diseased Human Liver Tissue
Source: J Am Soc Mass Spectrom. 2014 Sep 3;25(11):1953–61. doi: 10.1007/s13361-014-0967-z (PMC4197381; doi:10.1007/s13361-014-0967-z)
Supplement: Supplementary file 7 — (ZIP 2096 kb) [file 13361_2014_967_MOESM7_ESM.zip › data/NLSDLIDLVPSLCEDLLSSVDQPLK_-5_4_62174.txt]

       m/z	          i	matches
 304.43726	       2.5
 307.18787	       4.5
 356.10547	       5.1
 357.47769	      15.8	y (3) (1+)
 366.32471	       2.2
 411.30493	      13.6
 418.22498	       4.6
 437.44122	       9.7	y (8) (2+)
 471.56473	       7.7
 486.30780	       3.1
 507.45404	       4.2
 530.44781	       4.9
 544.37396	       3.0
 548.57562	       8.3
 564.27393	       4.4
 583.42047	      12.4	y (5) (1+)-NH3
 591.24231	      20.4
 596.48688	      13.8
 600.40527	       4.0
 601.37061	      10.8
 628.47003	       9.4
 629.50153	       4.1
 635.45001	       7.0
 654.24823	       4.6
 658.32892	       3.5
 668.42310	       4.5
 670.49512	      14.0	b (19) (3+)-NH3, b (19) (3+)-H2O
 673.56622	      34.2
 681.90387	      20.0	y (6) (1+)-H2O, y (6) (1+)-NH3
 682.57806	       8.6	b (13) (2+)-H2O
 699.39557	       5.2	y (6) (1+)
 709.29675	       6.3	b (20) (3+)
 713.33801	      11.8
 716.38763	       7.4
 738.44586	       6.5
 748.54346	      21.0	b (14) (2+)-H2O, b (21) (3+), b (14) (2+)-NH3
 752.80365	      37.1	b (7) (1+)-H2O
 758.50146	       6.6
 767.19458	       8.1	y (21) (3+)
 773.03729	       7.7
 774.19281	       9.1
 775.21704	       6.5
 779.33044	       5.6
 786.61505	      21.7	y (7) (1+)
 787.63904	      14.6
 792.76343	      10.6
 796.41803	       6.5
 803.46228	       4.0
 807.60394	       5.0
 810.43164	       2.3
 812.35522	      10.7
 841.66711	      39.1
 842.63074	      13.0
 847.39185	      16.3
 848.53387	       4.5
 849.54187	      14.4
 852.62970	       9.9
 855.72290	       8.0	y (8) (1+)-H2O, b (24) (3+)-NH3, y (8) (1+)-NH3
 856.59021	       4.8
 861.48206	       8.3	b (24) (3+), b (16) (2+)-H2O
 864.02686	       7.0	y (16) (2+)-NH3, y (16) (2+)-H2O
 865.43579	       6.6	y (24) (3+)-NH3, y (24) (3+)-H2O
 866.60083	      21.4	b (8) (1+)-H2O
 868.66766	      13.1
 869.80524	       6.1
 871.63879	       9.6	y (24) (3+), b (16) (2+)
 872.49329	      30.6	y (16) (2+)
 873.43848	      43.0	y (8) (1+)
 879.91010	      82.9
 881.53223	       1.8
 884.60742	      21.4	b (8) (1+)
 891.51923	      15.3
 892.42737	      29.4
 897.37555	      70.1	[M+3H] (3+)-NH3-H2O
 900.26141	      36.8
 901.24207	      27.3
 942.92816	      30.4
 945.55481	      13.1
 951.88220	       6.0
 952.77008	       2.8
 956.02521	      14.0
 958.84186	      30.6
 965.48285	       8.9	b (9) (1+)-H2O
 966.54822	       7.1	b (9) (1+)-NH3
 971.01794	      27.2	b (18) (2+)
 977.98004	      40.7	y (18) (2+)
 979.29529	      14.6
 983.63275	      15.7	b (9) (1+)
 984.68378	      10.2
1027.38745	      26.6	y (19) (2+)-H2O, y (19) (2+)-NH3
1040.52283	      19.1
1045.80188	       4.1
1056.19788	      26.6	b (20) (2+)-NH3
1065.11841	      25.9
1092.64319	      22.8	y (20) (2+)
1095.57825	      17.3
1109.77771	       6.2
1145.53711	       2.8
1147.77820	       6.6
1190.47424	       3.5
1206.63538	       3.2
1214.75171	       6.0	y (11) (1+)
1220.20508	       8.6
1233.55212	      22.1	b (23) (2+)
1276.77832	      17.4
1291.07739	      15.5	b (24) (2+)
1362.99365	       7.6
1387.68945	      12.8
1457.51904	      11.3
1464.02515	      16.8
1522.72595	      15.3
1534.37354	      36.7
1597.82239	       3.2
1614.56372	       3.7
1627.98376	       7.3	b (15) (1+)
1855.67542	       3.0
