# Supplementary material for: Top-Down and Bottom-Up Identification of Proteins by Liquid Extraction Surface Analysis Mass Spectrometry of Healthy and Diseased Human Liver Tissue
Source: J Am Soc Mass Spectrom. 2014 Sep 3;25(11):1953–61. doi: 10.1007/s13361-014-0967-z (PMC4197381; doi:10.1007/s13361-014-0967-z)
Supplement: Supplementary file 7 — (ZIP 2096 kb) [file 13361_2014_967_MOESM7_ESM.zip › data/KHLIQHQKTHAAK_-5_4_121.txt]

m/z	i	matches
145.15805	2.4
146.19011	9.9
147.15953	108.9
148.06255	132.6
150.18202	3.6
152.19919	28.3
154.08249	6.4
155.29169	29.5
156.39664	36.1
157.17764	24.1
158.17868	31.9
159.12407	51.5
160.40652	22.1
167.34511	7.6
169.21222	36.7
170.40276	17.2
172.21313	14.5
173.25520	34.2
174.22177	363.0
175.26068	72.6
176.14606	174.7
177.38983	20.9
178.47939	11.3
179.25926	11.3
180.04877	12.4
182.29047	11.7
183.18152	14.4
184.02832	6.2
185.22888	20.2
186.37196	13.5
187.28226	17.7
188.27902	7.5
191.31686	25.1
192.21498	444.4
193.10580	335.9
194.16161	67.9
195.08153	14.8
196.13208	6.6
197.33148	17.1
198.15582	4.2
199.34084	32.7
200.15408	287.6
201.21906	68.9
202.18170	47.3
203.16724	10.5
204.12891	11.4
205.12921	33.2
207.05223	8.8
208.23816	2.8
209.35706	11.4
212.31866	58.6
213.19003	4.0
214.10547	11.0
215.29980	57.6
216.29272	5.2
217.11537	2.9
218.18787	31.9
219.26103	183.9
220.52399	63.5
221.27264	61.3
222.21103	23.7
223.20657	50.6
224.47150	6.3
225.21080	2.2
226.21579	23.4
227.34244	28.1
228.21660	38.1
229.15393	5.7
230.15741	110.1
231.22195	12.5
233.28331	10.3
234.38922	13.3
237.19791	12462.3
238.20445	1200.0
239.29318	58.6
240.29495	44.5
241.17395	6.8
242.46378	56.7
243.22098	40.3
244.11975	9.9
246.27498	58.2
247.26697	58.2
248.08279	12.6
249.22098	12.9
251.40393	5.5
252.43927	6.0
254.41798	5.5
256.81305	24.8
257.71609	53.6
258.44952	8.4
259.42032	10.9
260.31085	45.8
261.30902	69.6
262.34030	23.1
264.35889	82.2
265.23193	2868.7
266.34454	377.3
267.60736	15.6
268.35364	17.1
269.54968	3.6
270.43130	22.9
271.36447	17.8
272.33368	15.7
273.42984	4.6
274.45160	8.8
275.25726	64.9
276.56274	15.1
277.37628	23.3
278.32214	34.8
280.36407	9.8
281.32684	34.1
282.16003	3.1
282.95483	12.9
284.26239	12.3
285.43750	6.9
286.31268	20.8
287.34393	14.3
288.25323	34.8
290.35666	7.2
292.35254	27.2
293.24878	10.5
294.26096	11.5
298.44101	10.1
299.31644	29.5
300.34262	11.6
301.24969	4.4
302.32672	21.7
303.36029	295.2
304.37476	408.9
305.29706	47.8
306.25073	9.5
309.05981	18.1
310.64844	21.3
311.36505	8.1
314.71423	12.7
315.36877	7.2
317.20026	8.4
318.40970	12.1
319.38989	70.3
320.46759	56.0
322.29584	1511.9
323.31259	210.3
324.29535	18.6
325.28290	24.9
326.41528	40.0
327.26721	12.2
328.43433	88.0
329.33240	36.9
330.43494	10.7
331.88483	39.9
333.48572	28.2
335.50269	20.0
336.70392	7.4
337.91721	42.3
338.55664	43.1
339.48517	20.5
340.32715	72.6
342.17392	44.8
343.34573	10.0
344.32849	19.2
346.36920	18.6
347.44830	5.8
348.26007	37.4
349.40134	60.6
350.20657	15.5
350.94299	10.5
354.34067	13.0
355.40176	11.8
356.46756	223.2
357.74225	243.2
358.54605	71.6
359.42087	37.5
360.50867	8.4
362.32956	7.7
363.42847	9.7
365.92389	144.3
367.09296	10.7
370.49332	37.2
371.21698	9.9
372.33783	45.7
374.58063	327.3
375.46698	99.0
376.37500	113.4
377.35608	21.0
378.28381	16.6
379.40247	85.8
380.25943	57.0
381.90173	246.1
382.93994	40.2
383.55475	18.6
384.17606	11.4
385.38522	78.8
386.56470	59.9
388.09540	521.2
389.22266	120.9
390.33008	9.3
391.70294	83.5
393.40753	1060.1
394.36896	228.4
395.08685	51.4
397.04437	675.8
398.13196	56.3
399.10175	22.6
400.48627	26.1
401.26813	56.5
402.77728	27.3
403.48444	82.3
404.43341	40.6
405.79535	23.3
407.20203	209.4
407.87659	89.9
409.37732	34.5
411.55035	51.2
412.43201	9.6
413.78876	25.0
414.50946	86.3
416.45947	113.2
417.41437	58.3
419.19122	3.5
420.32941	373.4
421.36432	571.4
422.32898	98.4
423.17963	30.3
424.21179	3.7
425.39929	166.0
426.29132	6218.9	y (11) (3+), y (4) (1+)
427.46368	99.9
428.88342	21.1
429.55835	64.0
430.79407	23.2
431.43793	7.7
432.41528	6.1
433.49048	12.0
434.32568	80.9
435.16559	84.0
436.59790	16.7
438.27936	96.4
439.36194	84.3
440.08405	80.0
440.78760	59.2
441.99097	42.7
442.84027	58.7
444.67157	61.1
446.11554	171.9
447.29175	71.2
448.23871	76.0
449.10840	39.6
450.40936	709.2
451.42914	216.1
452.46814	146.5
453.77539	118.3
454.58331	53.0
455.73737	112.0
456.63519	36.2
457.45367	126.6
458.49652	20.9
459.34711	23.6
460.85699	596.4
461.53339	372.4
462.79004	62.4
463.72253	49.2
464.41589	149.0
465.38123	81.8
466.63739	47.8
467.51294	88.1
468.36646	42.4
469.63037	97.4
470.44568	36.6
471.71753	141.4
472.45416	27.8
473.57141	64.4
474.64368	621.1
475.57330	125.7
476.29108	61.7
477.06592	62.5
478.27374	113.2
479.28076	67.2
480.55884	5151.7
481.78345	185.6
482.68591	72.3
483.38464	74.9
484.44489	641.1
485.47443	260.1
486.30151	93.3
487.28339	188.6
488.00012	1198.5
489.27667	165.8
490.58423	190.8
491.78394	85.1
492.52081	282.6
493.49591	401.6
495.27594	269.7
496.63336	1932.2
497.50098	77.8
498.16217	238.1
499.46613	1967.1
500.19550	167.0
501.88629	908.6
502.52698	1622.5
503.64667	105.6
504.70105	234.6
505.71057	357.3
506.74817	340.4
507.56586	589.1
508.18121	3172.1
509.25043	16.0
510.32330	4.2
516.60510	243.6
517.97400	53.2
519.37439	34.5
520.29358	12.8
521.27026	4.7
522.59991	26.2
523.52563	12.7
525.02271	1236.0
526.03577	61.0
527.07336	43.0
528.03058	92.6
529.11816	26.7
530.69739	27.5
531.88782	78.3
533.16406	79.6
534.08423	41.4
536.91266	50.4
538.10614	43.1
539.10962	36.4
540.61591	89.6
542.03247	178.3
542.95032	119.0
544.03308	10.7
544.66608	9.8
545.34143	35.2
546.20398	134.7
546.85229	41.8
547.52948	51.6
549.27875	199.4
551.61377	930.7
552.44568	104.3
555.54333	30.1
556.45789	312.0
557.52081	225.7
558.69611	23.4
560.59796	9071.7
561.41309	846.3
563.43994	916.8
564.40405	295.1
565.59943	873.0
566.47955	90.3
567.40802	57.6
568.92084	16.5
570.74457	36.6
571.37622	53.9
572.42694	31.3
573.30170	164.3
574.30115	338.4
575.00836	243.1
576.28619	110.9
577.14447	29.4
577.81879	17.4
578.65558	8.6
580.14105	51.6
582.87085	26.6
585.44226	171.7
586.55457	46.4
588.26184	15.2
589.46228	19.2
590.31006	40.2
591.10992	14.0
591.96295	40.8
593.62756	39.4
594.97668	37.2
596.39966	31.7
597.31854	21.1
598.74884	111.6
599.41284	58.2
601.10486	362.7
602.17053	155.5
603.09857	34.5
604.15613	98.9
604.87512	84.0
605.74493	42.7
606.62939	72.4
607.64429	118.6
609.94391	2039.2
610.55261	2461.2
611.52234	76.1
612.32196	70.7
613.29846	12.0
614.12280	26.8
615.45496	20.0
616.12885	63.9
616.82538	65.8
617.53918	25.8
618.53552	93.3
619.70294	372.3
620.70703	418.8
621.62146	452.0
622.68646	64.9
623.76782	56.6
624.88556	61.2
625.55969	10.5
626.51385	15.6
627.50885	22.0
628.84155	131.9
629.70459	4043.7
630.51837	1214.5
631.62878	259.8
632.57745	94.9
633.84113	96.7
634.57050	8.8
635.70844	164.2
636.90137	23.2
638.65198	108558.1	y (6) (1+)-NH3, y (11) (2+)
639.41956	10003.5
640.57581	320.1
641.57574	194.0
642.69470	107.9
643.74469	57.7
644.52374	33.1
645.77936	66.5
646.61823	237.7
647.66919	265.2
648.53601	192.8
649.47260	65.5
651.37622	107.7
652.13831	120.6
652.92682	54.8
654.27716	126.8
656.35809	317.6
657.53735	109.1
658.69794	41.4
659.42023	36.2
660.44275	163.2
661.48981	115.4
663.04486	856.9
663.81946	74.8
664.45953	40.8
666.35889	16.6
667.05481	50.5
667.81927	15.1
669.39398	91.1
670.71625	234.2
671.55145	139.7
672.81848	41.2
673.70294	109.5
674.38867	292.3
675.41943	369.9
676.40631	97.4
677.17981	64.7
678.13708	73.7
679.65045	96.8
680.53711	51.8
681.26111	8.2
682.10236	70.1
683.55914	711.1
684.52368	200.9
685.61359	108.1
687.27905	13.6
688.58728	904.3
689.60443	236.7
691.41968	595.3
692.53473	142.9
693.61316	85.4
694.66901	38.8
695.76154	130.2
696.54596	445.4
697.57086	2190.1
698.51007	282.6
699.70203	9.7
700.72076	30.5
701.53607	15.1
703.03894	115.0
704.25128	80.5
705.63751	108.2
706.56860	1581.7
707.41608	349.4
708.03802	26.8
709.69800	60.8
711.25482	258.4
712.09973	175.8
713.38538	462.8
714.20642	239.8
716.05261	39.9
717.45892	22.8
718.44287	59.0
720.18311	4795.2
720.92303	516.9
721.54285	107.6
723.54730	24.1
725.23901	184.2
726.08594	49.4
727.36401	35.7
728.65808	18.3
730.60883	50.2
731.80981	88.5
732.72034	69.7
733.46088	3.1
734.61810	30.3
735.47217	12.8
738.53107	8.9
739.74127	45.2
741.11621	28.6
743.01416	10.3
743.64044	5.3
744.53326	3.6
746.58331	54.7
747.69751	45.1
748.49579	904.4
749.56580	401.3
750.66089	54.4
751.55054	40.4
754.82294	19.6
755.47577	7.2
756.81512	27.0
757.57666	40.5
758.52399	90.9
760.49530	12.4
761.41003	142.0
762.45282	153.1
763.44891	55.9
764.95435	13.2
765.60504	2.6
766.44440	33.6
769.87805	21.8
770.71613	16.4
771.45752	23.8
772.37988	2.9
773.42059	7.4
774.53192	333.3
775.45813	202.3
776.45465	187.7
777.74725	24.2
778.70911	54.2
779.76587	18.6
781.45135	12.3
783.85889	13.7
786.49463	56.1
787.53967	5.4
788.51959	6.7
790.14410	17.8
792.51062	1291.2
793.54041	518.9
794.54382	83.1
795.30823	22.4
796.46234	48.1
797.68585	11.8
799.46606	32.7
801.59265	11.2
802.55701	10.1
803.42029	20.2
804.61316	27.2
807.37537	3.9
808.44055	9.2
809.52118	8.9
810.59656	4.6
812.48914	21.1
813.51727	25.4
814.60437	17.6
815.47467	21.9
816.46185	5.1
817.61798	66.3
818.64349	19.4
821.46075	22.0
822.52997	5.0
824.54443	21.0
826.60437	247.6
827.59454	112.0
828.65320	36.1
833.31555	7.5
834.41608	3.8
839.39685	11.0
843.61469	10.2
845.64038	14.5
846.48590	12.6
848.68951	10.0
849.65216	58.4
850.69757	6.6
851.48474	14.3
854.59058	10.5
857.75348	26.7
858.65839	2.2
859.64709	7.4
861.40283	26.5
862.73181	22.0
863.52032	16.8
868.20587	4.9
870.77942	11.1
871.55664	7.6
874.60400	37.6
875.72870	43.7
876.62726	21.3
877.60669	18.3
878.72473	3.3
879.70258	7.5
884.56354	2.8
885.62579	34.7
891.39838	8.3
893.62494	18.3
895.57495	21.8
897.67719	10.0
899.36420	6.0
900.60040	3.3
901.49054	4.6
902.64716	400.5
903.58209	163.7
904.72101	57.1
905.42126	9.7
907.61212	9.6
908.64563	2.5
910.70959	7.3
913.43964	8.3
915.86865	25.0
916.57172	16.5
917.43347	16.7
918.62360	6.3
920.57544	1197.9
921.62836	565.2
922.36737	77.5
922.99390	28.1
924.40967	13.2
926.65375	13.0
928.58313	9.5
929.63062	18.7
930.66071	8.3
933.89728	2.7
938.61963	7.0
939.81134	9.6
941.65271	9.7
942.61481	52.2
946.72449	5.6
955.59314	101.1
956.57965	31.2
957.73547	19.0
958.59894	13.5
959.74396	4.0
960.56042	4.0
966.05103	19.7
967.50122	5.2
972.66791	20.3
973.58307	960.0
974.60693	534.4
975.50818	78.4
976.20087	7.1
977.58563	15.5
978.66309	14.2
982.56848	11.6
983.73505	30.4
987.60931	16.2
989.74817	9.9
990.71558	6.0
991.66583	14.2
992.75250	31.1
999.85443	21.9
1000.56647	5.8
1001.54291	11.5
1005.71234	12.6
1006.81097	8.6
1014.70447	13.0
1016.65686	50.5
1017.26355	14.7
1023.75928	8.7
1026.54797	20.3
1028.88599	6.8
1030.74524	103.8
1031.65625	46.8
1032.71497	7.5
1037.53955	9.5
1047.80176	3.2
1048.71631	59.5
1049.85547	15.3
1050.64905	5.5
1052.56873	12.8
1055.88538	11.2
1059.74316	9.0
1060.46875	4.8
1064.73633	10.5
1068.64185	15.2
1072.65686	89.8
1073.75122	55.1
1074.87842	23.8
1080.50610	9.7
1081.30750	20.0
1086.72888	22.6
1089.73914	7.0
1090.67737	25.5
1091.85364	22.8
1094.72156	6.9
1095.82446	13.3
1107.68604	7.7
1111.71143	58.3
1112.84302	61.8
1113.72778	10.9
1119.77869	74.5
1120.60046	50.9
1121.27502	14.8
1125.56250	4.4
1128.61963	17.0
1129.72388	652.4
1130.68982	377.4
1131.64624	112.0
1135.56738	9.0
1147.78577	38.4
1148.74463	6.6
1151.50562	2.8
1152.69495	17.6
1154.06628	14.6
1164.72681	11.6
1167.73364	6.5
1186.48584	4.5
1192.56409	6.8
1193.73425	8.1
1194.85474	5.4
1205.64172	5.7
1207.53040	10.0
1237.68909	51.9
1239.12476	8.7
1239.99060	8.5
1245.77014	19.1
1246.73157	9.4
1259.69324	4.4
1260.46387	22.5
1262.46875	2.4
1293.81738	14.6
