# Supplementary material for: Top-Down and Bottom-Up Identification of Proteins by Liquid Extraction Surface Analysis Mass Spectrometry of Healthy and Diseased Human Liver Tissue
Source: J Am Soc Mass Spectrom. 2014 Sep 3;25(11):1953–61. doi: 10.1007/s13361-014-0967-z (PMC4197381; doi:10.1007/s13361-014-0967-z)
Supplement: Supplementary file 7 — (ZIP 2096 kb) [file 13361_2014_967_MOESM7_ESM.zip › data/FNFASDVLDHWADMEK_-5_4_26555.txt]

m/z	i	matches
182.15848	17.3
183.14220	27.4
185.13344	34.8
187.14413	6.9
189.15482	10.0
191.13161	6.5
195.15698	20.3
199.30528	38.7
202.06342	26.7
205.19055	5.0
210.16179	8.6
211.26300	100.0
213.02548	19.6
214.18323	8.0
215.33075	6.5
217.18608	76.8
218.23286	22.8
219.25305	6.5
220.23447	9.0
225.29645	6.4
226.38106	3.3
227.23422	37.0
228.06873	57.6
229.12744	22.3
230.22745	7.2
234.19547	11.7
239.13373	9.6
240.11847	4.9
245.20461	117.8
246.15466	75.8
247.27463	8.0
248.26721	16.0
249.39417	12.6
250.66641	14.2
253.46463	40.3
254.34940	14.1
258.37256	24.8
259.19089	12.7
259.92358	11.8
261.12033	7.5
262.22961	642.1	y (4) (2+), b (2) (1+)
263.18701	116.5
264.15833	15.3
266.57446	20.4
268.27457	5.7
271.25580	11.9
272.24182	15.0
273.33810	2.6
275.36993	7.4
276.35565	28.6
277.21402	38.8
279.34668	9.8
283.19397	2.2
284.25101	18.0
285.38385	19.8
289.36319	17.5
294.27283	71.9
296.49194	10.2
297.18188	17.9
298.17615	40.8
301.40186	12.2
302.30286	23.7
303.61078	5.2
305.45306	14.6
306.31982	8.5
307.14105	2.1
308.36823	11.8
310.33359	3.6
311.30286	2.7
312.34521	15.5
316.29718	14.4
317.17853	2.8
318.39365	4.8
323.66858	50.0
324.40280	364.7
325.34180	11.9
326.93762	18.3
328.24524	3.1
331.73279	23.1
333.32025	31.2
334.53113	13.6
336.43463	5.1
340.59564	7.2
342.32141	1117.7	b (6) (2+)
344.31805	33.3
346.42053	13.9
349.28326	7.6
352.55249	23.0
353.40421	4.3
354.36707	32.1
355.65149	6.6
356.31378	3.8
358.50452	3.5
361.21924	18.9
362.15833	21.5
363.40405	6.0
364.28503	25.7
365.32736	43.6
368.34869	3.0
369.49744	27.0
370.36041	26.8
371.33539	114.6
372.20831	2.5
374.41870	78.2
375.35382	13.5
376.76465	8.4
379.39319	110.2
381.33127	89.9
382.81296	15.9
385.36493	21.0
386.33160	10.6
388.54541	10.8
389.31467	15.8
390.25385	15.0
391.38913	21.6
392.37469	35.2
393.41330	52.4
395.05676	23.6
397.38324	27.6
398.06488	13.0
399.35358	162.9
401.58661	12.3
402.37097	2.9
403.38605	16.6
404.39685	14.2
405.32776	10.5
407.36523	110.5
408.24341	33.8
409.36462	282.4
410.37094	114.2
411.38361	9.4
413.47314	11.7
415.45056	88.5
416.38098	38.8
417.37033	6.2
419.68250	16.3
420.43329	7.2
421.36578	22.5
422.53009	12.2
426.34302	35.1
427.36847	541.9
427.97473	33.9
429.31677	18.9
430.37018	13.0
431.25128	44.1
432.34082	9.6
433.22577	10.7
434.26563	12.2
435.32147	410.5
436.45868	251.5
437.37567	60.1
439.31476	29.0
440.60315	7.4
441.39539	16.1
447.28912	35.6
448.28955	31.6
449.63397	9.6
451.20374	17.2
452.22339	27.8
453.44073	40.5
455.32806	854.3
456.37061	98.6
456.99933	14.2
458.87042	49.3
459.74469	23.0
460.63574	28.2
461.72113	7.4
462.32263	14.5
463.21796	208.3
464.16559	141.8
465.40314	13.9
466.25488	12.4
467.31543	24.3
468.38940	11.4
469.23157	27.7
469.98419	26.1
472.02509	4.0
473.32312	5.3
475.32849	21.0
476.44513	5.5
478.09900	20.8
479.15747	11.6
480.36139	76.9
481.36053	12.1
482.46844	4.1
484.43030	96.8
485.41541	12.4
486.27588	11.8
487.41534	222.9
488.31201	14.9
489.38733	2.9
490.38544	5.7
492.43018	6.8
494.19098	170.6
495.28491	16.2
496.96362	26.8
497.79968	37.6
499.27716	16.4
500.19928	36.7
501.77655	31.1
502.52460	2.9
503.49231	14.9
504.34064	23.8
505.58496	32.4
506.33044	8.4
507.12836	2.0
508.42969	35.7
510.96393	30.2
512.33099	471.7
513.36591	58.1
514.31311	30.6
515.31940	5.7
516.31696	78.6
517.27063	31.2
518.33441	6.7
519.40430	31.8
520.20605	5.7
521.46893	7.3
522.57593	7.3
523.41107	24.6
524.37726	62.3
525.22064	25.6
526.30658	33.1
527.49963	25.8
528.11646	15.7
528.89020	30.0
530.29266	11.6
531.26978	13.6
532.24988	23.0
533.34436	11.9
534.77692	5.7
536.42773	52.6
537.28632	17.5
539.25659	11.1
541.16766	44.9
542.26593	36.0
543.30493	6.8
544.67188	28.0
545.61212	41.5
546.62311	50.2
548.42456	10.2
549.40137	132.3
550.46130	268.0
551.46301	100.1
552.38971	21.6
553.25787	13.8
554.37518	7.2
555.56580	279.4
556.38605	41.3
557.49603	63.1
558.65564	5.3
559.52722	9.5
560.52051	23.5
561.47705	31.1
562.35913	11.6
563.32245	6.2
564.18335	20.3
565.46570	19.0
566.53046	3.9
567.33789	33.3
568.47803	14.5
569.41516	274.4
570.65509	120.9
571.40167	25.7
573.10614	115.0
573.92065	26.6
576.43335	79.2
577.60260	7.6
578.44745	17.1
579.41797	13.4
580.70276	4.9
581.58209	64.0
582.33636	54.1
583.22144	30.0
584.56067	42.7
585.43243	33.7
587.28735	48.0
587.91827	22.8
588.81525	14.8
589.46136	32.0
590.29504	5.8
592.24585	4.2
593.41339	134.9
594.41742	3.9
595.38727	14.7
596.28711	7.9
597.42493	111.0
598.29572	322.7
599.23016	211.2
600.20349	43.8
601.18262	70.7
602.35095	473.3
603.43817	146.4
604.41016	26.2
606.42456	27.0
607.35577	166.0
608.32751	54.4
609.74951	28.8
611.43555	6.0
612.45288	25.4
613.40491	21.8
614.47833	53.1
615.42590	137.9
616.49939	27.2
618.84369	8.5
619.52698	15.7
620.49750	59.4
621.46429	92.2
622.38617	322.0
623.05090	179.9
624.51813	371.4
625.35028	918.8
626.39716	124.8
627.46924	65.5
630.96289	1525.3	[M+3H] (3+)-NH3-H2O
631.95996	48.9
633.66675	885.7
634.57434	123.9
636.28284	160.4
636.92194	80.4
643.43054	7.1
644.43042	5.2
646.66956	19.7
647.50055	15.5
648.41876	11.4
650.95044	3.9
652.96094	55.8
654.62964	33.6
658.75690	35.4
662.37683	48.6
664.59692	89.0
665.48956	61.3
666.30090	3.6
667.48090	38.3
668.16766	20.4
668.89130	10.7
673.77277	21.3
678.76129	20.8
680.24084	588.2	y (11) (2+)
681.06769	33.4
682.50073	211.0
683.59033	136.3
684.42676	5.2
689.52386	14.7
690.40710	40.0
694.31946	31.2
696.83105	4.6
697.47748	16.3
698.52063	3.7
701.52344	7.9
702.67017	2.7
704.14990	13.1
704.81714	11.2
705.98712	48.8
707.45941	28.7
712.10248	18.4
714.69128	65.2
715.47784	371.2
716.49835	219.2
717.43225	8.6
720.49860	58.5
723.64557	2937.6	y (12) (2+)
724.54095	716.5
725.38214	12.4
726.36444	7.9
727.71619	9.1
729.80695	92.7
733.26575	37.6
736.47955	33.7
737.43250	14.4
738.86768	6.4
741.60626	46.6
742.58545	15.1
744.67480	7.6
746.52386	59.7
747.84698	19.0
748.46741	9.2
749.13965	25.3
750.34174	164.1
751.63971	141.6
755.02979	20.7
759.15057	3013.3	b (13) (2+), y (13) (2+)
760.00690	1138.2
761.02557	30.2
761.69781	15.4
763.42664	4.6
764.52191	52.4
766.12695	12.0
767.57642	23.3
768.55597	69.3
769.37079	38.7
770.02008	22.4
771.27875	9.1
774.55066	38.9
775.52594	14.4
777.21802	61.8
779.52216	32.9
780.56702	60.1
781.52539	23.8
782.45160	10.3
783.31476	41.8
786.60864	17.7
787.57520	15.2
788.63354	32.3
789.69299	12.5
790.54419	12.3
791.71692	15.3
792.49066	9.5
795.19873	56.8
797.56281	119.2
798.64941	61.7
799.57458	70.6
803.26831	55.7
805.17560	8.0
806.43121	57.6
807.43921	19.9
809.44281	22.7
811.16510	8.7
813.74487	3.0
815.08820	26.2
816.22986	124.5
817.41901	47.5
818.05121	14.3
819.53314	85.7
821.27075	16.2
823.85840	68.4
824.69342	70.1
825.54529	122.0
826.45251	12.1
828.66632	204.9
829.71875	23.3
830.59650	14.6
832.70660	7590.6	y (14) (2+)
833.55206	2828.6
834.72137	28.5
837.26166	34.9
838.36499	10.0
839.60486	58.7
841.19366	71.5
842.26111	39.3
845.49573	28.7
846.59204	24.6
847.86261	38.3
850.46814	10.6
852.98199	10.9
854.55707	13.5
855.96753	67.8
859.49518	24.3
862.90082	36.5
863.94537	25.7
865.61273	10.0
867.28699	22.4
868.38513	5.4
872.21942	200.9
872.99237	67.5
874.52747	15.9
877.00659	19.6
877.62677	26.1
878.49048	5.9
879.61151	10.5
881.20972	190.7
882.18445	61.8
883.05756	10.8
884.32593	42.7
885.65363	201.2
886.50110	153.5
887.10760	30.2
888.46490	4.5
889.76288	852.3	b (15) (2+), y (15) (2+)
890.68567	421.1
891.51892	17.5
892.57465	41.2
893.64008	11.3
894.73688	47.3
895.95935	56.5
896.88458	41.2
898.68842	160.3
900.15881	8.3
908.11151	14.9
910.65686	87.9
911.60205	56.7
912.71692	17.3
917.27582	11.5
918.64679	78.8
923.77209	63.0
925.63062	14.2
926.48523	24.4
945.86420	6.9
949.77496	23.3
950.72296	9.2
952.86597	8.3
953.58319	15.9
954.56824	8.3
962.88806	18.3
963.54089	11.8
968.80267	15.0
969.70490	2.7
971.16534	8.2
973.51923	9.8
974.62769	9.9
977.37463	24.8
978.61371	6.8
979.54449	9.7
980.74445	5.4
986.62128	239.0
987.61169	93.5
989.68634	3.2
991.51111	15.9
993.65515	5.6
995.61047	15.3
997.70685	77.3
1001.53656	13.7
1009.74457	81.9
1010.66138	4.8
1018.55829	3.9
1019.49774	3.8
1020.69995	15.6
1022.05444	32.5
1022.79449	7.3
1031.56018	63.4
1038.60413	145.4
1039.60242	36.5
1040.36365	3.2
1044.41235	7.5
1058.47205	2.6
1060.12183	9.7
1064.64734	2.4
1067.63354	23.4
1068.70679	45.3
1069.59753	9.2
1070.55615	4.8
1071.53406	4.4
1073.35791	12.2
1074.73010	12.1
1082.81592	5.1
1091.64990	17.6
1092.83215	7.8
1099.74561	28.3
1100.94763	23.3
1108.60706	10.7
1109.65125	92.9
1110.75000	28.0
1111.67310	58.9
1121.50488	5.0
1128.46631	5.4
1129.55115	9.6
1135.49084	14.7
1139.59705	29.4
1143.79688	7.3
1144.82861	11.0
1145.58679	3.4
1147.48828	14.0
1153.49121	6.2
1157.62585	5.2
1174.12744	19.7
1191.16858	4.4
1217.59277	4.0
1245.68677	6.9
1257.51978	42.0
1258.70056	49.1
1259.75818	1.8
1260.70447	2.9
1262.73364	6.2
1263.75122	20.0
1300.56091	7.3
1370.67139	11.6
1371.64868	7.1
1457.74109	10.7
