# Supplementary material for: Top-Down and Bottom-Up Identification of Proteins by Liquid Extraction Surface Analysis Mass Spectrometry of Healthy and Diseased Human Liver Tissue
Source: J Am Soc Mass Spectrom. 2014 Sep 3;25(11):1953–61. doi: 10.1007/s13361-014-0967-z (PMC4197381; doi:10.1007/s13361-014-0967-z)
Supplement: Supplementary file 7 — (ZIP 2096 kb) [file 13361_2014_967_MOESM7_ESM.zip › data/ADHGDELPFVFR_-5_4_19579.txt]

m/z	i	matches
136.10579	2.3
140.10765	12.5
141.11322	5.6
142.99744	3.3
146.03149	5.9
147.26373	13.3
148.24420	5.5
153.07730	3.5
154.93727	2.8
158.27919	7.1
159.31516	4.9
166.09846	81.6
167.08734	8.2
168.93993	17.2
170.18672	23.8
171.06123	8.4
172.82901	6.0
175.28273	40.0
177.20433	13.2
178.18961	2.5
179.06030	9.2
183.49475	18.2
184.22614	14.8
185.17036	22.3
186.06694	8.0
187.18547	53.3
188.30200	10.5
189.09567	11.6
190.97974	8.7
192.18153	5.2
195.03531	19.8
197.10440	33.4
197.78630	10.1
199.17346	74.5
200.17044	19.0
201.15379	48.6
203.14418	7.6
204.16745	14.8
205.08794	4.8
209.15305	15.9
211.36392	30.0
212.34938	2.4
213.32048	5.7
214.15164	6.3
215.13289	31.9
216.18405	4.7
217.26886	24.4
218.04736	16.2
219.39056	14.6
220.19540	3.3
221.22128	8.7
222.08655	3.5
223.04468	11.3
224.88077	16.2
225.54758	31.2
226.34248	9.7
227.24905	57.5
228.31058	6.3
229.19891	14.8
230.14034	15.8
232.05267	16.1
233.17422	139.8
234.37553	22.1
235.33046	7.7
236.20244	5.2
237.17203	7.8
239.23557	10.8
243.40402	25.1
244.31000	54.7
245.29086	12.5
246.32397	12.9
247.38037	21.4
249.38223	7.7
250.26575	19.7
251.39984	11.5
252.40604	19.1
255.45068	3.0
256.29327	26.4
257.25992	11.6
258.30957	8.7
259.53589	30.8
261.08398	373.3
262.25235	8.2
263.25458	17.8
265.22571	20.9
266.31339	10.3
267.23782	201.1
270.23187	23.5
271.49585	11.3
273.22882	19.2
274.42114	7.4
275.38000	11.6
276.43082	9.9
277.39832	6.8
278.35263	2.0
278.98782	5.2
280.26791	10.6
281.38043	26.0
282.26434	17.9
283.29385	23.5
284.32083	47.5
285.22485	7.0
285.83939	18.6
287.51135	46.0
288.38254	10.5
289.42120	3.7
291.47116	2.8
292.27341	6.8
293.34595	2.0
294.39105	34.0
295.55066	3.1
296.34338	23.1
297.21179	47.9
298.20786	14.8
299.42255	9.6
300.21600	3.0
300.82236	5.5
303.25085	154.7
305.31564	62.9
306.40918	41.4
307.30499	35.4
308.32172	5.1
309.28201	2.3
310.24567	12.7
311.40530	18.4
312.16473	3.6
313.28177	22.8
314.43799	13.8
315.20660	3.7
317.47510	5.2
318.40906	30.8
319.18686	9.7
320.36179	45.3
322.38901	110.6
323.46365	25.8
324.44852	4.5
325.47382	15.7
326.36142	6.8
327.47827	12.3
328.22852	7.0
329.58502	37.5
331.00479	49.3
333.28757	5292.3	y (5) (2+)
333.99112	1407.9
335.33896	34.3
336.29517	51.7
337.27246	63.5
338.64505	32.6
339.42331	11.0
341.35229	41.8
342.35947	7.6
343.61557	2.5
344.48840	9.9
345.42996	5.2
346.52084	56.7
347.33362	79.7
349.23630	20.4
349.87384	11.5
351.65805	60.0
354.27106	83.8
355.88141	884.9	b (10) (3+)-H2O
357.04559	41.6
357.66531	15.0
359.44717	20.8
360.28677	35.4
360.99600	352.9	y (9) (3+), b (10) (3+), b (7) (2+)-H2O
363.42664	2.0
364.90118	29.5
366.98438	41.6
368.50937	44.2
369.94586	1417.5	b (7) (2+)
371.27142	58.1
372.46286	212.2
373.31848	16.6
374.29202	168.5
374.98724	11.8
376.32990	22.0
377.51642	40.1
378.31165	34.4
379.35330	35.9
380.37952	102.5
381.32120	54.9
382.41376	15.3
383.37787	71.5
384.23175	7.2
386.38382	103.2
387.75339	33.7
389.23755	35.3
390.10522	92.7
391.20248	12.5
392.62338	54.2
393.74503	27.5
394.37674	18.3
395.39310	54.1
396.37671	28.5
397.29401	22.6
399.46628	53.9
400.72916	42.4
403.24316	30.3
404.68665	93.1
405.43988	36.5
406.46118	36.1
407.42380	109.1
408.50748	39.5
409.37213	31.3
410.35416	27.8
411.30655	14.5
412.17014	14.4
413.61700	10.6
414.37109	51.1
415.32077	51.0
416.43790	313.9
417.62589	65.7
418.44250	651.2	b (8) (2+)
419.62662	51.8
421.39127	260.6
422.36353	106.3
423.37338	86.5
424.41870	49.9
425.22961	99.7
426.08835	8.3
427.12494	5.3
428.08185	16.4
429.74332	36.4
430.39804	12.5
431.34457	12.3
432.26312	11.0
433.25882	88.0
434.60278	20.5
435.34314	23.9
437.70282	52.8
439.11749	35.3
440.30246	138.1
441.30804	122.9
443.69989	46.0
445.10632	51.1
446.11285	119.2
447.42615	21.5
448.75494	42.7
449.53058	128.0
450.41754	484.5
451.32376	277.2
452.29758	29.9
453.38766	161.7
454.13544	61.4
455.44806	61.2
457.06812	49.1
457.73718	324.3
459.04492	645.1
459.88052	922.9
461.58902	82.7
462.60074	231.2
463.45062	31.4
467.34042	667.4	[M+3H] (3+)-H
468.35916	99.0
469.32767	10.4
474.27972	29.8
476.33411	3.0
478.06396	168.0
478.98190	28.5
481.19037	4.8
482.67737	23.3
483.48953	3.6
485.25735	18.3
487.34335	11.9
489.83026	29.5
491.92310	249.5
493.07031	86.6
494.47318	41.2
495.45737	13.0
496.32895	77.5
497.12604	19.7
498.26096	16.8
499.26801	21.6
500.31595	17.5
503.37924	56.1
504.41171	30.7
505.31915	20.2
506.07074	47.4
509.35983	16.5
510.24533	5.4
512.25903	10.2
513.39038	9.8
515.01538	21.5
518.37042	38.5
519.31799	8.3
519.97760	28.1
521.38971	234.6
522.47461	36.8
523.96521	23.1
527.53094	19.7
529.42603	47.4
530.32727	34.5
532.05444	61.7
532.74023	16.8
534.33789	9.5
535.58441	47.7
540.34155	13.1
541.44635	228.9
542.34503	18.4
544.05646	47.4
544.75031	29.5
546.28351	14.9
547.76489	68.7
548.39594	42.4
549.12750	4.3
550.23950	36.9
551.31433	9.0
552.34546	16.8
553.65472	31.5
554.32593	8.2
555.78607	39.0
556.47534	38.7
557.40515	213.5
558.37866	23.9
559.24750	4.9
560.24225	4.4
561.22766	7.1
563.34955	447.6
564.40070	15.0
565.69604	25.4
566.50983	12.1
568.26740	369.2	y (4) (1+)
569.27356	165.7
571.02655	59.4
571.81799	33.3
572.75836	6.6
574.40057	13.8
575.58954	18.8
576.74481	17.8
577.47278	29.8
579.60638	72.9
580.47540	146.4
581.57782	54.0
582.33728	20.1
583.50024	11.4
586.72589	43.2
587.49695	23.4
588.91687	155.8
589.74097	11.8
590.34711	15.7
591.33789	21.9
592.35724	42.9
593.28815	70.6
594.36139	76.3
596.19781	14.8
600.14685	25.4
600.92542	89.9
601.73431	51.6
602.46667	4.1
603.38715	13.3
605.25793	14.4
605.95068	26.3
607.27863	9.7
609.39301	24.4
612.48236	2.7
613.35529	8.3
614.16901	17.6
615.40546	29.9
616.43884	27.9
617.57855	121.4
618.28131	3.2
621.05280	10.2
623.29944	6.0
625.10059	201.9
626.20020	91.2
628.52771	17.6
630.27722	14.4
631.61121	59.0
634.49585	76.2
635.48236	24.2
636.31366	26.9
637.10260	51.8
638.54327	25.5
641.36017	11.0
642.70624	42.3
643.38885	79.9
644.51550	45.9
645.60376	98.2
646.54572	24.1
647.35730	14.4
649.45660	29.8
650.45166	19.2
651.42328	10.5
654.09399	15.6
655.54358	9.8
656.46326	12.0
657.38330	29.2
658.31958	69.1
659.51251	21.6
660.50189	27.5
661.63330	8.6
662.34302	9.7
665.45673	1617.9	y (5) (1+)
666.45728	557.0	y (11) (2+)
667.40771	280.0
668.53766	49.3
670.46851	531.8
671.52087	10.6
673.54175	37.8
676.51251	787.1
677.66797	55.8
679.68805	8.2
682.45923	7.7
683.28912	8.6
688.47327	9.7
689.70740	4.7
690.54810	49.0
692.36334	8.2
694.52081	29.5
699.08954	19.5
701.64880	8.4
702.44769	12.3
703.36523	6.8
705.29767	45.2
706.34045	25.4
708.56525	20.9
710.47406	45.5
712.44281	7.9
714.62616	44.5
715.47333	12.9
716.59723	17.0
717.76978	4.7
718.58051	31.9
719.57037	45.7
720.44470	65.1
721.53461	29.4
722.46075	21.4
723.33344	14.6
727.00171	17.9
727.71936	4.3
732.80396	27.6
733.56714	13.7
734.43372	7.4
736.54889	46.8
738.35284	2527.5	b (7) (1+)
739.41260	746.8
740.38831	134.1
743.55640	39.0
744.31769	4.3
749.53955	4.8
753.45752	17.4
757.11249	5.6
762.23096	15.8
764.44946	9.5
767.56372	26.7
768.48029	12.4
771.55237	574.7
772.36987	15.7
775.53918	24.1
776.80554	42.8
778.57965	7.8
779.65417	12.7
785.29443	26.5
787.48096	25.1
788.42944	10.1
789.42334	25.4
790.59991	9.7
794.68390	2.3
795.68866	2.9
802.72479	48.6
803.44763	4.9
804.54016	7.4
805.56726	87.6
807.54999	3.8
809.53638	10.9
815.32404	17.3
817.59564	17.8
819.50726	9.6
822.54724	34.7
827.32660	23.1
832.54590	7.9
834.52667	3.8
840.32056	5.6
841.52460	3.3
847.69489	6.9
850.53125	6.6
873.33813	8.3
894.88519	13.5
898.52222	7.8
903.48578	4.9
917.35547	9.8
944.54443	7.3
965.54633	3.7
976.62952	26.8
982.45746	16.0
983.55762	13.7
984.81842	17.5
1116.48450	6.3
1139.79211	9.2
