# Supplementary material for: Top-Down and Bottom-Up Identification of Proteins by Liquid Extraction Surface Analysis Mass Spectrometry of Healthy and Diseased Human Liver Tissue
Source: J Am Soc Mass Spectrom. 2014 Sep 3;25(11):1953–61. doi: 10.1007/s13361-014-0967-z (PMC4197381; doi:10.1007/s13361-014-0967-z)
Supplement: Supplementary file 7 — (ZIP 2096 kb) [file 13361_2014_967_MOESM7_ESM.zip › data/LYAMPPPGMPEGDIK_-5_4_6262.txt]

m/z	i	matches
220.04190	10.3
233.23399	7.4
241.30243	8.1
242.49442	10.3
244.32590	6.1
245.12122	12.1
249.17625	3.9
256.40286	4.2
257.49265	6.6
260.63309	14.5
262.26093	23.3
263.14636	12.9
266.95154	7.1
270.25153	6.7
275.17929	25.5
279.10712	27.3
280.15857	13.5
283.19089	12.9
285.17908	15.1
286.21329	31.6
287.20340	15.5
288.39996	19.7
289.15695	7.3
294.24915	9.3
295.23889	2.9
298.24939	20.9
311.42221	15.1
312.43671	5.7
315.19055	3.9
317.48239	3.0
324.56451	8.3
327.28189	15.1
328.42233	10.2
329.48682	2.4
330.28131	5.4
332.33353	10.6
333.47888	15.4
336.42221	3.2
337.33051	38.7
339.36780	3.8
340.45886	11.8
342.29211	3.4
344.42017	12.4
345.69940	4.2
347.34189	4.9
348.70209	13.9
350.22040	4.5
352.35229	14.1
354.45303	5.8
355.49692	8.7
357.41382	101.5	y (3) (1+)-H2O, y (3) (1+)-NH3
358.27917	4.4
360.17346	23.1
363.30286	149.5
364.26581	61.2
365.37109	10.2
366.29312	9.6
367.51221	9.2
369.15985	6.2
371.23181	14.8
372.30872	12.7
374.49957	7.3
375.46976	16.3
380.47418	10.3
381.54688	15.5
383.32617	5.2
385.30206	18.4
388.49634	17.8
389.33981	9.4
393.39783	4.0
395.31134	14.2
396.51917	4.1
397.58307	9.9
398.27161	12.9
399.29825	18.0
400.32813	8.3
402.28583	5.5
403.25885	11.0
405.25113	18.4
406.44537	33.3
407.23993	15.9
408.61725	28.4
409.33344	5.5
411.25293	8.9
412.28873	24.5
413.29395	9.7
414.28088	10.1
415.31628	8.1
418.78680	2.2
419.78497	9.0
422.42609	3.0
425.58978	11.4
426.33215	8.3
427.32477	34.0
428.35693	67.3
429.01218	6.9
429.61371	11.1
431.07220	76.1
432.26459	32.8
433.38617	6.0
434.32065	10.7
437.42279	7.3
438.19135	4.9
439.43021	11.1
440.33820	7.5
442.40753	14.4
443.32880	3.0
445.18689	11.5
446.34268	4.6
447.21729	11.2
448.50781	6.2
449.59671	13.0
450.67767	45.5
451.52481	13.3
452.50626	7.1
453.36856	6.6
459.27679	9.8
460.36798	8.1
461.38846	40.8
462.39569	25.2
464.25723	6.2
465.55865	4.7
468.51563	4.4
470.31488	13.6
471.45435	6.6
473.32294	8.2
474.34351	29.5
476.34833	94.4
477.57312	27.9
478.55273	34.0
479.40302	18.6
480.34192	38.7
481.39166	11.9
483.08215	5.4
484.43079	36.2
485.31628	2.7
486.27441	15.9
487.35974	14.9
489.75653	23.1
490.49011	48.5
493.34808	7.5
496.43970	2.1
497.37878	7.4
498.42041	41.2
499.42151	35.3
500.30896	7.7
501.25562	16.8
502.45764	22.6
503.54254	22.9
504.43060	15.7
505.42975	7.0
506.58276	27.9
507.36505	30.2
509.19525	4.3
511.26532	8.1
514.23022	14.7
515.24890	12.9
517.22687	16.2
518.28583	4.7
519.32886	25.9
520.40247	2.8
521.18225	8.3
522.35278	10.2
523.16028	23.0
524.44757	18.9
525.27905	3.2
527.15253	10.4
528.09241	6.4
529.29816	9.5
530.32684	47.7
531.53162	12.5
532.25043	8.6
533.48724	10.4
535.27991	24.9
536.34906	13.2
537.46600	14.7
538.32532	30.1
539.32642	5.2
540.25891	5.1
544.49951	19.4
546.25824	10.6
547.38293	34.7
548.58539	25.2
549.35345	16.7
550.28479	7.7
551.56708	27.2
553.23737	14.3
554.34491	8.6
555.40344	23.8
556.45227	5.0
558.34528	12.8
559.31482	38.8
560.30408	21.2
561.15027	24.5
561.76349	7.5
563.31915	37.7
564.82208	19.1
566.43115	12.5
567.91888	50.1
569.67902	12.7
570.27930	3.8
571.64386	3.7
573.31506	6.5
574.31567	27.5
575.47009	47.5
576.58063	66.9
577.40985	7.9
580.43060	6.5
581.34009	4.9
583.21667	8.2
584.58154	20.8
585.44299	4.8
586.34546	7.6
587.48450	20.5
588.34259	14.4
589.86670	41.7
591.29071	5.6
592.31696	32.5
594.07471	19.1
596.30988	6.5
597.39020	65.8
598.49359	52.7
599.34680	4.6
601.22882	84.1	b (11) (2+)
602.26520	45.0
603.46301	6.9
605.34698	66.3
606.47186	8.5
608.21741	5.0
609.32355	23.1
610.45947	10.1
614.34485	4.1
615.62506	17.3
616.34229	43.1
617.25415	26.4
618.36768	23.5
619.44531	23.0
620.52478	19.1
622.41156	176.1
623.70679	53.5
624.54352	24.7
627.37299	126.2
628.53027	16.7
629.65222	134.1	b (12) (2+)
631.17871	63.2
632.67468	21.0
633.47308	21.7
634.42767	14.0
635.31641	36.9
636.52393	42.3
638.14355	294.3
638.89227	96.7
639.66473	26.0
640.42285	16.9
641.46191	16.8
642.42798	13.4
645.06995	54.2
646.41656	57.3
647.46558	22.7
648.56726	60.2
649.41095	16.7
650.38318	37.1
652.12781	23.0
653.45911	19.8
655.52155	21.5
656.25055	7.5
658.56665	49.8
659.42853	15.6
660.43988	7.2
661.24872	18.0
662.26965	7.1
663.14850	28.3
664.60699	13.8
666.39886	13.9
667.50531	26.3
668.97052	11.5
670.61987	63.8
671.43579	9.1
672.46808	30.2
673.38898	96.5	b (6) (1+)
674.44318	77.7
675.54584	16.6
676.42883	93.1
677.61432	28.8
678.43781	7.0
680.32208	27.0
681.29889	10.0
682.53650	11.9
683.25043	2.7
684.67590	43.3
685.66791	66.6
686.38556	20.3
687.18768	28.4
688.52008	34.9
689.84839	29.9
690.54114	22.0
691.41113	40.9
692.53278	20.9
693.80847	13.3
694.76819	176.9
695.40253	30.7
696.47900	14.6
697.33472	5.8
698.31909	5.9
699.56116	23.1
700.58411	106.3
701.46301	25.0
702.62915	15.3
703.43854	17.8
704.51892	13.6
706.40143	15.1
707.77246	9.8
709.50360	118.3
710.50775	68.7
712.74768	29.2
713.74158	14.1
715.64490	6.2
716.53461	7.7
717.38855	20.4
718.62994	34.4
719.33154	13.6
721.38531	6.1
722.18359	31.8
724.00220	65.7
724.73065	9.4
727.67322	2.1
728.39789	3.5
729.45270	26.0
730.34662	6.5
731.67798	37.3
733.51477	46.7
736.35828	13.0
737.57581	18.7
738.53168	23.3
739.69562	6.6
741.34387	2.8
742.64471	44.5
743.48383	15.5
745.59467	334.9
746.53320	85.5
747.47864	69.3
748.46588	7.2
749.11414	21.4
750.70728	37.5
751.83948	36.1
752.97717	82.3
754.31763	54.3
755.51849	163.6
756.38544	35.7
757.47009	16.4
758.77197	12.3
759.55322	79.5
763.06714	62.6
764.51508	68.1
766.20013	40.7
767.14563	81.7
768.76855	2.7
770.55231	21.5
771.54657	7.6
772.58337	50.8
773.47467	243.0
774.50677	47.7
775.43597	160.9
776.52222	18.4
777.57037	31.7
778.37396	30.6
779.88556	77.9
780.69775	25.0
782.62177	17.1
783.51648	3.2
784.28619	23.3
785.20422	29.1
786.11365	17.0
787.93884	77.7
788.56964	1.9
789.54950	62.8
790.46924	16.8
791.28668	3.4
793.70905	60.3
794.56372	67.3
796.19916	97.2
797.78790	271.1
798.74048	395.6	[M+2H] (2+)-NH3-H2O
799.50818	183.2
800.53180	93.6
802.22382	56.7
803.19873	37.9
804.23315	159.3
805.52515	46.8
807.20898	1597.0	[M+2H] (2+)-H2O, [M+2H] (2+)-NH3
808.09906	452.3
809.23883	2.3
820.51654	7.8
821.51788	7.0
823.48254	22.4
824.43915	37.3
825.61450	10.3
826.54578	10.2
828.65564	12.2
829.43085	20.0
830.53076	6.7
837.97321	6.1
839.46619	26.4
840.65063	12.5
841.45258	86.8
842.12048	5.7
844.72675	15.6
846.64398	27.6
848.54108	10.4
849.66589	3.3
850.58636	73.7
851.47693	57.5
852.38330	12.3
853.31799	14.5
854.43768	11.0
855.53955	16.7
856.63544	20.2
858.63629	80.0
859.60358	44.6
861.57007	145.9
862.51849	59.4
863.45288	20.5
866.44873	37.3
867.62708	9.3
868.28595	18.1
869.46234	50.9
871.59869	54.0
872.52863	11.2
873.61560	11.8
874.53302	20.0
875.72870	52.6
876.39819	8.9
877.66602	48.2
878.55487	11.5
879.56305	18.3
881.25006	33.0
882.46967	15.6
883.46063	8.8
884.63300	23.2
886.41327	48.6
887.57355	16.9
888.52942	17.0
889.74622	40.0
890.53693	15.2
891.78894	5.3
895.51367	3.9
897.54895	12.2
898.48419	2.8
900.45691	4.1
902.47113	1.8
903.86578	12.7
906.54675	7.6
907.72137	28.2
908.50940	90.6
909.63586	49.6
910.74011	30.3
911.68207	20.7
913.62817	2.9
915.53223	11.7
917.45172	5.4
921.37988	26.4
923.81573	13.0
924.51990	6.7
925.78552	6.8
927.21234	5.4
929.52167	8.6
932.53284	9.7
933.59729	72.9
934.53113	110.0
935.25067	46.9
936.64270	49.1
938.36401	25.4
939.66113	1.7
940.64484	12.2
941.56628	382.4	y (9) (1+)-H2O
942.64728	197.5	y (9) (1+)-NH3
943.57928	66.5
944.78119	8.2
945.53430	16.0
947.23871	25.7
948.82739	5.1
949.56610	15.8
950.33905	28.8
951.30170	31.0
953.46521	20.0
955.74908	16.9
956.60626	11.4
957.40674	6.6
958.35822	24.1
961.66925	16.8
962.67145	6.9
964.48273	13.4
965.51929	200.8
966.56580	92.1
967.77521	37.9
968.73474	18.9
969.82892	13.6
970.56665	13.4
971.37744	2.3
976.80945	59.4
980.57477	15.2
982.77411	48.2
983.48376	3.2
984.63965	3.7
985.62451	3.6
986.58405	12.3
987.66010	25.2
988.49768	6.2
990.56726	14.4
991.26526	20.7
992.41174	196.2
993.48267	44.0
994.50873	19.8
995.17389	7.4
996.57025	2.3
998.57635	109.7
999.56744	87.8
1006.05090	29.7
1007.64746	90.6
1008.79010	18.4
1009.48834	20.4
1010.38647	14.6
1011.50330	7.3
1012.63696	307.2
1013.70087	75.9
1015.50391	12.7
1017.02771	24.2
1017.63947	8.0
1019.83960	43.2
1020.54999	7.7
1026.46509	4.7
1028.67102	13.1
1029.71240	6.6
1030.79858	12.1
1031.70361	14.8
1032.54431	5.0
1033.72815	34.9
1034.57642	136.6
1035.68933	60.4
1036.50647	37.6
1038.75525	30.1
1039.51404	47.8
1040.22363	3.8
1044.53101	2.8
1045.77539	23.0
1047.20251	7.2
1048.39783	24.8
1050.58899	12.7
1051.44165	31.9
1053.42627	3.1
1055.66565	161.6
1056.59521	114.2	y (10) (1+)
1057.61890	62.3
1058.54626	7.9
1060.40759	20.0
1063.65601	22.1
1064.55591	9.5
1065.95459	35.6
1066.62341	159.0
1067.55249	99.5
1068.72754	14.4
1069.70667	11.3
1071.29980	9.4
1073.27637	6.5
1075.21570	21.1
1077.96899	18.7
1080.54541	53.1
1082.73840	14.9
1083.56946	14.8
1085.50366	29.3
1086.51086	3.7
1087.96558	32.0
1088.62341	9.0
1089.48889	35.7
1091.87573	16.5
1094.54626	4.7
1096.54504	4.0
1098.07971	2.7
1099.58582	8.5
1100.58887	3.7
1101.53882	18.2
1102.42957	24.7
1104.39868	5.1
1106.03271	18.9
1108.74231	20.2
1109.89050	3.5
1110.59216	15.8
1111.46753	4.3
1113.54858	7.2
1116.37207	8.8
1117.67847	42.2
1118.73328	38.5
1119.61658	42.2
1120.48657	7.9
1121.48584	11.0
1122.89722	26.5
1124.46423	10.5
1125.66052	48.7
1127.61011	23.6
1128.49683	20.7
1129.53894	11.2
1131.74365	8.5
1133.63525	182.3
1134.57446	78.7
1135.76135	42.8
1136.54883	6.7
1137.51306	6.0
1138.70007	28.6
1139.50830	14.3
1142.51416	25.2
1143.66028	23.0
1144.81079	9.3
1146.57947	4.0
1151.23645	31.5
1152.41785	3.4
1153.62891	199.6	y (11) (1+)
1154.60315	88.0
1155.72705	36.0
1157.65588	12.0
1158.65051	11.5
1159.62390	11.9
1160.63391	11.7
1162.53711	6.0
1164.67798	8.5
1166.62561	10.0
1169.75244	33.6
1170.68115	38.5
1171.54785	13.4
1172.63538	13.4
1173.67371	9.0
1176.55737	21.5
1177.56116	32.7
1178.70862	30.1
1179.42639	7.6
1182.47083	14.0
1183.46228	8.8
1184.44470	31.5
1185.53381	6.7
1186.57031	4.7
1187.60156	7.8
1191.68030	12.8
1192.48718	15.0
1193.63306	14.3
1199.75134	3.3
1200.53784	50.0
1201.68994	21.4
1202.53369	3.2
1204.23376	43.8
1205.18835	56.8
1208.54932	2.9
1212.73572	17.2
1217.54944	9.4
1218.47607	12.9
1223.68762	4.3
1226.07092	18.4
1227.53906	2.5
1233.98328	20.4
1234.81006	36.9
1235.73486	8.5
1236.88782	7.0
1239.61584	32.9
1240.89331	36.5
1241.68018	26.9
1242.63794	2.4
1243.63098	18.2
1244.58154	13.5
1245.64246	32.0
1246.75305	36.4
1247.71313	21.3
1248.80859	14.6
1250.25720	13.5
1250.89490	2.6
1251.57117	27.1
1252.64966	19.5
1254.39880	22.3
1256.69250	152.4
1257.69348	75.2
1258.62976	79.4
1259.74414	7.6
1268.61389	84.0
1269.63843	60.4
1270.61316	11.6
1274.75867	280.0
1275.67151	170.1
1276.62964	96.7
1277.32153	7.0
1283.64832	11.2
1285.66296	17.0
1289.71082	14.6
1290.73718	7.7
1296.79614	8.9
1297.84717	24.9
1300.66394	35.9
1302.90247	17.5
1308.55090	26.1
1310.44312	16.3
1315.62720	25.2
1316.50818	5.5
1326.04211	21.3
1334.84375	12.4
1339.71094	13.0
1342.57190	6.6
1348.14526	14.8
1352.79590	19.2
1353.43298	8.4
1368.56030	5.2
1369.64734	11.8
1371.68030	37.8
1372.85632	10.2
1373.77344	8.1
1377.67480	8.3
1378.47412	3.4
1386.05786	6.3
1387.75684	25.9
1388.79285	40.0
1389.77686	20.9
1390.73462	8.7
1391.78943	12.3
1395.81042	37.0
1396.81384	15.0
1403.69897	7.7
1413.84192	43.3
1414.88257	6.4
1415.73840	17.4
1418.93103	13.6
1423.77026	17.9
1429.72717	4.8
1433.66211	7.8
1443.82996	2.8
1448.83130	5.8
1449.58435	4.7
1457.67249	29.0
1458.97681	4.2
1462.53638	17.0
1466.80762	27.4
1467.83276	4.6
1469.92456	5.1
1477.88440	19.9
1484.66748	86.5
1485.80249	26.8
1486.71289	3.1
1498.91626	10.5
1503.74670	18.6
1504.66125	6.0
1518.94995	10.5
