# Supplementary material for: Top-Down and Bottom-Up Identification of Proteins by Liquid Extraction Surface Analysis Mass Spectrometry of Healthy and Diseased Human Liver Tissue
Source: J Am Soc Mass Spectrom. 2014 Sep 3;25(11):1953–61. doi: 10.1007/s13361-014-0967-z (PMC4197381; doi:10.1007/s13361-014-0967-z)
Supplement: Supplementary file 7 — (ZIP 2096 kb) [file 13361_2014_967_MOESM7_ESM.zip › data/IFVQGIIWDINSFDQWGVELGK_-5_4_43647.txt]

       m/z	          i	matches
 271.26004	       4.0
 276.40680	      14.7
 283.32898	      20.2
 292.14075	       9.7
 295.21222	       6.2
 296.29953	       4.3
 309.52255	       8.1
 317.41248	      46.1	y (3) (1+)
 340.40070	       8.0
 342.30371	       3.8
 351.32504	       9.7
 353.28433	       3.0
 354.46677	      15.3
 360.49005	       8.9
 364.46542	       6.6
 370.51651	      16.6
 380.23419	       6.2
 388.29895	      10.3	y (10) (3+)-NH3, y (10) (3+)-H2O
 392.26120	       4.2
 395.34900	      19.6	b (10) (3+), y (7) (2+)
 411.32700	       9.3
 428.30115	      13.1	b (11) (3+)-H2O, b (11) (3+)-NH3, y (4) (1+)-H2O
 429.35184	      10.1	y (4) (1+)-NH3
 430.29556	      11.9
 443.46399	      11.2
 446.36804	      88.4	y (4) (1+)
 447.41833	      27.6
 455.43616	       7.2
 457.48999	      12.7	b (12) (3+)-NH3, b (12) (3+)-H2O
 461.10443	       3.8
 463.41330	      13.7	b (12) (3+)
 464.24847	      17.8
 467.13171	       5.0
 477.35938	      13.4
 479.16733	       3.2
 481.46771	      31.3
 483.20917	       6.4
 486.32086	      26.2
 490.35468	       8.4
 496.12762	       6.2
 501.90845	       7.8
 512.37170	       5.7
 522.33270	      12.1
 523.41272	       3.8
 524.40259	       4.6
 525.60828	       8.1
 528.90344	      14.7	y (5) (1+)-NH3, b (9) (2+)-NH3, b (5) (1+)-NH3
 530.36340	      32.7	y (14) (3+)-NH3, y (14) (3+)-H2O
 530.96399	       4.7
 536.77563	       7.1
 540.79620	      11.2
 543.41943	      18.5
 545.12781	       3.5
 546.37201	       4.1
 548.76794	      10.8
 549.39917	       7.3
 560.65405	       8.8
 562.40631	      17.8
 563.50494	      20.2
 568.25531	       7.3
 570.38641	       2.5
 574.50641	       5.8
 580.41473	       5.6
 581.38269	       4.4
 582.29858	      14.4
 585.25220	       4.9
 594.18243	      18.8
 595.42700	      10.5
 598.54919	       3.9
 600.72565	       9.8
 601.37543	       7.8
 602.37024	      89.0	y (6) (1+)
 603.59869	       8.4
 607.51147	      11.3
 608.41266	      27.6
 611.67676	       7.6
 613.48700	       6.5
 615.40784	      13.7
 616.48621	       7.5
 618.32562	       4.0
 619.50916	      12.8
 622.43976	       4.5
 624.87097	       3.6
 625.60046	      10.7
 626.46143	      19.1
 632.00403	      18.0
 637.56262	       4.5
 638.21753	       6.0
 639.44580	      23.8
 641.46136	       8.9
 642.49371	       7.2
 643.55530	      25.1
 645.27887	       2.8
 646.33539	       7.6
 649.74951	      25.8	b (16) (3+)-H2O, b (16) (3+)-NH3, b (11) (2+)
 652.36688	       8.4
 653.67944	      16.6
 655.54761	      10.4	b (16) (3+)
 658.46057	      95.3	b (6) (1+)
 659.52142	      29.4
 662.43378	      11.1
 666.60999	       8.1
 671.53949	      21.1
 673.52899	       9.7
 675.43884	      16.5
 677.34814	       3.6
 683.36890	       6.5
 684.55994	      13.1
 685.66193	      25.7	b (12) (2+)-H2O, b (12) (2+)-NH3
 687.48102	      17.2	y (18) (3+)-NH3, y (18) (3+)-H2O
 689.43579	      12.9
 694.20251	      24.8	b (12) (2+)
 695.77026	       7.6
 700.17810	      14.9
 704.75092	       2.7
 706.42279	       3.6
 707.51727	       6.4
 710.59515	      26.9
 711.53534	      27.6
 712.47900	       4.2
 714.59137	       6.7
 721.08282	      18.6
 727.53088	      16.2
 728.54132	      29.1
 735.67841	       7.0
 739.12024	      35.2	y (13) (2+)-NH3
 740.51440	       6.8
 742.51837	       6.5
 743.64117	      14.4	b (19) (3+)-NH3, b (19) (3+)-H2O
 747.52637	      12.9	y (13) (2+)
 748.48041	       2.5
 754.60736	       6.0
 755.64453	      17.9
 757.58905	      15.5
 759.93378	      56.5
 762.26318	       3.0
 763.22870	      30.3	y (20) (3+)-H2O, y (20) (3+)-NH3
 764.56787	       3.4
 765.76465	       4.9
 767.52838	      14.8	b (13) (2+)
 768.49872	      14.8	y (20) (3+)
 769.54822	       6.0
 771.56281	      48.8	b (7) (1+), y (7) (1+)-NH3
 772.53674	      22.8
 773.55627	      14.1
 775.79108	      12.3
 776.44452	       9.6
 778.51788	      14.4
 783.10583	      27.8
 784.53979	       9.4
 786.52887	       7.2
 788.39813	      27.5	y (7) (1+), b (20) (3+)
 789.63483	      39.2
 791.00580	      11.1
 792.84528	      14.7
 793.56183	      19.3
 795.42780	      31.4	y (14) (2+)-NH3, y (14) (2+)-H2O
 798.21484	      44.4
 802.33246	      26.7
 803.43414	      20.7
 804.76489	      90.3	y (14) (2+)
 809.49976	      13.2
 811.57623	      39.8	y (21) (3+)-H2O, y (21) (3+)-NH3
 812.50928	      20.3
 814.49384	      30.0
 818.59619	      17.9
 820.50879	      93.5
 821.62085	      26.6
 823.74628	      12.3
 825.47784	      64.5	b (14) (2+)
 826.67010	      48.9
 828.60858	      33.7
 829.48029	      38.1
 830.71521	      31.6
 831.86047	       4.8
 834.53247	      35.8
 838.14417	     160.0
 839.14606	     122.0
 840.19666	     102.5
 843.10596	       3.8
 844.30884	      70.3	[M+3H] (3+)-NH3-H2O
 847.11255	      65.0
 856.56702	       3.4
 863.71729	      14.6
 865.55316	       2.5
 871.09796	       7.9
 872.07104	      17.4
 874.53210	      21.2
 876.61072	      19.1
 878.52203	      12.2
 880.51691	     137.6	b (15) (2+)-NH3, b (15) (2+)-H2O
 886.46887	      29.3
 889.02496	      20.7	y (15) (2+)-NH3, y (15) (2+)-H2O, b (15) (2+)
 890.62323	      29.3
 892.90454	      42.0
 897.39386	      88.5	y (15) (2+)
 898.32452	      47.9	y (8) (1+)-H2O
 899.90082	      57.1	y (8) (1+)-NH3
 902.30359	      12.3
 903.05957	      10.0
 908.37616	      25.2
 910.44092	      12.1
 912.88837	      25.6
 914.74646	      17.1
 918.27185	      15.6
 919.54535	      16.8
 920.56628	      88.1
 922.57623	       4.7
 928.59369	       2.4
 930.58051	      28.1
 931.61530	       7.0
 932.53961	      22.6
 934.67786	      18.4
 940.61755	      19.8	b (8) (1+)-NH3
 941.47504	      48.9
 944.50024	       9.5
 945.28931	      12.1	y (16) (2+)-NH3, y (16) (2+)-H2O
 946.36108	      44.1
 947.50671	     138.0
 949.89728	      44.2
 950.65179	       1.8
 951.92999	      16.5
 952.54803	       9.3
 953.95563	      20.2
 954.56744	      92.5	y (16) (2+)
 955.17627	      12.5
 956.49689	       7.3
 957.64801	      30.6	b (8) (1+)
 958.85278	      14.3
 960.06116	      44.1
 961.73840	      48.5
 962.62268	      25.5
 964.28455	      28.4
 965.04602	      24.0
 968.01935	      19.8
 974.20441	      17.6	b (16) (2+)-NH3
 980.78870	       9.8
 982.07556	      62.7	b (16) (2+)
 982.79639	     201.1
 983.98267	      29.2
 985.00806	      14.3
 986.98303	      58.3
 989.52771	       2.6
 991.59503	       2.6
 993.71289	      14.3
 996.13727	      21.0
 999.76392	       7.3
1003.31311	     189.8
1005.08185	      61.8
1005.74585	      99.3
1007.39368	       7.4
1008.57910	      41.4
1010.72052	     106.5	y (17) (2+), b (17) (2+)
1011.59393	      14.5
1013.61176	       9.7
1018.36584	      22.3
1019.42767	       7.6
1021.74481	       6.5
1022.40472	      10.6
1024.52209	      23.7
1028.72351	      18.1
1030.50476	       4.1
1031.59167	      86.1	y (9) (1+)
1032.53369	      33.3
1033.63232	      19.9
1035.91211	      39.5
1040.14294	      12.8
1040.88928	      24.4
1041.49231	      70.3
1046.11890	      25.2
1047.46155	      29.8
1048.99939	      34.6
1051.38599	      53.6	b (18) (2+)-NH3, b (18) (2+)-H2O
1052.63757	      59.4
1057.61255	       3.1
1058.23022	      22.8
1060.42078	      64.1	b (18) (2+)
1061.02686	      60.7
1066.71265	      10.7
1069.10828	      66.8
1072.83020	      40.9	b (9) (1+)
1073.70227	      24.0
1076.62708	       9.0
1083.66980	      31.1
1085.79260	      16.7
1087.77258	      11.3
1091.58960	       9.3
1093.80054	       7.1
1095.21594	      31.5	y (19) (2+)-NH3
1096.03259	      31.7
1097.15845	      29.9
1098.04065	      35.7
1102.71948	      16.8
1103.69141	      31.5	y (19) (2+)
1104.53845	      18.4
1106.44116	       6.7
1107.70313	       6.2
1110.13208	      23.8
1111.73254	      20.1
1114.48083	       7.8
1118.95581	      39.5
1119.59424	      14.9
1120.78650	      25.4
1121.51160	      26.2
1124.72302	      34.6	b (19) (2+)
1125.57996	      22.3
1130.56213	      28.0
1134.51538	      17.9
1137.15955	      16.6
1139.69714	      17.4
1140.47925	      10.1
1141.62524	      16.6
1143.95459	      25.5	y (20) (2+)-NH3, y (20) (2+)-H2O
1144.60144	      20.4
1145.59082	      15.0
1147.51917	      33.5
1152.63672	       3.7
1153.71057	      13.7
1155.11914	      27.0
1156.73877	      31.8
1160.63428	      12.5	y (10) (1+)-H2O
1161.82922	      10.6	y (10) (1+)-NH3
1162.62573	       7.6
1163.87781	      15.1
1168.63013	      17.6
1169.30823	      23.9	b (10) (1+)-NH3
1169.97607	      37.6
1172.15381	      10.9	b (20) (2+)-H2O
1173.19397	      12.4	b (20) (2+)-NH3
1176.66577	      10.0
1178.78027	      30.2	y (10) (1+)
1179.73535	      16.8
1180.61035	      10.7
1181.35278	      75.1	b (20) (2+)
1182.12708	      58.9
1182.75916	      30.8
1185.86694	      20.9	b (10) (1+)
1186.86438	      26.1
1190.76221	      39.9
1199.41479	      73.8
1200.54517	      12.9	b (21) (2+)-H2O
1201.75293	      20.4	b (21) (2+)-NH3
1210.11780	      17.0	b (21) (2+)
1211.11609	       5.7
1212.63379	       4.3
1214.64099	       5.3
1215.86792	      23.4
1217.71277	      19.4	y (21) (2+)-H2O, y (21) (2+)-NH3
1218.70459	      25.7
1231.60437	      49.3
1255.46594	      13.3
1256.18103	      15.2
1259.53528	      14.9
1265.80078	       6.2
1267.00757	      43.0
1267.89038	      18.4
1274.71875	       3.9
1277.22412	      24.3
1279.81311	       5.3
1284.63440	       3.9
1290.97217	       4.5
1299.78650	      11.9	b (11) (1+)
1300.87915	      10.9
1301.98914	       8.6
1305.73425	      25.0
1313.70239	      35.6
1317.94714	      11.7
1323.51331	      50.0
1331.65808	      12.9
1348.72839	       4.8
1353.83069	       3.1
1361.63586	      11.3	y (12) (1+)-H2O
1362.72424	      13.2	y (12) (1+)-NH3
1380.65942	       6.0
1382.70483	       5.0
1383.72302	       3.5
1388.86328	       5.3
1401.94666	       1.8
1404.79907	      12.3
1405.58276	      15.8
1434.75098	      10.4
1440.95996	      22.0
1448.90601	       4.3
1458.74707	       8.4
1461.70325	       6.0
1463.75146	       2.4
1536.15686	       3.8
1615.33838	       3.8
1632.81409	      11.6
1648.77563	       8.5
1657.98572	       3.4
1779.06384	       6.6
1792.01294	       2.6
1841.62451	       6.0
1875.04749	      13.7
1915.95203	       3.2
