# Supplementary material for: Top-Down and Bottom-Up Identification of Proteins by Liquid Extraction Surface Analysis Mass Spectrometry of Healthy and Diseased Human Liver Tissue
Source: J Am Soc Mass Spectrom. 2014 Sep 3;25(11):1953–61. doi: 10.1007/s13361-014-0967-z (PMC4197381; doi:10.1007/s13361-014-0967-z)
Supplement: Supplementary file 7 — (ZIP 2096 kb) [file 13361_2014_967_MOESM7_ESM.zip › data/LQEGYDHSYYFIATFITDHIR_-5_4_27382.txt]

m/z	i	matches
166.05382	2.5
185.20802	3.9
195.25125	6.4
196.17621	13.3
199.13074	52.3
201.01105	7.7
204.95386	3.6
207.17648	4.7
208.09053	24.9
209.30379	7.4
210.04901	18.7
213.24097	4.4
214.28940	30.1
215.23990	10.0
217.16087	30.2
218.04343	2.1
219.16006	15.4
221.22916	49.7
222.37372	27.8
223.11830	18.0
225.26128	95.6
227.08531	12.7
229.27769	27.7
231.17952	16.0
233.46225	8.4
234.24065	4.3
235.18695	3.1
239.34041	6.9
241.19899	51.6
242.21133	237.1
243.23624	60.6
244.23657	5.1
245.42989	9.8
247.18274	9.8
247.88109	6.7
251.19881	6.0
252.42200	3.2
256.25525	9.6
258.24097	3.0
259.11633	14.3
261.22473	31.2
263.10287	2.5
265.06128	14.9
267.30832	16.0
268.20392	23.9
270.40784	5.0
271.28476	7.3
275.18152	14.3
280.31116	2.3
281.77985	4.5
283.38315	63.0
285.33609	10.8
286.30615	36.5
287.30658	50.6
288.55817	14.0
289.31363	5.7
295.24588	42.6
297.26813	8.1
301.45923	5.9
302.23053	6.5
303.31561	11.0
304.23843	7.8
305.28073	107.1
306.44962	3.3
307.34143	15.3
309.30960	41.1
310.41827	16.7
311.42737	5.8
312.82916	3.2
314.41980	13.4
315.28534	3.3
316.27582	12.0
317.30414	11.1
320.31708	18.9
321.54309	102.9
322.45294	11.7
324.45111	6.6
326.41675	17.8
327.41272	44.5
329.39697	22.9
330.21552	2.1
331.25577	64.7
332.33051	28.4
337.44055	7.2
340.44653	17.1
343.25073	6.3
346.04968	7.2
347.37711	19.8
348.24530	8.9
349.33005	164.8
350.25891	8.6
351.35507	4.2
353.53769	34.6
354.38867	18.8
355.32275	32.6
357.44070	4.9
358.35913	3.5
361.34756	3.0
362.36011	9.7
364.34155	10.4
366.25122	16.5
367.46875	9.4
369.35352	17.0
371.43692	215.8
372.39838	40.7
373.60718	11.3
374.36145	5.6
375.46198	82.2
377.22452	12.8
378.11761	50.9
378.92566	24.8
382.39639	12.8
387.19205	4.8
389.39636	4.7
390.73438	21.5
391.56445	34.2
393.26691	162.0
394.40652	3.0
395.34399	22.3
396.42499	2.1
397.38660	15.7
398.17096	4.1
399.32007	6.5
403.56189	26.2
404.37836	18.7
405.23462	5.7
406.27386	13.4
407.51456	7.2
408.19403	12.2
409.16638	8.0
409.96814	16.5
411.32013	3.6
412.43317	9.0
413.38086	38.0
415.43176	103.1
417.50201	44.2
418.54849	15.2
419.29272	28.1
422.48425	33.0
423.42535	20.8
424.32776	5.3
425.51508	122.0
426.41681	48.2
427.29218	17.7
429.32172	29.4
430.49054	3.0
431.45306	12.4
432.50586	8.5
433.34332	10.8
434.02112	4.4
435.26953	1.9
436.51337	2.3
437.40106	103.2
439.64685	20.2
440.70496	3.4
441.42584	14.5
443.28381	10.7
444.38214	16.4
445.44952	61.3
446.61639	38.7
447.94330	2.6
449.09680	34.0
450.19238	29.1
451.42242	144.0
453.36078	18.0
454.24078	6.9
455.19202	12.5
456.15356	7.8
456.88550	21.9
457.76599	49.0
459.46136	117.1
460.28540	1.1
461.36450	6.3
462.55542	15.2
463.37756	45.4
464.54218	13.6
465.73712	61.1
466.72852	37.4
467.72949	3.1
468.51068	4.5
470.35175	8.2
471.43884	13.6
472.38733	13.4
473.29895	14.0
474.77637	4.1
475.41315	16.6
476.09656	5.2
477.39685	28.9
478.43610	4.7
479.40533	9.7
481.29968	153.1
482.29620	11.6
483.23181	11.8
485.17902	42.2
488.48956	59.2
489.43195	13.5
490.38367	12.2
491.39307	25.3
493.12823	23.9
494.30780	22.2
495.24713	11.6
496.28052	21.4
497.27942	15.6
498.31262	26.4
499.44897	45.2
500.31866	6.6
501.47418	64.8
502.56787	73.0
503.40698	39.9
504.32776	14.1
505.20941	19.7
505.90265	9.0
507.52191	32.8
509.40485	13.6
511.48578	30.8
513.40875	6.3
515.51404	25.1
516.56616	10.1
519.49023	68.1
520.33588	30.2
523.08716	165.5
524.07635	24.6
525.10071	71.6
526.29877	14.7
527.32684	42.2
529.48889	117.1
531.15802	38.7
532.68207	39.0
533.36578	40.8
533.98615	59.6
534.75476	71.7
535.43170	88.3
536.28308	5.3
537.59802	229.5
539.19019	31.4
540.41125	150.3
541.28619	115.7
543.42072	75.3
544.39343	18.6
545.42969	150.5
546.95978	158.7
548.06470	31.8
549.43707	6.1
550.20032	53.3
551.31525	79.8
552.42700	17.1
553.36414	35.3
554.79572	12.4
555.66742	18.1
557.77277	67.0
558.47382	13.0
559.94910	60.3
561.05377	38.1
561.78229	12.2
562.83740	23.7
563.44366	17.2
564.59180	23.7
565.30792	38.9
567.29187	66.6
568.40558	7.6
569.44427	171.3
570.42548	21.2
571.36182	37.0
572.85748	11.0
574.05280	44.1
575.03973	15.5
576.26099	90.4
577.30469	38.2
580.72156	12.8
581.46057	38.7
582.48920	43.8
583.77924	39.1
584.59009	44.0
585.64948	76.7
586.63947	30.8
587.38190	64.1
588.69946	14.4
591.39880	38.2
592.15851	33.7
592.90314	53.3
593.86786	104.4
594.58545	51.6
595.40942	202.7
597.30151	15.6
598.49451	6.0
599.19672	51.6
599.87097	35.0
600.63776	40.4
602.35767	52.7
603.44812	38.1
604.57324	159.0
605.38940	67.7
606.66864	124.2
609.48364	34.0
611.12720	222.8
612.04749	100.9
613.36426	831.0	b (15) (3+)
615.62677	439.0
616.32269	59.5
618.01660	15.1
619.83948	353.5
620.73224	38.2
622.06274	82.2
623.52686	43.4
624.58093	67.0
625.50226	23.9
626.41443	95.0
628.09637	65.1
629.01508	176.0
629.84033	90.1
630.48938	429.5
631.38922	2587.7
632.25543	152.7
633.60400	136.4
635.30237	305.1
636.42255	98.4
637.17297	104.9
638.96558	215.3
639.71503	1302.8	[M+4H] (4+)-NH3-H2O
641.36462	332.2
642.33026	106.9
643.51703	7.1
647.49939	33.4
648.39679	28.8
649.38440	38.3
652.40350	6.5
658.45428	12.3
659.51343	30.7
661.29230	44.2
663.43781	92.1
664.57605	11.3
665.19476	25.4
666.36292	5.7
667.54443	366.9
668.60278	53.2
669.43604	19.5
670.61218	9.9
671.53369	66.7
672.61078	67.8
674.94885	89.3
676.52368	13.8
677.35895	15.3
679.29620	24.6
680.40674	18.7
684.72003	56.1
685.34369	13.6
686.39502	12.9
687.69531	39.8
688.46942	50.1
689.42096	23.9
690.46942	21.9
691.33197	4.3
694.41406	26.2
695.38428	12.4
697.36157	17.7
698.83258	8.7
700.60956	14.3
701.47321	14.1
702.39453	35.6
703.01300	32.6
705.53552	72.1
706.65503	47.6
707.45020	51.1
708.62366	4.8
709.86334	9.5
711.55377	4.6
712.41327	7.6
713.45325	13.6
714.27789	11.6
716.09564	77.8
717.28613	61.1
719.16870	18.9
720.10236	94.1
721.00574	62.7
721.98499	118.2
724.50513	178.1
727.54230	28.0
728.39362	6.7
729.16498	81.0
729.77936	12.0
730.38660	25.1
734.53143	221.8
735.31311	87.4
736.06738	114.8
736.82404	30.9
737.72858	81.7
738.53613	123.3
740.71558	1605.1	y (18) (3+), y (12) (2+)-NH3
741.58362	169.6
742.47705	47.4
744.15564	10.9
745.34521	30.1
746.25922	66.1
747.41626	30.4
748.36298	26.7
749.17987	323.4
750.04395	99.2
751.07178	11.0
752.14807	8.1
753.92224	49.7
754.58868	175.5
755.76910	136.3
756.58630	37.3
757.96094	78.6
759.33533	171.4
760.31757	36.0
761.09796	25.4
761.91174	67.7
763.44080	35.4
765.84039	53.1
767.60809	89.0
769.22974	18.9
771.00909	65.5
771.69733	379.8
772.59668	111.7
773.46210	4.7
774.41235	18.3
775.01947	86.1
776.67242	46.5
777.81085	3115.6	y (19) (3+)-H2O, y (19) (3+)-NH3
778.57739	589.9
779.97937	55.3
780.99982	79.0
783.87170	9866.6	y (19) (3+)
785.00305	291.0
786.15955	22.4
788.30249	43.0
789.37799	175.5
792.11615	48.6
793.19098	31.8
794.43561	126.1
795.09290	44.8
797.85413	63.3
798.47260	53.4
799.61676	7.3
800.50916	46.7
802.13586	24.8
806.03113	116.0
807.39868	12.6
808.87695	56.5
814.87952	221.2
815.59784	104.7
816.66937	37.6
817.58453	27.5
819.30945	71.7
820.71771	1900.5	y (13) (2+)-H2O, y (20) (3+)-NH3, y (20) (3+)-H2O
821.54822	385.5
823.35052	55.4
824.62335	18.1
826.47198	913.9	y (20) (3+), b (7) (1+)-NH3
827.51624	142.3
828.82135	29.0
830.69275	251.1
831.55365	68.4
832.57935	18.9
833.59802	39.9
834.59680	2.3
835.89001	41.9
836.84369	130.2
838.13153	34.4
840.63116	35.9
842.45313	31.0
843.59473	35.1
845.14740	78.5
846.47949	43.3
849.54022	21.9
850.77429	45.1
851.46478	42.0
852.84369	25.1
853.68384	31.6
854.54315	43.7
856.15167	146.4
857.06958	12.7
857.93713	14.4
858.56616	45.0
859.58282	24.5
862.30121	37.9
865.32867	96.8
866.47675	16.2
870.16150	9.1
874.29291	262.3
875.10229	48.0
876.07013	23.2
877.54974	21.8
878.63654	61.5
879.65613	27.5
886.68317	66.7
889.85565	35.4
890.95715	20.3
891.70972	12.6
894.97711	43.0
896.55182	39.5
898.97192	16.4
899.65131	7.6
900.50763	38.7
901.80957	115.0
902.65314	36.9
903.75610	5.6
904.86017	59.4
905.73193	14.8
906.54694	25.9
907.65790	19.9
909.90991	78.3
911.63892	7.1
912.24286	19.9
913.11542	23.5
914.26642	35.3
915.19336	16.3
916.08441	11.8
916.91486	9.4
919.67999	56.2
920.43018	22.4
931.76050	7.4
932.56085	11.7
933.55981	22.9
934.62756	30.7
936.68262	16.6
939.39233	10.4
940.51624	2.6
943.33734	80.5
944.01129	30.1
946.50574	16.3
948.35425	6.3
952.68689	25.8
953.61017	38.3
954.55841	10.3
958.46832	4.5
959.96521	11.6
963.08270	5.0
965.84094	41.7
966.57971	14.6
974.71033	10.7
975.79706	8.8
977.39368	5.7
979.55457	3.9
982.85681	10.6
983.57635	10.5
985.33087	16.8
989.78729	14.4
990.98328	18.6
996.48621	28.7
997.67798	18.1
1000.28510	18.3
1001.45398	12.5
1002.60107	39.4
1003.67383	52.8
1004.54364	10.2
1005.75983	11.7
1007.51971	1.9
1008.51947	37.1
1011.27295	17.8
1014.53009	6.8
1016.08606	4.4
1022.53711	13.6
1026.37817	31.1
1027.93787	33.1
1030.51758	13.5
1033.07410	6.8
1034.64050	44.8
1035.64905	24.8
1036.30835	6.8
1038.95093	19.1
1042.50415	9.7
1043.57385	10.5
1044.97180	9.0
1045.84180	53.2
1050.50317	13.7
1056.72437	9.6
1061.50781	22.8
1067.76807	12.5
1070.68726	13.3
1073.64514	39.7
1074.47839	9.8
1076.67517	16.6
1077.57458	8.0
1079.14331	29.0
1081.50500	11.5
1083.46313	40.5
1084.48840	15.9
1087.48767	23.3
1093.44006	7.9
1094.56152	8.7
1108.21729	6.4
1114.79749	18.4
1116.82556	4.3
1120.61267	3.2
1121.63049	12.0
1122.40063	14.0
1124.66211	8.4
1127.55151	4.5
1128.48730	3.4
1139.55786	3.2
1144.13599	20.7
1144.73926	13.3
1146.77100	29.6
1149.54248	5.7
1151.64209	22.3
1152.98389	13.4
1162.44714	24.0
1163.58130	17.0
1180.57886	7.3
1184.32397	9.9
1186.44958	8.2
1187.66223	22.1
1188.57568	6.4
1191.65247	12.6
1200.40295	7.6
1207.93909	3.2
1210.98535	17.5
1217.57056	9.2
1224.53918	18.0
1228.57434	14.7
1240.76245	7.6
1256.40308	17.0
1259.57312	18.7
1273.45154	6.8
1274.50793	46.1
1275.60840	19.9
1277.52295	13.5
1278.62488	3.1
1282.41956	11.5
1291.58447	2.3
1304.72839	19.5
1328.52539	14.3
1335.49951	8.5
1346.42371	8.9
1385.58899	8.2
1386.58203	13.8
1387.57422	14.6
1403.68262	9.3
1405.73730	8.1
1411.57104	10.1
1414.61133	16.1
1429.48450	12.3
1430.56470	14.2
1448.89905	25.8
1458.54431	3.4
1465.65857	16.2
1469.44080	20.1
1474.52002	7.6
1506.82056	2.7
1540.94263	7.2
1548.84204	8.5
1576.90198	15.3
1889.75476	8.2
