# Supplementary material for: Top-Down and Bottom-Up Identification of Proteins by Liquid Extraction Surface Analysis Mass Spectrometry of Healthy and Diseased Human Liver Tissue
Source: J Am Soc Mass Spectrom. 2014 Sep 3;25(11):1953–61. doi: 10.1007/s13361-014-0967-z (PMC4197381; doi:10.1007/s13361-014-0967-z)
Supplement: Supplementary file 7 — (ZIP 2096 kb) [file 13361_2014_967_MOESM7_ESM.zip › data/MGQLASGIRSSLLPTDYLVEINK_-5_4_55731.txt]

       m/z	          i	matches
 253.59807	      21.4	b (8) (3+)-NH3
 299.26660	      19.0
 327.26187	       9.9
 329.42960	       5.4
 374.36420	      15.4	y (3) (1+)
 375.53104	      20.0
 393.20477	      16.4
 410.45160	       7.3
 428.31824	       2.6
 445.62549	      88.7	b (4) (1+)
 446.35602	      12.3
 453.09973	       9.1
 455.35379	       1.9
 456.27643	      11.8	b (9) (2+)-H2O
 460.55966	      12.1
 472.18277	      14.7
 482.89307	      14.4
 485.48981	      35.6	y (4) (1+)-NH3, y (4) (1+)-H2O
 512.46338	      15.2
 518.20203	      15.7
 523.20917	      12.9
 524.29657	       7.9
 529.47345	      14.9
 531.27319	      25.1	y (14) (3+)
 537.27795	      22.5
 541.36249	       9.7
 554.32635	       7.5
 558.57111	      16.5
 561.26807	       3.9
 563.43896	      26.3
 575.93848	       3.8
 589.39386	       4.5
 598.48474	       5.1
 605.12378	      18.2
 609.44495	      14.4	b (12) (2+)
 613.44165	      10.8
 615.24530	       2.7
 637.16302	      13.6
 641.36438	      15.6	b (18) (3+)
 652.47675	      14.9	y (11) (2+)
 653.44873	       6.7
 655.66949	      12.9
 657.60437	      33.0	b (13) (2+)-H2O, b (13) (2+)-NH3
 659.53564	       8.8
 665.98743	      10.2	b (13) (2+)
 671.49146	      18.2
 674.07813	      27.8	b (19) (3+)
 677.42273	      23.1
 678.39160	      11.5
 683.46985	      26.5
 686.52124	      14.8	y (19) (3+)-NH3, y (19) (3+)-H2O
 688.39832	       3.4
 690.48999	       3.2
 691.70709	       4.8
 698.79529	       4.0
 699.70123	      12.6	y (12) (2+)-H2O
 707.60352	      10.9
 708.33685	      12.9
 711.37061	       5.3	b (20) (3+)-NH3, b (20) (3+)-H2O
 712.52185	      23.0
 714.36774	      20.6	b (14) (2+)
 715.05566	       3.6
 742.63690	       3.6
 744.55286	       7.2	y (13) (2+)-H2O, y (13) (2+)-NH3
 752.44226	      13.2	y (13) (2+)
 756.54584	      17.5	b (15) (2+)-H2O, b (15) (2+)-NH3, b (8) (1+)-H2O
 757.66687	      12.2	b (8) (1+)-NH3
 760.45709	      12.6
 763.19507	      91.8
 763.89423	      10.0
 777.63654	       6.8
 778.56543	       2.1
 779.31232	      15.7
 780.58301	      10.3
 781.98187	      13.3
 783.17023	      30.6
 784.31677	       3.6
 785.82129	      17.1	b (22) (3+)-H2O, y (22) (3+)-NH3, y (22) (3+)-H2O
 788.50201	       9.6	y (14) (2+)-NH3
 789.40106	      14.4
 790.09906	      16.9
 795.38824	      12.2
 796.71710	      16.0	y (14) (2+)
 797.56030	      42.3
 799.51910	      36.7
 801.05170	      22.9
 805.50562	      15.2
 806.58087	      34.0
 807.80853	      16.7
 814.81079	      15.1
 821.15607	      21.3
 822.44299	      16.3	b (16) (2+)
 823.54944	      91.1
 824.41760	      12.1
 830.54535	       6.2
 832.00250	      38.1
 833.16803	      15.1
 840.97144	      26.7	[M+3H] (3+), [M+3H] (3+)-H, [M+3H] (3+)+H
 841.70374	       5.3
 851.70911	      10.2
 854.96466	      98.8
 858.61707	       6.2
 860.47748	       8.6	y (7) (1+)-H2O
 862.71185	      39.4
 863.54498	       7.2
 875.59271	       7.7
 881.07031	       8.5
 882.56085	       7.4
 883.29584	      11.4
 892.33777	      72.4
 909.04108	      23.0
 910.10089	      25.0
 912.55188	       9.6	b (9) (1+)-H2O
 913.65662	      97.3	b (9) (1+)-NH3
 917.71863	      12.9
 922.56836	      22.3	y (16) (2+)-H2O, y (16) (2+)-NH3
 923.51343	      17.8
 929.33569	      52.9
 930.71216	      21.3	b (9) (1+), y (16) (2+)
 932.21716	      63.8
 939.18439	      51.8
 944.45294	      20.9
 947.67828	       2.8
 954.07117	      76.3
 956.56360	      13.7
 957.73926	      15.9
 960.65222	      10.9	b (18) (2+)
 967.82202	      57.1
 969.35901	       5.1
 983.05273	      18.4
 989.16534	      10.9
 990.49890	      10.7
 991.48328	      35.7
1003.59058	       6.5	y (18) (2+)
1004.68170	       4.2
1010.98627	      56.8
1013.51862	      12.6
1015.56189	       6.0
1024.51660	      12.0
1029.85693	      77.5	y (19) (2+)-H2O, y (19) (2+)-NH3
1037.56226	      22.6
1039.05127	      40.4	y (19) (2+)
1044.48462	       8.0
1047.58154	      25.3
1073.75598	       9.7
1074.77124	      42.1	b (20) (2+)
1080.14990	      10.4
1088.65173	       5.9
1089.68640	       5.1
1095.06812	      21.6	y (20) (2+), y (9) (1+)
1104.64197	       3.5
1105.79846	      14.1
1116.58411	      10.3
1137.30798	      10.4
1159.55469	       6.8	y (21) (2+)
1170.18542	      12.7
1174.80151	      11.1	y (10) (1+)-NH3
1186.65247	      18.2
1188.31323	      46.0	b (22) (2+), y (22) (2+)
1196.90515	      17.3
1210.72095	      10.1
1219.65198	       6.5
1223.65234	       7.3
1252.73926	       5.7
1266.89807	       6.8
1280.89893	       3.0
1302.58203	      11.0
1304.73987	       7.0	y (11) (1+)
1309.05127	      19.1
1310.53601	      18.7
1327.74670	      10.5
1346.65442	       7.6
1357.04285	      19.5
1358.90308	      12.6
1362.32825	       9.6
1393.44934	      20.1
1418.52454	       3.2
1421.00500	       9.0
1435.81689	      12.9
1445.57117	       8.3
1451.92969	       8.9
1604.66699	      13.9
1660.78503	       2.6
1791.08728	       6.3
