# Supplementary material for: Top-Down and Bottom-Up Identification of Proteins by Liquid Extraction Surface Analysis Mass Spectrometry of Healthy and Diseased Human Liver Tissue
Source: J Am Soc Mass Spectrom. 2014 Sep 3;25(11):1953–61. doi: 10.1007/s13361-014-0967-z (PMC4197381; doi:10.1007/s13361-014-0967-z)
Supplement: Supplementary file 7 — (ZIP 2096 kb) [file 13361_2014_967_MOESM7_ESM.zip › data/FKNEEEVFAWNNEVK_-5_4_6461.txt]

m/z	i	matches
178.10359	2.5
183.12985	21.3
185.14098	11.0
186.16258	19.6
187.32106	11.8
195.16527	12.5
197.10162	15.6
198.19586	5.9
199.16318	20.8
200.31804	3.4
201.09085	21.7
207.05916	13.5
208.31763	4.1
210.28072	6.1
211.28072	27.6
213.02452	35.0
214.19518	6.4
215.14737	25.7
216.12445	16.5
218.08728	3.3
218.99962	27.2
221.04263	4.3
225.30844	20.8
226.08997	12.7
227.28766	27.1
228.19588	53.4
229.13470	32.3
230.23668	30.8
231.27892	5.3
232.10220	7.6
233.21814	23.6
235.33836	7.1
237.28697	12.0
241.08310	2.3
242.21866	35.0
243.17436	7.0
244.22382	42.0
246.15363	428.2	y (2) (1+)
247.27701	71.8
249.06151	18.2
251.27594	22.9
252.16789	7.6
253.22937	25.8
254.31374	3.0
255.23639	13.7
256.24554	18.3
257.19080	36.1
258.25766	2.7
262.19385	11.6
263.54175	17.4
265.11243	4.3
268.22919	29.0
269.38611	15.9
271.25623	59.7
272.39807	9.4
273.24509	2.6
274.63080	13.1
275.32208	11.1
276.35919	27.7
277.32474	20.5
278.37088	32.3
279.32217	18.9
280.31427	10.0
281.26178	10.3
282.20551	14.4
283.11322	18.0
284.20782	30.0
285.76294	24.1
287.22095	12.3
288.22379	21.7
292.29263	10.5
294.38403	5.2
295.88611	33.5
299.19965	16.4
300.40775	42.0
301.24310	48.1
302.24686	5.9
304.23920	11.4
308.36792	9.2
309.29706	9.5
310.21246	22.8
311.44901	13.2
312.27496	14.2
313.42780	82.5
314.32617	21.6
316.26355	5.6
316.93573	4.4
319.22879	23.8
320.35767	7.2
321.43951	22.2
322.31052	8.1
323.19006	6.6
324.40829	35.1
325.27893	38.8
326.43109	15.3
327.40747	78.2
328.36548	10.5
329.30652	17.5
332.23721	18.0
334.38318	24.8
336.23639	3.6
337.37491	38.3
340.29855	67.7
341.36102	24.0
343.49158	27.1
344.47568	33.0
345.43900	12.7
347.16748	16.9
348.43927	16.0
349.26892	20.2
350.37799	28.6
351.22754	6.5
352.29083	9.3
353.54596	25.1
354.50607	38.5
355.32147	88.7
356.44464	6.4
357.48004	41.9
358.33871	73.3
359.49323	89.0
360.47772	65.1
361.40509	10.2
363.28314	30.8
364.15558	3.6
366.42087	10.9
368.37445	23.8
369.37317	51.0
370.31006	15.5
371.23843	52.1
372.38708	215.8
373.42093	68.3
374.46411	26.0
375.40451	44.3
378.40594	19.4
379.38034	17.3
380.39539	14.9
381.38843	26.7
382.42160	24.6
383.39764	28.6
384.78687	4.9
385.90271	36.1
386.99152	71.6
390.36084	13.2
392.37378	9.2
393.69861	27.8
394.30145	9.9
395.39172	150.8
396.37091	3.7
398.33038	45.7
399.35718	44.2
400.33896	70.0
401.34537	58.8
402.41663	38.6
403.37363	16.0
405.39276	52.9
407.28705	5.0
408.26917	5.6
409.38623	25.0
410.58426	26.0
411.36447	51.8
412.38483	25.7
413.32162	28.3
414.55609	24.6
415.65582	52.2
416.37616	427.8
417.37115	90.9
418.44244	33.2
419.42017	19.1
420.55164	17.3
421.50269	79.6
422.32965	58.5
423.38727	30.4
424.55725	60.7
425.86432	28.4
427.31445	20.1
428.94562	90.3
430.53766	211.5
431.21234	40.3
431.84290	17.3
432.48114	3.6
433.47595	3.1
435.42120	32.8
436.41852	13.3
437.35107	45.2
438.98602	154.7
439.94159	4.2
440.54327	11.0
441.73340	9.2
442.37469	34.4
443.43884	18.9
444.69879	24.6
445.42194	19.8
446.17719	3.6
447.21454	31.9
448.22131	12.5
449.51288	12.6
450.33337	31.2
451.25592	51.2
452.44495	49.5
453.28528	71.7
454.43372	31.9
455.45209	29.8
456.41589	24.9
457.28198	4.7
458.33545	42.2
459.21259	23.8
461.22119	60.5
462.37177	68.1
463.09546	14.9
465.48505	38.7
466.33087	8.6
467.27289	42.3
468.25037	227.3
469.37634	292.4
470.32599	82.5
471.42139	88.9
472.58813	5.9
473.42133	22.9
474.39020	23.4
475.24152	57.5
476.40839	4.2
478.24896	93.2
479.34589	48.6
480.78357	35.4
481.78253	23.8
482.41333	45.7
483.38013	7.3
484.40387	17.1
485.45837	62.8
486.27374	610.1
487.30835	147.7
489.25708	288.3	y (4) (1+)
490.47253	38.9
492.05151	16.7
493.47693	7.1
494.62054	35.7
495.50006	164.8
496.28687	117.0
497.40039	52.5
498.35303	219.2
499.38324	36.5
500.39325	19.6
501.24982	15.9
502.29999	25.0
504.12714	316.2	y (8) (2+), b (12) (3+), b (8) (2+)-NH3
505.05737	239.4
505.93530	83.5
506.98969	6.1
509.34540	22.6
510.53882	44.6
511.51953	51.6
512.46979	343.9	b (8) (2+)
513.34802	109.9
514.56561	26.9
515.45258	17.9
517.27295	95.3
518.55701	43.0
519.54742	69.4
520.76141	446.7
522.30408	287.2
523.32617	174.6
524.55951	109.0
525.37305	78.5
526.23676	42.9
527.99097	82.9
528.77655	111.5
529.44934	188.5
530.26642	125.9
532.11731	22.3
533.97839	316.6
534.91583	70.2
536.05194	56.4
537.77441	52.2
539.25684	473.4	b (9) (2+)-H2O, b (9) (2+)-NH3
540.20587	737.5	b (13) (3+)-H2O, b (13) (3+)-NH3
541.26996	253.1
542.47870	58.5
544.17438	23.1
545.97632	39.2
547.65979	584.7
548.50830	700.8	b (9) (2+)
549.33844	202.8
550.35681	28.3
552.48230	49.1
553.73798	77.8
554.87183	67.8
556.15991	63.5
557.36963	2114.8
558.29816	376.3
559.25409	68.9
560.17035	28.5
561.49225	53.4
562.50311	97.9
564.27344	81.5
565.02533	78.8
565.79645	36.5
566.46191	17.8
567.69989	131.2
569.43134	146.0
570.62305	92.6
571.35309	60.1
572.33972	18.4
573.71985	14.3
575.59717	103.7
576.58240	42.0
577.37042	15.7
578.25983	11.2
578.97308	21.5
580.21088	54.9
581.35736	88.8
582.37012	189.6
583.37360	151.6
584.58044	149.5
585.45874	223.8
586.39771	25.3
587.28619	35.4
588.48859	29.7
589.17822	20.0
589.85297	89.3
590.61041	174.7
591.55823	77.9
592.48071	69.9
593.63257	150.0
594.38574	19.4
595.74451	83.1
597.39948	174.2
598.46582	176.1
599.84686	43.9
600.73578	60.5
601.36017	17.3
602.30377	168.0
603.30389	422.4	y (5) (1+)
604.39282	247.2
605.55109	174.3
606.39429	80.3
607.45728	240.6
608.46680	83.7
610.23505	364.0	y (10) (2+)-NH3
611.12952	729.7
612.09766	291.5
613.15704	62.4
615.58673	183.0
616.84106	206.0
617.54846	148.9
619.51025	4893.0
620.37238	1369.6
620.97766	109.5
622.42621	421.7	[M+3H] (3+)-NH3, [M+3H] (3+)-H2O
623.41357	43.5
628.53033	23.9
629.56830	20.4
632.99670	50.5
635.17371	8.7
636.43292	52.0
637.32050	51.1
638.39093	17.8
639.49072	18.6
641.01050	277.2	b (10) (2+)
641.87500	15.8
642.82166	14.8
643.50928	36.2
644.62274	11.8
645.45209	40.4
646.71112	7.2
647.50012	2.1
648.33899	37.8
649.08130	63.1
650.35132	14.4
651.19440	24.0
654.39447	119.5
655.25092	36.1
656.48431	18.1
657.34088	4.4
660.28021	36.8
661.35864	5.2
663.47748	22.5
664.99725	80.1
665.95062	35.5
666.76343	41.9
667.51953	27.2
668.49719	26.8
669.58496	80.3
670.53186	43.5
671.14246	34.0
672.17291	51.7
673.05713	23.4
674.52179	68.3
675.54895	57.7
676.46979	47.5
677.40656	29.9
678.24646	12.6
679.29022	81.2
680.54730	37.9
681.38202	55.5
682.59308	130.0
683.71118	27.9
684.44830	50.8
685.65430	62.7
686.41687	9.3
688.45044	5.4
689.76013	137.2
692.31610	50.7
693.02039	24.5
694.41235	46.3
696.29517	83.4
697.25031	111.0
698.19250	389.2	b (11) (2+)
699.45178	3418.5
700.48254	975.9
701.41071	177.6
702.11133	46.5
703.25836	2.9
704.05524	23.7
705.45502	18.0
706.99280	139.6
707.91101	139.5
708.71582	8.3
709.66620	74.5
710.42786	6.5
711.38318	83.6
712.48981	24.7
713.70789	8.9
714.94629	14.5
716.49780	13.3
717.58551	23.9
718.51440	23.8
719.43414	23.3
720.48090	18.8
721.51434	11.3
722.45856	117.6
723.54535	30.2
725.60315	129.9
726.91022	74.7
727.80853	40.3
728.88940	75.9
729.55969	15.5
730.43591	4.5
731.28998	49.7
732.44104	6.9
733.57220	18.6
734.44696	27.8
735.54449	51.7
736.41431	88.2
737.44470	37.3
738.59613	43.3
739.49811	52.4
740.53424	4.1
741.71552	23.5
743.44080	347.1
744.57867	57.2
745.68982	33.6
746.72180	9.0
747.65039	77.6
748.42706	62.7
749.75256	228.5
750.68262	160.2
753.23523	183.2
754.20074	228.9
755.09747	16.6
756.25775	99.0
756.96472	85.7
758.60406	129.9
759.62921	11.6
761.02588	87.6
761.76050	95.0
763.10742	25.4
763.74469	50.0
764.98724	39.6
765.89728	154.9
767.07153	52.2
767.84174	52.3
768.59729	2.8
770.49524	1854.4
771.48816	740.4	y (6) (1+)-H2O
772.43884	216.9
773.25885	132.6
774.45959	14.7
775.56116	83.9
776.63086	51.9
777.41803	47.7
778.55444	45.7
779.63135	26.0
780.68561	263.2
781.56891	115.1
782.54626	101.4
783.29285	40.1
784.14203	24.1
785.17639	28.6
786.45361	21.6
787.51190	13.4
788.51379	44.0
789.49945	746.1	y (6) (1+)
790.49500	343.3
791.52313	117.4
792.21545	45.4
794.16034	116.9
795.55786	73.9
796.57642	71.0
797.54114	3.5
798.46027	15.1
799.46844	29.8
800.42371	85.3
801.72241	56.8
802.80963	46.6
804.07361	152.7
805.13776	37.8
806.49066	30.1
807.71460	25.1
808.73499	23.7
809.43518	3.1
810.88544	41.4
811.80621	87.6
812.58795	81.5
813.45416	57.7
814.69818	9.5
816.38562	10.8
817.46057	17.7
818.51544	22.0
819.57666	130.1
820.64862	147.7
821.54797	14.9
822.57941	62.3
823.52100	107.8
824.42035	100.5
825.45410	42.7
826.39301	34.2
827.30139	13.0
828.61749	19.9
829.49988	11.9
831.29498	67.1
832.62903	23.0
833.57489	52.4
834.61444	11.2
835.84039	49.9
837.62988	99.1
838.53296	178.5
839.56287	189.9
840.61438	286.9
841.74109	127.7
842.54193	67.4
843.57520	35.4
844.47662	16.6
845.27808	29.8
846.83734	80.6
847.72565	32.5
848.77209	67.5
849.98553	89.2
850.72351	12.5
851.54114	30.9
852.56970	43.5
855.23602	60.7
856.38202	173.0
857.39063	28.0
858.52026	61.0
859.47681	34.2
860.60138	785.2	y (7) (1+), b (14) (2+)-H2O, y (14) (2+)-NH3, b (14) (2+)-NH3
861.58185	188.7
862.80688	137.7
863.45367	21.6
864.66754	32.7
865.44910	26.1
866.85413	68.0
867.53229	41.8
869.12799	793.9	y (14) (2+), b (14) (2+)
869.92761	147.9
870.55695	81.4
871.84503	213.4
872.59216	39.1
874.65546	33.1
875.53198	92.6
876.45032	241.7
877.51135	126.7
878.63727	34.2
879.58313	40.1
880.40790	41.7
881.58173	59.0
884.44769	653.0
885.54449	315.8
886.20593	66.9
887.04956	12.2
889.14258	597.9
890.18231	179.3
891.24554	75.6
893.09052	12.5
894.68066	39.2
895.56024	75.1
896.44153	58.4
897.61414	73.8
898.71454	9.0
899.45398	30.2
900.56982	43.4
902.14734	21.8
902.83423	24.6
904.68762	2.9
907.76581	20.4
908.52417	12.6
910.45490	23.4
911.54742	22.3
912.48798	22.2
913.54816	16.0
914.52081	22.2
916.62085	9.1
917.81250	4.4
918.52869	5.8
920.46954	18.3
921.93304	19.9
922.63599	15.4
923.77417	51.5
924.59210	13.6
926.41327	76.2
927.52454	20.7
928.68463	26.2
929.51501	64.2
930.50647	38.2
932.51733	37.9
933.59583	60.5
935.02673	10.3
936.85577	28.1
937.76434	4.5
938.57141	20.4
939.54028	24.3
941.03900	19.9
942.48956	23.8
943.62836	9.0
944.85425	33.0
946.09546	337.7
947.12219	124.0
948.51904	23.3
949.56146	15.2
950.70526	22.5
951.76825	17.4
952.69415	1.7
953.49243	3.0
954.12347	6.8
955.88507	85.2
956.68671	3.7
958.37305	5.3
959.65088	22.9
960.48206	4.0
963.37103	24.7
967.46796	44.1
968.74646	18.5
969.69537	30.8
970.57489	15.9
971.68463	63.5
972.51855	52.8
973.62811	8.3
974.54773	10.7
975.71454	8.8
976.53656	38.3
977.53119	71.5
978.62305	123.2
979.58490	32.5
980.70831	64.3
981.61688	100.6
982.61908	13.6
984.51208	15.5
985.57965	784.4
986.59058	347.0
987.56934	109.5
988.72467	47.4
989.41913	29.1
990.02716	13.4
990.64471	19.1
991.76001	22.2
992.53394	127.8
993.64221	180.8
994.48486	85.6
995.47418	35.4
996.53473	62.7
997.41882	5.5
998.37347	17.8
1001.34033	7.6
1003.19312	4.3
1005.66895	24.8
1007.57880	170.7
1008.50708	104.1
1009.68127	61.0
1010.60828	549.0
1011.59540	337.1
1012.58832	59.8
1014.40277	5.7
1015.63440	10.7
1017.64069	6.2
1018.44434	18.8
1019.37213	13.0
1020.55878	22.3
1022.90656	22.1
1023.57153	128.4
1024.55176	74.0
1025.47485	19.2
1026.55139	88.3
1027.54041	54.0
1028.50769	44.0
1029.54541	28.5
1031.48975	3.5
1033.58032	8.1
1037.85693	20.8
1039.41052	8.5
1040.65710	57.2
1041.46252	9.1
1043.78528	2.8
1044.70203	10.0
1045.56787	5.0
1046.49573	9.8
1049.28223	11.8
1050.68835	9.9
1051.63794	14.1
1052.99902	22.2
1053.64844	12.0
1054.53564	8.9
1055.94678	8.8
1056.82153	39.6
1057.47717	17.7
1063.65002	26.6
1064.62036	106.3
1065.54199	48.2
1066.41138	17.9
1067.22888	20.9
1068.52063	19.6
1071.53333	11.8
1073.04004	14.9
1073.89636	6.5
1075.57947	11.4
1077.45642	6.1
1078.59277	8.7
1081.42261	239.8
1082.48840	161.3
1083.44531	6.0
1086.70654	20.9
1087.67017	50.4
1088.50183	13.0
1090.51392	7.5
1094.62769	161.2
1095.54138	108.3
1096.55591	36.1
1097.37183	2.6
1101.28284	16.9
1106.65564	22.7
1108.63904	24.6
1110.22778	59.1
1111.54370	23.8
1114.70361	2.4
1116.82910	25.3
1117.76416	4.4
1121.98718	8.3
1122.68384	16.8
1127.55078	11.1
1137.71619	13.7
1142.66833	3.5
1143.89465	17.8
1145.12781	4.0
1147.29919	4.5
1152.64429	33.9
1158.08350	6.2
1162.13477	13.9
1165.80396	7.4
1166.61853	11.8
1181.37109	2.7
1182.54260	5.8
1183.89185	7.5
1186.48608	8.5
1206.88220	4.8
1207.79614	8.5
1209.54456	14.7
1218.54822	8.3
1219.64429	4.2
1220.62756	5.5
1235.69910	16.7
1236.31323	2.8
1269.48608	2.7
1280.80688	22.3
1283.72009	4.0
1333.82727	10.1
1334.55334	6.7
1365.60779	2.2
1443.91797	9.2
1448.91968	13.7
1462.60388	4.4
1589.52295	2.2
1595.31726	6.9
