# Supplementary material for: Top-Down and Bottom-Up Identification of Proteins by Liquid Extraction Surface Analysis Mass Spectrometry of Healthy and Diseased Human Liver Tissue
Source: J Am Soc Mass Spectrom. 2014 Sep 3;25(11):1953–61. doi: 10.1007/s13361-014-0967-z (PMC4197381; doi:10.1007/s13361-014-0967-z)
Supplement: Supplementary file 7 — (ZIP 2096 kb) [file 13361_2014_967_MOESM7_ESM.zip › data/EEALSTGGLDLIFMPGLGFDK_-5_4_41392.txt]

m/z	i	matches
328.28210	3.6
340.28067	5.1
353.07715	2.1
360.22656	13.0
363.60281	8.0
380.69577	6.4
389.21219	7.9
395.28000	9.0
407.22626	7.7
415.50366	13.7
425.29834	9.5
434.44275	3.0
444.33240	13.8
450.20200	3.6
459.43240	5.3
466.31781	4.8
469.11121	12.2
473.16779	6.3
475.34338	11.9
476.36530	18.7
482.26154	16.6
495.41214	13.0
496.26416	1.8
500.51422	4.3
512.27863	11.2
513.37329	7.3
515.54932	5.5
518.15680	4.2
530.20239	16.2	b (5) (1+)
535.67725	7.5
539.17773	1.9
540.88428	12.9
561.25879	2.4
579.21759	4.1
582.21051	2.6
584.27100	13.0
587.32990	32.4
588.28223	5.3
599.25293	9.1
604.31146	8.0
605.24182	19.6
608.18958	8.9
614.61011	13.9
621.23022	16.8
635.40381	4.7
636.53271	2.6
637.30457	10.5
638.35913	5.1
640.49768	8.2
649.45483	3.1
651.54077	14.3
652.26880	2.3
655.30396	4.1
656.56470	4.4
661.45081	4.2
664.24304	15.3	b (13) (2+)-H2O
670.41077	7.7
677.60718	21.7	y (12) (2+)
685.35699	5.7
688.52954	18.9	b (7) (1+)
696.35217	10.1
697.82556	9.3
707.32385	3.7
711.37097	15.5
712.45959	6.7
715.39490	12.1
716.40027	2.7
717.44019	2.6
722.36426	9.2
726.58850	4.9
727.48389	16.3	b (8) (1+)-H2O
733.46521	299.3	y (13) (2+), y (7) (1+)
734.42365	17.4
739.73535	8.9
740.38721	7.6
742.39014	9.2
744.34802	20.0
745.48364	3.7
752.26263	8.9
757.54840	5.5
758.42755	11.7
768.49927	30.6
785.20447	5.9
796.79236	11.4
799.47961	7.0
802.68005	29.3
803.38147	2.7
808.42468	1.6
816.61462	3.0
817.71948	7.9
821.67261	10.3
825.60547	19.2
826.80103	15.0
828.36865	20.2
829.59998	7.1
839.26575	7.9
840.05334	6.7
846.32227	12.7
850.34387	2.8
851.02954	23.7
852.28308	36.4
858.68835	6.6
859.38391	2.9
860.00793	27.6
862.42456	22.9
864.41443	169.4	y (8) (1+), b (17) (2+)-H2O
865.24194	32.8
870.47070	5.0
873.59583	14.0
874.28308	6.3
876.60071	13.1
878.94043	11.3
881.03406	10.7
886.63733	4.4
890.05847	11.4
893.55908	4.7
894.18982	31.4
898.56958	8.1
903.08484	2.0
904.52551	23.5
906.30322	8.1
910.34692	5.2
912.19885	17.5
913.10791	31.9
916.38940	8.0
917.55139	7.1
928.58191	14.4
932.44983	3.8
935.08777	11.7
937.77332	17.9
938.49170	16.8
939.42407	4.9
940.10852	12.1
945.56201	7.0
946.46191	14.6
949.33301	9.3
950.56396	22.8
954.72363	25.8	b (10) (1+)-H2O
955.36426	6.7
956.97766	20.7
958.85913	52.6
959.94739	46.4
963.75269	11.6
964.55444	6.8
969.62964	5.2
971.89417	2.8
972.54993	11.0
973.47632	18.1
974.10425	23.6	b (10) (1+)
974.95532	3.5
977.70862	22.2
980.69128	11.5
983.29565	14.2
984.36499	4.6
987.47058	1.9
988.46521	33.6
991.18103	10.7
992.22876	7.5
993.63037	25.4	y (9) (1+)-H2O
994.66125	61.8	y (9) (1+)-NH3
997.74036	19.4
1005.57104	20.2
1006.59277	35.7
1007.67236	41.0
1008.64319	36.6
1009.38330	11.7
1011.46460	286.9	y (9) (1+)
1012.51807	147.6
1013.46545	112.6
1014.68713	48.8
1015.39343	13.1
1016.55579	19.4
1017.63269	1.7
1018.71606	1.7
1019.95691	27.1
1025.68652	4.2
1028.55322	19.8
1029.45264	9.5
1030.56042	8.2
1040.54041	87.0	y (20) (2+)
1044.45789	26.4
1045.57239	16.0
1046.77917	4.3
1048.23523	15.7
1049.66919	14.5
1050.48621	36.2
1051.59229	12.1
1052.65051	27.3
1056.73047	70.0
1058.06238	51.3
1059.81567	29.6
1061.35559	34.8
1062.55322	11.2
1063.65784	9.9
1064.82617	84.9
1068.64624	25.4	b (11) (1+)-H2O
1069.55701	51.9
1070.18091	15.4
1071.31567	45.7
1072.39319	24.8
1075.78784	19.1
1077.02112	17.8
1077.86780	7.7
1078.59534	37.7
1080.38782	52.8
1081.37024	223.8
1082.26221	35.9
1085.90479	42.6
1087.19629	57.6	b (11) (1+)
1087.92224	42.8	[M+2H] (2+)-NH3-H2O
1088.98010	31.5
1089.80212	7.4
1091.05103	51.9
1092.37329	19.5
1093.55383	35.8
1094.43811	21.4
1095.66309	37.8
1096.35461	17.0	[M+2H] (2+)-H2O, [M+2H] (2+)-NH3
1111.17615	38.6
1113.54639	5.7
1114.88208	57.3
1116.12195	43.9
1120.47803	5.7
1123.46228	31.5
1124.44006	44.6	y (10) (1+)
1125.33508	33.7
1126.81567	27.1
1127.59595	19.2
1128.61792	91.8
1129.69128	34.4
1132.76819	37.0
1134.64697	10.9
1137.81152	83.9
1139.47058	27.2
1141.78027	14.3
1145.51465	15.7
1146.31836	13.7
1147.20215	15.7
1149.80334	136.5
1153.60901	4.0
1157.56409	5.5
1158.86157	6.8
1160.41125	154.6
1161.30066	80.6
1162.32581	80.5
1164.68286	20.1
1170.27429	24.4
1172.08484	48.5
1172.92920	7.7
1174.89990	64.2
1176.05176	10.6
1178.19592	146.1
1181.73987	73.1	b (12) (1+)-H2O
1182.74536	35.3
1184.82214	13.5
1192.43811	83.8
1194.44812	147.0
1195.30908	8.7
1196.95850	37.6
1197.62378	4.7
1199.68176	36.8	b (12) (1+)
1200.70935	22.9
1201.88452	11.4
1203.04102	47.4
1205.99390	41.8
1207.69177	2.8
1211.04297	37.1
1214.70825	4.6
1215.69470	30.1
1216.78833	5.7
1217.61475	5.8
1218.81775	8.3
1219.78223	24.5	y (11) (1+)-H2O
1221.61658	30.2
1224.46826	37.4
1227.61108	16.6
1229.62488	7.0
1231.05249	29.2
1233.45911	81.0
1234.76953	61.6
1235.59802	72.3
1237.85925	41.6	y (11) (1+)
1238.78601	28.7
1241.68396	5.7
1243.73083	35.5
1246.06653	63.5
1254.01697	47.5
1254.91589	53.3
1256.64404	41.8
1257.70288	44.3
1259.92615	2.9
1262.64783	13.7
1264.55591	54.4
1265.20886	13.0
1269.08301	18.1
1271.44690	13.3
1272.13550	15.2
1274.97083	70.2
1277.62207	22.8
1279.43433	13.0
1287.63489	25.2
1289.66089	4.1
1291.06738	39.2
1291.82153	14.6
1292.62305	3.7
1294.33569	16.9
1295.63977	26.4
1296.55945	16.6
1299.33057	127.8
1300.51489	8.5
1306.86584	45.6
1307.72681	6.3
1310.51074	12.9
1312.09424	64.6
1313.37988	10.2
1315.69507	41.2
1319.44910	71.9
1320.05200	11.9
1320.71997	22.3
1321.60986	13.0
1324.78882	4.5
1325.68262	11.2
1328.43445	64.9	b (13) (1+)-H2O
1329.66382	38.4
1335.70923	14.9
1336.67175	37.9
1337.88074	9.6
1339.80823	5.9
1341.93542	19.5
1342.56873	8.8
1344.46204	15.1
1346.71606	26.8	b (13) (1+)
1347.67322	18.9
1348.40283	35.7
1349.00879	13.5
1352.75208	96.5	y (12) (1+)
1353.73596	28.7
1354.63391	19.0
1355.73608	33.0
1358.44055	7.4
1359.75073	6.8
1360.87732	25.5
1364.31238	47.9
1365.81763	95.2
1366.45520	17.4
1367.25281	33.8
1369.74341	71.8
1372.45117	22.3
1380.73804	11.3
1390.42871	25.5
1391.67212	18.0
1396.37000	20.4
1398.16797	15.6
1399.59509	12.8
1401.21350	13.4
1402.14221	9.4
1403.55005	5.8
1404.22778	28.0
1405.00830	27.6
1407.23462	4.3
1410.79187	7.4
1417.75781	20.1
1419.48547	84.7
1420.28442	87.1
1426.83301	18.5
1431.65295	5.7
1432.83533	25.1
1438.04321	32.5
1441.90576	22.6
1442.89868	24.9
1445.41345	5.5
1446.77161	48.8
1449.54370	10.0
1451.63708	16.3
1460.19958	38.7	b (14) (1+)-H2O
1460.81506	25.5
1461.88794	6.0
1466.93250	20.6
1467.71216	26.8
1468.93884	4.8
1469.74512	6.5
1470.66455	7.5
1476.23291	25.8
1477.70264	71.1	b (14) (1+)
1478.82520	36.4
1484.28723	20.3
1488.88953	7.7
1490.56262	3.7
1498.88147	13.6
1501.20740	21.0
1505.73169	3.6
1512.20386	116.8
1514.34314	5.9
1517.04565	13.6
1519.86877	24.2
1522.85840	26.0	y (14) (1+)
1524.74597	6.2
1526.06433	14.3
1530.80957	21.0
1537.35022	21.8
1538.40759	8.2
1544.50879	58.4
1562.01062	8.0
1579.83801	26.4	y (15) (1+)
1581.05774	7.1
1590.93799	9.1
1593.22021	20.8
1607.69495	37.5
1612.77991	17.1
1615.18848	50.3
1623.86365	9.8
1636.81677	22.8
1640.45703	26.9
1663.08655	4.5
1663.87964	11.7
1666.63354	7.9
1667.25024	5.0
1681.04395	23.2	y (16) (1+)
1681.81067	21.9
1682.73950	3.9
1699.83582	14.0
1714.72058	7.4
1715.71997	14.8
1732.86621	11.7
1741.98547	12.5
1745.78198	32.0
1750.93494	5.5
1765.95752	6.5
1767.84106	3.5
1786.19873	18.8
1793.75122	15.8
1802.50684	18.6	b (18) (1+)
1809.72705	11.1
1813.43237	10.3
1873.83398	5.5
1880.95569	8.2
1884.84302	6.2
1904.08838	9.3
1923.75439	5.6
1966.15063	4.9
