# Supplementary material for: Top-Down and Bottom-Up Identification of Proteins by Liquid Extraction Surface Analysis Mass Spectrometry of Healthy and Diseased Human Liver Tissue
Source: J Am Soc Mass Spectrom. 2014 Sep 3;25(11):1953–61. doi: 10.1007/s13361-014-0967-z (PMC4197381; doi:10.1007/s13361-014-0967-z)
Supplement: Supplementary file 7 — (ZIP 2096 kb) [file 13361_2014_967_MOESM7_ESM.zip › data/WIDIHNPATNEVIGR_-5_4_7514.txt]

m/z	i	matches
164.19470	8.6
168.08054	4.8
170.10048	27.0
171.12534	2.4
172.21254	23.8
173.36668	11.6
175.21147	15.5
177.19539	3.3
183.00113	95.3
183.65979	2.2
184.95529	12.8
186.22426	12.6
190.70218	3.8
191.36220	14.7
194.08174	5.6
196.02010	11.9
197.12724	8.2
198.16736	7.4
199.19469	13.3
200.23781	44.8
201.43390	5.9
203.19720	6.1
208.03154	13.1
210.26302	13.4
211.14581	115.6
212.03059	24.7
212.67053	23.6
213.37619	72.2
214.30334	19.3
215.26776	4.6
216.35962	27.2
217.29868	10.4
218.29726	6.9
219.41440	15.6
221.23962	9.8
222.16525	7.0
225.26694	2.3
226.29980	8.6
227.47369	38.7
228.26967	9.3
229.22543	52.0
230.24274	22.1
231.29160	52.2
232.23996	44.2
233.22443	10.7
234.22878	45.5
235.34818	2.9
236.24698	4.0
237.23000	21.0
238.27022	5.3
239.34290	24.0
241.07700	6.9
242.21594	12.0
244.27637	18.5
245.36012	6.3
247.24194	7.4
248.43939	4.6
250.52969	10.4
253.16354	3.4
255.21957	88.2
256.23529	18.4
258.22614	2.7
259.08005	10.5
260.33615	8.0
261.35733	13.4
262.27661	47.8
263.49249	22.0
265.35596	9.7
266.50531	6.3
268.34479	9.7
269.26227	11.2
271.57983	9.9
272.26050	355.4
273.37476	40.7
274.51355	2.6
275.16327	12.0
276.31039	36.4
277.40869	7.1
278.14209	4.4
279.32782	23.0
280.29285	16.7
282.20004	24.3
283.46576	53.0
284.41864	30.5
285.33896	6.8
286.32922	12.3
288.19659	17.2
290.43018	12.0
291.21729	20.6
292.19263	3.0
294.31232	3.9
297.38403	21.0
298.41177	16.1
299.76331	28.9
300.37463	260.9
301.43338	49.7
302.23273	15.1
303.62433	2.5
304.32227	16.4
305.36035	35.3
307.34735	6.2
308.27490	13.8
309.42291	19.9
310.44501	10.6
311.32504	78.9
312.34628	11.6
313.36920	8.4
314.48676	9.1
315.50754	9.9
316.39236	42.2
318.57861	3.0
319.65613	21.2
320.37527	26.3
322.26837	8.2
323.51886	15.2
324.46417	10.2
326.40262	91.7
327.43576	72.2
328.37238	1072.0	y (3) (1+)-NH3
329.41705	189.1
330.39563	37.0
331.57596	3.5
333.32678	7.1
334.47443	4.7
336.45343	7.6
337.48978	17.1
338.45825	17.4
339.33777	116.8
340.42377	29.4
341.37418	22.4
342.41516	33.8
343.47034	41.0
344.39673	28.1
345.35699	452.3	y (3) (1+)
346.40387	60.1
347.21130	2.3
348.23495	91.6
349.48914	26.9
350.50281	31.1
352.63791	11.3
353.50293	4.9
354.69464	42.8
356.33337	14.5
357.31885	35.1
358.26086	6.3
360.06879	7.1
361.34320	64.0
362.37445	4.5
364.74622	62.7
365.85870	71.1
366.62952	17.2
367.36139	18.7
368.28055	31.5
369.44650	10.2
371.42361	12.7
372.40735	40.6
373.38290	44.5
374.26346	88.6
375.52585	42.3
376.40198	39.6
377.36981	18.2
378.64886	16.2
379.29340	26.8
380.47150	39.2
382.08167	167.9
382.75427	72.6
383.67194	53.7
384.48077	33.1
385.79138	40.8
387.29193	47.3
388.78491	15.8
389.48370	58.6
390.33374	96.5
391.34589	29.5
392.42358	8.2
393.56519	16.4
394.63867	104.5
395.37054	19.7
396.38620	14.4
397.45624	13.4
398.36877	29.5
401.35669	27.9
402.41339	19.7
403.30438	23.0
404.72382	16.6
405.33917	11.7
406.59760	73.0
407.45050	13.8
408.65210	27.6
409.51062	30.4
410.29779	6.5
411.41107	81.2
412.65540	17.1
413.49994	15.0
414.56177	33.0
415.33362	100.8
416.77081	19.8
417.73657	64.5
418.70782	37.7
419.50043	86.7
420.35565	54.5
421.37976	17.5
422.37659	62.4
423.53058	35.5
424.18060	17.8
425.34918	19.7
427.34332	16.9
429.41864	20.6
430.48676	109.5
431.52496	26.4
432.23944	59.4
433.44458	41.0
434.44275	6.0
435.19586	5.3
436.24036	20.3
437.82898	189.4
438.48279	63.0
439.56812	108.7
440.36499	36.4
441.40302	58.8
442.00464	34.7
443.12128	23.0
444.34021	671.4	y (4) (1+)
445.48938	81.4
447.00116	153.7
448.17676	129.9
449.23389	33.4
450.56116	16.1
451.47070	33.3
452.40796	63.4
453.96979	4.5
455.31677	85.5
456.35248	52.3
457.35663	26.3
459.05853	37.3
460.27014	286.2
461.33282	238.9
462.38007	179.7
463.96692	63.6
465.58319	295.3
466.45300	95.9
467.29529	16.4
468.34436	63.8
469.46930	55.8
470.36987	169.0
471.52228	49.3
472.60211	172.7
473.54535	149.7
474.44055	474.6	b (8) (2+)
475.64771	75.3
476.34460	127.2
477.39191	39.1
478.72296	242.2
479.41833	52.5
480.43158	243.6
481.48651	108.8
482.24896	33.0
483.20367	16.7
484.78729	48.6
485.67157	85.1
486.65411	74.6
487.47192	41.2
488.48669	16.7
489.33478	50.4
490.18994	79.1
491.53772	37.5
492.14459	296.3
492.75006	119.8
494.19861	275.3
494.88324	215.1
495.64282	25.4
496.54230	90.3
497.52502	83.4
498.52295	96.3
499.37775	16.1
500.33063	30.5
501.82520	57.4
503.24457	100.7
504.36163	177.4
505.39038	44.6
506.35284	41.6
507.39722	184.7
508.41327	102.7
509.47437	11.2
510.97675	52.1
511.79706	76.8
512.48444	43.8
513.30725	43.5
515.50299	219.3
516.36597	160.1
517.38654	66.1
518.29132	108.2
519.31323	26.2
520.23651	56.1
521.10211	111.8
521.82697	19.4
523.25916	38.1
524.64038	318.2
525.29120	227.6
526.24231	150.0
527.01654	81.1
528.45038	77.9
529.32086	25.3
529.99475	46.9
531.07910	24.7
532.40930	66.9
533.38934	105.0
534.40747	104.9
535.63409	143.9
536.42749	5.9
537.28491	37.2
538.34918	25.3
539.92303	171.4
541.32587	17.0
542.52753	110.4
543.32770	337.7
544.20398	202.4
544.96448	133.7
545.87976	102.3
547.22723	328.4
548.22504	255.5
549.28204	82.0
550.28967	143.0
551.47821	168.0
552.66980	25.0
554.53723	23.0
555.55560	58.0
556.44592	210.5
558.21863	530.3
559.02893	460.7
560.44647	878.1
561.38690	7318.5
562.35608	3273.8
563.03564	297.3
563.69000	15.6
564.41150	127.6
565.82788	171.6
567.22742	1783.8	[M+3H] (3+)-NH3-H2O
567.85022	1652.2
569.64771	672.1
570.59930	525.4
572.80786	500.1	y (5) (1+), b (10) (2+)-H2O, [M+3H] (3+)-H2O, b (10) (2+)-NH3, [M+3H] (3+)-NH3
573.48169	244.9
578.29016	19.8
580.17548	20.0
581.43555	9.5
582.50281	5.5
583.42371	7.9
584.42950	31.6
585.42657	5.5
586.31683	17.4
587.47253	73.3
589.10919	167.9
590.19922	134.6
590.89185	5.7
594.05652	409.1
595.33960	301.5
596.44061	67.1
597.65479	48.3
598.42242	80.4
599.22473	40.6
600.39319	27.0
602.27405	13.7
603.46240	80.2
604.49023	188.0
605.38007	6.5
606.33655	31.7
607.43634	32.9
609.51782	55.7
610.73492	112.8
611.67773	53.5
612.42694	12.0
613.35229	18.3
614.25330	9.0
615.42444	69.8
616.82684	39.8
617.85999	84.9
618.46301	313.3
619.46088	70.3
620.49768	37.8
621.66309	47.9
622.47418	20.6
623.34613	22.3
625.50208	13.8
626.43884	12.8
628.46960	134.3
629.65979	200.0
631.31897	28.8
632.68640	215.1
633.84741	38.0
634.58722	23.3
636.09454	53.8
637.70020	473.1	b (11) (2+)-H2O, b (11) (2+)-NH3
638.57196	97.8
639.35400	11.2
640.38397	26.6
642.34741	42.4
643.46136	49.9
646.47095	671.6	b (11) (2+)
647.39282	90.3
648.41595	81.4
649.44910	53.6
650.42297	8.7
652.25629	162.4
653.91412	184.7
655.07941	96.1
656.09473	99.7
657.16223	36.9
659.94769	7.8
661.20007	247.4
662.42529	282.7
663.56677	46.3
664.20886	38.6
665.05536	130.5
666.21759	66.4
667.50574	91.0
668.94080	19.4
669.78406	34.5
670.73413	28.6
671.50366	39.7
672.40967	51.1
673.73431	102.7
674.70477	51.1
675.61322	56.5
676.48407	85.3
677.24268	6.3
678.39478	67.6
680.35150	63.3
681.16382	58.1
682.24634	122.2
684.71600	75.6
685.40417	29.2
687.19171	756.9	b (12) (2+)-H2O, b (12) (2+)-NH3, y (6) (1+)
688.10535	391.0
689.38556	247.2
690.66260	68.3
691.92267	10.6
692.53174	18.8
693.40912	7.9
694.59302	35.6
695.85449	239.4
696.70428	145.4
697.78235	23.2
698.86011	36.8
700.20709	18.9
701.14099	79.7
702.00964	20.1
703.30029	31.4
703.91302	65.6
705.53131	9.0
706.24249	40.1
707.24438	7.0
708.63599	113.7
709.65161	1431.3	y (13) (2+)-NH3, y (13) (2+)-H2O
710.52942	259.9
711.56921	11.8
712.45386	12.3
714.64612	133.6
715.76447	44.9
716.59857	8.9
718.64709	2341.7	y (13) (2+)
719.53290	285.5
720.73114	63.7
721.73895	11.2
722.50903	63.9
724.48138	71.5
727.00525	84.6
728.31592	56.9
729.37030	133.6
730.44922	80.9
731.42639	17.3
735.74103	41.4
736.71515	146.1
737.72418	362.6
738.68024	171.4
740.41498	41.2
741.51666	12.8
743.24817	45.3
744.03510	101.8
744.79901	66.5
745.62653	106.9
746.44354	561.2
747.49823	153.2
748.67139	87.0
749.62238	34.3
750.76129	11.8
751.48395	34.2
752.69824	176.4
753.54053	181.7
754.50092	62.2
755.49384	23.3
756.72894	21.1
758.37134	13.8
759.69397	55.5
760.88403	75.3
762.11591	138.6
763.16321	22.5
764.00952	8.1
764.76996	11.1
765.78400	142.2
766.51617	24.1
767.55933	31.1
768.42047	120.4
770.31519	78.1
771.44354	94.6
772.15997	70.8
773.51886	77.0
775.19751	471.9	y (14) (2+)
776.18121	134.3
776.96210	53.0
777.59583	32.9
778.64362	35.8
779.54907	84.6
780.57544	189.8
781.71991	18.6
782.44043	16.6
783.94421	527.1
786.49524	21.9
787.33600	3.6
788.56158	667.1	y (7) (1+)
789.53467	167.3
790.47058	30.6
792.46747	4.0
794.21857	349.4
795.17572	102.9
795.97888	11.6
796.70935	13.8
797.45782	12.4
798.47168	6.8
799.48169	14.7
800.51337	14.0
801.52063	12.9
802.43323	72.9
803.14038	113.2
804.03882	9.3
804.79230	74.1
805.80933	25.2
806.80267	40.2
807.63440	15.2
809.32532	42.7
812.35480	46.7
813.16132	22.7
815.50922	12.7
816.58502	27.1
817.89423	34.9
818.53351	29.2
819.47144	66.3
820.60687	4.1
821.49426	8.2
823.41284	42.8
824.75232	45.9
825.70245	12.6
827.26953	9.8
828.66528	3.0
830.01569	20.4
831.46527	80.4
832.50165	50.1
833.29205	39.4
834.44019	159.0
835.60284	52.4
838.52844	22.1
839.42975	89.3
840.53510	53.0
841.71631	10.4
842.52515	2.1
843.75177	13.0
844.60681	48.2
845.60437	106.2
846.41156	2.4
847.97113	9.4
848.79077	17.8
851.54700	22.1
852.77563	5.3
854.64197	7.6
855.41290	19.0
856.74042	37.0
857.43811	4.9
858.58661	29.3
859.62463	85.9
860.62268	20.4
861.45557	33.4
862.57397	28.6
864.58636	7.9
865.27332	7.8
867.56830	14.5
869.50659	8.0
871.51215	66.1
872.53802	38.5
873.44214	4.0
874.58557	196.5
875.59595	41.5
876.59021	12.9
877.61450	6.4
878.64172	20.4
879.59558	10.4
880.53717	3.3
881.71161	22.1
882.56555	5.5
883.57324	10.7
884.54663	18.4
885.59454	4.6
888.34528	5.2
889.57422	3.7
890.38641	29.0
891.10632	4.0
893.47375	11.9
894.55170	46.8
895.61713	27.5
896.72742	20.7
897.46698	1.8
901.60858	4.6
903.76233	4.5
906.52246	46.4
907.56946	14.7
909.05469	15.8
910.66119	3.6
911.41364	26.5
912.29730	7.4
914.30267	6.9
915.62610	14.6
916.50031	10.3
917.62476	4.7
918.70044	6.3
920.52881	5.8
926.14935	47.3
927.60144	29.5
928.58130	18.7
930.88037	43.7
931.55066	68.4
932.55725	3.8
935.56677	26.1
936.42181	25.3
937.67267	13.2
938.66705	37.1
939.81982	17.9
940.56433	24.7
941.59369	23.1
943.52063	11.9
944.46881	96.4
945.75452	44.5
947.55487	152.4
948.64105	29.2
949.62427	9.0
952.44537	8.4
953.70435	6.5
956.64172	66.6
957.70386	19.8
958.56342	3.1
959.66132	9.7
960.59778	5.9
963.61102	17.1
968.79663	23.6
971.69415	36.6
972.65015	25.7
973.78314	32.1
975.00189	25.6
976.46075	23.9
977.28711	12.5
980.73187	13.3
981.59259	3.3
982.61121	14.3
983.64270	9.6
985.73517	9.6
986.64880	18.7
987.63361	50.7
988.76440	51.8
989.69934	21.9
990.71930	5.8
992.34119	16.8
993.57721	31.9
998.71954	22.7
999.75165	20.8
1001.56421	2.4
1002.65826	7.0
1005.57080	24.1
1008.39008	13.2
1009.47467	32.0
1010.71173	25.6
1011.54968	7.8
1012.82251	6.7
1013.85016	4.6
1017.61237	17.3
1018.24542	6.3
1018.94867	4.1
1022.58612	6.8
1027.72827	17.0
1030.75647	14.5
1031.58264	29.4
1032.35620	3.8
1041.55347	3.6
1044.58765	20.0
1048.58264	50.7
1049.57935	33.9
1050.47473	16.0
1051.12878	24.8
1053.69446	6.5
1054.70959	5.4
1056.78906	6.2
1057.71997	17.9
1062.56506	9.3
1066.96289	39.7
1070.75610	9.7
1071.67334	16.9
1072.52026	2.1
1080.61377	9.7
1085.53943	8.2
1087.75110	5.9
1088.61987	8.8
1090.63550	3.9
1091.39319	14.8
1106.71521	19.2
1112.60095	7.1
1114.54382	29.2
1115.71680	12.4
1116.47339	4.4
1119.48120	22.8
1123.52478	7.5
1127.71069	11.2
1130.69214	31.5
1131.87354	7.9
1144.62891	3.7
1161.46667	3.7
1162.59766	38.7
1163.86353	18.8
1178.82214	8.9
1179.51489	4.3
1187.67041	2.9
1190.53577	8.2
1193.61121	9.6
1204.70813	12.9
1205.66333	21.0
1262.66492	10.1
1274.62646	16.4
1275.71167	8.9
1356.79163	10.5
1373.90735	8.8
