# Supplementary material for: Top-Down and Bottom-Up Identification of Proteins by Liquid Extraction Surface Analysis Mass Spectrometry of Healthy and Diseased Human Liver Tissue
Source: J Am Soc Mass Spectrom. 2014 Sep 3;25(11):1953–61. doi: 10.1007/s13361-014-0967-z (PMC4197381; doi:10.1007/s13361-014-0967-z)
Supplement: Supplementary file 7 — (ZIP 2096 kb) [file 13361_2014_967_MOESM7_ESM.zip › data/YAELSEEDLK_-5_4_2795.txt]

m/z	i	matches
173.19806	26.7
174.04521	4.1
175.20795	4.5
176.22340	4.4
180.26753	3.3
181.22894	2.6
183.15555	4.0
184.15680	10.7
185.16614	91.8
186.11743	20.0
188.08578	3.6
189.15918	6.6
190.43956	3.2
191.62405	5.0
195.30045	6.5
199.16527	34.1
200.07762	7.1
201.13197	54.8
204.19925	2.1
205.13306	10.3
207.12552	249.7
208.16084	28.4
209.25764	6.7
210.12894	9.6
211.23476	9.7
213.02229	18.7
214.14378	42.9
215.22017	31.1
216.45398	12.2
217.15594	37.2
218.29550	24.0
219.22235	16.7
221.24065	6.8
223.24883	16.8
224.24028	4.1
225.28070	87.0
226.10101	26.1
226.97519	19.7
229.32266	3.6
231.05450	13.6
232.17670	21.8
234.20020	15.4
235.13663	289.5	b (2) (1+)
236.17899	58.1
237.75900	11.2
239.21925	10.2
240.28554	23.4
241.32536	10.3
242.19781	124.2
243.21582	33.7
244.25922	138.7	y (4) (2+)-NH3, y (4) (2+)-H2O
245.35863	40.7
247.15396	14.1
248.17236	19.5
249.20297	27.7
250.16106	8.2
251.45599	6.0
252.24780	12.8
253.28078	35.7
254.12360	19.5
258.26495	83.9
260.35178	82.5
261.27789	23.1
262.16953	14.5
263.29346	21.7
264.15540	3.7
265.18811	3.1
267.22675	3.8
268.31683	20.8
270.35339	7.4
272.11420	3.6
274.35614	35.9
275.46436	18.1
276.35706	53.4
277.45740	3.1
278.31512	9.8
279.25244	18.8
281.39368	2.9
282.31976	11.3
284.12457	51.5
285.23672	124.8
286.26318	32.4
287.14819	4.1
290.13959	8.4
291.30017	2.4
294.46198	4.8
296.17160	20.3
297.61957	21.2
298.32190	94.2
299.21686	5.5
300.49542	30.6
301.17322	3.2
304.41080	15.5
306.32751	14.0
309.51749	23.4
310.32831	60.5
311.30981	5.6
312.23520	12.1
313.29376	16.2
314.73358	37.7
316.36658	7.0
319.39600	5.5
323.40796	13.7
324.22672	17.0
325.32037	2.3
326.34451	15.5
327.35785	30.3
328.32184	65.8
329.27570	21.1
330.52655	8.5
331.30725	33.1
331.96783	22.1
333.45819	26.7
334.34811	24.8
336.39233	19.8
337.33432	22.2
339.41010	5.2
340.21246	32.7
341.42242	223.9
342.40430	26.2
343.35834	44.8
344.33942	50.0
345.59427	13.7
346.66177	15.8
347.26880	7.9
348.36334	8.0
349.45404	4.3
350.22394	10.2
351.21097	17.9
353.42145	17.0
355.16821	73.2
355.84705	7.6
356.45892	39.9
357.35263	23.3
358.29724	4.6
359.56812	44.5
360.49396	99.6
361.43103	87.8
362.26923	12.6
364.32202	325.0	b (3) (1+)
365.40210	34.2
366.29617	16.2
368.75589	56.5
369.43457	7.7
371.48349	11.8
372.32785	18.4
373.35187	8.7
374.36136	6.4
375.35876	58.8
376.52527	13.5
377.28833	8.1
378.27582	15.7
379.33911	104.7
380.19400	7.6
381.44327	37.3
382.34137	49.3
383.67072	30.2
384.38474	4.0
385.37457	7.3
386.31537	29.9
387.58994	21.2
388.45905	40.7
389.97913	19.8
391.39478	89.7
392.39200	3.2
393.27728	8.4
394.39893	18.7
395.06549	10.3
395.96130	17.1
397.22787	16.2
398.54306	12.0
399.36951	17.8
400.24750	14.4
401.36862	14.8
402.57742	13.7
403.56586	29.6
404.58472	5.3
405.31958	8.4
406.45258	22.5
407.36383	3.3
409.39441	15.4
412.38470	61.2
414.37976	18.2
415.28302	8.4
416.39050	14.4
417.41235	11.1
418.41705	10.5
419.29797	40.2
421.42883	85.1
422.43237	29.4
423.34650	36.2
424.31274	29.0
425.43286	14.9
427.30756	3.3
429.53888	17.9
430.35419	7.5
431.57391	18.7
432.43781	113.8
433.31451	77.0
434.38074	11.1
435.37042	11.0
436.38763	69.9
438.22284	4.1
439.87781	38.1
440.48157	21.7
441.52533	51.3
442.54602	41.7
447.55865	89.7
448.41278	175.7
449.38727	174.0
450.68933	63.3
451.54346	1.8
452.22638	23.5
453.08057	24.7
454.81409	37.5
456.66229	197.4
457.39844	59.5
458.44299	18.4
459.23676	59.3
460.59998	48.8
461.51691	10.5
462.26697	14.9
463.26306	26.8
464.08313	19.8
464.83429	8.4
466.45667	69.2
468.08734	78.8
469.34875	98.8
470.37476	8.3
471.44244	24.3
472.85645	55.8
473.52856	1.7
474.48560	50.8
475.54980	66.5
476.40393	116.4
477.30353	440.4	b (4) (1+)
478.46802	2698.2
479.38129	29.1
480.43079	24.5
481.55713	86.9
482.39166	22.4
483.55249	21.4
484.17706	65.6
485.08319	237.7
485.77802	102.3
486.56604	85.4
487.74146	12.9
489.09509	19.2
490.50653	58.2
491.29938	41.2
492.13428	126.3
492.92572	2.8
493.61743	11.8
495.40094	24.7
496.34875	64.1
497.65997	73.6
498.68896	38.7
499.33234	88.0
500.40295	36.6
501.33148	6.5
502.43182	52.6
503.39227	76.2
504.36444	287.8	y (4) (1+)
505.56378	132.0
506.43781	771.1
507.34875	167.0
508.36810	5.2
509.47943	97.9
510.87018	46.7
512.03778	120.3
513.06134	42.4
514.13110	91.5
515.01007	56.4
515.90784	22.6
517.51984	91.7
518.38007	205.6
519.42950	80.5
520.51593	84.3
521.33978	22.8
522.37512	2.9
523.19855	50.5
524.40637	127.8
525.27795	90.4
526.35809	44.9
527.67523	52.3
528.30615	36.7
530.12622	58.4
531.20380	93.9
532.16382	128.4
533.13177	158.4
533.97308	270.2
535.07532	67.7
536.62164	299.0
537.89343	124.8
538.77179	26.2
539.72424	48.2
540.75623	154.7
541.49420	29.3
542.52399	134.7
543.36664	8.2
544.53430	28.6
546.03369	87.9
546.71820	33.5
547.46387	109.6
548.35626	28.3
550.02631	120.1
550.84949	25.4
551.65472	21.9
552.97363	188.1
553.67786	93.4
554.97308	107.8
556.30280	54.4
557.45996	96.4
558.59448	53.6
560.48944	106.4
561.31738	144.8
562.16833	143.7
563.19012	143.5
564.28003	117.1
565.47046	103.0
566.39990	9.6
567.55353	123.6
568.51929	41.2
569.99890	47.1
571.50391	90.1
572.70557	119.0
573.48126	20.9
574.41498	50.3
575.18390	78.0
576.21515	200.9
576.86658	81.0
577.67651	208.8
580.42761	447.5
581.51141	1206.2	[M+2H] (2+)-NH3-H2O
582.55865	180.0
583.36951	55.7
584.43805	95.5
585.16199	111.9
586.63239	450.2
587.45624	176.3
589.16937	878.3
590.00903	2583.4	[M+2H] (2+)-NH3, [M+2H] (2+)-H2O
591.16302	242.5
592.15625	276.2
593.33990	32.2
594.03693	27.7
597.40161	5.5
601.35889	11.4
602.48737	15.2
603.24084	16.6
604.38281	4.0
606.12256	21.0
607.29510	156.7
608.35754	49.2
609.36749	54.1
612.46857	4.7
613.38965	46.2
614.51672	17.0
615.44849	43.6
616.40228	155.3	y (5) (1+)-NH3
617.31500	22.4
618.49072	35.4
619.47925	30.3
620.46533	3.6
621.54199	48.3
622.60834	17.7
623.54846	27.1
624.31903	14.8
625.38422	6.4
627.33868	5.1
628.40210	5.2
631.54395	37.4
633.44580	372.8	y (5) (1+)
634.43799	58.6
635.42694	40.6
636.45520	60.7
637.42578	36.4
638.47675	33.3
639.59247	26.1
640.40442	16.6
642.67322	12.8
643.31262	32.8
644.02869	49.8
645.43854	2.5
646.65289	80.0
647.45258	23.6
648.53845	18.2
649.38531	6.7
651.38190	245.6
652.63403	3.8
653.55054	17.3
654.52466	33.8
658.52148	20.6
659.96521	226.2
661.17499	30.6
662.77850	85.1
663.55438	79.6
664.35486	9.3
665.58447	83.6
666.45416	29.2
667.53522	9.8
668.44177	6.1
669.70691	40.5
670.93597	57.8
672.57123	50.3
673.26526	10.6
674.49377	82.7
675.70190	54.3
676.99396	21.5
678.34357	349.4
679.44751	78.4
680.69653	113.9
681.53857	1.9
682.73889	34.5
684.02020	22.6
684.70679	24.6
685.80756	10.2
686.57788	131.3
687.41968	36.5
688.50610	59.0
689.50641	35.1
690.39746	34.0
691.47095	7.6
692.68933	34.4
693.69122	114.1
694.50195	39.8
695.77087	28.9
696.54474	32.4
697.86774	3.6
698.54102	17.6
700.04633	66.6
701.38293	50.1
702.56384	43.0
703.53497	5.7
704.41840	92.0
705.40759	7.5
706.48944	56.9
707.95605	24.6
709.47363	14.8
710.21661	44.2
711.60834	52.9
712.53607	105.6
713.45959	31.6
714.46289	14.5
715.57245	44.4
716.38013	21.4
717.06976	47.4
718.54816	8.9
720.35651	1147.7	y (6) (1+)
721.30090	357.4
721.95740	32.2
723.11493	28.1
724.62415	269.1
725.44391	52.0
726.47693	92.1
727.37299	12.0
729.45093	15.2
730.56714	23.0
731.80902	74.4
732.84186	47.0
734.70361	47.5
735.81677	13.2
738.50330	14.9
739.52185	27.0
740.46094	10.6
742.00836	89.0
742.89038	22.2
743.51990	59.0
744.36005	60.4
745.45453	19.9
746.35864	37.3
747.50494	12.2
748.40985	4.3
749.56824	161.3
750.52142	43.0
752.11487	79.8
753.81995	44.9
754.56073	134.4
755.69971	20.8
756.46777	20.9
757.37134	7.3
758.31079	44.2
759.99005	55.7
761.31018	162.4
761.95270	12.4
762.57587	46.8
764.63800	35.8
765.42334	59.5
766.78754	82.5
767.56396	31.5
768.60419	33.4
770.38013	31.0
772.32513	53.4
774.11768	26.1
775.47626	195.4
776.77698	115.7
777.53528	38.4
778.56354	17.9
779.64178	27.8
780.47925	20.5
781.45959	60.0
782.46417	5.6
783.09680	6.4
784.23950	114.6
784.98529	36.5
785.63055	12.5
786.52008	3.6
787.46393	45.7
789.05182	451.2
789.89722	157.3
790.52167	300.5
791.27112	103.9
791.96960	24.5
794.60144	5.9
796.69067	81.7
797.49005	28.1
798.86151	297.8
800.39496	63.1
801.92133	6.0
802.52826	3.9
804.06989	239.4
805.09674	787.3	b (7) (1+)-H2O
805.88470	232.8
806.48596	195.0
807.60181	55.2
808.46869	29.1
809.78052	21.5
811.39972	59.5
812.36267	60.0
813.56763	3.6
814.65125	42.4
816.02777	35.7
816.72644	14.4
818.56482	528.2
819.49670	305.6
820.57910	46.5
821.55176	46.0
822.52094	167.0	b (7) (1+)
823.47296	75.8
824.64240	38.7
825.45844	52.5
826.62549	35.3
827.54553	20.7
828.37579	8.1
829.45313	4.0
830.75537	10.1
831.53674	9.0
833.45526	912.0	y (7) (1+)
834.53436	279.3
835.32288	21.0
836.80981	44.8
837.64337	19.0
838.50574	41.3
839.51648	95.5
840.53741	128.9
841.39429	201.2
842.32874	238.7
843.52551	11.5
846.45563	7.2
847.48462	170.7
850.54797	14.9
851.62659	13.9
852.67023	38.1
853.41498	39.0
854.54041	27.3
857.42480	287.5
861.54633	11.6
862.75934	9.8
863.58960	3.0
864.61182	39.2
865.58820	6.4
866.66168	13.9
867.60815	37.1
868.66980	13.2
869.57471	13.5
870.41675	13.6
871.57104	4.1
874.64984	57.6
875.54193	12.5
878.58099	67.4
879.47638	36.2
880.56177	14.2
881.43665	46.9
882.52710	10.0
883.46704	2.9
884.54083	18.0
886.34265	64.6
887.48767	12.6
888.53998	14.6
890.77795	3.2
892.56146	10.2
893.59509	6.5
894.47461	19.6
895.80780	8.5
898.39923	527.8
899.50140	168.8
900.49597	82.3
901.22278	13.7
903.62946	9.9
904.63196	42.6
906.39618	4.9
910.50861	9.6
911.59204	344.9
912.63953	207.8
913.55566	35.4
914.56830	13.9
915.54431	13.3
917.46887	6.4
918.60681	25.4
919.54968	82.3
920.60565	131.9
921.85626	76.3
922.70361	17.5
923.69470	10.9
925.47546	12.8
926.36481	41.1
927.64667	26.7
928.49329	2.3
931.56134	14.5
932.94904	6.9
933.67749	21.7
934.39948	16.3
935.56012	20.5
936.62366	42.6
937.58087	178.6	b (8) (1+)
938.50287	75.3
939.20642	5.9
940.20209	20.7
943.53424	8.8
944.55200	57.4
945.47424	58.4
946.53534	51.8
947.54883	15.8
948.55627	10.4
949.31012	9.4
950.54187	32.8
951.50476	118.7
952.56158	54.7
953.53088	157.3
954.58948	160.6
955.53467	735.3
956.54144	274.7
957.43030	29.6
962.51624	952.7	y (8) (1+)
963.58148	486.7
964.49127	21.8
965.42194	19.1
967.07422	6.3
968.52527	59.5
969.49817	59.8
970.44342	34.7
971.65704	131.0
973.76160	4.0
975.58600	44.3
976.60718	57.6
977.75891	18.8
979.44733	7.0
980.49951	68.2
981.58630	79.5
982.55518	11.5
984.45764	3.8
985.45917	7.8
989.65613	13.3
995.67487	27.7
996.42041	10.3
997.64203	60.4
1003.32343	16.7
1004.61920	7.6
1006.53821	6.5
1007.60400	37.0
1008.53613	14.1
1010.98047	14.2
1011.67902	151.4
1012.56592	40.1
1013.57733	21.6
1014.45062	14.3
1015.51636	23.3
1016.62177	38.4
1019.17773	2.5
1020.61261	14.7
1021.59448	2.2
1022.58783	13.5
1023.47784	37.5
1025.63147	3.7
1030.45630	9.9
1031.36499	11.8
1032.45215	39.2
1033.55334	138.0	y (9) (1+)
1034.81287	42.7
1038.54822	11.4
1041.56787	4.8
1044.46985	6.9
1049.47119	90.4
1050.48877	136.2	b (9) (1+)
1051.51880	65.7
1056.82178	11.7
1063.62427	3.9
1064.90710	24.4
1066.66663	18.7
1067.56042	10.6
1069.59705	10.0
1076.57275	3.8
1081.82556	3.6
1082.53333	11.3
1083.58362	11.3
1084.54309	3.0
1091.36292	17.0
1098.49341	8.3
1099.71289	7.2
1118.82861	22.9
1128.76721	7.8
1132.79114	3.1
1137.75403	4.4
1154.80798	4.5
1159.80139	4.2
1164.55322	3.7
1167.82507	3.0
1200.51489	10.0
1207.74707	9.2
