# Supplementary material for: Top-Down and Bottom-Up Identification of Proteins by Liquid Extraction Surface Analysis Mass Spectrometry of Healthy and Diseased Human Liver Tissue
Source: J Am Soc Mass Spectrom. 2014 Sep 3;25(11):1953–61. doi: 10.1007/s13361-014-0967-z (PMC4197381; doi:10.1007/s13361-014-0967-z)
Supplement: Supplementary file 7 — (ZIP 2096 kb) [file 13361_2014_967_MOESM7_ESM.zip › data/MDAYALAPYAGAGPLVGVPGVGAPTPFSFPK_-5_4_45312.txt]

       m/z	          i	matches
 222.05132	       2.8
 235.35965	       5.5
 241.27612	       2.4
 250.31641	       3.0
 251.29565	       3.5
 265.36713	       4.5
 265.98248	       9.2
 275.42993	      21.7	b (5) (2+)-H2O, y (7) (3+)
 281.28973	       3.8
 282.54413	      12.6
 290.81958	       6.5
 304.53241	      11.9
 311.59515	       6.7
 315.40082	       6.4
 322.18665	       7.5
 325.08636	       3.1
 331.23962	      10.5
 332.48584	       3.0
 340.35419	      16.4
 341.09503	       6.7
 345.27820	       8.0
 350.33615	       8.4
 357.57123	       2.6
 359.75134	      24.7
 377.34824	      16.7
 384.27161	      12.7
 387.25253	       9.0
 391.41632	       8.8
 393.52588	      28.9
 398.33759	       6.9
 405.36725	       9.5
 411.44647	       7.7
 413.40045	      31.8	y (17) (4+)-NH3, y (17) (4+)-H2O
 420.33148	      24.4
 422.80374	      19.0	b (13) (3+)
 424.69110	       9.8
 429.63629	       5.3
 430.27597	       5.1
 430.98642	       6.2
 433.39108	       7.4
 434.43619	      27.7	y (13) (3+), b (18) (4+)
 446.44022	       6.6
 447.35681	      15.7
 452.43292	       9.0
 456.37708	      41.2	y (19) (4+), b (14) (3+)
 458.51123	       5.1
 459.57965	      18.1	y (4) (1+)-H2O
 460.34857	       8.4
 464.83960	      14.6
 467.56140	      14.2
 472.90704	       9.4
 474.37817	      11.1
 477.36084	     137.8
 478.52368	       8.4
 480.44843	      11.6
 488.60455	       7.5
 490.40997	       4.8
 492.38477	       4.9
 497.30176	       5.6
 498.46582	      44.0	b (9) (2+)-H2O
 499.53003	      18.9
 503.47766	      36.0
 504.32086	       5.2
 506.38641	      10.7
 514.11725	      11.8
 515.48468	       2.3
 520.41888	      23.5	b (16) (3+)-H2O, y (16) (3+)
 521.93372	      42.6
 523.48712	      23.8
 527.45538	      14.4
 530.31573	       4.3
 535.35382	      17.1
 536.52338	      15.7
 538.33862	      11.4
 551.35962	      10.5
 552.77759	      14.2
 557.45605	      18.6	y (17) (3+)
 558.37482	       3.3
 560.36456	       5.7
 565.84692	       3.8
 568.59888	       6.7
 571.09595	      49.3	y (24) (4+), b (11) (2+)
 574.39355	      30.4	y (11) (2+), b (25) (4+)-H2O
 577.40057	       4.0
 578.27417	       5.3
 579.96423	      23.9
 583.33612	       4.7
 584.19861	       8.0
 585.38501	      16.3
 589.41949	       7.8
 590.44910	      27.2	y (18) (3+)
 591.48743	      10.9
 594.37427	       6.0
 595.36932	      24.9
 597.60022	      18.4	b (12) (2+)-H2O
 602.80963	      33.4	y (12) (2+), y (19) (3+)-H2O, y (19) (3+)-NH3, b (26) (4+)
 605.41595	       4.6
 607.45203	      31.3	y (5) (1+)-H2O
 609.49109	       3.8
 611.48645	      25.6	b (19) (3+)
 612.32123	      10.8
 613.37988	       3.2
 614.48535	       2.4
 616.37714	      10.4
 621.63776	      37.8
 628.76599	      15.9
 631.63831	      11.4
 634.76471	      33.7	b (13) (2+)
 635.86530	      57.3	b (27) (4+)-H2O, y (27) (4+)
 636.54419	      25.8
 642.60126	       2.5
 644.41229	      43.1
 645.56744	      23.1	y (21) (3+)-NH3, y (21) (3+)-H2O
 651.15155	      18.7	y (13) (2+), y (21) (3+)
 653.40515	      24.1
 654.73816	      21.9
 655.35077	      25.1
 657.31219	      11.3
 658.07581	      26.0	b (28) (4+)-H2O
 661.45313	       5.0
 664.13708	      26.5
 668.16742	      31.3
 670.50330	      17.2
 672.18335	      11.2
 673.41827	       5.1
 674.56238	       5.4
 680.54602	       4.9
 683.56165	      20.6	b (14) (2+)
 684.93494	      27.9
 686.75317	      57.2
 687.80896	      58.0
 688.54816	       9.2
 689.17554	       3.5
 689.82892	       8.6
 691.97504	      28.2	y (14) (2+)-H2O, y (14) (2+)-NH3
 692.66541	      16.9
 696.10492	      31.5
 698.44006	      11.6
 699.44891	       4.3
 700.55713	      11.2
 701.44598	      24.2	y (14) (2+)
 702.38892	       5.4
 703.08057	      19.8
 706.51447	      52.6
 707.59851	       8.2
 708.83569	      27.5
 709.65472	      72.8
 710.45471	      10.9
 713.76001	       9.6
 714.38770	       7.1
 715.47144	      52.0
 722.77557	      78.0	y (30) (4+), y (6) (1+), y (23) (3+)-H2O, b (30) (4+)
 723.53204	      43.8	y (23) (3+)-NH3
 724.48407	      29.4
 727.58032	      29.8
 729.50592	      77.2	y (15) (2+), y (23) (3+)
 730.22089	      42.5	b (15) (2+)-H2O
 731.01001	       8.3
 733.78662	      42.7	b (7) (1+)-H2O
 736.73987	      44.2
 738.03345	      53.4	b (24) (3+)
 738.84998	      24.1
 741.60797	     135.1
 742.48022	     149.3
 743.15717	      17.2
 743.85071	      10.8
 744.64471	       5.0
 745.28455	       6.4
 746.07104	      15.2
 747.91931	      21.2
 748.61432	      21.2
 749.80206	      17.5
 750.52130	      83.6	[M+4H] (4+)-NH3-H2O
 758.51581	       6.9
 759.40930	      10.5
 767.99982	      25.0
 772.28241	      76.2	b (25) (3+)
 777.73724	      29.9
 780.99353	      98.1	b (16) (2+)-H2O
 781.75085	      43.4
 791.71710	      69.1
 792.57776	      87.9
 793.88849	       3.9
 794.54041	      14.8
 801.42621	      60.9
 804.17853	      19.2	b (26) (3+)
 806.41296	      63.4	y (7) (1+)-NH3
 807.18176	      48.3
 809.73309	     349.0
 810.51837	      46.1
 813.43182	       7.7
 814.68732	      13.8
 821.19214	       7.1
 822.76361	      29.5	y (26) (3+), y (7) (1+)
 825.00934	       8.6
 833.40131	       2.6
 834.14288	       4.5
 836.52631	       7.0
 840.39807	      69.4	y (27) (3+)-H2O, y (27) (3+)-NH3
 842.18646	      12.4
 844.44476	      11.4
 847.84796	      26.2	b (27) (3+)-H2O
 848.45673	      14.3
 850.54602	      17.6
 853.35577	      14.3
 854.17444	      32.0
 856.04480	      12.9
 857.71161	      48.1	b (18) (2+)-H2O
 859.08929	      18.0
 860.45166	      47.0
 862.59167	      22.3
 865.04053	      46.6
 866.26898	      16.3
 874.11316	      57.0
 875.15894	      12.7
 877.63159	       2.3
 879.43231	      17.7
 883.42755	     222.4	y (18) (2+)
 884.70306	      31.5
 888.18713	      17.2
 889.55634	       4.4
 891.58936	      10.4
 893.94128	      64.0
 894.69324	       2.3
 896.92249	      15.3
 900.13239	       8.0
 903.20020	      30.6	y (19) (2+)-NH3, y (8) (1+)-H2O, y (19) (2+)-H2O, y (8) (1+)-NH3
 907.51160	       3.8
 912.65405	      13.4
 914.46881	       6.3
 915.09363	      25.0
 917.01691	      19.0
 921.84802	      36.4
 924.17584	      10.3
 925.53638	      22.0	y (29) (3+), b (29) (3+)-H2O
 928.34619	       3.9
 931.18939	      18.9	b (29) (3+)
 932.02649	      19.9
 939.61176	       8.8
 945.26538	      39.9	b (20) (2+)
 945.98236	      46.9
 949.08014	      25.3
 950.65112	       9.0
 953.81506	       2.3
 960.63281	       4.5
 962.03967	      34.5
 963.12238	       9.3
 964.32379	      13.5
 965.57556	       2.2
 971.71442	       3.7
 976.59827	       9.1
 979.71002	       4.7
 980.65723	      21.3
 984.50854	       2.4
 988.61243	      36.4
 997.69989	      33.2
1000.53479	       7.8
1004.36591	       7.6
1005.66266	      18.2
1007.52496	       5.1
1008.72260	       4.4
1012.26044	      19.6	y (22) (2+), b (9) (1+)
1022.06427	      14.3
1024.49207	      17.8
1025.47632	      11.5
1028.62598	       9.0
1031.66748	      10.9
1035.69946	       8.6
1036.57568	      27.6
1039.53149	      18.8
1042.19617	       4.9
1043.21863	      16.8
1047.95850	      23.6
1048.56067	      62.9	y (10) (1+), b (23) (2+)-H2O
1049.68665	      15.7
1053.61816	      19.0
1059.68787	       2.3
1062.16858	       8.0
1063.69861	      11.4
1074.78174	      14.4
1077.03674	       5.4
1077.73474	       6.9
1078.95886	      11.0
1084.54639	      25.7	y (23) (2+)-NH3, y (23) (2+)-H2O
1085.55310	      12.0
1102.58435	       3.6
1103.79028	       3.1
1121.75525	      12.1
1122.48560	       3.5
1134.30005	      15.6
1136.28149	       3.9
1142.73730	       3.2
1153.58948	       9.7
1154.58630	       6.5
1157.62964	      32.1	b (25) (2+)
1175.69861	       5.1
1176.79980	       9.6
1208.65442	      13.6
1211.08789	       6.6
1211.95691	       9.3
1214.32324	       6.6
1215.98108	      12.0
1224.39697	      50.6	y (26) (2+)-H2O
1225.82751	      18.5	y (26) (2+)-NH3
1231.46667	       5.0
1244.59607	      20.9
1252.69885	       4.6
1263.77856	       8.2
1270.70239	      24.2	b (27) (2+)-H2O
1271.73584	       3.9
1289.79626	      18.0
1304.63904	       3.5
1307.98474	      11.9
1308.80029	       9.3
1327.64014	      16.2
1337.56238	       9.5
1343.68372	       5.6
1367.71667	       8.3
1382.94995	      29.3	y (14) (1+)-H2O, y (14) (1+)-NH3
1428.53748	       4.0
1458.88171	      16.6
1463.85620	       5.3
1474.80225	      19.7
1492.90320	      10.3
1613.30981	      12.0
1616.15234	       3.8
1676.72778	      19.5
1730.21521	      17.2
1779.06665	      13.8
