# Supplementary material for: Top-Down and Bottom-Up Identification of Proteins by Liquid Extraction Surface Analysis Mass Spectrometry of Healthy and Diseased Human Liver Tissue
Source: J Am Soc Mass Spectrom. 2014 Sep 3;25(11):1953–61. doi: 10.1007/s13361-014-0967-z (PMC4197381; doi:10.1007/s13361-014-0967-z)
Supplement: Supplementary file 7 — (ZIP 2096 kb) [file 13361_2014_967_MOESM7_ESM.zip › data/TGTTGQSGAESGTTEPSAR_-5_4_19529.txt]

m/z	i	matches
169.16786	13.6
170.13741	21.8
171.14012	16.0
172.00513	13.6
175.23413	3.0
177.16199	6.1
180.03052	2.8
181.17308	29.7
182.20053	6.0
184.37851	14.8
185.20250	13.3
187.00891	81.9
188.43810	7.2
192.26854	14.0
196.07196	3.2
199.17487	48.8
201.22110	15.8
209.25705	44.5
212.23889	5.0
213.08377	8.0
214.20117	16.0
215.21228	5.1
216.20290	149.1
217.31665	4.5
218.27667	4.9
219.29739	16.3
223.33887	10.5
226.21619	4.1
227.10567	62.0
228.34859	12.6
229.17110	4.9
230.08780	8.0
231.29729	2.3
232.17390	5.8
234.21805	37.4
237.50211	5.7
238.20210	3.2
239.06702	9.9
240.28754	23.1
241.30608	9.3
242.20740	15.5
244.22235	281.8
245.22169	33.1
249.22379	22.4
250.35400	4.0
253.48270	28.8
254.31067	18.6
255.13385	14.3
256.31363	3.2
258.40903	7.0
259.09497	2.8
260.24173	11.3
261.20526	17.6
262.45990	4.9
265.30704	2.6
266.03607	4.1
267.30319	9.5
268.25665	15.2
269.13983	2.8
270.22867	13.0
271.24539	10.6
272.18997	10.7
273.24091	28.3
274.33813	5.4
274.94531	14.4
276.34387	66.2
277.38855	57.9
278.25848	8.0
280.24216	14.6
283.04553	3.6
286.38773	23.8
287.37421	4.3
288.34406	39.6
289.27301	18.5
289.95776	4.7
291.26215	7.3
293.44949	15.9
294.55887	44.3
295.16965	9.0
296.14963	5.1
298.36917	9.4
300.38141	81.3
301.29883	8.4
303.44061	71.0
304.22128	46.0
305.38367	3.4
306.57651	11.1
307.25729	9.0
308.71988	517.6	b (7) (2+)-H2O, b (7) (2+)-NH3
309.36591	58.0
310.37152	16.4
312.14835	2.6
313.42490	16.5
315.57208	33.3
316.34760	17.4
317.32397	848.1	b (7) (2+)
317.97458	210.4
320.53845	5.9
322.40256	7.6
323.21753	2.1
324.22064	2.6
327.49860	6.9
328.41397	39.3
330.23688	5.9
331.31683	406.8	y (6) (2+)
332.30051	39.2
333.14386	14.7
336.76276	80.7
338.49866	5.5
339.46484	26.0
340.44751	43.7
341.27972	6.5
343.30154	9.1
344.28656	22.6
345.91458	920.1	b (8) (2+), y (10) (3+), b (12) (3+)
347.30893	69.1
348.48785	12.2
350.22607	4.5
352.30469	11.3
353.56738	32.3
354.45251	46.8
355.34314	14.0
356.43433	13.4
357.40698	35.2
358.20221	19.1
359.35358	47.5
360.18268	17.5
362.43298	6.3
363.46481	32.3
364.38330	37.0
365.44324	9.0
367.13806	36.8
368.35132	16.2
369.44363	4.0
370.44861	18.1
371.52625	94.9
372.44324	104.2
373.40985	50.0
375.23315	48.9
376.34454	5.3
377.31088	8.2
378.43079	5.5
380.52856	329.4	y (7) (2+), b (9) (2+)
381.44574	12.2
382.31061	12.2
383.32242	9.3
384.31918	4.0
385.38800	42.5
386.44745	33.2
387.44827	32.1
388.38135	172.3
389.39594	2859.5
390.38782	744.3
391.34546	94.5
392.41565	4.3
393.56732	28.2
394.64191	18.7
395.25311	11.3
396.28845	7.6
397.54089	42.5
398.44333	13.4
399.26791	10.7
400.41925	20.7
401.34750	68.9
402.15314	62.6
402.92310	35.9
404.37836	21.3
405.65268	16.1
407.68628	9.7
408.38251	9.7
409.35864	47.8
410.34357	20.1
411.42224	34.2
412.33380	29.8
413.10272	33.0
414.70233	24.5
415.31653	36.0
416.30939	7.5
417.07751	11.9
418.34045	3.0
419.39728	37.6
420.40491	20.3
421.31689	5.4
422.34924	10.3
424.36096	25.9
425.21375	15.2
426.24884	20.4
427.62793	10.2
429.29382	303.1
430.44080	235.9
431.50305	43.8
433.76904	10.1
435.36395	60.7
436.51288	72.7
437.34015	74.1
438.25409	46.1
439.42755	82.6
441.28058	46.4
442.62750	20.8
444.38605	86.8
445.74054	410.0	b (10) (2+)
446.46332	123.4
447.35095	5678.1
448.29297	747.5
449.34332	40.1
451.20142	44.0
452.23792	58.0
453.38824	242.5
454.55865	17.3
455.37091	16.7
456.33936	8.1
457.37238	25.3
458.17737	5.3
459.44916	9.7
460.51331	7.5
461.44080	49.1
463.20123	19.2
464.05310	51.0
465.37317	28.1
466.38849	50.5
467.31940	92.6
468.47864	79.5
469.56104	128.3
470.28412	28.0
471.32501	35.0
472.37616	6.4
473.30170	9.6
474.20111	19.4
474.90210	15.8
476.36841	5.3
477.56476	88.6
478.72870	41.8
480.84247	26.5
481.55884	12.8
482.45813	48.3
483.38196	26.8
484.28143	94.1
485.36713	55.4
486.60132	233.3
487.35773	87.0
488.95032	113.2
489.73425	11.8
490.35455	5.9
491.96033	126.1
492.68048	34.8
493.32623	45.2
494.03442	22.9
495.11841	56.8
495.90717	525.4
496.88153	15.9
497.55939	39.3
498.33783	9.3
499.46570	35.0
500.62354	194.1
501.35529	179.8
502.40521	459.1
503.38672	26.9
504.68182	3.9
506.57874	529.0	y (16) (3+)-H2O, y (16) (3+)-NH3
507.42615	196.9
508.41718	93.2
509.80267	1142.5	b (12) (2+)-NH3, y (10) (2+)-NH3
510.65015	21.1
511.54688	53.6
512.42523	70.1
513.39929	64.8
514.52722	55.6
515.65991	110.6
516.53314	107.4
517.67883	183.4
518.66748	110.2
519.48444	35.9
520.28278	17.6
521.21753	52.8
522.33997	101.1
523.46912	74.1
524.45422	141.9
525.35901	53.2
526.44855	109.9
528.22620	91.9
529.39417	6.2
530.58801	278.0
531.65845	52.0
533.12799	27.0
534.28448	136.7
535.21246	169.6
536.28931	166.1
537.36652	185.9
538.33063	83.4
539.32300	142.8
540.06537	43.8
541.26587	197.7
542.67328	133.4
544.22882	1053.2	y (11) (2+)-NH3, y (11) (2+)-H2O
544.83624	129.8
545.99414	84.1
547.19183	72.7
548.47601	65.5
549.65204	113.5
550.28448	162.2
551.39374	580.8
552.37665	91.6
553.36444	1682.0	y (11) (2+)
554.36584	145.4
555.16144	117.3
556.21783	157.9
557.24341	142.9
558.02802	8.2
558.73083	185.7
559.46490	161.7
560.51373	117.0
561.59680	140.9
562.51447	114.5
563.65454	498.7
564.36993	348.2
565.47278	68.0
566.41962	45.5
567.66217	135.9
568.54333	108.9
569.58801	81.0
570.41925	78.8
571.34491	106.1
572.88208	3169.0	y (12) (2+)-H2O, y (12) (2+)-NH3
573.94940	84.3
575.12427	51.2
576.10883	73.9
577.14783	225.4
578.31494	180.9
579.39252	122.6
580.48438	592.5
581.44702	1375.5	y (12) (2+)
582.36182	607.9
583.55896	211.7
584.34357	116.3
584.98071	29.4
586.28192	251.0
587.12164	3726.0	[M+3H] (3+)-NH3-H2O
588.20996	61.7
589.60413	917.2
590.47266	147.1
591.47076	129.7
592.26788	211.9
593.12665	118.1
596.15222	15.8
597.11859	3.8
598.42786	121.9
599.35883	5.0
600.05615	8.1
603.61859	56.7
604.69971	57.6
605.39526	17.4
606.36951	44.9
607.80426	19.0
609.49738	50.1
610.12616	16.4
611.52966	39.7
612.73761	48.6
613.44653	12.4
615.51477	212.0
616.50244	29.7
617.48956	106.4
618.42548	257.8
619.64880	90.6
620.58911	18.2
621.72394	25.2
622.44202	20.6
624.03113	136.2
624.84009	51.9
626.35779	15.3
627.60309	20.5
628.82593	75.0
629.54498	131.7
630.71869	49.7
631.41693	17.8
633.40533	3141.8	b (7) (1+)
634.39795	578.8
635.46875	35.6
636.96246	100.9
638.16559	92.2
639.34448	106.6
641.18134	41.5
643.43286	58.8
644.71515	131.3
645.46515	67.9
646.16852	8.1
647.26355	564.2
648.24158	46.3
650.37201	25.7
651.92181	645.2
653.02374	166.0
653.89514	79.2
655.52478	154.9
656.73547	224.7
657.46185	245.6
658.35956	10.3
659.64978	129.0
660.96649	1382.5	y (6) (1+)
661.80981	65.1
662.46423	35.4
663.46735	29.2
664.68158	90.2
666.00757	1947.6
666.81067	84.3
668.54529	120.9
669.23108	63.6
670.32129	12.8
671.82184	48.9
672.57123	89.8
673.45435	87.7
675.01672	3918.7	b (15) (2+)-H2O, b (15) (2+)-NH3
675.94427	280.7
676.79291	32.3
678.83527	42.4
680.45166	49.2
681.22229	44.8
682.10510	19.3
683.53113	10.0
684.33514	18.1
685.63135	107.8
686.69116	110.9
687.42639	64.1
688.37439	3.2
689.50604	168.0
690.44067	1884.0	b (8) (1+)
691.49677	410.8
692.29077	22.1
694.27490	257.6
694.92621	164.4
696.38336	57.9
697.14960	30.0
698.86908	75.7
699.47266	19.6
700.37842	8.0
701.46313	26.3
702.16656	27.8
703.45758	896.2
704.19666	10.1
705.36670	18.5
706.87964	32.2
708.01666	62.8
709.25757	20.5
710.72791	84.6
711.61017	86.7
712.39612	34.5
713.39594	29.4
714.47577	8.9
715.58948	41.1
716.29694	48.6
717.52826	77.7
720.61511	4.0
722.07996	69.0
723.45105	6.9
725.16089	3.2
726.64325	118.9
727.62708	7.7
728.70032	38.7
729.62415	68.9
731.44989	11.9
732.44122	4.7
733.54724	36.4
734.40784	2.7
735.61890	35.8
736.80463	111.9
738.50195	1.6
739.27863	26.3
741.28827	42.8
742.28448	38.9
743.57819	37.1
744.52173	65.8
745.43689	50.6
746.83063	36.1
747.57776	22.0
748.29529	12.2
749.54102	48.3
750.56372	95.5
751.59314	40.5
752.50903	29.0
753.61255	6.2
755.37549	58.7
756.56757	25.5
759.27393	1210.0	y (16) (2+)-H2O, y (16) (2+)-NH3
760.23737	483.0
761.20306	93.9
763.25177	62.2
764.52466	4.1
765.58588	24.6
766.70959	72.8
767.71753	67.1
768.92767	65.7
769.58398	46.7
770.52020	15.4
771.19562	32.8
773.34167	18.7
774.39429	121.8
775.33612	75.7
776.50934	107.4
777.47742	2220.8
778.50580	544.8
779.41486	15.2
781.09064	37.8
782.08746	44.3
783.14514	17.6
784.66736	68.3
785.59033	10.2
786.55981	26.5
787.39392	16.8
788.59033	51.5
789.68652	53.8
790.47638	35.4
791.68048	39.6
792.46729	205.7
793.46088	89.0
794.75299	212.0
795.74225	66.0
796.59784	49.0
797.64044	14.8
800.65027	3.3
801.71088	16.8
802.65546	149.4
803.52576	89.9
804.50842	32.2
805.46716	33.4
808.74323	54.2
810.27557	52.6
811.28906	292.4	b (18) (2+)
812.14154	83.4
812.95581	35.8
814.38544	6.8
815.40125	24.4
816.37567	4.2
817.82391	21.6
818.45703	12.8
819.08533	18.4
819.81549	48.9
821.23883	19.4
823.52740	19.1
824.65002	147.1
825.44489	37.7
827.27875	93.0
828.56195	7.3
831.54370	11.4
832.50592	31.2
833.50049	41.6
834.59613	31.3
836.39716	5.0
838.00757	37.2
839.28180	80.5
840.27960	35.4
842.03149	51.9
842.89166	87.4
843.66089	15.0
844.43976	12.1
845.40503	7.7
846.18805	15.1
847.33514	44.0
848.46521	16.6
849.42078	31.8
850.54248	25.4
851.40765	22.5
853.11578	61.1
854.64117	37.0
856.47388	7.0
858.55957	151.1
860.07404	4.4
860.94580	5.3
861.55664	18.3
862.35736	38.7
863.52167	19.7
866.16046	25.3
867.22205	15.5
867.89532	13.2
868.59314	136.3
869.44794	42.6
870.46252	5.3
871.90558	44.0
872.91162	56.5
873.67828	57.4
874.61127	16.8
875.55347	24.9
876.39130	29.9
877.39655	24.4
878.54712	3.2
880.65106	6.8
881.40967	15.4
883.45239	7.6
884.51501	10.9
887.38684	257.5
888.37286	103.2
890.50549	42.3
891.51416	24.2
892.45715	4.5
893.49902	8.2
895.39069	4.3
896.37994	8.3
898.49664	13.3
900.62256	20.8
901.31036	21.1
902.21313	37.4
904.68488	125.0
905.41382	1449.5	y (9) (1+)
906.37494	424.2
907.27881	31.8
908.10468	23.4
909.48090	10.7
910.54681	42.8
911.29895	12.4
912.60266	41.8
913.60480	18.6
914.74457	11.4
917.52649	9.8
919.81195	31.4
920.51215	12.1
921.53497	28.6
922.59631	11.4
923.35419	40.5
924.56903	20.4
927.67072	16.4
929.39996	20.8
930.31476	41.6
931.50012	25.9
934.62927	17.3
936.25873	19.2
937.46637	26.2
938.55157	8.8
939.33667	6.0
940.77905	6.1
942.62708	4.0
943.64996	75.5
945.54242	6.8
946.41174	6.7
947.54755	51.2
948.48694	13.6
949.62262	13.3
950.55920	28.5
951.60803	9.5
953.91827	20.8
954.68829	9.1
956.35175	53.9
957.56030	2.0
959.64850	28.4
961.45508	14.4
967.56818	13.5
969.50244	38.4
970.39508	12.4
971.63208	101.5
972.44135	25.3
973.32312	35.0
974.51740	19.3
976.56189	9.6
979.34698	33.8
981.45935	9.7
982.52435	55.9
983.65393	71.4
984.65363	9.9
985.71710	11.3
988.96399	14.5
990.10504	35.3
992.43671	63.3
993.46698	29.0
995.74573	36.2
996.67139	10.6
997.64459	10.2
998.81738	8.1
1000.43365	864.0
1001.53113	228.6
1002.55811	24.1
1003.62701	8.2
1004.63190	7.9
1006.83435	9.1
1008.36853	5.2
1012.82526	65.5
1013.74799	40.2
1014.46552	28.4
1016.46655	12.2
1017.38605	19.0
1018.40680	1868.8
1019.44574	727.7
1020.55518	26.9
1021.70020	24.5
1023.73193	36.3
1024.59961	10.5
1025.61707	89.7
1026.83813	74.7
1027.61169	3.2
1028.61975	7.8
1031.41272	345.0
1032.42261	151.1
1033.78918	66.9
1034.49841	56.0
1035.54102	20.7
1037.70117	17.7
1042.46094	14.1
1043.46924	22.6
1044.43384	6.3
1048.55103	10.4
1049.37012	94.6
1050.08228	25.0
1051.64307	20.3
1052.60132	24.9
1053.54114	7.8
1057.56567	6.8
1060.12756	26.5
1061.61609	19.1
1062.39404	2.7
1069.52649	88.1
1070.34497	12.1
1071.47327	3.5
1073.41296	32.2
1074.38953	36.2
1078.66577	12.6
1083.48083	15.1
1084.60645	10.0
1085.80933	28.0
1087.43579	234.4
1088.42896	103.4
1089.82666	17.0
1090.65894	3.4
1091.49414	2.3
1092.31799	5.5
1097.60706	12.8
1098.56055	16.3
1100.04041	13.4
1100.70935	5.4
1104.40942	8.1
1105.63123	611.9	y (11) (1+)
1106.44434	174.4
1107.40125	6.5
1111.77258	11.0
1112.42126	9.7
1117.37891	2.7
1118.63574	12.9
1119.70837	6.1
1120.60889	5.7
1122.49231	3.4
1126.57764	37.4
1127.57385	10.4
1131.41785	7.7
1135.54797	8.7
1138.57373	6.7
1141.56848	9.6
1142.63269	8.3
1144.53308	285.5	y (12) (1+)-H2O
1145.56750	129.8
1159.28967	23.6
1160.63965	41.4
1162.49097	1116.0	y (12) (1+)
1163.44995	481.1
1164.33374	44.5
1172.62537	11.8
1179.73291	22.4
1186.23816	17.7
1190.48157	7.6
1191.45447	13.6
1197.60815	4.9
1200.61938	43.9
1206.64526	4.5
1217.43628	99.6
1219.60510	14.4
1220.47778	6.2
1229.68579	7.6
1231.37048	8.0
1233.65540	12.3
1235.41760	108.1
1236.47949	50.1
1247.71692	15.7
1248.63440	16.1
1258.56653	4.4
1265.68445	8.5
1276.41443	18.3
1277.59082	24.2
1278.64905	24.0
1287.42139	5.5
1292.46399	14.8
1308.19312	12.8
1326.72693	17.1
1334.66138	4.0
1348.49915	23.9
1349.66174	7.2
1350.62366	17.1
1468.77698	3.9
1497.91479	6.3
