# Supplementary material for: Top-Down and Bottom-Up Identification of Proteins by Liquid Extraction Surface Analysis Mass Spectrometry of Healthy and Diseased Human Liver Tissue
Source: J Am Soc Mass Spectrom. 2014 Sep 3;25(11):1953–61. doi: 10.1007/s13361-014-0967-z (PMC4197381; doi:10.1007/s13361-014-0967-z)
Supplement: Supplementary file 7 — (ZIP 2096 kb) [file 13361_2014_967_MOESM7_ESM.zip › data/NLIEWLNK_-5_4_21623.txt]

m/z	i	matches
146.02042	5.5
148.19676	11.9
151.11447	6.6
153.15186	10.7
155.20480	19.3
156.23344	20.7
157.21780	14.5
158.14171	7.4
159.20926	8.5
161.28630	5.2
162.40631	6.1
170.08221	7.6
171.20267	12.8
173.16524	50.9
175.33218	58.8
176.15346	10.3
177.28255	43.1
181.08447	12.6
183.22659	46.5
184.17532	26.7
185.13411	15.3
186.30247	6.4
187.41530	10.6
188.37506	6.3
189.24918	4.9
192.16872	10.5
196.13765	18.7
197.83087	6.2
199.15421	156.4
200.21893	476.3
201.25444	56.0
202.22784	10.7
207.23724	10.0
208.42928	2.9
209.23117	9.9
211.01476	23.6
213.67999	19.2
215.23340	28.6
216.18668	12.9
217.25276	30.5
218.26794	18.1
219.51558	46.3
221.22604	48.3
222.23099	4.5
223.37778	10.6
224.23795	11.3
226.38077	24.7
227.62349	36.0
228.28561	351.6
229.20087	105.5
230.18214	3.0
232.13510	10.8
234.23010	21.3
235.13303	9.6
236.33228	3.9
238.07556	24.3
239.25046	40.9
240.38989	6.6
241.24454	35.4
242.19086	2.6
243.31842	63.2
244.27567	36.7
245.13277	52.7
246.32874	4.8
247.16937	5.6
249.52359	25.8
252.28493	25.1
253.47585	29.1
254.35150	29.7
255.49976	11.1
257.34009	47.6
258.12286	4.4
259.29135	45.9
260.31781	49.5
261.27557	103.3
262.27698	104.7
263.34827	26.8
264.25513	7.4
265.17590	26.2
266.34097	7.5
269.11133	19.4
270.22110	2.3
271.28003	21.0
272.30930	69.9
273.27216	7.7
275.22327	3.9
277.28391	13.5
279.23016	8.8
283.39307	203.7
284.55057	18.9
285.43506	22.6
287.08710	121.7
287.99908	25.9
289.03784	32.8
290.37854	25.6
291.43344	3.5
292.47614	8.5
293.35202	12.6
294.20465	5.5
295.29868	11.7
296.42181	12.9
297.29575	15.6
299.27838	2.6
300.55096	7.2
302.24628	59.5
303.30798	38.4
304.37152	109.7
305.35361	141.5
306.42773	24.3
307.27179	16.3
308.33945	2.4
309.29962	26.9
310.44293	43.0
311.32739	80.4
312.49167	63.3
313.47519	56.6
314.38177	16.8
317.36444	82.5
319.05203	4.4
320.43054	16.7
321.58813	12.0
322.48602	20.1
323.38782	53.6
324.41803	20.6
325.37479	36.1
326.01578	23.7
327.32874	425.2
328.44205	15.3
329.43759	44.8
330.36157	26.6
331.42535	66.7
332.31122	28.0
333.54535	18.6
334.39691	9.5
336.05615	19.5
338.43768	25.3
339.62842	21.4
340.55896	13.6
341.38690	332.1
342.44238	79.1
343.41577	56.4
344.06540	10.2
345.72607	45.2
346.62982	14.8
347.27545	11.7
348.34540	47.3
349.32037	77.8
350.39093	26.5
351.46899	92.2
353.32788	77.4
354.53369	33.8
355.55652	2.6
356.49237	44.6
357.42114	73.2
358.54187	30.8
359.72699	10.7
360.54919	3.4
361.41913	22.1
362.43213	19.7
363.49130	39.2
364.71729	3.1
366.52570	10.2
367.27325	53.7
368.38019	15.1
369.55225	5.6
370.33871	23.6
371.38605	108.1
374.41016	87.1
375.36774	236.5
376.39514	22.3
377.36618	4.5
379.39850	7.2
380.45831	10.7
381.48947	23.8
383.47516	27.7
384.66412	40.8
385.36145	213.7
386.10284	45.5
387.33575	32.3
388.02722	7.9
389.47601	20.4
390.45313	5.0
391.38989	65.4
392.46118	74.8
393.49017	185.4
395.31860	93.0
396.96826	65.9
397.68976	4.6
399.12201	61.6
400.38922	30.5
401.28400	27.8
402.28992	132.6
403.48505	74.0
405.31122	21.8
405.94067	32.6
408.58154	6.0
409.42712	105.8
410.28271	17.6
411.36261	162.8
412.40729	152.3
413.39130	204.0
414.41412	32.1
415.39221	32.5
416.42975	90.8
417.35553	47.5
418.35223	115.0
419.31116	51.6
420.24982	42.8
423.29138	45.5
424.57605	24.7
426.37177	34.9
427.30609	20.0
428.43457	11.0
429.73431	36.6
430.59619	8.0
431.31775	15.4
432.74219	41.4
433.43201	28.0
434.39685	36.6
435.52051	18.2
436.39874	112.5
437.34851	363.0
438.70825	48.7
439.42023	17.2
440.45148	29.3
441.84100	31.8
442.68933	8.6
443.54590	16.1
444.44196	49.7
445.19312	27.5
446.36639	5.8
447.01184	6.6
448.32007	8.0
449.87891	19.8
451.28583	2.5
453.22272	98.6
454.46399	17.6
455.45325	69.3
456.45172	81.6
458.05420	38.2
458.91907	59.3
459.55280	22.7
460.33545	20.5
461.43787	28.0
463.28174	392.6
463.90436	30.3
466.40503	35.9
467.80090	63.5
469.32245	29.0
470.44189	159.6
471.43726	119.5
472.58466	67.9
473.31183	165.9
474.27881	62.2
475.31812	42.6
476.79175	33.7
477.40149	58.0
478.13617	62.4
479.04443	69.5
480.25824	169.7
481.32648	1210.1
482.59589	41.4
483.71075	64.7
484.69623	28.7
485.50739	4.5
486.35559	30.7
487.42645	67.5
488.38373	129.4
489.51019	149.5
490.44092	60.5
491.41260	88.6
492.34711	12.6
493.57660	70.4
494.59534	39.1
495.42389	84.0
496.16028	54.7
497.65680	490.1
498.37720	1655.4	[M+2H] (2+)-NH3-H2O
499.32916	25666.8
500.94220	110.2
502.30872	29.6
503.84375	69.4
504.78241	77.7
506.64563	737.5
507.50104	755.1
508.36908	56.6
509.71252	372.6
510.46661	163.8
511.16620	72.4
515.42865	63.9
516.36426	10.5
517.66296	10.1
521.69611	22.0
524.28955	5.9
526.33856	41.9
527.18054	19.3
530.48413	7.8
534.43457	7.4
537.97821	50.5
539.38446	10.1
540.37152	89.4
541.46100	43.3
542.59167	34.8
543.41144	24.0
544.36633	22.5
545.42993	36.5
547.37653	16.8
549.92450	25.9
551.78589	68.7
554.12518	3.7
555.44189	14.4
557.65552	27.7
559.46185	31.4
560.43347	160.3
561.50439	108.4
562.65363	42.4
565.26385	45.6
566.33679	11.0
567.27374	13.8
568.00201	15.5
570.45313	55.1
572.52423	7.0
573.67358	54.0
575.55701	35.8
576.47028	9.4
579.51422	57.7
580.29773	8.5
583.37195	16.1
586.28998	44.8
587.92352	69.6
590.36066	14.6
590.98828	14.5
592.31494	38.6
593.47894	19.9
595.76758	16.8
597.96997	9.9
599.66736	70.2
600.78857	11.8
602.32269	3.6
603.22852	2.4
604.48761	5.3
605.27875	8.7
606.54541	4.0
607.40417	18.2
608.48102	21.7
609.09839	111.2
610.03668	45.5
611.22034	31.1
612.59717	7.5
613.33893	8.2
614.62671	7.4
617.83246	24.1
618.95642	13.7
621.20593	21.7
622.41797	37.3
623.64679	34.9
624.86298	39.7
626.01208	6.7
626.86267	9.0
630.33636	50.0
632.29102	37.0
633.57245	32.0
634.42017	55.0
636.79846	36.6
637.65735	12.3
638.62610	43.0
639.94958	50.8
640.74908	5.9
641.73822	12.7
642.42480	11.4
643.94733	65.5
644.88489	23.3
645.86670	8.6
647.46606	25.4
649.40112	42.8
650.01147	16.8
651.04944	15.5
651.92987	10.8
653.63843	8.0
654.41437	26.4
655.51672	181.8
656.54590	67.4
657.89691	111.1
658.74664	58.0
659.68311	80.0
660.43677	21.4
662.28662	30.5
663.48804	10.6
664.48761	22.3
665.96436	21.8
669.94086	42.2
671.49872	29.9
672.69208	38.8
674.50983	46.7
675.56744	30.3
676.48999	26.3
677.47284	16.1
679.49969	20.9
682.48920	24.0
683.42682	7.7
685.61578	60.3
687.31799	24.8
688.51605	81.8
689.46649	755.8
690.49451	702.8
691.63885	97.0
692.51575	13.9
694.48920	12.2
696.46631	10.0
698.35010	27.2
701.84552	31.3
703.48187	42.3
704.66882	11.4
706.64716	12.9
708.18304	24.4
709.50287	3.9
711.62317	29.3
713.62512	6.3
714.95026	30.1
715.70898	22.2
717.33057	84.3
718.25562	39.9
719.60400	59.5
720.56635	76.9
721.61243	35.2
722.85107	14.1
723.54413	64.7
724.95746	18.3
725.74548	9.6
726.60614	28.2
730.50928	6.9
731.65491	9.5
732.57373	17.6
733.61517	15.0
738.61530	13.6
742.98834	15.1
745.44574	11.0
749.50024	16.9
751.26099	3.6
752.35199	25.8
753.44592	13.7
755.72021	13.4
756.61285	11.1
757.52087	5.9
758.35645	9.7
763.83173	3.0
764.98364	6.6
766.95752	15.1
767.62708	22.8
768.47937	198.5
769.61047	179.3
770.53143	88.2
771.94806	54.9
773.12299	5.9
773.76959	23.4
775.51117	16.4
778.63867	7.5
781.65112	3.5
784.48383	54.2
785.75073	25.0
786.58112	28.4
790.97815	20.5
792.41742	8.4
793.53479	6.2
802.52264	1301.0	y (6) (1+)
803.57257	1345.4
804.48914	390.0
805.63055	64.5
808.52881	3.4
809.37292	8.0
810.61084	4.3
811.59338	2.4
813.39960	7.8
814.76544	7.1
815.42487	8.7
817.53259	149.5
818.62878	33.9
819.64319	8.7
820.70966	19.7
821.52051	15.6
824.36670	15.0
828.41718	14.4
830.59808	69.3
831.63153	261.1
832.71356	63.6
833.72498	16.6
834.68292	10.5
835.53607	11.4
840.43750	4.6
844.67065	4.7
845.86816	26.5
847.62305	13.5
848.60522	4.3
855.33295	7.0
856.38367	9.4
859.49341	74.7
862.04547	4.7
866.54608	29.4
867.60071	16.6
868.64459	7.4
875.65271	9.2
878.53308	2.3
882.52118	26.0
883.55237	13.1
884.65540	71.2
885.50690	35.7
886.62488	20.8
887.58551	3.3
892.35272	3.7
894.93170	11.4
899.43146	12.2
901.50806	2.7
912.66669	3.4
913.54364	12.1
914.60413	22.1
919.69543	3.6
925.68298	64.2
926.59790	43.1
927.63110	39.5
973.83984	7.4
975.77942	8.5
1025.53223	7.7
