# Supplementary material for: Top-Down and Bottom-Up Identification of Proteins by Liquid Extraction Surface Analysis Mass Spectrometry of Healthy and Diseased Human Liver Tissue
Source: J Am Soc Mass Spectrom. 2014 Sep 3;25(11):1953–61. doi: 10.1007/s13361-014-0967-z (PMC4197381; doi:10.1007/s13361-014-0967-z)
Supplement: Supplementary file 7 — (ZIP 2096 kb) [file 13361_2014_967_MOESM7_ESM.zip › data/IVTYPGELLLQGVHDDVDIILLQD_-5_4_44294.txt]

m/z	i	matches
262.08380	6.6
276.32541	2.0
289.27869	7.7
294.15955	11.7
302.31958	4.7
311.45947	3.6
340.29559	7.7
355.73700	3.1
361.51358	5.4
373.27618	9.2
375.39569	5.8
422.73315	9.8
423.35971	3.9
431.63959	6.9
435.19653	3.3
443.07266	6.3
444.37869	3.4
450.39087	3.8
455.35547	4.0
456.39606	4.7
459.25775	3.1
463.40253	4.3
469.39221	10.5
475.39017	4.5
483.34937	8.3
487.76868	22.7
488.41937	55.4	y (4) (1+)
489.56708	11.3
490.22177	1.9
520.36566	44.2
525.36353	8.5
526.39349	5.9
530.49756	9.0
537.35010	5.8
555.37091	13.5
566.45673	3.2
571.54828	10.5
578.73761	23.0	b (16) (3+)-H2O, b (16) (3+)-NH3
579.46582	9.9
580.54999	10.1
581.46899	13.2
592.86768	18.3
601.47614	33.8	y (5) (1+)
606.27795	8.9
608.11316	2.0
609.44879	15.6
614.50708	7.6
626.33881	3.8
631.45282	8.6
636.05103	3.2
637.63165	2.9
647.50305	5.9
648.43805	14.7
649.07233	24.9	b (18) (3+)-H2O, y (11) (2+)
650.24231	12.8	b (18) (3+)-NH3
651.60406	9.3
653.38281	5.0
656.73157	12.3
657.46118	1.7
661.24274	8.9
666.60626	4.5
675.42371	9.1
678.30084	21.2	y (18) (3+)-NH3
679.51904	6.6
681.54669	8.6
688.03253	15.2	b (19) (3+)-H2O, b (19) (3+)-NH3
696.43408	3.9
712.48401	5.7
713.95795	4.9
717.37372	16.2	y (13) (2+)-NH3, y (13) (2+)-H2O
719.97144	4.8
728.15845	10.3
734.78998	3.4
735.73834	7.6
737.83832	16.7
742.37384	2.2
743.69000	5.7
744.57397	21.4
745.29724	7.3
748.61212	21.8
750.72693	23.4
751.82629	2.8
753.70355	15.4
759.62378	5.1
760.93073	44.2	b (14) (2+), b (7) (1+)
768.99683	195.3	b (21) (3+)
771.60626	2.3
773.30969	19.5
774.59253	15.3
777.75049	6.9
779.00708	6.5
780.38184	4.4
783.69073	22.3	y (21) (3+)-H2O, y (21) (3+)-NH3
787.17291	3.7
788.59125	10.1
790.55872	3.6
794.38068	10.3
806.01428	6.6
807.06885	101.2	b (22) (3+)
808.00409	10.0
812.45624	20.2	y (7) (1+)-NH3
814.53156	25.5
816.02026	25.6	y (22) (3+)-H2O
820.72968	11.6
822.43329	20.6	y (22) (3+)
823.45074	11.3
824.28333	48.4
828.54266	15.5
830.22528	8.6
832.29926	6.8
833.45917	8.9
840.54163	22.7
841.45697	14.8
844.19427	39.7	b (23) (3+)-NH3
845.62280	15.3
846.68427	12.4	y (15) (2+)
847.55927	8.6
848.34772	21.7
849.34015	76.5	b (23) (3+), y (23) (3+)-NH3, y (23) (3+)-H2O
850.33179	41.4
851.56287	2.7
855.10120	8.9
858.46301	9.0
859.51190	37.4
861.21039	25.0
863.73633	49.5
864.34546	8.4
868.69812	9.6
871.51849	9.0
872.87909	4.4
875.48547	20.6	b (16) (2+)
876.77136	65.6
878.59045	13.7
879.94763	6.0
882.34741	19.6	[M+3H] (3+)-NH3-H2O
883.66144	25.7
884.26971	15.4
893.46014	2.9
894.68237	6.0
897.79370	11.1
906.98627	55.5
910.31671	55.6	y (8) (1+)-H2O
914.41876	43.0
915.47845	14.0
916.28705	45.5	b (17) (2+)-H2O, b (17) (2+)-NH3
917.62421	10.0
919.53003	9.8
925.64435	27.5	b (17) (2+)
927.58167	16.2
929.34009	9.4
931.14874	24.2
936.19849	114.5
937.41364	56.4
942.37866	9.0
945.95618	59.3
949.53815	13.8
951.95721	60.8	y (17) (2+)-NH3
954.99188	12.0
955.84521	2.0
957.60950	5.0
958.69775	20.0
959.73120	23.0	y (17) (2+)
961.54620	7.7
964.00806	24.0
965.62256	16.7
967.28693	1.9
971.12390	12.2
974.00085	27.0	b (18) (2+)-NH3, b (18) (2+)-H2O
974.65704	9.7
976.62061	2.5
983.10333	54.0	b (18) (2+)
983.98346	33.3
990.49695	37.4
995.06854	13.0
997.62195	4.7
998.59924	12.6
1002.84210	46.0
1006.37689	45.7
1007.52527	46.3
1010.32025	11.8
1020.45502	16.7
1024.48645	14.4	y (18) (2+)
1025.60400	7.0
1029.35449	34.2
1030.48669	38.5	b (19) (2+)-NH3, b (19) (2+)-H2O
1031.89380	59.3
1038.63745	28.4
1039.95642	117.0	b (19) (2+)
1040.58789	5.1
1042.05566	47.3
1046.85547	85.0
1047.66589	41.0
1048.36353	11.3
1057.18262	18.3
1058.61707	22.7
1060.21716	14.6
1062.78052	46.5
1064.55945	11.7
1071.38013	11.0
1073.74414	3.2
1082.65723	21.9
1083.66589	10.9
1087.22729	66.8	b (20) (2+)-H2O
1088.29858	73.2	b (20) (2+)-NH3
1088.98572	27.0
1091.47888	7.3
1094.63721	18.7
1096.09985	151.1
1096.84143	248.1	b (20) (2+)
1100.65479	18.2
1103.52917	146.9
1107.62476	22.5
1110.30713	25.6
1111.96301	62.6
1112.91016	12.1
1121.64343	17.6
1124.37024	31.3
1131.31030	45.8
1134.08081	34.7
1139.24927	56.4
1143.95654	51.6	b (21) (2+)-H2O, b (21) (2+)-NH3
1144.92603	6.1
1151.80237	58.9
1152.69373	91.4	b (21) (2+)
1153.51953	108.6
1159.70557	15.9
1160.81079	14.8
1161.87134	7.7
1163.83508	6.7
1164.69336	8.8
1168.02612	16.1
1171.50684	13.5
1173.70068	24.0	y (21) (2+)-H2O
1182.90271	17.2	y (21) (2+)
1191.78735	12.9
1197.29358	17.3
1200.65833	78.4	b (22) (2+)-NH3, b (22) (2+)-H2O
1204.68457	9.8
1209.69629	44.9	b (11) (1+)-H2O, b (22) (2+)
1210.31604	20.3	b (11) (1+)-NH3
1211.58472	19.0
1213.70740	5.7
1234.32935	55.4	y (22) (2+)
1248.83728	16.8
1260.13367	19.0
1263.91479	28.1	b (23) (2+)-NH3, b (23) (2+)-H2O
1267.05408	8.1
1268.86328	9.8
1272.78674	2.8
1274.34131	6.8
1282.71021	3.6
1293.81848	5.8
1294.91870	6.9
1311.05786	5.0
1314.88818	4.8
1326.74341	11.9
1331.80676	23.3
1333.68567	3.0
1342.48560	6.2
1349.91003	32.8
1358.90027	20.3
1379.84290	7.1
1383.83423	14.9	b (13) (1+)
1396.63196	50.9
1414.73572	6.1
1439.14709	2.6
1453.59375	10.5
1513.56665	13.0
1640.96411	19.0
1658.14893	7.9
1833.58435	6.8
1840.99670	3.6
1857.92761	10.8
1878.08777	14.5
1881.06946	8.4
1904.13599	5.2
