# Supplementary material for: Top-Down and Bottom-Up Identification of Proteins by Liquid Extraction Surface Analysis Mass Spectrometry of Healthy and Diseased Human Liver Tissue
Source: J Am Soc Mass Spectrom. 2014 Sep 3;25(11):1953–61. doi: 10.1007/s13361-014-0967-z (PMC4197381; doi:10.1007/s13361-014-0967-z)
Supplement: Supplementary file 7 — (ZIP 2096 kb) [file 13361_2014_967_MOESM7_ESM.zip › data/ADFPVDEELGLDLGDLSR_-5_4_838.txt]

m/z	i	matches
170.95215	5.4
175.07716	11.6
185.22905	4.1
186.18846	5.4
188.88712	6.1
192.10480	15.4
194.24495	6.0
196.05104	46.0
197.13756	50.5
198.43700	11.3
199.12303	15.2
199.85519	60.9
200.84772	25.7
203.08722	14.5
204.85376	33.0
208.11478	107.9
209.11765	48.9
211.30878	7.7
212.07819	57.2
214.24290	23.4
215.31361	7.4
216.16190	13.5
217.19208	44.3
218.90950	23.1
221.18341	12.0
222.36502	5.3
223.07306	9.5
225.23793	452.5
226.23560	62.9
227.21318	26.1
228.31186	63.0
229.19301	84.8
232.33786	43.5
233.32716	77.1
235.27997	32.4
236.25450	15.3
237.34711	36.3
239.23471	15.9
242.17966	1485.8
243.24255	97.1
246.26563	2045.6	y (4) (2+)
247.25674	212.5
249.32620	11.7
250.31042	10.7
251.30536	4.7
253.37592	28.1
254.23199	6.1
255.25354	27.1
256.42557	16.7
257.39966	9.1
260.37863	71.2
261.37103	61.8
262.29941	37.6
263.28302	47.2
265.30780	35.7
266.27533	15.1
267.31863	32.2
268.59946	32.3
269.28964	3.7
270.43082	78.7
276.56140	32.9
277.84933	4.3
280.21347	44.9
281.19525	15.4
283.19910	34.9
284.36942	46.6
286.25424	88.1
289.32574	8.3
290.38086	38.9
291.38327	6.0
292.44775	4.9
294.21515	58.2
297.15576	6.2
299.38940	20.8
300.26071	26.9
303.32562	54.0
304.28076	41.9
307.13556	93.2
308.30496	48.7
309.01715	19.0
310.20474	11.5
311.14584	15.0
312.45975	77.3
313.31653	153.6
314.35870	122.9
316.52206	13.4
317.24725	21.9
318.28799	76.2
320.33252	14.5
322.55371	27.8
323.26947	23.4
324.30560	27.6
325.17239	11.8
326.33514	35.4
327.36359	29.8
328.40585	102.0
329.39517	312.5
330.34717	85.0
331.44958	71.3
335.34918	59.2
336.33905	39.6
337.20477	25.0
340.41275	82.9
341.44437	49.2
342.51682	53.8
343.37430	85.4
344.44080	81.9
345.73242	92.1
346.44965	27.5
347.51328	11.2
349.24286	18.8
351.37738	57.5
352.47559	16.5
353.51682	65.6
355.54910	75.1
356.35339	13.1
357.43140	64.2
358.65088	114.2
360.28815	158.6
361.34570	1843.8
362.45941	263.8
363.29797	111.0
364.45557	15.3
365.07019	4.9
366.52661	11.3
367.42841	35.2
370.51990	70.4
371.32971	160.5
372.65094	57.9
373.35455	23.8
374.25085	20.3
375.34286	38.1
377.35498	8.7
378.99451	83.5
379.72266	143.7
381.48077	128.2
382.18170	56.1
383.40894	32.7
384.49030	169.3
385.23566	26.1
386.86923	82.4
387.75458	629.6
388.73895	137.1
389.47681	83.5
390.95953	121.4
391.87329	49.3
394.33926	92.6
395.72610	103.2
396.39462	59.1
398.49622	280.8
399.35931	172.8
400.35254	71.0
400.95560	101.0
402.53198	53.4
403.48129	30.0
405.32227	9.0
407.53751	614.2
408.36948	119.8
409.77579	829.2
410.37836	206.5
411.47559	147.7
412.49884	226.0
413.39899	252.5
414.40479	26.5
415.35529	59.1
416.32745	1496.0
417.36102	291.0
418.29871	107.3
419.46033	4.9
421.34094	10.0
422.70148	98.1
423.36395	7.0
424.38376	63.1
425.47095	51.3
426.20770	107.3
426.99030	59.8
428.34784	192.7
429.57471	108.4
430.46289	189.2
431.51563	112.6
432.32336	1233.1
433.27747	383.4
434.30621	85.8
435.05029	59.3
436.49677	356.9
437.40826	16.8
438.37793	126.3
439.14752	43.8
439.77032	10.2
441.24817	30.3
442.46851	184.7
443.26447	420.5
443.91888	157.1
445.44470	4281.5	y (8) (2+)
446.23663	109.4
446.86157	20.9
447.59558	26.2
448.89807	42.3
450.01563	139.0
451.94647	1831.7	b (8) (2+)
452.84601	69.2
454.42975	93.2
455.27905	127.2
456.51642	72.3
457.41718	51.8
458.43433	41.1
459.56793	213.3
460.70569	93.7
461.64337	134.1
462.40179	28.2
463.57642	63.9
464.86981	73.8
465.66968	21.3
466.44397	155.5
467.24744	5.3
468.33466	95.3
468.96588	5.8
469.74347	223.1
471.03290	400.0
471.87476	149.0
472.49097	165.6
473.64716	272.8
474.52734	133.7
475.45990	110.7
476.73523	132.2
477.50336	85.9
478.83319	849.8
479.88324	150.3
480.83014	708.9
481.54541	158.7
482.45398	64.1
483.42804	178.1
484.43866	322.6
486.08649	1250.0
487.45898	2862.2
488.35455	268.0
489.35254	95.4
490.14862	39.6
491.33466	33.1
492.31799	82.1
494.19250	515.2
494.94940	8878.9
495.90936	269.0
496.99426	79.5
498.60486	93.4
499.49951	75.2
501.66071	396.9
502.51465	37.2
503.41248	104.7
504.44495	11.0
505.45679	78.0
506.27435	13.6
507.49213	567.0
508.47302	257.1
509.39355	763.0
510.74408	55.6
512.15973	112.3
512.98969	257.5
514.42828	46.8
516.42004	2118.3
517.51129	63.7
518.29578	56.1
519.67181	59.1
521.42859	2259.0	y (10) (2+)-H2O, y (10) (2+)-NH3
522.46368	210.7
523.49811	62.0
525.40717	89.1
526.39471	93.5
527.57330	170.2
528.42084	592.4
530.42487	19305.3	b (5) (1+), y (10) (2+), y (5) (1+)-NH3
531.53680	306.4
532.67279	327.2
534.16406	376.2
535.39648	200.5
536.67322	858.7
537.42365	486.1
538.31128	107.1
539.42371	159.5
540.33563	25.4
541.29944	67.2
542.28143	390.4
543.38257	215.1
544.63385	349.9
545.46387	646.6
546.30450	2830.4
547.32971	762.7
548.38379	162.2
549.29230	41.5
550.32111	36.9
551.97760	643.8
552.68140	7.6
553.37970	118.4
554.21710	445.6
555.17535	286.5
556.96173	2176.2
557.93408	347.7
559.13422	236.9
560.12555	135.2
561.07245	260.3
562.14398	291.1
563.58270	269.3
564.39746	275.1
565.98590	14662.0
566.87073	523.4
567.47949	39.9
568.86713	348.5
570.16394	103.0
571.46222	149.8
572.43329	1749.4
573.34741	219.8
574.39130	187.8
576.51294	294.6
577.40173	223.3
578.42694	57.7
579.18341	13.6
580.37000	434.5
581.69751	291.7
582.59631	132.4
583.37848	88.2
584.70081	112.2
585.59668	776.5
586.38458	330.7
587.37347	224.4
588.16864	102.8
589.50793	142.2
590.72620	145.1
591.57465	29.3
592.43530	62.4
593.50415	307.6
594.56805	4738.1	y (11) (2+), b (11) (2+)
595.41663	156.5
596.65698	106.0
597.43182	184.5
598.51556	243.8
599.59387	117.2
600.41937	130.6
601.40631	83.5
602.25012	158.7
603.01508	83.1
603.96368	104.1
605.13483	678.8
606.36182	182.8
607.53760	114.6
608.23755	12.0
608.94037	42.6
610.95416	1221.2
611.80737	1053.1
612.65289	335.8
613.64539	383.9
614.57629	72.9
615.61066	97.1
616.50055	138.6
617.52307	68.8
618.51636	46.6
619.23297	73.5
620.22076	153.7
621.64758	596.2
622.43616	142.3
623.68933	212.4
624.33173	299.2
625.42700	121.5
627.00812	328.0
627.92035	377.0
628.85992	334.9
629.51489	229.6
630.42346	280.0
631.19019	118.3
632.13751	203.1
633.43427	1553.7
634.28680	230.2
635.39276	432.0
636.70239	2025.3
637.43915	1337.0
638.87494	504.5
640.02570	259.9
641.05273	105.4
642.86713	24078.9	[M+3H] (3+)-NH3-H2O, y (6) (1+)-NH3, y (6) (1+)-H2O, b (12) (2+)-H2O
644.20239	418.1
645.11353	1167.5
645.81348	832.7
646.48438	747.8
647.42694	341.5
648.21924	1417.9	[M+3H] (3+)-NH3, [M+3H] (3+)-H2O
649.15271	110.6
652.73639	20.2
655.39105	35.1
656.20703	6.1
657.33124	200.9
658.45789	78.9
659.24744	32.3
660.37439	1300.7	y (6) (1+)
661.40759	322.9
662.35358	36.8
663.65314	94.2
664.38623	32.1
665.28156	46.0
668.38049	4.1
669.41211	62.4
670.48041	73.0
671.65723	4.1
672.51514	25.1
673.62579	36.3
674.54315	20.9
675.41724	21.9
676.95386	37.4
679.46698	40.1
680.75134	154.4
681.57257	40.0
682.77112	195.2
683.58069	31.0
684.42676	80.3
686.03766	219.2
687.04016	312.4
687.99457	26.3
688.65967	22.8
690.59424	155.3
691.64996	155.6
692.59760	52.9
693.53125	49.7
694.61664	263.6
695.64215	467.7
696.53711	17.4
697.42743	40.5
699.58423	712.7
700.75690	220.7
701.47455	76.5
702.56091	333.5
703.50732	35.5
705.16064	311.5
706.32593	145.4
707.28131	84.1
708.56000	4128.6	y (13) (2+)-NH3, b (13) (2+)
709.44226	94.4
710.48755	34.1
711.29529	369.2
712.36932	394.5
713.85516	353.0
715.29602	87.1
716.31427	119.4
717.14856	164.5
718.36163	127.1
719.37964	771.2
720.54596	255.3
721.61340	117.0
722.57129	13.6
723.39252	93.0
724.99628	140.3
725.64087	17.3
726.29865	19.8
727.77460	110.1
728.47723	780.1
729.49469	437.9
730.35870	293.4
731.47144	157.3
733.19037	159.9
734.58875	30.6
735.63617	60.6
736.61469	145.7
737.44391	201.0
738.70142	89.6
739.57385	109.3
740.34137	70.6
741.13611	135.7
742.21399	21.1
743.23578	192.0
744.45575	51.5
745.26978	39.7
746.28772	27.0
747.47754	529.3
748.40033	181.9
749.84674	93.6
751.02740	130.5
751.82166	311.1
752.54327	49.5
753.49707	34.2
754.56305	31.9
755.65326	81.9
756.62305	609.4
757.38477	1112.8
758.48950	289.8
760.41919	936.4
761.53937	89.4
762.41193	143.0
763.44769	21.1
765.56238	2854.8	y (14) (2+)
766.72388	127.6
768.42792	173.4
769.17780	82.6
770.28247	70.3
771.11005	114.7
772.27051	111.0
774.38153	6973.6	b (7) (1+)
775.39807	2045.1	y (7) (1+)
776.51318	167.1
777.41003	194.9
778.62909	15.0
779.58026	38.3
780.70746	239.0
781.49298	76.4
782.63837	356.9
783.49414	656.8
784.44287	83.2
786.08643	130.0
787.85028	23.0
788.71417	89.8
789.50348	20.0
790.42389	169.2
792.29315	751.3
793.04242	256.5
794.07806	28.6
795.93195	78.2
796.67438	219.2
797.57239	150.0
798.86578	204.4
799.65417	520.1
801.07440	8454.4
802.18414	392.0
803.34351	90.0
804.42590	45.5
805.70636	102.0
807.03357	214.9
808.49615	1071.8
809.77026	43.5
810.62366	103.2
811.38080	9.9
812.78351	71.5
813.49133	679.1
814.38214	4364.4	y (15) (2+)
815.32739	1235.4
816.18353	112.4
816.96973	281.8
818.41425	3904.9
819.42114	1151.1
820.13525	130.3
821.13000	89.2
822.42450	45.5
823.66382	255.4
824.47809	693.9
825.44263	381.5
826.55719	211.1
827.48370	197.6
828.61774	350.4
829.42462	131.4
831.39398	19644.4
832.40778	7069.7
833.35889	294.0
834.46143	210.5
835.59985	146.7
836.50232	276.5
837.38165	199.0
838.18878	142.7
839.19098	123.9
840.10144	220.4
840.93018	232.6
841.54218	242.9
842.65045	482.3
843.54523	693.3
844.42181	185.3
845.65399	104.6
846.38568	24.5
847.28021	28.9
848.38794	73.3
849.83331	1147.9
850.50763	1004.3
851.78778	9176.9
852.42725	5536.8
853.51245	177.1
854.59918	167.2
855.50891	94.0
856.36725	30.5
857.48907	92.0
858.59082	2425.9
859.46069	381.1
860.62811	7963.9
861.43817	488.9
862.55457	225.7
863.56714	15.3
864.52350	143.9
865.33142	18.1
866.04016	41.8
868.13550	756.1
868.99420	575.1
870.63208	160.2
871.44739	552.4
872.47687	611.7
873.66992	131.7
875.55304	126.5
876.38538	154.3
877.07654	158.2
878.46216	42.2
880.86212	209.8
881.58978	104.3
882.32117	124.2
883.20709	74.1
885.26135	2412.3	b (8) (1+)-H2O, b (17) (2+)-H2O
886.09528	1482.0
887.28998	138.2
888.50592	200.0
889.46893	4180.8
890.45868	1430.0
891.48340	79.5
892.60803	38.0
894.14270	5320.6	b (17) (2+)
895.00189	208.2
895.67090	67.8
896.70593	49.5
898.13812	325.8
899.27264	80.7
900.36884	27.6
902.42273	5937.4
903.40790	1960.3	b (8) (1+)
904.11395	132.0
905.38904	10.4
906.62939	51.3
907.75000	196.2
908.66504	140.5
910.36139	55.1
911.33008	7.7
912.45813	25.4
913.38855	109.2
914.49023	66.6
916.61255	4363.5
917.54852	1735.0
918.59711	209.9
920.30603	15.1
921.45862	42.6
922.70648	53.7
923.49652	11.3
924.68250	131.3
925.53973	43.0
927.51544	104.9
928.67493	133.1
929.87524	70.1
930.80762	9.0
931.45032	64.1
932.53015	21.8
933.67255	43.5
934.67615	44.1
936.25153	44.5
936.97485	9.0
938.55475	60.4
939.26776	27.0
940.22662	64.7
941.32452	71.8
943.47986	63.2
944.54572	8.1
945.49164	33.1
946.44244	515.5
947.47632	152.8
949.50006	16.5
950.44305	29.5
952.46466	163.9
953.48596	29.4
954.34338	32.8
955.33936	121.7
956.40112	945.6
957.42902	280.9
958.47974	68.2
959.90204	58.4
960.51099	381.5
961.53900	141.7
962.55023	23.6
965.22736	14.4
967.56433	15.8
968.35950	6.8
969.34320	36.5
970.49921	646.7
971.57458	178.5
973.40759	2856.7
974.46643	1177.0
975.63953	68.8
976.54791	24.9
978.48328	36.4
979.36261	35.5
981.55115	42.2
982.96301	20.4
984.40424	45.7
985.53815	33.0
987.35803	28.8
988.49744	4529.2
989.47357	1537.3
990.46570	148.4
991.29401	23.7
992.41083	24.7
993.69226	31.0
994.57281	13.3
996.62207	33.9
997.75385	51.8
998.44183	56.8
999.47858	60.7
1000.39551	10.4
1001.33844	26.0
1002.44922	21.3
1003.22974	9.7
1004.37292	16.7
1005.46869	16.8
1006.88617	29.0
1008.42285	113.3
1009.33289	17.4
1010.35913	113.9
1013.46796	38.4
1014.53491	49.9
1015.49902	53.8
1017.54193	80.2
1018.61383	24.4
1019.54279	84.6
1021.46521	21.0
1022.47900	38.7
1023.62115	26.0
1024.63904	11.5
1025.33765	52.9
1026.92664	16.7
1029.56726	48.4
1030.39587	15.0
1031.57642	488.9
1032.58142	210.5
1033.72974	41.4
1037.25842	68.6
1038.34436	28.2
1040.25818	7.7
1041.57764	298.8
1042.57263	140.3
1043.60291	142.3
1045.47205	21.1
1048.51306	8.2
1049.44702	40.8
1051.46033	82.5
1052.41992	21.8
1053.49219	11.3
1055.46582	181.6
1056.51172	69.6
1059.52002	2266.1
1060.51465	1209.0
1061.19763	53.0
1062.07202	50.3
1064.26233	75.8
1065.08655	6.6
1066.57764	11.6
1067.59509	35.2
1068.38428	17.8
1069.38599	36.2
1070.55432	26.8
1071.52197	21.9
1072.44019	471.3
1073.47717	285.5
1074.43042	88.2
1075.57104	42.0
1076.49023	44.9
1077.46875	20.5
1080.30713	19.6
1083.62634	6.2
1084.41003	17.4
1085.46802	10.3
1087.70801	86.1
1088.48828	151.1
1089.44397	89.5
1090.60339	14.2
1091.88330	78.8
1093.42798	31.3
1094.60657	51.0
1095.70935	80.8
1097.34863	5.0
1099.52612	48.5
1102.66040	26.6
1103.60425	14.2
1106.61646	15.6
1107.55457	38.9
1108.60754	22.9
1112.39148	123.9
1113.68469	168.8
1114.55969	6.3
1116.05713	149.1
1116.78467	27.0
1117.59143	41.4
1118.85657	10.1
1119.53589	19.6
1120.60376	84.1
1121.38257	38.2
1122.67517	90.3
1124.13708	46.8
1125.69836	35.2
1126.56409	59.2
1127.37341	31.0
1129.03296	59.5
1130.56885	1230.9
1131.64465	722.9
1132.45044	93.2
1133.67712	35.6
1134.41357	56.9
1135.72607	19.4
1136.51794	118.5
1137.99182	20.7
1138.61780	33.9
1143.61694	129.0
1144.74231	120.0
1145.46350	24.0
1150.14514	28.8
1151.63220	28.2
1152.63135	16.2
1155.76978	13.9
1157.55347	43.2
1159.63684	13.2
1161.73962	4.1
1162.59375	41.0
1169.62976	18.4
1170.40662	26.1
1171.43982	17.7
1174.82434	183.9
1175.57043	24.6
1178.49170	41.8
1180.46155	19.4
1184.80530	30.1
1187.58508	432.6
1188.54138	167.6
1189.46326	9.7
1191.68579	12.5
1192.64990	11.4
1198.74390	10.7
1202.72095	19.1
1203.83252	27.9
1204.66565	126.6
1205.74377	11.7
1215.61023	43.4
1221.32666	30.6
1226.73523	18.2
1240.66748	8.3
1242.48193	60.5
1243.68555	66.8
1246.57361	21.0
1251.57361	34.0
1262.60303	21.6
1265.52502	63.7
1270.24219	61.1
1271.64343	38.5
1272.62451	28.7
1284.40234	32.3
1289.75110	35.1
1290.64441	67.8
1300.54980	30.2
1301.71741	101.0
1302.62671	88.6
1314.57056	5.9
1316.58154	32.1
1319.95142	18.4
1320.74353	6.8
1341.64307	24.2
1342.65149	59.2
1343.67639	18.1
1349.46240	6.8
1351.55566	18.5
1355.45361	22.3
1359.48486	21.8
1360.69702	24.4
1369.75562	9.7
1370.75610	44.3
1371.51758	46.8
1387.45007	14.6
1392.72632	12.1
1393.46777	30.7
1414.82336	13.8
1415.83118	31.0
1416.60156	34.4
1420.82361	16.8
1440.59790	23.3
1443.74902	8.6
1446.55249	21.8
1457.77637	34.7
1458.53674	14.0
1468.57166	15.4
1473.80737	58.7
1474.53296	23.0
1527.80811	22.8
1528.70471	63.8
1530.49414	22.9
1538.73303	26.0
1546.62769	51.3
1657.83862	16.6
1659.68176	10.9
1663.83997	21.2
1866.91736	14.2
