# Supplementary material for: Top-Down and Bottom-Up Identification of Proteins by Liquid Extraction Surface Analysis Mass Spectrometry of Healthy and Diseased Human Liver Tissue
Source: J Am Soc Mass Spectrom. 2014 Sep 3;25(11):1953–61. doi: 10.1007/s13361-014-0967-z (PMC4197381; doi:10.1007/s13361-014-0967-z)
Supplement: Supplementary file 7 — (ZIP 2096 kb) [file 13361_2014_967_MOESM7_ESM.zip › data/TPFDQLAFIEELFSLMVVNRLTEELGCDEIIDRE_-5_4_56612.txt]

       m/z	          i	matches
 487.29785	      10.7	y (8) (2+)-H2O
 510.77698	       3.7
 513.34009	       4.4
 529.45508	       6.9
 670.85242	       5.5
 749.72449	       8.3
 772.74316	       7.4	b (7) (1+)
 776.66156	       3.0	b (13) (2+)
 876.40796	      13.1	b (15) (2+)
 889.40137	      11.6	y (7) (1+)
 901.46008	       5.3
 944.51587	       7.7	y (16) (2+)-NH3, y (16) (2+)-H2O
 953.74585	      14.8	y (16) (2+)
1015.85791	      11.6	b (9) (1+)-NH3, b (9) (1+)-H2O
1030.59558	      10.5
1033.43201	      41.7	b (9) (1+)
1091.51843	       5.1
1127.82764	       8.1
1177.69617	      20.7
1201.61304	      22.0
1223.00183	       8.0
1225.44897	      15.2	y (21) (2+)
1227.10620	      34.4	b (32) (3+)-H2O, b (32) (3+)-NH3
1263.20740	      16.5	y (32) (3+)-NH3
1270.34204	      16.8
1274.84497	      14.7	b (11) (1+)-NH3, y (11) (1+)-NH3
1290.00891	       7.2	y (22) (2+)-NH3, y (22) (2+)-H2O
1290.66382	       5.6	b (22) (2+)
1312.64063	       8.2
1322.46216	       5.2	[M+3H] (3+)-NH3-H2O
1342.56348	      11.3
1356.23779	      15.2	y (23) (2+), b (23) (2+)
1357.02881	      36.4
1365.43689	       5.8
1411.87878	      19.4	b (24) (2+)-H2O, y (24) (2+)-H2O, b (24) (2+)-NH3, y (24) (2+)-NH3
1420.33240	      31.6	b (24) (2+), y (24) (2+), y (12) (1+)
1424.80762	      43.9
1456.35645	      23.0
1466.29443	      55.2
1476.86743	      21.0	y (25) (2+)-NH3, b (25) (2+)
1539.88269	      16.3
1547.02014	       2.6
1550.73865	      50.0
1590.04443	      31.1
1671.82581	      11.9
1691.42200	       5.9
1718.29956	       2.4
1722.36584	      27.0
1743.41248	      23.8
1757.46240	      21.9
1780.32434	      10.5
1783.66125	       6.4	b (31) (2+)-NH3, b (31) (2+)-H2O
1791.98474	      32.0	b (31) (2+)
1811.32520	       3.8
1838.05481	      45.8
1938.79553	       7.2
