# Supplementary material for: Top-Down and Bottom-Up Identification of Proteins by Liquid Extraction Surface Analysis Mass Spectrometry of Healthy and Diseased Human Liver Tissue
Source: J Am Soc Mass Spectrom. 2014 Sep 3;25(11):1953–61. doi: 10.1007/s13361-014-0967-z (PMC4197381; doi:10.1007/s13361-014-0967-z)
Supplement: Supplementary file 8 — (ZIP 1626 kb) [file 13361_2014_967_MOESM8_ESM.zip]

Archive with 131 entries (131 files):
- data/YNLGLDLR_-6_2_56952.emf
- data/YNLGLDLR_-6_2_56952.txt
- data/YNLGLDLR_-6_4_7229.emf
- data/YNLGLDLR_-6_4_7229.txt
- data/ILIRPMYSNPPLNGAR_-6_2_59221.emf
- data/ILIRPMYSNPPLNGAR_-6_2_59221.txt
- data/ILIRPMYSNPPLNGAR_-6_4_3935.emf
- data/ILIRPMYSNPPLNGAR_-6_4_3935.txt
- data/VGYVSGWGR_-6_2_57037.emf
- data/VGYVSGWGR_-6_2_57037.txt
- data/VGYVSGWGR_-6_4_2464.emf
- data/VGYVSGWGR_-6_4_2464.txt
- data/LYPIANGNNQSPVDIK_-6_2_59016.emf
- data/LYPIANGNNQSPVDIK_-6_2_59016.txt
- data/LYPIANGNNQSPVDIK_-6_4_5375.emf
- data/LYPIANGNNQSPVDIK_-6_4_5375.txt
- data/DTEEEDFHVDQVTTVK_-6_2_59326.emf
- data/DTEEEDFHVDQVTTVK_-6_2_59326.txt
- data/DTEEEDFHVDQVTTVK_-6_4_3124.emf
- data/DTEEEDFHVDQVTTVK_-6_4_3124.txt
- data/NKDDELTGF_-6_2_57193.emf
- data/NKDDELTGF_-6_2_57193.txt
- data/WLQGSQELPR_-6_2_57748.emf
- data/WLQGSQELPR_-6_2_57748.txt
- data/DLVILLYETALLSSGFSLEDPQTHANR_-6_2_62735.emf
- data/DLVILLYETALLSSGFSLEDPQTHANR_-6_2_62735.txt
- data/DLVILLYETALLSSGFSLEDPQTHANR_-6_4_40040.emf
- data/DLVILLYETALLSSGFSLEDPQTHANR_-6_4_40040.txt
- data/SMPEADFSSWTPLEFLVETFHDWITGK_-6_2_63736.emf
- data/SMPEADFSSWTPLEFLVETFHDWITGK_-6_2_63736.txt
- data/SMPEADFSSWTPLEFLVETFHDWITGK_-6_4_49428.emf
- data/SMPEADFSSWTPLEFLVETFHDWITGK_-6_4_49428.txt
- data/EKLEATINELV_-6_2_57906.emf
- data/EKLEATINELV_-6_2_57906.txt
- data/PMFIVNTNVPR_-6_2_57981.emf
- data/PMFIVNTNVPR_-6_2_57981.txt
- data/GTTITLVLKEEASDYLELDTIK_-6_2_60861.emf
- data/GTTITLVLKEEASDYLELDTIK_-6_2_60861.txt
- data/GTTITLVLKEEASDYLELDTIK_-6_4_24643.emf
- data/GTTITLVLKEEASDYLELDTIK_-6_4_24643.txt
- data/QTSGGPVDASSEYQQELER_-6_2_60019.emf
- data/QTSGGPVDASSEYQQELER_-6_2_60019.txt
- data/QTSGGPVDASSEYQQELER_-6_4_3034.emf
- data/QTSGGPVDASSEYQQELER_-6_4_3034.txt
- data/SVEAAAELSAK_-6_2_57336.emf
- data/SVEAAAELSAK_-6_2_57336.txt
- data/SVEAAAELSAK_-6_4_387.emf
- data/SVEAAAELSAK_-6_4_387.txt
- data/DIVSYVIDHFDIEIMGGLGPSTGK_-6_2_61039.emf
- data/DIVSYVIDHFDIEIMGGLGPSTGK_-6_2_61039.txt
- data/DIVSYVIDHFDIEIMGGLGPSTGK_-6_4_39942.emf
- data/DIVSYVIDHFDIEIMGGLGPSTGK_-6_4_39942.txt
- data/NIPWNFGQFEDGILDICLILLDVNPK_-6_2_62602.emf
- data/NIPWNFGQFEDGILDICLILLDVNPK_-6_2_62602.txt
- data/NIPWNFGQFEDGILDICLILLDVNPK_-6_4_50090.emf
- data/NIPWNFGQFEDGILDICLILLDVNPK_-6_4_50090.txt
- data/DLFLDLIADVMFGVPSVIVAR_-6_2_60409.emf
- data/DLFLDLIADVMFGVPSVIVAR_-6_2_60409.txt
- data/DLFLDLIADVMFGVPSVIVAR_-6_4_53602.emf
- data/DLFLDLIADVMFGVPSVIVAR_-6_4_53602.txt
- data/SHSAHFFEFLTK_-6_2_58311.emf
- data/SHSAHFFEFLTK_-6_2_58311.txt
- data/SHSAHFFEFLTK_-6_4_4195.emf
- data/SHSAHFFEFLTK_-6_4_4195.txt
- data/ESVNAAFEMTLTEGSK_-6_2_58915.emf
- data/ESVNAAFEMTLTEGSK_-6_2_58915.txt
- data/ESVNAAFEMTLTEGSK_-6_4_8993.emf
- data/ESVNAAFEMTLTEGSK_-6_4_8993.txt
- data/EVVIFGAASELFTK_-6_2_58501.emf
- data/EVVIFGAASELFTK_-6_2_58501.txt
- data/EVVIFGAASELFTK_-6_4_25220.emf
- data/EVVIFGAASELFTK_-6_4_25220.txt
- data/VLQATVVAVGSGSK_-6_2_58032.emf
- data/VLQATVVAVGSGSK_-6_2_58032.txt
- data/VLQATVVAVGSGSK_-6_4_1905.emf
- data/VLQATVVAVGSGSK_-6_4_1905.txt
- data/LVQAFQFTDK_-6_2_57683.emf
- data/LVQAFQFTDK_-6_2_57683.txt
- data/GIDIIIEMLANVNLSK_-6_2_59030.emf
- data/GIDIIIEMLANVNLSK_-6_2_59030.txt
- data/GIDIIIEMLANVNLSK_-6_4_39527.emf
- data/GIDIIIEMLANVNLSK_-6_4_39527.txt
- data/GLSTESILIPR_-6_2_57618.emf
- data/GLSTESILIPR_-6_2_57618.txt
- data/GLSTESILIPR_-6_4_8097.emf
- data/GLSTESILIPR_-6_4_8097.txt
- data/ISGQEVNEAACDIAR_-6_2_58649.emf
- data/ISGQEVNEAACDIAR_-6_2_58649.txt
- data/ISGQEVNEAACDIAR_-6_4_3454.emf
- data/ISGQEVNEAACDIAR_-6_4_3454.txt
- data/GPGTSFEFALAIVEALNGK_-6_2_59367.emf
- data/GPGTSFEFALAIVEALNGK_-6_2_59367.txt
- data/GPGTSFEFALAIVEALNGK_-6_4_38800.emf
- data/GPGTSFEFALAIVEALNGK_-6_4_38800.txt
- data/AGWSLEDVDIFEINEAFAAVSAAIVK_-6_2_61791.emf
- data/AGWSLEDVDIFEINEAFAAVSAAIVK_-6_2_61791.txt
- data/AGWSLEDVDIFEINEAFAAVSAAIVK_-6_4_47605.emf
- data/AGWSLEDVDIFEINEAFAAVSAAIVK_-6_4_47605.txt
- data/ISQAEEEDQQLLGHLLLVAK_-6_2_60265.emf
- data/ISQAEEEDQQLLGHLLLVAK_-6_2_60265.txt
- data/ISQAEEEDQQLLGHLLLVAK_-6_4_23461.emf
- data/ISQAEEEDQQLLGHLLLVAK_-6_4_23461.txt
- data/IAEVGGVPYLLPLVNQK_-6_2_59219.emf
- data/IAEVGGVPYLLPLVNQK_-6_2_59219.txt
- data/IAEVGGVPYLLPLVNQK_-6_4_24414.emf
- data/IAEVGGVPYLLPLVNQK_-6_4_24414.txt
- data/EVPMVVVPPVGAK_-6_4_8394.emf
- data/EVPMVVVPPVGAK_-6_4_8394.txt
- data/TPAHTVTMACISANQAMTTGVG_-6_4_48628.emf
- data/TPAHTVTMACISANQAMTTGVG_-6_4_48628.txt
- data/EQSEQETSDPERGQEDLILSYEPVTR_-6_4_50235.emf
- data/EQSEQETSDPERGQEDLILSYEPVTR_-6_4_50235.txt
- data/NVLIFDLGGGTFDVSILTIEDGIFEVK_-6_4_47662.emf
- data/NVLIFDLGGGTFDVSILTIEDGIFEVK_-6_4_47662.txt
- data/TAQFDISVASEIMAVLALTTSLEDMR_-6_4_49122.emf
- data/TAQFDISVASEIMAVLALTTSLEDMR_-6_4_49122.txt
- data/SFPDFPTPGVVFR_-6_4_23651.emf
- data/SFPDFPTPGVVFR_-6_4_23651.txt
- data/FGTVLTEHVAAAELGAR_-6_4_5815.emf
- data/FGTVLTEHVAAAELGAR_-6_4_5815.txt
- data/KLDVLSNDLVMNMLK_-6_4_22845.emf
- data/KLDVLSNDLVMNMLK_-6_4_22845.txt
- data/AFNQISQLVEHERIHTGEKPFKCSECGK_-6_4_37818.emf
- data/AFNQISQLVEHERIHTGEKPFKCSECGK_-6_4_37818.txt
- data/DFPRGEESLETLEEQSAGVIRNTSPLGAEK_-6_4_38717.emf
- data/DFPRGEESLETLEEQSAGVIRNTSPLGAEK_-6_4_38717.txt
- data/AHGLEVEPSALEQGFR_-6_4_5855.emf
- data/AHGLEVEPSALEQGFR_-6_4_5855.txt
- data/NGEVLLEALFLTVDPYMR_-6_4_40748.emf
- data/NGEVLLEALFLTVDPYMR_-6_4_40748.txt
- index.html
