# Supplementary material for: Top-Down and Bottom-Up Identification of Proteins by Liquid Extraction Surface Analysis Mass Spectrometry of Healthy and Diseased Human Liver Tissue
Source: J Am Soc Mass Spectrom. 2014 Sep 3;25(11):1953–61. doi: 10.1007/s13361-014-0967-z (PMC4197381; doi:10.1007/s13361-014-0967-z)
Supplement: Supplementary file 8 — (ZIP 1626 kb) [file 13361_2014_967_MOESM8_ESM.zip › data/YNLGLDLR_-6_4_7229.txt]

m/z	i	matches
136.28874	2.9
142.10632	5.7
147.19626	47.6
154.95967	2.5
156.23174	5.4
162.14807	3.6
165.62663	5.3
167.02725	5.0
169.42166	9.9
171.17435	10.2
175.03304	4.0
177.09653	3.2
183.94519	4.9
186.10767	13.8
191.02966	8.9
199.21051	25.5
200.98032	10.9
205.14331	8.3
209.20924	29.3
212.26688	6.2
213.41263	35.0
216.15189	11.3
217.27242	12.6
218.13861	3.8
219.18878	5.2
219.86847	5.8
221.10564	5.0
226.12830	5.9
227.49596	15.4
229.27649	5.7
231.11734	11.3
233.26494	65.1
234.27357	22.8
239.19620	7.2
243.28094	3.2
244.47221	8.6
245.12790	3.2
247.61143	5.2
248.43506	15.1
250.26654	6.2
253.34146	3.0
255.29623	25.1
258.30856	20.5
259.37949	6.7
260.24384	16.4
261.05655	68.2
262.11435	23.7
265.32507	8.2
268.39462	11.8
269.30081	15.8
270.08185	21.5
270.74234	3.8
271.58640	7.3
272.76038	4.6
274.16650	21.3
276.27527	2.8
278.08969	330.2	y (5) (2+)-H2O, b (2) (1+), y (5) (2+)-NH3
279.14395	114.2
281.25931	4.9
283.29282	9.5
285.13916	17.1
286.40109	60.9
287.35342	23.2
288.27679	199.6	y (2) (1+)
289.34778	23.9
290.57138	1.8
293.76587	7.6
294.58911	4.9
295.29153	20.9
296.46265	5.5
297.41129	12.0
298.20419	5.1
300.07806	24.0
301.37091	16.4
303.24796	4.4
305.55051	5.3
319.28253	17.4
320.31689	8.8
324.36719	11.2
325.19452	3.3
326.25610	28.3
327.32785	26.6
328.48462	31.1
330.31427	2.4
331.49673	10.5
332.42407	32.6
334.44016	14.5
335.41367	10.6
336.53534	34.7
340.46774	13.9
341.39349	6.9
343.49103	144.5	y (6) (2+)
344.41379	16.9
346.40051	20.6
347.41513	3.2
349.15466	18.6
350.20566	7.3
351.45590	13.5
352.13846	5.1
354.33157	11.6
355.48883	15.4
356.24429	19.3
359.04074	18.1
360.08429	12.2
361.03705	38.6
361.87875	22.3
364.27744	4.7
366.41470	15.4
367.28204	35.1
368.38409	3.1
369.87418	166.6
371.36179	10.1
372.51443	7.0
373.55737	20.9
374.45563	2.3
376.30548	7.7
377.58224	10.4
380.15964	5.9
381.34021	16.0
383.34161	79.2
384.09003	8.2
384.97177	18.2
387.30695	4.8
389.38480	8.6
391.37280	204.6	y (7) (2+)-H2O, b (3) (1+)
392.31390	75.7	y (7) (2+)-NH3
393.54285	16.7
394.20084	3.1
394.82697	46.1
396.30872	8.4
397.83167	2.1
399.23721	34.6
400.23758	5.8
401.46432	14.6
403.33813	258.9	y (3) (1+)
404.24786	33.2
405.43710	4.5
406.50229	49.9
407.67175	15.0
408.47684	2.5
411.44980	32.6
412.30200	7.9
419.25366	2.4
419.96793	29.5
421.38495	52.6
422.36993	63.3
423.54996	116.1
424.38754	10.5
425.69577	34.8
426.68893	5.2
427.43018	8.7
428.38046	23.0
429.34164	30.1
429.94485	11.1
431.44522	79.9	b (4) (1+)-NH3
432.32892	33.3
433.01764	22.2
434.02017	6.0
435.07721	42.4
436.44202	70.5
437.52438	57.2
438.45383	61.7
439.33099	34.4
440.04858	34.3
440.96304	7.4
442.68973	16.5
443.29401	17.2
444.34006	8.6
446.24463	9.3
447.31400	64.2
448.35168	30.3
449.81955	31.9
451.23300	16.6
452.29449	93.9
453.09390	11.6
454.36066	91.6
455.29846	12.7
457.18011	508.3
457.80304	28.9
459.57254	69.1
460.56332	96.6
461.55078	30.7
463.66315	115.9
464.50275	637.1	[M+2H] (2+)-NH3-H2O
465.34378	231.9
466.33246	24.0
467.34323	27.8
468.82880	72.7
471.01682	49.0
471.99146	82.0
473.57932	1424.5	[M+2H] (2+)-NH3, [M+2H] (2+)-H2O
474.36697	153.9
475.94910	141.9
476.72174	92.2
477.39331	36.5
478.47198	12.3
481.31567	432.7	[M+2H] (2+)-H
482.18829	107.3	[M+2H] (2+), [M+2H] (2+)+H
483.44370	13.5
490.36566	489.2
495.42911	11.7
496.19485	4.4
497.02731	17.2
499.35571	6.1
500.70462	10.5
502.91611	21.7
507.40884	4.3
510.39468	22.4
514.26428	29.4
515.33124	27.2
516.43030	128.3	y (4) (1+)
517.31860	35.1
519.20239	37.1
519.92365	23.2
524.32666	8.4
533.26520	2.9
534.30548	17.3
537.86859	106.2
540.28241	4.0
543.02704	19.9
544.33032	22.0
545.26746	38.4
554.06476	7.3
557.71619	64.7
558.51196	14.8
561.13080	146.8	b (5) (1+)
562.38580	33.1
564.40692	3.5
565.33661	26.5
566.57855	81.8
567.50409	120.6
568.27338	16.6
569.55304	9.3
571.49561	5.9
573.37012	661.6	y (5) (1+)
574.38708	168.9
575.03375	7.1
578.34473	5.2
580.37469	15.3
581.41309	30.2
585.37024	24.3
586.28827	184.7
588.45978	121.1
590.18732	76.6
591.39911	134.8
592.00934	20.2
593.00610	5.6
595.06415	54.9
598.35193	19.6
599.65033	47.3
604.17523	109.9
605.11847	17.0
606.99542	9.1
607.62592	35.6
609.11298	94.0
611.04218	18.0
614.48413	23.6
616.62653	55.1
617.68695	10.4
622.13849	11.8
624.58575	37.9
629.14325	51.4
632.41376	15.2
636.85065	14.8
637.74475	15.0
641.33948	21.7
644.33142	10.5
645.77252	20.8
648.64423	23.1
651.06995	78.2
653.72668	5.6
656.40845	31.9
657.50159	12.0
659.25812	44.5
660.06989	13.1
661.55884	49.3
662.37836	14.5
665.60370	26.3
667.04803	26.3
669.55548	29.5
670.75165	19.7
673.70215	33.5
676.51361	99.9	b (6) (1+)
677.59491	14.3
678.45758	19.7
679.48523	29.0
680.52094	81.9
684.46924	28.4
685.68048	32.4
686.55945	624.9	y (6) (1+)
687.53217	179.9
688.64240	4.9
689.53601	5.5
695.90088	14.6
697.46796	26.4
701.42523	3.5
703.74286	13.5
706.64264	3.5
707.54858	20.6
715.75232	13.3
717.64642	28.4
718.65564	39.7
720.57642	44.4
721.80310	52.9
723.47247	5.0
732.17224	9.8
733.37512	42.0
737.63110	14.2
738.51508	42.7
741.56342	13.8
744.75366	19.3
746.21802	3.2
750.58911	3.0
751.53058	10.9
754.01324	20.5
757.95178	7.7
762.42102	10.8
764.56128	22.7
765.56281	9.2
768.93231	10.9
770.27588	7.3
771.46930	11.4
772.47375	9.9
773.52209	8.0
774.21680	5.4
778.30658	2.9
779.63110	4.5
783.07532	3.0
792.68555	5.8
798.90112	13.4
800.48724	92.3	y (7) (1+)
801.36316	35.1
805.62451	10.3
810.50598	9.2
811.41376	53.0
812.07202	10.0
812.70142	2.6
816.51880	19.9
817.68915	5.5
824.56055	11.0
831.64673	7.5
832.50665	5.5
834.71533	16.5
837.39789	4.7
845.27600	3.1
848.53088	7.9
851.03650	7.7
852.53345	7.8
853.59906	6.8
868.52411	41.8
905.37604	9.1
958.94678	4.7
