# Supplementary material for: Top-Down and Bottom-Up Identification of Proteins by Liquid Extraction Surface Analysis Mass Spectrometry of Healthy and Diseased Human Liver Tissue
Source: J Am Soc Mass Spectrom. 2014 Sep 3;25(11):1953–61. doi: 10.1007/s13361-014-0967-z (PMC4197381; doi:10.1007/s13361-014-0967-z)
Supplement: Supplementary file 8 — (ZIP 1626 kb) [file 13361_2014_967_MOESM8_ESM.zip › data/ILIRPMYSNPPLNGAR_-6_2_59221.txt]

m/z	i	matches
160.97304	2.3
170.27933	4.1
171.11652	7.1
175.11731	7.8
185.05818	1.9
186.95515	17.7
196.09326	8.6
197.14853	3.0
199.30186	18.6
200.27759	15.5
201.17476	42.8
202.05266	8.1
203.06041	19.9
207.10776	2.4
212.17906	6.5
213.24051	21.3
216.04877	6.6
217.24983	6.5
218.29074	12.2
224.58391	12.3
225.26765	1.8
227.33943	62.7
228.44489	23.1
229.22336	5.4
233.39723	12.7
234.11435	13.8
235.11237	53.2
236.35562	7.7
239.32936	44.7
240.66190	6.8
243.27335	12.0
244.17635	11.4
249.28212	4.1
251.10678	9.9
252.11584	33.3
255.37216	6.3
256.27325	31.0
257.11514	11.4
259.37143	5.9
260.24564	19.5
261.26205	12.0
262.16354	19.9
270.45453	8.7
272.37262	35.8
273.08151	21.6
279.28131	35.1
280.04083	6.1
284.13129	17.2
289.24939	25.0
292.26410	22.5
294.27567	4.2
297.33618	16.1
299.15234	9.1
300.58463	12.0
301.40045	8.9
302.26315	28.1
303.52469	28.7
305.27374	4.7
306.36292	17.6
307.49667	6.3
311.46594	4.5
313.39551	6.4
314.46503	67.3
315.22531	10.7
316.69641	36.7
317.81421	16.8
319.56662	12.1
322.33618	13.8
325.36176	5.3
331.48694	7.9
333.31955	6.1
334.22241	6.4
337.64679	8.7
340.46350	4.0
341.37149	5.2
344.72375	14.1
346.30478	23.5
349.39032	26.2
350.59967	10.0
353.76913	24.1
354.40042	32.6
357.49792	14.9
358.39270	12.7
360.42566	6.5
361.33859	24.7
362.91754	1355.6	y (7) (2+), b (9) (3+), y (10) (3+), b (6) (2+)
363.77783	136.5
365.50943	5.4
367.62198	20.0
369.44940	18.8
371.70575	44.2
373.26971	1.8
374.29761	36.3
375.47876	6.5
378.45996	18.4
381.94305	20.1
383.38135	38.0
384.29871	16.0
385.53229	5.0
389.08221	19.8
390.38983	11.7
391.28073	19.7
392.22333	4.2
393.26147	14.8
395.72870	27.7
397.38406	8.2
401.35529	15.8
402.18597	35.8
403.08920	131.2
404.05786	12.0
405.49759	16.9
407.23172	4.1
410.29144	20.1
411.41760	73.8	y (8) (2+)-NH3
412.39679	15.4
413.60089	13.5
414.39008	22.9
415.31335	14.2
417.41260	53.4
418.93103	8.3
419.89154	80.6	y (8) (2+)
420.59418	2.7
422.56073	9.3
423.21924	19.3
424.28253	9.5
427.47913	5.2
428.31274	7.5
429.38855	7.0
430.23724	76.6	a (7) (2+)
431.35022	85.3
432.37616	13.7
434.49011	3.2
437.62592	6.8
438.53625	14.7
440.76416	14.2
441.56329	17.6
442.30060	30.8
444.42969	68.5	b (7) (2+)
445.19385	2.1
446.25067	31.3
447.27032	86.0
448.31787	61.8
449.20258	9.6
450.30444	5.0
451.47852	8.3
453.96411	34.3
455.31964	10.7
456.60419	25.6
457.44519	4.3
458.47424	10.7
459.54584	72.9	b (12) (3+)-H2O, b (12) (3+)-NH3
460.34204	11.6
461.44733	7.7
462.36035	66.9
463.28186	2.4
463.98181	6.1
465.56061	337.7	a (8) (2+)-NH3, a (8) (2+)-H2O, b (12) (3+)
466.36487	42.0
469.25452	9.2
470.18658	81.1
471.83240	11.6
472.44348	12.0
473.30566	15.7
474.36359	32.4
475.32874	15.5
478.91528	65.8
480.22150	4.3
482.22833	24.1
483.68933	19.7
484.76965	20.2
487.21246	51.5
487.89569	30.1
488.83228	8.4
490.20392	58.0
491.14069	19.3
492.39404	7.4
493.22375	17.1
493.87305	11.4
494.50293	10.1
495.19800	2.4
496.57623	18.0
497.46521	6.8
498.09406	130.5	b (13) (3+)-H2O, b (13) (3+)-NH3
498.97064	82.5
500.24988	6.6
501.33313	7.6
502.20636	25.0
503.62628	49.3
504.78156	34.7
506.03369	45.6
506.84009	21.6
511.18597	162.1
512.72839	53.1
513.41266	38.1
514.27698	5.0
515.49896	8.6
516.36609	10.7
518.48956	62.7
519.32715	75.6
520.17413	21.8
522.25562	78.8	a (9) (2+)-NH3, b (14) (3+), a (9) (2+)-H2O
523.30798	43.6
524.20422	38.3
525.12720	104.4
527.39697	141.9
528.25110	47.0
529.07581	42.2
530.71436	35.0
531.47443	102.0	a (15) (3+)-H2O, a (15) (3+)-NH3, a (9) (2+)
533.03564	72.1
534.04944	48.6
536.07904	484.3	b (9) (2+)-NH3, y (10) (2+)-H2O, b (9) (2+)-H2O, y (10) (2+)-NH3
536.86981	282.2	a (15) (3+)
537.85663	6.1
538.69080	31.2
539.47473	33.0
541.47168	149.6	b (15) (3+)-NH3
542.27161	18.6
542.97510	13.5
544.94861	986.8	y (10) (2+), b (9) (2+)
545.84894	119.0
546.73663	134.1	b (15) (3+)
547.65527	30.4
548.31958	59.4
549.33868	11.3
551.32690	114.2
552.32043	23.1
553.34521	27.5
554.44165	61.5
555.63892	75.5
556.38733	2.8
557.26459	24.5
558.85382	100.5
559.80682	46.3
561.32220	186.9	y (15) (3+)-H2O
561.95160	215.8	y (15) (3+)-NH3
562.65332	97.0
563.43335	30.1
564.88983	24.4
565.94971	24.3
568.07800	49.5
569.31982	4.4
571.01898	68.7	a (10) (2+)-H2O, a (10) (2+)-NH3
571.73273	13.4
572.84772	129.0
573.86334	75.5
574.78375	37.3
575.55402	13.8
576.67529	72.5	b (5) (1+)-NH3
577.44226	51.3
578.44446	46.3
579.33661	31.2
580.37341	30.8
581.52698	44.6
582.68561	97.1
583.94257	146.2	b (10) (2+)-H2O
585.07819	78.3	b (10) (2+)-NH3
586.24481	160.1
587.11926	197.4
587.75531	79.0
588.55981	33.6
589.51245	119.0
590.19916	186.3
591.39111	17.8
593.10889	950.5	b (5) (1+), b (10) (2+), [M+3H] (3+)-NH3-H2O
593.94434	417.1
595.68951	794.1
596.65857	455.0
597.43512	85.4
598.42834	55.8
600.47180	3.8
604.07788	8.5
610.37451	17.3
613.41742	13.3
614.03918	14.1
616.08600	30.1
617.42841	2.7
618.45612	17.4
619.29663	17.6
621.42841	22.9
622.44946	7.6
625.00470	20.9
625.68982	3.1
627.37518	525.7	y (6) (1+), a (11) (2+)
628.45227	151.1
629.44617	26.3
630.22009	85.0
631.44397	38.3
632.45093	44.2
633.73956	41.4
634.37927	7.4
635.45721	27.8
640.67535	16.8
642.27112	62.4
643.05591	7.7
645.35803	53.0
647.08099	98.8
648.31781	14.1
649.26605	22.6
650.84814	35.7
652.00201	20.6
653.36169	3.2
658.33527	6.1
658.96259	16.5
660.51135	66.7
661.59497	56.7
662.77051	7.7
664.59174	3.8
666.45020	47.7
668.55255	6.7
670.08795	67.8
671.36200	39.8
672.17310	15.1
673.41876	3.9
675.55365	35.8
676.35089	12.9
677.40210	7.2
679.34039	38.9
681.57764	12.6
683.28223	73.7
684.40277	70.8	a (12) (2+)
685.08728	17.5
686.00391	30.3
688.60156	23.8
689.36481	84.5	b (12) (2+)-H2O
690.26825	119.4	b (12) (2+)-NH3
691.19617	105.6
692.21808	28.9
693.15704	30.9
694.35437	11.4
696.24750	5.9
697.48907	4.4
698.60638	17.9
699.39001	8.3
701.45941	19.1
702.45630	42.8
704.09937	105.8
704.93683	74.3
705.54633	4.2
706.39795	33.2
707.46173	29.2
708.37714	5.9
710.19373	35.4
711.20856	36.4
711.97321	64.9
713.98297	4.2
715.72784	57.7
716.55481	28.4
717.35046	7.5
718.28223	27.4
719.60809	11.2
720.92133	78.9
722.14551	23.4
723.58813	34.8
724.46173	914.3	b (6) (1+), y (7) (1+)
725.49597	425.1
726.50568	72.7
727.44977	21.2
728.94977	64.5
729.92676	40.8
730.55353	3.0
731.71924	31.4
732.58563	50.4
733.90961	77.9
734.55621	12.3
735.70178	41.3
736.74768	95.0	y (13) (2+)
737.61932	65.1
739.47595	7.8
740.49323	24.5
741.44586	30.9
742.70520	35.5
743.93689	8.1
746.11188	33.0
749.11633	58.9
750.28693	23.6
752.14636	13.8
753.35040	7.3
754.20251	23.2
756.10907	99.6	b (13) (2+)
757.98938	107.8
759.81287	31.0
760.68317	96.5
761.48767	239.9	a (14) (2+)-H2O, a (14) (2+)-NH3
762.23407	26.9
762.87646	6.4
764.31934	36.3
765.44000	16.3
766.44873	22.6
767.50769	18.3
768.44861	3.0
769.42194	51.9
770.46252	33.5
771.27197	20.3
773.52539	11.2
774.51111	11.0
775.84094	40.9
776.77435	104.5
777.61163	23.9
778.52069	36.9
779.59631	9.9
780.48029	7.6
781.71179	26.0
782.52686	53.7
784.26617	79.4	y (14) (2+)-NH3, y (14) (2+)-H2O, b (14) (2+)
784.98315	55.8
785.75696	52.7
787.16846	237.1
790.35504	19.2
791.51276	5.9
792.66437	12.8
793.70691	570.0	y (14) (2+)
794.55133	239.0
795.43658	2.3
796.55304	64.0
797.52502	9.3
798.50269	24.6
799.12793	12.4
800.10162	35.8
806.50427	8.6
807.73785	9.9
808.34393	75.1
810.39783	4.2
812.97144	4.1
814.66162	26.0
816.56445	5.5
819.23578	26.5
820.39655	16.9
827.46552	25.2
828.45123	25.4
829.46429	21.0
830.63519	21.1
831.48627	19.3
832.76013	4.0
835.65002	18.6
836.42627	53.9
837.64825	9.7
838.54230	44.8
839.63007	32.8
840.34601	15.7
841.63318	83.2	y (15) (2+)-H2O, y (15) (2+)-NH3
842.59015	4.8
843.52399	7.4
844.56708	51.1
845.52252	6.0
846.51263	12.6
848.70679	26.6
849.96259	86.5	y (15) (2+)
852.60699	8.5
856.18890	22.7
858.62598	14.4
860.51337	29.1
861.52753	83.8
862.47058	24.0
863.26984	30.8
864.59308	34.5
865.37311	1.8
866.96179	7.6
867.60999	6.2
872.21777	17.6
877.51294	14.7
878.52057	14.1
880.55945	9.5
882.71771	4.1
887.65442	75.5	b (7) (1+)
888.71814	27.9
889.64569	15.1
891.53369	3.9
894.76184	9.1
896.68823	4.6
898.50690	11.6
901.00757	26.2
903.02490	8.9
905.55493	2.3
906.36127	4.9
907.75732	10.9
908.54584	44.4
916.03125	10.9
919.29779	26.3
923.56885	78.0
924.53125	159.8
925.56433	66.2
926.77411	13.6
927.63721	5.6
929.53271	74.3	a (8) (1+)-NH3
930.54926	23.9
931.53296	38.6
932.51715	3.6
933.73932	15.9
935.94843	7.1
936.62665	6.8
937.74005	2.6
940.46710	2.3
945.18732	8.2
946.63538	26.6
947.43597	14.6
948.53406	20.2
949.64276	15.8
951.52362	7.5
955.18835	4.5
956.71497	14.2
957.73389	20.0
958.52625	27.1
959.59845	33.0
963.51953	20.4
965.54156	83.2
966.65570	65.2
967.49200	32.8
974.54266	75.9	b (8) (1+)
975.67542	101.5
976.58820	43.8
977.22626	9.4
982.70349	3.0
983.77161	13.8
986.58441	31.5
991.53046	4.6
992.20874	8.2
993.69751	32.1
994.74231	4.8
997.63971	4.3
1000.64697	10.9
1001.79559	7.5
1003.70850	15.5
1004.38940	5.7
1006.51526	13.7
1007.54419	17.1
1008.70294	17.0
1010.58423	23.9
1013.60181	19.3
1016.61346	9.5
1018.66846	15.2
1019.68298	16.8
1020.59888	60.6
1021.67383	100.3
1022.71588	55.6
1023.64429	7.6
1026.48120	8.6
1029.53149	12.0
1031.39954	5.2
1033.51917	12.9
1036.62439	92.3
1037.50293	76.1
1043.52515	27.7
1045.47168	6.1
1049.55225	18.9
1054.28540	6.9
1061.41479	35.8
1062.62256	30.2
1063.99280	8.5
1069.58276	15.1
1070.67468	49.5
1071.72498	97.9	b (9) (1+)-NH3, y (10) (1+)-NH3
1072.57947	103.7
1073.45837	19.9
1080.41199	5.3
1081.62207	4.2
1084.61389	11.1
1088.57544	304.5	b (9) (1+), y (10) (1+)
1089.70361	236.4
1090.88416	20.7
1091.59534	8.6
1108.76819	6.9
1111.53857	4.3
1121.67993	2.1
1140.33643	27.0
1144.58728	13.5
1145.47095	16.1
1149.59766	5.9
1162.50073	11.8
1164.48120	10.5
1214.87708	3.9
1227.55359	2.5
1269.64172	17.9
1301.58643	7.7
1312.92920	14.1
1345.62170	7.0
1440.93384	6.3
