# Supplementary material for: Top-Down and Bottom-Up Identification of Proteins by Liquid Extraction Surface Analysis Mass Spectrometry of Healthy and Diseased Human Liver Tissue
Source: J Am Soc Mass Spectrom. 2014 Sep 3;25(11):1953–61. doi: 10.1007/s13361-014-0967-z (PMC4197381; doi:10.1007/s13361-014-0967-z)
Supplement: Supplementary file 8 — (ZIP 1626 kb) [file 13361_2014_967_MOESM8_ESM.zip › data/ILIRPMYSNPPLNGAR_-6_4_3935.txt]

m/z	i	matches
175.19130	21.6
176.19897	4.2
178.21530	11.3
186.78194	2.1
188.26787	6.8
196.19263	3.2
197.72290	14.0
199.15865	39.0
201.07520	15.8
204.17786	3.0
205.09238	3.3
208.14911	3.4
212.28194	6.0
213.57187	11.4
215.02571	4.6
216.00513	3.3
217.16585	3.9
221.20145	11.9
223.34386	4.0
224.17673	6.6
226.34563	23.7
227.22809	3.4
228.10320	9.4
229.44012	5.8
233.24387	2.3
235.15912	6.5
240.28653	5.8
242.51643	10.1
244.21898	15.9
245.07492	11.4
246.14697	3.9
248.09912	3.8
248.93694	5.0
251.26285	42.8
254.54355	9.7
257.19925	14.5
258.22650	20.8
260.00189	3.2
262.17682	11.4
268.22986	17.0
271.53534	3.0
275.75714	33.5
276.66531	3.8
279.16251	31.8
280.28461	9.1
282.18405	6.6
284.27948	5.2
285.19635	13.9
287.19000	4.1
292.25220	16.1
298.46869	11.5
300.22168	22.9
302.19711	15.1
303.07782	3.6
304.25256	29.3
306.23926	19.4
309.32568	6.6
310.28857	11.0
311.25693	6.2
314.19873	34.4
315.31403	12.3
316.66486	71.1
317.46924	9.3
318.22296	5.0
319.52121	19.8
326.28302	3.1
327.30139	14.7
329.45825	4.9
334.20673	3.4
335.33609	7.5
337.47717	17.0
340.81104	10.4
341.88629	9.3
343.37332	10.6
347.37183	4.1
350.82104	13.3
354.02225	37.8
357.44031	4.8
358.18686	6.6
359.43076	7.7
360.54681	3.9
361.37854	41.9
362.92664	1059.6	y (10) (3+), b (9) (3+), b (6) (2+), y (7) (2+)
363.97314	21.3
365.30255	10.4
367.32910	7.0
370.46259	27.9
373.62671	8.3
375.80511	6.7
377.46637	3.0
382.55432	3.9
383.53510	6.4
384.58905	12.5
385.37775	13.3
388.30469	80.0
388.92938	13.7
390.36658	4.8
391.36435	15.7
392.61847	29.0
393.81497	10.5
395.58490	59.8	b (10) (3+)
397.20908	29.7
397.83777	4.9
399.37134	6.4
401.53864	18.8
402.28040	8.5
403.05109	19.4
404.65192	5.0
405.91730	4.5
407.23767	21.0
408.39371	11.5
411.61157	54.0	y (8) (2+)-NH3
413.33002	4.4
415.24677	2.3
418.13818	37.5
419.82928	65.6	y (8) (2+)
421.56592	30.8
422.54309	11.9
423.37311	14.8
424.84247	23.6
426.67303	9.8
429.35876	28.1
430.33844	10.2
431.47241	7.7
433.36847	10.6
434.98181	5.6
438.27289	13.5
438.89001	13.0
441.32098	28.0
442.38086	13.4
443.14429	9.9
444.69287	75.2	b (7) (2+)
445.35577	20.9
447.30933	87.9
448.89447	16.8
450.35358	3.2
452.14075	40.0
453.44220	9.1
454.80304	28.5
456.85114	12.1
458.24664	11.2
460.37848	13.4
461.36688	17.0
462.43628	20.0
463.60016	59.9	y (9) (2+)
465.23334	314.6	b (12) (3+)
465.94147	129.3
466.95343	9.9
468.16138	3.7
471.42572	20.2
472.42926	62.3
473.61493	75.6
474.62738	23.0
475.36511	23.7
477.26947	5.8
478.96509	53.0	b (8) (2+)-H2O, b (4) (1+)-NH3, b (8) (2+)-NH3
479.56573	14.2
481.33417	5.6
482.34534	4.2
483.99963	31.2
485.13263	5.8
487.33575	37.6
488.03876	19.2
489.60699	47.0
490.53424	16.8
491.33057	83.2	y (13) (3+)
492.49597	20.4
496.64319	60.1	b (4) (1+)
497.52039	67.4	b (13) (3+)-H2O, b (13) (3+)-NH3
498.37134	66.3
499.46686	33.4
501.73407	32.2
502.46539	40.5
503.17023	47.3
504.31903	18.0
505.64758	12.9
507.29388	54.3
508.76801	68.9
511.11401	86.9
512.50787	29.6
513.30621	11.5
514.69037	18.2
515.31146	32.9
516.04938	89.2
516.95105	10.0
517.97913	40.1
518.79779	89.9
521.59821	57.9
522.39569	102.9	b (14) (3+)
523.66278	80.2	y (14) (3+)-H2O, y (14) (3+)-NH3
525.11780	24.5
526.11493	26.7
527.49591	194.4
528.21613	7.2
529.48395	2.3
530.27484	29.4
531.37463	62.3
532.46912	36.0
533.20038	5.5
534.56909	37.2
535.97021	215.8	b (9) (2+)-NH3, b (9) (2+)-H2O, y (10) (2+)-NH3, y (10) (2+)-H2O
536.99677	116.9
538.63556	53.1
539.29126	27.7
540.41302	10.8
541.26715	33.0
542.84650	17.8
543.51459	3.6
544.96826	623.2	b (9) (2+), y (10) (2+)
545.80231	92.5
546.94910	47.4
548.27692	78.1
550.76013	40.9
551.41064	27.5
552.93011	82.2
554.06049	77.0
557.37543	25.7
558.25305	4.9
559.30811	22.0
560.41571	82.9
561.58563	314.6	y (15) (3+)-H2O, y (15) (3+)-NH3
563.01782	33.4
566.95703	73.7	y (15) (3+)
568.42511	100.4
569.32922	56.6
570.25635	16.7
571.48840	10.6
572.26959	36.9
572.98096	27.2
574.22162	28.5
575.43341	35.6
576.34753	37.1
577.57593	150.6
578.33698	20.6
579.38251	24.0
580.03235	20.0
581.71753	75.9
582.51678	37.1
583.77570	79.0
584.81696	159.4	b (10) (2+)-NH3, b (10) (2+)-H2O
586.38831	324.6
587.30804	201.8
587.96082	108.2
588.58099	7.0
589.79688	66.1
592.10858	190.2
593.00067	591.0	b (5) (1+), [M+3H] (3+)-NH3-H2O, b (10) (2+)
593.82672	276.9
595.08453	403.4
595.96912	401.9
597.19519	91.4
598.09082	74.0	[M+3H] (3+)-H2O
599.05493	30.7
613.13538	2.2
614.53113	6.7
616.41333	7.3
617.88818	53.3
621.72986	24.7
625.28625	6.8
627.41748	364.3	y (6) (1+)
628.36591	87.6
629.15247	39.7
631.46936	60.4
632.40808	23.5
633.35046	40.4
634.40961	18.7
635.05145	37.9
636.39508	11.8
638.45569	48.9
639.33527	5.6
641.87848	41.1
643.51331	15.1
644.42322	48.8
648.08319	4.4
649.00146	29.0
649.83771	5.9
651.28003	2.5
658.92078	48.4
659.63055	43.2
661.41840	31.4
666.39349	25.3
667.58215	27.3
668.59698	30.6
670.56122	14.2
671.43158	12.1
673.57532	21.5
674.44958	32.4
675.25372	5.6
676.20660	26.4
677.60608	50.4
679.50848	31.9
681.86304	17.3
682.87823	9.5
684.27051	120.5
685.18707	76.7
686.15588	58.0
688.54010	22.5
689.47296	58.1	b (12) (2+)-NH3, b (12) (2+)-H2O
690.54156	40.7
691.34155	21.1
692.17145	42.8
697.23688	32.3
698.34308	22.3
699.01428	10.8
700.63904	39.9
701.73541	29.2
702.45422	15.6
704.20752	153.4
705.12225	50.8
706.32849	81.6
706.98724	60.6	y (7) (1+)-NH3, b (6) (1+)-NH3
707.65552	57.5
708.49103	48.2
711.93555	8.1
713.87006	25.8
715.44305	54.4
718.54651	7.1
720.10272	5.1
722.71484	24.9
724.41248	440.0	y (7) (1+), b (6) (1+)
725.39630	169.2
726.56531	58.7
727.68799	3.5
729.17322	123.8
729.86047	41.9
731.35376	55.7
732.73389	13.6
734.60065	46.7
735.48621	123.6
736.17010	28.4
737.88593	44.6
739.62207	15.9
740.67529	84.8
741.47516	2.5
742.70532	36.4
743.78955	7.8
746.46454	11.6
747.47583	42.9
748.84406	55.3
750.38776	19.7
751.16705	2.8
751.83154	39.8
752.82019	33.1
754.55670	42.3
756.13483	88.0	b (13) (2+)
760.34863	53.0
761.12628	52.6
761.84802	39.5
763.01575	12.5
764.89484	24.4
766.40814	13.3
767.41913	26.8
769.52795	176.3
771.94196	31.8
774.38745	71.9	b (14) (2+)-H2O
775.99634	69.1	b (14) (2+)-NH3
776.99518	32.4
777.95892	44.5
779.47083	15.0
781.19220	54.3
782.09277	41.3
783.76208	36.8
784.51343	63.7	b (14) (2+)
785.17700	70.9	y (14) (2+)-NH3, y (14) (2+)-H2O
786.36206	39.1
786.97784	85.9
788.47235	19.1
789.17242	32.5
791.40851	41.0
792.67572	44.7
793.70679	365.1	y (14) (2+)
794.45380	126.0
796.87347	45.9
797.52686	7.1
800.10870	83.8
801.25464	25.0
805.11353	28.7
806.51862	26.0
807.66510	30.8
809.55780	19.0
810.48413	1.9
813.48480	10.8
816.08502	15.7
819.20868	25.0
820.30627	54.3
821.04572	28.4
823.56805	5.7
825.36877	6.2
828.54858	30.3
829.50256	10.7
830.61615	18.2
831.67249	48.8
832.49939	34.1
833.71838	27.3
834.53711	3.3
835.38861	9.5
836.53156	98.9
837.52930	2.2
838.48810	55.1	y (8) (1+)
840.58453	30.9
841.56781	53.9	y (15) (2+)-NH3, y (15) (2+)-H2O
842.60077	29.2
845.58801	51.6
847.82800	16.3
848.49060	35.9
850.03906	73.5	y (15) (2+)
850.95544	26.3
852.35590	6.5
854.50635	2.9
855.47498	18.8
858.08276	15.0
860.46881	13.6
861.47748	28.4
865.40100	7.7
868.31793	7.4
869.64789	5.8
871.66461	7.6
876.44763	9.5
877.27222	4.7
878.77209	15.1
880.47845	11.9
883.28827	10.5
887.68390	57.5	b (7) (1+)
888.40656	1.9
889.55780	11.3
890.61853	10.4
894.78040	30.3
897.73499	14.2
901.59766	12.8
903.43427	21.2
905.41797	23.4
907.65363	13.9
908.48706	9.6
909.56647	19.2
912.55573	2.3
913.51898	12.6
916.44086	32.6
918.37134	8.5
919.70966	9.2
923.69806	21.1
924.66748	15.2
925.64313	27.7
927.47766	21.9
929.57953	125.1
930.56122	82.1
931.60284	14.7
932.69000	24.1
934.10413	5.6
937.48792	25.4
941.16406	5.5
942.87317	23.6
945.22729	21.8
946.60144	25.1
947.54065	8.2
948.72632	6.9
956.50476	31.7
957.64496	26.0
958.51038	15.8
959.53149	2.6
965.51837	9.4
966.65448	10.3
974.53729	54.7	b (8) (1+)
975.44562	42.9
976.80487	9.8
979.39087	3.7
980.36694	4.1
986.46008	8.3
995.54718	4.6
996.79199	8.4
999.73895	14.3
1000.47980	6.9
1003.69202	4.9
1004.77533	13.5
1008.58307	5.6
1010.44385	2.7
1015.20654	6.4
1017.63745	11.5
1018.60510	25.8
1019.50507	2.0
1020.54388	7.7
1021.67383	8.8
1023.66040	15.6
1031.40125	3.4
1032.41321	11.3
1033.60950	3.2
1036.72034	61.4
1037.53955	53.3
1039.57043	6.3
1042.44482	3.1
1044.61475	5.7
1046.43335	11.8
1049.23083	3.4
1053.95508	20.8
1057.61182	7.1
1058.70959	5.3
1060.52588	19.2
1062.04138	19.5
1070.64624	14.2
1071.56348	138.4	y (10) (1+)-NH3, b (9) (1+)-NH3
1072.56030	11.4
1073.31958	15.1
1076.58960	18.4
1088.61401	310.8	b (9) (1+), y (10) (1+)
1089.62244	132.9
1090.74829	25.2
1105.53503	12.6
1110.50940	6.2
1124.12524	5.0
1127.58655	7.2
1144.47070	42.8
1162.55811	42.4
1163.48254	5.2
1164.52478	15.5
1223.91162	6.3
1322.89038	24.9
1444.91821	6.6
1461.43591	2.1
