# Supplementary material for: Top-Down and Bottom-Up Identification of Proteins by Liquid Extraction Surface Analysis Mass Spectrometry of Healthy and Diseased Human Liver Tissue
Source: J Am Soc Mass Spectrom. 2014 Sep 3;25(11):1953–61. doi: 10.1007/s13361-014-0967-z (PMC4197381; doi:10.1007/s13361-014-0967-z)
Supplement: Supplementary file 8 — (ZIP 1626 kb) [file 13361_2014_967_MOESM8_ESM.zip › data/VGYVSGWGR_-6_4_2464.txt]

m/z	i	matches
139.97310	10.3
143.12640	23.8
147.17596	12.6
148.18210	4.3
152.29478	1.9
157.67256	33.4
159.10245	7.9
163.09180	5.3
165.94458	1.9
168.20502	10.9
169.14832	9.9
170.07407	5.6
171.14206	72.8
172.14259	39.5
173.24870	23.3
175.14813	43.1
176.23932	2.6
182.32782	1.7
183.09486	9.3
184.20389	19.4
187.15880	33.1
190.02206	12.4
191.94382	6.7
193.21655	7.1
197.24792	24.1
198.36465	7.5
199.24841	225.1
200.22955	115.2
201.13512	3.4
202.18704	15.3
203.24033	5.1
204.09448	17.7
205.37540	8.0
208.20285	3.4
209.02356	9.0
211.17902	67.3
212.21808	9.8
213.27454	25.6
214.15280	33.6
215.11682	10.3
216.23366	5.6
218.46405	18.8
219.15013	40.2
220.12851	6.6
221.04500	19.3
223.97119	5.3
227.13705	344.3
228.28815	92.8
229.18225	38.8
230.27455	21.0
231.13489	5.8
232.24042	76.2	y (2) (1+)
233.36084	15.2
235.18320	36.6
236.06725	2.3
238.28937	11.8
239.35172	70.3
240.36563	34.4
243.40733	5.7
244.08417	39.8
245.35867	59.3
246.31982	50.9
247.28510	20.6
249.27745	16.1
251.24750	6.0
253.26984	36.4
254.18652	11.5
256.55966	9.3
259.15146	7.3
261.23895	15.4
262.28818	30.8
263.24310	78.8
264.40485	33.6
265.40698	9.3
267.04706	17.3
271.77695	4.7
275.28214	78.3
276.25500	19.3
277.17313	13.8
279.14041	9.0
281.44199	42.3
282.32101	7.7
283.26883	5.3
284.40613	248.8
285.27710	45.7
286.32846	5.1
288.53610	17.6
290.12137	3.3
291.79617	3.2
292.83594	29.9
294.34161	14.2
295.28876	10.1
296.28317	18.7
298.37979	11.1
301.33084	4.4
305.41272	15.2
308.41031	30.9
311.50558	13.3
313.60641	6.8
315.07291	4.2
316.29660	7.8
317.58646	13.8
318.31058	7.0
320.26709	369.2	b (3) (1+)
321.28561	93.5
322.37122	18.9
324.32727	4.6
325.78937	14.7
326.91864	12.0
330.31674	24.7
331.87274	12.2
332.60165	15.7
333.36407	9.5
334.20398	30.6
335.31091	14.8
335.93127	4.7
338.34207	5.6
339.41922	4.9
340.53210	87.5
341.41870	61.4
342.37286	12.9
343.37863	25.1
344.36304	74.4
345.28851	29.8
348.75137	19.3
349.37589	18.1
351.33249	2.1
353.27899	32.0
354.24332	29.3
355.36172	25.3
356.46359	3.7
357.41522	32.0
359.36414	50.9
360.38705	12.6
361.34271	227.2
362.44562	45.0
363.44913	13.2
365.23715	21.9
367.46762	13.6
369.41437	174.7
370.42178	64.5
371.09561	27.8
372.39624	7.4
373.04935	30.3
374.39532	53.5
375.59113	22.9
376.40442	2.1
377.37192	73.8
378.15900	46.8
379.22318	24.2
380.09320	25.4
381.41037	9.1
382.42093	8.4
384.27090	42.1
385.25885	7.8
388.43588	23.6
389.26636	151.0
390.43146	53.6
391.34201	308.4
392.45313	131.2
393.44098	8.5
394.34512	6.8
397.29266	741.0
398.44711	152.2
399.37665	6.3
400.29944	18.5
401.33176	46.8
402.23541	17.2
403.53412	57.1
404.47040	51.6
405.46591	597.6
406.32068	71.4
407.24380	52.3
409.39722	12.5
412.93625	428.6	y (7) (2+)
414.21173	42.1
415.39670	55.4
416.18027	34.8
417.17847	8.1
418.45569	236.6	y (3) (1+)
419.37607	498.0	b (4) (1+)
420.37286	99.9
421.59503	71.5
422.52905	55.8
423.29269	21.5
424.82678	22.1
425.68518	27.7
426.43030	49.2
427.49261	12.4
428.48047	6.0
429.33124	7.6
430.21469	60.8
432.59317	12.6
433.42746	69.7	y (8) (2+)-NH3
434.04117	11.8
435.31189	73.2
436.37289	32.1
437.48898	13.6
438.95459	70.5
440.13629	32.6
441.00537	24.1
442.31384	69.3
443.31851	24.6
444.28513	7.6
445.36423	57.5
446.38879	60.9
447.32953	80.6
448.36905	83.2
449.40369	82.7
451.46106	9.5
453.10196	63.9
454.31366	488.0
455.47308	129.4
456.35571	71.7
457.41882	2.8
459.09619	83.5
460.13196	49.2
460.78537	79.1
461.56064	35.6
462.44159	105.5
463.24088	55.3
464.09509	79.8
466.34509	223.7
467.74570	110.5
469.05930	35.7
470.40692	97.1
472.29361	526.5
473.31683	331.1	[M+2H] (2+)-NH3-H2O
474.72507	234.9
475.35831	670.3	y (4) (1+)
476.31458	161.6
477.39786	90.3
478.42163	163.5
479.28284	56.5
480.38715	77.0
481.54095	1017.5	[M+2H] (2+)-NH3, [M+2H] (2+)-H2O
482.39194	411.7
483.86594	283.1
484.84723	171.2
486.25879	4.6
490.00214	13.2
492.33514	7.4
493.96201	25.8
496.37222	3.4
498.00095	105.1
498.62064	12.2
501.26703	21.0
501.87939	7.2
503.41928	51.3
504.32733	6.1
506.37387	311.3	b (5) (1+)
507.38284	40.7
508.49747	45.0
509.34540	13.3
510.41724	13.4
512.22479	52.2
515.25616	92.0
516.21002	24.0
517.93970	14.1
523.28827	4.3
523.97192	35.8
526.28265	733.1
527.27655	250.0
528.21136	11.7
530.27466	43.5
531.36230	12.9
532.44458	67.4
533.40405	99.5
534.47491	23.5
536.12073	37.4
538.07147	26.1
539.42017	9.0
541.50195	9.1
544.33594	24.3
545.22687	9.2
546.39813	32.5
548.37616	29.4
549.77222	31.5
555.62866	36.2
556.36505	17.9
557.95880	28.1
558.71289	18.1
560.11371	16.4
562.32739	1332.2	y (5) (1+)
563.35822	461.4	b (6) (1+)
564.35858	43.2
565.39709	17.0
566.67712	45.4
567.58466	19.2
569.68066	52.3
570.38562	5.4
573.85229	6.0
574.60400	44.3
578.29285	7.6
583.30713	1359.2
584.32068	435.6
585.42212	40.4
586.59369	8.4
587.61780	5.3
588.48273	14.0
589.35736	6.6
590.33362	3.0
591.19702	8.8
593.26599	4.8
594.72168	80.0
596.18152	17.3
597.37378	16.7
598.33856	10.6
598.97632	27.6
601.30505	3.2
601.97528	26.9
603.05920	28.9
604.44238	12.8
606.06976	41.0
606.75470	26.8
607.93390	10.6
609.45996	15.0
611.05841	35.2
612.02240	35.2
612.85907	16.1
613.77081	14.9
614.87952	15.4
616.38007	60.8
619.40234	39.4
620.41437	112.6
621.41803	70.7
622.42682	90.7
623.41724	64.9
624.33771	9.1
625.99506	7.5
627.30396	19.0
628.48340	79.4
629.27795	10.3
631.38556	3.4
635.44910	202.1
636.28058	16.4
638.35443	10.4
639.60913	10.9
640.36505	140.3
641.45087	57.3
642.90637	11.6
643.95264	19.1
644.86542	25.2
648.81421	9.2
650.49939	11.9
651.36084	5.1
652.43481	19.4
653.44318	6.9
654.59583	9.0
655.59448	59.2
657.90289	103.8
658.51001	13.5
659.55792	7.6
661.33936	623.8	y (6) (1+)
662.46173	116.9
663.57330	23.4
665.52716	12.7
666.54938	24.5
667.27411	5.0
671.51648	26.3
672.92987	19.8
674.41498	38.4
677.64758	19.3
678.40112	28.2
679.32367	47.9
680.41681	13.2
681.45782	20.2
682.49384	24.6
683.32233	18.7
684.89331	22.3
685.72827	18.6
687.26666	19.1
688.27380	12.8
690.46387	29.1
692.26282	33.6
695.65155	44.1
696.52356	388.8
697.50159	173.4
698.61835	22.3
700.49554	9.1
702.48230	5.2
705.56653	31.0
706.42792	15.6
708.61304	3.4
712.08685	63.8
715.29431	9.5
716.37854	26.6
717.39349	61.2
718.49866	18.4
719.51569	19.7
720.67987	9.5
722.24255	11.8
726.27631	23.9
730.68457	3.0
731.46320	55.6
733.49701	48.5
734.49158	36.9
735.45746	349.4
736.63232	207.2
737.55530	11.1
746.42157	9.6
749.49280	128.1	b (7) (1+)
750.46014	17.9
752.41827	759.0
753.45398	1307.5
754.47089	346.2
755.48212	92.1
756.09894	3.3
758.54156	12.9
759.45178	4.8
760.29138	2.7
766.72339	50.0
767.46295	41.2
768.43164	39.8
771.36169	4.4
774.40137	9.9
775.44159	7.4
776.50726	40.5
777.53088	5.3
779.41962	19.8
782.49579	5.2
783.43506	2.9
785.97522	18.7
790.12146	28.4
796.46375	51.5
797.58435	15.4
799.47980	3.2
800.97955	12.8
801.96014	15.1
806.43994	16.6
807.47894	27.8
808.57361	5.7
809.61017	155.9
810.62567	97.6
811.39209	5.3
815.54480	22.6
816.47461	15.0
822.52759	6.6
824.44440	211.2	y (7) (1+)
825.59406	66.1
833.45453	40.8
834.53943	23.5
835.49371	17.9
847.20740	62.2
850.42181	62.6
851.41833	7.3
860.80804	17.1
865.95197	27.3
866.61835	36.6
867.66321	32.8
868.41821	9.2
877.55750	39.2
881.49695	96.8	y (8) (1+)
882.36646	26.8
882.98962	25.9
910.39520	13.6
982.15625	8.4
