# Supplementary material for: Top-Down and Bottom-Up Identification of Proteins by Liquid Extraction Surface Analysis Mass Spectrometry of Healthy and Diseased Human Liver Tissue
Source: J Am Soc Mass Spectrom. 2014 Sep 3;25(11):1953–61. doi: 10.1007/s13361-014-0967-z (PMC4197381; doi:10.1007/s13361-014-0967-z)
Supplement: Supplementary file 8 — (ZIP 1626 kb) [file 13361_2014_967_MOESM8_ESM.zip › data/LYPIANGNNQSPVDIK_-6_2_59016.txt]

m/z	i	matches
251.19695	9.6
260.31207	58.8
264.30933	2.8
285.37067	10.2
302.43277	4.2
303.43750	11.1
312.37695	5.6
320.40656	7.7
324.29675	7.8
328.69748	7.4
334.16333	10.8
344.75848	3.6
351.28326	2.2
358.27811	10.7
359.44397	11.9
367.78641	5.1
375.36578	7.4
376.31830	6.9
391.22351	4.8
396.38593	2.8
399.31488	6.9
401.56061	7.1
403.27576	3.4
416.28217	2.8
417.45227	3.0
434.34009	8.9
445.51065	42.3
448.51367	3.2
451.32611	2.1
452.93921	7.6
455.90741	10.8
459.24899	8.8
464.47430	5.8
478.24335	3.0
479.50223	10.4
482.35049	2.1
483.55774	9.4
484.32129	15.1
487.33313	13.1
488.31537	11.2
489.32373	19.0
492.45111	7.7
496.20947	35.2
501.34546	4.1
511.14148	6.2
514.33392	6.6
521.21417	5.8
527.30682	6.4
530.39410	22.3
531.40332	11.4
533.30603	3.7
538.31982	8.6
547.52417	7.2
548.37616	25.5
549.22266	12.1
558.69604	28.6
568.25391	17.3
570.22565	6.8
571.41248	152.5	y (5) (1+)
572.54932	44.1
582.49872	7.8
585.35162	7.8
586.46918	15.4
592.32037	16.8
596.06598	22.8
597.47046	17.9
598.42291	7.0
608.73706	17.0
615.50665	7.4
622.53192	5.8
624.41449	3.4
625.41168	9.1
626.05420	4.5
627.37518	11.2
628.49341	5.1
639.03003	46.2
640.39032	6.1
643.94482	11.5
647.34808	11.3
648.22461	11.6
649.59271	30.0
651.49908	6.8
652.48566	11.7
655.67072	3.4
658.51221	30.4
659.63074	10.5
661.55011	9.6
663.50281	5.1
669.72296	13.7
671.57520	11.7
672.41876	29.9
673.57428	12.6
677.38770	3.2
684.29138	2.8
686.61639	8.1
690.98877	11.3
694.39233	4.8
706.55676	14.7
709.00177	27.4
710.16895	11.4
712.44788	2.2
714.48395	10.0
718.21167	37.7
723.59161	5.7
725.40869	237.9	y (14) (2+)-NH3, y (14) (2+)-H2O
726.02783	79.6
726.66125	29.1
731.59094	7.1
734.06732	1762.9	b (14) (2+)-H2O, y (14) (2+), b (14) (2+)-NH3
735.06262	88.6
735.85675	32.6
738.53735	6.3
740.63263	9.3
742.44373	5.4
749.52026	5.6
751.50946	13.7
754.50745	6.2
756.81195	39.9
758.52582	13.6
766.56671	23.4
767.25549	35.6
768.34070	41.8
769.83075	8.0
770.66333	10.1
776.54694	3.9
779.31854	36.9
783.57324	11.1
791.45465	17.1
792.56189	4.4
796.60834	33.4
799.12891	26.5
801.84235	3.8
805.54791	10.7
806.78656	32.5
807.54486	17.5
809.79877	13.1
810.85223	96.9
816.08264	16.3
818.13348	9.5
821.39185	6.8
824.51733	11.3
826.62067	15.6
828.47644	21.8
830.89246	54.6
831.84650	15.4
834.10431	2.6
836.61182	41.6
840.51868	14.7
842.36786	5.7
844.27515	36.7
846.22400	28.5
849.60907	22.1
851.46997	79.0
852.47815	3.8
853.64471	56.4
854.83716	76.1
855.62091	73.7
857.21625	64.4
859.97473	8.5
861.72418	73.3
863.23218	205.7	[M+2H] (2+)-H2O, [M+2H] (2+)-NH3
864.05536	57.4
877.60760	14.5
879.39392	9.2
880.36981	14.6
886.34058	13.0
887.01221	14.6
890.15308	13.7
893.54773	16.8
896.49585	2.6
898.66675	30.8
900.57782	22.4
902.46210	2.5
906.71429	2.3
911.43573	18.8
922.59662	11.9
926.47314	6.2
927.44775	14.0
928.61053	6.8
938.39606	17.1
939.62360	34.7
941.56140	4.6
942.48132	17.8
945.07050	4.9
950.89581	34.1
953.55060	30.2
957.72858	14.1
960.73383	9.6
966.40247	26.6
967.43616	28.1
973.06073	28.2
974.57642	3.6
975.33118	28.2
976.45044	3.6
979.14240	29.4
980.12726	32.9
980.80536	2.6
995.38501	39.1
998.86249	13.8
1001.09058	22.3
1002.46008	2.1
1004.74261	2.2
1006.67993	18.2
1008.92322	21.3
1014.69299	28.2
1020.63110	11.9
1034.53601	25.4
1035.23157	21.8
1043.64111	17.4
1049.37061	11.7
1051.37402	8.0
1052.42676	18.9
1054.52979	5.6
1057.73230	34.9
1058.95239	24.2
1062.14050	33.6
1067.40527	3.2
1068.74097	5.0
1069.50574	9.6
1071.65881	65.7
1072.66919	65.7
1073.65625	5.9
1077.61426	9.2
1085.70288	14.2
1086.77380	5.5
1088.66504	19.7
1092.41931	10.1
1097.04944	25.8
1103.54236	53.8
1106.83508	11.8
1107.50623	16.4
1110.37891	20.7
1112.03455	16.5
1118.37488	15.0
1125.11670	15.8
1129.04102	41.8
1132.30518	36.5
1134.43750	9.8
1138.72058	2.3
1139.81360	24.7
1142.11609	20.5
1148.99597	4.8
1151.59766	21.2
1152.50732	14.0
1153.55652	8.3
1154.54199	5.8
1155.60657	25.0
1156.69067	18.3
1168.70679	5.1
1169.65674	12.0
1172.56750	64.4
1173.61206	25.0
1174.50696	37.4
1176.70508	13.9
1177.53381	7.7
1179.73804	10.3
1185.55518	102.4	y (11) (1+)
1186.70398	82.8
1191.71594	13.7
1194.52747	3.0
1196.52209	13.0
1207.74744	67.1
1208.62683	26.0
1209.72070	10.3
1211.66052	7.9
1214.35962	46.3
1220.23193	37.8
1221.35925	27.0
1222.69031	14.1
1232.66589	6.2
1233.87073	10.5
1235.10962	33.4
1238.86121	7.7
1239.64746	6.3
1243.85046	25.2
1247.55688	2.1
1256.75037	96.9	y (12) (1+)
1257.55176	7.6
1265.23657	22.0
1276.63513	12.6
1278.78137	8.0
1282.87256	10.5
1284.75818	6.1
1285.63037	16.3
1298.62537	12.6
1316.45496	22.3
1317.55090	8.3
1320.88879	11.6
1330.89368	5.7
1334.60266	2.4
1350.76843	6.9
1351.79077	6.5
1355.81152	10.1
1368.96851	29.5
1369.87280	52.0
1371.08984	33.4
1377.56421	30.2
1394.57483	13.2
1398.87268	14.3
1399.72241	6.1
1403.90503	6.4
1410.48657	11.0
1441.81726	12.3
1448.78052	8.0
1450.95789	7.4
1465.68506	2.7
1466.76318	73.3
1467.90552	11.8
1483.68909	39.7
1484.86462	47.0
1496.97339	8.9
1504.55408	4.0
1521.08948	7.6
1532.82544	4.9
1547.77002	6.4
1562.93237	5.5
1580.07483	22.0
1596.83655	25.7
1597.67639	62.3
1629.65295	4.9
1660.56348	17.5
1745.58337	10.3
1749.74939	5.3
