# Supplementary material for: Top-Down and Bottom-Up Identification of Proteins by Liquid Extraction Surface Analysis Mass Spectrometry of Healthy and Diseased Human Liver Tissue
Source: J Am Soc Mass Spectrom. 2014 Sep 3;25(11):1953–61. doi: 10.1007/s13361-014-0967-z (PMC4197381; doi:10.1007/s13361-014-0967-z)
Supplement: Supplementary file 8 — (ZIP 1626 kb) [file 13361_2014_967_MOESM8_ESM.zip › data/DTEEEDFHVDQVTTVK_-6_4_3124.txt]

m/z	i	matches
266.19907	2.8
280.52002	12.0
283.17862	11.4
284.17151	8.6
285.29572	23.3
290.27341	5.0
292.44351	6.5
295.12796	6.8
301.29813	4.5
306.26547	9.6
321.31964	14.9
324.20554	7.3
325.30408	2.3
326.03366	6.9
328.09393	7.2
329.19125	12.4
341.00464	8.0
343.18152	14.0
346.38611	3.2
347.40521	31.1
348.63089	5.4
351.47879	5.9
352.25739	18.4
353.43567	4.6
356.49255	22.4
360.30975	18.8
364.23849	11.7
368.24567	8.3
370.30630	15.6
371.24799	3.4
373.37463	2.1
374.16571	18.9
376.29449	30.5
377.22302	6.3
379.19788	1.9
383.39612	14.6
384.18774	18.5
385.70599	31.7
386.41312	19.8
387.50702	7.1
388.31445	20.7
393.19366	3.0
394.35150	8.1
395.24347	12.3
397.41553	2.6
400.79117	3.2
401.46564	5.9
403.25809	2.1
404.22253	2.8
411.19574	15.6
412.25122	7.4
418.46603	5.0
421.41614	3.0
424.89502	20.6
426.41016	6.3
430.30847	24.2
431.73016	10.7
434.32977	14.7
435.08643	2.3
439.26718	13.5
444.42010	8.4
445.41797	7.9
448.30484	178.7	y (4) (1+)
449.43823	26.3
453.26691	5.6
457.16492	34.8
458.08307	24.5
462.26892	11.3
463.40457	3.7
468.23669	3.0
471.24524	14.9
472.25623	8.8
475.26135	75.6
476.38956	32.2
481.49460	42.8
485.21674	36.4
486.24142	7.9
487.20184	2.0
489.16989	29.1
490.17615	4.1
493.16064	10.8
495.13223	11.1
498.37140	8.3
499.42548	16.3
501.52197	39.4
502.21008	5.0
503.08630	7.2
504.09454	5.8
505.22058	5.1
508.02869	4.6
509.35236	34.2
511.32709	13.9
513.81372	23.5
514.96997	9.1
516.18274	19.4
522.05035	3.3
524.44202	6.2
525.26703	5.0
527.24060	2.6
528.26007	5.8
529.13470	13.3
530.23907	30.3
533.09583	4.3
536.31567	7.8
537.38019	11.7
540.29834	7.2
547.37207	33.2
548.32904	44.5
550.38330	16.2
553.23328	10.0
554.06848	11.4
555.17505	10.6
555.84723	2.1
557.48737	16.8
558.32733	10.6
560.20673	15.9
562.01056	19.9
567.28021	17.2
568.13867	18.9
569.40338	8.1
571.75977	14.8
575.36682	5.1
577.31750	11.3
578.18341	13.3
579.40857	16.9
582.41675	9.6
584.97015	18.8
586.35675	31.9
587.31250	125.4	y (10) (2+)
588.61053	22.4
590.24146	21.1
590.92889	5.6
591.80444	11.9
592.75537	11.0
596.19562	8.8
598.27533	8.0
600.09259	10.4
600.75787	36.2
603.63348	14.4
604.40527	10.5
605.21576	34.9
609.39319	29.4
610.35260	3.2
611.30334	7.3
613.58398	7.2
614.40869	9.1
616.29346	2.6
622.68604	9.4
626.41943	50.9
627.40637	17.2
628.66266	62.3
629.44879	10.2
632.26514	6.1
633.14325	13.8
636.38971	7.0
637.13354	12.5
640.81915	8.3
644.81604	72.4
648.26703	5.4
655.25977	25.3
656.22919	14.7
657.44330	22.5
658.50946	160.1	y (6) (1+)-NH3
659.49188	3.3
660.93274	29.1
662.59399	11.3
664.33344	9.1
665.25684	81.9	b (11) (2+)-NH3
666.44855	40.8
667.66168	4.7
669.14008	2.6
673.86182	61.3
675.48816	341.3	y (6) (1+)
676.51343	77.1
677.42865	12.6
679.33508	4.8
681.35297	27.9
682.63177	45.6
683.31848	57.4
684.25287	5.9
685.45758	9.2
687.52747	12.4
689.38342	5.7
691.75940	37.5
693.84442	26.1
696.40900	39.1
697.93195	8.1
700.50763	75.7
701.39258	101.9	y (12) (2+)-NH3, b (6) (1+)-H2O
703.19659	6.3
704.00690	5.8
705.49390	26.9
706.65741	61.6
707.62115	16.4
708.51135	9.8
709.34003	118.3
710.04419	142.3	y (12) (2+)
711.41797	5.1
714.03992	129.4	b (12) (2+)-H2O, b (12) (2+)-NH3
715.48236	32.3
719.32654	123.3	b (6) (1+)
720.18488	7.9
721.39044	12.3
723.02100	156.1	b (12) (2+)
723.87433	27.0
725.57953	5.1
726.52252	20.0
728.30994	16.8
729.57043	9.1
731.65155	23.1
735.52985	10.5
737.25415	26.1
739.42218	10.7
741.35144	11.7
742.29321	4.3
743.29309	39.3
744.50189	26.4
746.21466	8.5
746.97504	13.6
747.71796	32.6
748.41443	7.9
749.03882	7.6
751.15771	7.7
755.98590	24.5
756.86328	29.5
757.85883	5.6
759.03180	16.6
759.95959	21.3
763.56836	53.2
765.21521	138.4	y (13) (2+)-NH3, b (13) (2+)-NH3, y (13) (2+)-H2O
766.45013	61.9
769.42078	16.8
771.33051	23.3
772.57990	56.4
774.06195	315.0	b (13) (2+), y (7) (1+)-NH3, y (13) (2+)
774.88867	24.9
775.55823	8.4
777.42316	11.6
778.44318	24.9
781.57660	19.3
783.06525	32.8
784.48077	29.5
785.88873	10.4
786.71350	12.3
787.67267	13.9
788.58868	86.4
790.46936	737.0	y (7) (1+)
791.50262	227.6
792.33038	37.5
793.05261	60.6
795.26440	42.0
796.96857	50.6
797.92102	74.0
799.38562	33.1
800.97821	18.8
803.41736	15.4
806.23334	112.1
807.10132	22.0
807.73999	47.6
809.45343	13.6
812.17188	11.4
813.63855	72.7
814.89923	86.2	b (14) (2+)-H2O, b (14) (2+)-NH3
815.94000	3.9
817.47113	15.5
818.10010	14.6
820.28876	7.3
821.10181	44.4
824.47406	18.9
827.43701	10.3
829.53235	151.2	y (14) (2+)-H2O, y (14) (2+)-NH3
830.40741	104.5
831.90759	52.5
833.30048	45.0
834.38556	28.7
835.06177	19.1
835.69611	10.0
836.53229	35.0
838.56396	106.6	y (14) (2+)
839.35596	80.4
841.51105	15.1
845.57019	27.3
846.66791	32.2
848.18219	145.5	b (7) (1+)-H2O
849.34918	56.3
850.35205	21.0
851.60974	10.7
853.46783	38.3
855.66656	53.4
856.34637	21.3
860.49438	14.3
862.48962	46.9
864.39618	148.7	b (15) (2+)-NH3, b (15) (2+)-H2O
865.27393	73.1
866.37531	94.0	b (7) (1+)
867.39264	37.0
868.38928	31.3
870.35901	26.4
871.37036	46.8
872.43689	18.7
873.43549	16.9
874.40631	50.3
876.00055	22.0
877.09149	9.8
879.37842	64.2
880.40735	104.5	y (15) (2+)-H2O, y (15) (2+)-NH3
881.35529	150.0
884.38385	29.2
885.48712	21.4
886.25153	8.5
887.32184	6.6
889.31610	1544.0	y (8) (1+), y (15) (2+)
890.30176	328.8
891.54016	60.8
892.51190	3.9
894.36450	49.1
899.42560	114.1
900.37695	42.7
901.28290	8.1
902.42804	26.9
903.52045	39.6
907.21063	62.4
908.56604	29.8
909.68970	54.6
910.95496	31.6
911.65887	50.8
912.42688	28.5
914.24622	106.5
915.47156	110.6
916.94458	47.5
919.96637	88.8
920.78589	90.8
924.60101	143.5
925.25360	29.5
926.15210	11.6
927.62701	5.2
928.57050	244.9	[M+2H] (2+)-NH3-H2O
929.53931	125.2
930.48499	14.0
931.98187	36.0
932.90436	13.7
933.64136	10.4
935.39557	149.0
936.19348	7.1
937.67664	836.5	[M+2H] (2+)-H2O, [M+2H] (2+)-NH3
938.55249	63.4
939.64142	41.3
947.19745	9.9
952.50610	3.3
953.54132	4.1
957.42255	7.4
958.51245	19.2
959.32239	33.6
964.61755	4.1
965.40601	15.5
967.44147	7.3
968.37622	15.7
969.26532	17.7
970.49982	28.0
971.85449	36.6
974.77289	19.2
975.39960	91.3
976.36633	44.2
982.48047	49.3
983.42664	9.3
985.30859	79.3	b (8) (1+)-H2O
986.36298	35.6
987.43921	40.4
988.66156	28.9
990.42603	37.0
991.77637	30.2
992.67004	9.3
995.20856	32.4
995.93787	19.3
1000.52356	28.9
1001.20587	40.0
1003.36151	468.2	b (8) (1+)
1004.28766	117.4
1005.38074	97.6
1006.06702	13.2
1007.16711	28.9
1007.93719	22.5
1008.63538	34.0
1009.72607	48.3
1014.87994	3.4
1017.27753	3.9
1022.32141	5.7
1026.50916	808.3	y (9) (1+)
1027.57117	392.0
1028.51917	50.3
1032.25220	28.4
1038.36548	3.5
1040.99927	12.4
1045.61243	6.2
1057.45630	22.4
1059.60364	4.8
1061.37036	31.2
1062.73730	21.1
1066.57813	12.0
1074.44824	35.6
1075.54285	18.7
1082.43542	3.3
1084.45007	107.0	b (9) (1+)-H2O
1085.47876	58.1
1086.63574	29.0
1088.46777	5.2
1090.89648	13.1
1091.58398	12.2
1092.66272	11.1
1093.55054	6.0
1097.55750	22.7
1098.20056	8.1
1099.49744	21.7
1100.78284	16.0
1102.36597	362.5	b (9) (1+)
1103.50403	341.5
1104.43970	26.2
1105.08496	4.4
1108.02014	8.2
1110.10889	15.6
1112.41931	15.1
1114.26990	45.0
1114.98865	8.7
1117.29749	20.7
1118.70435	21.1
1119.53394	16.7
1120.95996	7.7
1124.62134	20.4
1125.54163	31.8
1129.67993	25.6
1130.38013	17.6
1133.33252	22.8
1136.59290	54.1
1137.36169	11.8
1138.67554	5.0
1140.06213	7.7
1140.67114	27.6
1142.32556	9.0
1144.27466	9.0
1145.04333	5.9
1146.77271	33.0
1147.49939	9.5
1149.62366	11.9
1153.59216	8.5
1154.23425	19.8
1155.67603	25.3
1156.52917	7.2
1160.54626	7.0
1162.77039	51.6
1165.33960	5.7
1173.69653	459.4	y (10) (1+)
1174.60388	272.9
1175.65857	55.6
1182.43457	33.2
1184.69946	3.0
1188.48828	14.9
1194.66528	4.1
1199.76526	55.5
1200.47961	38.5
1201.39197	13.0
1202.36926	10.7
1203.32483	29.2
1204.02673	3.4
1210.24731	20.1
1211.43616	13.1
1213.17627	22.6
1216.49475	2.1
1217.47620	353.3	b (10) (1+)
1218.46973	134.7
1219.51819	13.9
1227.53601	35.0
1230.56409	17.3
1233.34314	4.8
1234.40979	10.0
1235.69629	16.8
1239.83313	20.7
1245.46558	18.3
1252.53369	2.8
1253.77625	11.6
1254.62109	10.9
1255.88367	32.8
1270.70288	44.2
1271.63696	16.4
1272.59766	11.1
1273.59412	3.1
1276.95740	19.0
1281.21899	19.2
1284.79944	21.9
1286.57300	24.0
1288.59668	286.9	y (11) (1+)
1289.60461	97.2
1290.69421	25.8
1292.76270	25.3
1294.57983	40.2
1297.69531	14.9
1300.45544	7.1
1310.26721	4.1
1311.51147	9.4
1312.91003	27.5
1313.75098	5.0
1318.40320	16.5
1320.71594	14.8
1327.84619	19.6
1328.59387	5.8
1330.03296	25.1
1330.75378	23.6
1333.12939	13.0
1339.23828	54.6
1339.98694	23.1
1345.51025	117.6	b (11) (1+)
1346.44885	67.9
1347.45361	38.1
1350.43872	8.6
1354.73889	6.1
1363.70898	3.4
1378.53687	15.0
1385.66492	29.6
1397.52271	6.9
1399.66016	13.4
1401.03296	21.4
1401.68201	10.2
1406.64124	8.2
1410.39563	3.7
1415.71643	3.8
1416.64087	27.6
1417.69849	117.5	y (12) (1+)
1418.75159	30.4
1419.70374	25.2
1421.72351	24.2
1426.76965	27.4
1427.55139	23.3
1428.74414	15.2
1431.96228	5.3
1433.84473	23.2
1441.64990	54.4
1444.63867	298.6	b (12) (1+)
1445.70959	129.8
1446.62036	34.3
1462.85388	10.8
1468.64514	6.1
1485.83301	12.2
1496.74158	11.9
1502.60059	16.3
1510.55286	58.2
1511.24817	2.8
1513.60571	29.7
1519.73877	3.8
1527.73596	74.5
1528.68359	47.3
1529.65430	72.9
1531.52930	7.2
1545.58630	104.5	b (13) (1+)
1546.64783	99.6	y (13) (1+)
1547.80310	52.3
1548.98279	4.7
1549.64795	19.9
1563.50854	8.0
1584.60706	4.8
1601.68372	14.0
1602.72656	13.5
1610.74353	36.2
1611.69458	15.5
1612.64685	9.5
1617.71887	13.8
1618.56262	39.5
1625.91284	8.8
1628.77100	55.5
1629.69727	34.2
1630.61963	29.4
1646.75684	36.2
1647.66797	27.2
1648.77124	29.8
1657.89282	32.1
1667.83594	9.1
1675.68188	26.1
1682.78040	10.2
1684.74805	11.9
1700.60071	12.7
1701.56995	3.9
1702.66040	11.0
1710.74341	13.6
1727.73010	94.2	b (15) (1+)-H2O
1728.68420	81.9	b (15) (1+)-NH3
1729.74512	40.5
1731.35486	8.9
1745.78174	58.2
1746.75134	87.5
1748.05725	14.8
1763.84326	22.4
1764.84546	24.5
1765.73706	35.8
