# Supplementary material for: Top-Down and Bottom-Up Identification of Proteins by Liquid Extraction Surface Analysis Mass Spectrometry of Healthy and Diseased Human Liver Tissue
Source: J Am Soc Mass Spectrom. 2014 Sep 3;25(11):1953–61. doi: 10.1007/s13361-014-0967-z (PMC4197381; doi:10.1007/s13361-014-0967-z)
Supplement: Supplementary file 8 — (ZIP 1626 kb) [file 13361_2014_967_MOESM8_ESM.zip › data/NKDDELTGF_-6_2_57193.txt]

m/z	i	matches
159.11823	30.2
166.06761	87.6	y (1) (1+), a (3) (2+)
167.41258	8.1
169.05797	4.3
173.19885	13.4
175.09117	48.7
177.40762	65.5
179.19122	2.6
181.20190	14.9
183.20419	4.2
184.11867	14.9
185.06186	12.2
187.18332	20.4
190.08824	2.9
191.17464	7.4
192.07100	5.4
198.39819	7.2
199.10454	3.1
200.17349	4.1
201.23712	89.6
205.45908	14.1
207.26178	16.8
208.22037	6.9
209.16182	11.8
210.27649	3.0
211.13116	14.3
212.22278	19.9
214.27402	7.6
215.18658	19.5
218.26779	2.8
219.14775	2.5
221.46411	4.5
222.57928	12.2
223.22513	227.4	y (2) (1+), a (4) (2+)
224.20178	38.9
225.11603	13.0
226.21597	10.8
227.39030	17.6
228.10727	2.6
229.23366	98.1	b (4) (2+)-NH3
230.44501	24.0
232.16797	7.2
233.10307	5.5
233.76964	17.7
235.49132	9.4
237.20500	23.4
239.07541	5.2
243.63359	6.9
244.30383	12.0
245.15993	3.4
246.33978	15.2
247.25916	5.4
249.36798	61.2
250.40573	13.6
251.22180	17.2
252.29910	29.8
255.11168	18.3
259.10455	8.2
260.37952	5.0
262.21906	10.7
263.22052	15.5
264.15656	3.4
265.09241	21.0
266.29871	6.1
267.21179	2.9
268.29816	6.1
269.13379	4.3
271.12576	2.7
272.40942	4.7
274.35724	8.9
275.89471	25.3
276.71069	46.7
277.44571	43.8
278.29974	27.0
279.22858	29.6
281.08527	188.1
282.22433	177.2
283.26984	30.1
286.28555	9.2
287.19885	91.0	a (5) (2+)
288.47699	30.4
289.42371	23.1
291.39926	32.1
292.39288	8.9
294.44501	6.3
296.71201	14.6
299.23962	6.0
300.31293	18.5
301.45108	10.6
303.30170	12.6
304.28934	24.4
305.77191	34.4
306.56473	6.1
308.82916	6.2
311.22620	6.4
314.90869	13.6
317.44794	13.6
319.31757	7.2
323.38104	2.8
324.47192	175.2	y (3) (1+)
325.27353	41.7
327.25012	11.0
328.10980	13.5
332.25995	22.4
333.37085	17.9
334.32816	21.2
337.49463	22.6
338.25677	4.8
339.51865	7.9
341.23480	59.2	y (6) (2+), b (3) (1+)-NH3
342.24438	25.2
343.45816	13.9
344.32935	10.4
345.35547	5.8
347.40656	5.3
349.29535	6.8
351.43964	13.0
352.49481	13.0
354.84845	5.3
356.09528	4.6
357.06079	17.6
358.39789	31.8
359.35709	37.5
360.36456	4.8
361.26788	35.1
362.95093	50.4
364.48029	11.7
367.43726	73.9
371.33594	37.1
372.30334	5.1
373.45911	54.6
374.49634	17.3
375.35413	115.6
378.36261	7.4
379.49069	7.1
381.26779	3.6
383.45609	16.8
384.39282	27.7
385.43365	14.7
386.36023	21.3
387.41705	13.7
388.35272	12.5
389.36481	5.9
390.31775	45.3
391.82318	10.0
392.53601	39.1
395.95691	18.6
399.71680	12.7
402.39441	5.4
403.45288	36.2
404.72986	45.2
405.79840	45.0
406.47089	28.0
407.45496	7.4
408.98987	12.4
411.01862	22.6
413.27380	9.6
414.03882	26.9
415.14374	55.7	a (8) (2+)-NH3
415.92871	50.1
416.87262	8.6
418.77435	41.6
419.45819	13.7
420.54907	18.4
421.38647	25.3
422.04736	8.5
422.84808	7.0
425.40222	14.0
426.03790	19.4
427.35986	4.8
428.50110	120.5	b (8) (2+)-H2O, a (4) (1+)-NH3, b (8) (2+)-NH3
430.50085	21.1
431.20801	17.3
432.22345	50.9
433.54968	24.2
435.24658	7.2
437.27936	201.1	b (8) (2+), y (4) (1+)
438.20764	38.9
439.46765	34.6
440.41071	20.2
441.45703	20.8
442.89575	25.3
444.83942	12.1
445.48737	35.5
446.60071	33.6
447.28607	13.1
448.34113	72.7
449.32794	20.8
450.14954	11.3
451.40601	43.7
452.11816	20.3
452.75006	7.0
453.85907	29.6
455.33160	299.5	b (4) (1+)-H2O
458.20386	24.7
458.83661	10.4
459.61835	3.2
460.38708	7.7
461.55078	32.2
462.55219	78.6
463.33643	103.8	y (8) (2+)
464.08832	30.8
465.52960	46.6
467.35687	79.2
468.32465	14.2
469.30768	3.0
471.32654	25.4
472.39166	2.7
473.34229	127.3	b (4) (1+)
474.28925	33.9
475.35693	127.9
476.39929	80.7
477.26624	47.1
478.54553	6.7
479.84235	31.2
480.74951	14.4
482.44647	120.1
483.70758	27.7
484.36066	34.6
485.35297	32.6
486.42578	33.1
487.82623	74.2
488.88202	141.8
489.74933	17.4
490.63257	65.4
491.38318	6.1
492.44110	68.7
493.28058	9.6
494.89960	58.0
495.54919	25.0
496.72650	80.5
497.35687	40.4
498.51843	38.8
499.36920	11.0
500.17285	6.6
501.42383	252.0	[M+2H] (2+)-NH3-H2O
502.41089	208.4
503.24500	253.2
504.19592	197.7
505.29712	66.1
507.87830	19.4
508.95526	49.6
510.17328	381.0
510.99646	940.1	[M+2H] (2+)-H2O, [M+2H] (2+)-NH3
511.77863	231.9
513.02594	73.0
513.67749	85.3
514.43073	49.2
519.20587	3.6
520.29730	13.6
524.58990	8.0
526.50275	23.1
527.48560	7.7
529.08966	23.6
530.73828	33.4
534.25177	16.2
535.27930	6.1
543.49963	5.9
544.33734	16.6
545.57770	21.6
546.32275	6.7
547.96252	31.5
549.32690	46.5
552.29065	4.7
553.33502	12.3
554.38409	9.6
555.42712	99.1
556.49054	9.5
557.54608	49.2	a (5) (1+)-NH3
560.40918	6.8
561.46423	6.1
562.33960	37.7
563.50464	83.3
565.10339	12.4
566.43976	97.3	y (5) (1+)
567.30615	52.6
569.95343	42.0
571.66357	56.7
572.53400	6.1
574.20013	23.7
575.26740	35.6
577.09088	8.8
580.25720	11.1
582.54016	21.3
583.32733	20.6
584.02234	32.5
585.36047	32.4
588.28156	4.5
589.63983	39.0
590.95490	9.7
591.66211	39.2
592.91730	13.9
595.09973	42.1
596.22052	6.6
597.65094	17.0
600.81805	63.0
602.28680	217.3	b (5) (1+)
603.24890	31.5
604.49225	6.7
606.11969	33.8
607.55615	4.0
609.73474	106.9
610.40527	36.1
611.69312	65.9
612.57928	9.0
613.41602	3.2
614.80157	8.4
616.33032	17.8
617.50946	12.2
619.08112	74.4
620.46936	23.5
621.28040	11.1
623.43170	225.1
624.80640	16.0
626.70209	22.9
628.08148	39.1
630.48859	6.6
631.50543	51.5
632.77075	13.4
634.62622	4.1
636.27625	57.7
636.94922	35.7
637.76947	33.2
639.22748	31.9
640.90173	30.3
642.29730	10.0
645.82410	55.1
646.43695	101.7
647.39703	116.1
648.60089	35.1
650.51251	6.9
652.67053	71.3
654.78467	29.0
655.42657	13.1
656.34534	3.7
657.72662	86.8
658.48083	31.0
659.69025	44.3
661.48517	7.7
663.43945	89.2	y (6) (1+)-H2O
664.49982	70.8
665.11603	37.4
666.51428	320.7
668.13849	13.0
669.31012	12.7
670.79089	46.8
672.04761	49.5
672.85779	51.4
673.62775	7.0
674.49200	5.2
677.60266	9.5
678.68665	8.6
680.12842	53.0
681.42334	150.7	y (6) (1+)
682.40106	58.3
685.13025	45.1
685.95581	9.6
686.58630	21.6
691.01245	13.2
691.90021	39.1
692.55774	40.6
693.36749	28.4
694.33881	9.5
695.93817	28.1
697.12823	23.3
698.39417	12.7
699.50842	24.4
700.70673	24.0
701.45099	13.1
702.57587	44.5
705.08759	16.8
706.52826	22.5
707.62750	10.0
709.43298	15.8
710.45813	3.2
711.43134	15.7
712.72388	25.5
713.74054	26.2
714.81274	70.8
715.46503	387.0	b (6) (1+)
716.48016	135.4
719.46527	16.4
721.66290	31.3
722.52374	29.3
723.72260	24.3
726.36871	39.9
729.16504	39.0
729.99365	15.8
730.60028	7.3
731.26263	2.8
732.50610	64.4
733.59686	139.7
734.54431	35.4
735.48883	13.5
736.50549	2.8
738.58972	65.8
739.43750	105.5
741.15796	77.3
742.33612	10.5
743.47729	5.2
745.65955	12.9
747.51477	5.2
748.75739	2.1
749.57068	10.4
751.22937	17.4
753.46033	4.0
757.57239	15.8
758.46411	5.5
761.62311	213.9
762.52472	198.8
763.47357	93.2
764.72766	16.3
765.55273	30.1
766.59821	20.3
768.43384	4.8
770.58722	10.9
774.82263	11.1
776.43945	51.9
778.50281	21.4
779.31653	2.4
781.98926	8.3
782.71533	4.3
783.47894	18.4
785.51422	3.3
793.46136	2.9
795.01471	26.2
796.52362	103.5	y (7) (1+)
797.61328	42.0
798.48969	49.5	b (7) (1+)-H2O
799.47729	26.6
803.45520	11.9
804.31885	3.5
810.50208	62.1
811.51782	48.6
812.40088	20.0
816.54010	592.7	b (7) (1+)
817.53156	131.6
821.62238	11.6
823.32281	14.5
826.68628	25.5
827.35468	12.9
828.71112	66.4	a (8) (1+)-NH3
829.66272	5.4
830.47791	1.9
831.58575	32.5
833.67444	18.4
834.55768	4.3
835.47638	8.6
836.50092	21.5
837.65991	103.8
838.57764	72.1
839.66241	11.5
846.66144	4.5
847.86340	17.6
849.59662	7.3
851.53381	7.9
855.48267	67.0	b (8) (1+)-H2O
856.57312	16.4
860.51971	4.0
861.52380	12.5
862.61084	37.9
863.63641	7.8
864.67914	30.1
865.53546	16.6
869.52478	6.1
873.52966	273.5	b (8) (1+)
874.44904	168.4
884.60706	7.1
885.70282	2.8
886.41980	9.3
888.77393	7.4
890.43469	2.6
891.40906	29.1
892.38684	22.4
893.50708	26.9
906.63708	63.0	y (8) (1+)-NH3, y (8) (1+)-H2O
907.61206	28.8
908.46814	8.6
910.58167	10.0
915.44208	6.8
923.46558	9.1
924.67578	92.8	y (8) (1+)
925.70807	7.0
927.50354	21.0
928.12756	14.1
934.46832	38.2
935.69592	18.0
939.37726	13.5
945.35217	9.8
950.66016	5.7
1015.70825	15.3
1023.45850	14.3
