# Supplementary material for: Top-Down and Bottom-Up Identification of Proteins by Liquid Extraction Surface Analysis Mass Spectrometry of Healthy and Diseased Human Liver Tissue
Source: J Am Soc Mass Spectrom. 2014 Sep 3;25(11):1953–61. doi: 10.1007/s13361-014-0967-z (PMC4197381; doi:10.1007/s13361-014-0967-z)
Supplement: Supplementary file 8 — (ZIP 1626 kb) [file 13361_2014_967_MOESM8_ESM.zip › data/WLQGSQELPR_-6_2_57748.txt]

m/z	i	matches
171.04457	9.4
174.83989	13.7
178.10120	8.4
180.16595	4.3
185.22681	10.7
188.32672	4.0
194.11203	7.3
197.11853	6.8
199.16275	10.1
200.18082	15.2
201.10481	5.6
210.30405	18.8
211.32294	11.2
213.09271	10.5
214.15016	3.0
217.06296	25.5
219.22081	6.2
220.42139	10.1
223.29138	22.3
226.32825	2.2
227.32013	2.7
228.16840	40.4
232.34276	7.5
235.41083	2.5
238.39200	7.6
239.29279	11.0
241.24078	3.4
242.30875	10.5
245.23404	22.1
247.12836	5.6
254.25317	14.9
255.31128	76.1	y (2) (1+)-NH3
256.27948	54.3
257.16870	3.2
260.24036	7.4
263.25110	2.4
267.18628	4.1
268.32129	9.1
269.34534	27.2
269.95538	7.4
272.31769	337.6	a (5) (2+), y (2) (1+), a (2) (1+)
273.26959	40.3
274.28598	5.4
277.25851	4.8
281.20984	9.5
284.25412	10.4
285.17139	8.1
286.33789	9.3
287.18671	12.9
289.13910	12.7
292.20087	8.4
294.38257	6.0
300.18329	98.7	b (2) (1+)
301.10120	12.9
302.44107	10.4
305.34308	5.8
311.73077	19.6
317.28244	10.5
319.34265	5.3
320.27310	22.6
321.92944	6.2
323.53601	20.5
325.54840	13.4
326.48563	3.0
327.53278	11.4
328.51706	7.9
329.21143	8.3
331.19550	9.6
338.93445	4.5
341.36310	35.6
342.29950	4.6
345.38080	12.5
347.25354	4.0
348.33246	17.7
349.46692	3.2
352.93823	8.2
355.28476	6.7
357.00720	17.6
358.13828	22.5
360.30139	11.2
363.28894	1.9
365.35919	33.9
367.27768	9.5
369.33914	11.2
370.33771	13.8
372.37939	12.8
373.43512	25.5
374.31506	15.0
375.43219	31.1
384.30048	20.4
385.36127	41.4
386.37891	31.8
388.50354	8.5
389.82001	6.8
391.39813	25.9
392.86597	60.0	a (7) (2+)-NH3, a (7) (2+)-H2O
394.25085	21.2
395.24475	6.3
396.26480	10.6
401.28522	19.4
402.54150	2.6
403.70020	2.3
404.76935	4.1
405.87848	39.2
406.72156	40.4
411.37207	18.9
412.17261	6.3
416.15955	11.7
418.27087	6.6
421.42249	21.8
424.33319	24.5
427.21545	19.2
428.34778	83.7	b (3) (1+)
429.22003	8.9
430.42004	4.9
431.90759	57.2
433.22699	28.8
434.45044	11.3
435.13440	64.9
436.67468	22.8
439.33362	75.3
441.22778	4.4
444.44904	45.8
448.91858	167.2	a (8) (2+)-H2O, y (8) (2+)-NH3, y (8) (2+)-H2O, a (8) (2+)-NH3
452.40033	7.7
453.74707	18.5
454.70313	16.1
455.42090	11.6
456.37091	27.3
457.79779	355.5	y (8) (2+), a (4) (1+), a (8) (2+)
458.42218	13.3
460.68231	4.4
461.52710	7.8
462.53723	15.7
463.27124	16.6
465.04272	24.0
467.24854	41.0
468.50427	33.8
470.26105	4.2
471.27356	8.1
474.51874	4.9
475.40802	15.0
477.19244	15.3
479.08252	14.4
483.85114	15.7
484.58850	19.8
485.30762	34.7
486.30237	25.3
487.24005	23.2
489.95374	31.5
491.27136	7.7
492.13086	43.2
493.25226	29.7
494.51947	23.1
495.26398	22.6
496.77136	87.3	y (4) (1+)-NH3, a (9) (2+)-H2O, y (4) (1+)-H2O
497.90540	3.7
499.90137	130.6
500.70129	17.2
503.05719	29.5
504.62036	38.4
507.18677	3.8
508.40503	70.6
510.21460	7.7
513.07489	23.1
514.22882	189.5	y (9) (2+), y (4) (1+)
515.04395	146.2
516.29895	10.8
518.25269	16.1
519.56873	18.0
520.23407	34.4
521.30743	31.9
522.38519	5.9
523.21637	15.8
524.73132	59.6
526.20343	24.7
527.36414	44.1	a (5) (1+)-NH3
528.43500	19.8
530.50610	11.2
531.42194	33.5
534.02045	38.5
535.59772	64.3
536.51721	47.7
537.34998	33.7
538.31708	43.7
539.25006	63.7
539.89758	6.1
541.21436	69.6
542.53815	4.0
543.63245	46.5	a (5) (1+)
544.35986	5.9
545.37756	11.0
547.36304	6.8
548.57947	17.8
550.34723	9.4
552.00287	52.4
554.19867	26.4
555.38135	6.7
556.43494	6.7
557.40216	66.9
558.32251	126.8
559.35333	12.7
562.24927	12.9
563.19916	39.0
564.04657	90.3
564.84650	108.6
565.77234	61.1
566.41235	13.4
568.83057	65.0
569.96771	9.1
571.46442	21.8
572.33691	50.4	b (5) (1+)
573.49780	32.4
574.43695	20.3
575.31891	8.5
576.28467	63.3
577.52679	88.2
578.45953	108.5
579.25372	6.8
580.95953	329.5
581.90546	21.0
582.71472	51.7
584.37354	203.3
585.73724	107.5
586.52838	10.0
587.54572	28.3
589.20599	169.2
590.05981	173.4	[M+2H] (2+)-NH3-H2O
591.19751	61.6
592.73975	49.0
593.59613	59.5
594.57562	44.5
595.51819	68.2
596.89673	199.0
598.62030	877.7	[M+2H] (2+)-H2O, [M+2H] (2+)-NH3
599.30176	330.0
600.11395	602.0
600.96210	81.6
601.72308	19.8
602.64740	12.3
606.82440	59.5	[M+2H] (2+), [M+2H] (2+)-H
608.62500	7.0
610.72803	49.8
611.50201	19.9
615.52582	7.8
617.36743	13.5
619.37994	7.4
621.52728	13.7
623.12292	57.3
625.41693	55.6	y (5) (1+)-NH3
626.54779	41.8
629.35675	8.8
630.44537	3.8
632.04987	10.2
633.33063	10.6
634.56110	2.3
635.62213	4.4
638.55762	84.5
639.65027	103.4
641.42603	51.2
642.54572	80.8	y (5) (1+)
643.48712	74.7
644.13367	27.2
644.98602	6.4
645.62946	28.4
646.45282	25.7
647.49506	45.0
650.32330	71.6
653.06842	31.7
654.22876	46.8	a (6) (1+)-H2O
655.33514	58.4	a (6) (1+)-NH3
656.28436	51.8
657.51306	5.9
658.75659	68.0
659.53827	6.9
661.36145	5.6
662.31427	19.0
663.68842	26.9
664.44788	40.7
665.48578	12.0
666.40363	46.5
667.99524	57.4
668.83417	56.9
669.99139	24.1
672.39063	56.6
673.12219	99.1	a (6) (1+)
674.44452	10.5
675.16602	51.7
676.93134	52.6
677.76660	119.1
678.67615	83.0
679.72345	54.8
681.17645	59.5
683.23352	196.2	b (6) (1+)-NH3
687.66772	17.4
688.76599	150.4
689.55054	51.9
690.91693	44.3
692.67932	35.7
693.54169	6.8
694.45154	15.0
695.91974	35.5
697.57404	58.6
698.52148	10.2
699.46021	52.3
700.45209	21.8
701.51166	26.5
703.07233	44.9
703.98523	32.4
706.20270	48.4
706.97150	35.7
708.63092	274.7
709.37189	56.4
711.79645	105.0	y (6) (1+)-NH3, y (6) (1+)-H2O
712.50140	12.9
714.35138	101.3
715.52960	92.3
716.39063	19.4
718.76044	50.9
719.48187	28.8
720.44470	36.5
721.39227	15.7
722.92371	18.4
723.54266	5.3
725.61121	25.6
728.54675	62.0
729.52893	86.5	y (6) (1+)
730.39874	47.7
731.44684	10.3
732.50330	18.4
733.45441	42.0
734.95911	15.5
736.75348	87.9
737.72870	43.4
738.75171	20.2
739.48700	4.8
740.47717	45.9
741.78094	46.1
742.44824	28.7
743.21881	21.9
746.05231	95.3
747.33966	38.7
748.13733	49.8
751.23834	4.0
752.38745	15.5
753.62500	109.8
755.40369	87.5
756.37195	7.9
759.31396	35.4
760.51038	5.5
763.71320	57.0
764.50610	27.0
765.15839	66.2
766.27618	50.6
767.48816	13.9
768.69781	59.8	y (7) (1+)-NH3, y (7) (1+)-H2O
771.03534	54.0
771.77582	13.5
773.21082	10.3
774.36548	30.8
777.32434	21.4
779.63031	7.7
780.50092	24.5
782.41052	36.5
786.50916	495.4	y (7) (1+)
787.57513	267.8
788.80658	6.5
789.77783	51.1
792.45642	21.4
794.43280	12.9
795.39331	11.0
797.08508	116.6
797.92639	23.4
801.42981	34.2
803.00952	12.1
804.41968	136.8
805.21112	113.4
806.62189	12.7
808.46735	16.1
809.99207	40.3
810.91998	20.2
811.65308	33.8
812.53363	22.6
813.56720	28.6
814.40033	14.6
815.43634	21.9
817.83130	25.0
818.50342	9.9
819.40009	13.8
820.32605	32.2
827.42285	8.2
828.63220	39.5
829.51654	41.9
830.43262	49.9
831.53882	29.2
838.51227	23.2
839.36566	9.6
841.15216	25.0
844.39392	10.4
845.39581	8.5
847.44421	4.9
848.87164	37.8
851.90161	33.2
855.45154	18.9
856.69568	31.0
858.67517	17.4
859.64679	26.2
860.62970	13.0
863.46796	15.2
868.54535	11.2
870.46381	19.3
872.46729	16.2
873.86115	9.7
875.30139	8.6
879.82422	14.2
882.57123	3.5
884.49438	12.5
894.38275	3.5
895.07111	2.5
896.49707	28.2
897.53436	34.0
898.27734	19.6
899.42438	5.5
904.51538	5.7
906.34991	25.3
908.50555	9.8
909.46045	15.1
911.47711	5.1
913.79663	32.7
914.63971	512.7	a (8) (1+), y (8) (1+)
915.52557	248.3
916.62732	9.6
923.88501	3.7
924.70917	26.5
925.52985	50.5	b (8) (1+)-NH3
926.50403	27.0
929.58685	11.7
931.72711	5.4
941.61395	10.8
942.56750	132.6	b (8) (1+)
943.56689	81.8
944.17786	6.1
947.56976	3.4
953.58936	14.8
954.46307	9.2
956.50641	26.3
958.39832	6.2
964.29559	5.9
971.47260	8.3
973.04944	4.4
981.72217	33.8
983.55255	12.5
986.55579	6.1
995.29517	6.5
998.57306	16.1
1000.47626	5.4
1001.85394	29.2
1002.55902	20.3
1004.75439	3.5
1008.95514	9.7
1011.30463	3.6
1012.58087	7.2
1013.64154	4.5
1016.47455	3.6
1018.39502	4.8
1019.41736	2.8
1021.84241	21.0
1026.55786	21.1
1027.71423	29.9
1028.68652	18.5
1030.66614	10.2
1034.64502	14.2
1036.98279	5.7
1037.58691	5.0
1038.64099	3.5
1039.57019	2.6
1040.47766	15.2
1042.40527	6.0
1043.45117	13.1
1045.82458	19.9
1046.49304	27.5
1048.49146	11.7
1050.54236	9.9
1052.56958	3.9
1054.23486	8.9
1059.89063	8.9
1064.74377	10.1
1066.55823	14.9
1067.52661	12.3
1068.64185	4.1
1070.52661	37.0
1071.38708	3.4
1083.71790	18.1
1106.18213	15.6
1113.52039	7.3
1116.48633	19.7
1221.64807	4.5
