# Supplementary material for: Top-Down and Bottom-Up Identification of Proteins by Liquid Extraction Surface Analysis Mass Spectrometry of Healthy and Diseased Human Liver Tissue
Source: J Am Soc Mass Spectrom. 2014 Sep 3;25(11):1953–61. doi: 10.1007/s13361-014-0967-z (PMC4197381; doi:10.1007/s13361-014-0967-z)
Supplement: Supplementary file 8 — (ZIP 1626 kb) [file 13361_2014_967_MOESM8_ESM.zip › data/DLVILLYETALLSSGFSLEDPQTHANR_-6_2_62735.txt]

       m/z	          i	matches
 289.08713	       7.2
 328.48627	      10.8
 342.69623	       1.8
 436.32126	       7.2
 441.52567	      22.3	b (4) (1+)
 467.53873	       7.8
 469.56427	      14.2	y (8) (2+)
 474.18481	       5.9
 479.26825	       8.0
 493.73663	       7.3
 502.43915	      12.4
 544.44788	       1.7
 554.39050	       6.4
 555.39136	       9.4
 568.82806	      11.7
 591.10571	      12.5
 598.20703	       7.4
 615.13928	      11.3
 620.60004	       7.0
 625.35449	       3.4
 634.26453	      22.5	y (11) (2+)
 644.35168	      10.7
 659.41730	       2.5
 665.49219	       6.7
 667.32446	       2.7
 668.76038	       4.7
 676.34717	      16.4	y (19) (3+)-NH3, y (19) (3+)-H2O
 683.45581	      14.2	b (19) (3+)-H2O
 686.51373	       3.8
 689.85089	       5.5
 696.40167	      13.1
 698.21033	       4.8
 706.67035	      13.2
 707.98523	      11.7
 710.25958	       2.4
 726.38013	      20.0	y (6) (1+)
 727.90784	      34.4	y (13) (2+)-NH3, b (20) (3+), y (13) (2+)-H2O
 736.64868	      36.1	y (13) (2+)
 737.60339	      11.1
 757.52454	      25.1	b (14) (2+)-H2O
 762.61108	      13.4
 769.85114	      17.5
 771.36011	       8.8
 779.81409	      76.2	y (14) (2+), y (21) (3+)
 780.50000	      52.7	a (15) (2+)
 791.05798	      24.9
 796.59290	       4.5
 798.56946	       4.9
 805.60901	     103.3	y (7) (1+)-H2O, y (7) (1+)-NH3
 806.45801	      19.6
 814.43628	       6.5
 823.63672	     266.4	y (15) (2+), y (7) (1+)
 824.57898	      69.9
 825.19250	       8.7
 829.69043	      18.3	b (23) (3+)-NH3, b (23) (3+)-H2O
 831.56763	       3.8
 838.34839	       3.9
 841.36963	       7.7
 842.43201	       6.3
 849.48682	       9.7
 857.36792	      18.7
 862.37964	       9.6
 875.70764	       7.0
 880.33752	     101.4	y (16) (2+)
 886.81836	      12.8
 900.61926	       9.9
 903.42542	      19.9	b (17) (2+)-H2O
 912.48779	       1.8
 914.27710	       4.4
 919.45203	       8.3
 922.60950	       3.0
 923.54163	      25.5
 925.29871	       7.5
 936.52332	      91.6	y (17) (2+)
 937.53406	     101.6	b (26) (3+)-NH3, b (26) (3+)-H2O
 938.51831	      28.4	y (8) (1+)
 939.51904	       5.0
 943.90588	       7.5
 949.38354	       6.2
 955.27832	       6.4
 956.10046	       3.0
 959.43091	       3.2
 960.57678	      33.1
 968.44849	      10.3
 969.53064	      21.8
 972.25940	      78.2	y (18) (2+)
 973.22070	      21.8
 975.03308	      17.0
 980.24878	      31.7
 981.61987	      14.8
 983.06555	      19.8
 984.65906	      24.4
 985.67078	      49.1
 992.52490	      21.6
1002.69568	      11.2
1004.65845	      15.7
1006.21851	      20.8
1017.46887	       5.2
1022.53369	      68.9	y (19) (2+)
1023.22070	      16.8
1029.89087	       7.0
1031.47571	      14.6
1033.50085	      12.4
1042.52441	       6.4
1060.55591	       3.3
1061.80029	       5.1
1077.27747	      46.6	a (20) (2+), y (20) (2+)-H2O
1079.04248	      18.1	y (20) (2+)-NH3
1085.67688	       7.2
1086.98169	      15.4	y (20) (2+)
1088.25696	      32.0
1103.43677	     125.2	a (10) (1+)
1113.47229	      20.8	b (10) (1+)-H2O
1127.64539	       8.0
1128.48999	      12.7
1129.89807	       7.8
1131.59814	      12.5
1132.72961	       9.5
1133.65369	      20.0
1140.43274	      13.8
1142.22815	      11.0
1159.81934	      66.1	y (21) (2+)-H2O, y (21) (2+)-NH3
1168.76294	     123.9	y (21) (2+)
1169.57117	      29.1
1198.20764	      38.9	a (11) (1+)-H2O
1207.77039	       7.7
1215.43640	      22.4
1216.44678	      70.7	y (22) (2+)-H2O, y (22) (2+)-NH3, a (11) (1+)
1217.90710	      20.9
1225.12634	      73.3	y (22) (2+)
1225.93250	      47.5	b (11) (1+)-H2O
1227.81006	       9.2
1228.78577	       8.5
1240.64539	       6.4
1244.81055	      78.7	b (11) (1+), b (23) (2+)-NH3, b (23) (2+)-H2O
1245.87561	       7.4
1246.79797	       8.6
1248.63831	       8.6
1250.76746	       3.5
1252.67126	       8.7
1261.53662	      31.9
1273.18481	      27.5	y (23) (2+)-NH3, y (23) (2+)-H2O
1279.76453	      16.6
1281.86560	      54.1	y (23) (2+)
1282.56702	      24.4
1338.59656	      97.5	y (24) (2+)
1339.65527	      43.8	b (12) (1+)-H2O
1341.15515	       7.1
1355.75842	      16.8
1356.79968	       3.4
1357.85266	      26.7	b (25) (2+), b (12) (1+)
1358.74792	      57.1
1359.63159	      14.0
1360.38257	       3.1
1369.66394	      13.6
1392.77405	      13.5	a (26) (2+)-NH3
1405.79956	      14.3	b (26) (2+)-H2O, b (26) (2+)-NH3
1444.91028	      48.6	b (13) (1+), y (26) (2+)
1464.30200	      20.7
1473.57690	       8.2
1485.09863	      11.8
1531.88416	      20.5	b (14) (1+)
1532.74121	      41.7
1582.67175	       5.8
1620.50061	       7.8
1657.55615	      12.7
1702.93433	       2.8
1737.48376	      17.5
1791.81226	      17.2
1829.07556	      19.3
1900.17322	       7.7
1918.58545	       3.6
1939.09607	       5.3
