# Supplementary material for: Top-Down and Bottom-Up Identification of Proteins by Liquid Extraction Surface Analysis Mass Spectrometry of Healthy and Diseased Human Liver Tissue
Source: J Am Soc Mass Spectrom. 2014 Sep 3;25(11):1953–61. doi: 10.1007/s13361-014-0967-z (PMC4197381; doi:10.1007/s13361-014-0967-z)
Supplement: Supplementary file 8 — (ZIP 1626 kb) [file 13361_2014_967_MOESM8_ESM.zip › data/SMPEADFSSWTPLEFLVETFHDWITGK_-6_2_63736.txt]

m/z	i	matches
413.12189	14.4
474.29584	6.9
488.27356	5.3
498.32239	6.8
516.24597	6.6
545.33411	20.6
553.71027	7.5
566.17847	6.1
578.34424	13.4
604.32129	12.6
644.72791	8.8
700.30286	12.7
702.91504	4.9
708.22327	6.3
716.64661	4.1
732.44293	3.6
740.35590	10.3
745.18243	4.7
754.37555	44.1
776.37091	17.9
778.57373	15.9
779.39600	23.9
785.71289	4.1
792.54553	5.4
818.31470	13.5
836.96106	14.7
857.62048	5.1
867.46118	8.9
869.41785	11.7
890.59644	20.9
915.58850	4.5
923.60950	8.5
934.45105	5.0
936.30042	14.2
941.61206	8.0
949.47742	6.3
952.71240	3.7
966.95959	18.4
974.16113	31.9
979.36621	152.6	y (25) (3+)-NH3, y (25) (3+)-H2O
982.82605	6.5
985.29480	1644.9	y (8) (1+)-H2O, y (25) (3+)
986.28381	60.7
996.53418	10.6
1013.44128	14.7
1017.17126	152.0	y (17) (2+)
1018.21167	42.8
1019.00183	15.2
1022.26965	114.1	y (26) (3+)-NH3, y (26) (3+)-H2O
1024.62183	11.3
1040.52771	6.3
1057.70630	5.1
1060.78369	24.0
1066.60974	18.4
1086.69775	13.0
1087.99365	38.7
1090.06323	11.3
1103.77429	6.6
1104.81763	7.2
1105.59521	14.1
1106.69458	19.1
1110.37061	71.2
1111.08411	69.5
1120.48669	18.1
1121.61841	17.1
1139.52551	10.0
1141.50110	9.2
1153.81641	72.8
1154.54272	10.4
1175.55408	35.1
1176.62866	24.2
1181.72046	6.4
1197.38916	63.9
1198.73804	51.8
1208.79370	24.4
1215.55774	19.1
1241.27551	17.1
1263.62756	14.0
1270.93701	32.2
1271.77673	20.2
1280.62085	43.6
1293.78442	4.9
1310.26965	38.6
1328.45715	72.0
1329.46936	11.7
1330.15845	7.2
1349.74561	22.1
1364.22095	31.8
1364.83411	34.4
1365.61096	13.9
1367.30933	21.0
1395.80640	16.5
1396.90125	13.8
1408.65088	14.3
1427.81714	15.9
1465.64978	30.8
1477.50183	86.9	y (25) (2+)
1478.20630	16.7
1663.90918	16.6
1699.74854	6.8
1725.72742	22.1
1732.10425	9.4
1893.58057	13.3
