# Supplementary material for: Top-Down and Bottom-Up Identification of Proteins by Liquid Extraction Surface Analysis Mass Spectrometry of Healthy and Diseased Human Liver Tissue
Source: J Am Soc Mass Spectrom. 2014 Sep 3;25(11):1953–61. doi: 10.1007/s13361-014-0967-z (PMC4197381; doi:10.1007/s13361-014-0967-z)
Supplement: Supplementary file 8 — (ZIP 1626 kb) [file 13361_2014_967_MOESM8_ESM.zip › data/SMPEADFSSWTPLEFLVETFHDWITGK_-6_4_49428.txt]

m/z	i	matches
395.07019	2.9
414.29364	13.5
415.11020	7.6
488.10297	11.2
517.39252	13.5
572.34851	5.1
578.36267	10.8
613.16321	9.5
614.50800	13.6
631.32898	7.1
691.39392	27.0
703.49829	11.5
715.74182	3.1
720.41016	6.2
736.52966	9.5
738.68665	15.4
739.60217	8.4
760.38763	3.1
761.51868	6.1
778.54126	20.0
779.40887	12.2
811.44128	30.0
847.42957	8.4
856.55615	4.9
857.29175	12.9
875.58923	15.5
887.50391	12.3
903.45337	12.1
917.54724	4.0
926.65662	11.8
940.10205	10.3
942.72424	10.6
953.27502	4.4
966.48108	21.6
967.63831	15.1
978.76245	31.6
985.16382	854.6	y (8) (1+)-H2O, y (25) (3+)
985.81140	707.8	y (8) (1+)-NH3
986.61755	45.2
992.69971	10.2
1003.63940	22.3
1005.42859	8.4
1011.48376	2.9
1012.31323	8.2
1013.30054	5.7
1014.44202	33.4
1016.97742	65.0	y (17) (2+)
1017.81543	22.6
1033.54224	6.6
1034.48645	13.6
1036.17542	27.9
1040.32581	46.9
1080.27148	9.1
1103.55554	17.2
1104.69678	4.5
1110.18945	29.3
1111.21472	65.4
1118.22559	17.2
1119.69373	10.6
1121.73438	2.0
1129.77734	4.9
1138.73242	12.5
1139.37085	15.4
1153.94373	29.7
1155.21814	17.3
1157.86096	8.9
1159.78516	7.8
1166.64221	58.1
1172.88342	119.4
1175.36145	6.9
1195.75146	5.9
1197.35608	135.5	y (20) (2+)
1198.29956	112.7
1203.48767	3.1
1208.46240	5.4
1209.57007	17.2
1234.48291	5.2
1240.23047	53.2	b (11) (1+)
1271.29150	40.8
1272.61023	27.0
1292.23438	28.0
1319.73511	12.6
1325.71326	6.3
1328.58276	56.7	y (22) (2+)
1329.67798	11.4
1333.18164	15.7
1362.96191	11.4
1364.43494	82.2	y (23) (2+)
1365.77209	47.9
1372.64038	27.3
1377.27136	12.8
1414.18115	10.6
1429.03894	29.6
1447.09192	12.3
1467.67163	22.6
1469.27441	16.0
1477.90967	52.5
1577.90552	21.2
1721.44580	18.8
1722.83630	10.9
1840.98120	44.1
1975.91846	9.1
