# Supplementary material for: Top-Down and Bottom-Up Identification of Proteins by Liquid Extraction Surface Analysis Mass Spectrometry of Healthy and Diseased Human Liver Tissue
Source: J Am Soc Mass Spectrom. 2014 Sep 3;25(11):1953–61. doi: 10.1007/s13361-014-0967-z (PMC4197381; doi:10.1007/s13361-014-0967-z)
Supplement: Supplementary file 8 — (ZIP 1626 kb) [file 13361_2014_967_MOESM8_ESM.zip › data/EKLEATINELV_-6_2_57906.txt]

m/z	i	matches
185.07549	14.0
196.27299	11.4
197.04297	11.7
199.14191	15.8
200.48283	1.9
201.26636	5.1
203.11145	6.8
209.16286	2.1
213.16992	4.2
215.14525	3.4
216.09496	5.5
217.31168	10.5
224.26970	3.8
226.08842	6.8
227.18359	7.3
228.15146	4.1
231.20438	69.9	y (2) (1+)
233.26781	8.2
240.24083	72.6	b (2) (1+)-H2O
242.32047	1.9
243.16263	43.5
244.19534	31.4
245.22455	15.5
246.23676	5.1
252.16519	7.3
255.18867	4.9
257.27814	9.3
258.22122	23.4
259.22922	9.5
260.32019	14.0
261.32608	19.2
263.28452	16.1
264.29327	6.5
266.60498	21.2
269.07764	6.5
271.06622	10.8
272.23917	45.8	a (5) (2+)
274.20496	8.6
276.34085	17.5
278.90991	13.8
284.22006	15.4
285.33237	6.2
288.31317	4.0
291.25989	16.6
292.13144	3.1
294.49316	6.2
296.40692	4.4
300.27628	5.5
302.26666	14.0
303.88364	18.0
310.24216	16.6
312.31042	20.8
314.20618	4.2
315.64828	6.2
316.38568	2.4
317.49512	37.9
319.28976	2.6
322.72925	3.6
323.47687	10.1
325.42722	19.6
326.33578	5.0
327.30969	27.3
328.40134	3.4
329.22168	3.2
330.25763	31.1
332.24231	9.0
334.38989	17.7
335.40570	2.9
338.41766	21.3
339.23730	11.0
340.22748	12.9
342.28741	23.6
346.37659	7.5
347.22687	15.9
348.64392	6.4
349.44019	30.4
351.58221	7.1
352.42120	13.9
353.31628	52.3	b (3) (1+)-H2O
354.49194	13.3
355.37222	8.6
357.23254	184.6
358.29889	58.1
360.09766	2.2
363.39844	3.5
364.39209	11.1
366.94171	14.5
368.50085	4.8
369.37317	11.7
370.49594	18.5
371.43939	87.3	y (7) (2+)-NH3, b (3) (1+), a (7) (2+)-NH3, y (7) (2+)-H2O
372.26083	11.9
374.36581	8.9
375.42053	14.1
377.34198	15.1
378.22101	15.8
381.28351	7.3
382.60144	33.9
385.35480	21.9
387.47070	13.1
389.34491	13.7
390.49860	31.2
391.48044	35.9
392.40424	5.1
393.26364	14.9
397.21893	32.8
401.34210	5.0
402.42599	31.4
403.40137	3.1
404.46063	6.8
405.37302	8.5
408.39093	10.6
409.58627	13.8
411.05579	59.7
414.64551	9.2
415.31030	9.3
416.48077	39.0
417.64508	31.6
418.38464	12.3
420.35742	7.5
421.89490	12.0
423.49017	34.5
424.37140	25.5
427.19910	12.1
428.46869	15.9
429.33704	31.4
431.33374	28.3
433.39795	10.6
435.38385	11.4
436.41425	58.7	y (8) (2+)-H2O, y (8) (2+)-NH3, a (8) (2+)
437.27887	17.7
438.52222	20.9
439.45520	29.9
441.31403	29.1
442.32922	13.3
443.05695	51.7
444.42572	5.2
445.71759	26.0
447.38922	3.5
450.06738	29.4
451.40820	7.9
452.39795	11.9
453.53192	20.9
454.72467	49.7	a (4) (1+)-H2O, a (4) (1+)-NH3
455.50598	31.0
456.53357	5.1
457.57361	12.8
458.37866	91.1
459.36713	3.4
460.50928	15.6
461.22461	7.0
463.40283	5.1
464.38342	70.9
465.39258	14.3
466.56738	16.9
467.44611	10.8
470.46649	183.3
472.23187	14.6
474.35980	244.2	y (4) (1+)
475.45996	35.9
480.42804	77.2
481.39508	72.5
482.45612	155.9	b (4) (1+)-NH3, b (4) (1+)-H2O
483.47620	37.9
484.41205	23.6
486.33923	22.9
487.29346	4.0
488.35266	9.7
489.56903	45.0
491.24652	11.5
492.16376	37.6
493.21820	23.0
493.85321	20.3
495.46954	10.5
496.48553	81.0
498.39349	30.3
499.33002	17.7
500.39856	136.2	a (9) (2+), b (4) (1+)
501.29150	13.5
503.42566	9.0
504.50287	9.9
505.66010	190.0	b (9) (2+)-NH3, b (9) (2+)-H2O
506.37915	103.9
507.33948	8.8
508.47540	8.7
510.38599	41.6
511.29742	4.7
513.35388	42.7
513.98175	12.5
514.84070	201.9	b (9) (2+)
515.92017	153.6
517.23938	15.3
518.75146	20.2
521.00079	37.2
522.38623	35.1
523.33301	32.5
524.36145	37.6
525.38885	24.8
526.66992	39.9
528.73438	46.2
529.33966	29.6
530.67987	27.3
531.37000	27.2
532.25873	55.0
533.19025	14.7
534.31415	16.6
535.22223	30.2
536.41663	36.3
537.48157	22.0
538.29633	25.0
539.10950	27.5
540.15247	108.8
541.20343	83.5
542.30322	11.4
543.34430	81.5	a (5) (1+)
545.30750	10.2
547.12872	19.4
548.35150	114.4
549.09509	117.1	a (10) (2+)-H2O, a (10) (2+)-NH3
550.24298	53.4
551.37689	36.9
552.44800	24.3
553.38232	257.3	b (5) (1+)-H2O
554.38947	79.9	b (5) (1+)-NH3
555.52252	24.8
556.18616	15.6
557.26428	400.7	y (10) (2+)-NH3, a (10) (2+)
557.94019	218.4
559.36816	22.4
560.92932	80.9
562.44318	770.7	b (10) (2+)-H2O, b (10) (2+)-NH3
563.49707	81.1
564.29242	52.0
565.16241	87.3	y (10) (2+)
566.27631	26.4
567.74609	146.0
568.51691	18.5
569.39264	25.2
570.65216	43.3	y (5) (1+)-NH3
571.42529	623.8	b (5) (1+), b (10) (2+)
572.51587	107.2
573.37628	76.4
575.43567	2.6
576.38348	37.6
577.41229	36.6
578.26892	49.2
579.77557	17.6
580.43274	3.5
581.45410	27.5
582.08417	14.8
583.31488	27.7
584.61896	82.6
585.49524	75.1
586.39490	64.6
587.51355	194.2	y (5) (1+)
588.42596	31.2
589.47760	64.3
591.09381	24.9
593.13928	62.1
594.45795	54.5
595.30206	199.3
596.70367	44.1
597.37408	12.3
598.34460	96.6
599.16705	131.1
601.19513	74.5
602.99200	43.9
604.15747	37.8
605.38788	29.9
606.18396	28.3
607.27997	70.9
608.14459	102.5
609.41187	94.1
610.17401	74.9
611.55359	329.7
612.35864	423.3	[M+2H] (2+)-NH3-H2O
613.25690	122.5
614.30322	102.3
615.44519	86.7
616.27863	34.1
617.28784	45.1
617.97845	14.0
618.60876	6.1
620.78937	797.8	[M+2H] (2+)-H2O, [M+2H] (2+)-NH3
621.56085	197.1
622.46399	31.1
629.50598	93.1	[M+2H] (2+), [M+2H] (2+)-H
630.66833	12.2
633.43097	3.8
635.79425	23.5
636.44031	53.6
637.37457	22.8
638.42761	33.8
639.36670	46.5
640.34619	8.1
641.45386	4.9
642.66876	173.2
643.54919	15.8
644.42700	4.7
646.30719	16.5
647.05688	2.7
652.54718	12.8
653.59387	28.8
654.57605	210.7	b (6) (1+)-H2O, b (6) (1+)-NH3
655.46002	46.6
657.34106	26.8
658.73633	58.2
659.53790	3.0
661.50439	15.7
662.42645	5.8
664.82806	40.6
666.53778	24.8
667.51349	4.8
669.08801	49.3
669.71399	10.8
670.34766	5.5
672.40692	162.6	b (6) (1+)
673.58759	8.6
675.45673	4.7
678.61237	19.4
679.77954	54.1
680.83362	5.7
681.54877	2.3
682.38501	12.4
683.59387	11.7
684.56763	19.2
685.52893	38.7
686.66638	17.1
687.57751	36.4
688.68921	168.4	y (6) (1+)
689.66052	85.3
692.65302	4.8
695.56891	29.3
696.94141	68.4
699.29486	134.2
700.39185	70.5
701.56854	31.4
702.64581	27.9
703.71344	100.0
704.32782	28.6
705.23706	88.7
706.55103	64.3
707.28162	10.1
708.32953	36.1
709.40936	81.0
710.53247	73.7
711.70496	40.5
713.77533	20.4
714.60931	18.5
715.56140	7.2
716.51898	46.3
717.44543	12.7
719.55872	53.6
720.51031	42.4
722.81543	30.6
723.56659	11.3
724.55237	4.1
725.79498	13.7
728.60864	15.9
730.67999	72.1
731.51117	8.5
734.00031	54.6
735.73785	36.9
736.36725	6.3
737.69250	41.3
738.81958	39.4
739.48279	15.6
741.00006	21.8
743.22339	32.4
743.82886	14.8
744.43707	20.6
745.10785	36.9
747.36084	31.8
749.66418	43.6
750.87018	124.6
751.68237	186.0
752.81396	30.9
753.91046	35.5
755.00964	35.4
757.10913	20.6
758.02112	61.7	a (7) (1+)
759.38892	242.3	y (7) (1+)
760.43262	54.3
762.14838	62.0
762.92438	45.4
764.55536	11.0
766.67908	44.3
767.58813	279.6	b (7) (1+)-H2O
768.51959	127.8	b (7) (1+)-NH3
769.53357	20.2
770.70447	7.0
771.66516	77.3
772.88391	65.5
773.65173	16.2
774.70715	12.7
779.46948	3.4
782.74506	19.5
784.12524	153.0
785.54529	454.7	b (7) (1+)
786.69904	129.6
787.56299	17.6
791.30347	32.4
792.93140	6.5
794.44019	42.7
796.66937	96.2
797.85144	62.8
799.49615	10.0
800.42749	90.4
801.48199	11.1
806.52917	12.5
807.39630	63.5
808.04346	30.3
809.37201	29.8
810.45624	11.5
811.52252	25.6
814.48175	20.9
817.52777	5.3
818.62640	6.3
819.98016	4.3
821.60785	100.0
822.67487	123.0
823.51343	25.0
824.83386	27.5
826.47266	6.7
827.43842	18.1
829.74603	80.5
830.58435	8.3
832.51025	49.8
834.63141	34.6
835.65454	13.8
837.54529	8.6
838.37415	45.8
839.16559	22.2
841.49908	22.6
842.46472	10.3
843.69434	23.7
844.62317	14.5
845.41095	21.3
846.47607	10.4
847.62177	9.9
849.27020	22.7
851.21045	40.1
852.14050	48.2
853.09723	58.4	a (8) (1+)-H2O
854.45630	26.5
856.90381	16.3
857.93225	23.2
858.71649	16.0
863.62732	8.3
864.79956	11.9
865.80396	4.7
866.65436	11.2
867.82349	17.8
870.61865	10.0
871.89935	19.7
873.18359	19.7
875.75146	35.3
877.56604	5.6
878.56671	11.7
879.69751	10.5
882.12555	29.7
882.76337	22.8
884.43658	26.8
885.63428	5.6
886.46490	5.4
888.64282	15.1
889.57214	12.8
890.18872	14.0
893.53882	9.1
894.51910	10.9
896.22687	53.4
897.52155	5.4
899.09949	21.8
899.76685	51.9	b (8) (1+)
900.55206	31.7
901.20673	12.2
904.48700	4.7
905.36017	19.7
910.45850	22.4
911.36780	12.6
913.43323	16.4
915.53046	5.9
918.54657	47.5
920.36456	5.5
921.59052	13.3
923.59302	11.5
926.38354	5.7
928.55640	5.6
929.53235	12.6
937.56940	8.5
942.62671	3.0
943.37231	4.7
944.70422	13.6
949.70056	5.4
950.63501	9.1
954.91003	7.2
958.56427	1.8
960.04486	10.3
964.64807	1.8
965.47644	4.3
966.57416	3.8
967.74701	8.6
969.60095	10.9
971.62000	8.7
972.59119	20.8
975.61829	6.4
979.48572	14.4
982.63403	23.2
983.66077	13.3
985.64520	43.7
986.55695	52.3
987.66772	18.1
989.52643	72.5
992.52545	42.4
993.56824	14.1
994.54333	8.6
995.71503	10.1
996.50220	24.8
997.67334	19.1
998.65540	15.6
999.40033	17.9
1000.78680	83.2	a (9) (1+)
1001.65283	150.3	y (9) (1+)
1002.56580	39.8
1007.55334	16.8
1010.57574	292.8	b (9) (1+)-H2O
1011.58740	115.3	b (9) (1+)-NH3
1012.66895	17.1
1013.61853	80.6
1014.54840	13.3
1015.45282	8.5
1019.63269	3.4
1024.70044	3.0
1026.61084	7.2
1028.67737	316.3	b (9) (1+)
1029.51160	138.8
1030.39722	22.2
1031.31042	3.8
1034.54443	7.6
1040.77820	5.9
1045.00061	24.6
1049.06714	9.4
1057.59961	11.4
1059.45215	13.4
1061.67603	3.3
1063.78625	19.5
1069.88635	20.5
1070.73230	12.3
1071.71655	30.2
1073.74072	3.8
1074.54126	5.9
1083.69653	10.2
1084.64026	5.3
1086.51758	19.1
1089.54639	11.2
1092.73132	12.6
1093.55017	11.9
1094.44263	22.9
1096.59583	5.5
1099.66113	20.2
1100.54675	24.3
1104.85400	2.8
1105.65125	11.8
1106.57458	53.9
1107.63342	8.0
1108.68262	5.1
1110.62781	10.7
1111.60059	21.0
1112.55518	8.4
1113.55884	7.3
1114.54565	6.0
1123.61841	140.6	b (10) (1+)-H2O
1124.62415	30.9
1125.51343	8.4
1127.58398	23.9
1128.72034	12.7
1139.63477	7.1
1141.75903	127.2	b (10) (1+)
1142.83850	32.3
1147.72253	13.5
1157.29944	11.4
1164.51416	8.6
1204.41882	12.3
1259.98877	2.8
