# Supplementary material for: Top-Down and Bottom-Up Identification of Proteins by Liquid Extraction Surface Analysis Mass Spectrometry of Healthy and Diseased Human Liver Tissue
Source: J Am Soc Mass Spectrom. 2014 Sep 3;25(11):1953–61. doi: 10.1007/s13361-014-0967-z (PMC4197381; doi:10.1007/s13361-014-0967-z)
Supplement: Supplementary file 8 — (ZIP 1626 kb) [file 13361_2014_967_MOESM8_ESM.zip › data/PMFIVNTNVPR_-6_2_57981.txt]

m/z	i	matches
183.32996	3.4
186.08289	12.4
193.98996	5.3
201.23409	88.4	a (2) (1+)
202.28424	5.8
203.00142	3.4
213.26010	8.2
215.25836	7.3
220.97467	2.1
224.22826	6.8
227.09593	8.9
229.20711	138.3	b (2) (1+)
230.29640	11.2
233.48087	4.5
234.18623	15.9
235.02454	4.7
236.18935	2.9
238.08243	4.1
240.40218	7.9
241.18590	37.0
242.15997	4.9
243.31039	17.8
245.20697	16.2
247.06024	4.9
254.45233	10.3
255.50502	17.7
260.59561	19.7
261.42496	13.9
267.32846	3.9
272.18762	427.2	y (2) (1+)
273.31946	68.2
274.09479	4.9
278.17160	15.6
279.25461	37.6
280.91171	2.8
282.10126	20.5
284.90634	3.9
288.32431	26.1
289.39575	11.5
294.34521	6.5
299.30219	15.9
300.21814	27.4
301.39893	23.0
304.43225	27.5
310.17480	5.0
313.46057	9.6
315.22339	13.0
318.08560	6.2
319.48135	9.6
326.28729	9.6
329.46136	3.4
330.51501	9.2
331.25870	17.9
336.38004	18.8
341.45782	7.9
342.11206	3.9
342.91302	10.0
346.25879	3.2
347.36722	16.0
348.61530	9.8
358.41223	12.2
360.49643	2.8
361.35349	4.1
367.32660	22.9
370.38110	3.6
371.37030	56.1	y (3) (1+)
372.25226	2.6
374.36755	8.5
376.31458	486.8	b (3) (1+)
377.37164	27.0
383.34253	6.6
386.59540	15.7
387.45135	10.7
388.27368	6.2
389.31659	7.0
390.31638	5.0
391.32190	39.0
392.45422	26.4
397.36053	33.1
398.44891	19.9
399.40616	35.3
402.72870	26.4
406.97742	15.7
409.18671	17.8
414.37555	4.6
415.34302	17.3
417.31348	6.4
418.76770	12.2
422.42340	8.0
427.28534	3.7
428.38367	47.5
429.26703	7.4
434.28400	11.8
435.30896	5.0
436.38153	15.0
438.39777	10.4
440.60468	2.6
441.36273	8.4
442.36725	3.0
443.35913	30.2
444.44611	2.7
448.62787	8.3
449.42511	8.6
450.14038	9.1
451.39197	6.3
453.36139	8.8
458.25403	3.3
459.56250	4.5
461.34796	296.0	a (4) (1+)
462.34247	81.0
463.89899	39.2
466.90778	6.1
468.84418	16.4
471.51837	3.3
473.11230	13.5
474.41913	20.7
475.74817	13.1
476.45947	1.9
478.26825	8.6
479.51123	7.1
480.27069	9.9
482.16333	9.9
484.41034	4.7
485.34344	233.8	y (4) (1+), a (9) (2+)-H2O
486.38440	47.4
487.46545	10.0
489.30872	565.9	b (4) (1+)
490.38837	94.8
492.27100	11.8
495.26166	43.7
496.26007	13.5
497.27112	8.8
500.34357	24.2
501.27081	3.5
506.33295	2.4
507.12750	13.6
508.27716	2.9
509.38879	15.1
510.27515	10.3
511.36755	14.7
512.34918	35.1
513.40216	79.1
514.18829	8.9
515.26617	19.3
516.18939	16.9
518.12744	6.7
519.36414	6.6
521.29779	11.1
522.31079	20.0
523.00787	16.8
524.26324	22.2
526.53174	17.5
527.35565	4.9
528.34497	13.1
529.37537	37.5
530.50409	148.3	y (9) (2+)
531.31702	25.1
534.28455	3.8
535.28302	25.8
539.32581	44.4
540.23596	5.7
541.74072	22.0
542.38055	10.3
543.42938	12.8
545.24432	20.7
546.26965	20.9
547.37476	14.3
548.17578	15.3
549.46918	18.4
551.54614	42.5
552.29395	15.0
554.25348	3.6
556.37677	6.3
559.58142	336.2	a (5) (1+)
560.33270	74.1
561.33911	68.7
562.38245	18.6
563.39093	49.5
564.00061	26.5
565.29871	13.9
567.86121	20.2
568.48651	23.0
569.28168	10.4
570.47693	7.0
571.31036	5.9
575.35132	32.8
576.32898	17.7
578.72333	43.2
580.35815	36.8
581.32111	19.4
583.15015	42.6
584.49701	32.4
586.53400	361.5	y (5) (1+), y (10) (2+)-NH3, y (10) (2+)-H2O
587.53436	153.9
588.35736	325.8	b (5) (1+)
589.39423	161.3
590.76532	72.2
593.57550	24.2
594.65796	30.0
596.29968	66.7	y (10) (2+)
597.38745	28.9
598.37372	8.1
599.44855	12.2
600.47076	65.6
601.32825	100.7
602.20966	25.3
603.15387	33.7
604.93365	182.1
606.80902	18.7
608.44843	38.6
609.31299	14.1
610.31403	86.8
611.71893	67.1
613.54547	97.6
614.50067	25.0
615.94244	108.3
616.94482	4.8
618.87463	39.9
619.71161	52.7
620.44379	80.9
621.32910	24.6
622.78534	14.1
624.22260	125.0
624.82910	44.6
626.31775	317.5
627.06689	343.5	[M+2H] (2+)-NH3-H2O
627.94257	51.9
628.69550	67.2
629.81653	24.1
630.75421	106.6
631.45105	23.3
633.01880	46.1
635.62659	1071.6	[M+2H] (2+)-NH3, [M+2H] (2+)-H2O
636.50500	203.3
637.37952	46.2
638.86963	24.5
639.96808	9.8
644.66266	9.9
649.20020	24.8
651.26318	11.3
656.45972	5.0
660.26288	19.3
661.48615	25.1
662.35669	33.3
664.95367	18.4
667.40613	21.3
668.34985	15.1
672.62665	10.2
674.65601	4.4
675.37091	3.4
678.36310	16.1
682.44818	34.7
683.40063	72.7	y (6) (1+)-NH3
684.75525	66.8
685.75500	103.7	b (6) (1+)-NH3
686.45038	19.9
687.19482	22.9
689.47101	9.5
690.39099	14.4
693.53546	34.2
694.45435	50.4
695.38440	7.3
698.02008	26.6
699.15686	8.9
700.53131	733.9	y (6) (1+)
701.50781	214.4
702.50336	129.9	b (6) (1+)
703.57349	86.0
704.30725	25.5
705.03174	15.4
705.64307	16.0
707.53687	44.9
709.50879	14.4
711.52399	35.4
714.44977	17.8
716.60547	29.4
717.48730	7.8
723.00714	72.8
727.83350	90.7
731.61169	94.2
732.88599	14.9
733.49341	62.6
734.81177	23.8
736.67346	45.6
737.79480	33.8
739.80780	16.1
742.09546	26.0
742.87317	57.6
745.55029	4.3
748.67194	35.9
749.40869	35.2
750.17584	52.7
751.25208	75.0
753.23053	35.2
755.25635	22.5
757.04071	115.0	a (7) (1+)-H2O
758.59174	4.1
759.46417	57.3
760.62048	9.7
762.92004	22.8
765.58881	48.2
766.53613	18.8
768.56415	4.6
770.05133	43.9
770.75006	38.9
772.04541	13.4
773.54193	57.5
774.79370	55.6
776.65082	94.5
777.30341	54.4
778.56775	25.5
780.27661	100.6
781.74933	163.5	y (7) (1+)-NH3, y (7) (1+)-H2O
782.60889	44.1
783.71893	102.2
785.43512	59.9	b (7) (1+)-H2O
786.03583	19.3
786.64465	55.2
787.81219	57.8
789.38477	10.8
791.11987	16.6
794.55157	15.8
796.29395	38.4
797.31165	43.5
799.58362	1119.1	y (7) (1+)
800.59277	403.1
802.58484	7.6
803.45117	76.3	b (7) (1+)
804.65485	98.0
805.56427	60.9
806.40686	41.2
807.81128	68.0
810.96869	26.3
812.03479	6.9
812.97382	17.8
814.50330	7.1
817.46411	15.0
819.11749	32.6
820.61267	4.2
821.25659	40.7
825.39758	9.0
826.45544	55.9
828.42554	32.5
830.03217	31.6
833.13202	46.9
833.90759	7.8
835.63196	8.5
836.56299	9.5
837.61218	14.7
841.49103	34.3
844.37164	25.6
848.47565	6.7
849.54358	8.5
850.68091	4.6
851.98010	18.8
853.38165	11.1
856.06934	24.9
858.53833	23.6
859.85931	34.0
860.50360	90.1
861.53571	98.0
866.93750	21.9
868.67468	3.9
869.74878	6.6
870.51044	16.0
871.55872	12.9
873.62579	16.4
878.47461	20.7
879.47400	27.2
882.54700	14.3
883.64661	11.4
885.74274	12.8
886.56763	4.5
888.93414	22.0
889.54529	8.0
892.68890	14.4
893.39038	19.6
894.47644	62.5	y (8) (1+)-H2O
895.59625	8.2
896.70251	70.1
899.61395	36.5
900.55664	51.3
901.56171	23.7
902.37531	10.5
904.79230	5.3
907.84369	40.0
909.31836	17.7
912.51727	514.5	y (8) (1+)
913.57214	211.3
917.62018	80.4	b (8) (1+)
918.57446	42.7
920.23804	25.0
923.34717	16.3
932.51410	3.0
936.17529	56.3
937.80115	3.8
940.74188	27.6
941.63696	9.4
944.59155	26.1
955.73767	12.4
957.43079	6.2
959.54730	8.1
964.55792	28.2
968.34387	17.2
971.59308	25.0
972.49438	21.1
974.87164	25.0
976.46210	17.1
981.50024	18.1
982.52209	43.7
983.40027	5.9
985.39783	8.6
986.71539	18.7
988.62317	24.9
989.48676	87.3
990.48029	46.8
992.56860	11.5
993.47498	4.4
998.74255	118.6	b (9) (1+)-H2O
999.51349	258.4	b (9) (1+)-NH3
1000.49200	66.5
1002.56549	13.3
1003.78119	25.9
1008.59406	14.9
1010.67908	16.2
1011.74640	48.9
1015.79596	19.9
1016.66437	579.8	b (9) (1+)
1017.63574	136.7
1020.50024	25.5
1021.66248	11.5
1025.55786	26.1
1029.49451	8.5
1038.50720	3.0
1041.65967	41.7
1042.63452	41.6
1043.72620	43.9
1047.65173	17.6
1050.63647	21.9
1059.68323	626.8	y (9) (1+)
1060.63586	403.7
1061.55713	45.9
1062.44202	5.2
1068.78650	4.3
1078.47522	4.2
1085.48364	6.8
1096.72363	15.1
1101.75415	5.0
1102.73486	138.4
1103.58447	55.0
1113.63550	22.7
1114.57446	9.6
1124.90259	34.3
1141.57971	5.2
1156.31787	7.2
1157.60486	6.6
1158.57031	5.7
1161.57654	9.5
1163.63342	25.5
1172.68262	13.5
1176.12280	3.3
1183.45068	41.9
1190.74219	11.3
1191.76794	36.0
1200.61292	20.1
1230.66394	7.5
