# Supplementary material for: Top-Down and Bottom-Up Identification of Proteins by Liquid Extraction Surface Analysis Mass Spectrometry of Healthy and Diseased Human Liver Tissue
Source: J Am Soc Mass Spectrom. 2014 Sep 3;25(11):1953–61. doi: 10.1007/s13361-014-0967-z (PMC4197381; doi:10.1007/s13361-014-0967-z)
Supplement: Supplementary file 8 — (ZIP 1626 kb) [file 13361_2014_967_MOESM8_ESM.zip › data/GTTITLVLKEEASDYLELDTIK_-6_2_60861.txt]

       m/z	          i	matches
 241.25676	       8.2
 242.72501	      14.8
 243.32596	       3.7
 258.35120	      35.1	a (8) (3+)
 262.12085	       9.0
 283.39191	      10.0
 287.33865	      14.9
 296.26132	       9.6
 298.34216	       6.6
 303.13092	       7.3
 304.04520	       5.3
 312.44766	      11.2
 314.44312	       8.7
 317.31946	       4.6
 320.42181	       8.2
 324.87329	      12.3
 327.30499	       3.9
 328.33124	      13.1
 347.17651	       5.2
 355.31021	       9.3
 361.44043	      20.1	y (3) (1+)
 362.51740	      19.2
 365.27667	       3.8
 367.48560	      18.6
 369.35745	       3.7
 371.45184	      11.1
 373.38824	       5.9
 374.49811	       5.6
 378.36938	      12.2
 379.40909	       6.1
 387.34644	       7.7
 407.36990	      26.1	y (7) (2+)-H2O, y (7) (2+)-NH3
 412.23212	       2.3
 413.30148	       3.9
 427.42517	      10.7
 428.38904	       5.3
 429.43591	       5.0
 435.42822	       2.3
 438.36261	       6.6
 439.21185	       5.1
 442.34650	       3.5
 446.28961	      12.3
 456.41888	      17.0
 457.48785	      14.6
 458.56073	      29.2	y (4) (1+)-H2O, y (4) (1+)-NH3
 459.59235	      19.3	y (12) (3+)-H2O
 460.44803	       3.5
 462.39459	       9.0
 466.61694	       9.2
 468.30182	       6.6
 470.28534	      10.9
 474.46436	      31.4	b (5) (1+)
 476.31720	     174.4	y (4) (1+)
 477.23492	      64.1	a (14) (3+)
 477.96185	       9.8
 481.58496	      13.8
 496.44696	      10.4
 498.10779	      36.4	y (8) (2+)
 500.43274	      13.5
 501.07092	       7.1
 511.40802	      36.0
 517.37476	      11.1
 519.45386	       7.1
 521.59778	      24.3
 522.76721	      21.9
 523.36969	       4.2
 526.34491	       4.8
 528.39984	       9.2
 529.27393	       7.0
 531.27618	       7.7
 532.24908	      14.6
 534.59253	       3.6
 537.24878	      13.6
 538.65363	      16.1
 542.53326	      10.7
 543.29413	       7.1
 547.50092	      13.2
 549.07892	      18.5
 550.28619	      20.8
 551.37958	       7.1
 553.21210	      21.0
 555.40948	      18.0	y (9) (2+)
 557.47247	       3.9
 558.30750	      22.7
 563.26514	       6.8
 566.28748	      17.9
 568.41614	       5.6
 569.44153	      16.6
 570.37714	      19.1	a (11) (2+)-H2O, a (16) (3+)
 571.30811	      42.5	a (11) (2+)-NH3, y (5) (1+)-H2O
 572.47626	      60.6	y (5) (1+)-NH3, b (16) (3+)-H2O
 573.40295	       5.9
 574.48138	      10.6
 576.57874	       9.3
 580.35449	       5.9
 584.49762	      28.6	y (15) (3+)-NH3, b (11) (2+)-H2O, b (11) (2+)-NH3
 587.54822	      15.7
 589.46149	     103.7	y (5) (1+), y (10) (2+)-H2O, y (15) (3+)
 590.39136	      33.4	y (10) (2+)-NH3
 591.53552	       7.5
 593.35907	      63.0	b (11) (2+)
 597.47864	       9.9
 598.77112	      21.9	y (10) (2+)
 604.38599	      30.3
 606.64087	      52.6	a (12) (2+)-NH3, a (12) (2+)-H2O, a (17) (3+)-H2O, a (17) (3+)-NH3
 607.64325	      45.5
 608.44690	      27.7
 609.50244	       9.8
 613.40753	      30.0	a (17) (3+)
 616.43408	       9.3
 623.63684	      27.1
 626.49915	      28.1	y (11) (2+)-NH3
 628.82751	      63.2	b (12) (2+)
 629.46588	      45.9
 630.35339	      12.1
 631.23273	      17.8
 632.92480	      17.3
 634.63086	       2.2
 637.31946	       6.0
 639.28925	      15.1
 640.58417	      23.7	a (7) (1+)-H2O
 641.33289	      16.5
 643.30060	      12.3
 645.31555	      17.3
 646.20459	      43.0
 649.70959	      29.8	a (13) (2+)-H2O
 650.44342	      49.3	a (13) (2+)-NH3, a (18) (3+)
 651.49426	       5.7
 652.32092	      16.6
 656.61658	      22.3
 657.31525	      13.1
 658.41254	      37.4	a (13) (2+), a (7) (1+)
 660.39655	      28.9	y (17) (3+), b (18) (3+)
 661.64423	      18.7
 662.38678	      15.3
 663.47491	      34.6	b (13) (2+)-NH3, b (13) (2+)-H2O
 666.15033	      11.6
 668.44958	      53.3	b (7) (1+)-H2O
 669.60626	      52.9
 670.54260	      14.9
 671.52966	      10.5
 673.20593	      27.5
 675.55804	      78.6
 676.40735	      17.0
 677.35291	      17.7
 678.86377	       3.8
 682.48553	      19.3	a (19) (3+)-NH3, a (19) (3+)-H2O
 684.67200	      16.3
 685.69336	      27.7	b (7) (1+)
 686.58423	      25.7
 687.38611	      23.4	y (18) (3+)-H2O
 690.43658	      17.4
 693.67151	      23.6	y (18) (3+)
 694.92773	      29.9
 696.56122	      16.3
 698.88416	      27.6	y (12) (2+)
 700.22107	      84.9	y (6) (1+)-H2O
 701.19080	       8.6
 702.50238	       9.0
 704.54694	       3.3
 705.45477	      17.2
 706.16351	      29.4	a (14) (2+)-H2O
 708.43927	      38.6
 709.07135	      16.7
 713.07025	      12.1
 716.85065	      14.7
 718.49750	     216.4	y (6) (1+)
 719.55914	     158.1
 720.92206	      34.7
 721.53931	      36.3	b (14) (2+)-NH3, b (14) (2+)-H2O
 723.54608	      21.5
 725.55511	       5.7
 726.64044	      18.8	b (20) (3+)-NH3, y (19) (3+)-NH3
 728.02179	      36.8
 730.00891	     169.4	b (14) (2+)
 731.06250	      59.9	y (19) (3+), b (20) (3+)
 732.13245	      36.7
 737.57532	       2.4
 739.12024	      24.0
 740.42578	      31.4
 743.66425	      12.0
 744.47504	       5.4
 746.60822	       5.6
 747.73529	      70.1
 748.53137	      15.8
 749.42664	       4.4
 750.96771	      41.7
 751.78741	      22.1
 752.52228	      16.3
 753.81958	      67.8	y (13) (2+)-H2O, a (21) (3+)-H2O, a (21) (3+)-NH3, a (8) (1+)-H2O
 755.55005	      27.6	y (13) (2+)-NH3
 756.77551	      29.3
 758.24213	      30.5
 761.88306	      27.1
 762.89044	      30.2
 763.53082	      93.4	y (13) (2+), b (21) (3+)-H2O, b (21) (3+)-NH3
 764.62946	      53.0
 765.52515	     103.8	y (20) (3+)
 769.55829	      30.6	b (21) (3+)
 773.52466	      13.9
 774.65363	      71.0
 775.41168	      15.2
 781.30737	      85.1	b (8) (1+)-H2O
 782.38312	     131.1
 783.47418	     139.0
 785.08026	      51.2
 786.81055	     328.9
 787.66620	      34.6
 788.91864	      58.8	a (15) (2+)-H2O, a (15) (2+)-NH3
 790.65228	      67.2
 791.76221	      63.0
 793.72638	      49.4	y (21) (3+)-H2O, y (21) (3+)-NH3
 794.58459	     191.9
 795.87195	      54.8
 796.60065	      16.5
 797.61920	      69.8	a (15) (2+)
 798.53790	       7.2
 799.68970	      92.1	b (8) (1+), y (21) (3+)
 800.54608	     117.8
 801.45685	      60.2
 802.47522	     175.0	b (15) (2+)-H2O, b (15) (2+)-NH3
 803.19885	     107.4
 803.95947	      35.7
 806.30426	     164.5	[M+3H] (3+)-NH3-H2O
 806.98438	     101.8
 807.73248	      36.6
 809.32568	     165.1
 810.06799	      72.5
 813.90094	      16.1
 818.60431	      19.0	y (14) (2+)-H2O, [M+3H] (3+), [M+3H] (3+)+H
 819.65027	      30.9	y (14) (2+)-NH3
 823.34143	      14.2
 827.96661	      22.0	y (14) (2+)
 829.37866	       3.9
 830.53064	       5.0
 831.62665	     231.4	y (7) (1+)
 832.52582	      95.9
 838.36688	       7.7
 840.18420	      13.6
 840.88776	      20.8
 844.65472	      68.0	a (16) (2+)-NH3, a (16) (2+)-H2O
 845.38977	      35.5
 846.13367	      20.4
 850.31915	     122.5
 859.00616	      90.8	b (16) (2+)-H2O
 859.90881	     105.2	b (16) (2+)-NH3
 864.63696	      30.9
 865.80487	      27.2
 867.18805	      28.0
 868.42480	     172.2	b (16) (2+)
 869.22412	      23.3
 871.20624	      49.8
 872.45557	       8.7
 875.15839	     105.6	y (15) (2+)-NH3, y (15) (2+)-H2O
 876.13464	      31.7
 882.53656	      19.7	a (9) (1+)-NH3
 884.60266	     109.0	y (15) (2+)
 889.58655	       7.9
 892.32831	      51.2
 893.12897	       7.4
 895.35345	      33.1
 896.55426	       6.2
 898.45093	      28.3
 900.22998	      34.0	a (9) (1+)
 901.57947	      16.7
 902.92267	      30.7
 903.60962	      23.7
 904.59064	       3.9
 905.48706	      19.9
 906.18536	      11.9
 907.61017	      64.8
 908.55811	      27.8
 909.46375	      27.9	a (17) (2+)-H2O, b (9) (1+)-H2O
 910.50140	      28.1	b (9) (1+)-NH3, a (17) (2+)-NH3
 911.13068	      19.5
 915.61688	      20.6
 918.81183	      29.9	a (17) (2+)
 921.81677	      50.5
 924.01007	      57.2	b (17) (2+)-H2O, b (17) (2+)-NH3
 925.03864	      85.1	y (16) (2+)-H2O, y (16) (2+)-NH3
 925.72308	      45.3
 926.78864	      13.2
 927.78357	      68.1	b (9) (1+)
 928.97577	      14.4
 930.60602	       5.1
 932.89368	     351.3	b (17) (2+), y (16) (2+)
 933.89154	     166.9
 934.60303	      25.3
 935.99512	      42.2
 936.79248	      78.0
 937.66467	      33.4
 938.35071	      19.1
 940.64532	      14.9
 943.64832	      20.5
 945.94562	      40.0
 948.76990	       3.1
 952.52496	       5.4
 955.60364	      25.5
 957.44543	      33.6
 958.56616	       2.1
 962.51093	      53.2
 963.34137	      19.8
 965.46228	       4.6
 967.65393	      26.5
 970.46869	      10.8
 972.01202	      72.9
 972.75122	      46.5
 973.65588	      23.5
 975.19965	      17.2
 976.87494	      14.0
 977.78772	       6.9
 978.47266	      41.9
 979.48065	      30.9
 980.59265	      71.0	b (18) (2+)-NH3, b (18) (2+)-H2O
 981.57513	      77.3	y (17) (2+)-H2O, y (17) (2+)-NH3
 982.69513	      28.1
 984.28162	      84.2
 986.69110	      14.0
 989.25006	     277.6	y (17) (2+), b (18) (2+)
 990.20825	     114.4
 991.83356	      15.1
 992.62244	      18.1
 993.43298	       4.5
 994.66455	     153.5	y (8) (1+)
 995.62787	      41.3
 996.27795	      15.4
 997.52368	      21.5
 998.70300	       8.2
1003.70520	      32.2
1004.51080	       4.9
1005.94873	      16.2
1010.55963	      25.7	a (10) (1+)-H2O
1011.80878	      12.7
1012.60779	       7.7
1013.49219	       5.2
1015.13055	      16.0
1016.43219	      37.2
1019.14856	      24.6
1022.54193	       6.8
1023.36462	       6.0
1024.85864	       7.1
1026.01599	      24.8
1027.30176	      22.2
1028.57764	      33.3	a (10) (1+)
1032.19714	      59.0	a (19) (2+), y (18) (2+)-H2O, y (18) (2+)-NH3
1035.59680	      19.9
1037.69373	      24.3	b (19) (2+)-H2O, b (19) (2+)-NH3
1041.13831	      71.8	y (18) (2+)
1041.81421	      24.6
1042.66479	       7.8
1046.88562	     146.3	b (19) (2+)
1047.62317	      70.0
1049.65442	      22.4
1050.58154	       3.7
1052.68335	       8.5
1053.57520	      22.3
1054.82629	       2.6
1056.66479	      27.4	b (10) (1+)
1057.78308	       6.9
1059.68372	       8.9
1063.66199	      13.2
1065.86743	      19.8
1066.86499	       6.9
1069.06909	      11.6
1070.11938	      24.2
1071.71741	      22.6
1074.91980	      26.2	a (20) (2+)-NH3
1075.72070	       9.5
1076.48230	       3.0
1079.09985	      13.5
1080.10291	      10.6
1081.74573	       9.2
1086.60828	      21.4
1088.65771	     122.2	b (20) (2+)-NH3, b (20) (2+)-H2O, y (19) (2+)-H2O, y (19) (2+)-NH3
1089.59497	      12.7
1090.84143	      10.9
1091.53149	      23.7	y (9) (1+)-H2O
1093.11340	      40.2	y (9) (1+)-NH3
1095.76038	      56.8
1097.00220	      62.0	b (20) (2+), y (19) (2+)
1097.98401	     112.5
1100.78687	      15.1
1105.24268	       6.7
1106.73718	      24.8
1107.64709	      54.6
1108.91455	      44.8
1109.64929	      92.7	y (9) (1+)
1110.69446	      21.9
1111.75708	      16.5
1127.73694	      24.6
1128.62915	      22.0
1129.81580	       1.9
1131.87402	       4.6
1132.67114	      15.0
1136.05969	      15.9
1138.38196	      16.0
1139.14026	      14.9
1142.62720	       5.6
1144.61865	     156.7	b (21) (2+)-H2O, b (21) (2+)-NH3
1145.57263	     103.2
1146.92603	      32.8	y (20) (2+)
1148.65051	      10.0
1150.67871	      10.1
1153.56860	      68.5
1154.37683	      99.9	b (21) (2+)
1159.69763	      34.1
1160.57166	       7.7
1161.66016	      12.6
1170.63855	      22.1
1176.72693	       4.1
1179.01477	      33.0	y (10) (1+)-H2O, y (10) (1+)-NH3
1185.78955	      43.4	b (11) (1+)
1186.83704	      27.5
1193.61328	       3.1
1196.39868	      48.3	y (10) (1+)
1197.76111	      68.8	y (21) (2+)
1198.68396	      11.5
1205.65112	       6.1
1208.64258	      14.9
1211.75049	      20.8	a (12) (1+)-NH3
1216.02686	       9.4
1220.70850	       7.7
1226.79285	       5.3
1228.54883	       5.3
1230.86499	       7.7
1233.70569	       8.3
1237.96521	       6.1
1240.81665	       4.6
1241.88037	       5.5
1250.85315	      11.9
1256.82251	      24.8	b (12) (1+)
1257.82275	      39.0
1258.80371	       9.6
1264.90027	       5.7
1266.12903	      11.1
1267.67273	      29.6	y (11) (1+)
1268.63416	       3.2
1271.01892	      10.4
1275.66565	      13.2
1276.84412	      20.6
1282.58142	       9.6
1283.54407	       3.0
1291.87695	      11.9
1293.48547	       8.2
1294.78784	      21.7
1297.89063	       4.8
1298.62939	      14.6
1303.76978	       4.3
1317.58301	       8.5
1325.92834	       7.9
1334.54529	       9.3
1337.63416	      15.4
1339.96985	       6.8
1343.82642	      18.3	b (13) (1+)
1344.84595	      17.5
1349.74304	      73.7
1350.70276	      39.4
1351.78809	      26.0
1352.85437	      15.5
1356.40076	       7.5
1362.75122	       6.4
1369.88708	       4.2
1370.89111	      29.3
1374.80884	       7.3
1388.93494	       6.6
1398.68652	       3.9
1401.89600	      30.0
1407.75903	      10.4
1409.63684	       7.6
1412.72620	       4.5
1441.00635	      13.4
1445.04761	      19.4
1458.76929	      46.3	b (14) (1+)
1459.80347	      27.2
1460.80676	      19.0
1465.12317	       9.0
1471.77698	       6.9
1474.90247	       5.8
1478.80249	       6.3
1482.88440	       5.4
1489.66785	       9.2
1490.95935	      10.0
1491.99402	       7.6
1493.76929	      17.1
1524.78918	       3.7
1552.90466	       4.2
1557.64478	       5.8
1578.12354	      18.8
1614.82666	       7.2
1622.65430	      27.6
1718.75208	       2.6
1735.66589	       6.1
1736.88928	      10.6
1807.94153	       4.8
1849.89514	       5.9
1851.85144	      36.1
