# Supplementary material for: Top-Down and Bottom-Up Identification of Proteins by Liquid Extraction Surface Analysis Mass Spectrometry of Healthy and Diseased Human Liver Tissue
Source: J Am Soc Mass Spectrom. 2014 Sep 3;25(11):1953–61. doi: 10.1007/s13361-014-0967-z (PMC4197381; doi:10.1007/s13361-014-0967-z)
Supplement: Supplementary file 8 — (ZIP 1626 kb) [file 13361_2014_967_MOESM8_ESM.zip › data/GTTITLVLKEEASDYLELDTIK_-6_4_24643.txt]

       m/z	          i	matches
 239.12231	       4.0
 240.28366	      19.0	y (6) (3+)
 242.27766	       8.2
 249.15807	       2.3
 251.14284	       3.1
 258.28412	       7.7
 285.10110	       7.8
 286.28488	      18.7	y (5) (2+)-H2O, y (5) (2+)-NH3
 288.12152	       1.9
 311.38086	      10.6
 312.27274	      16.4
 323.19470	       2.6
 330.28577	       8.5
 332.29562	       4.2
 340.40436	       6.7
 350.33698	       7.4
 353.64960	      13.0
 355.66751	      13.3
 358.40332	       9.0
 360.18878	      15.6
 361.54810	      33.8	y (3) (1+)
 362.42227	      17.8
 363.35318	       7.4
 364.30005	       4.1
 365.55719	       6.5
 366.35718	       6.2
 369.52960	       2.8
 373.22717	       8.5
 376.18585	       8.6
 381.35941	      11.0
 386.46490	       2.4
 389.23248	       5.1
 390.28290	       2.8
 393.33130	       5.7
 399.43127	       4.5
 409.23102	       8.8
 415.49298	       5.5
 425.33014	       5.3
 427.48251	       3.3
 429.13068	       2.6
 431.35309	      18.2
 438.31723	       5.7
 441.22943	       2.7
 443.63589	       9.6
 444.37299	       7.9
 456.52942	       4.3
 458.35287	      46.2	y (4) (1+)-H2O
 459.39423	      27.8	y (4) (1+)-NH3
 464.29483	       4.1
 465.26074	      14.9
 474.42853	      40.8	b (5) (1+)
 475.49304	      29.9
 476.34344	     177.4	y (4) (1+)
 477.28076	      21.6
 482.48242	       3.1
 486.39990	       3.8
 489.43726	       9.9
 490.19214	      23.1
 493.47943	       9.6
 496.06226	      29.1
 497.57501	       7.8
 500.41632	      13.0
 511.39746	      23.0
 518.78168	       7.9
 521.30737	      23.7
 525.24530	       3.5
 528.35962	      11.9
 534.84448	       8.1
 538.28796	       7.9
 544.11865	      13.9
 545.21265	      26.8	y (14) (3+)-H2O
 547.44952	      15.5
 548.94757	      12.9
 551.09619	      28.3
 553.60242	       2.1
 554.40161	       3.6
 555.40649	       6.8
 558.35883	      10.5
 559.83612	      17.5
 560.78271	       5.7
 563.38324	      12.1
 567.91016	      13.2
 568.99866	      51.1	b (6) (1+)-H2O
 570.12561	      37.0
 571.39893	      49.6	y (5) (1+)-H2O
 572.37738	       3.9
 575.54871	      10.4
 577.30731	      16.1
 582.17712	       7.0
 583.36230	      18.8	y (15) (3+)-NH3, y (15) (3+)-H2O
 584.53210	       6.3
 586.09967	       7.9
 587.36340	      33.6	b (6) (1+)
 588.42371	      18.7
 589.49542	     148.5	y (15) (3+), y (10) (2+)-H2O, y (10) (2+)-NH3, y (5) (1+)
 590.48926	      51.7
 591.26807	      37.0
 593.65033	      54.2	b (11) (2+)
 594.40173	      27.1
 596.45111	       6.9
 597.44653	       2.3
 598.47632	      18.0
 599.49731	      21.7	y (10) (2+)
 604.18604	       7.0
 606.54120	       3.0
 607.43323	      16.6
 608.42053	      17.7
 611.08960	      45.9
 612.49316	      16.7
 617.96368	      25.5
 620.07019	      58.7	b (12) (2+)-H2O, b (12) (2+)-NH3
 624.33246	      14.0
 625.81989	      30.2	y (11) (2+)-H2O, y (11) (2+)-NH3
 627.45532	       7.2
 629.09473	     180.9	b (12) (2+)
 630.41016	       3.1
 632.33221	      12.2
 635.39111	       4.3
 639.67395	      11.9
 640.50323	      15.6
 642.13574	      29.2
 645.46497	       7.1
 648.82452	      35.1
 650.40497	      25.1
 651.98029	      12.0
 653.48663	      15.7
 655.39355	       7.9
 656.43903	       7.5
 658.44897	      65.3
 659.37030	      17.3
 660.30200	      55.6	b (18) (3+), y (17) (3+)
 662.06848	      22.8
 663.40857	      50.7	b (13) (2+)-H2O, b (13) (2+)-NH3
 665.26801	       2.8
 668.39838	      40.0	b (7) (1+)-H2O
 669.59698	      54.8
 670.53949	      32.2
 671.74603	      32.9
 672.39899	      58.0	b (13) (2+)
 675.80475	      26.3
 676.58514	      12.7
 677.85175	       4.4
 679.43500	      17.9
 681.71851	      20.1
 682.60419	      17.5
 684.61298	      23.0
 686.42932	      30.2	b (7) (1+)
 687.45343	      32.3	y (18) (3+)-H2O
 688.44720	       4.1
 690.44464	       3.8
 691.49103	      20.7	b (19) (3+)-H2O
 693.52832	      15.3
 694.29309	       2.4
 697.24554	      14.1
 698.96375	      15.0
 700.35431	      93.5	y (6) (1+)-H2O
 701.43542	       5.3
 702.55707	      54.5
 704.74475	       8.4
 705.46747	      11.3
 706.12067	      22.7
 710.39191	       9.2
 711.51825	      16.0
 712.60760	      10.5
 713.74933	      13.9
 718.49884	     319.5	y (6) (1+)
 719.45972	     108.8
 720.97443	      34.8	b (14) (2+)-NH3, b (14) (2+)-H2O
 721.92792	      16.7
 728.44513	      10.9
 729.98474	     123.1	b (14) (2+)
 731.33057	      43.4	b (20) (3+), y (19) (3+)
 733.40222	      10.7
 735.71094	      29.2
 736.62964	      14.4
 737.29865	      30.1
 738.45758	      12.8
 739.58759	      31.2
 741.74023	      14.4
 743.40387	      38.6
 745.60242	       4.3
 746.44946	      16.6
 747.51587	      14.7
 748.49860	      11.1
 749.52582	       2.8
 750.93542	      42.2
 752.14380	      15.5
 752.74408	      21.4
 753.75983	      65.0	y (13) (2+)-H2O
 754.68799	      31.3	y (13) (2+)-NH3
 756.57562	      23.1
 758.19653	      43.8
 760.97864	      29.4
 763.50372	     109.3	b (21) (3+)-H2O, y (13) (2+), b (21) (3+)-NH3
 764.37354	      29.8
 765.70135	      11.9
 768.71948	      22.6	b (21) (3+)
 769.50708	       6.5
 772.27185	       5.3
 773.62372	      20.1
 774.48273	      46.5
 775.44006	       5.8
 778.98108	      26.4
 780.28241	      81.4
 781.65692	       7.7
 782.88544	      35.4
 783.57397	      54.1
 785.01044	      11.4
 786.79779	     229.6
 788.48535	      50.7
 789.54266	      15.2
 790.60681	       8.1
 793.45483	      74.0	y (21) (3+)-NH3, y (21) (3+)-H2O
 795.68591	      17.5
 796.63007	      12.7
 797.81982	     101.2
 799.61945	      66.6	y (21) (3+), b (8) (1+)
 800.57538	     221.7
 801.39563	      88.8
 802.22992	      41.4
 803.11517	     106.5	b (15) (2+)-H2O, b (15) (2+)-NH3
 804.62726	      12.8
 806.38519	     225.6	[M+3H] (3+)-NH3-H2O
 807.28406	      19.0
 809.28961	      73.7
 810.22650	      31.4
 810.86145	      23.3	b (15) (2+)
 818.70563	      20.7	[M+3H] (3+), [M+3H] (3+)+H, y (14) (2+)-H2O, y (14) (2+)-NH3
 819.53967	      11.6
 823.72009	      10.4
 824.85095	      49.9
 826.74506	       9.9
 827.65961	      45.1	y (14) (2+)
 831.44983	     279.6	y (7) (1+)
 832.60962	     104.8
 836.60876	      19.7
 837.59637	      17.9
 841.70178	      10.2
 844.98993	      36.4
 846.09766	       8.7
 848.56250	      15.9
 849.83264	      81.4
 850.58282	      23.3
 854.58051	      50.9
 855.44415	      27.7
 859.33929	     133.8	b (16) (2+)-NH3, b (16) (2+)-H2O
 860.13556	      18.6
 860.89941	      76.4
 867.17841	      56.0
 868.18591	     220.2	b (16) (2+)
 869.28430	      31.9
 871.29620	       6.7
 873.59888	      12.8
 875.23633	      50.3	y (15) (2+)-NH3, y (15) (2+)-H2O
 883.76697	      96.7
 884.51617	     103.4	y (15) (2+)
 886.10620	      10.2
 887.26398	      68.5
 891.85547	       3.6
 893.04785	     103.7
 894.96643	      11.7
 896.17792	      15.3
 897.41150	      11.5
 898.92865	      20.0
 903.64105	      15.9
 904.49786	      26.2
 907.73328	      77.4
 908.59698	       4.5
 910.61938	       6.6
 911.88843	      42.1
 914.91083	      40.0
 916.16290	       3.1
 917.11426	       9.7
 918.05432	       6.1
 919.09747	      31.8
 919.94720	      20.0
 922.04724	      14.9
 923.70306	     109.5	b (17) (2+)-H2O, y (16) (2+)-H2O, b (17) (2+)-NH3
 924.54797	      98.4	y (16) (2+)-NH3
 925.63232	      49.7
 926.64935	      39.1
 927.80939	      10.4
 928.72803	      20.2
 932.82239	     150.1	b (17) (2+), y (16) (2+)
 933.53754	      87.9
 934.36792	      55.7
 936.62579	      64.3
 937.62036	     122.9
 938.59973	      17.0
 943.46246	      31.3
 944.64008	      14.1
 946.37421	      39.1
 948.09833	      18.7
 957.54041	       7.0
 962.78845	       6.2
 967.28265	      27.2
 969.75488	      19.9
 971.00763	      35.8
 972.38867	      92.5
 974.10065	      42.7
 975.76550	      14.6
 976.86981	      31.0	y (8) (1+)-H2O
 977.57233	      35.1	y (8) (1+)-NH3
 978.61096	      37.8
 979.55292	      32.2
 980.45050	     183.7	b (18) (2+)-H2O, y (17) (2+)-H2O, b (18) (2+)-NH3
 981.50970	      68.5	y (17) (2+)-NH3
 982.61414	      16.1
 984.02899	      10.2
 985.16644	      39.9
 985.79773	       9.7
 986.63062	      32.4
 989.35126	     323.7	y (17) (2+), b (18) (2+)
 990.08832	     188.3
 991.41486	      55.4
 994.74146	     177.7	y (8) (1+)
 995.53455	      52.3
 997.49414	       7.9
1000.45386	      11.3
1008.92987	      31.2
1010.82874	      30.8
1012.58917	      23.7
1014.55096	      61.1
1015.54919	       8.6
1016.31940	      32.0
1017.79053	       8.7
1019.70099	      27.8
1021.73108	      15.8
1023.34076	      53.3
1026.89026	       7.1
1028.60474	      12.0
1029.96533	      74.0
1031.95154	      99.6	y (18) (2+)-H2O, y (18) (2+)-NH3
1032.61401	      35.4
1036.74243	      44.0	b (19) (2+)-H2O
1037.77039	      34.1	b (19) (2+)-NH3
1039.59119	      10.8
1040.63184	      18.4	y (18) (2+)
1041.33118	      15.5
1042.19824	      32.3
1043.64661	      15.0
1044.68994	      58.2
1047.01367	     266.7	b (19) (2+)
1047.67188	      62.0
1048.58728	      14.0
1050.00427	      30.4
1051.65979	      14.2
1054.24133	      18.1
1055.43005	       6.0
1056.91943	       6.2
1057.63379	       5.4
1058.69690	       7.8
1062.80444	       4.1
1072.46411	      12.2
1075.50598	      57.8
1078.63843	       7.3
1079.65637	      10.6
1084.13818	      10.6
1084.75635	      20.0
1086.71826	       3.1
1088.31165	     112.3	b (20) (2+)-NH3, y (19) (2+)-NH3, b (20) (2+)-H2O, y (19) (2+)-H2O
1089.15552	      56.3
1089.83020	       3.6
1091.78125	      20.6	y (9) (1+)-H2O
1092.63293	      36.3	y (9) (1+)-NH3
1097.35571	     265.6	y (19) (2+), b (20) (2+)
1098.13293	      59.1
1099.17822	       2.3
1105.33777	      11.5
1107.78931	       7.9
1108.63599	      15.4
1109.69214	      50.5	y (9) (1+)
1110.61707	      10.8
1112.71143	      26.3
1115.62439	      10.3
1118.14856	      23.2
1122.63770	       5.6
1126.62378	      16.7
1128.78857	      37.5
1132.55090	      10.8
1135.91052	      82.3
1136.62451	      52.6
1138.45325	      16.0
1140.12756	      15.3
1141.14539	      13.6
1144.57190	      55.9	b (21) (2+)-H2O
1145.47253	     173.3	b (21) (2+)-NH3
1146.27771	      46.3
1147.75330	      15.7
1148.54333	      16.3
1153.86230	     156.8	b (21) (2+)
1154.66101	      61.2
1156.74976	      12.1
1159.49170	      35.5
1160.54102	       3.1
1162.67334	      11.7
1163.54480	      10.2
1165.88574	       8.0
1167.13940	       7.4
1169.17236	      35.1	b (11) (1+)-NH3
1172.81396	      29.4
1178.83289	      48.2	y (10) (1+)-H2O, y (10) (1+)-NH3
1179.62207	      26.5
1180.71448	      11.9
1185.57092	      62.9	b (11) (1+)
1186.67358	      53.3
1189.50159	      19.8	y (21) (2+)-NH3, y (21) (2+)-H2O
1196.57605	      37.1	y (10) (1+)
1197.65588	      17.6	y (21) (2+)
1198.54773	      15.6
1202.46558	       4.3
1206.62000	      10.6
1209.18835	      15.4
1224.61438	      13.0
1230.46179	       3.5
1236.66821	      47.3
1237.67639	       5.9
1238.48096	       6.9
1243.49756	       1.8
1250.21765	       6.0
1257.16699	       5.1
1257.81177	      48.4
1258.93640	      33.3
1259.66040	      13.6
1261.58630	      26.7
1262.79102	       3.8
1267.70251	      16.5	y (11) (1+)
1269.99402	       8.9
1287.62048	      25.6
1292.88733	      23.4
1293.56250	      11.3
1300.96191	      12.7
1309.58484	       6.3
1321.59351	       4.7
1333.85999	       5.2
1337.68420	      12.5
1344.76086	      14.1
1345.88000	      19.3
1349.80566	      42.3
1350.75391	      59.1
1351.88074	      18.2
1352.56885	      16.8
1355.64709	      13.6
1356.49158	      13.2
1362.62305	      16.3
1373.69360	      13.2
1374.58032	      25.3
1378.88904	       9.9
1379.74097	       8.0
1380.92517	       5.0
1381.76758	       6.0
1385.78027	       8.4
1388.39868	      16.4
1397.81128	      10.5
1409.62476	      14.5
1420.83044	      12.4
1439.59241	      21.4
1441.81726	      17.1	b (14) (1+)-NH3
1459.03381	       8.5
1459.93799	      47.3
1460.70435	      16.6
1469.88354	      17.6
1472.85791	       9.9
1474.04175	      22.0
1475.69666	      17.2
1476.71057	       9.3
1478.88574	      15.3
1482.83264	       2.7
1486.81165	      11.9
1489.91638	      20.4
1493.93225	       2.9
1507.74573	      10.1
1508.99792	      15.1
1525.94067	       4.0
1526.79797	      21.5
1536.88452	      13.4
1589.20227	       7.4
1607.74011	       2.7
1621.87549	      21.8	b (15) (1+)
1623.85828	      12.8
1700.04785	       7.8
1735.89563	      22.0
