# Supplementary material for: Top-Down and Bottom-Up Identification of Proteins by Liquid Extraction Surface Analysis Mass Spectrometry of Healthy and Diseased Human Liver Tissue
Source: J Am Soc Mass Spectrom. 2014 Sep 3;25(11):1953–61. doi: 10.1007/s13361-014-0967-z (PMC4197381; doi:10.1007/s13361-014-0967-z)
Supplement: Supplementary file 8 — (ZIP 1626 kb) [file 13361_2014_967_MOESM8_ESM.zip › data/QTSGGPVDASSEYQQELER_-6_2_60019.txt]

       m/z	          i	matches
 356.26160	       9.7	b (4) (1+)-H2O
 361.23370	      13.4
 369.21994	       6.1
 370.79980	       4.1
 395.29834	      11.5
 413.52631	       8.9	b (5) (1+)-H2O, b (5) (1+)-NH3
 416.45200	      11.9
 417.38794	      20.8	y (3) (1+)
 422.51178	      11.4
 426.27228	       4.1
 465.40234	       7.3
 466.32373	       4.4
 484.29651	      14.4
 505.73297	      10.0
 510.34717	       3.2
 511.28363	      24.3	b (6) (1+)-NH3
 513.16034	       5.2
 546.37439	      35.8	y (4) (1+)
 554.24341	      13.9
 572.27588	      17.6
 575.57397	       6.5
 581.20068	       6.9
 583.27985	       3.4
 589.32465	      11.5
 592.36719	      13.1
 609.58752	      30.6	b (7) (1+)-H2O
 610.32410	      74.5	b (7) (1+)-NH3
 614.31488	       3.1
 619.39429	       4.6
 627.40613	       5.9
 632.24359	       4.6
 647.17419	       5.3
 648.34692	       5.7
 656.33191	      10.2	y (5) (1+)-H2O
 657.55420	       9.9	y (5) (1+)-NH3
 674.31726	      30.8	y (5) (1+)
 675.35681	       4.2
 678.24829	       8.3
 687.71045	       3.2
 697.29126	      10.1	a (8) (1+)-NH3
 706.70862	       6.5
 707.44531	       9.9
 717.83655	       5.7
 724.27979	      14.5	b (8) (1+)-H2O
 725.32922	      27.2	b (8) (1+)-NH3
 726.23285	       6.3
 731.48395	       4.7
 738.69989	       4.4
 739.80688	      28.4
 751.51331	       3.3
 762.33948	       6.2
 764.41040	       6.0
 776.77203	       6.9
 778.25159	       2.9
 784.54382	      21.3	y (6) (1+)-H2O
 785.50922	       6.6
 795.37769	      25.5	b (9) (1+)-H2O
 796.31384	       8.0
 797.20605	      15.8
 802.53320	     101.2	y (6) (1+)
 803.94165	      15.7
 804.86121	      10.1
 807.26868	       3.3
 811.66614	      22.0
 817.70605	      17.5	y (14) (2+)-NH3
 823.46826	       7.0
 826.94482	      17.1
 832.86975	      14.7	b (16) (2+)
 835.80566	      14.7
 838.86450	      15.1
 849.36707	       4.9
 854.63367	      49.9	y (15) (2+), a (10) (1+)-H2O, a (10) (1+)-NH3
 858.23828	      18.7
 864.53296	       8.0
 865.23315	      28.2
 866.27087	      17.3	a (17) (2+)-H2O, a (17) (2+)-NH3
 878.31189	       4.8
 880.06958	      22.0	b (17) (2+)-H2O
 882.59924	      36.3	b (10) (1+)-H2O
 883.47937	      51.7	b (10) (1+)-NH3, y (16) (2+)
 884.64160	      20.8
 888.29419	      17.8
 889.17322	      45.1	b (17) (2+)
 890.51892	       4.7
 893.85889	      23.3
 896.96326	     176.6
 897.85620	      44.6
 898.48730	       9.4
 899.29797	       9.2
 910.32507	       6.5
 916.46582	       2.8
 919.78918	       4.2
 926.79773	      30.4	y (17) (2+)
 927.43616	      36.6
 930.60559	       5.7
 936.45715	      38.4
 945.92493	     110.1	b (18) (2+)-NH3
 952.45557	      54.4
 954.57117	     169.4	b (18) (2+)
 955.23926	      75.6
 955.90674	      43.2
 965.48547	     116.2	y (7) (1+)
 966.53687	      35.6
 969.51709	      13.7	b (11) (1+)-H2O
 970.37036	      34.9	b (11) (1+)-NH3
 971.60425	       3.0
 974.33313	       4.8
 975.40906	      16.1
 977.52295	      20.4	y (18) (2+)
 988.79175	      28.5
 993.12769	      15.0
 997.67798	       2.1
1005.93188	      21.1
1009.20972	      16.9
1010.39709	       6.0
1012.71741	      29.8
1014.96448	      34.5
1019.87354	      44.1
1023.59827	      59.0	[M+2H] (2+)-NH3-H2O
1024.55322	      84.2
1032.16833	     166.3	[M+2H] (2+)-NH3, [M+2H] (2+)-H2O
1033.08594	      80.0
1045.30725	       4.4
1065.62146	      10.5
1067.52344	      10.5
1071.28992	      16.2	a (12) (1+)-NH3
1079.48914	       2.3
1081.87280	      58.7
1094.63940	      21.4	y (8) (1+)
1095.49316	      31.3
1096.46643	       5.7
1117.53186	       3.7
1135.52295	      24.7
1153.87891	       8.9
1155.54724	       5.9
1160.72217	       9.3
1167.08630	      14.9
1181.65930	      46.6	y (9) (1+)
1182.57092	      56.7
1183.58557	      29.7
1185.45313	       7.0
1214.23108	      59.4
1228.46704	       9.9
1232.43677	      60.1
1233.61829	       9.2	a (13) (1+)-H2O
1244.21936	       2.5
1245.48547	      35.6
1250.44983	      28.9	y (10) (1+)-H2O
1252.64978	       9.5
1254.37903	      33.6
1263.46216	       9.1
1264.23511	       7.0
1268.59399	     148.8	y (10) (1+)
1269.52649	      78.0
1270.61987	       8.9
1279.75610	      19.3	b (13) (1+)
1281.75232	       7.9
1282.62659	       5.6
1297.53357	      15.9
1303.77917	      24.6
1321.67151	       3.3
1322.87354	       8.7
1339.50464	      54.8	y (11) (1+)
1340.60144	      90.3
1341.70459	      61.5
1350.76733	       7.3
1384.08154	      13.5
1390.72229	       3.4
1395.31775	       6.2
1407.53174	      10.3	b (14) (1+)
1408.49585	       5.0
1419.21167	       7.3
1429.82117	      31.3
1434.39746	      13.6
1436.74353	       8.9	y (12) (1+)-H2O
1437.82581	       5.5
1438.86707	      25.3
1453.61389	       2.2
1454.69983	      61.4	y (12) (1+)
1455.54919	      38.0
1456.70996	      20.6
1466.70581	      12.3
1475.59729	      21.7
1500.72888	       8.6
1512.65967	       9.7
1519.77173	      17.7
1535.82605	       8.6
1548.71838	      11.6
1553.64551	       7.6
1583.60022	       2.9
1634.58154	      12.3
1647.82446	       6.0
1648.75586	       7.0
1650.86011	      33.5	y (14) (1+)
1651.87671	       5.2
1653.10327	       7.9
1685.42542	      15.7
1707.77917	       9.3
1708.55640	      31.9	y (15) (1+)
1709.86743	       5.2
1741.78979	       3.3
1748.07483	       9.6	y (16) (1+)-NH3
1765.49084	      14.2	y (16) (1+)
1766.73108	      11.0
1793.51550	       2.2
1821.84766	      17.1
1851.87720	      22.8	y (17) (1+)
1853.59790	       4.4
1854.82727	       4.8
1862.84546	      10.5
1871.75085	      16.8
1889.85547	      19.8	b (18) (1+)-NH3
1892.18066	       8.3
1952.52356	      10.9	y (18) (1+)
