# Supplementary material for: Top-Down and Bottom-Up Identification of Proteins by Liquid Extraction Surface Analysis Mass Spectrometry of Healthy and Diseased Human Liver Tissue
Source: J Am Soc Mass Spectrom. 2014 Sep 3;25(11):1953–61. doi: 10.1007/s13361-014-0967-z (PMC4197381; doi:10.1007/s13361-014-0967-z)
Supplement: Supplementary file 8 — (ZIP 1626 kb) [file 13361_2014_967_MOESM8_ESM.zip › data/SVEAAAELSAK_-6_4_387.txt]

m/z	i	matches
142.97713	3.0
153.07657	2.3
158.05270	5.3
159.15242	206.4	b (3) (2+)
160.13908	4.3
167.15021	3.1
168.82217	7.0
170.33800	37.6
171.40015	11.1
172.35030	10.7
175.02045	54.4
178.22542	10.4
181.02235	5.3
183.32289	23.2
183.94623	4.3
187.04646	270.9	b (2) (1+)
188.41870	18.7
190.08374	7.1
194.30359	2.5
194.99155	6.3
196.63943	24.2
199.18547	88.1
200.19431	49.5
201.34863	51.8
202.26593	15.5
202.92741	14.5
205.43436	4.8
207.04657	5.7
209.06696	13.9
212.09903	17.2
213.33247	4.9
214.24719	17.4
215.32202	4.2
216.19264	13.6
218.04939	154.0	y (2) (1+)
218.98358	12.0
219.76846	15.3
222.19351	9.8
223.21553	53.8
224.23958	24.0
225.21388	14.7
226.25290	20.0
227.11386	12.4
228.00035	38.1
228.63376	11.0
230.17615	4.6
231.08603	3.2
232.08038	4.5
233.25494	10.7
234.15697	7.7
237.36957	21.6
238.42049	2.6
241.18878	15.3
242.14940	35.4
243.28168	54.4
244.21751	6.4
245.39413	10.9
246.12332	5.4
247.54446	22.5
249.33986	9.3
250.30060	12.8
251.27148	65.9
252.16019	24.3
254.34744	6.4
256.21951	19.2
257.25647	12.4
258.07794	11.1
260.33636	7.2
261.34253	17.4
262.29541	5.9
265.31726	17.5
266.14200	8.9
268.47076	4.6
269.29980	16.7
270.66022	27.0
271.46594	10.5
272.21295	38.5
273.40558	7.3
275.39819	43.8
276.24915	3.5
279.27844	20.9
280.17487	5.3
281.24908	134.0
282.16949	116.5
283.11203	282.5
283.89764	16.9
286.20825	16.1
287.29736	7.6
288.06848	5.3
288.90540	4.1
290.94354	10.9
292.38821	11.1
293.20953	17.0
297.29965	33.4
298.23965	40.8
299.20837	22.3
300.22556	7.4
301.24640	25.2
302.66968	13.4
303.44000	3.4
304.30472	36.0
305.34485	303.6	y (3) (1+)
306.32169	44.7
311.99261	30.5
313.22723	24.0
314.27045	139.2
315.34344	8.7
316.32153	83.5
317.47217	11.1
319.50174	30.2
320.17844	6.3
323.41098	8.3
324.27737	10.0
325.39151	79.8
326.44812	14.2
327.71075	18.1
329.40796	40.6
330.18729	5.4
331.23700	20.0
332.37790	57.2
333.33041	22.5
334.24976	12.7
335.70514	10.9
338.43011	6.5
339.71313	17.8
340.46704	31.2
342.26440	30.2
343.32474	43.6
344.11566	8.6
345.42407	11.7
350.25558	3.9
351.20648	6.1
355.00610	14.7
357.05768	14.9
359.36707	11.3
360.27191	7.0
361.37787	25.6
362.13605	31.9
363.75183	74.3
364.75012	9.6
365.43347	18.3
367.34283	16.3
368.43378	34.0
369.33221	122.0
370.30045	38.7
371.47092	23.0
372.34064	3.5
373.24124	24.4
374.59943	6.1
375.98535	24.5
377.07080	45.2
378.42752	8.5
379.67105	55.4
381.24359	53.2
383.38568	25.0
384.66785	45.1
385.30951	3.5
387.34619	234.8	b (4) (1+)
388.54980	15.3
389.21057	7.5
389.94156	26.2
391.86322	67.3
393.41028	60.4
396.74957	16.6
398.28314	36.2
399.38586	4.3
400.54260	29.7
402.09900	71.1
402.78387	7.6
404.28033	21.0
405.32355	3.5
405.95154	13.3
407.30603	44.7
408.91559	19.1
410.43439	74.9
411.58850	33.4
412.60205	49.7
413.46680	26.0
414.23370	3.4
416.36615	31.5
417.22400	44.7
418.29279	230.5	y (4) (1+)
419.60181	55.2
421.12659	27.7
422.10876	28.1
423.39618	36.4
424.34485	52.1
426.27539	41.3
427.51917	3.0
429.05005	114.6
430.23846	98.6
431.15430	79.2
432.08209	44.1
432.97845	25.3
436.18372	211.6	y (9) (2+)-H2O, y (9) (2+)-NH3
436.97766	110.5
438.47974	50.3
439.16486	15.0
440.34741	169.4	b (5) (1+)-H2O
441.18536	4.5
443.59460	23.3
444.46191	28.2
445.55603	305.0	y (9) (2+)
446.65601	29.7
447.39893	30.5
448.04932	10.8
449.89862	113.7
450.95691	20.2
452.35370	9.6
453.35406	114.3
454.99994	226.6
456.07935	60.5
457.04706	37.0
458.28796	334.5	b (5) (1+)
459.34955	85.0
460.21222	45.0
461.19177	100.0
462.38501	13.0
464.37897	184.9
465.37573	25.6
466.52795	123.9
467.29443	10.6
468.37219	11.9
469.32587	3.4
470.72467	87.7
471.34747	18.4
472.77075	152.8
474.59595	70.2
475.33807	18.4
476.58911	37.8
477.38251	42.4
479.06500	149.1
479.80670	104.8
481.03699	172.7
482.33020	27.3
483.70618	177.3
484.69629	33.8
485.36652	15.3
486.27875	12.5
487.20428	57.0
488.01819	15.0
489.64929	90.7
490.54285	54.5
491.74982	33.2
492.62762	69.9
493.66760	136.5
494.61310	81.1
495.32501	50.2
496.49634	17.3
497.45416	28.8
498.32275	105.3
499.19824	53.8
500.24384	75.2
500.97229	33.7
502.65924	110.0
503.59644	56.9
504.53186	204.4
505.23242	451.6
506.11768	160.7
507.09961	119.8
508.29364	163.2
509.29156	160.5
510.38098	225.4
511.28101	135.6	b (6) (1+)-H2O
512.48608	253.0
513.52417	78.2
514.24371	65.9
515.50494	137.7
516.24634	33.3
516.98315	68.9
517.63763	204.3
518.26440	152.6
519.48480	125.0
520.47760	794.0	[M+2H] (2+)-NH3-H2O
521.11096	759.6
522.10022	345.2
523.07562	194.8
523.96545	73.7
525.15100	859.5
526.51123	899.1
527.39124	196.3
529.29382	2648.8	[M+2H] (2+)-NH3, y (5) (1+)-H2O, [M+2H] (2+)-H2O, b (6) (1+)
530.24872	325.6	y (5) (1+)-NH3
531.65887	525.4
532.37036	268.0
533.13739	87.1
533.90271	35.8
536.35583	3.8
538.39240	3.4
540.22870	21.2
541.68109	11.8
543.28827	11.1
544.26898	14.9
544.98523	25.0
545.99146	13.5
547.34961	258.6	y (5) (1+)
548.31201	81.1
549.23456	47.7
550.64044	75.0
551.98071	17.1
552.81439	15.5
554.02850	15.7
555.30121	75.1
556.41687	39.4
557.59821	14.2
558.41290	45.4
559.47559	43.6
561.27344	89.3
562.28973	14.2
563.33264	60.0
563.94226	1.1
565.49927	45.6
566.40259	44.5
567.54034	63.5
569.11945	5.8
571.62708	64.9
572.27374	17.1
573.41394	71.9
574.95648	183.8
576.55884	114.1
577.19080	8.0
578.65405	40.2
579.41461	15.1
580.31293	12.8
582.09070	116.7
583.25488	36.0
584.39893	21.7
585.75665	109.1
586.49951	33.5
587.41992	94.2
588.82611	90.2
589.73822	89.8
591.58276	103.2
592.84033	153.5
593.95239	76.0
594.90656	31.6
596.60284	20.8
597.99561	80.7
599.03833	17.3
600.26746	82.0
601.38354	15.7
602.47827	78.5
603.57623	76.3
604.53320	25.5
605.68201	15.9
606.85443	78.7
607.55072	31.8
608.83026	66.4
609.56091	83.3
610.78864	41.6
611.71265	70.3
612.45862	14.3
613.21368	58.2
614.41467	72.1
615.47449	35.7
617.21979	108.3
618.35486	1071.3	y (6) (1+)
619.58893	207.1
620.54120	66.1
621.68073	67.4
622.39282	234.8
623.24323	29.5
624.41693	32.9
625.77655	37.2
626.72913	29.9
627.44220	161.7
628.45282	71.6
629.34265	18.0
630.10675	12.1
631.14740	34.5
632.15405	151.6
633.41125	69.8
634.44696	27.9
635.72699	78.7
636.50342	195.0
637.60101	84.9
638.49536	9.9
640.35278	100.6
641.38483	26.9
642.29865	62.6
643.32434	39.3
645.16687	118.3
646.12640	82.5
647.01099	122.9
649.71222	61.6
650.54584	2.4
651.56335	97.1
653.65979	43.5
654.52887	9.4
655.41876	55.1
656.32404	50.3
657.47083	151.2
658.48212	152.2	b (7) (1+)
659.49664	101.5
660.39899	23.4
661.57428	41.4
662.71155	107.7
663.87848	43.8
666.42310	32.3
667.60590	22.2
668.80133	100.5
669.51917	88.3
671.11969	167.1	y (7) (1+)-H2O
672.07343	64.1
673.05475	67.4
674.26294	82.4
675.10181	16.9
676.09283	48.6
677.65527	33.1
679.23907	82.0
680.67206	251.0
681.83160	653.8
682.57471	306.6
683.72144	39.4
684.80450	144.2
685.81506	37.5
686.73608	80.3
687.77887	83.6
688.61243	13.6
689.48242	498.9	y (7) (1+)
690.41461	274.2
691.18237	65.2
693.02069	328.0
694.21881	40.1
697.24585	9.2
698.29492	298.9
699.11841	139.2
700.16504	41.2
701.32745	28.3
702.59137	7.7
703.62524	28.4
704.53729	21.9
705.64343	57.7
706.78131	586.2
707.62128	935.7
708.55548	89.6
710.68005	29.0
711.50781	65.8
712.43579	43.2
713.34351	4.1
714.63788	68.3
716.67285	38.5
717.51276	81.0
719.59241	7.7
720.57166	167.2
721.54211	125.9
722.72522	117.7
724.41516	2.3
725.67676	511.9
726.52441	128.1
727.43219	23.7
728.37799	19.0
729.41455	48.1
730.54791	182.1
731.35199	39.1
732.16071	69.1
733.16998	35.1
734.25085	142.7
735.06409	165.3
735.80359	24.8
738.44849	9.9
740.18658	75.5
741.29749	62.8
742.25055	61.8
743.12585	67.4
744.12311	22.9
744.79224	31.6
745.90088	24.7
746.69208	27.0
747.45251	20.4
748.32513	32.6
750.73822	23.9
751.36475	26.0
753.62744	90.0
754.50342	29.8
755.80341	160.1
757.13208	62.7
758.57684	29.9
759.33264	34.6
760.47754	461.2	y (8) (1+)
761.51404	128.4
762.69281	49.2
763.61383	14.8
765.52045	9.7
766.38397	20.3
769.62720	7.3
771.38232	275.7	b (8) (1+)
772.58307	85.6
774.51862	13.8
776.44965	22.8
777.56866	45.7
778.53558	9.9
781.28662	18.8
783.39490	7.6
784.63824	6.2
785.97498	12.0
787.59357	6.1
789.91901	50.2
791.71075	24.0
793.32483	8.4
794.47089	13.7
795.30951	16.4
797.38092	11.1
798.47223	10.7
799.54688	27.8
800.26154	10.3
801.34698	14.5
802.52875	27.7
803.54553	15.3
804.74280	3.0
805.61755	13.6
806.65497	3.3
807.55884	6.9
808.45178	22.1
809.58807	10.3
810.61707	8.6
811.37305	27.6
813.46838	36.8
814.54199	9.9
815.46838	29.3
816.78467	5.9
818.54285	17.2
820.53326	29.1
822.49988	46.3
823.32599	6.0
824.34741	19.4
826.38208	8.6
827.37189	8.3
830.54681	20.5
831.45599	45.9
832.48364	92.5
833.50250	138.2
834.58990	83.2
835.61591	74.3
838.38934	6.6
839.84326	44.0
840.55310	95.2
841.54584	45.2
842.34241	9.8
843.55750	9.5
844.54865	3.8
846.66522	18.1
847.63318	18.4
848.61029	4.8
849.54749	302.9
850.50952	19.0
851.61194	21.2
854.43921	15.4
855.75562	5.7
857.00037	9.8
857.60217	58.5
858.49786	284.4	b (9) (1+)
859.39136	93.0
860.30945	46.9
862.39764	15.0
863.44110	34.7
864.57666	4.0
865.51508	4.2
866.48615	15.5
868.65942	29.9
870.55487	33.1
871.33667	30.9
872.54578	17.4
873.42755	22.7
874.53168	30.3
875.59900	43.9
876.63446	12.2
877.48370	9.0
878.48773	12.2
880.30609	8.5
884.62689	5.9
886.16168	30.4
887.30731	14.4
888.31329	8.6
889.54523	1393.7	y (9) (1+)
890.47601	535.5
891.42316	22.1
893.30334	16.6
893.93781	11.9
896.02856	36.1
896.94073	24.2
897.64075	20.3
900.19269	10.6
901.76721	17.1
902.49695	42.2
903.53461	13.9
905.65063	17.7
908.47150	6.0
909.43378	6.4
911.41589	26.1
912.39612	27.2
913.54535	8.6
915.62347	38.2
919.19476	14.8
922.37970	38.3
925.38623	19.8
927.56213	7.8
929.56738	49.1
930.44690	11.7
931.59833	29.6
932.36841	10.5
934.53815	6.3
936.49634	13.4
939.15051	9.9
940.88507	8.4
942.77667	20.7
944.29547	3.0
945.53790	8.7
947.35913	7.8
948.58954	186.5
949.50159	15.8
950.49713	3.0
952.64899	9.8
955.00281	31.5
958.78003	28.6
960.37616	8.3
963.54846	5.4
964.52142	10.2
968.45898	13.1
977.41516	28.9
985.52057	38.6
986.51196	13.9
987.64661	33.6
988.38654	10.4
999.56683	3.7
1020.91937	21.0
1021.54425	25.0
1024.18005	6.2
1036.00378	7.9
1051.41089	9.6
1057.58716	10.5
1058.64343	21.5
1062.56812	15.0
1083.55957	10.7
