# Supplementary material for: Top-Down and Bottom-Up Identification of Proteins by Liquid Extraction Surface Analysis Mass Spectrometry of Healthy and Diseased Human Liver Tissue
Source: J Am Soc Mass Spectrom. 2014 Sep 3;25(11):1953–61. doi: 10.1007/s13361-014-0967-z (PMC4197381; doi:10.1007/s13361-014-0967-z)
Supplement: Supplementary file 8 — (ZIP 1626 kb) [file 13361_2014_967_MOESM8_ESM.zip › data/DIVSYVIDHFDIEIMGGLGPSTGK_-6_2_61039.txt]

m/z	i	matches
272.34491	4.5
296.11044	12.0
305.32834	13.6
306.16861	8.9
316.38556	21.2
338.47366	15.6
340.54401	12.7
347.09766	3.9
353.28439	7.5
356.34692	1.8
373.50909	6.6
388.00964	27.7	a (4) (1+), y (9) (2+), a (10) (3+)
393.22937	5.3
394.35287	9.4
398.52628	3.1
400.34546	8.0
415.38702	15.0
418.35449	32.9
419.28149	8.5
425.27277	2.7
427.28232	2.0
432.33350	6.4
441.12292	5.1
443.33441	6.2
444.39084	12.3
448.30176	10.4
453.28491	8.9
469.14453	3.7
471.31128	5.2
476.52432	3.2
481.26160	7.3
487.51691	2.8
489.32910	110.2	y (5) (1+)
490.33820	11.5
492.76154	16.3
509.49139	14.4
510.28473	7.6
521.26044	6.2
528.32758	20.4
529.37500	3.8
531.91888	12.2
536.36908	7.1
539.21881	9.5
545.62628	5.7
546.34747	139.4	y (6) (1+)
547.41504	66.9	y (16) (3+)-NH3, b (14) (3+)-H2O, y (16) (3+)-H2O
553.28418	13.3
556.40326	2.8
559.48810	6.0
564.47058	4.6
570.44281	3.5
573.11157	15.4
574.06775	13.6
587.19672	4.3
595.47662	5.8
598.57025	17.0
601.45697	3.2
602.17548	16.5
606.31830	10.8
623.23370	10.5
633.33862	17.0
639.79388	38.5
641.48608	49.6	y (7) (1+)-H2O
649.22906	21.5
651.66370	27.2
652.50531	1.6
657.37012	16.5
659.85156	18.8
660.47308	29.2
675.51849	6.1
676.52783	8.5
677.34589	3.1
680.49609	3.4
682.41730	7.8
692.58069	4.3
694.63611	7.0
695.45074	2.9
697.55463	5.9
698.51184	3.1
705.37854	9.9
709.61279	21.8
710.27704	19.9
712.48236	15.2
713.41083	5.8
716.50891	60.6	y (8) (1+), y (20) (3+)
717.45251	34.5
726.09998	6.5
731.32483	8.1
732.47266	2.9
738.53595	1.7
740.59509	7.5
743.68390	11.0
749.45160	6.3
752.38495	13.2
755.88245	21.1
758.76428	8.2
762.55731	4.4
764.77332	23.8
766.11871	62.6
767.37671	16.7
768.56940	8.9
769.84131	20.0
771.30450	13.5
773.64636	294.3	b (13) (2+), y (22) (3+)-H2O, y (9) (1+), y (22) (3+)-NH3
774.59540	154.9
775.66339	7.8
776.97687	16.0
779.30054	17.6
784.34467	51.3
785.51202	19.9
788.82635	21.1
789.45612	54.2
791.55634	9.1
794.88251	10.6
796.80511	18.5
800.42035	31.1	b (23) (3+)-H2O
801.63495	4.7
803.90186	40.5
808.78705	64.1
810.67181	10.4
811.58936	26.7	y (23) (3+)-NH3
813.41815	7.5
814.81409	40.6
818.81458	51.7
820.39258	27.0	y (16) (2+)-H2O
821.90741	58.0	b (14) (2+)-H2O, y (16) (2+)-NH3
823.51788	8.3
825.43109	4.8
826.37781	5.3
827.75000	34.4
830.37488	81.0	b (14) (2+), y (16) (2+)
831.13885	66.2
833.60388	15.2
834.52368	65.0
836.51410	12.5
837.47992	113.2
838.53589	92.3
839.69476	25.8
843.54071	493.5	[M+3H] (3+)-NH3-H2O
844.30164	15.7
844.92413	17.0
845.99878	11.8
848.51996	7.5
849.64020	7.7
854.45044	8.1
855.53259	31.4	[M+3H] (3+)-H, [M+3H] (3+)+H, [M+3H] (3+)
859.87848	34.2	a (8) (1+)-H2O
861.55127	24.8
865.45795	47.9
867.77716	12.5
875.49615	27.5
880.60846	36.0
882.45337	10.1
884.60583	17.1
886.70374	69.2	b (15) (2+)-H2O, y (17) (2+), y (10) (1+)-H2O, y (10) (1+)-NH3, b (8) (1+)-H2O
887.69141	15.9
888.58685	2.4
893.69568	11.3
895.02673	11.4
896.07611	63.9	b (15) (2+)
896.79395	69.4
897.59735	11.8
898.49945	16.1
899.71143	4.6
904.55133	12.9
905.59100	39.6	b (8) (1+)
906.50360	8.7
910.70886	14.7
915.94806	57.4	b (16) (2+)-H2O
917.73083	49.3
924.79083	194.3	b (16) (2+)
925.53607	29.3
926.28119	11.3
931.04883	10.3
934.54529	13.0
939.63025	26.3	a (17) (2+)
944.00006	36.8	b (17) (2+)-H2O, y (18) (2+)
945.65033	67.0
947.78857	15.9
950.84460	45.2
953.34521	198.0	b (17) (2+)
954.14325	66.6
955.60809	6.7
961.82104	39.2
962.61163	13.2
975.93854	51.1
980.54999	5.2
986.52734	33.4	a (18) (2+)-H2O
987.14557	16.9
988.51465	2.9
989.29175	33.4
995.81873	40.6	a (18) (2+), a (9) (1+)-H2O
997.19122	22.7
1000.57343	32.0	b (18) (2+)-H2O, y (11) (1+)-NH3
1001.71924	16.2
1009.80750	226.5	b (18) (2+)
1010.53931	89.2
1011.26648	26.4
1012.46484	12.7
1017.84772	34.4	y (11) (1+)
1019.84760	4.8
1029.39380	71.9	b (19) (2+)-H2O
1035.68152	9.5
1038.16528	222.9	b (19) (2+)
1038.97192	379.5
1040.80933	5.3
1043.62537	24.2
1052.61340	11.9
1053.64893	9.8
1059.70251	25.8
1060.73340	6.0
1064.14380	5.9
1073.00684	36.7	a (20) (2+)
1074.14844	17.7
1078.00122	33.2	b (20) (2+)-H2O
1082.55859	21.9
1083.62280	10.8
1090.61121	12.5
1097.68347	2.3
1105.63208	23.0
1106.80823	12.0
1114.03821	12.2
1115.83862	2.8
1116.73999	11.4
1121.20020	9.7
1122.53906	9.9
1124.62720	55.1
1126.74060	18.5
1130.58337	70.5	b (21) (2+)
1131.37927	12.2
1132.76733	15.6
1138.69727	12.8
1139.57825	47.9
1142.45239	83.1
1147.63086	6.8
1154.76001	16.7
1155.51770	35.8
1157.80469	11.1
1163.13721	34.7
1164.21545	16.6
1172.02026	83.7	b (10) (1+)-H2O, b (22) (2+)-H2O
1178.72156	9.9
1181.00134	34.4	b (22) (2+)
1185.82813	19.8
1199.51282	27.5	b (23) (2+)-H2O
1209.83740	37.2	b (23) (2+)
1223.05444	8.0
1224.65527	13.8
1225.51477	7.7
1226.98828	9.2
1257.64685	4.5
1267.56213	7.4
1279.62256	12.4
1284.46204	10.3
1296.84094	7.7
1300.13757	3.4
1303.71887	7.0
1304.69397	21.5
1308.25293	5.5
1315.73596	4.9
1316.72925	11.6
1342.59729	9.5
1344.03796	8.0
1379.69324	8.4
1394.89917	17.9
1408.82104	6.5
1410.77148	3.9
1417.54260	8.3
1418.83130	8.9
1420.68457	3.3
1434.63464	5.7
1453.62476	2.5
1464.86292	23.0
1466.80249	17.3
1474.76465	6.7
1475.82837	8.5
1546.92285	59.2	b (13) (1+)
1547.86096	30.4
1573.89539	7.5
1599.75476	4.4
1626.51978	9.5
1643.91711	5.4
1648.97278	7.6
1659.92737	20.3
1661.18164	6.6
1759.12170	5.1
