# Supplementary material for: Top-Down and Bottom-Up Identification of Proteins by Liquid Extraction Surface Analysis Mass Spectrometry of Healthy and Diseased Human Liver Tissue
Source: J Am Soc Mass Spectrom. 2014 Sep 3;25(11):1953–61. doi: 10.1007/s13361-014-0967-z (PMC4197381; doi:10.1007/s13361-014-0967-z)
Supplement: Supplementary file 8 — (ZIP 1626 kb) [file 13361_2014_967_MOESM8_ESM.zip › data/NIPWNFGQFEDGILDICLILLDVNPK_-6_4_50090.txt]

       m/z	          i	matches
 307.20313	       8.6
 348.24414	       4.9
 358.23865	       6.1
 375.42044	       2.1
 440.49008	       6.2
 442.20972	      10.4
 457.34546	       9.6	y (4) (1+)
 469.31427	       2.4
 479.58701	       5.3
 480.63345	       6.2
 483.32239	       4.2
 484.12012	      14.0	y (13) (3+)-H2O, y (13) (3+)-NH3
 509.68359	       6.9
 514.61365	       6.8
 555.35742	       2.3
 558.26294	       3.6
 572.28638	      22.6	y (5) (1+)
 573.21356	       4.6
 609.28992	       6.9
 625.32990	      12.7	b (5) (1+)
 639.00488	       4.6
 641.18903	      14.0
 643.76392	       4.6
 665.52393	      22.5	b (11) (2+)-H2O, b (11) (2+)-NH3
 670.36145	       8.2
 677.39154	      13.5	y (18) (3+)
 680.47595	       6.8
 685.52179	       9.0	y (6) (1+)
 686.51843	      13.0	b (18) (3+)-NH3, b (18) (3+)-H2O
 698.45239	      12.2
 722.04730	       8.1
 730.39709	       5.2
 741.62134	       2.1
 745.91919	      27.6
 769.68176	       9.1
 770.53296	       4.5
 772.01581	      12.1	b (6) (1+)
 790.31677	       4.1
 797.76746	      14.3
 798.57275	      32.7	y (7) (1+)
 799.90295	       7.5
 802.85193	      13.4
 805.60437	       8.9	b (21) (3+)
 821.50940	       4.2
 829.20410	       7.9
 843.88013	      11.0	b (22) (3+)
 851.48022	       1.9
 869.82410	      23.1
 878.39685	       6.5
 884.44678	      17.5
 904.62268	       6.1
 908.21399	      11.7
 911.71570	      11.9	y (8) (1+)
 912.79407	      28.7
 914.95691	      24.3	b (24) (3+), y (24) (3+)-NH3, y (24) (3+)-H2O
 957.44653	      14.5	b (8) (1+), y (25) (3+)
 966.34058	       2.8
 969.88599	      30.9
 974.81128	      14.3
 976.94336	      53.7
 978.37805	      25.7
 979.35474	      34.5
 982.25781	      67.5	b (17) (2+)
 988.01465	      18.1
1016.41492	       5.3
1023.43872	      53.3
1025.11792	       9.1	y (9) (1+)
1039.17798	       8.2
1042.78003	       8.6
1065.98828	      47.0
1069.57593	      29.7
1077.50452	      64.3
1078.97754	      30.1	y (19) (2+)
1087.26025	      16.4	b (9) (1+)-NH3, b (19) (2+)-NH3
1095.28906	      99.7	b (19) (2+)
1096.08899	      34.9
1110.58398	       8.4
1122.80139	       3.8
1127.82837	      27.5	y (10) (1+)
1129.78674	       3.9
1144.64307	       1.8
1151.40417	      62.4	b (20) (2+)
1152.02881	      61.8
1152.66455	      29.0
1178.97461	      14.7
1186.62158	      12.3
1197.72070	       2.8
1208.03503	      52.8
1208.74255	     134.5	b (21) (2+)
1209.73914	       2.2
1220.83960	       6.6
1222.53516	      14.4	y (11) (1+)-H2O
1233.54065	      11.8	b (10) (1+)
1235.62854	      58.5
1243.84253	      11.6
1249.92505	       6.0
1266.08643	      21.8	b (22) (2+)
1274.73792	       7.4
1299.34424	       4.3
1308.40942	      13.1
1315.18811	      61.6	b (23) (2+)
1315.99231	     173.9
1328.78076	      12.1
1342.70532	      36.5
1354.90686	      11.0
1382.02869	      15.6
1396.91248	       3.2
1414.90601	      18.3
1428.74976	       7.4
1452.78394	       7.6
1457.80981	      10.4
1518.62622	       8.8	b (13) (1+)
1519.50195	      16.8
1534.01941	       7.6
1536.92004	      32.8
1574.89172	      12.6
1581.89795	       5.3
1631.99719	      27.9	b (14) (1+)
1632.96301	      37.7
1750.95386	      20.7
1760.08948	      13.5
1849.75293	       9.0
1860.02502	       5.7
1860.86133	      16.5
1964.95215	       7.9
