# Supplementary material for: Top-Down and Bottom-Up Identification of Proteins by Liquid Extraction Surface Analysis Mass Spectrometry of Healthy and Diseased Human Liver Tissue
Source: J Am Soc Mass Spectrom. 2014 Sep 3;25(11):1953–61. doi: 10.1007/s13361-014-0967-z (PMC4197381; doi:10.1007/s13361-014-0967-z)
Supplement: Supplementary file 8 — (ZIP 1626 kb) [file 13361_2014_967_MOESM8_ESM.zip › data/DLFLDLIADVMFGVPSVIVAR_-6_4_53602.txt]

m/z	i	matches
217.25981	2.9
229.11632	17.0
235.21494	9.3
257.34995	5.7
259.27667	2.2
266.10242	5.8
272.23822	7.6
279.21939	3.5
300.38171	9.5
301.52826	15.7
302.50742	3.3
303.27209	11.9
304.37213	12.0
320.66397	6.0
327.36053	6.7
328.74844	2.2
331.43829	16.9
332.22418	3.5
337.08063	23.2
343.31915	4.4
345.46017	46.0
346.45895	9.0
348.43750	3.0
349.24469	2.0
352.47174	3.3
369.38217	3.1
371.67529	222.6	y (7) (2+)
376.38531	57.2
377.25427	35.5
379.23785	4.8
380.35712	19.1
400.29852	13.3
403.19736	6.7
420.89697	4.2
422.36273	2.2
423.45074	2.9
429.31921	1.5
437.25726	3.9
444.57654	6.7
451.38641	2.9
457.36560	15.9
458.43036	46.9
459.31671	26.8
462.82227	6.2
481.37170	6.1
488.06598	12.0
488.85236	3.3
489.56622	30.0
490.47113	6.1
493.33087	7.6
496.43542	2.1
498.13324	21.9
499.44635	14.5
504.50281	11.2
511.42810	4.1
512.67560	6.8
513.81500	16.9
515.92273	4.3
517.49481	7.5
520.40552	7.8
522.92438	31.8
524.13770	17.9
532.41742	4.1
534.19025	4.4
537.22394	7.0
538.24164	5.7
540.16382	13.5
544.29095	8.6
545.87561	5.1
547.43488	6.3
548.20673	20.1
550.52173	29.9
553.37195	3.6
557.28247	10.5
563.42548	5.3
565.24768	34.2
572.18268	9.1
574.24115	9.9
575.48853	4.7
576.46954	4.4
578.36249	18.1
579.55933	4.4
581.39111	18.9
583.50757	22.3
585.51331	3.1
586.40131	8.0
587.44965	7.6
588.55853	22.5
589.30121	6.5
602.61694	15.5
603.44397	34.1
604.51135	68.5	b (5) (1+)
605.74500	14.3
606.54596	3.4
607.99750	5.7
611.83936	14.8
612.64874	5.8
615.46796	82.9	b (11) (2+)-H2O
616.48621	31.0
617.26038	7.3
621.51813	26.4
622.46271	22.5
623.54761	87.1	b (11) (2+)
624.38416	62.0
626.04559	13.8
631.41333	7.3
633.33490	4.4
638.37170	27.7
640.85364	24.9
644.64050	40.9
645.50525	25.1
649.57434	43.3
651.44855	9.8
652.52771	28.0
653.33276	3.8
654.61029	15.9
659.41895	9.1
660.41644	9.7
664.50073	4.0
667.70660	25.4
669.66956	18.8
673.63849	10.0
674.46021	6.4
675.52740	2.9
677.53125	15.4
683.85571	15.3
684.55981	10.3
685.34204	25.2
689.08838	14.1
691.28918	10.1
692.52209	10.8
695.60583	34.6
696.52869	20.0
697.75842	128.3	b (12) (2+)
698.63013	11.6
699.66754	14.4
700.52887	6.3
702.70404	17.7
703.38507	10.0
705.44556	4.1
708.31915	2.0
709.53357	6.1
711.35962	5.5
716.81537	32.8
717.57819	93.6	b (6) (1+), b (13) (2+)-H2O
718.49536	83.0
720.50140	148.8	y (20) (3+)-NH3, y (20) (3+)-H2O
721.38556	10.3
723.60291	16.0
724.64703	10.3
726.25763	25.6
728.78284	45.8
729.94678	29.6
730.90527	56.3
731.66321	56.1
733.32092	30.9
733.92584	4.3
735.41455	3.1
738.11462	11.7
739.39752	23.4
741.55585	1166.4	y (7) (1+)
742.52826	410.1
743.35272	58.7
744.02454	28.4
746.40930	104.4
747.51837	123.9
748.54816	21.5
755.30615	33.4
763.55743	26.5
764.64874	12.8
775.66754	197.2	b (14) (2+)
776.53107	48.5
787.95135	95.6	y (15) (2+)
788.80194	33.0
789.52649	1.5
799.51563	10.5
802.74591	28.6
807.42566	30.1
809.57928	10.9
812.58813	12.5
813.58722	45.6
815.63550	4.9
818.18939	13.8
824.69446	18.6
830.60748	192.9	b (7) (1+)
831.56458	95.9
832.95190	37.1
833.61420	41.4
834.56372	31.3
836.72113	10.5
840.61969	84.7	y (8) (1+)
841.71973	22.6
843.47394	8.3
844.14105	28.0
848.77069	4.4
854.42432	3.1
858.67517	16.8
868.44061	14.6
872.77808	19.8
879.81476	6.1
882.53015	9.2
883.81757	9.5
888.44952	15.2
897.55298	215.9	y (9) (1+)
898.64154	100.4
899.39459	4.3
901.69867	202.8	b (8) (1+), y (17) (2+)
902.58862	20.7
903.63391	14.0
908.89319	73.9
914.44183	13.3
916.55371	10.7
917.52832	7.0
922.16608	49.2
925.79456	9.9
932.01111	6.3
934.47113	6.6
945.76801	6.4
946.70038	2.2
948.44305	12.8
958.57324	20.4
959.69061	14.7
962.59119	5.8
965.72345	14.1
973.89948	104.1	b (18) (2+)
974.87939	41.7
975.70569	12.4
979.62097	22.5
987.82013	9.2
996.38684	31.4
1003.09155	9.0
1016.59760	34.8
1017.47052	5.8
1021.61481	6.3
1023.86292	23.0
1024.48938	9.1
1028.75818	8.7
1031.61511	47.8
1032.56372	11.4
1044.74109	107.7	y (10) (1+)
1045.57031	2.6
1046.51855	14.1
1061.63647	21.2
1062.56116	31.5
1068.07556	16.9
1071.77405	3.4
1072.45007	15.2
1075.51904	20.4
1076.81055	17.8
1094.71753	11.3
1098.54395	12.8
1100.65918	4.4
1106.71570	5.1
1115.67224	71.5	b (10) (1+)
1116.54199	40.9
1117.67053	9.0
1118.77490	21.1
1156.60681	12.6
1165.96021	14.4
1167.64502	9.0
1174.88391	32.7
1175.72302	23.3
1176.64209	26.1
1184.92664	7.9
1220.49609	16.0
1222.72668	4.1
1224.09546	2.7
1224.78918	15.8
1228.80737	4.2
1229.86536	5.0
1245.71912	4.1
1246.71240	112.2	b (11) (1+)
1247.87378	96.5
1248.62354	5.5
1268.69238	2.2
1276.07556	3.5
1280.96143	5.9
1281.67737	5.0
1286.79712	5.5
1288.45715	3.3
1291.89893	9.0
1303.65759	20.3
1319.46765	8.1
1320.57239	30.0
1321.80615	11.8
1322.80872	35.7
1337.63391	32.9
1338.75195	12.5
1375.86987	3.4
1395.00574	10.3
1403.62537	12.4
1436.90967	2.4
1450.03687	13.2
1450.87402	89.4	b (13) (1+)
1451.80481	113.2
1452.87048	32.4
1532.91626	18.8
1549.81982	57.0
1551.01172	120.7
1552.48669	5.8
1889.15161	4.7
