# Supplementary material for: Top-Down and Bottom-Up Identification of Proteins by Liquid Extraction Surface Analysis Mass Spectrometry of Healthy and Diseased Human Liver Tissue
Source: J Am Soc Mass Spectrom. 2014 Sep 3;25(11):1953–61. doi: 10.1007/s13361-014-0967-z (PMC4197381; doi:10.1007/s13361-014-0967-z)
Supplement: Supplementary file 8 — (ZIP 1626 kb) [file 13361_2014_967_MOESM8_ESM.zip › data/SHSAHFFEFLTK_-6_4_4195.txt]

m/z	i	matches
145.18719	5.5
147.05838	48.1
148.54434	4.6
156.14146	33.3
157.25890	16.6
165.08322	36.7
165.98293	9.1
167.23170	17.9
168.07227	16.6
169.12447	7.5
170.46561	9.9
171.18805	2.6
172.21007	4.7
175.00256	4.7
176.02962	2.9
179.31256	60.0
180.18195	7.2
185.19080	11.3
186.02505	11.0
187.29919	18.1
189.12511	7.3
191.02045	6.1
192.25427	6.2
193.72791	5.7
194.94774	32.5
197.14270	18.2
199.15109	13.8
201.14954	11.1
202.40918	8.2
204.13480	12.5
205.19778	8.0
207.18210	64.2
208.09525	44.5
209.26431	27.2
211.16495	19.5
212.49123	7.8
213.29169	24.2
214.09624	7.8
216.30396	8.2
217.25125	23.6
219.03137	9.2
220.19476	24.3
221.15894	3.3
223.97031	28.1
225.02979	355.2	b (2) (1+)
226.18016	78.9
227.15872	9.4
228.21771	20.5
228.97583	7.7
230.18762	30.6
233.17712	29.4
234.18887	3.7
235.01172	7.2
235.76901	3.2
237.55972	45.0
238.38039	74.2
239.03596	3.2
240.34245	4.5
241.16110	3.9
245.21494	13.2
246.59892	75.0
247.31357	53.3
248.32941	62.6
249.35153	7.1
251.69574	31.3
253.23096	4.6
256.64883	13.1
257.46054	24.2
258.20462	35.1
259.24036	27.3
260.69833	206.9	b (5) (2+)
261.37842	40.4
262.21106	9.4
263.06699	15.9
264.23721	27.6
265.34256	5.3
266.31812	9.8
267.24005	131.7
268.36478	52.0
269.46548	15.4
270.34470	2.7
272.31345	13.7
276.29218	27.9
277.25275	40.0
278.26154	77.7
279.40268	4.5
281.38293	6.9
285.17676	21.0
286.28790	2.8
287.65555	2.3
289.13867	21.9
290.40384	3.3
294.03854	72.4
295.14978	73.3
296.37234	100.7
297.34711	9.4
299.00101	31.4
300.19016	27.0
302.22443	13.2
304.42612	11.1
306.37347	13.3
310.34552	10.5
311.27206	36.3
312.16974	42.9
313.36612	35.9
314.28854	6.1
317.77353	18.6
319.31421	22.8
320.40469	295.7
321.19620	4.2
324.33368	10.5
325.39764	40.0
326.03561	18.5
327.36801	14.9
329.40906	66.3
330.09497	7.0
331.55862	5.1
332.37476	5.2
334.24661	362.2	b (6) (2+)
335.19788	17.6
335.81094	16.7
338.15955	28.1
341.29861	8.9
342.35257	11.4
344.33612	5.0
345.28314	11.3
346.99561	55.2
348.22632	8.1
349.37561	27.5
350.43448	6.5
352.24191	11.0
353.97302	45.7
355.30319	37.6
356.23151	5.8
359.55121	53.9
361.40811	13.0
362.62079	48.8
365.25146	42.8
366.43359	21.2
367.36032	16.9
368.32285	13.6
369.46771	9.1
371.52139	43.3
372.19244	3.5
373.46017	14.5
374.24313	6.9
376.63028	28.2
377.41782	9.1
379.29883	37.8
380.36304	12.8
381.32648	29.7
382.64642	63.1
383.36188	19.8
384.21390	35.1
384.90332	39.4
386.35068	13.3
387.25519	22.6
387.92538	25.9
388.54837	7.6
389.84799	33.9
390.45389	21.9
391.35959	18.4
393.01831	41.0
393.80029	88.3
394.40308	149.4
395.38266	24.8
396.31161	3.2
397.72375	43.2
398.36084	32.1
399.65274	43.4
400.44366	8.3
402.57074	2.4
403.21072	5.8
404.43747	67.4
405.39755	34.2
406.60464	10.1
407.83762	192.3	b (7) (2+)
409.08548	16.5
410.34579	3.0
411.56653	27.1
412.37283	49.5
413.29437	49.9
415.34534	28.3
417.18817	18.1
418.35745	29.2
419.41003	58.4
420.54797	78.0
421.39069	10.2
423.61136	105.9
424.51047	37.8
425.42673	43.0
426.35883	9.9
427.47321	32.1
428.29193	7.2
431.03555	101.6
432.18372	49.5
433.03857	31.3
433.72873	23.0
434.42651	36.0
435.67676	29.3
436.71432	16.9
438.29080	70.5
439.30850	18.6
440.12354	42.7
441.07965	46.8
442.56137	106.2
443.58051	36.9
444.40869	25.7
445.48074	50.8
447.20731	26.9
448.30237	85.7
449.46677	132.9
450.19705	60.6
452.35120	18.1
453.40964	13.5
454.67807	96.5
455.50702	493.9	y (11) (3+)
456.27203	91.8
457.60931	114.9
458.97421	12.2
460.39893	59.1
461.91422	165.8
463.06827	90.7
463.75684	17.6
465.12930	46.3
466.34940	1129.4	y (7) (2+)
467.02673	555.7
468.41174	250.3
469.15591	180.2
470.06064	50.3
471.40109	55.1
472.70844	1375.8	[M+3H] (3+)-NH3-H2O, b (8) (2+)
473.86212	147.4
475.11798	888.1
475.85168	430.9
476.86163	38.9
478.39267	2700.5	[M+3H] (3+)-NH3, [M+3H] (3+)-H2O
479.59198	41.2
483.25012	4.0
485.00732	5.5
490.49692	6.2
491.65613	45.5
492.37952	133.0
493.35275	32.0
494.35074	28.3
498.33810	4.0
500.15906	38.8
502.30017	203.5	b (5) (1+)-H2O
503.18454	19.2
507.11121	14.8
508.37659	130.4
509.34128	39.9
511.24878	30.4
513.37585	27.5
514.55963	31.4
515.25653	29.7
519.08002	72.2
520.19177	712.6	b (5) (1+)
521.17395	183.4
522.22778	6.1
523.31921	77.4
525.48138	22.1
526.30396	3.3
528.06128	106.2
529.20740	71.1
530.60706	27.0
531.73096	26.3
533.47827	51.1
535.00836	473.6	y (8) (2+)
536.17755	184.7	b (9) (2+)-H2O
536.85754	68.9
537.49194	32.7
538.32214	28.2
540.01990	12.5
540.83643	5.4
542.94830	64.8
544.09283	36.7
545.17963	66.0
545.97968	362.5	b (9) (2+)
546.87195	169.9
547.60345	5.4
548.61993	21.6
550.18439	18.7
550.81470	90.5
552.74066	74.8
553.49493	23.1
554.12665	5.4
554.72900	50.6
556.34204	9.7
557.28809	41.4
558.83667	15.7
560.19714	35.7
561.26898	5.3
561.89392	6.6
562.63403	16.1
563.27307	7.5
564.36047	18.9
565.71399	15.3
566.69586	76.7
567.66980	29.2
569.37958	9.7
570.48163	127.3
571.33154	71.2
572.55798	123.0
573.20502	25.7
574.37878	16.9
575.45203	40.8
576.59668	55.0
578.07910	220.4
579.04022	41.3
579.99921	58.3
581.63507	67.2
583.44055	22.0
584.68677	22.4
587.58777	59.6
588.43378	27.1
589.51251	24.6
590.89575	56.3
591.96179	79.1
593.43445	189.0	b (10) (2+)-H2O
594.39337	5.2
595.90991	25.0
597.51721	6.2
598.36163	6.6
599.10052	13.2
601.42102	4.5
602.61560	298.7	b (10) (2+)
603.34094	103.2
605.00800	186.1	y (10) (2+)-NH3, y (10) (2+)-H2O
605.71417	9.3
606.70111	49.7
607.45374	47.1
608.41046	25.9
609.28558	29.5
610.28296	40.7
610.93689	17.9
612.28003	24.3
614.06342	2309.5	y (10) (2+)
614.91376	295.8
617.16772	39.2
618.13074	27.8
619.17145	97.1
620.31940	34.5
622.31836	19.3
623.50311	17.9
626.32050	106.5
627.40741	44.5
629.08282	13.8
630.35565	57.0
631.71698	4.5
632.40045	22.1
633.32635	9.8
635.46832	96.8
637.36603	435.4	y (5) (1+)
638.41528	212.1
639.27496	124.8
640.50940	179.1
641.41064	14.3
642.10541	44.5
643.76257	165.2	b (11) (2+)-H2O
644.70941	65.6
647.30811	5.4
648.60675	7.9
649.42273	24.7
650.46948	6.0
652.82745	211.4	b (11) (2+)
653.58008	122.9
656.71582	2.8
658.27118	10.6
660.63696	18.6
661.39240	36.6
662.99731	13.6
663.63708	11.6
664.42853	2.7
666.60773	72.2
667.35376	61.1
668.12408	78.5
673.98938	63.0
674.62231	4.8
675.43860	43.0
676.37506	31.7
678.44000	14.8
682.62781	57.5
683.60516	23.3
684.36493	11.0
685.48193	17.6
686.34045	6.3
687.49207	5.5
688.51935	7.2
689.41650	6.8
690.50842	22.3
691.48944	76.5
692.59039	69.1
694.05609	49.9
698.49506	22.6
699.52075	17.9
700.44574	18.2
701.61127	25.3
702.44977	11.0
703.33374	2.2
705.52545	15.7
707.44971	34.5
708.35925	50.7
709.61725	117.0
710.62323	38.6
714.48413	10.4
715.84930	21.1
719.46600	25.2
720.46997	26.1
721.50610	28.0
722.47498	21.4
723.34503	4.5
724.69489	6.5
725.44263	11.4
726.50970	5.5
727.49792	6.6
728.56818	18.6
730.26642	8.6
732.43591	11.0
734.78186	6.1
735.43878	18.7
736.61719	6.0
737.59253	7.9
738.44110	2.0
739.63208	12.6
740.38947	14.4
741.59839	36.8
743.63159	6.5
745.65350	15.1
746.48175	1.7
747.65240	13.2
748.66534	40.4
750.41711	20.3
751.42468	21.0
752.52155	8.5
753.55194	31.7
758.34363	10.1
761.45691	10.3
763.62469	6.5
764.44238	11.0
765.43018	15.5
766.57507	8.5
767.51172	13.7
768.51776	37.5
769.47528	30.4
770.43829	8.9
777.42194	8.8
781.44031	11.6
783.04358	36.8
784.48932	767.8	y (6) (1+)
785.54425	359.2
786.57941	47.4
787.45642	14.8
792.52802	8.9
793.44611	12.9
796.67035	2.6
797.48932	16.8
803.58008	11.9
805.58813	35.7
807.46991	33.9
808.46216	113.4
809.55078	11.8
810.45203	9.5
814.46753	24.1
815.44519	11.7
816.52423	4.9
822.70258	6.4
831.49255	12.4
834.08392	6.2
836.54047	19.5
839.62543	20.6
849.86194	6.0
851.60980	4.3
853.77356	27.3
855.43951	9.5
864.57391	2.4
866.47388	17.2
867.52917	7.0
868.46985	10.1
869.61200	4.0
893.96704	8.1
897.50177	5.1
904.52228	13.6
914.67133	17.9
915.59467	4.9
922.44965	9.5
931.46985	321.5	y (7) (1+)
932.51862	159.8
933.55768	46.4
943.35797	40.2
944.73737	7.0
945.58344	16.6
952.27429	9.3
979.36548	7.4
980.64435	18.8
1028.57239	1.6
1029.83960	1.8
1035.78137	4.1
1050.60828	13.6
1062.52466	8.4
1068.66345	7.9
1072.49609	13.8
1080.46753	13.1
1090.53442	63.3
1091.64453	27.8
1092.78418	6.7
