# Supplementary material for: Top-Down and Bottom-Up Identification of Proteins by Liquid Extraction Surface Analysis Mass Spectrometry of Healthy and Diseased Human Liver Tissue
Source: J Am Soc Mass Spectrom. 2014 Sep 3;25(11):1953–61. doi: 10.1007/s13361-014-0967-z (PMC4197381; doi:10.1007/s13361-014-0967-z)
Supplement: Supplementary file 8 — (ZIP 1626 kb) [file 13361_2014_967_MOESM8_ESM.zip › data/ESVNAAFEMTLTEGSK_-6_2_58915.txt]

m/z	i	matches
251.16527	2.8
252.17493	3.1
257.09271	5.4
258.21591	3.5
260.13052	13.5
267.50650	20.6
273.22012	6.9
276.01614	30.9
277.40918	7.1
280.55713	14.2
284.39029	9.6
285.35669	14.4
291.21719	22.0
292.29309	4.8
293.60162	2.8
294.39099	15.8
298.16443	10.6
299.18982	2.2
301.23099	34.7
304.05112	2.8
308.16449	17.9
309.23160	25.6
313.36267	2.1
316.31378	4.1
317.32300	3.6
324.29056	3.0
329.45181	4.1
339.33109	2.9
343.30002	8.3
354.23193	9.2
356.26355	28.1
358.27545	5.3
359.42523	3.8
367.29572	9.5
368.38947	4.7
371.23566	4.3
379.28888	3.2
380.43265	2.7
381.32489	10.6
381.97864	6.8
384.37946	20.8
385.46259	31.2
386.51691	9.0
387.17731	6.7
393.68866	12.7
394.34528	11.0
395.30603	10.1
396.34714	23.7
397.20911	22.3
401.31598	18.3
402.37457	24.2
403.29645	17.4
405.35388	17.1
406.45450	3.2
408.06998	20.3
409.37482	15.4
411.35724	10.6
412.29379	29.7
413.23941	21.8
415.28802	9.8
420.35355	41.1
421.46442	12.5
423.41498	15.1
424.03314	9.7
425.26208	41.7
426.35904	17.0
429.38666	43.6
430.71207	10.9
433.10681	7.2
437.24130	3.9
440.29083	13.6
443.24548	7.8
445.43689	24.1
447.24796	10.8
448.30215	13.0
449.30447	9.5
452.51312	10.0
454.49594	3.8
458.32971	4.3
459.30884	8.4
461.21002	3.4
465.29889	16.1
466.23022	33.4
466.90628	3.5
469.44952	4.5
470.22217	11.9
472.43878	2.6
473.30286	22.2
480.22095	10.6
481.00055	17.1
481.78009	21.7
483.30750	265.1	b (5) (1+)-H2O
484.35016	75.2	b (5) (1+)-NH3
485.29755	11.0
489.51459	7.8
491.27283	4.2
495.21777	6.8
497.16626	4.4
498.43127	2.5
500.44482	16.8
501.34167	50.5	b (5) (1+)
505.27509	39.0
508.28833	9.5
509.30951	32.0
510.29456	9.1
516.25281	1.5
517.53754	13.9
518.21509	10.7
519.02948	10.5
520.30817	22.0
521.29724	172.0	y (5) (1+)
522.31396	59.6
523.51654	3.4
526.15625	31.7
527.32916	6.4
528.49084	12.3
529.82190	10.9
531.27643	4.5
535.46118	5.8
536.23657	14.1
537.34833	41.1
538.16339	10.5
540.36517	62.3	b (10) (2+)
541.26385	58.0
542.16138	11.2
543.23663	23.3
544.35553	6.6
545.41827	4.0
547.28186	5.1
551.40417	8.3
552.37830	2.9
554.31061	200.6	b (6) (1+)-H2O
555.38336	59.1	b (6) (1+)-NH3
556.30548	32.0
557.08472	9.4
558.24811	11.7
559.20349	39.7
560.41431	4.6
563.28583	13.6
565.51904	3.7
572.36334	64.5	y (10) (2+), b (6) (1+)
573.29602	32.7
575.54773	17.4
576.34540	33.9
577.35284	40.5
578.39178	3.7
579.69489	10.5
580.45221	7.6
581.29474	17.3
583.29596	17.8
586.39941	6.4
587.36920	14.7
590.36664	11.1
591.43524	6.7
592.07776	20.5
594.21960	99.2
595.19098	59.3
596.31287	3.2
597.50879	4.5
598.69751	18.8
600.36621	4.7
601.27002	13.1
602.26013	15.5
603.18408	6.7
604.49359	4.4
607.27454	7.9
610.51263	17.2
611.21802	12.5
612.24835	13.9
613.38159	10.4
616.28973	12.1
618.34222	4.2
620.39594	3.3
622.28931	5.0
625.40106	8.2
631.47906	18.3
633.57092	27.5
634.48706	206.1	y (12) (2+)-NH3, y (12) (2+)-H2O, y (6) (1+), a (12) (2+)
635.60199	37.8
636.34802	17.3
637.60938	24.3
641.37091	12.2
643.37372	3.2
645.59821	25.7
646.35016	54.7
647.31940	20.4
648.46796	27.3
650.42407	4.8
652.23730	14.5
654.78094	21.8
658.36945	33.7
659.45728	5.6
661.31842	28.9
664.48138	104.9
665.43488	95.8
666.36292	26.3
667.41290	4.5
671.87579	13.6
676.30255	3.1
679.43835	5.8
680.40356	2.8
682.39398	2.6
684.41846	71.8
685.34668	14.6
687.33295	27.8
688.26349	13.4
688.97949	8.4
691.44836	34.4
692.98523	33.2
694.19214	10.5
695.15027	44.3
698.40015	7.3
699.74768	3.8
701.39404	150.8	b (7) (1+)-H2O
702.53870	109.3	b (13) (2+)-H2O, b (7) (1+)-NH3
703.56293	45.8	b (13) (2+)-NH3
705.37671	47.3
706.50610	29.3
707.35388	28.8
708.45056	19.8
709.98700	21.5
711.24969	140.5
712.79041	27.7
715.31775	25.7
716.81049	51.4	y (7) (1+)-H2O
717.41327	4.6
718.33936	48.7	y (7) (1+)-NH3, a (14) (2+)-NH3, a (14) (2+)-H2O
719.44434	168.5	b (7) (1+)
720.56494	34.8
721.45795	9.7
723.49030	138.9
724.41364	116.4
725.48242	15.2
727.67059	11.4
731.48975	11.7
732.98224	10.9
735.40558	238.9	y (7) (1+)
736.51202	106.4
737.95148	13.1
740.41016	6.5
741.80151	9.3
742.46484	18.1
743.16394	12.6
743.83545	5.8
744.49384	7.3
745.46149	11.1
747.51642	7.6
748.44122	7.9
749.59717	45.4	y (14) (2+)
750.29712	71.4
751.14227	47.2
752.59198	24.1
755.43304	18.2
756.17755	19.3
757.69543	43.5
761.90192	37.3
763.24866	2.5
766.21533	178.3
767.01160	117.8
770.53754	43.0
772.35657	25.6
773.01666	2.9
774.88214	211.5
775.70197	377.3	b (15) (2+)-NH3, b (15) (2+)-H2O
776.68982	16.5
777.59503	6.3
778.61517	6.3
779.45056	98.6
780.50354	47.5
781.50470	36.7
784.47144	22.0
785.40552	20.6
786.83942	4.6
789.89673	39.0
791.72968	27.2
792.44696	16.4
794.58228	64.8
795.56671	66.2
797.36896	29.6
799.36871	53.3
800.61230	20.8
801.65320	36.7
803.48889	16.8
804.55322	7.3
807.40167	31.4
809.43481	9.0
810.68402	7.0
811.78735	53.8
813.40802	123.1
814.48138	8.6
817.89685	24.3
818.63025	31.5
819.51160	6.0
820.74750	51.4	a (8) (1+)
822.06329	46.6
822.70862	7.8
826.85107	53.9
827.55573	19.1
829.62573	52.0
830.67358	142.1	b (8) (1+)-NH3, b (8) (1+)-H2O
831.57922	66.2
832.59686	35.8
835.20300	88.7
836.31860	362.7
837.47815	138.5
838.49774	77.0
839.70624	421.1	[M+2H] (2+)-NH3-H2O
840.58130	139.9
841.70020	68.9
842.50671	37.5
843.63940	50.3
844.33173	14.7
846.11768	49.2
846.79578	19.6
847.56323	60.7
848.75140	905.7	b (8) (1+), y (8) (1+)-NH3, y (8) (1+)-H2O, [M+2H] (2+)-NH3, [M+2H] (2+)-H2O
849.54694	204.5
860.63763	17.1
861.50836	10.1
862.54706	44.9
863.53760	27.0
866.47083	203.3	y (8) (1+)
867.49585	161.4
868.15332	11.0
872.86383	9.5
875.81665	34.1
878.44922	340.7
879.52905	187.4
880.52344	68.0
883.59167	11.7
885.38934	8.8
888.55658	23.3
891.68481	15.7
895.51392	8.9
896.83514	9.4
899.42487	19.7
902.40607	14.8
903.57831	4.7
915.53735	34.8
916.53241	17.7
917.89917	9.9
921.02429	85.6
923.52228	8.9
924.56342	51.9
926.42902	14.7
927.92181	30.2
928.60120	19.2
934.36749	4.5
935.52411	100.8
936.52661	21.6
939.63202	32.3
940.58868	7.7
942.57281	40.3
944.49939	14.3
945.13263	2.6
947.54437	5.9
948.98419	93.3
951.40479	7.3
959.30042	31.3
961.84924	4.0
962.61438	27.7
963.37042	2.9
968.55597	3.2
972.10840	9.3
973.51843	9.8
974.41632	7.0
975.96643	10.1
976.61780	30.3
978.54254	7.4
979.49902	53.6	b (9) (1+)
980.73511	12.7
983.50562	9.2
984.34778	22.6
989.60443	3.9
991.59735	371.6
992.63904	182.1
993.80060	66.9
995.49982	457.0	y (9) (1+)
996.50922	192.5
997.54132	40.9
1000.46350	12.9
1001.57068	19.6
1005.05597	7.9
1008.57483	43.3
1009.91925	4.8
1011.69940	68.6
1015.63312	36.1
1019.31683	7.7
1023.35699	11.1
1026.54944	15.0
1027.36121	5.0
1029.51392	15.2
1034.46521	9.7
1044.54297	26.0
1045.57947	27.2
1046.49072	33.1
1047.69287	6.7
1048.99731	73.9
1050.53735	63.8
1051.56140	15.1
1052.57703	4.0
1053.28015	50.9
1060.50427	14.4
1061.50708	16.2
1062.40674	67.0	b (10) (1+)-H2O
1063.60242	37.8
1064.52722	21.4
1069.63245	14.1
1071.36743	5.4
1072.20154	14.4
1073.70032	8.1
1076.74536	23.2
1077.65479	5.2
1079.14856	35.7
1080.34863	28.5
1081.60583	39.1
1082.55859	13.9
1087.52075	22.8
1091.44385	26.6
1093.68872	82.2
1098.88843	19.5
1102.85437	49.2
1103.65967	43.0
1104.82874	37.0
1107.80457	22.8
1112.69800	15.1
1119.49463	5.0
1120.56897	281.6
1121.65137	325.7
1122.68396	83.1
1124.55603	6.3
1125.71057	17.8
1126.63660	41.4
1128.63367	7.5
1129.42273	44.1
1133.73035	25.2
1135.61646	17.9
1136.71948	5.3
1139.81360	15.4
1140.92188	20.4
1142.53662	601.2	y (10) (1+)
1143.59265	332.9
1144.56079	125.8
1145.71301	4.1
1147.72656	7.8
1152.38843	6.5
1153.37073	17.8
1154.71729	20.0
1157.58569	46.8
1158.62524	120.6
1159.81006	30.8
1163.94885	24.2
1165.44336	5.2
1167.61194	27.2
1169.96997	13.4
1173.28210	48.5
1175.62195	77.4	b (11) (1+)-H2O
1176.69385	68.5	b (11) (1+)-NH3
1177.61816	10.7
1178.71375	8.2
1179.55920	13.6
1184.33630	25.5
1185.11890	15.4
1185.99878	11.4
1189.55859	7.2
1190.51697	23.5
1193.61194	29.8
1194.73633	23.3
1195.60425	21.5
1196.71118	3.4
1197.63599	23.4
1198.93750	20.5
1203.59290	16.3
1207.19958	25.8
1208.28992	55.7
1209.05493	27.0
1209.86536	6.6
1213.67310	338.3	y (11) (1+)
1214.63123	330.9
1215.55981	130.8
1216.40039	2.8
1217.63147	13.3
1218.33350	12.5
1219.37622	8.2
1223.66980	33.4
1235.71167	7.1
1237.12744	30.6
1250.75208	22.4
1258.66650	4.6
1259.58447	10.9
1261.64087	5.9
1264.64429	6.9
1266.75806	19.8
1267.59094	6.0
1273.55847	7.0
1274.82324	14.9
1275.56543	10.5
1276.67676	39.7
1277.64343	7.0
1278.60742	21.1
1282.46094	11.6
1283.58435	2.6
1284.65332	190.6	y (12) (1+)
1285.70789	63.2
1286.89868	19.6
1291.74524	52.8
1292.88513	60.2
1295.03345	35.3
1296.36401	9.8
1300.85071	3.3
1301.64880	5.4
1302.84253	15.0
1318.21057	13.9
1340.64551	14.9
1352.61060	17.7
1356.82361	10.2
1367.68518	5.9
1368.54504	2.7
1379.55042	7.7
1380.53821	6.4
1381.56812	15.3
1388.16394	12.9
1388.78479	9.4
1389.58044	4.6
1398.03296	28.4
1398.74658	109.7	y (13) (1+)
1399.70300	49.5
1400.74219	32.6
1403.70190	12.5
1404.71289	9.9
1405.76660	14.6
1406.58582	14.1
1407.88782	22.1
1420.74597	151.9
1421.73218	37.5
1422.68823	59.4
1423.66028	26.9
1448.75305	7.2
1462.83582	12.2
1463.64795	11.1
1469.84412	11.7
1480.56213	12.7
1523.64282	15.6
1533.79224	11.2
1550.57446	42.9
1551.47400	4.1
1552.73279	4.3
1567.75769	17.8
1569.89063	5.6
1595.77173	24.1
1616.76404	10.6
