# Supplementary material for: Top-Down and Bottom-Up Identification of Proteins by Liquid Extraction Surface Analysis Mass Spectrometry of Healthy and Diseased Human Liver Tissue
Source: J Am Soc Mass Spectrom. 2014 Sep 3;25(11):1953–61. doi: 10.1007/s13361-014-0967-z (PMC4197381; doi:10.1007/s13361-014-0967-z)
Supplement: Supplementary file 8 — (ZIP 1626 kb) [file 13361_2014_967_MOESM8_ESM.zip › data/EVVIFGAASELFTK_-6_2_58501.txt]

m/z	i	matches
215.72934	4.7
218.32376	4.2
219.18010	4.5
221.38884	20.0
229.11839	2.3
233.28154	3.6
240.45602	6.2
248.26547	46.3	y (2) (1+)
256.28601	17.0
258.10815	4.7
259.17493	16.7
261.37207	21.3
263.16605	2.7
267.27527	19.0
269.13443	13.2
273.19675	2.5
274.60852	5.6
279.31671	21.0
282.42169	9.7
283.21814	3.2
284.12857	5.8
285.20984	16.4
289.67957	4.7
295.22791	5.8
298.46463	2.6
305.27090	10.1
307.13171	1.7
310.30362	33.5	y (5) (2+)-NH3, y (5) (2+)-H2O, b (3) (1+)-H2O
312.25378	3.1
314.41602	5.0
321.19971	7.9
322.36865	16.4
324.29819	16.3
326.27063	9.9
328.40463	32.4	b (3) (1+)
329.44473	17.4
331.38654	13.1
342.21286	5.8
348.42776	8.5
349.45590	4.5
350.81464	15.6
351.45432	4.3
353.44055	14.4
359.24255	5.0
360.26974	10.6
362.41879	4.4
364.35068	3.4
366.26282	4.0
367.42804	8.0
368.55453	8.4
369.32935	2.6
371.40741	5.7
372.48035	6.9
378.43518	17.8
380.24768	9.2
381.21277	6.6
387.59387	5.7
391.39590	3.7
393.32928	5.6
394.46884	18.3
395.40900	176.2	y (3) (1+), a (4) (1+)-H2O
396.32892	7.4
398.49445	15.1
400.18558	5.2
405.41946	22.8
408.55981	15.2
411.42938	30.5
412.36142	15.9
413.56354	3.3
416.21271	10.1
417.42062	4.4
420.30157	2.6
421.12653	2.6
422.12473	11.9
423.30640	51.6	a (9) (2+), b (4) (1+)-H2O
427.18875	9.2
428.36777	18.3
431.36295	8.0
434.59943	21.3
436.46271	7.2
437.47446	4.5
441.31909	75.7	b (4) (1+)
444.03552	17.6
447.25925	6.8
448.26990	2.0
449.26953	6.6
452.29022	15.8
455.64532	31.4
460.33136	8.3
465.45288	2.8
469.37866	14.5
470.40527	4.6
472.33972	3.7
475.35333	6.2
477.13269	11.7
479.11060	3.2
481.26233	8.7
484.10089	4.4
485.33923	5.0
487.38977	9.2
488.37750	8.4
489.33521	47.3
490.44073	28.7	y (4) (1+)-H2O
491.24725	16.0
495.52844	3.0
497.45435	8.0
498.33020	17.0
499.28931	5.4
500.51068	5.4
501.22357	4.7
504.26746	11.5
505.39783	5.3
508.27045	142.8	y (4) (1+)
509.39850	14.0
516.39166	7.6
519.42236	10.4
521.24548	4.8
524.17480	14.5
525.37769	21.7
527.35687	21.1
528.27209	30.4
531.35052	36.8
532.34784	18.7
535.85492	15.8
538.25421	17.6
540.57709	19.8
541.30920	3.6
542.51831	18.6
543.83856	14.2
547.26178	40.0
548.51038	18.6
549.68591	14.9
551.26660	9.8
552.27106	7.4
553.30219	3.7
554.34381	9.0
557.50531	36.7
558.99194	4.2
560.32483	53.3	a (5) (1+)
561.39142	17.0
562.28748	19.4
566.37488	14.1
568.43353	11.8
569.62036	4.4
570.35388	73.6	b (5) (1+)-H2O
571.65082	59.3
572.51556	12.6
573.50995	2.9
578.44617	5.5
580.04901	38.1
582.12201	37.4
583.28052	5.8
585.36566	7.2
587.33911	13.1
588.51160	108.7	b (5) (1+)
589.57751	2.7
591.53784	13.4
592.28601	51.3	y (11) (2+)
593.10236	14.3
594.72687	19.1
598.29852	5.4
603.45258	4.2
606.37512	4.5
607.45166	14.3
608.09338	2.8
609.52319	25.2	a (12) (2+)-H2O
610.40649	16.0
614.64276	17.4
615.29205	20.5
616.30945	31.0
618.57831	17.5
622.23505	12.5
623.37451	4.2
627.39746	67.3	b (6) (1+)-H2O
628.45215	17.8
629.99243	14.6
631.08215	34.6
632.49438	38.5	b (12) (2+), y (12) (2+)-H2O
633.53790	7.5
634.21637	5.7
636.54553	60.1
637.48480	172.2	y (5) (1+)
638.41681	24.3
639.35669	11.9
640.46643	51.6
641.18909	4.6
642.11646	105.0	y (12) (2+)
643.45612	14.4
644.38855	12.3
645.49695	57.7	b (6) (1+)
646.92841	24.9
649.37170	7.7
652.42755	11.1
654.59869	45.4
656.50250	16.5
658.22186	48.6
659.28412	12.5
660.07495	29.3	a (13) (2+)-H2O
662.01569	32.2
662.99146	9.4
666.44757	5.4
667.24847	37.2
668.55762	11.6
670.27985	12.1
672.35834	28.9
675.47620	24.2
676.74866	18.9
677.57159	31.5
679.16302	19.0
681.44135	21.1
683.37390	9.4
684.18896	6.7
685.47485	13.8
688.51300	20.2
689.40076	46.5
691.46228	30.8	y (13) (2+)
692.34955	10.8
693.63672	25.7
694.57129	58.3
696.57190	28.2
697.40674	12.3
698.50604	70.1	b (7) (1+)-H2O
699.45972	4.1
701.30902	16.8
702.44312	13.5
703.40027	22.0
704.01086	10.4
705.90491	68.5	y (6) (1+)-H2O
707.45294	26.8	y (6) (1+)-NH3
708.52924	3.6
709.63055	53.3
711.32300	197.4
712.45941	109.5
714.95251	22.6
715.77112	14.2
716.54987	95.0	b (7) (1+)
717.53351	41.1
718.33026	42.6
719.14081	4.6
720.28870	102.2
721.44983	17.9
722.78223	9.4
723.59576	24.5
724.52087	407.6	y (6) (1+)
725.51392	38.1
726.58032	19.5
727.49579	6.8
728.33221	28.3
728.94440	21.2
729.55457	6.9
730.78094	12.0
734.55243	43.8
736.71521	105.7
737.69025	249.6
738.54156	502.1	[M+2H] (2+)-NH3-H2O
739.49951	98.9
740.50250	23.5
741.22034	34.8	a (8) (1+)-H2O
742.57556	60.4
744.23871	26.9
745.38879	13.3
746.81989	318.6	[M+2H] (2+)-H2O, [M+2H] (2+)-NH3
747.47375	269.9
755.51373	98.3	[M+2H] (2+)-H, [M+2H] (2+)
756.56952	31.4	[M+2H] (2+)+H
767.85352	40.8
769.61755	47.4	b (8) (1+)-H2O
770.51849	7.4
774.17358	26.9
776.44720	9.2
777.69891	14.7
779.94922	2.4
783.97101	44.5
784.65009	26.3
785.48755	19.9
787.50073	188.4	b (8) (1+)
788.61133	38.0
789.54865	12.4
791.68427	3.3
794.43286	6.9
795.59381	278.6	y (7) (1+)
796.54749	32.1
800.61292	9.9
801.36786	27.9
807.46350	16.6
809.45758	4.1
811.11737	33.4
813.62250	14.1
815.72015	4.1
817.30847	8.8
820.25806	23.4
820.87109	12.3
829.74902	24.3
831.40540	6.9
832.22632	62.4
832.83661	92.8
834.98230	8.6
838.77258	34.3
841.45038	56.8
845.24310	22.1
846.39496	31.9	a (9) (1+)
849.78979	57.3	y (8) (1+)-NH3
854.54865	31.7
856.70850	17.2
859.14801	18.9
862.42499	5.2
865.26367	2.2
866.58105	77.6	y (8) (1+)
867.55121	62.1
871.92993	33.1
872.87543	21.4
874.49371	35.9	b (9) (1+)
875.78619	24.7
878.45636	69.1
881.62714	7.4
882.81366	58.4
887.80634	31.9
889.63867	16.6
890.54297	24.2
891.72058	23.8
892.45074	2.7
893.50519	40.4
894.48157	14.6
898.14667	22.6
899.66418	9.1
901.74847	27.0
902.54944	8.6
905.53967	49.3	y (9) (1+)-H2O
906.79761	7.1
907.47546	5.0
909.59326	35.7
910.61334	27.2
911.41559	7.0
912.04578	6.0
914.93884	47.0
915.59705	14.8
916.35559	22.5
917.51459	6.2
923.58398	355.8	y (9) (1+)
924.56226	183.2
925.47113	5.6
926.56659	111.4
928.39105	13.5
931.47284	8.4
933.46710	39.1
937.70911	8.3
938.45636	19.4
939.57843	111.7
940.47906	51.0
941.16870	14.3
942.63324	8.1
945.22607	25.9
946.59949	22.5
948.62323	14.4
949.61609	10.7
953.60437	7.1
954.78699	9.1
957.36273	96.9	a (10) (1+)-H2O
962.95367	53.7
963.93652	87.6
965.10229	15.4
966.78192	30.7
968.22620	54.4
969.17261	23.4
970.46381	44.0
974.07550	15.6
975.32446	5.0
977.01428	47.7
982.17303	20.0
985.68536	9.1
986.62866	58.1
991.88135	50.5
993.02814	88.1
994.32550	40.5
995.60272	4.9
998.55963	5.4
1003.53656	52.8	b (10) (1+)
1004.63074	91.1
1006.47235	17.4
1010.79810	16.2
1016.62793	10.8
1017.53436	25.4
1023.48090	17.5
1026.23425	27.5
1031.57703	35.8
1032.63538	5.8
1034.30420	4.1
1037.83826	11.4
1044.53760	22.4
1045.55127	13.4
1046.32288	32.7
1047.37402	63.0
1050.83533	31.7
1052.70349	23.1
1053.49072	10.3
1054.41956	29.8
1064.22778	25.1
1070.67651	497.9	a (11) (1+)-H2O, y (10) (1+)
1071.58569	197.8
1073.60388	49.1
1092.57141	10.9
1098.72510	61.3	b (11) (1+)-H2O
1104.46997	9.6
1105.23804	16.0
1106.30872	17.4
1108.75293	13.0
1116.51099	84.7	b (11) (1+)
1117.52307	53.2
1136.44446	4.6
1142.63232	12.8
1144.55444	11.9
1145.51196	6.4
1148.72693	5.7
1151.91040	39.3
1166.60876	16.1
1171.00305	3.7
1171.74731	17.0
1179.80762	3.3
1183.64587	215.2	y (11) (1+)
1184.59045	85.2
1201.81409	7.9
1202.85645	7.6
1223.77026	14.3
1231.69604	18.3
1233.92383	8.1
1245.83643	20.6
1246.81140	12.6
1263.55408	67.0	b (12) (1+)
1264.78979	82.2	y (12) (1+)-H2O
1266.23511	13.6
1277.11035	11.3
1282.73169	45.8	y (12) (1+)
1283.82678	51.0
1285.24902	9.1
1323.74951	7.7
1335.65833	5.5
1344.90918	13.4
1346.79663	44.9	b (13) (1+)-H2O
1359.66003	22.2
1365.06140	16.5
1365.81104	12.7
1403.57446	17.2
1423.00256	7.0
