# Supplementary material for: Top-Down and Bottom-Up Identification of Proteins by Liquid Extraction Surface Analysis Mass Spectrometry of Healthy and Diseased Human Liver Tissue
Source: J Am Soc Mass Spectrom. 2014 Sep 3;25(11):1953–61. doi: 10.1007/s13361-014-0967-z (PMC4197381; doi:10.1007/s13361-014-0967-z)
Supplement: Supplementary file 8 — (ZIP 1626 kb) [file 13361_2014_967_MOESM8_ESM.zip › data/VLQATVVAVGSGSK_-6_2_58032.txt]

m/z	i	matches
208.03566	11.0
209.04007	3.8
213.12265	15.1
214.40561	3.7
216.04840	12.0
216.97824	4.8
221.48384	13.8
227.05066	21.3
232.01959	2.7
233.15930	4.0
234.18542	3.9
235.27158	5.0
236.25311	7.3
238.25720	5.5
253.20277	8.1
254.22577	12.7
255.13644	4.4
261.51111	11.7
271.38379	5.7
273.27902	19.6
281.26041	5.3
283.42096	4.0
284.17743	3.0
285.30737	17.7
286.47031	24.1
288.29611	3.5
290.92554	79.4	y (3) (1+)
291.57141	2.7
292.80853	2.7
295.64539	4.4
298.38831	5.8
300.32050	7.4
301.46863	11.3
305.23822	4.6
310.34863	15.5
318.26935	10.2
319.41040	5.2
320.30658	5.8
323.51736	5.1
324.50674	7.0
328.29791	2.5
331.54276	6.0
336.29974	5.5
338.40482	21.5
339.64569	8.3
341.45129	80.9	b (3) (1+), a (7) (2+)
349.33035	7.3
352.51135	4.3
359.49854	9.8
360.35480	3.7
361.27448	37.4
363.33411	2.2
371.40283	24.6
373.16031	14.4
374.34845	5.9
378.33871	145.2	y (4) (1+), a (8) (2+)
379.46436	61.5
380.38086	18.2
381.46323	7.3
383.32877	10.0
385.44135	19.1
387.72565	3.0
392.26913	8.3
394.90710	16.5
399.62787	12.8
410.79395	20.6
412.26160	91.9	b (4) (1+)
413.47168	3.4
417.55536	24.9
418.41772	14.7
419.50262	10.2
420.34760	11.1
421.34290	5.2
424.26572	8.5
425.49622	12.2
432.29938	32.0
433.47266	3.0
435.30920	312.5	y (5) (1+)
436.27649	107.1
437.25568	27.1
441.25592	9.7
443.29840	3.7
444.20349	10.9
445.25433	6.9
446.12567	4.8
453.25220	1.6
454.32843	5.1
455.20068	18.1
456.61804	16.8
460.37427	1.8
462.20300	4.1
465.63568	6.5
466.26361	29.1
467.13239	9.6
468.44006	17.2
469.28394	2.0
470.34631	6.8
473.33588	7.8
474.70984	12.2
475.33459	24.2
480.33234	8.7
482.28857	13.0
483.21954	3.2
484.35681	34.7
485.93243	25.6
487.36615	9.7
490.20349	7.6
491.35303	2.7
494.34259	4.4
495.38727	51.1
496.41919	27.6
498.63464	2.7
499.31036	5.0
500.41687	2.9
501.28528	12.3
502.44788	2.4
505.36536	26.6
507.96655	46.5
511.45355	7.9
512.51233	4.8
513.28009	55.1
514.54504	13.5
516.45203	11.2
517.46564	11.5
518.32135	8.0
525.70074	19.0
527.27112	15.0
529.31775	15.1
532.57220	23.9
533.22052	30.6
534.36108	166.3	y (6) (1+)
535.36676	56.5
536.39899	76.0
537.29297	40.3
541.48773	46.1
543.24384	130.4	y (12) (2+)-NH3, y (12) (2+)-H2O
544.06165	127.1
545.32166	6.9
546.53693	14.9
548.53943	18.3
552.55469	410.4	y (12) (2+)
553.38251	112.0
554.44940	8.0
555.51959	2.9
557.20807	25.9
561.86676	20.4
562.79694	39.3
563.42621	4.8
566.50867	4.2
567.30554	11.8
569.92950	67.2
571.35120	22.7
572.43561	10.9
573.31128	12.1
574.21832	5.3
575.26337	7.6
577.72565	16.5
580.66559	60.0
581.50061	7.8
582.30206	77.9
583.52917	52.0
586.08588	31.2
587.54449	39.3
588.36438	8.7
589.38110	27.7
590.39429	28.4
592.57886	15.6
594.44861	283.1	b (6) (1+)-H2O
595.43384	112.2	b (6) (1+)-NH3
596.38141	26.3
599.35114	17.0
600.53204	3.1
601.98749	54.5
602.66241	58.8
603.50464	13.2
605.45697	219.1	y (7) (1+)
606.42175	92.5
607.27075	53.7
608.27002	35.6
609.28455	26.1
610.36926	8.4
611.33691	12.6
612.37549	230.5	b (6) (1+)
613.41742	63.2
614.65802	60.3
615.43585	10.6
617.43005	20.0
618.40417	34.2
620.46198	44.6
621.57825	12.6
622.41956	17.0
626.05609	32.3
627.49585	33.1
628.39642	11.9
629.33813	39.2
630.50940	5.9
631.44275	29.9
632.92578	22.1
634.81848	12.7
636.50677	293.2
637.61914	53.2
639.11926	30.4
640.48145	141.7
641.57739	158.3	[M+2H] (2+)-NH3-H2O
642.57538	12.7
644.39374	87.3
645.55829	47.5
647.13416	113.8
647.82587	54.9
648.68292	113.5
649.71619	1121.8	[M+2H] (2+)-NH3, [M+2H] (2+)-H2O
650.44720	371.6
651.18341	115.2
652.28473	70.6
655.67822	14.2
661.26318	7.8
668.44055	9.7
670.57025	87.1
673.44037	8.6
679.26599	10.7
681.47601	13.7
685.96442	26.6
686.57074	12.1
688.55212	9.5
692.38995	3.3
693.37872	55.1
694.63641	10.6
699.06848	24.3
699.85339	33.8
701.54297	4.8
703.58459	18.7
704.49799	463.1	y (8) (1+)
705.52222	275.1
706.46167	81.4
707.41376	21.3
709.65198	19.3
710.69189	12.2
711.48798	35.1
712.47003	29.8
714.22620	81.6
717.79694	8.0
721.84808	13.2
724.51709	6.9
725.69281	53.1
727.54395	14.9
728.53003	11.5
731.36572	13.0
734.44110	14.1
735.22192	46.2
737.49335	3.3
738.47809	65.1
739.47852	11.7
743.05237	18.8
746.54944	9.5
748.50531	7.1
749.92242	37.8
751.80682	53.2
752.79913	35.9
753.78644	45.1
754.57446	2.7
755.43787	5.0
757.48865	13.6
759.27209	53.8
760.45514	3.2
761.53284	17.4
763.06860	43.0
764.76740	103.1	b (8) (1+)-H2O, b (8) (1+)-NH3
765.67175	18.0
766.29144	7.8
767.14990	83.9
770.63641	20.6
772.42700	3.0
773.54901	14.2
775.37701	14.2
778.38220	41.1
780.11615	78.7
780.99872	44.9
782.51544	166.3	b (8) (1+)
783.54297	36.6
784.63654	60.1
785.69861	8.0
786.70660	37.8
789.37439	29.0
792.68506	16.1
793.86798	6.9
795.54425	15.4
796.32062	49.2
800.46472	9.1
801.46167	4.7
803.61615	172.6	y (9) (1+)
804.56750	77.0
805.78735	5.2
806.40021	3.6
808.06311	25.4
810.45483	8.9
814.76379	26.8
819.85071	41.2
822.16699	37.3
824.55975	14.2
825.43555	3.6
826.38019	12.4
827.43243	8.3
828.65417	8.6
829.69171	14.5
830.64539	9.6
834.58734	8.5
838.47974	3.5
839.47247	38.5
842.89435	22.5
846.54309	13.8
847.39294	8.1
848.85461	10.5
853.77057	8.5
854.50867	22.4
856.62512	52.3
857.30896	21.4
858.72369	4.2
861.51978	4.4
862.48621	18.3
863.61963	92.2	b (9) (1+)-H2O
864.84229	44.9
865.63812	2.2
866.45612	18.1
867.46698	16.2
871.39545	16.9
872.24548	3.4
874.67151	24.8
875.51385	2.2
876.64374	13.8
878.54425	9.6
879.40436	10.6
880.28943	21.6
881.60925	301.3	b (9) (1+)
882.54779	85.0
883.75928	14.0
888.60699	32.0
891.57275	5.1
895.80292	55.8
899.89319	12.7
901.78870	8.0
902.64160	13.5
904.54651	65.8	y (10) (1+)
905.74365	59.7
906.95007	34.6
907.57147	2.3
908.52716	8.1
913.82910	36.7
915.78314	28.4
916.95337	21.0
918.60931	12.1
919.51959	14.1
920.57172	49.1
921.61145	32.2
922.59454	28.2
926.94275	20.2
931.46069	17.0
932.65222	22.6
933.67017	7.4
934.37347	19.7
935.46851	4.0
936.75995	2.9
938.75659	138.5	b (10) (1+)
939.62567	70.4
940.39594	7.2
943.44086	28.1
944.51520	6.3
951.28619	12.5
956.03613	11.7
956.72461	2.1
957.63672	4.4
958.49628	11.9
959.59137	6.7
961.56146	7.3
963.97778	10.3
966.82837	4.7
970.77826	6.8
971.50543	2.4
972.69531	2.4
975.71991	159.6	y (11) (1+)
976.72723	73.9
977.72626	22.4
978.71826	10.4
979.67126	33.1
985.63013	18.6
987.63068	12.3
990.64026	6.5
996.45612	8.4
1003.87250	6.2
1005.04938	13.1
1006.00574	4.6
1007.68030	19.9
1008.45697	7.6
1009.69171	13.5
1013.70020	13.1
1018.57721	8.0
1025.68237	63.8	b (11) (1+)
1026.66248	92.9
1027.45276	5.7
1029.46155	4.6
1031.73535	21.4
1038.57385	2.9
1045.60657	12.7
1046.58142	37.1
1050.63135	13.4
1054.48181	15.4
1055.55310	5.8
1057.63916	19.8
1059.60535	13.8
1065.62671	23.7
1067.37854	9.3
1068.51331	23.3
1071.45776	49.5
1072.60974	7.0
1082.46301	8.5
1085.66138	33.6
1086.55200	26.5
1087.63110	3.0
1103.66077	69.6	y (12) (1+)
1104.81604	62.5
1105.63452	24.4
1116.86328	9.1
1130.91516	13.6
1141.16028	25.7
1141.76953	36.0
1142.46362	8.6
1149.39380	6.2
1151.73083	17.9
1153.61621	10.5
1154.56030	10.4
1169.65186	104.2	b (13) (1+)
1170.59790	62.8
1171.73315	53.7
1188.10205	8.3
1202.50818	6.8
1248.79431	6.4
