# Supplementary material for: Top-Down and Bottom-Up Identification of Proteins by Liquid Extraction Surface Analysis Mass Spectrometry of Healthy and Diseased Human Liver Tissue
Source: J Am Soc Mass Spectrom. 2014 Sep 3;25(11):1953–61. doi: 10.1007/s13361-014-0967-z (PMC4197381; doi:10.1007/s13361-014-0967-z)
Supplement: Supplementary file 8 — (ZIP 1626 kb) [file 13361_2014_967_MOESM8_ESM.zip › data/VLQATVVAVGSGSK_-6_4_1905.txt]

m/z	i	matches
198.16537	5.2
211.18002	4.8
213.23605	21.5
214.29922	36.4
219.40417	7.2
226.31250	2.3
228.29317	2.5
229.57205	11.3
230.27716	2.2
233.19537	6.1
234.46503	4.5
237.04811	11.0
241.29042	2.2
242.17458	13.3
244.09969	6.0
245.86636	7.7
252.24876	5.9
253.31102	11.1
254.32008	39.9
259.20135	8.0
261.11496	7.4
268.27197	2.8
269.53046	2.4
271.15225	13.0
272.13791	6.2
273.19769	5.5
273.92691	5.9
276.55026	4.7
279.29547	16.2
282.31293	8.9
283.34573	9.1
284.35651	4.0
286.27188	4.2
291.16656	103.7	y (3) (1+)
296.32141	3.4
298.38184	3.0
300.26694	3.2
302.72009	3.9
303.36002	14.3
304.25574	4.1
305.45514	4.9
314.27441	6.3
316.17157	23.5
326.28101	7.8
327.43097	13.6
328.23770	14.7
329.52313	5.2
331.37921	8.2
334.38293	17.8
338.40280	44.1
340.00748	8.4
341.37067	46.0
342.28534	39.1
343.57819	9.9
345.41663	5.9
353.34058	26.3
356.28247	5.1
357.35876	57.2
359.43268	23.1
366.44220	18.3
367.47363	15.2
372.31995	12.4
373.45892	16.3
374.24817	5.4
375.28922	6.0
378.29962	169.0	y (4) (1+)
379.26535	38.3
380.73309	9.4
382.17404	9.1
383.52203	1.6
385.13220	24.7
386.72202	11.0
390.58011	7.2
394.25439	10.2
396.34821	7.9
398.43851	23.1
404.22314	7.2
405.21503	15.6
407.61707	4.8
408.24792	9.4
409.18262	5.5
412.38733	37.6
413.66559	9.5
415.21613	11.5
416.33765	9.1
417.28357	11.6
421.51501	2.3
422.20392	1.4
424.42102	6.4
426.79901	24.9
435.36371	402.4	y (5) (1+)
436.27551	85.6
438.35699	8.4
439.63348	39.7
440.87476	18.2
447.86591	20.8
449.02002	11.7
450.67078	26.3
452.89063	13.9
454.08807	6.2
456.10242	36.2
457.06116	17.0
461.16742	5.3
464.09082	5.6
466.46198	24.3
467.34393	17.6
469.21661	7.0
470.28510	35.4
473.48804	20.8
474.27838	34.3
478.33820	16.2
481.24847	14.9
482.26984	19.0
483.42236	6.6
484.52338	30.7
485.28723	14.4
488.45209	21.6
489.21472	4.9
490.47131	6.8
493.58759	16.3
494.41107	9.7
495.44421	78.7	b (5) (1+)-H2O
496.47717	13.0
497.46875	16.6
501.24512	35.8
502.46796	19.9
507.53552	19.8
510.29785	25.5
513.32904	82.7	b (11) (2+), b (5) (1+)
515.24048	45.0
516.30133	2.2
517.24030	4.3
518.75397	9.4
521.17035	15.5
522.45166	5.0
523.43579	20.7
527.09369	6.5
529.52039	16.2
534.32971	300.6	y (6) (1+)
535.33618	50.4
536.27301	38.6
537.68335	5.6
539.43378	11.6
540.49030	25.4
541.64783	25.9
543.13800	304.8	y (12) (2+)-H2O, y (12) (2+)-NH3
544.03986	111.3
546.21497	5.1
546.85822	6.0
552.19092	216.7	y (12) (2+)
552.84589	52.2
554.16742	5.2
555.18689	12.1
556.28101	19.7
558.23511	48.6
558.86951	16.8
561.27460	13.9
562.69147	34.2
563.90546	20.6
568.53418	65.5
569.20117	27.6
571.37512	5.9
573.88495	9.8
576.54218	34.7
577.45581	12.8
578.18842	30.8
580.45184	62.3
582.65076	11.6
583.55670	28.2
584.31152	21.6
585.46680	28.7
586.89661	24.0
588.15857	96.9	y (7) (1+)-NH3
589.43933	64.2
590.83435	20.4
592.71973	31.2
594.38159	230.7	b (6) (1+)-H2O
595.56689	86.4	b (6) (1+)-NH3
596.35565	42.1
597.39209	11.0
598.65173	48.0
601.33813	63.4
602.20636	79.1
603.30597	2.8
605.33527	320.6	y (7) (1+)
606.22992	92.3
606.90918	22.3
608.59869	27.5
609.68396	37.3
612.45819	244.8	b (6) (1+)
613.43097	82.8
614.50555	69.1
616.01550	47.0
617.55505	10.6
618.29688	3.9
619.42792	20.6
621.40100	48.5
622.47766	35.0
624.31781	47.8
625.81567	74.9
628.08972	8.2
629.60901	37.5
630.98999	24.2
632.72498	52.9
633.74097	100.6
636.03943	427.9
637.11475	113.8
638.22498	47.3
639.59625	110.5
640.31641	145.5
641.01556	307.7	[M+2H] (2+)-NH3-H2O
641.88983	109.8
642.80902	36.9
643.86066	39.1
646.82574	54.8
647.61621	31.1
649.29663	1047.7	[M+2H] (2+)-NH3, [M+2H] (2+)-H2O
649.93036	528.8
650.57367	90.3
653.67523	8.1
658.02545	7.2
661.26013	7.4
664.51904	4.8
665.93671	3.1
667.93634	21.1
670.98883	20.5
673.60260	7.7
676.20453	11.1
677.53815	18.4
681.37299	49.0
682.47119	6.0
683.47626	14.8
684.37250	21.5
685.53864	4.2
686.53174	39.4
691.67657	6.0
693.56543	53.5	b (7) (1+)-H2O
694.54535	34.1
696.54523	17.9
701.19684	26.2
702.56177	17.0
703.33044	2.1
704.46991	512.5	y (8) (1+)
705.47650	167.3
706.21063	23.2
708.37787	5.4
709.29620	68.0
710.62384	27.3
711.57373	93.1	b (7) (1+)
712.67090	71.1
714.34003	48.8
716.04651	14.3
717.23810	39.8
718.30768	5.3
719.21320	25.2
724.56531	19.8
725.55261	127.6
726.71326	6.8
728.46082	33.7
729.52496	19.5
731.53760	13.6
735.14441	7.8
738.44110	7.7
739.54968	7.3
740.49713	1.8
742.47681	11.2
744.43719	19.0
746.50543	21.0
747.21460	53.8
748.45074	24.1
750.04980	7.5
753.91180	16.7
754.56323	5.5
755.64764	21.8
758.63916	53.8
759.43140	39.7
760.46906	31.2
764.57959	73.8	b (8) (1+)-H2O
765.58228	31.2
766.45593	17.5
770.41888	39.4
771.61652	26.1
772.45691	7.0
775.42200	3.3
777.54706	7.7
779.73535	62.7
782.63013	223.6	b (8) (1+)
783.65088	50.3
784.70563	4.4
786.65265	8.6
787.64832	26.2
796.12720	32.5
797.20947	6.4
799.95203	43.9
801.84027	34.2
802.44611	3.7
803.55646	230.5	y (9) (1+)
804.57544	101.1
808.95477	24.1
810.40009	5.3
814.55591	57.9
815.72162	37.4
816.53864	9.0
821.84027	21.3
825.82983	7.4
827.69360	5.7
829.09998	25.0
830.55499	17.8
833.46185	6.6
837.37860	7.4
838.70685	14.8
840.53534	10.0
844.55261	20.3
845.47028	14.3
846.56720	34.3
848.46344	5.9
851.64490	12.8
855.70215	10.3
856.44073	14.8
861.31006	63.8
863.51611	169.8	b (9) (1+)-H2O
864.60602	64.2	b (9) (1+)-NH3
865.57068	48.9
870.47162	13.2
872.29742	73.1
872.91528	23.6
873.69818	58.8
875.39893	5.5
876.27588	9.0
879.73492	14.2
881.55029	174.1	b (9) (1+)
882.58698	78.8
883.39514	5.0
885.66455	8.1
886.72095	10.7
887.69257	3.3
891.49738	6.8
895.66766	3.6
899.48517	6.6
900.44720	14.8
901.87683	9.5
902.98315	32.0
904.65314	197.8	y (10) (1+)
905.60608	40.2
909.67749	3.4
910.61316	8.8
914.56592	9.7
917.53613	10.5
919.73901	9.1
920.60590	39.6
921.68073	26.9
922.78461	2.3
925.48956	9.4
926.53632	23.3
928.56097	39.9
930.59204	4.0
931.76379	34.0
932.64136	24.1
933.50702	27.0
938.61334	161.8	b (10) (1+)
939.70288	59.8
943.45831	2.8
944.37140	9.8
953.46796	10.4
955.71002	5.6
958.71558	11.8
961.89862	11.4
967.11694	49.1
969.45526	12.9
970.46143	11.2
975.63177	120.7	y (11) (1+)
976.81238	92.8
979.50745	16.1
983.46436	18.2
984.49695	7.3
986.67566	4.6
988.15967	7.3
995.66010	10.5
996.50903	3.8
1001.39679	18.4
1002.64471	8.5
1003.37524	9.6
1004.76324	22.7
1005.95374	4.0
1007.69879	21.9
1008.47455	29.7
1013.62134	11.2
1015.46869	6.0
1016.66718	9.2
1017.37225	10.6
1018.39258	6.0
1025.54138	137.2	b (11) (1+)
1026.69421	94.1
1027.76074	22.1
1029.55359	9.6
1030.56738	14.7
1032.53186	14.1
1040.38098	7.9
1043.40125	11.0
1046.24878	28.1
1049.70239	11.9
1053.50598	7.0
1054.90247	20.4
1055.65198	27.3
1056.53638	13.3
1058.11768	8.9
1060.57092	19.2
1062.48743	13.0
1064.93750	11.3
1065.55188	14.2
1066.40540	2.4
1068.37097	9.7
1082.57422	8.0
1083.49048	24.1
1084.71313	25.0
1085.69971	14.0
1086.55249	8.8
1087.49890	3.6
1099.40320	10.1
1101.62146	8.4
1103.84314	64.6	y (12) (1+)
1104.66772	46.1
1106.81506	24.1
1108.09961	5.8
1125.46521	15.7
1126.29431	2.8
1133.59973	12.7
1140.58630	7.8
1142.22156	14.8
1150.60095	8.1
1151.88525	5.3
1152.68018	9.0
1154.12329	7.5
1159.63745	6.9
1165.22888	19.3
1169.70923	120.5	b (13) (1+)
1170.76428	36.4
1171.82385	4.0
1172.65796	2.5
1212.50354	9.0
1213.92932	25.0
