# Supplementary material for: Top-Down and Bottom-Up Identification of Proteins by Liquid Extraction Surface Analysis Mass Spectrometry of Healthy and Diseased Human Liver Tissue
Source: J Am Soc Mass Spectrom. 2014 Sep 3;25(11):1953–61. doi: 10.1007/s13361-014-0967-z (PMC4197381; doi:10.1007/s13361-014-0967-z)
Supplement: Supplementary file 8 — (ZIP 1626 kb) [file 13361_2014_967_MOESM8_ESM.zip › data/LVQAFQFTDK_-6_2_57683.txt]

m/z	i	matches
173.13000	37.1
175.02325	8.5
184.13237	2.5
185.15988	59.4	a (2) (1+)
186.60065	10.4
187.28131	22.4
194.24028	8.2
196.17453	4.3
198.10545	12.4
199.02763	9.8
200.36072	11.2
201.21498	41.7
202.21925	10.0
210.25790	20.5
212.32251	4.5
213.26993	156.8	b (2) (1+)
214.15320	16.6
216.85892	6.1
226.25494	6.5
227.24916	8.5
228.14508	25.2
230.27238	14.5
234.33647	17.3
242.19684	9.1
244.18768	3.9
246.20126	3.2
247.16911	9.6
251.42766	32.2
252.53616	5.3
255.41301	24.2
258.88190	25.6
260.12482	3.0
262.10178	60.7	y (2) (1+)
263.35028	10.9
267.15292	14.7
270.22595	2.5
272.19485	6.6
272.89996	8.3
274.17157	10.3
275.20966	3.0
276.10410	40.9
277.25775	24.9
288.45401	21.4
291.52515	11.7
298.15009	6.1
300.54919	21.8
304.31812	26.1
305.23969	14.4
313.37109	41.8
314.28894	35.6
318.41226	23.4
319.42819	15.5
322.31439	8.1
326.28207	4.4
327.26251	34.4
330.40372	4.3
331.45505	5.1
332.34888	25.0
334.43359	8.3
339.28995	16.3
341.46640	160.1	b (3) (1+)
342.35565	24.5
345.27167	31.5
347.37061	2.5
350.51910	5.6
353.17828	12.9
354.90933	16.9
359.24606	8.1
361.47516	19.5
362.41296	8.1
363.37662	101.7	y (3) (1+)
365.31766	5.0
367.57239	30.4
368.35565	6.4
374.39490	10.0
376.83691	26.0
379.37708	12.2
380.58362	14.6
383.47864	9.8
384.41418	67.1	y (6) (2+)-NH3, y (6) (2+)-H2O, a (4) (1+)
385.38559	11.8
388.41339	18.0
389.26477	5.8
390.39252	18.5
391.35693	19.3
393.32468	5.9
394.55243	18.1
395.31119	4.1
397.30292	6.2
399.46951	30.0
401.31430	9.1
403.18256	7.7
406.32196	5.7
407.13239	19.2
411.38879	6.2
412.43921	141.3	b (4) (1+)
413.37134	2.0
414.52875	26.7
415.71716	28.5
417.36420	14.2
418.32581	13.2
422.32159	6.9
423.22119	18.0
428.31317	7.4
431.42328	22.8
432.21313	9.7
433.41455	3.9
435.44019	4.1
437.34094	14.0
438.16858	10.7
440.39502	63.6
442.40405	23.3
445.02325	20.6
447.11841	35.9
448.26324	77.2
449.23840	18.5
450.27295	6.0
451.18506	4.2
452.32019	11.0
453.31451	14.3
454.39417	14.0
457.30597	27.1
458.33258	47.2
459.42108	32.1
460.32996	8.3
461.82910	18.1
462.98492	20.5
464.00378	17.0
465.37012	14.8
467.27576	12.8
468.30908	29.0
469.30231	24.8
470.37109	11.7
471.03656	5.3
473.41852	33.7
475.75934	50.7
476.58722	47.7
477.29852	17.5
478.81000	37.8
479.43152	18.8
480.32538	11.2
482.60901	50.2
483.92358	764.6	y (8) (2+)-H2O, y (8) (2+)-NH3
485.30316	81.3
487.40216	13.8
488.25800	4.7
490.93945	46.7
492.97638	812.4	y (4) (1+)-NH3, y (8) (2+), y (4) (1+)-H2O
493.97235	34.5
495.98981	3.3
496.62579	74.1
497.29370	27.5
498.19269	12.1
499.32703	19.2
500.29578	12.6
501.54431	20.9
502.28857	5.5
503.05042	33.4
503.66821	23.8
505.68335	18.2
507.31653	19.4
508.57874	29.3
509.34766	19.5
510.37610	185.2	y (4) (1+)
511.53271	15.7
512.47479	22.5
513.51843	94.8	a (5) (1+)-NH3
514.87506	28.7
516.22809	51.6
516.87085	6.8
518.50330	40.7
519.26569	20.5
520.42267	70.3
521.45459	23.6
522.59009	44.0
523.24127	12.7
524.34863	89.6
525.13043	8.4
526.03485	34.7
530.50531	7.5
531.62439	112.9	a (5) (1+)
532.39398	37.4
533.42371	69.6	y (9) (2+)-H2O, y (9) (2+)-NH3
534.11981	17.6
535.16113	29.9
536.21869	47.6
537.32104	51.4
538.39844	32.1
539.18994	22.9
540.91711	18.7
542.12720	60.1
542.82410	70.0	y (9) (2+), b (5) (1+)-NH3
543.52710	8.2
545.17578	4.2
546.75665	19.0
547.50146	60.0
549.29962	33.2
550.31140	68.4
552.40680	10.9
553.64722	38.7
554.35327	42.2
555.15082	83.0
556.40503	17.5
557.69653	60.1
559.22827	90.1	b (5) (1+)
560.03113	70.1
560.86316	16.3
562.01746	131.2
563.03418	55.5
564.24939	8.5
565.36273	17.0
567.48901	8.3
568.32294	2.7
569.64624	130.1
570.78796	68.4
571.53491	3.0
573.01770	51.3
574.22290	17.7
575.71320	15.0
577.39056	37.6
578.18872	31.4
580.38440	230.9
581.44684	221.0	[M+2H] (2+)-NH3-H2O
582.34406	33.6
583.22345	47.6
583.87738	29.0
584.71240	77.1
585.41724	70.4
586.88300	323.9
587.59277	188.2
589.77673	531.1	[M+2H] (2+)-H2O, [M+2H] (2+)-NH3
590.47040	475.9
591.26202	47.2
592.31427	85.9
593.09839	28.1
598.73645	17.8
602.52234	28.0
605.00299	55.8
607.98016	25.3
610.26276	9.7
614.54584	10.8
616.18268	6.0
616.92346	20.7
620.60974	33.0
621.55060	53.3
622.40094	9.5
623.08081	21.7
624.02252	23.3
624.98181	51.0
626.58038	45.6
627.62878	18.6
628.46436	12.7
629.58368	14.8
631.99402	17.7
632.63654	16.4
634.41687	14.4
635.64545	13.7
636.86572	30.0
638.49524	142.5	y (5) (1+)
639.34277	44.5
640.45325	64.6
641.30017	28.9
641.99109	4.2
643.54541	33.6
644.53992	63.3
646.43390	30.5
649.10388	57.6
651.32410	14.0
652.46765	15.5
654.55243	48.0
655.37811	13.1
658.26910	58.1
659.29810	16.9
660.45306	39.6
661.37854	26.4
662.77869	8.8
663.49750	6.5
664.28015	12.4
665.54187	22.3
666.65027	69.6
668.43994	9.0
669.61597	9.4
671.62958	8.3
673.59912	12.2
675.16089	36.6
677.51581	8.7
680.69824	1.7
683.07184	183.7
684.01788	30.8
684.70135	4.3
685.66235	41.1
686.31610	22.5
687.49414	106.7	b (6) (1+)
689.51984	16.4
690.89734	46.4
691.69287	48.7
692.92065	23.8
693.80487	17.0
696.66156	32.6
697.55151	19.1
698.90887	305.1
699.57965	35.7
701.17383	44.4
701.96796	35.2
705.59637	25.4
706.59467	42.7
707.59796	32.3
708.66785	5.1
710.41040	13.3
711.11847	18.0
712.33972	85.4
713.46918	66.4
715.23181	38.3
723.09277	70.9
724.39374	43.6
725.01459	13.9
726.23218	56.0
729.62598	11.7
730.53625	56.8
731.24701	36.9
733.65265	15.1
734.29327	5.7
736.22583	23.4
736.97650	30.3
738.77917	65.6
739.43658	12.9
740.54938	19.4
741.91669	67.0
742.55237	37.2
744.19354	13.6
745.43738	7.3
746.84131	141.1
747.55597	51.4
748.16541	56.1
750.03174	30.5
751.72803	57.4
753.10211	22.4
754.42926	10.6
755.60199	15.0
757.68903	17.2
759.07147	95.7
760.77826	31.7
761.93701	26.6
763.68945	46.8
764.90692	46.7
766.32312	15.5
766.94409	17.9
767.67786	13.9
769.49097	23.6
770.42322	9.4
771.52411	33.7
772.38776	32.0
775.08368	17.4
780.46857	15.6
783.02783	12.7
783.67896	15.4
785.46350	293.5	y (6) (1+)
786.46802	117.0
787.50171	63.8
790.07141	25.0
791.35400	6.6
793.52838	6.0
794.82721	12.1
796.76520	1146.5
797.66046	347.7
798.56940	86.1
801.56665	33.2
804.34357	43.5
805.20392	32.4
807.39697	85.0
808.63361	19.3
810.71173	30.8
811.45105	22.4
815.13098	18.9
816.41345	31.4
818.64655	4.4
821.54236	6.7
823.61542	6.7
824.21899	46.6
825.51385	18.9
826.54303	16.0
827.48016	9.0
828.37671	14.8
830.48108	26.0
831.39539	6.8
834.55646	36.9
835.82648	17.2
838.52637	4.8
840.12103	49.2
842.09503	41.3
842.77209	47.5
843.45959	3.2
845.06458	23.2
846.01697	7.1
847.74603	30.6
848.61359	23.6
852.99200	18.1
854.44012	26.8
856.41748	652.7	y (7) (1+)
857.48804	197.3
858.22211	8.3
860.69568	11.6
861.94897	7.2
862.87207	16.0
865.25543	6.5
865.90271	23.4
867.70184	6.1
870.47156	4.1
874.03131	18.5
877.27637	24.3
878.52704	19.8
879.74249	1.9
880.44537	7.9
881.47968	32.2
882.44434	6.2
883.21777	12.3
884.55524	4.3
885.69684	10.6
887.70978	28.7
890.54175	7.6
892.55267	33.3
893.56750	51.2
894.32813	29.3
896.47815	20.4
897.55127	42.4
899.23169	12.6
900.43323	10.7
901.42889	27.1
902.04523	17.9
903.52533	7.0
910.21490	19.2
911.79199	8.0
914.99567	27.3
918.62579	4.1
919.50061	6.1
920.67126	85.8
921.73468	106.6
922.50183	20.8
923.49182	4.1
924.70923	20.7
926.64630	3.6
927.93280	8.2
933.64764	16.5
934.70972	5.6
935.57593	42.2
936.64331	17.9
937.45062	8.3
941.58252	12.9
942.71741	11.1
944.36426	5.9
946.49518	53.7
948.07440	7.4
952.43475	6.4
960.54388	14.3
966.59155	17.2
967.57355	32.5
968.44739	26.9
969.37592	18.6
972.53491	2.8
978.56659	5.9
981.42731	30.0
982.52118	8.8
984.45117	628.8	y (8) (1+)
985.52289	242.1
986.50800	29.4
991.54968	19.5
992.44049	7.5
993.19757	9.2
995.34882	9.3
998.44537	11.1
999.72217	9.7
1004.52399	13.8
1010.22321	17.4
1021.43530	16.2
1023.54932	10.3
1024.44739	4.9
1025.71777	15.8
1031.60095	16.9
1032.32751	15.0
1033.21826	15.3
1036.67139	7.4
1041.63611	12.4
1050.66614	94.3	b (9) (1+)
1051.58142	26.2
1060.61755	6.0
1064.86340	12.1
1066.45068	17.5
1068.54370	11.8
1080.30066	16.3
1083.61682	20.2
1084.69324	19.3
1098.72070	7.6
1157.62280	8.6
