# Supplementary material for: Top-Down and Bottom-Up Identification of Proteins by Liquid Extraction Surface Analysis Mass Spectrometry of Healthy and Diseased Human Liver Tissue
Source: J Am Soc Mass Spectrom. 2014 Sep 3;25(11):1953–61. doi: 10.1007/s13361-014-0967-z (PMC4197381; doi:10.1007/s13361-014-0967-z)
Supplement: Supplementary file 8 — (ZIP 1626 kb) [file 13361_2014_967_MOESM8_ESM.zip › data/GIDIIIEMLANVNLSK_-6_4_39527.txt]

       m/z	          i	matches
 295.27020	       3.3
 301.26041	       3.7
 303.20850	       2.9
 315.26230	       2.5
 318.26279	       5.5
 331.37720	      13.3
 334.24982	       7.5
 340.25043	       2.2
 343.40601	       7.7
 347.37421	      17.5	y (3) (1+)
 348.33820	       3.9
 365.30652	      14.2	y (7) (2+)-NH3
 371.33896	       5.6
 381.42502	       3.7
 391.56680	       6.1
 399.41852	      26.2	b (4) (1+)
 401.68158	       3.2
 409.26202	      13.3
 413.41553	       4.4
 422.28851	       2.8
 423.20914	       2.6
 436.45313	       5.5
 443.30954	       5.1
 444.46985	      18.7	y (4) (1+)-NH3
 453.53430	      18.8
 461.43344	      85.8	y (4) (1+)
 462.46320	      21.9
 467.54904	      20.0
 484.58490	      10.5
 495.56793	       4.1
 497.24567	       7.1
 512.43378	      37.2	b (5) (1+)
 513.35620	       1.9
 515.49274	       4.0
 518.31909	       3.8
 525.46295	       6.5
 529.26129	      16.9
 543.35870	      15.2	y (5) (1+)-NH3
 547.35669	       5.8
 555.20544	      13.9
 560.38080	      14.9	y (10) (2+), y (5) (1+)
 563.29224	       1.9
 564.24689	       5.3
 569.24072	      15.1
 581.33868	      14.5
 586.21643	       3.3
 596.93457	      20.0
 598.11432	       7.2
 600.36090	       2.5
 603.64801	       5.1
 612.10449	       9.4
 613.11700	      15.5
 618.50079	      11.4
 620.40442	      11.7
 623.49884	      10.1
 625.28241	      26.5	b (6) (1+)
 627.30713	       8.2
 631.52069	       7.7
 635.38794	      12.4
 641.63849	      15.3
 642.51508	      24.8	b (12) (2+)
 644.58826	       6.2
 646.51587	      10.0
 657.38068	      20.1	y (6) (1+)-NH3
 658.55762	       5.7
 662.32300	       3.6
 663.27917	       6.0
 664.48639	       7.7	y (12) (2+)-NH3, y (12) (2+)-H2O
 665.32587	      16.2
 671.34369	       8.4
 673.27417	       3.4
 674.43878	     107.8	y (6) (1+)
 675.43347	      52.3
 676.57690	       2.2
 679.65051	       3.0
 685.19873	      10.3
 686.53198	      14.5
 689.08319	      25.0	b (13) (2+)-H2O
 694.92090	      20.3
 697.85229	      13.8
 698.66382	       5.1
 713.48834	       5.5
 718.07275	       9.2
 719.48230	      19.4
 725.76923	       6.2
 727.67676	      19.5	y (7) (1+)-H2O, y (7) (1+)-NH3
 728.36536	      17.7
 729.62488	       7.9	y (13) (2+)
 733.59583	      15.6
 739.41144	      10.8
 742.53979	      23.2
 745.60974	      83.1	y (7) (1+)
 746.43915	      67.2	b (14) (2+)-NH3, b (14) (2+)-H2O
 747.38434	      18.1
 750.48950	       6.9
 754.69281	      21.3	b (7) (1+)
 755.53271	      23.8	b (14) (2+)
 756.67596	       3.4
 758.51398	      13.7
 763.79626	      63.4
 766.15186	       9.7
 767.39392	       3.7
 770.70062	      19.4
 772.39197	      12.4
 773.52606	      15.5
 775.94153	       5.4
 781.35187	      15.1
 783.44940	       9.7
 784.75305	       2.3
 790.41174	       1.9
 791.39423	       4.3
 794.04358	      39.7
 795.61426	      15.1
 796.43433	       8.1
 798.69073	       3.1
 801.41986	       4.6
 803.44849	      10.9
 805.56586	      24.7
 810.62000	      20.7
 811.69891	      14.9
 819.50787	       2.2
 826.62054	      25.8
 827.50690	      10.4
 828.63837	      28.1
 829.54077	      20.7
 835.54852	      28.3	y (15) (2+)-NH3
 837.48981	      33.8
 840.43896	      14.4
 841.07513	      21.9	y (8) (1+)-H2O, y (8) (1+)-NH3
 842.44922	      64.4
 847.06317	      10.9
 848.51306	      59.5
 849.65405	      17.9
 850.28906	      12.6
 851.19220	      28.6
 852.13782	       8.2
 853.38251	       9.6
 854.66846	     106.8	[M+2H] (2+)-NH3-H2O
 855.45343	     117.7
 858.65363	      33.8	y (8) (1+)
 859.87799	      17.0
 863.26434	      50.1	[M+2H] (2+)-H2O
 863.93671	     145.5	[M+2H] (2+)-NH3
 864.61017	       6.6
 872.70563	       9.8	[M+2H] (2+)+H, [M+2H] (2+)
 873.46649	       2.2
 879.00006	      29.0
 885.57013	      49.6	b (8) (1+)
 886.46991	      19.3
 887.66003	      37.8
 894.03882	      11.5
 897.61334	      12.8
 899.60370	       5.9
 900.58423	      37.8
 913.49518	      69.7
 920.61469	       9.5
 926.39380	       3.6
 927.50201	      85.1
 928.51453	      18.4
 930.50922	      21.8
 938.68335	       3.2
 944.71844	      22.0
 946.82471	     134.4
 956.72662	       7.9
 957.78046	       9.6
 963.51978	      42.7
 968.92401	      60.5
 971.34137	      60.5	y (9) (1+)-H2O
 972.60968	      16.5	y (9) (1+)-NH3
 979.88867	       5.8
 981.61462	       5.1
 986.60510	       6.9
 989.49231	      37.7	y (9) (1+)
 990.62714	       8.3
 992.48004	       8.3
 998.44666	      73.3	b (9) (1+)
 999.57031	      69.5
1000.60974	       7.4
1003.77344	       9.2
1004.40723	       9.8
1012.16284	      62.6
1025.99097	      36.0
1027.94202	      15.6
1043.15259	      30.0
1043.80347	       5.2
1051.79968	       8.8	b (10) (1+)-H2O
1056.90356	      73.0
1058.62854	      63.5
1063.63013	       6.5
1069.50940	      80.3	b (10) (1+)
1070.58057	      52.7
1071.72559	      10.7
1083.92249	       1.9
1092.42773	      34.3
1096.69336	       5.2
1102.99658	      44.4
1112.54346	       3.7
1113.93127	      18.3
1119.41321	      35.3
1124.23743	      38.9
1127.26172	      54.0
1133.46838	      49.3
1144.68347	       6.9
1161.79272	       5.0
1163.67102	       8.0
1165.79431	       2.1
1167.63684	       4.0
1170.73950	       6.1
1174.84680	      72.1
1183.74170	      33.6	b (11) (1+)
1193.73987	       6.2
1213.46729	       8.6	y (11) (1+)-H2O
1214.69922	      16.9	y (11) (1+)-NH3
1215.87708	      23.9
1216.79163	       6.8
1231.81616	      29.0	y (11) (1+)
1232.68469	       7.7
1239.03906	      18.0
1248.51636	      10.2
1265.83154	      11.4	b (12) (1+)-NH3
1266.90906	      11.5
1282.68872	     114.9	b (12) (1+)
1283.84338	     101.6
1284.68860	      25.0
1290.61206	      18.5
1299.54211	       7.5
1319.17395	      43.8
1327.95813	       8.2	y (12) (1+)-NH3
1344.61816	       6.2
1368.79846	      13.8
1375.00183	       3.2
1396.80078	       7.5	b (13) (1+)
1397.65759	       8.7
1443.83154	       6.5
1468.00806	      14.9
1492.96118	      20.4	b (14) (1+)-NH3
1494.09863	       5.7
1509.98694	      24.5	b (14) (1+)
1510.97083	      32.2
1548.90540	      11.2
1562.95605	      11.7
1597.92334	      33.5
