# Supplementary material for: Top-Down and Bottom-Up Identification of Proteins by Liquid Extraction Surface Analysis Mass Spectrometry of Healthy and Diseased Human Liver Tissue
Source: J Am Soc Mass Spectrom. 2014 Sep 3;25(11):1953–61. doi: 10.1007/s13361-014-0967-z (PMC4197381; doi:10.1007/s13361-014-0967-z)
Supplement: Supplementary file 8 — (ZIP 1626 kb) [file 13361_2014_967_MOESM8_ESM.zip › data/GLSTESILIPR_-6_2_57618.txt]

m/z	i	matches
171.29311	4.3
173.22958	30.0
175.47629	53.9
180.34967	11.1
185.40062	6.8
186.19554	2.1
187.07733	3.8
188.25911	19.8
194.80037	12.2
196.28535	8.7
199.24785	8.3
201.13068	16.2
202.39297	8.5
205.16631	19.1
210.84865	25.1
212.25711	2.5
213.22513	10.3
221.23520	8.5
223.50189	20.5
226.60995	6.6
227.25690	6.1
228.13440	11.5
229.30182	23.4
232.25511	12.2
235.22061	5.6
236.31711	6.8
240.25958	18.8
241.07574	10.4
242.09358	21.9
245.20427	4.5
246.19330	4.0
247.13390	6.5
249.25232	25.3
251.60423	4.6
254.01639	15.7
255.35757	42.6
256.28827	4.6
258.33640	5.6
261.17825	7.9
262.20505	12.8
263.07788	3.9
267.06625	14.2
268.17001	8.6
269.89853	9.7
271.28809	10.5
272.26999	740.2	y (2) (1+)
273.34003	54.4
279.17749	9.4
280.22107	6.9
287.12567	7.7
292.85452	9.4
294.14084	10.3
298.35773	16.0
299.29468	35.9
300.51685	8.9
304.97742	36.2
308.10541	10.6
310.30237	14.3
311.36801	3.0
312.23535	17.4
313.55930	4.2
314.30975	15.7
317.22119	4.9
320.37445	15.8
323.57407	18.6
324.31177	11.2
328.40057	14.8
330.18658	6.3
331.30127	35.6
333.26056	6.2
334.39731	18.0
335.61398	8.6
336.37155	25.1
338.25214	4.3
339.29013	8.0
341.36694	22.3
343.37244	6.8
344.28406	18.5
345.73352	5.2
349.24115	17.4
350.34085	15.6
353.46301	10.9
355.20618	30.1
356.20135	12.0
357.41373	5.6
358.40143	11.5
359.44543	14.2
360.22424	5.7
361.30734	23.5
364.34061	2.0
365.23837	8.8
367.31952	9.8
368.27878	3.4
369.23242	2.8
371.34943	2.3
372.23785	2.5
375.40118	34.6
377.23730	3.3
379.20215	8.2
384.33038	21.1
385.35522	574.7	y (3) (1+)
386.35266	91.7
387.22766	4.6
389.50397	42.3
390.28986	9.1
392.39420	22.4
393.37421	21.2
395.34445	6.6
400.36554	27.6
401.40125	9.7
402.20099	18.2
403.23199	7.1
404.26877	2.3
405.38678	11.6
406.32062	10.3
407.37006	14.1
408.12360	13.5
409.32678	7.6
415.42810	12.2
416.58466	9.9
417.40253	12.9
418.23273	11.9
419.26904	2.5
420.33685	3.5
421.31787	6.1
422.57733	13.9
423.27466	22.3
425.09540	30.4
428.28839	10.6
429.49939	18.7
430.20428	13.6
431.35315	24.2
432.30084	19.5
433.30725	10.7
434.36084	11.1
435.40204	4.1
437.17059	11.0
438.54120	24.9
439.24786	6.0
440.39093	12.4
443.27246	7.4
443.92065	8.8
446.51068	10.8
447.26410	20.3
448.44043	14.3
449.82422	14.3
451.43152	64.5
452.23822	51.4
455.02118	22.5
455.83942	44.9
456.46759	26.4
457.36633	2.9
459.36505	52.2
460.31201	14.6
461.27466	25.2
462.30573	9.2
463.32477	9.4
464.66925	30.2
465.32086	12.4
466.45374	15.6
468.17517	15.0
469.45807	14.3
470.34119	42.2
472.27002	5.4
475.65851	23.6
476.31403	12.3
477.76703	37.9
478.43134	19.6
479.21570	20.2
480.51208	8.5
481.97504	15.1
483.38470	7.4
484.21979	31.6
485.44043	58.8
487.01306	18.0
488.43207	78.5	b (5) (1+)
489.43848	19.5
490.75000	96.9
493.81079	1354.6
496.27405	19.2
497.00922	14.1
498.36536	310.7	y (4) (1+)
499.39783	123.3	y (9) (2+)-H2O, y (9) (2+)-NH3
500.17987	14.7
501.02167	14.8
502.27527	9.7
503.26257	34.6
504.31439	41.7
505.35333	16.2
506.66614	21.0
507.58411	70.0
508.46509	208.3	y (9) (2+)
509.33148	5.1
511.15582	3.2
512.71344	39.2
514.29974	12.5
515.47406	27.0
516.37506	20.4
518.20038	67.2
519.62878	13.2
520.86633	21.5
522.41455	12.2
523.52460	3.6
526.58746	19.1
528.17261	41.9
529.30853	7.7
531.34747	43.1
532.28009	43.7
533.27997	69.2
534.48187	73.6
535.59058	41.0
536.31549	14.4
537.51129	41.0
538.53461	26.0
539.30444	27.8
540.20032	45.2
541.32806	29.6
542.72333	16.8
544.21057	63.4
546.40137	15.8
547.48859	58.5
548.59515	22.7
549.36749	111.2
550.32129	49.0
551.38013	15.4
552.21466	20.6
554.21582	33.0
555.21906	23.9
556.45850	101.4	y (10) (2+)-H2O, y (10) (2+)-NH3, b (6) (1+)-H2O
557.30151	82.5
558.35132	146.0
561.89014	39.1
564.32263	46.3
565.34338	101.4	y (10) (2+)
566.28485	51.2
568.65631	34.4
569.95538	49.9
570.97260	110.2
571.86224	62.3
572.84857	19.8
575.47717	958.5	[M+2H] (2+)-NH3-H2O, b (6) (1+)
576.29919	468.6
577.21661	123.7
578.04272	32.9
579.18536	113.7
580.63879	31.9
581.34857	34.2
582.01392	27.2
583.73407	156.7
584.55627	589.7	[M+2H] (2+)-H2O, [M+2H] (2+)-NH3
585.30365	242.3
587.08380	24.9
600.48798	10.6
601.24744	67.2
602.53033	4.7
607.47601	21.9
611.39722	109.1	y (5) (1+)
612.37756	22.9
613.33423	12.4
614.34637	6.4
618.27942	6.5
623.15637	48.0
627.40369	28.3
631.02948	22.6
632.16772	18.2
633.35327	6.8
635.39795	12.6
637.18054	9.9
637.95972	36.2
638.77203	11.7
640.49646	6.8
641.39551	39.1
642.33130	19.4
644.07251	12.7
645.12451	29.0
649.46948	10.8
651.37561	15.5
652.16107	38.0
652.77649	5.5
653.58447	23.6
655.14001	27.8
656.54559	5.2
658.67114	54.2
659.48401	5.8
660.84271	24.7
661.44965	3.1
663.33051	9.5
664.09454	20.1
665.10492	17.3
666.53894	13.8
667.57440	6.3
670.33899	88.9	b (7) (1+)-H2O
671.22144	70.0
672.44556	8.0
674.51105	51.4
676.89771	31.7
680.03894	40.9
681.49445	9.6
682.47217	7.3
683.81372	22.5
685.38049	14.4
686.64923	10.5
687.99805	43.2
688.67816	180.3	b (7) (1+)
689.45502	26.3
691.89282	14.8
692.51776	18.2
695.52448	10.8
696.57544	45.9
698.53369	147.6	y (6) (1+)
699.62030	139.7
701.37268	13.9
702.90027	7.1
704.60504	5.3
708.46045	7.6
710.54718	39.6
711.60071	37.2
712.50159	19.2
713.43329	69.1
714.62170	35.9
715.91034	25.3
718.44092	13.6
719.48193	41.0
721.39209	26.6
722.94916	29.8
724.77771	122.3
725.61151	12.4
726.56873	42.9
727.19537	1.9
730.53864	36.9
731.16229	33.0
732.44611	25.5
733.50903	2.7
736.75922	10.2
737.48163	28.6
738.59772	42.1
739.42505	31.6
741.23376	44.9
742.48053	18.8
743.90546	24.7
744.65405	34.0
746.83069	17.5
747.65479	16.1
748.93616	12.9
751.10388	38.6
751.89203	29.4
753.42200	28.7
754.88000	20.5
756.35272	78.6
757.78876	40.2
758.62695	33.0
759.56879	27.8
761.71234	7.9
764.00696	8.9
765.36920	145.0
766.33154	51.7
767.45160	4.1
768.65759	5.4
774.39423	107.9
776.08783	16.7
777.27429	11.9
779.60114	3.8
780.97412	34.3
781.75305	32.6
782.53094	38.0
783.55627	177.8	b (8) (1+)-H2O
784.73260	74.2
785.74902	9.3
787.02234	19.7
790.08344	53.9
792.57941	5.9
793.67706	14.1
796.05792	42.2
798.48260	23.8
799.27277	11.1
801.41345	422.8	b (8) (1+)
802.51111	157.9
808.27673	5.4
810.44867	2.2
812.05225	14.2
814.45355	9.1
815.75006	11.3
816.63336	19.3
818.35980	6.2
821.99109	32.0
822.59503	13.5
824.55457	5.0
825.34991	10.7
826.58551	60.8
827.61053	84.9	y (7) (1+)
828.48462	24.0
831.68970	21.6
837.55121	17.7
838.65936	13.0
841.45795	9.6
844.18945	3.5
845.93890	47.2
846.54932	20.7
848.25677	17.3
851.51837	25.8
852.51251	22.7
859.16284	35.1
860.46765	13.6
861.52502	21.9
862.27142	7.6
863.21838	18.3
865.52942	5.1
866.63989	10.0
869.60938	10.2
870.48718	14.5
871.19080	3.5
872.43024	15.4
876.51764	8.6
878.31677	19.3
879.35364	69.5
879.96265	3.4
882.24133	5.2
885.63556	3.1
886.67346	38.5
887.66565	8.9
888.53955	7.0
889.54419	14.0
894.37372	4.4
896.41632	296.3	b (9) (1+)-H2O
897.57617	110.2
898.89417	33.5
900.59277	9.4
901.74933	34.5
902.72314	11.2
904.63190	12.6
907.53284	15.3
908.38013	7.6
910.58350	9.5
911.60126	29.6
914.55316	879.1	b (9) (1+)
915.58160	259.0
916.25250	10.3
924.45013	32.8
925.65637	7.9
928.62335	59.5
929.53766	32.9
936.61951	4.4
937.50464	14.7
939.60687	17.0
940.69507	30.3
942.47961	23.3
943.56653	7.7
945.53534	10.6
947.55072	15.5
951.48975	12.8
954.53149	10.6
969.07910	30.5
970.28534	12.3
971.62042	20.2
976.90924	7.1
983.27759	6.3
986.44623	355.7
987.55920	15.6
990.94000	7.8
991.61475	7.9
997.46826	2.1
998.42065	6.5
1000.70782	9.1
1001.58264	4.4
1002.48950	7.4
1004.55463	16.4
1007.99011	12.9
1009.52423	5.3
1010.45825	15.7
1011.59222	4.4
1014.76312	22.7
1015.53473	20.7
1016.55627	19.4
1017.63245	4.9
1020.40100	13.5
1025.61108	2.9
1027.54004	10.0
1040.46716	10.4
1067.78418	6.3
1114.50281	7.6
1143.60217	6.2
1147.79919	6.7
