# Supplementary material for: Top-Down and Bottom-Up Identification of Proteins by Liquid Extraction Surface Analysis Mass Spectrometry of Healthy and Diseased Human Liver Tissue
Source: J Am Soc Mass Spectrom. 2014 Sep 3;25(11):1953–61. doi: 10.1007/s13361-014-0967-z (PMC4197381; doi:10.1007/s13361-014-0967-z)
Supplement: Supplementary file 8 — (ZIP 1626 kb) [file 13361_2014_967_MOESM8_ESM.zip › data/ISGQEVNEAACDIAR_-6_4_3454.txt]

m/z	i	matches
240.24962	7.4
241.21408	7.8
246.19781	6.6
249.29578	11.2
254.42151	5.1
255.07341	4.9
256.29739	20.4
257.22516	9.8
258.12567	4.9
262.27881	18.6
265.33752	8.9
266.32620	11.1
267.26495	6.3
268.38300	6.0
272.32767	4.0
275.39316	6.4
283.27402	12.0
284.35043	7.8
285.59042	10.0
288.09802	7.4
293.21173	1.9
299.39758	1.8
301.17151	6.0
303.62943	5.6
312.29517	8.1
314.33960	10.8
314.98431	14.4
315.60187	31.3
323.64825	11.0
324.36780	16.7
325.27612	14.6
326.45319	3.7
328.27133	4.3
334.98120	6.7
340.16226	2.7
341.32025	7.4
342.40717	3.0
343.31409	4.6
348.29468	4.8
356.27094	19.7
358.33380	21.0
359.34100	72.1	y (3) (1+)
360.41602	9.1
365.33884	4.8
367.29114	8.6
369.36221	13.5
370.40192	14.9
371.50781	6.2
372.49341	42.8
373.27399	12.9
374.58289	13.1
376.48105	29.7
384.21490	29.6
386.28467	20.9
390.71701	7.7
393.29486	5.7
394.24234	30.3
397.26410	11.2
402.13544	40.1
403.38782	12.7
404.80994	10.5
405.41696	2.8
409.41672	10.9
410.41077	4.9
411.37982	8.3
412.53040	16.6
414.27954	17.3
415.48569	9.0
421.54016	12.9
426.46570	10.4
427.28061	7.5
428.28622	27.0
432.19171	18.3
434.37311	3.1
437.32651	10.0
438.46460	14.5
440.33463	18.8
441.42123	16.7
442.43817	21.3
448.15747	6.8
450.66443	12.4
452.38898	6.2
453.26593	35.5
454.27545	33.1
455.27878	4.6
456.29697	18.1
461.28882	2.7
465.33478	31.8
466.29163	18.4
467.41083	10.8
469.38147	7.6
470.50470	24.5
473.18549	38.7	y (9) (2+)-NH3, y (9) (2+)-H2O
474.50543	81.9	y (4) (1+)
475.67358	9.2
480.45355	11.8
482.41309	52.9	y (9) (2+)
483.28259	65.0
484.19397	25.2
486.37701	5.8
487.27820	9.1
490.26093	20.9
493.54761	9.5
497.21405	13.1
498.29175	15.4
500.27686	56.4	b (10) (2+)
501.14325	98.4
502.44678	21.6
503.30255	7.3
509.55188	14.0
511.23688	16.2
512.14099	17.0
515.27722	78.2	b (5) (1+)
516.26050	4.4
522.55469	4.9
523.32568	3.5
527.42908	10.3
528.49084	3.8
530.59222	36.8	y (10) (2+)
538.41669	9.7
539.07190	36.9
540.50238	10.9
544.34332	19.5
545.42938	4.7
550.58234	10.4
552.77484	12.8
554.38507	14.9
556.16058	18.1
557.38373	6.5
559.24280	4.0
563.34515	11.1
565.15857	2.7
567.30457	24.2
568.54333	5.1
569.43091	16.6
572.32062	4.3
573.38257	3.5
575.28046	6.1
576.31848	6.6
577.39734	226.1	y (5) (1+)
578.43488	31.8
579.31262	10.8
580.38489	7.0
584.45190	5.8
585.43262	24.5
586.49652	31.1
589.30194	12.7
592.41412	5.4
594.39532	6.0
596.24841	51.3	b (6) (1+)-H2O, y (11) (2+)
597.35583	14.4
598.50708	11.9
602.46069	6.9
604.54254	9.7
609.40948	6.3
610.46893	29.1
614.43707	61.0	b (6) (1+)
615.12537	21.2
615.85223	21.5
616.45911	7.8
619.43451	21.2
620.41010	5.0
622.40247	6.7
623.35242	10.4
625.40527	16.6
626.34357	2.1
628.44006	2.5
629.70184	16.7
630.50574	7.7
631.42859	2.1
635.42926	7.3
637.61310	34.4
638.45898	3.3
639.35486	25.8
640.55780	56.2
641.45111	18.1
643.41486	26.6
648.37329	273.6	y (6) (1+)
649.49194	57.0
651.40948	136.3	y (12) (2+)-NH3, y (12) (2+)-H2O
655.52698	11.0
656.54895	2.8
657.28973	9.2
658.31427	18.9
659.98041	83.0	y (12) (2+)
660.71271	7.3
661.54242	5.3
664.33582	6.5
666.43097	10.7
671.24493	20.5
671.95465	18.4
673.39136	43.8
674.06439	13.7
676.44928	16.2
677.46661	11.6
678.58435	3.7
680.20099	82.8	y (13) (2+)-NH3
682.33435	3.9
683.25470	36.5
688.72705	267.8	y (13) (2+)
690.40564	21.1
692.46069	15.3
693.76025	6.0
694.42944	5.8
695.38092	24.1
696.16260	19.0
697.11627	26.6
700.96582	7.4
702.06488	30.0
704.36914	23.1
708.36517	6.2
709.59698	34.9	b (7) (1+)-H2O
711.46454	89.4	b (7) (1+)-NH3
712.32178	11.6
713.33502	12.8
714.68671	45.7
715.38928	23.7
716.62097	33.1
717.45636	20.0
718.69232	15.9
719.40906	409.8	y (7) (1+)
720.49725	141.4
721.53418	41.1
722.78735	36.3
723.46667	63.3	y (14) (2+)-H2O, y (14) (2+)-NH3
724.08502	52.9
726.49738	10.4
728.46399	70.3	b (7) (1+)
729.62054	33.0
730.51587	17.8
732.12555	58.1	y (14) (2+)
734.41943	46.2
735.26587	46.9
739.15411	71.4
740.06201	32.2
741.52020	46.7
744.14685	70.7
745.38171	63.0
747.69354	13.5
749.74976	26.8
753.50067	52.0
754.74951	14.9
756.45197	30.3
758.20532	32.6
758.83954	16.8
761.65778	18.8
764.01166	19.3
765.98486	87.9
766.73694	23.2
767.59277	6.3
769.81537	21.1
770.46246	78.2
771.47900	140.0	[M+2H] (2+)-NH3-H2O
772.99725	33.6
773.90747	5.8
774.70428	27.4
777.96686	57.7
779.23383	580.5	[M+2H] (2+)-NH3, [M+2H] (2+)-H2O
780.03326	299.6
780.87201	25.0
792.52478	14.1
794.19403	2.3
797.44769	18.7
805.59833	30.3
808.42584	7.3
812.49652	30.2
820.88287	7.4
822.62183	27.3
824.46039	8.4
825.63043	31.9
831.49384	2.7
835.43329	9.2
836.48016	3.7
839.44720	95.4	b (8) (1+)-H2O
840.46948	81.5	b (8) (1+)-NH3
841.44507	8.9
847.54694	19.9
848.53125	246.3	y (8) (1+)
849.53345	144.2
852.76349	9.4
854.44165	4.7
855.44830	6.3
857.51843	79.6	b (8) (1+)
858.89850	30.3
860.28931	11.2
864.64526	17.7
865.59589	10.8
866.46448	36.1
868.45575	9.1
870.55139	5.6
873.10577	7.3
874.56293	4.5
876.67615	4.6
881.61530	9.0
883.52515	7.0
885.40717	3.0
886.41406	17.0
888.91650	49.8
894.00006	69.1
897.66968	17.1
898.57556	2.5
900.59442	3.0
910.57886	14.6
911.70599	52.3	b (9) (1+)-NH3
912.52521	15.1
913.41937	3.0
915.91766	30.4
916.52167	29.3
917.62360	36.8
919.54584	40.5
921.94550	30.0
922.93134	61.1
924.45648	2.6
927.78333	18.3
928.61224	45.3	b (9) (1+)
929.75146	7.0
932.00470	22.7
934.94104	10.8
936.52643	12.3
938.72015	34.9
940.30237	13.8
942.55084	35.9
944.52222	62.8	y (9) (1+)-H2O
945.63043	29.8
946.50586	8.8
952.96899	36.8
954.06677	100.0
954.68646	32.2
957.21356	11.0
959.02728	42.4
962.52252	686.0	y (9) (1+)
963.61951	261.0
964.53168	14.9
965.44250	6.3
971.50262	18.7
973.80426	4.0
976.30914	38.0
979.22833	14.6
981.50330	42.1	b (10) (1+)-H2O
982.47296	54.5	b (10) (1+)-NH3
983.40833	42.2
985.60217	65.6
989.31360	54.4
991.51117	2.7
992.95972	10.1
998.08331	34.0
999.38763	78.9	b (10) (1+)
1000.57068	18.4
1001.69757	19.2
1002.44897	5.7
1004.59186	7.2
1007.98676	9.5
1009.12067	25.4
1011.54993	14.0
1013.82074	25.8
1015.16260	27.8
1017.33087	36.2
1018.55194	19.1
1021.60925	26.9
1022.57880	10.5
1023.60205	21.3
1031.44006	10.0
1034.47083	12.7
1035.37317	9.7
1036.05444	17.8
1037.05505	30.8
1043.57397	18.5
1044.65833	32.3
1045.73975	50.6
1049.72583	24.6
1051.58447	3.2
1053.59131	4.1
1055.95178	7.8
1058.57507	8.9
1059.70007	16.3
1061.50037	222.5	y (10) (1+)
1062.57324	151.5
1063.71570	21.2
1069.60999	15.0
1072.57605	21.2
1073.71216	37.2
1074.71741	275.3
1075.59692	323.6
1076.66919	118.2
1077.65955	21.3
1085.40503	23.5
1087.03821	13.2
1088.42676	16.7
1102.64148	16.7
1103.57703	8.5
1104.60120	21.2
1105.71021	69.1
1110.06042	16.7
1111.58044	11.3
1114.66833	9.8
1119.90918	5.7
1130.66443	9.4
1132.67493	24.5
1138.83594	2.8
1140.63208	7.4
1145.54004	15.3
1148.53027	7.7
1149.15881	5.5
1152.61804	4.8
1165.53979	12.2
1166.69348	40.5
1173.82117	12.7
1174.88708	9.3
1175.82422	8.0
1176.75037	9.2
1178.80811	16.6
1179.73108	11.2
1182.48352	12.6
1183.60803	15.3
1185.73120	5.9
1189.45117	3.0
1190.65649	184.6	y (11) (1+)
1191.62170	148.4
1192.57251	34.6
1201.07800	5.2
1202.99451	15.6
1203.87134	10.8
1208.20496	2.5
1215.60449	2.2
1217.59180	49.4	b (12) (1+)
1218.51563	11.6
1219.70178	16.0
1238.63586	3.1
1240.69873	12.0
1252.62720	8.9
1258.14722	16.9
1271.69104	3.2
1285.67517	16.7
1292.82959	2.3
1296.75818	26.5
1299.70972	16.8
1306.77527	3.0
1312.60168	3.0
1313.68018	38.3	b (13) (1+)-NH3
1314.53259	5.9
1318.60107	4.9
1319.72742	5.9
1330.70654	25.7
1331.65906	39.7
1332.90845	11.4
1348.62280	6.0
1358.92810	23.3
1359.68372	8.1
1374.81177	4.4
1375.67175	23.6
1376.77576	48.6
1377.83594	10.6
1383.58386	13.3
1385.88855	5.5
1395.81067	12.4
1402.84106	10.7
1403.63147	7.2
1446.58203	2.0
1474.08911	23.0
1499.64954	10.5
1539.80090	8.1
