# Supplementary material for: Top-Down and Bottom-Up Identification of Proteins by Liquid Extraction Surface Analysis Mass Spectrometry of Healthy and Diseased Human Liver Tissue
Source: J Am Soc Mass Spectrom. 2014 Sep 3;25(11):1953–61. doi: 10.1007/s13361-014-0967-z (PMC4197381; doi:10.1007/s13361-014-0967-z)
Supplement: Supplementary file 8 — (ZIP 1626 kb) [file 13361_2014_967_MOESM8_ESM.zip › data/GPGTSFEFALAIVEALNGK_-6_4_38800.txt]

       m/z	          i	matches
 295.21713	       7.8
 299.14398	       9.9
 301.44635	       6.2
 313.69324	       8.0
 318.12347	      38.9	y (3) (1+)
 325.14484	       3.2
 338.32712	       3.8
 347.37042	       4.4
 349.23459	      12.8
 357.35367	       7.2
 364.39590	      30.0
 377.35107	       7.6
 379.49438	       5.1
 381.31131	       8.1
 383.32217	       3.0
 385.27954	       5.6
 387.20309	      50.9
 407.33539	       3.8
 408.17010	      12.2
 414.30963	      28.8	y (8) (2+)-NH3, y (4) (1+)-NH3
 421.22568	       8.4
 423.30392	       8.6
 431.41876	      18.1	y (4) (1+)
 432.74750	       9.9
 437.42099	       4.4
 443.13916	       8.8
 451.30048	      12.7
 465.74808	       3.7
 467.35425	      24.2
 468.23810	      32.1
 470.40375	      17.3
 476.12640	       3.9
 480.45627	      15.1
 483.33862	       9.7
 485.22131	      37.1	y (5) (1+)-NH3
 488.33420	       3.0
 489.12857	       9.0
 494.33469	       6.9
 502.30414	      56.4	y (5) (1+)
 503.30737	      40.2
 504.37283	      14.0	b (10) (2+)
 507.26953	       7.4
 511.43439	       7.3
 513.49219	      12.2
 517.63708	      19.0
 518.46527	      12.4
 523.78107	      14.0
 529.42535	       5.9
 532.26788	       5.3
 533.11896	       5.0
 534.32788	       3.2
 541.21814	      27.9	y (11) (2+)-NH3, y (11) (2+)-H2O
 553.25226	      21.7
 556.28833	       8.7
 558.28168	       2.7
 564.36469	      15.6
 573.45148	      17.5
 574.52539	       7.3
 576.55450	      15.1
 578.55688	      18.2
 579.85101	       7.2
 582.27496	      15.5
 587.01849	      31.4	b (12) (2+)-H2O
 595.37244	      21.9
 597.52985	       7.8
 598.48029	       5.6
 599.32361	       9.8
 600.54492	      13.9
 601.31458	      25.1
 602.50653	      10.5
 608.34613	       8.3
 612.44781	       5.4
 613.35089	      11.5	y (6) (1+)-H2O
 614.47144	      10.7	y (12) (2+)-H2O, y (12) (2+)-NH3, y (6) (1+)-NH3
 616.26959	       6.2
 617.98682	      25.8
 618.75629	       5.5
 621.54944	      15.6
 622.68848	      49.5	y (12) (2+)
 627.46539	      23.1
 628.86005	       4.8
 631.31873	      72.3	y (6) (1+)
 632.51257	      26.7
 640.14404	       5.9
 642.40692	      10.2
 648.18195	      18.5
 650.51282	       5.3
 658.24554	      69.7	b (7) (1+)-H2O
 659.44574	      37.7
 663.68146	      10.1
 668.30341	       6.8
 670.73486	      21.1
 673.01056	      15.9
 675.79523	      10.6	b (7) (1+)
 676.41150	       4.8
 677.10480	       8.5
 678.61383	       6.6
 684.16003	      22.5
 687.46259	       7.9
 688.43732	      11.0	y (13) (2+)
 692.40277	      27.7
 693.20251	       2.8
 695.39026	       7.4
 696.43329	       2.7
 713.28320	      26.7	y (7) (1+)-NH3
 716.46252	       2.0
 725.30939	      15.0
 730.57043	      63.7	y (7) (1+)
 731.47668	      86.9
 732.43317	      16.7
 733.41382	      16.2
 735.59161	       2.0
 737.41034	      16.4	b (15) (2+)-H2O
 743.36029	       4.9
 745.46606	      16.7	b (15) (2+)
 748.50659	       9.5
 750.43225	      20.1
 751.30176	       5.2
 753.42780	      11.3	y (14) (2+)-NH3
 763.63397	       7.7
 764.38062	      11.5
 766.18579	      11.9
 767.52539	      11.1
 769.44116	       4.4
 776.01300	      13.6
 781.76129	       6.9
 787.51721	      15.2
 788.70001	      11.4
 789.47552	       1.9
 792.59430	       8.6
 793.53284	       5.7
 796.53119	       4.4
 797.77161	      17.6
 799.81342	      23.2
 803.30273	      15.9
 805.38159	      45.2	b (8) (1+)-H2O, y (15) (2+)
 806.85547	      16.5
 808.30396	      17.2
 813.34607	      21.6
 816.36707	       7.1
 819.50061	       7.4
 821.46765	      10.9
 823.54681	     127.1	b (8) (1+)
 826.43958	      15.1	y (8) (1+)-NH3
 828.11407	      14.0
 829.36798	       7.2
 830.59436	      13.0
 834.51361	      21.0
 835.56744	      32.4
 838.63928	      43.4
 841.45911	      13.9
 843.62292	     142.2	y (8) (1+)
 844.63239	      34.3
 845.54211	      30.6
 847.50568	      11.2	y (16) (2+)-NH3
 848.38141	      17.8
 849.52325	       3.1
 851.66827	       7.7
 852.61316	      34.1
 855.24036	      31.2	y (16) (2+)
 858.55829	      37.2
 859.28754	      11.3
 859.93536	      33.9	b (17) (2+)
 861.72992	      13.3
 864.40436	      32.4
 867.55908	      22.9
 872.81079	      22.7
 876.37781	      95.8	b (9) (1+)-H2O
 877.39587	      22.1
 878.49933	       2.7
 879.68585	       2.5
 887.64063	       5.2
 888.52032	       6.0
 892.64136	       5.5
 894.40869	      41.7	b (9) (1+)
 896.45087	      13.8	y (9) (1+)-H2O
 897.52264	      45.3	y (9) (1+)-NH3
 898.77216	      16.4
 899.41943	      25.6
 901.28223	      15.5
 902.60168	       4.0
 905.82642	      34.6
 908.47900	       8.0
 910.85840	      72.8
 912.22803	      21.8
 913.44049	      51.4
 914.55750	     161.9	y (9) (1+)
 915.62054	     148.6
 916.97601	      41.0
 917.72168	      82.2
 918.61401	      42.9
 919.39252	      20.4
 921.28491	      29.5
 922.81647	      16.4	y (18) (2+)-H2O
 925.54053	      18.0
 927.41089	      18.5
 928.52167	       5.0
 932.62042	      17.6	y (18) (2+)
 933.62238	       7.8
 934.52014	      27.9
 935.83258	      21.6
 940.58783	      26.2
 943.30231	     112.0	[M+2H] (2+)-NH3-H2O
 944.21039	      70.4
 945.63629	      16.7
 946.55255	      25.2
 948.19727	      55.1
 951.14142	      63.7
 951.95410	      12.6
 952.66754	      92.0	[M+2H] (2+)-NH3, [M+2H] (2+)-H2O
 953.54095	      16.3
 954.44025	       8.7
 961.58972	       2.0
 967.55493	      31.8
 971.41101	       6.9
 972.55627	      33.9
 979.60675	       7.8
 980.64069	       7.6
 981.58588	      33.0
 989.57739	      47.5	b (10) (1+)-H2O
 990.44440	      26.9
 991.53156	       2.5
 993.00580	      21.7
1001.54669	      12.4
1003.46014	       7.9
1007.65955	      72.8	b (10) (1+)
1008.78076	      44.5
1009.47723	      26.5	y (10) (1+)-H2O
1010.65448	      45.3	y (10) (1+)-NH3
1012.28192	      41.4
1018.55188	      37.0
1022.62622	      60.9
1024.41345	      45.9
1027.00940	      14.5
1027.71802	     118.6	y (10) (1+)
1028.63245	      59.8
1029.51111	      39.5
1030.65222	       6.2
1036.15210	      59.5
1037.36682	       4.2
1039.24426	      17.5
1042.71448	      46.0
1043.79004	      39.9
1045.66492	      26.2
1046.59009	      15.3
1059.95569	      72.0	b (11) (1+)-H2O
1060.65759	      61.7
1061.47144	       8.2
1062.43884	      11.8
1064.22998	      13.2
1069.72375	      16.9
1070.68274	      69.3
1071.58350	      42.4
1074.73267	      64.5
1076.25146	       5.1
1077.66504	      56.0
1078.47498	      98.0	b (11) (1+)
1079.83472	     175.1
1080.65344	      17.9	y (11) (1+)-H2O
1083.78162	       6.0
1087.34119	      28.0
1094.03076	      41.5
1097.53784	      25.1
1098.75745	      94.2	y (11) (1+)
1099.70435	     190.4
1100.65808	      38.1
1102.09375	      38.4
1106.47986	       2.9
1108.43311	      29.5
1110.49927	      48.1
1111.21655	      45.7
1112.71228	      14.3
1113.60437	       4.3
1114.71448	      18.1
1116.55701	      15.9
1118.87561	      11.1
1134.75037	       8.0
1137.46143	       7.3
1141.66968	       9.4
1144.07544	      78.6
1146.49146	       9.7
1147.73999	       5.7
1150.75562	      30.1
1154.55408	      17.4
1155.19897	       8.9
1156.65442	       7.5
1167.08899	      51.3
1168.63660	       6.0
1171.52734	       6.2
1173.62598	       8.6
1174.50146	      21.5
1180.27173	       8.4
1182.47021	       2.4
1183.16907	      10.4
1191.54602	      60.0	b (12) (1+)
1192.65735	      31.3
1193.61841	      38.8
1195.89453	      16.1
1203.52588	      20.3
1204.63843	      23.3
1208.52856	      25.9
1209.56555	       9.0
1211.65002	      51.2
1215.31934	      35.8
1216.90491	       2.9
1221.46802	      14.4
1222.56958	      13.0
1226.56799	       5.5
1228.54456	      14.6	y (12) (1+)-NH3
1229.90308	       6.5
1235.57739	       3.1
1238.07764	      20.2
1238.83203	      17.7
1241.65588	      10.4
1245.84058	     129.2	y (12) (1+)
1246.89368	     142.1
1247.57520	      15.9
1248.37769	      20.2
1256.32068	       4.1
1262.66235	      23.2
1265.90430	      26.8
1266.74475	       6.8
1272.49426	      36.6	b (13) (1+)-H2O
1273.60315	      16.8
1274.66357	      15.3
1284.46509	      15.0
1287.84802	       3.3
1289.72144	      17.7
1290.65076	      59.2	b (13) (1+)
1291.71631	      13.8
1292.40894	      61.5
1293.91040	       8.6
1295.56873	       9.4
1297.07568	       3.3
1298.85645	      13.3
1308.66992	       8.2
1316.81567	      16.2
1318.16394	       5.3
1321.72717	       2.4
1341.58447	       3.9
1353.89087	      17.3
1354.66028	      13.9
1356.86755	       2.7
1357.70081	      21.0	y (13) (1+)-NH3
1358.82544	       5.3
1359.74231	      17.6
1374.91577	      68.2	y (13) (1+)
1376.56384	      33.8
1394.71448	       3.4
1401.57751	       7.1
1402.99927	      24.9
1403.99243	       6.8
1405.64404	       8.7
1418.73193	       6.0
1419.39844	      48.3	b (14) (1+)
1420.24658	      29.1
1420.91187	       4.5
1423.16394	       8.3
1426.75269	       2.2
1429.81396	      12.1
1462.83081	      17.0
1483.40198	      23.0
1489.03564	       7.7
1490.76245	      23.0	b (15) (1+)
1491.86072	      33.2
1493.43921	      15.7
1504.82495	      10.8	y (14) (1+)-NH3
1521.85559	      40.8	y (14) (1+)
1522.77551	      61.3
1523.41040	      11.0
1568.99426	       6.9
1585.62292	      18.3	b (16) (1+)-H2O
1603.97925	      49.3	b (16) (1+)
1604.91138	      27.1
1605.82556	      18.2
1609.09607	      22.8	y (15) (1+)
1609.92419	      49.9
1610.82727	      31.6
1706.00000	      11.6
1710.83191	      12.1
1711.87891	      15.0
1717.51929	      18.8	b (17) (1+)
1723.16675	       9.0
1750.03113	       7.7
1767.28589	      11.2	y (17) (1+)
1776.10828	       6.9
1781.91406	      23.8
1835.90259	      23.2
1903.03296	      17.7
1904.67273	       9.9
