# Supplementary material for: Top-Down and Bottom-Up Identification of Proteins by Liquid Extraction Surface Analysis Mass Spectrometry of Healthy and Diseased Human Liver Tissue
Source: J Am Soc Mass Spectrom. 2014 Sep 3;25(11):1953–61. doi: 10.1007/s13361-014-0967-z (PMC4197381; doi:10.1007/s13361-014-0967-z)
Supplement: Supplementary file 8 — (ZIP 1626 kb) [file 13361_2014_967_MOESM8_ESM.zip › data/AGWSLEDVDIFEINEAFAAVSAAIVK_-6_2_61791.txt]

       m/z	          i	matches
 259.40237	       9.3
 277.37274	       1.9
 320.29929	       5.9
 331.35199	      10.3
 332.66544	       7.0
 360.42139	      25.0
 371.52747	       5.3
 426.97040	       2.6
 429.35760	       5.2
 430.86786	       5.4
 440.47546	       7.5
 443.43982	       7.3
 445.59885	       7.0
 459.63959	       8.6
 477.44107	       4.3
 482.31644	      19.3
 486.19958	       9.2	b (13) (3+)-H2O
 487.30231	       6.7
 488.32227	      17.0	y (10) (2+)
 490.34290	       3.3
 493.26776	      12.0	b (13) (3+)
 501.24377	      18.1	y (5) (1+)
 502.32300	      15.3
 506.00403	       7.2
 515.24646	       6.9
 516.25708	      18.5	y (11) (2+)-NH3, a (14) (3+)-NH3
 522.31512	       3.7
 527.46637	      16.6
 537.31610	      12.4
 542.27429	       7.7
 545.33185	       6.2
 555.89893	       9.4
 576.25220	       2.5
 581.34851	      12.9	a (16) (3+)-H2O
 588.31091	      49.0	a (16) (3+), y (6) (1+), y (12) (2+)
 589.61963	       8.3
 604.70490	      13.6
 633.73560	      24.2
 644.46198	       4.3
 645.56177	      15.3
 646.39362	      28.6	b (17) (3+), y (13) (2+)
 668.37811	       6.0
 669.56799	      10.8	y (7) (1+)-H2O, b (18) (3+), y (19) (3+)
 676.32373	       3.6
 679.52710	      12.8
 682.57831	      12.6	b (12) (2+)
 687.50476	      17.4	y (7) (1+), b (19) (3+)-H2O
 688.76428	      49.6	b (19) (3+)-NH3
 689.47675	      10.5
 701.61053	       8.7
 706.38672	      12.4
 709.82324	       9.7
 716.63300	      24.5	a (20) (3+)
 758.08350	      18.2	y (8) (1+), y (15) (2+)-NH3, y (15) (2+)-H2O
 759.33527	      39.0	b (7) (1+)
 761.50214	      12.1
 762.57947	      28.5
 766.51031	      16.1	y (15) (2+)
 777.63501	      14.8
 778.31854	       7.5
 786.03058	      17.1	b (14) (2+)-H2O
 809.45294	       3.6
 810.52936	      13.9
 812.53906	      17.3	a (8) (1+)-H2O, y (23) (3+)-NH3, y (23) (3+)-H2O, y (9) (1+)-NH3
 813.94885	       9.9
 822.52051	      12.7
 824.53741	       9.0
 827.51367	      30.7
 829.71979	      37.9	y (9) (1+), a (8) (1+)
 830.69629	      24.0	a (24) (3+), y (16) (2+)-H2O
 831.66138	       5.1
 833.62189	       7.5
 834.58557	       3.6
 840.81409	       4.5
 841.68652	      33.5
 847.47406	       5.9
 849.38245	       4.3
 851.95929	       9.3	b (15) (2+)-NH3
 858.42139	      44.8	a (25) (3+)-NH3, a (25) (3+)-H2O, b (8) (1+)
 859.88184	     180.6	b (15) (2+)
 860.57672	      63.6
 861.67828	       5.9
 863.41901	      19.1
 868.69769	      31.0	b (25) (3+)-NH3
 870.55420	       4.1
 871.29181	       6.3
 878.47375	      10.0
 879.52521	       6.2
 885.71594	      17.6	b (16) (2+)-H2O
 887.46960	       9.5	y (17) (2+)-H2O, b (16) (2+)-NH3
 888.61389	       6.7
 893.04675	      59.1	y (25) (3+)-H2O, y (25) (3+)-NH3
 895.38361	      83.1	b (16) (2+)
 897.80835	      16.6
 904.64642	      21.4
 905.43115	      23.8
 906.94452	      13.4
 908.46411	      34.6
 911.63885	      11.6
 914.73248	      25.5
 932.51697	       3.5
 947.01379	      33.5	a (17) (2+)-NH3
 960.02362	      13.7	b (17) (2+)-H2O, b (17) (2+)-NH3, y (10) (1+)-NH3
 960.93665	      12.7
 961.55640	      88.6
 967.21906	      14.2
 969.30981	      55.7	b (17) (2+)
 970.13110	      39.4
 971.20544	      24.5
 973.44019	       5.2
 976.83264	      15.1	y (10) (1+)
 977.75415	       7.4
 978.55096	      34.8
 997.55103	      12.8
1004.53790	       5.3
1005.64874	      41.7
1006.39294	      12.1
1013.93329	      10.0
1015.56921	      59.9
1016.33917	      20.9	a (19) (2+)-H2O
1022.57184	       3.7
1029.58484	      37.5	y (11) (1+)-H2O
1032.72180	      14.5
1034.57764	      10.4
1036.93713	       4.6
1040.11902	      40.0	a (10) (1+)-H2O, b (19) (2+)
1047.54382	      15.6	y (11) (1+)
1048.76709	       8.5
1051.57239	       2.4
1056.16248	      28.1
1058.58875	       5.7
1059.58423	      15.6
1060.92517	      33.3	y (20) (2+)
1061.70276	      25.7
1065.97522	      49.2	a (20) (2+)-H2O
1075.60791	      10.7	a (20) (2+)
1077.75342	      14.3
1084.40796	       8.7
1086.53918	      51.6	b (10) (1+)
1087.65784	      37.4
1089.53162	      18.3	b (20) (2+)
1090.60706	     105.8
1092.03406	      53.4
1093.02991	       4.2
1099.16858	      20.5
1118.98840	       2.1
1134.63293	      21.8
1135.66357	       4.0
1138.19446	      54.4
1138.89258	      20.2
1142.64844	       4.5
1143.43494	       6.1
1151.88245	      19.1
1159.65857	      55.1	y (12) (1+)-NH3, b (22) (2+)-H2O, b (22) (2+)-NH3
1168.58997	      18.8	b (22) (2+)
1169.19604	      16.3
1177.64868	      10.0
1182.52917	      17.7	y (22) (2+)
1189.15210	      14.5
1205.01758	      51.5	a (11) (1+)
1210.58923	      18.6
1213.58142	       7.7
1216.20264	      23.0	b (11) (1+)-H2O
1216.81189	       7.2
1223.59216	      44.6
1226.66187	      21.1	y (23) (2+)
1233.26172	      39.0	b (11) (1+)
1235.72607	      10.5
1261.07520	      41.6	b (24) (2+)
1264.83459	      16.0
1269.56848	      11.5
1274.74878	       9.8
1276.52502	       7.4
1290.80408	       8.7
1291.83167	       5.2
1302.65308	       4.8
1311.15930	      43.3	y (24) (2+)-NH3
1340.34424	      31.0
1362.88660	      27.2	b (12) (1+)
1364.68274	      10.0
1409.58191	      24.8
1475.74182	      10.4	b (13) (1+)
1484.83423	      16.0
1560.93628	       9.1
1579.07935	      28.4
1610.65881	       9.4
1763.72266	       3.6
1764.77075	       8.1
1794.04016	       7.4
1938.92102	      23.8
