# Supplementary material for: Top-Down and Bottom-Up Identification of Proteins by Liquid Extraction Surface Analysis Mass Spectrometry of Healthy and Diseased Human Liver Tissue
Source: J Am Soc Mass Spectrom. 2014 Sep 3;25(11):1953–61. doi: 10.1007/s13361-014-0967-z (PMC4197381; doi:10.1007/s13361-014-0967-z)
Supplement: Supplementary file 8 — (ZIP 1626 kb) [file 13361_2014_967_MOESM8_ESM.zip › data/ISQAEEEDQQLLGHLLLVAK_-6_2_60265.txt]

m/z	i	matches
213.06853	3.7
216.07344	2.8
218.32719	24.1
227.10153	2.6
230.21655	1.8
233.27527	24.7
238.58624	4.6
241.49719	13.8
244.15759	9.2
245.29393	1.6
252.17523	6.7
258.95993	8.5
261.30829	5.0
267.23615	3.2
270.28876	11.0
272.24268	13.8
275.37695	13.8
283.31647	4.0
284.26303	18.8
286.54172	4.7
287.23404	39.6
289.42618	10.2
294.28275	3.5
297.52505	7.0
300.49622	8.8
301.33115	5.8
310.75381	16.8
311.41684	34.0
312.31027	25.9
313.21027	6.7
315.31879	16.9
325.50513	5.9
327.16370	5.0
328.68188	10.2
329.42676	62.5
330.25565	5.6
331.25787	17.4
332.30695	3.2
333.01074	3.5
335.25153	6.5
336.38431	3.4
341.25854	5.2
345.38965	36.5
346.59039	5.6
347.29663	23.2
350.43668	20.4
351.32651	6.8
353.62332	25.0
354.47842	26.8
355.30219	11.5
357.40784	27.0
360.42310	2.7
361.50787	14.9
365.64844	3.2
367.26672	15.1
368.66248	5.3
371.53906	42.4
372.44717	45.9
373.31348	3.5
374.20410	3.4
375.27887	11.1
376.30768	11.1
377.19873	10.5
381.37500	14.3
382.34003	4.9
383.32858	5.8
386.42581	7.3
387.31384	9.2
388.28589	28.3
389.38165	11.9
390.34918	10.5
392.18518	9.2
392.84924	2.7
397.67664	34.5
398.34875	12.5
400.58710	28.1
401.23700	3.8
402.08936	12.2
404.35443	18.3
406.16547	2.2
408.52039	56.1
411.34338	5.7
415.38678	22.2
416.31744	35.3
421.71289	15.3
423.29669	3.3
424.42596	7.3
425.31256	9.8
427.35126	7.3
430.48965	18.4
433.43582	23.2
434.33490	3.7
435.23340	4.8
436.39056	3.6
438.52209	11.7
440.73602	25.5
441.45621	27.7
442.44254	52.8
446.43555	2.9
448.09802	26.7
449.26355	2.6
453.47314	5.0
454.24860	3.3
455.47919	10.2
457.49298	10.5
458.37659	10.7
459.45618	13.7
462.46887	18.4
465.23602	38.1
466.41840	26.5
467.33459	35.2
471.48340	15.0
472.57263	18.3
474.26398	4.3
482.48523	88.2
483.27979	8.2
484.39960	22.4
485.76520	7.2
489.35321	4.9
490.33673	8.5
492.35645	8.4
494.10358	26.6
494.79755	23.9
495.57214	21.6
498.37219	17.1
499.27435	10.2
500.20776	5.6
501.20197	10.5
504.49133	87.9
505.52417	37.3
506.42096	13.9
507.24811	4.2
508.59955	13.2
511.20557	40.9
512.32715	20.2
513.38464	11.6
514.23517	15.8
515.26215	10.8
516.27222	6.4
519.42725	6.3
521.32611	4.4
522.20178	8.5
523.26996	11.8
524.34119	22.0
525.60968	3.9
527.71637	43.2
529.40460	81.8
531.19757	6.0
532.18646	3.8
533.29614	8.3
535.24719	6.0
536.35876	55.7
538.82050	8.3
539.45056	5.9
541.22693	16.5
542.10785	9.3
543.32050	44.0
545.28528	35.5
547.55298	19.6
553.52478	20.6
557.49109	10.2
559.19373	7.6
560.40820	31.3
563.60852	46.3
565.01672	21.5
567.18304	9.2
569.43048	88.4
570.21313	17.3
571.24579	37.1
572.97742	10.1
574.34039	32.7
576.25317	14.9
579.17413	142.3	b (10) (2+)
580.31134	40.3
581.18445	4.7
581.95050	9.9
585.36255	13.5
587.15649	7.3
588.64185	38.6
590.36383	4.2
593.38245	8.8
594.77466	98.9	y (11) (2+)-NH3
595.51746	8.7
597.20526	96.9	b (16) (3+)-NH3
598.34332	11.4
599.34589	11.0
600.31903	5.4
602.68396	27.2
603.58423	20.5
604.45850	5.4
606.53821	82.5
607.42853	43.0
608.28473	9.0
609.36945	6.0
610.45367	20.6
611.35712	3.7
613.61884	20.4
614.66162	46.6
615.44696	3.3
616.48212	35.8
618.41119	28.5
621.48120	14.5
623.29480	7.8
624.40118	28.0
625.85297	11.7
627.22070	30.8
628.92664	15.1
631.39795	29.8
632.73682	28.3
633.46051	19.9
634.33618	12.7
636.72015	110.0	b (11) (2+), y (17) (3+)
637.44659	11.8
639.34680	17.8
640.51801	14.3
641.36584	7.6
643.19672	16.4
643.99182	8.8
646.66016	3.3
647.45050	5.5
649.13184	33.7
650.12030	20.6
651.25482	14.7
652.44977	30.3
654.38251	19.7
655.23785	20.2
656.53180	36.7
658.27966	159.4	a (18) (3+)-NH3, a (18) (3+)-H2O, b (6) (1+), y (12) (2+)-NH3
659.53516	7.9
660.46240	7.1
661.83112	9.1
663.03528	12.5
664.73987	17.3
665.36438	19.7
667.10895	143.7	y (12) (2+), b (18) (3+)-H2O, b (18) (3+)-NH3
667.88251	72.5
669.31116	30.5
670.43225	34.8
672.07172	14.5
673.09259	1323.6	b (18) (3+), y (18) (3+)-H2O, y (18) (3+)-NH3
674.02539	144.3
675.02423	97.1
676.36371	5.8
677.06818	23.1
679.10419	898.2	a (12) (2+), y (18) (3+)
680.10773	44.6
682.87524	50.1
683.64404	71.2
684.73810	69.0
685.54059	27.1
686.59363	18.6
687.94824	44.8
690.46252	17.8
691.29510	10.6
692.40369	25.4
693.35730	22.3
694.41962	3.4
695.16113	46.8
696.24042	77.4
698.46051	46.7
699.93683	56.7
700.69080	58.8
701.77008	99.1	y (19) (3+)-H2O, y (19) (3+)-NH3
702.49597	92.1
705.22717	45.7
706.75873	70.2
708.08594	559.5	a (13) (2+), y (19) (3+)
709.43427	60.9
710.68457	121.8
711.43335	112.0
712.68268	20.8
715.69739	78.6
717.60577	3.0
718.52179	13.5
719.84161	68.6
720.65735	43.7
722.23022	76.9
723.70239	41.8
724.69629	423.1	y (13) (2+)
725.65454	62.6
726.55530	34.0
727.38892	215.8
728.25232	209.3
729.37836	184.2
730.78314	103.3
733.81750	178.5	[M+3H] (3+)-NH3-H2O
734.68317	157.4
736.73804	154.0
737.69818	41.3
745.47028	98.6	[M+3H] (3+)+H, [M+3H] (3+), [M+3H] (3+)-H
746.41974	4.2
751.52802	10.3
753.86548	21.7
757.49768	33.6
758.45404	4.1
759.55127	29.4
760.53955	18.5
761.61804	81.5
762.54413	11.6
763.43646	13.1
764.37946	37.7
767.64795	22.2
769.69336	82.9
770.45624	76.2
771.48480	24.0
772.78821	32.8
773.57928	28.4
775.45886	13.2
776.55450	10.0
778.58508	8.8
779.77698	31.2
781.00751	58.9
781.83838	72.8
782.50104	10.6
783.54333	5.9
786.18707	67.9
787.46332	4.0
789.23206	666.0	y (14) (2+), b (14) (2+)
790.13422	109.2
792.57446	12.3
793.57275	30.8
794.58850	43.5
795.54272	20.3
799.27039	18.7
803.44971	4.0
806.67047	65.9
808.36169	17.5
809.45557	13.6
813.60931	8.6
817.44806	6.9
819.87323	29.4
822.81885	20.1
826.23724	15.4
828.93970	11.6
830.34259	20.0
832.74243	13.5
834.05988	16.8
835.52869	47.0
836.99677	10.6
838.20685	46.7
839.10645	39.2
842.05359	60.3
843.45007	15.7
845.23865	186.1	y (15) (2+)-H2O, y (15) (2+)-NH3
846.43396	161.3	b (15) (2+)
847.62164	23.4
848.50012	7.6
849.46509	56.1
850.63135	117.7	y (8) (1+)
852.05182	74.6
853.81854	1092.6	y (15) (2+)
854.66827	251.5
855.36743	60.2
857.37927	10.2
862.38239	17.3
864.95074	37.6
871.80707	67.3
872.48962	11.9
873.54413	22.0
874.54987	3.9
875.62817	14.8
876.50580	12.5
877.65601	18.1
878.48529	33.9
880.49585	18.6
881.49213	32.2
884.48865	15.1
885.47797	12.8
886.86621	22.8
891.30811	99.4
892.47534	62.7
893.58478	78.2
894.47687	107.2	b (16) (2+)-NH3, b (16) (2+)-H2O
895.32147	83.4
895.93842	19.2
896.72870	9.4
900.04285	65.2
901.10663	90.8
902.44171	51.4
903.19794	52.8
904.37921	37.6
905.54053	11.4
909.08740	128.0	y (16) (2+)-NH3, y (16) (2+)-H2O
909.96246	92.8
910.76202	24.9
911.50922	10.5
914.92664	26.3
918.29852	996.7	y (16) (2+)
919.17334	511.7
920.55853	6.7
923.62567	38.0
925.81927	36.6
931.16864	63.6
932.38562	51.1
933.72601	4.7
934.53802	4.6
935.47174	7.6
936.15503	11.6
937.36176	86.0
938.30627	41.2
941.57202	17.4
942.24982	21.7
944.81537	103.8	a (17) (2+), y (17) (2+)-NH3, y (17) (2+)-H2O
946.18402	40.4
950.11615	16.1
951.90631	69.0
952.76569	77.3
953.85266	1798.6	y (17) (2+)
954.68304	713.9
957.07806	6.8
957.74689	9.3
962.27289	45.2
963.81598	21.9
964.73254	13.1
965.55676	3.9
966.46069	3.6
967.92322	19.6
968.65802	6.0
973.69427	7.3
975.65613	6.7
979.32538	54.7
980.01666	10.0
980.64307	21.9
981.68817	12.9
982.72327	12.3
986.51910	19.7
988.27478	29.1
990.48663	36.5
991.45776	10.2
994.99414	46.6
996.79199	18.8
998.69977	9.6
1000.20978	18.8
1002.05768	23.2
1003.03021	16.0
1003.75464	5.3
1004.79059	99.8
1005.55621	25.2
1007.59937	48.6
1008.77509	249.3	b (18) (2+), y (18) (2+)-NH3, y (18) (2+)-H2O
1009.85095	407.2
1010.56500	154.5
1011.46552	36.7
1013.50397	24.4
1014.57715	12.1
1015.76154	10.3
1017.81213	460.3	y (18) (2+)
1018.79150	233.4
1019.66400	35.1
1023.40936	45.8
1025.93652	47.8
1026.83752	25.4
1028.31445	25.7
1029.28625	24.0
1031.26575	8.3
1031.96704	36.5
1033.80896	12.1
1034.62048	65.9
1035.85742	77.1
1036.63501	5.5
1037.39014	9.8
1043.69446	72.1
1044.68677	32.5
1045.67810	29.5
1047.64111	48.9
1048.74963	22.3
1051.91443	32.1
1052.86353	161.1	y (19) (2+)-NH3
1053.83728	32.7
1054.52209	9.1
1055.55054	28.2
1057.24829	68.8
1058.09692	17.4
1061.35522	924.6	y (19) (2+)
1062.27930	355.7
1065.29297	16.3
1066.51306	91.4
1067.30664	90.5
1073.67944	5.1
1076.82361	6.1
1077.65161	37.8
1079.53552	35.3
1089.30029	8.8
1099.60254	12.0
1100.73608	16.9
1101.64709	13.8
1102.76099	19.1
1104.63513	7.7
1108.71716	6.6
1110.64685	6.5
1112.64392	3.5
1115.73596	4.3
1123.66541	9.6
1127.57007	2.6
1130.47290	3.2
1135.60730	68.9
1136.69434	52.1
1137.31018	23.3
1138.90393	14.8
1147.43005	6.7
1151.07312	19.1
1158.73755	17.1
1159.47644	24.5
1160.40649	12.5
1161.75061	10.7
1179.82581	11.7
1180.63513	10.6
1185.87329	13.0
1187.69141	2.0
1188.90417	20.5
1196.65747	15.3
1197.73572	12.3
1205.15112	20.5
1211.74768	3.7
1214.88281	7.4
1220.80701	40.0
1230.48901	9.4
1232.89734	7.6
1234.56128	18.6
1248.19824	12.1
1255.16150	4.4
1259.78564	9.3
1260.65527	4.1
1271.72510	38.8
1272.72473	15.0
1282.57397	10.6
1284.59473	30.1
1290.67053	7.1
1314.72388	24.2
1333.06384	2.9
1333.91003	21.6
1344.65063	3.7
1356.76416	17.6
1358.89233	7.1
1374.56995	5.0
1379.66919	10.7
1385.85217	11.7
1390.57324	11.3
1405.65649	8.0
1406.93713	4.1
1430.66992	13.2
1475.33740	10.8
1519.74646	5.2
1520.91479	8.7
1553.73413	8.1
1584.74243	16.9
1597.09375	27.8
1690.77795	44.0
1703.08289	14.8
1798.67371	19.6
1803.10718	10.8
1846.68689	7.3
1868.84070	18.1
1927.76135	11.3
1966.95227	21.2
