# Supplementary material for: Top-Down and Bottom-Up Identification of Proteins by Liquid Extraction Surface Analysis Mass Spectrometry of Healthy and Diseased Human Liver Tissue
Source: J Am Soc Mass Spectrom. 2014 Sep 3;25(11):1953–61. doi: 10.1007/s13361-014-0967-z (PMC4197381; doi:10.1007/s13361-014-0967-z)
Supplement: Supplementary file 8 — (ZIP 1626 kb) [file 13361_2014_967_MOESM8_ESM.zip › data/ISQAEEEDQQLLGHLLLVAK_-6_4_23461.txt]

m/z	i	matches
217.26102	4.8
219.09787	22.4
226.17120	1.9
230.35118	9.5
231.48325	2.1
239.15555	2.8
240.10912	17.9
241.11794	27.5
242.26744	2.9
251.33983	4.1
252.31851	7.7
254.08701	4.9
257.07297	9.5
261.25735	10.5
270.41928	15.5
274.25079	3.5
284.38080	2.1
287.41034	24.5
288.52490	18.6
294.40848	1.7
297.30435	11.6
301.26413	4.4
309.36508	3.7
311.28210	5.0
312.93661	4.9
314.45447	2.3
315.35690	9.2
317.32523	9.8
318.33112	5.5
319.22040	6.0
325.68723	3.3
327.32950	7.4
329.20883	11.3
330.27859	5.2
331.33600	48.0
331.95493	5.5
333.39703	3.4
334.12994	2.1
336.47754	3.7
339.38562	18.2
341.31799	16.4
345.44482	14.5
347.16721	31.8
349.80048	3.9
354.42664	32.3
355.25250	20.5
356.34003	19.0
359.47034	36.5
361.23300	3.4
363.33841	6.2
367.39713	4.3
370.38116	30.5
371.37469	14.8
372.44922	7.5
373.38129	18.1
375.21735	13.0
376.36829	21.1
381.55823	6.3
382.43158	30.9
383.29706	27.4
384.24207	13.6
385.15363	8.0
386.16400	18.5
388.36249	7.6
390.43872	9.8
393.24432	18.0
395.32898	3.9
398.54919	18.9
399.30023	8.9
400.41101	19.3
401.39386	25.3
403.37411	19.0
405.44992	5.9
406.39075	4.4
408.12518	9.8
409.46198	8.1
411.46863	13.9
413.34973	3.4
414.26013	1.5
415.49225	7.3
416.54138	19.1
423.13000	17.9
423.74286	11.3
425.77655	33.4
427.05499	15.4
428.35138	2.7
429.23798	22.8
430.92468	24.8
432.62363	3.0
433.36169	33.0
438.79474	23.2
444.29840	22.7
446.36136	4.2
447.51312	54.7
451.27795	15.4
452.14600	10.9
457.29572	11.6
459.51324	32.6
462.40643	2.5
464.20831	8.0
465.46674	26.5
466.31421	33.0
468.22046	14.3
469.52045	37.1
472.02252	5.5
473.29877	16.9
475.56042	11.6
478.30511	5.8
480.68927	10.3
482.35931	40.9
483.47424	30.4
484.48486	18.7
485.54718	11.2
486.38397	16.6
489.39465	7.3
490.03210	16.2
493.31677	10.4
494.36237	1.9
495.19507	6.6
499.44794	16.5
500.27576	3.8
501.35706	28.8
502.31134	18.0
504.06342	20.5
505.34320	15.0
507.78552	15.3
511.35620	59.6	b (5) (1+)-H2O
512.41455	21.0
514.38342	6.5
515.31689	4.3
516.30206	4.1
520.13306	58.8	y (14) (3+)-NH3, y (14) (3+)-H2O, b (14) (3+)-H2O
521.84906	61.1	b (14) (3+)-NH3
524.52356	2.9
525.28925	20.6
526.32959	9.9
528.40955	38.0
529.31006	64.3	b (5) (1+)
530.23572	15.5
531.28729	11.5
533.31610	4.7
535.45264	15.3
538.32123	36.4
539.09021	47.4
540.35620	1.8
541.43549	11.1
542.41583	6.3
543.47345	13.9
544.46387	6.8
545.33661	20.2
549.35583	28.1
551.26648	9.6
554.16388	2.3
557.39307	99.7
559.54614	17.7
561.27838	3.8
562.41443	8.7
569.43060	30.8
570.14282	17.0
571.34583	13.9
572.61127	12.8
574.17358	4.1
575.33673	19.2
576.17499	51.7
577.44165	10.9
579.34796	22.0
580.40356	82.6	b (10) (2+)
581.47583	8.4
583.36456	11.2
584.33374	2.4
586.45959	20.4
587.39117	30.9
593.69604	49.3
595.89691	36.3
596.50818	42.6
597.37012	21.0
598.30219	86.9
599.30127	2.8
600.38446	9.2
601.33258	39.3
602.67255	12.1
606.78772	62.1	y (16) (3+)-H2O, y (16) (3+)-NH3
609.29504	10.4
611.48334	16.4
612.49762	12.1
613.45337	23.4
614.53564	62.5
617.95337	34.4
623.39874	50.9
624.30194	13.2
627.80347	34.6
629.23505	33.2
630.62762	52.6
631.49323	34.7
632.51245	27.8
633.53229	11.6
636.62744	51.0
639.43414	27.1
640.39996	12.1
641.35156	39.4
643.92529	18.3
644.68079	24.4
647.26483	12.6
648.44836	5.4
650.59924	21.5
651.37195	39.8
653.39758	9.5
656.48505	17.2
657.53143	30.9
658.47235	55.2
659.72931	40.2
661.50439	22.5
662.38702	8.0
664.72632	25.3
667.02002	161.4	b (18) (3+)-NH3, b (18) (3+)-H2O, y (12) (2+)
668.83990	12.5
669.44318	5.3
670.45984	21.7
673.07483	730.9	y (18) (3+)-H2O, b (18) (3+), y (18) (3+)-NH3
673.99255	100.7
674.64655	7.3
675.32300	39.3
676.20673	23.0
679.21466	409.9	y (18) (3+)
681.53644	51.7
683.45801	12.9
684.33783	31.8
685.48694	5.1
687.46918	28.2
688.86078	39.6
689.85992	13.7
690.88672	56.3	b (19) (3+)-NH3, b (19) (3+)-H2O
692.60297	13.8
693.47662	118.7	b (12) (2+)
695.01233	24.7
696.94971	73.5	b (19) (3+)
699.68195	29.4
700.53772	39.6
701.57446	29.6
702.33728	160.1	y (19) (3+)-NH3, y (19) (3+)-H2O
703.43170	5.6
704.35620	45.6
705.33270	23.4
707.92175	188.9	y (19) (3+)
708.69763	77.6
709.74384	48.1
711.44232	170.5
712.53485	30.1
713.46008	11.7
717.51013	12.4
718.40045	12.2
721.55688	64.7	b (13) (2+)
722.59076	12.0
725.05469	300.2	y (13) (2+)
725.94592	12.9
727.68207	135.3
728.53601	164.0
729.42468	262.3
730.39771	47.0
731.42834	11.7
733.80524	189.2	[M+3H] (3+)-NH3-H2O
734.77942	82.2
735.55652	11.7
736.86584	84.5
737.51563	149.8
738.98810	33.3
745.60010	32.9
746.61450	36.1
752.19885	23.1
759.72028	6.6
760.55896	25.6
762.54962	30.9
763.58203	2.9
767.05017	88.8
768.71234	19.8
771.49744	25.8
772.10730	7.6
774.51294	11.5
775.26428	24.4
777.67676	17.3
781.09558	76.2	y (14) (2+)-NH3, b (14) (2+)-NH3, b (14) (2+)-H2O
783.23389	24.2
786.79883	28.2
787.50098	19.5
789.36633	349.0	y (14) (2+), b (14) (2+)
790.08661	104.3
791.08112	16.1
793.64130	19.0
795.43195	61.0
797.56555	5.6
802.53699	6.2
803.25903	25.5
809.92688	9.4
813.22540	18.9
815.60205	4.9
816.66132	38.9
822.51270	12.9
823.69891	16.2
824.62091	5.3
828.95868	34.3
830.17358	19.6
831.80579	55.2
833.75769	4.4
835.79553	21.3
836.57031	21.9
838.44305	6.1
840.86066	8.6
842.48425	3.2
843.48053	28.4
844.29346	45.1
845.03735	105.8	y (15) (2+)-NH3, y (15) (2+)-H2O
846.38513	39.7
847.99420	31.0
848.63849	12.2
850.69794	50.1
851.76978	82.7
853.81622	499.0	y (15) (2+)
854.62579	294.3
855.58643	61.1
859.60284	13.4
861.72235	28.1
863.25323	45.5
864.60260	5.3
866.59204	9.9
869.41418	10.6
872.60419	7.8
875.64752	11.1
876.59985	12.2
877.56030	31.9
878.85590	15.5
880.19879	36.6
882.59894	2.7
883.58691	4.5
884.45190	7.6
885.50647	5.9
888.10394	14.9
891.10699	6.5
892.66956	59.0
893.72260	73.8	b (16) (2+)-NH3, b (16) (2+)-H2O
894.52203	23.5
895.69373	90.9
896.65326	27.6
900.76440	30.1
902.53448	35.8
903.37573	55.5
904.49347	16.4
907.88623	25.9
909.13989	51.9
909.76709	42.0
910.89819	14.9
912.16302	25.0
912.95978	2.9
914.08295	8.7
916.19812	11.4
918.28595	899.7	y (16) (2+)
919.10431	211.2
919.82007	116.7
921.93286	64.7
924.02765	51.2
924.63647	6.1
928.53296	29.8
930.49719	15.7
931.56409	13.0
935.90289	43.5
936.89563	40.0
938.26990	93.6
940.60760	9.2
943.10632	77.0
944.97809	23.0
945.68793	10.1
947.49603	19.7
953.82642	1123.5	y (17) (2+)
954.65448	329.2
955.44440	111.9
957.11725	27.6
960.98682	21.1
961.90259	22.1
963.95624	34.2
965.09705	6.4
965.85529	45.8
969.77399	10.9
970.67426	38.1
971.59528	8.7
973.67499	10.0
975.61084	16.6
976.78406	7.3
979.56476	48.2
981.32733	37.3
982.66016	17.2
983.87079	19.9
986.49664	3.7
987.80438	39.6
988.71881	37.1
989.60742	5.7
992.65424	22.7
995.98834	51.3
996.66504	63.3
1000.61121	29.9
1001.75201	2.3
1003.26831	8.5
1004.35779	5.2
1005.38623	58.0
1007.42535	84.0
1008.89276	203.1	b (18) (2+), y (18) (2+)-H2O, y (18) (2+)-NH3
1009.92932	217.1
1010.83649	144.0
1012.16370	26.5
1013.74365	12.1
1015.78278	4.7
1017.88593	484.3	y (18) (2+)
1018.74316	228.5
1019.55536	36.7
1025.87329	21.7
1026.65527	6.2
1031.56091	9.6
1035.21667	4.8
1038.10718	22.9
1039.56885	23.6
1043.89880	34.5
1044.90234	5.5
1045.66956	29.3
1046.47278	19.5
1047.41089	7.1
1052.44299	111.2	y (19) (2+)-H2O, y (19) (2+)-NH3
1053.43628	117.2
1054.62122	10.8
1057.25049	24.0
1059.30188	20.0
1061.39087	476.5	y (19) (2+)
1062.07288	210.7
1062.68774	168.8
1066.45215	96.2
1067.25073	56.7
1072.12451	21.0
1075.56299	10.9
1076.87305	15.6
1078.02319	8.5
1081.68433	17.7
1087.60828	8.3
1089.65649	5.0
1094.48779	3.4
1098.60901	9.2
1113.57532	5.9
1118.70410	5.3
1126.63684	31.9
1135.02515	13.5
1135.69800	32.4
1136.78235	48.1
1137.71191	56.6
1138.70117	14.1
1141.46204	4.7
1147.78015	3.3
1154.38843	5.5
1159.23132	19.9
1164.46338	2.5
1167.69043	5.4
1168.59949	5.6
1172.75037	10.0
1185.38672	11.6
1204.93286	26.2
1205.77795	5.5
1228.80908	14.7
1231.90601	3.0
1246.59106	4.7
1256.64111	10.1
1264.59619	8.1
1271.65833	3.8
1272.95398	6.2
1286.84961	7.4
1287.65759	5.4
1299.84729	10.5
1341.49463	7.6
1350.71973	12.1
1366.69324	2.4
1374.78113	3.0
1384.93823	6.9
1406.89600	20.3
1449.03638	4.2
1476.33630	6.5
1578.22424	3.2
1583.73718	3.5
1617.89990	9.5
1656.07544	5.9
1710.02185	16.6
1818.00024	9.4
1821.99792	10.5
