# Supplementary material for: Top-Down and Bottom-Up Identification of Proteins by Liquid Extraction Surface Analysis Mass Spectrometry of Healthy and Diseased Human Liver Tissue
Source: J Am Soc Mass Spectrom. 2014 Sep 3;25(11):1953–61. doi: 10.1007/s13361-014-0967-z (PMC4197381; doi:10.1007/s13361-014-0967-z)
Supplement: Supplementary file 8 — (ZIP 1626 kb) [file 13361_2014_967_MOESM8_ESM.zip › data/IAEVGGVPYLLPLVNQK_-6_4_24414.txt]

m/z	i	matches
274.34457	4.4
281.24084	10.0
285.32611	9.4
295.42532	5.1
297.18829	5.7
300.33832	27.2
311.21503	20.3
325.34958	11.2
327.52402	11.8
337.43433	11.0
341.35370	5.8
350.21713	3.3
351.83966	2.4
354.35162	8.4
356.36432	6.0
366.34109	4.4
368.40646	29.8
370.43402	8.5
375.21191	12.6
379.35977	6.5
384.38806	6.9
389.34363	14.2
395.66406	7.5
396.40607	62.4
398.44318	13.9
400.29227	6.7
405.27106	5.8
409.33835	9.1
411.34601	9.4
413.38721	22.5
414.25491	5.9
415.36536	10.7
424.32382	38.8
429.20520	3.5
431.26990	3.1
437.38391	7.3
442.37576	31.5
444.59003	15.4
452.23914	5.5
453.33807	8.8
455.35129	12.0
456.16614	7.1
458.37231	6.7
464.64380	3.5
467.44531	24.7
468.36084	2.2
469.46686	5.9
470.43835	8.0
475.55820	7.6
481.38995	7.7
482.35321	11.7
488.84180	7.6
495.32263	37.7
498.33862	3.0
499.55310	7.5
506.39398	23.2
509.35687	33.9
510.36377	6.3
511.44604	3.2
513.16119	43.3
513.79974	15.4
515.27838	4.5
521.17700	6.0
522.23029	5.9
525.41010	5.6
527.39288	105.1	b (6) (1+)
528.20551	38.1
533.21844	4.3
536.42120	3.9
537.33868	17.4
552.38721	52.3
553.19244	7.2
555.33936	31.1
563.42358	4.4
564.45874	9.2
573.32294	10.8
575.88867	30.5
581.51251	61.5
582.34589	16.5
584.40753	2.8
586.57312	13.0
590.23065	33.1
591.31903	10.9
593.06427	8.3
597.44543	6.4
598.52679	96.5
599.52679	26.4
600.38049	6.0
602.57117	3.7
605.18097	3.0
608.41565	72.9
609.47504	2.8
610.12988	3.1
611.46039	22.0
616.83405	5.8
617.52112	16.8
622.18500	25.2
626.43622	418.9	b (7) (1+)
627.34515	75.8
633.86230	10.1
640.57446	7.9
642.60510	5.2
645.31964	12.0
652.59479	5.5
659.28156	10.9
660.12988	51.4
663.36639	5.4
664.41858	8.8
671.49353	5.4
673.49695	5.5
680.60718	6.1
681.43707	14.3
684.40790	4.5
686.59149	27.0
688.58197	19.7
690.62006	30.9
692.48285	16.5
694.54773	13.0
695.81903	22.0
698.48254	550.4	y (6) (1+)
699.30505	29.5
700.56744	8.8
703.41577	16.5
705.23853	45.2
706.49017	15.2
715.94873	11.9
719.40320	18.9
721.83221	14.4
723.72845	61.7
724.89844	30.5
729.58276	37.1
730.55817	9.2
733.47046	9.6
738.46283	11.0
739.56293	23.3
741.63763	21.0
749.26282	57.8
761.44513	3.1
763.90753	17.3
770.25305	146.3
770.98926	17.1
773.28082	30.2
775.60779	63.0
777.52155	42.1
778.43530	5.3
779.30304	10.2
781.12714	2.3
784.66571	18.1
786.66577	2.7
787.87756	55.0
789.51202	18.8
790.37518	38.6
799.68903	18.8
800.38586	3.7
801.38568	60.4
802.75427	21.0
805.66205	24.7
807.73108	143.9
808.59869	32.3
809.60272	40.7
810.76312	7.8
811.54761	71.8
812.67584	42.6
813.48303	12.9
814.30011	56.0
815.63611	4.2
816.41669	4.2
819.67596	12.7
821.46735	9.0
823.73596	57.4
824.55768	17.5
825.64374	77.2
827.55609	4.6
830.12079	22.4
832.57263	28.8
834.06421	42.8
836.58191	29.5
837.89185	92.0
838.69293	87.4
839.93146	74.1
840.94556	12.2
842.41602	2.9
843.55157	11.3
844.43921	9.7
847.51044	32.0
850.75079	42.7
851.39355	14.6
852.32874	65.1
853.06866	3.5
854.96924	22.0
856.07819	58.6
857.68030	20.9
858.95044	10.6
861.11713	63.9
862.36212	40.8
864.40747	5.0
867.68207	96.6	b (9) (1+)-H2O
868.55896	9.5
869.53876	2.9
871.03308	23.7
871.84735	3.0
873.14777	4.2
874.15753	134.6
878.59650	27.5
880.22101	114.0
880.98370	12.0
882.65216	11.2
883.59576	42.3
885.06116	86.8
886.40723	65.1
887.73505	101.6	[M+2H] (2+)-NH3-H2O
888.57355	88.3
890.01868	68.6
891.50232	16.5
893.53784	12.4
894.35358	53.0
896.20984	54.0
897.22308	26.5
898.54523	16.8
905.55957	23.6
906.66357	55.7
923.81317	44.0
924.77692	85.8
925.71802	65.8
926.62128	21.4
928.27448	23.1
931.15784	52.7
934.82031	34.7
935.75470	12.2
941.77454	109.0
945.32349	25.5
946.87897	43.5
952.21552	7.2
953.41248	64.8
959.35907	106.3
961.64600	3.3
962.60535	5.0
967.58734	26.7
968.57410	42.2
970.38556	25.0
971.06952	61.8
976.10638	16.4
977.35394	23.6
978.61212	74.5
980.33197	94.7
983.86804	148.1
985.20081	18.6
986.28351	9.9
989.47803	56.6
990.68207	30.5
999.68005	78.1
1000.62775	24.1
1004.91022	108.2
1007.56946	14.1
1008.38312	31.7
1013.39905	36.7
1014.65192	68.4
1017.84320	74.4
1018.65149	12.9
1021.63983	7.8
1023.88007	28.6
1025.33801	40.8
1026.22693	85.0
1028.55615	8.5
1029.74048	40.6
1030.94531	31.8
1033.80676	32.4
1037.69409	3.1
1042.32617	108.1
1045.70679	32.6
1048.93652	80.8
1049.67456	29.9
1051.19116	9.1
1059.09985	16.6
1063.67786	35.4
1066.21545	9.0
1067.71240	15.2
1071.53601	21.7
1072.59692	7.0
1074.65747	23.5
1076.29272	15.3
1082.23950	50.9
1085.49353	124.5
1086.21741	1.4
1088.02002	36.6
1089.34900	17.6
1093.39844	143.4
1094.54639	32.0
1095.33057	35.2
1110.62146	11.8
1112.64807	271.6	b (11) (1+)
1113.75403	202.7
1114.51733	29.8
1115.55286	11.0
1121.46326	7.4
1122.55969	54.8
1126.61768	9.4
1129.57556	14.3
1131.19910	38.4
1134.01074	62.7
1136.08606	67.1
1137.99353	11.2
1141.76941	46.1
1150.94629	9.4
1151.69177	9.7
1154.95007	23.6
1158.82849	17.6
1162.04102	47.8
1166.87195	3.7
1167.78882	8.8
1168.86804	4.1
1169.74658	11.0
1174.15308	32.3
1184.80078	1748.4	y (10) (1+)
1185.72156	714.5
1186.38452	75.7
1192.79272	11.7
1199.90564	73.8
1202.61377	12.1
1208.82568	5.0
1210.82532	2.8
1212.80310	9.0
1219.64014	10.6
1220.65283	17.6
1223.62549	19.1
1226.42566	6.4
1228.44214	23.7
1245.93823	5.0
1246.54382	59.3
1251.70740	61.2
1254.84131	11.8
1256.20898	14.0
1262.94861	21.0
1263.85693	8.6
1265.79565	7.6
1281.84094	2.6
1282.81763	23.9
1283.79529	24.2
1291.28223	8.4
1295.68823	9.3
1305.71802	3.9
1322.51501	22.0
1329.70996	9.9
1331.81042	6.7
1333.77258	4.4
1336.83826	7.1
1340.87256	82.7
1342.09265	13.9
1342.87195	4.1
1351.35046	7.6
1364.63855	2.4
1396.70874	14.0
1398.07422	37.4
1398.98694	54.5
1413.98328	5.8
1422.00488	19.4
1422.82727	13.5
1424.99780	20.3
1450.95959	19.6
1461.07739	2.9
1482.86328	3.3
1496.94055	4.3
1505.73328	13.2
1506.98669	6.6
1511.83289	14.9
1515.85706	33.4
1530.32373	6.3
1531.54285	9.2
1536.00867	25.9
1665.98901	18.3
1703.08386	3.8
1708.17078	9.4
