# Supplementary material for: Top-Down and Bottom-Up Identification of Proteins by Liquid Extraction Surface Analysis Mass Spectrometry of Healthy and Diseased Human Liver Tissue
Source: J Am Soc Mass Spectrom. 2014 Sep 3;25(11):1953–61. doi: 10.1007/s13361-014-0967-z (PMC4197381; doi:10.1007/s13361-014-0967-z)
Supplement: Supplementary file 8 — (ZIP 1626 kb) [file 13361_2014_967_MOESM8_ESM.zip › data/EVPMVVVPPVGAK_-6_4_8394.txt]

m/z	i	matches
187.16968	8.9
199.13264	3.1
201.46284	4.7
209.06850	9.4
215.11652	2.1
217.32953	6.5
220.16286	4.5
221.40532	4.6
227.19595	3.2
229.11510	38.6
230.15253	17.7
239.23779	4.5
243.20534	5.1
245.08846	31.1
246.40778	5.8
247.25288	12.5
252.44789	21.6
258.43848	25.5
261.22174	8.3
274.18668	4.7
275.30893	38.8
276.36035	20.6
277.21432	3.2
278.24921	11.6
287.36273	11.8
289.36407	3.4
292.37891	9.7
294.06409	6.1
297.24268	14.0
300.30414	13.9
303.44427	10.6
305.45447	2.1
307.81458	3.7
308.50482	8.5
310.48825	3.3
312.19095	33.1
314.50366	10.6
315.33212	9.9
316.12860	7.9
318.45056	6.9
319.24722	4.3
322.44513	15.8
325.33829	16.5
326.17957	4.9
328.24878	10.3
329.90350	123.0
330.59717	2.0
331.38455	9.4
332.42142	9.8
336.24341	10.0
338.45560	13.3
339.43060	12.1
342.23926	95.5
343.43335	10.2
345.19220	8.0
346.41437	3.3
347.37061	2.1
349.24640	10.2
352.17896	9.9
356.40585	10.4
357.36591	2.0
358.42453	4.7
361.34631	7.4
366.16217	9.7
367.32315	72.4
368.44641	12.5
371.45575	2.5
373.34198	8.4
374.28867	9.7
377.09717	2.8
378.60336	13.0
380.45676	9.3
381.27475	13.8
386.34628	14.7
389.37732	8.5
390.32446	2.8
391.41748	4.5
397.20355	23.1
399.41464	3.9
400.59290	6.7
401.49911	7.7
402.41345	5.7
403.62134	4.0
407.30359	68.9
407.98663	7.4
410.85349	20.7
412.25208	4.3
414.22968	11.0
415.35275	13.8
416.44260	11.0
418.36304	16.1
419.47662	34.2
423.52405	19.6
424.27356	2.6
425.55200	14.1
426.32349	17.5
427.45245	2.9
428.34418	15.2
429.30981	8.5
432.19897	5.3
433.25031	6.3
434.53027	4.7
435.16357	10.4
436.39136	12.5
437.66229	8.5
438.38800	3.9
439.30048	20.9
440.36151	27.7
442.53790	32.6
443.29736	140.8
449.01038	7.2
451.31445	10.9
452.59473	11.9
454.33832	17.1
455.36157	11.3
457.38153	50.9
458.51111	5.8
460.27997	43.5
461.69354	59.3
462.91968	3.3
465.38977	3.0
469.47241	26.2
471.32080	12.7
473.45801	11.8
475.33899	14.9
476.26227	7.1
477.51538	37.6
478.20990	15.3
479.26135	6.0
480.38300	7.7
481.43878	6.1
486.99036	44.9
488.59235	13.4
489.35840	12.5
491.39661	35.5
493.20398	2.0
494.68652	6.4
497.82513	82.6
498.50543	16.5
500.11328	10.9
502.64716	2.3
504.42657	15.9
505.41547	8.8
508.40118	67.1
510.26086	110.2
511.19727	59.1
512.37634	8.6
514.48462	20.2
515.51947	22.4
518.50433	4.5
520.35608	71.9
521.21185	27.0
522.49640	2.8
523.87000	6.0
524.90759	53.1
525.52881	15.7
526.41901	54.6
527.26666	12.1
528.33521	15.3
530.48773	21.4
531.71191	9.3
532.75800	51.3
533.48492	6.5
538.27014	151.8	y (11) (2+)-NH3, b (5) (1+)-H2O
539.53754	44.9
540.42450	12.1
542.01093	20.2
543.22705	5.0
544.84467	2.6
545.71222	6.0
547.51617	2269.4	y (11) (2+)
548.46344	83.6
549.50183	26.2
550.40649	68.8
551.09949	24.1
552.25012	12.2
553.84509	5.2
556.28967	389.7	b (5) (1+)
557.40234	12.1
558.81409	37.9
559.77460	64.1
560.60339	8.4
562.60651	9.0
563.33167	2.5
564.27142	21.4
565.20007	85.3
565.87878	21.3
566.87811	13.1
567.52393	9.9
568.47717	565.1	y (6) (1+)
569.47095	118.4
570.39960	15.2
571.48065	20.4
572.58820	18.1
573.28320	82.7
574.23682	29.6
575.59973	2.9
576.56757	24.4
580.92334	20.4
581.54321	9.7
584.71484	29.0
585.94739	75.4
587.36035	45.0
588.50220	16.3
589.36438	47.6
590.34393	53.7
595.60895	32.2
597.84778	104.3
599.32416	19.8
601.69678	44.0
602.44696	8.8
604.31219	31.8
605.27887	24.9
608.30829	46.4
609.37274	30.3
612.38013	31.1
614.10486	37.6
615.52704	5.1
616.14233	44.1
617.43823	52.1
618.43750	75.3
620.36011	3.4
621.70953	31.4
623.08502	28.5
625.46399	60.2
626.64209	112.8
627.71991	30.8
628.46967	16.5
630.02692	13.5
632.52979	16.4
633.66821	99.9
635.35413	251.8
636.50574	66.9
637.44354	247.0	b (6) (1+)-H2O
638.64227	200.4
639.62653	60.3
640.55109	21.6
641.49646	61.5
643.63452	323.1	[M+2H] (2+)-NH3-H2O
644.45782	165.4
645.35034	21.0
646.67603	208.1
647.90729	109.9
648.77209	90.4
649.44690	58.0
650.73450	95.0
652.16040	477.9
652.87286	2774.1	[M+2H] (2+)-NH3, [M+2H] (2+)-H2O
653.96967	18.8
655.51410	30.0
661.28119	15.1
662.66742	8.5
667.55145	161.9	y (7) (1+)
668.54651	82.0
669.25665	6.3
670.43109	22.2
671.31287	10.6
671.95734	8.8
673.22565	33.9
678.57178	20.0
685.64618	8.3
691.52966	26.3
697.88757	23.5
699.39746	16.6
703.37506	6.8
704.29150	2.3
706.48071	20.4
709.28357	8.9
710.31110	9.7
714.42987	8.5
715.27814	6.9
716.40704	43.4
720.28632	29.1
723.42285	55.4
725.08612	12.9
726.02515	26.6
727.60950	3.1
728.44177	18.1
729.65753	19.5
731.52136	13.7
732.62537	57.1
733.45538	5.0
735.23621	48.8
736.44312	156.4	b (7) (1+)-H2O
737.46906	36.2
738.52045	3.5
739.74951	21.2
740.53735	14.2
744.62946	34.2
745.97205	22.8
750.35626	554.2
751.42529	31.5
753.30408	55.3
754.59369	259.7	b (7) (1+)
755.48065	29.1
756.97943	35.2
760.53827	7.4
764.33966	24.8
765.40601	38.4
766.64948	435.1	y (8) (1+)
767.54053	122.8
768.56421	68.7
769.62451	38.2
770.27222	28.6
772.80536	22.5
773.62695	18.6
776.78467	11.0
778.64832	54.2
780.09680	104.0
781.35089	36.5
782.45410	15.4
783.24890	25.1
785.25720	56.0
786.32281	46.5
787.62805	3.3
789.21967	58.4
790.60748	7.0
791.88385	43.5
793.04688	32.0
794.50793	31.6
796.74109	14.7
798.12787	19.2
799.26843	15.6
800.63074	81.9
802.91071	45.2
803.57397	10.2
808.39880	9.6
811.57422	21.5
817.01202	33.2
822.50293	15.5
827.80585	26.5
829.53821	36.5
831.87360	16.9
832.89648	20.4
834.65167	9.8
836.39606	14.3
837.62079	56.0
839.55072	11.6
841.56311	15.2
844.61438	28.6
845.47607	30.0
847.06561	50.9
847.83093	53.4
848.73163	11.3
849.57227	15.6
850.19476	64.8
851.42389	52.5
852.61798	37.1
854.61841	7.8
855.66406	14.8
856.54224	8.7
857.95007	16.9
859.87244	20.5
862.59149	41.5
863.52142	331.5
864.44934	32.9
865.59265	107.6
866.68756	56.6
867.54047	2.7
869.37177	12.1
871.75269	131.5
872.36127	19.6
874.15161	20.6
875.46826	4.0
877.54572	8.3
878.63879	23.9
880.50800	17.7
881.46533	6.3
883.77466	55.6
884.96796	138.0
885.71680	79.2
888.81323	10.3
890.25916	50.4
893.81860	35.0
897.62073	12.6
898.60370	52.8
899.53595	85.4
900.30017	61.8
902.89960	49.3
903.62836	27.6
904.36218	26.1
905.75165	120.2
906.50934	65.1
908.43463	29.1
910.19226	28.3
915.14093	19.1
916.42651	28.1
917.36743	42.9
923.09241	10.5
926.69275	7.3
929.19202	13.8
930.58978	11.7
933.48657	2.9
941.42584	15.5
943.54547	10.1
950.45764	7.6
962.54633	11.5
968.82166	10.3
970.57513	10.2
974.20129	20.5
976.72192	7.3
980.46014	96.3
981.66962	42.3
985.64130	19.9
990.58185	6.4
993.41443	10.4
994.46735	91.7
996.45856	13.6
1008.16620	27.0
1020.59119	15.6
1021.51233	3.2
1025.54517	14.7
1026.40894	34.9
1027.62695	12.6
1028.48389	12.4
1030.32739	53.5
1039.66199	13.7
1040.61987	13.0
1042.37903	8.2
1046.75928	7.2
1047.55713	36.9
1048.22632	10.0
1048.88782	4.3
1060.58789	7.1
1061.38770	11.3
1062.48621	15.2
1069.88062	5.3
1072.59192	10.6
1075.63684	8.5
1077.52173	11.4
1080.56750	5.5
1086.78418	10.4
1092.33020	12.4
1093.72009	120.4
1094.73975	51.5
1095.38611	17.8
1106.20276	53.4
1108.01416	18.1
1108.77942	32.4
1109.46655	9.2
1123.72241	130.9
1136.62610	11.0
1138.90381	25.3
1148.67896	14.8
1155.50781	4.1
1158.55420	36.8
1159.69275	15.6
1174.66235	9.2
1175.70837	10.6
1176.67322	18.0
1177.77539	5.9
1179.57007	4.5
1190.76514	8.7
1191.47620	10.7
1195.07007	19.4
1204.37708	3.4
1207.61023	5.8
1240.78345	4.3
