# Supplementary material for: Top-Down and Bottom-Up Identification of Proteins by Liquid Extraction Surface Analysis Mass Spectrometry of Healthy and Diseased Human Liver Tissue
Source: J Am Soc Mass Spectrom. 2014 Sep 3;25(11):1953–61. doi: 10.1007/s13361-014-0967-z (PMC4197381; doi:10.1007/s13361-014-0967-z)
Supplement: Supplementary file 8 — (ZIP 1626 kb) [file 13361_2014_967_MOESM8_ESM.zip › data/TPAHTVTMACISANQAMTTGVG_-6_4_48628.txt]

       m/z	          i	matches
 379.16443	       3.8
 380.02905	       3.0
 440.99579	      11.1
 449.16479	       4.3
 507.07721	      12.0
 516.30737	       3.7
 592.41211	      15.7
 620.35583	      11.1
 627.12341	       8.7
 638.44739	       5.4
 647.32623	       9.1
 683.44299	       9.5
 688.20215	       4.2
 690.18835	       9.2
 703.57629	       6.0
 708.56085	     205.0	b (7) (1+), b (14) (2+)
 709.41711	      17.1
 788.28046	       3.4
 798.44873	       4.7
 806.40540	      36.9
 809.48206	      10.8
 825.43604	       5.9
 837.37329	       6.7
 839.47461	       6.4
 850.53699	      24.1
 855.55786	     130.3	b (8) (1+)
 856.61829	      16.0
 888.48486	      15.9
 900.52319	       3.2
 910.46228	      11.6
 926.73767	      27.0	b (9) (1+)
 927.53210	      21.0
 928.35437	       8.2
 953.42944	      13.0
1025.09509	      43.2
1027.55017	       3.7
1032.15527	      17.8
1039.65869	      12.9	y (21) (2+)
1043.48486	       5.8
1045.37451	      26.1
1046.53455	      19.2
1064.12402	      21.9
1070.61475	      13.8
1078.79272	       3.3
1088.46985	      24.4	[M+2H] (2+)-H
1089.26782	       5.1
1096.49292	       6.1
1121.36755	       4.5
1128.60681	       7.5
1139.56201	      25.7
1140.59412	      18.7
1157.42725	       6.7
1190.02344	      31.0
1224.76697	      38.1
1234.48853	       9.4
1248.34570	      12.4
1251.68066	       9.7
1252.62903	      60.8	y (13) (1+)
1253.64050	      13.3
1258.44177	       8.6
1282.45178	       9.7
1323.49646	     157.1	y (14) (1+)
1324.53320	      47.6
1354.98889	      20.7
1389.69226	      97.3
1393.25598	       7.6
1394.47693	      15.3
1470.69568	     101.8	y (15) (1+)
1471.66895	      23.3
1533.95007	      32.4
1559.63660	      18.6
1672.66223	       9.5
1781.80652	      16.5
