# Supplementary material for: Top-Down and Bottom-Up Identification of Proteins by Liquid Extraction Surface Analysis Mass Spectrometry of Healthy and Diseased Human Liver Tissue
Source: J Am Soc Mass Spectrom. 2014 Sep 3;25(11):1953–61. doi: 10.1007/s13361-014-0967-z (PMC4197381; doi:10.1007/s13361-014-0967-z)
Supplement: Supplementary file 8 — (ZIP 1626 kb) [file 13361_2014_967_MOESM8_ESM.zip › data/EQSEQETSDPERGQEDLILSYEPVTR_-6_4_50235.txt]

       m/z	          i	matches
 830.53186	      12.0
 950.24207	       5.4
1078.77344	      24.6
1417.77673	      18.9	y (12) (1+)-NH3
1560.71582	      11.1
1619.91797	       6.6	y (14) (1+)
1957.76074	       6.9
1976.75598	      16.7
