# Supplementary material for: Top-Down and Bottom-Up Identification of Proteins by Liquid Extraction Surface Analysis Mass Spectrometry of Healthy and Diseased Human Liver Tissue
Source: J Am Soc Mass Spectrom. 2014 Sep 3;25(11):1953–61. doi: 10.1007/s13361-014-0967-z (PMC4197381; doi:10.1007/s13361-014-0967-z)
Supplement: Supplementary file 8 — (ZIP 1626 kb) [file 13361_2014_967_MOESM8_ESM.zip › data/NVLIFDLGGGTFDVSILTIEDGIFEVK_-6_4_47662.txt]

       m/z	          i	matches
 339.29523	       2.1
 356.02875	       6.1
 388.38925	       4.4
 419.26718	       3.1
 440.34424	       7.0	b (4) (1+)
 454.38171	       7.5	y (12) (3+)-H2O, y (12) (3+)-NH3
 468.39459	       3.3
 504.11383	       2.7
 520.25214	       2.9
 522.35718	      30.4	y (14) (3+), y (4) (1+)
 523.16589	       6.2
 554.38739	      29.2	y (15) (3+)-H2O, y (15) (3+)-NH3
 564.42834	       1.5
 566.87311	       2.7
 570.91693	       8.5	b (5) (1+)-NH3
 575.61615	       2.9
 580.35767	       5.5
 595.37347	       7.6
 605.86450	      49.7
 639.57367	       4.4
 641.34094	       5.9
 651.24860	       6.2
 652.30109	       7.0
 682.62964	       7.7
 689.50446	      12.1	y (12) (2+)
 691.52057	       4.7
 692.30261	      18.7	y (6) (1+)
 693.35590	      11.5	y (20) (3+)-H2O, y (20) (3+)-NH3
 700.28174	       3.2
 723.33026	       4.4
 724.57825	       5.1
 735.42535	      25.8	b (21) (3+)-NH3, b (21) (3+)-H2O
 737.55035	      16.0	y (21) (3+)
 743.40704	       4.0
 759.43768	      16.3	b (22) (3+), b (15) (2+)-H2O, b (15) (2+)-NH3
 761.99713	      11.5
 791.42383	      13.5	b (23) (3+)-NH3, b (23) (3+)-H2O
 807.47089	      13.7	y (7) (1+)
 815.90582	      52.9	b (16) (2+)-H2O, b (7) (1+), b (16) (2+)-NH3
 826.64423	      19.5
 831.34399	       5.2
 835.04309	      22.5
 840.47308	      17.6	b (24) (3+)-H2O, b (24) (3+)-NH3
 842.54565	       2.2
 850.57227	      11.8
 854.68994	       6.5	b (8) (1+)-H2O, b (8) (1+)-NH3
 867.18408	       6.8
 877.43781	      30.4
 879.42896	       3.3
 882.50256	      10.4
 884.46735	       2.4
 894.16968	      16.5	y (25) (3+)-NH3, y (25) (3+)-H2O
 900.47156	       6.1	y (25) (3+)
 911.91406	      11.5	b (9) (1+)-NH3, b (9) (1+)-H2O
 913.96112	      43.0
 915.51733	       7.0
 924.11517	       6.5	b (18) (2+)-NH3
 925.67267	       4.1
 927.80347	      17.1	y (26) (3+)-H2O, y (26) (3+)-NH3
 929.61658	       3.3
 932.17542	       9.7	b (18) (2+)
 936.57935	      22.2	y (8) (1+)
 939.60828	      13.2
 940.88062	      30.9
 952.36029	       3.7
 953.57635	       8.2
 954.50220	      19.0	y (17) (2+)-NH3, y (17) (2+)-H2O
 956.96216	      20.7
 958.83594	      40.3	[M+3H] (3+)-NH3-H2O
 960.46198	       3.4
 971.73041	      27.8	[M+3H] (3+)+H, [M+3H] (3+)
 980.49139	       5.5
 986.52545	       6.8	b (10) (1+)
 997.22241	      85.2
 999.60345	       5.9
1002.77478	      40.2
1007.53711	       6.3
1011.81995	      31.7	y (19) (2+)-NH3, y (19) (2+)-H2O
1012.76837	       9.6
1021.21436	      11.3	y (19) (2+)
1035.22742	      96.8
1044.69202	      20.8	b (20) (2+)-NH3, b (20) (2+)-H2O
1049.53870	       3.5
1056.57336	      66.0
1069.65308	       7.5	b (11) (1+)-H2O
1073.63843	      17.0
1080.05225	      15.9
1084.63037	      11.0
1086.52783	      14.6
1087.53040	       5.7
1095.51819	      42.8
1106.18005	      10.7	y (21) (2+)
1120.54810	      23.2
1121.67688	       7.6
1137.40308	      13.7
1139.59290	      46.7	b (22) (2+)
1141.27686	      22.7
1157.01685	       4.6
1164.58020	      27.5
1175.55188	      12.5
1186.30688	      12.8	b (23) (2+)-H2O
1190.68359	       9.3
1195.99866	      25.8	b (23) (2+)
1203.97339	      12.4
1205.30273	      50.9
1207.84619	      15.7
1222.67395	       2.6
1228.95251	      13.7
1236.93933	      26.2	y (23) (2+)
1238.60059	       2.6
1243.03333	       5.1
1254.20972	      13.7
1269.36633	      61.9	b (24) (2+)
1277.48804	       9.8
1287.96301	       6.9
1296.03870	      29.6
1308.65430	       5.7
1314.21155	      23.9
1317.58582	       4.9
1318.87354	       5.0
1321.37769	       5.7
1325.06799	      16.5	b (25) (2+)-H2O, b (25) (2+)-NH3
1333.65186	      10.8	b (25) (2+)
1350.15527	       8.2	y (25) (2+), b (13) (1+)
1353.67554	       5.1
1360.24048	       9.3	y (12) (1+)-NH3
1374.21069	      18.4	b (26) (2+)-H2O, b (26) (2+)-NH3
1383.70105	     121.2	b (26) (2+)
1386.99048	       9.4
1448.91223	      39.6	b (14) (1+)
1500.93750	      25.0
1617.04688	       4.5
1648.74902	      12.4	b (16) (1+)
1680.83911	       8.9
1743.84900	       9.6	b (17) (1+)-H2O
1775.00964	       6.3
1780.00891	       6.3
1780.83337	       3.9
1837.99670	      21.2
1871.12231	       8.6
1957.99939	       7.3	b (19) (1+)-H2O
