# Supplementary material for: Top-Down and Bottom-Up Identification of Proteins by Liquid Extraction Surface Analysis Mass Spectrometry of Healthy and Diseased Human Liver Tissue
Source: J Am Soc Mass Spectrom. 2014 Sep 3;25(11):1953–61. doi: 10.1007/s13361-014-0967-z (PMC4197381; doi:10.1007/s13361-014-0967-z)
Supplement: Supplementary file 8 — (ZIP 1626 kb) [file 13361_2014_967_MOESM8_ESM.zip › data/TAQFDISVASEIMAVLALTTSLEDMR_-6_4_49122.txt]

       m/z	          i	matches
 274.25723	       5.8
 306.47427	      20.3	b (9) (3+)-H2O, y (2) (1+), b (9) (3+)-NH3
 333.34821	       4.7
 349.27054	       9.1	y (9) (3+)-H2O
 351.59702	      13.9
 365.43896	      10.0
 375.19348	       2.1
 387.26978	      11.4
 401.24506	       2.9
 421.26349	       8.5	b (12) (3+), y (3) (1+)
 458.26038	       7.0
 467.25543	       4.7
 478.50296	       4.4
 481.16269	       3.8
 495.37634	       9.0
 505.28625	       5.2
 509.39545	       6.2
 533.27789	       6.9
 537.14673	      11.2
 550.18146	       5.4
 550.98663	      19.4	y (4) (1+)
 552.28448	      11.4
 568.32007	       3.3
 579.29230	       3.0
 583.45898	       4.3
 599.86072	      14.7
 601.25964	      12.5
 604.38214	      12.0
 607.10687	       5.8
 614.41522	       7.3
 624.34583	       8.5
 635.68103	       4.3
 642.47394	       6.9
 646.61603	      13.0	y (5) (1+)-NH3
 663.38733	      13.6	y (5) (1+)
 664.38049	      25.3
 676.46790	      19.5	b (6) (1+)
 677.33496	       3.6
 678.19214	       6.6
 692.42920	      13.5
 693.23096	       5.9
 698.12939	       3.4
 701.37091	      19.6	y (13) (2+)-NH3, y (13) (2+)-H2O
 705.43884	       3.5
 721.44690	      13.3
 728.52191	      12.6
 732.30695	      17.0	y (6) (1+)-H2O, b (14) (2+)
 733.78101	      17.8	y (6) (1+)-NH3
 736.35175	      10.6
 744.28333	      13.3	y (21) (3+)-NH3, y (21) (3+)-H2O
 748.54346	      32.8	b (22) (3+)-H2O
 750.43341	     109.7	y (21) (3+), y (6) (1+)
 751.56006	      10.2
 752.32190	      13.2
 753.26654	      25.1
 762.40521	      16.4
 768.29156	      30.3
 779.28516	       4.8
 782.61487	       6.8
 783.50488	      19.6	y (22) (3+)-H2O, y (22) (3+)-NH3
 785.71326	      11.5
 792.53064	      36.6	b (23) (3+)-NH3, b (23) (3+)-H2O
 794.68713	       2.8
 798.29047	      10.0	b (23) (3+)
 803.52423	       3.6
 810.35986	       9.6
 811.45422	       9.6
 812.29193	      10.7
 813.29150	      10.3
 822.23718	       7.6
 824.74274	       7.8
 826.30994	      13.7
 833.78613	      19.6	y (7) (1+)-NH3, y (7) (1+)-H2O
 837.66669	      11.4	y (23) (3+)
 841.36096	       9.4
 842.28925	       4.5
 844.44830	      13.8	b (8) (1+)-H2O
 845.49683	      25.9	b (8) (1+)-NH3
 850.32483	       4.1
 851.49280	      35.7	y (7) (1+)
 852.54694	      54.2
 862.52924	      14.4	b (8) (1+)
 863.52985	      25.4
 865.75671	       3.9
 874.75781	      50.4	b (25) (3+)-NH3, b (25) (3+)-H2O, y (24) (3+)-H2O, y (24) (3+)-NH3, b (17) (2+)
 875.46210	       4.8
 876.66364	      13.7
 879.44226	       3.5
 883.97333	      40.6
 886.39209	      20.4
 888.42133	      32.1	y (16) (2+)-H2O, y (16) (2+)-NH3
 889.61737	      14.7
 895.33441	      22.3
 897.69238	       6.9
 899.86078	       7.2
 902.51263	       4.3
 903.39008	      12.2
 904.45667	       3.1
 911.50159	      11.2
 915.50519	      38.8	b (9) (1+)-H2O
 917.58246	      54.7
 920.90918	      28.5
 921.51202	      35.8	b (18) (2+)-H2O
 922.53821	      18.7	b (18) (2+)-NH3
 924.16736	      30.1
 926.26227	      27.1	[M+3H] (3+)-NH3-H2O
 927.31708	      86.2
 938.44562	       9.0	[M+3H] (3+)+H, [M+3H] (3+)-H, [M+3H] (3+)
 939.90845	       8.6	y (17) (2+)
 952.44812	      11.0	y (8) (1+)
 961.54156	       7.6
 967.43463	      17.2	y (18) (2+)-H2O, y (18) (2+)-NH3
 972.70166	       9.5	b (19) (2+)-NH3, b (19) (2+)-H2O
 981.73718	      43.2	b (19) (2+)
 982.62292	      26.8
 987.25995	      24.4
1001.68073	       3.9
1002.62878	      30.7	b (10) (1+)-H2O
1013.54663	      16.1
1015.09735	      20.5
1017.46283	      16.9	y (19) (2+)-NH3
1020.51898	      26.7	b (10) (1+)
1021.47833	       8.1
1023.56195	     150.8	b (20) (2+)-H2O, b (20) (2+)-NH3
1024.20569	      24.0
1031.63330	      14.0	b (20) (2+)
1039.21484	      11.8
1042.70532	       8.5
1050.22485	      12.0
1051.55859	       3.0
1053.66284	      34.8
1054.58228	       8.0
1057.59290	      32.3
1061.14783	      19.6	y (20) (2+)-NH3
1065.67493	       7.1
1066.87988	      57.4	b (21) (2+)-NH3, b (21) (2+)-H2O
1067.61084	      17.7
1073.64124	       9.6
1077.63745	       7.8
1097.92346	       3.0
1115.64514	       9.0
1119.80554	       8.1	y (10) (1+)-NH3
1121.53491	      19.3
1124.09387	      51.4	b (22) (2+)-NH3
1125.34644	      17.0	y (21) (2+)
1140.73914	      47.9
1185.67249	      88.3
1200.70215	       7.8
1225.94641	      13.0
1240.15601	      26.3
1249.41846	      44.4	y (11) (1+)
1251.00720	      55.9
1255.22803	       8.0
1258.19116	      19.1
1264.48267	       7.3
1270.63525	      16.1
1272.69678	       8.2
1273.96326	       7.7
1278.90771	       3.1
1287.52393	       9.7
1303.57349	      22.0
1317.66211	       4.6
1320.89673	      72.4	y (24) (2+)
1321.73352	      16.4
1335.50366	       5.0
1340.73914	      27.4
1354.15015	      19.9
1394.80957	      18.8
1395.73804	       4.1
1453.16699	       3.7
1460.89404	      11.0
1502.82349	      18.3
1510.90088	       6.6
1546.80054	      21.8	b (15) (1+)-NH3
1560.34827	       6.0
1564.33044	       9.0	b (15) (1+)
1577.78467	       6.5
1645.99243	       4.1
1677.82703	      25.6
1777.71155	      22.3
1829.92090	       6.4
