# Supplementary material for: Top-Down and Bottom-Up Identification of Proteins by Liquid Extraction Surface Analysis Mass Spectrometry of Healthy and Diseased Human Liver Tissue
Source: J Am Soc Mass Spectrom. 2014 Sep 3;25(11):1953–61. doi: 10.1007/s13361-014-0967-z (PMC4197381; doi:10.1007/s13361-014-0967-z)
Supplement: Supplementary file 8 — (ZIP 1626 kb) [file 13361_2014_967_MOESM8_ESM.zip › data/SFPDFPTPGVVFR_-6_4_23651.txt]

m/z	i	matches
213.08650	11.6
215.36197	2.1
228.06342	8.1
232.24060	8.1
234.17731	11.6
235.08911	15.8
236.27455	5.5
243.49652	3.3
245.07788	9.1
246.17809	4.0
250.24344	13.9
251.41429	14.9
253.25787	3.8
255.27185	8.9
257.16550	12.1
258.17523	9.1
259.17123	6.4
262.18042	7.0
266.21545	3.0
271.18378	2.4
272.36389	21.2
273.33801	6.6
275.18225	5.7
276.27432	2.0
286.10217	6.2
288.26294	3.6
289.48001	2.2
295.42493	35.2
300.47061	41.1
301.50629	28.7
302.18253	11.9
313.43042	2.8
319.17371	4.1
322.36331	16.1
323.30655	24.4
329.59290	12.7
331.42990	12.9
332.47015	13.2
336.27448	3.7
341.21277	14.1
341.98785	7.2
344.39850	18.0
346.73358	4.9
349.41675	12.3
351.26862	13.5
352.43250	11.4
360.31927	58.3
363.83380	19.5
365.52277	7.9
367.38358	5.0
368.32806	13.3
370.25009	3.0
383.20041	3.5
386.39746	8.0
388.17059	9.8
389.23840	26.2
389.88239	8.1
394.33289	8.9
401.29669	1.5
404.44000	13.6
407.40515	3.0
408.72357	4.3
409.36316	3.5
410.29279	10.3
413.18640	10.9
414.43988	5.2
415.39795	81.8
416.44235	7.0
417.42856	7.8
420.29333	4.1
421.54431	51.6
422.44495	8.8
423.60693	3.4
428.54889	10.6
429.15405	53.4
431.37354	3.9
433.25916	3.0
435.20395	8.8
436.01425	2.0
437.73962	25.4
438.92859	12.2
440.37793	3.1
442.70151	17.6
444.38678	12.0
446.27277	9.6
447.26154	11.9
448.46051	30.0
449.26831	17.7
450.27472	4.2
451.32556	4.8
456.41425	2.9
457.29333	25.6
459.46338	30.3
462.19330	12.7
463.38013	9.2
464.53052	7.0
467.32416	9.4
468.93195	36.4
470.34692	17.4
473.29755	16.2
475.37128	11.9
477.24475	9.3
478.32556	4.3
481.37695	3.8
484.48499	2.9
485.55042	19.7
487.23468	14.3
488.21204	8.3
491.21228	6.5
493.32343	15.9
494.31946	9.3
497.45227	14.6
498.33008	12.5
499.49670	12.8
501.32123	8.0
502.41888	30.1
503.25616	40.9
506.40210	8.3
510.34717	32.3
511.16980	34.2
512.40363	2.6
514.35632	16.3
519.24200	7.7
521.62445	15.4
522.43579	21.3
523.24847	4.7
525.30536	27.3
526.39392	24.3
529.39221	24.9
530.38690	64.9
531.37299	27.3
532.39166	10.9
533.58099	11.4
534.21606	11.1
538.36011	4.6
540.51276	6.8
542.14789	5.1
544.25378	19.0
545.28046	16.8
547.28723	26.6
548.39441	15.9
549.33588	18.9
550.35126	4.6
551.41266	8.7
552.33490	22.7
553.57562	14.3
554.49432	18.7
555.58838	29.8
556.44379	44.9
557.32800	36.8
558.30896	37.1
558.98602	7.3
561.54620	7.3
563.38715	10.4
565.31146	8.6
566.29858	60.3
567.50946	7.3
569.20569	4.8
570.10388	36.4
572.28406	25.3
574.35870	9.0
575.44147	25.7
576.38507	110.6
577.33398	40.9
579.07892	12.4
581.49127	8.4
582.65863	38.1
583.31396	26.1
586.35956	18.9
587.52789	24.7
589.28088	13.0
591.39447	8.8
592.28668	16.5
593.32214	5.6
594.33606	183.0	b (5) (1+)
595.40405	29.8
596.51740	3.0
597.63251	29.6
598.48901	18.5
599.44696	51.7
600.21387	7.4
601.28406	17.2
602.56152	3.2
605.74390	11.6
607.41772	86.1
609.24670	12.0
610.80518	2.0
615.28674	15.5
616.56458	2856.0	y (11) (2+)
617.37909	93.8
618.37164	29.2
619.50964	10.8
620.49524	17.5
622.69873	90.4
623.35693	3.4
625.41815	10.7
626.60321	15.3
627.41412	100.7
628.48956	90.8
630.49957	10.5
633.46887	16.0
634.65851	65.4
639.69000	14.1
641.62988	2.0
644.38489	24.3
646.37469	12.2
647.49219	9.4
649.94934	14.2
652.49884	20.3
653.46368	11.2
654.42084	33.0
655.37500	5.4
657.40131	23.5
659.44495	12.8
660.35345	16.7
661.37964	72.1
662.44409	32.7
663.89386	74.2
664.57538	4.5
666.48022	18.5
669.54327	26.5
670.51685	52.6
671.51984	69.2
672.40369	39.8
673.37610	19.5
674.55664	147.5	y (6) (1+)
675.49884	63.3
676.80878	39.6
680.95013	177.7	y (12) (2+)-H2O, y (12) (2+)-NH3
682.68616	15.7
683.62811	12.3
684.61060	40.2
685.49445	9.5
687.30865	40.8
688.08063	17.1
689.70660	49.8
690.37439	9.4
691.20258	50.7
693.64209	8.2
694.31805	24.9
697.42358	26.9
698.41968	133.4
702.22943	21.2
703.64978	30.9
705.15625	12.1
710.88104	27.2
712.09454	61.6
713.38104	7.6
715.25446	284.5	[M+2H] (2+)-NH3-H2O
716.35522	254.0
717.13995	8.5
717.91949	36.1
718.76569	81.9
720.51227	42.9
721.46991	3.4
722.55554	14.4
724.24786	311.0	[M+2H] (2+)-H2O, [M+2H] (2+)-NH3
725.14099	190.9
726.04010	11.0
732.55457	5.7
733.53711	19.3
734.47296	37.2
737.56836	32.9
743.97809	26.5
745.69269	28.2
748.36780	13.4
753.13062	40.0
754.28333	6.7
756.11682	5.8
766.57300	8.6
769.77960	45.5
771.13953	18.8
773.98230	40.5
775.67291	49.7
776.72949	16.2
777.56384	73.9
778.54730	66.9
779.42126	27.0
780.47119	22.7
781.62494	37.5
783.72479	6.5
784.35834	7.9
790.65369	32.0
791.60608	37.6
792.47906	88.4
793.64630	11.5
799.56903	23.2
800.81665	35.6
802.53394	27.3
803.44537	18.9
804.55682	36.5
805.40283	4.8
806.46124	2.7
811.39282	64.0
812.38440	3.4
814.36023	18.0
818.98505	50.0
820.18066	74.9
821.71826	17.3
825.81696	4.0
826.68591	10.2
827.55859	10.9
828.38092	17.4
829.52966	5.1
832.39526	63.1
835.35168	102.3
836.81610	3.3
837.62866	55.6
838.54944	82.0
839.63837	106.2
840.56982	29.2
841.61401	11.6
842.61755	11.8
843.52264	6.5
844.56622	10.7
847.08081	85.7
848.13690	8.5
849.43585	24.1
854.58685	17.6
855.30103	17.0
857.13019	29.7
858.51154	8.7
861.56049	6.6
863.95874	29.9
865.55255	12.2
868.01910	71.6
872.56525	613.5	y (8) (1+)
873.45526	175.3
878.65277	2.8
879.50726	21.7
883.62750	25.0
884.57269	49.2
887.40112	58.9
889.62836	34.6
890.80878	80.1
891.54773	41.6
892.61182	14.5
895.45740	11.7
900.34467	74.3
904.05652	26.7
905.11804	18.9
906.86499	41.7
908.42163	70.3
909.50653	65.6
910.53333	105.0
911.53516	8.3
913.13391	54.6
914.39673	37.7
915.64124	46.3
916.94922	59.2
917.71552	14.7
918.76910	15.7
927.41431	23.6
930.81000	28.0
931.69104	8.3
933.30035	23.0
934.60809	40.8
935.46594	13.7
936.65179	28.0
937.55487	17.2
939.79852	10.7
944.38971	4.8
950.07111	19.1
955.64703	6.5
957.74072	12.7
958.49042	35.2
960.56934	54.8
961.71924	38.3
963.31482	12.6
965.20081	14.1
966.64600	11.9
967.41669	5.3
969.09583	6.8
974.48840	4.9
977.72443	17.4
979.50891	13.9
980.69586	67.9
981.65912	71.6
982.63635	22.5
985.48883	18.4
986.47485	14.4
987.79681	11.7
992.53137	6.5
998.65009	25.6
1000.51593	32.1
1002.54663	17.6
1003.99158	28.9
1007.58594	10.5
1013.53668	6.8
1017.49774	15.9
1019.68561	24.9
1020.80609	85.5
1027.37830	36.1
1028.86365	14.3
1030.59949	21.3
1031.71533	13.0
1033.65710	20.4
1034.97900	19.5
1042.09595	8.2
1044.64673	5.8
1045.52808	17.6
1046.53772	19.8
1050.50378	8.1
1051.53564	63.1
1052.57166	99.7
1055.72632	9.0
1058.58252	47.4
1059.91565	36.3
1063.56555	6.5
1067.97925	7.8
1071.73169	39.5
1075.86169	5.2
1081.07178	20.9
1097.45313	4.3
1105.66504	5.0
1107.81738	4.7
1115.60596	9.4
1121.90955	2.3
1122.96228	8.8
1134.70776	10.6
1135.48059	6.4
1138.61560	24.2
1144.72070	56.5
1145.59778	17.1
1164.86499	52.2
1165.63757	84.7
1166.68872	39.0
1170.55261	10.0
1177.50867	29.2
1181.65503	4.7
1186.81958	7.5
1188.84900	3.6
1196.45422	10.7
1214.74255	4.3
1217.40491	3.5
1231.68103	76.1
1232.64209	26.0
1233.32080	3.6
1263.90625	8.0
1276.12927	7.0
1290.68835	4.1
1292.57190	9.7
1294.64197	14.0
1306.62659	4.7
1318.10034	23.4
1318.88904	11.4
1350.94690	13.3
1368.67346	5.7
1426.59839	3.1
1466.82556	9.7
