# Supplementary material for: Top-Down and Bottom-Up Identification of Proteins by Liquid Extraction Surface Analysis Mass Spectrometry of Healthy and Diseased Human Liver Tissue
Source: J Am Soc Mass Spectrom. 2014 Sep 3;25(11):1953–61. doi: 10.1007/s13361-014-0967-z (PMC4197381; doi:10.1007/s13361-014-0967-z)
Supplement: Supplementary file 8 — (ZIP 1626 kb) [file 13361_2014_967_MOESM8_ESM.zip › data/FGTVLTEHVAAAELGAR_-6_4_5815.txt]

m/z	i	matches
159.05060	10.4
166.16667	5.5
175.32047	25.9
177.04948	11.9
185.25241	7.7
186.24454	3.0
187.07936	47.2
189.95961	11.4
192.79095	7.3
197.10995	10.5
201.19530	6.6
202.47554	5.2
204.17036	47.6
205.36070	3.6
207.01837	50.7
208.21030	12.1
209.23842	9.8
213.19478	19.0
214.21115	32.2
215.36871	14.3
216.96765	22.4
218.27029	20.1
218.87331	9.8
227.18753	18.1
229.21611	28.0
230.22090	13.7
235.25317	115.7
236.20807	52.7
237.15234	11.3
238.20296	3.8
239.04256	3.6
240.99071	24.2
242.33386	24.6
243.26373	20.8
245.33823	11.1
246.24561	25.5
249.53711	9.9
251.10013	6.7
253.17020	19.8
254.27722	21.4
258.21881	10.0
262.07764	6.3
263.22119	24.1
264.25488	3.5
265.28790	7.1
267.36636	18.3
268.24048	32.8
271.18872	5.5
272.33478	14.8
274.34915	83.6
283.28308	10.2
284.49628	11.4
286.18060	54.2
287.37900	15.4
288.25531	31.5
292.00714	3.2
294.06274	3.3
297.42758	17.7
299.68311	14.0
301.28540	10.7
303.42346	91.9
304.62512	30.6
305.42697	24.2
306.31512	13.6
308.25702	5.2
311.42020	5.4
313.42010	6.5
314.29834	3.9
316.41025	3.7
318.17963	11.3
318.95172	25.9
321.08688	5.8
322.50269	62.6
326.60831	18.1
327.28174	17.4
330.20459	8.9
331.75848	3.0
333.26050	2.6
334.28046	12.1
335.54892	4.1
338.41016	33.6
339.24347	18.9
342.49628	2.3
343.35062	20.7
344.30786	20.1
345.38882	25.7
348.51843	11.5
349.23242	95.5
350.36429	3.6
352.07593	38.9
353.25012	5.0
354.16888	3.9
355.17822	27.9
356.55356	23.9
357.55420	8.2
359.49072	51.3
360.40985	8.8
361.42297	31.7
363.42969	10.0
364.42603	3.3
365.40906	20.7
366.37747	23.1
369.15033	75.8
369.86932	39.1
371.47992	3.9
373.31680	89.9
375.49829	143.8	y (11) (3+), b (11) (3+)
377.40259	63.8
379.28394	117.0	y (8) (2+)
380.21381	14.7
381.66290	23.9
385.60287	10.5
387.34210	31.3
388.98022	72.3
390.58435	88.2
391.36877	56.7
393.37100	17.8
394.21667	41.4
395.23975	12.0
397.30774	8.3
398.35223	37.0
399.36371	12.8
400.72144	22.5
402.40332	10.1
404.41858	19.4
405.17630	22.8
406.54498	24.6
407.61896	20.1
408.63287	39.2
409.47870	73.3
410.25464	9.0
411.61884	81.5
412.79572	33.5
413.65271	53.8
414.36700	53.4
415.36493	74.4
416.37030	101.8	y (4) (1+)
417.52454	36.7
418.31921	33.3
419.44666	34.3
420.35486	59.8
421.33527	16.5
425.44000	46.9
427.36157	26.6
429.34076	12.1
430.38336	25.2
431.56573	8.9
433.37329	10.6
434.65710	34.5
435.26617	14.1
436.30664	45.1
437.30054	3.1
438.72797	22.6
439.39258	25.2
440.54474	3.5
442.34900	19.5
444.18512	3.0
445.38678	32.0
447.17700	25.7
448.33844	12.3
449.34839	4.0
450.27069	19.7
451.28918	11.4
453.08844	63.7
455.23083	110.8
457.07422	3.7
458.46429	3.6
459.40826	6.3
460.24731	10.6
460.86597	13.8
463.14746	82.7
464.18542	3.0
465.68683	4.3
467.69513	85.9
468.54047	19.4
470.18378	98.2
471.47314	42.0
472.64447	10.7
473.91504	41.5
475.16138	25.5
476.33380	25.9
478.38660	36.1
479.35974	28.2
480.40637	59.0
481.43390	56.5
482.38586	18.4
483.58405	122.5	b (9) (2+)-H2O
484.33264	20.6
487.44928	80.4
488.48096	243.8	y (10) (2+)-H2O, y (10) (2+)-NH3
489.48071	18.8
490.50647	23.6
491.29431	3.9
493.00360	27.5
494.08136	150.2	b (15) (3+)-H2O
494.93622	109.4
496.60553	181.2
498.10870	83.1
498.71301	24.5
500.26672	52.1
501.52063	115.9
503.01440	448.3
503.77130	38.4
504.45081	54.4
507.50104	371.6	y (15) (3+)-NH3, y (15) (3+)-H2O
508.33276	75.4
509.35931	52.5
510.36298	42.4
511.53552	31.6
512.35809	17.8
513.51428	62.7
514.45551	5.1
515.19019	4.8
516.17267	24.7
517.39313	65.2
518.36121	67.8
519.50067	305.0	b (10) (2+)-H2O
520.45526	100.5
521.37280	79.0
522.54810	15.1
523.34161	10.1
524.33606	60.2
525.23224	38.9
526.36285	55.9
527.40900	28.3
528.35345	17.2
529.76410	39.6
530.40802	48.1
531.90588	98.6	y (16) (3+)
533.10815	10.6
534.17407	26.3
535.28809	13.2
536.26367	23.2
537.56860	13.4
538.94226	158.1
539.88757	18.8
541.09198	32.2
542.16974	52.3
543.01190	63.8
543.78845	44.3
545.07794	105.1	y (5) (1+)
546.21106	74.9
547.37634	5.3
548.54163	22.5
550.20752	55.2
551.39899	17.2
552.58600	431.2	y (11) (2+)-H2O
553.41302	174.5	y (11) (2+)-NH3
554.62878	101.2	b (11) (2+)-H2O
555.33765	32.4
556.14032	30.3
557.87842	167.5
558.94043	55.8
559.97174	25.6
561.06543	137.1
562.64020	104.7	y (11) (2+)
563.50531	450.9	b (11) (2+)
564.35004	185.6
565.10510	92.6
566.22766	5.3
567.17749	103.6
568.20184	22.9
569.22064	345.9	[M+3H] (3+)-NH3-H2O
570.32330	64.0
572.42926	1905.8
573.30945	145.5
574.27631	107.1
574.97601	168.8	[M+3H] (3+)-H2O, [M+3H] (3+)-NH3
576.39355	107.6
581.48907	27.4
582.35681	9.5
584.44653	4.4
587.02948	55.0
590.45074	126.3	b (12) (2+)-H2O
594.45349	5.1
599.05560	44.8
599.87939	16.0
600.49017	34.9
601.45593	18.6
602.66541	18.7
605.54529	44.9
607.39862	24.1
608.60577	39.6
609.52649	41.3
610.28149	11.7
613.11835	235.3	y (12) (2+)
615.11505	4.5
616.38318	122.8	y (6) (1+)
617.67365	157.0
618.39441	59.9
619.52490	13.1
620.30420	6.7
621.57635	3.3
623.51569	6.2
624.55743	9.0
625.21045	2.4
627.06415	18.3
628.84900	27.9
631.35370	51.6
632.55170	112.1
633.36304	17.9
634.12714	6.0
636.33533	487.9
637.37799	92.5
638.26849	7.2
639.08008	3.7
641.00067	35.7
641.97241	12.7
642.85809	30.3
643.70612	55.6
644.44916	16.5
645.28888	9.5
646.17719	6.7
647.01575	12.8
647.87213	85.6
648.56403	55.3
649.85181	44.3
653.83344	51.9
655.20294	128.4	b (13) (2+)-H2O
656.12469	46.2
658.81769	32.4
660.95227	171.6	y (13) (2+)-H2O, y (13) (2+)-NH3
663.62469	152.0	b (13) (2+)
664.42596	72.4
665.62024	235.5
666.72797	32.0
669.32196	283.2	y (7) (1+)-H2O, y (13) (2+)
669.92603	186.7	y (7) (1+)-NH3
670.62994	97.1
671.27405	3.4
672.59247	161.4
673.82190	38.9
674.50800	13.2
675.71521	81.0
677.28638	21.7
678.61432	15.0
679.37061	19.8
680.16827	14.9
681.73309	238.4
682.42102	30.3
685.55237	46.6
687.54828	126.6	y (7) (1+)
688.44586	1.9
690.07178	306.6
690.78821	262.4
691.45074	16.4
692.50250	96.5
693.56921	12.9
695.37396	5.1
696.45905	14.9
698.38989	24.9
699.60388	3.7
700.70782	30.1
702.42694	58.5
703.49255	38.9
705.09100	82.2
706.78619	3.0
708.53729	17.8
710.27911	127.9	y (14) (2+)-H2O, y (14) (2+)-NH3
711.56958	154.9	b (14) (2+)-H2O
712.49139	6.2
714.47864	47.6
715.31842	46.4
719.09302	193.2	y (14) (2+)
720.26044	36.1
721.28113	41.1
722.76587	87.8
723.43817	14.0
724.71112	85.1
725.58972	46.5
726.89465	65.9
727.67480	9.5
730.45001	20.3
731.71631	117.1
732.47656	41.3
733.72046	84.8
734.77380	42.0
735.49652	98.2
736.49359	170.5
737.49792	147.3
738.59204	39.1
740.10254	409.6	b (15) (2+)-H2O, y (8) (1+)-H2O
741.01758	163.3	y (8) (1+)-NH3
742.45007	50.6
743.45801	25.3
744.36981	9.0
746.60474	49.8
747.45490	165.9
748.47144	92.8
749.48407	162.2	b (15) (2+)
750.56750	37.1
751.57037	19.2
753.41028	22.8
754.42017	44.7
755.97864	39.7
756.67780	44.4
757.87640	46.1
758.51489	137.9	y (8) (1+)
759.53522	34.2
760.60828	18.9
761.21252	15.7
763.59210	12.8
764.50909	60.4
766.23926	65.9
767.04608	16.1
769.52496	377.1	y (15) (2+)
770.52509	145.6
771.30786	5.3
772.89703	59.4
773.57861	20.3
775.46094	41.6
776.59644	83.2
777.78088	29.4
780.62463	11.5
784.31335	69.9
784.99152	27.9
785.59430	13.4
787.19708	16.7
789.62915	107.3	y (16) (2+)-NH3, y (16) (2+)-H2O
790.56866	271.5
791.60767	29.8
795.52936	16.1
796.58197	10.4
798.10016	40.1
803.46887	20.2
805.63257	18.1
806.79565	76.4
807.67682	46.9
811.53534	9.2
813.50092	50.8
814.74091	38.9
815.51672	11.8
816.48114	10.5
818.56616	7.1
821.60193	10.8
822.38690	9.3
823.59827	15.1
826.54999	9.5
831.55792	7.6
834.46222	35.6
843.46960	13.9
844.50500	5.8
848.57715	11.5
851.06384	18.1
854.84418	4.8
856.44324	21.7
857.78662	39.4
858.60193	20.1
860.48834	26.1
861.65125	10.5
862.41626	19.6
867.70520	6.0
868.67291	6.2
869.73035	37.4
870.43109	68.6
871.57104	24.4
872.65417	4.3
874.47656	27.8
875.59003	38.1
876.37744	386.9
877.58612	123.9
878.31708	7.5
881.49811	4.9
884.54230	13.5
887.03278	30.9
887.72644	4.1
888.40411	15.2
889.55652	183.1
891.42963	39.6
893.46185	8.5
898.52765	28.6
899.23560	2.2
901.57288	13.0
902.61279	24.9
904.28699	10.2
907.54272	18.0
908.59314	49.0
909.52496	17.8
910.55133	30.6
911.61115	2.6
916.62524	7.0
917.47766	24.4
918.39337	14.5
919.51404	14.1
920.70935	32.4
922.39423	17.3
923.53522	22.5
925.61359	25.9
926.67358	53.4
927.54675	407.7
928.57385	155.7
931.55573	30.1
933.26611	18.1
939.73254	10.3
940.58832	160.7
941.52100	23.9
943.41998	14.6
944.57239	52.6
945.62476	5.4
949.60419	33.3
958.37769	17.0
959.40686	32.2
961.54236	10.6
964.43683	21.7
965.56781	25.4
973.59363	15.5
974.94647	16.1
975.67767	162.1
976.64282	41.0
981.42548	14.0
986.02917	4.9
986.64807	37.8
987.63092	6.7
988.89081	25.0
991.58612	29.0
992.55029	44.5
996.51837	18.9
997.39325	15.9
999.47070	7.0
1004.41913	50.3
1006.10931	3.1
1010.45367	16.4
1011.97754	3.1
1014.68323	45.6
1015.61615	81.0
1016.49646	34.5
1030.15625	6.6
1034.68103	17.9
1037.67261	5.7
1038.63538	4.8
1045.40356	10.7
1047.63855	9.7
1066.58472	15.3
1075.65674	6.1
1083.49011	5.8
1104.69958	33.7
1109.68872	42.8
1111.08093	7.3
1125.74414	3.6
1130.58582	5.4
1143.38354	8.6
1172.48413	9.0
1197.75098	9.0
1228.83130	11.3
1233.80420	11.8
1234.65186	4.4
1294.65344	13.7
1323.74561	10.2
1334.64856	3.9
1343.26599	22.1
1368.76709	13.7
