# Supplementary material for: Top-Down and Bottom-Up Identification of Proteins by Liquid Extraction Surface Analysis Mass Spectrometry of Healthy and Diseased Human Liver Tissue
Source: J Am Soc Mass Spectrom. 2014 Sep 3;25(11):1953–61. doi: 10.1007/s13361-014-0967-z (PMC4197381; doi:10.1007/s13361-014-0967-z)
Supplement: Supplementary file 8 — (ZIP 1626 kb) [file 13361_2014_967_MOESM8_ESM.zip › data/KLDVLSNDLVMNMLK_-6_4_22845.txt]

m/z	i	matches
173.08525	6.3
175.21628	21.9
176.30893	7.9
177.13870	72.7
179.25296	3.8
183.16302	4.4
189.41214	14.5
191.21761	20.6
193.14914	7.4
194.18826	19.5
200.08638	6.8
201.26952	14.0
215.21579	8.8
221.12604	46.4
227.93848	3.2
230.23132	3.1
233.29607	14.2
234.29242	8.9
235.26126	33.9
239.34293	4.5
242.48604	10.5
244.08527	2.8
247.12877	5.1
249.46649	31.3
251.26218	5.3
253.44226	6.9
260.48596	7.8
263.39673	23.1
265.05600	69.3
266.29993	5.9
270.04773	3.6
274.26880	17.9
275.24673	19.2
279.27026	81.6
281.39746	22.9
283.24664	53.2
284.22256	14.0
294.18555	9.9
295.34082	21.1
296.21442	17.5
297.16974	3.4
302.35800	10.0
304.86768	13.4
305.54684	17.5
306.88513	15.0
309.39276	130.8
311.32294	14.7
314.25699	4.0
316.37595	3.1
317.47717	21.0
318.75580	5.3
320.33807	6.7
323.39636	38.3
327.30054	43.8
328.43616	13.9
330.25439	3.1
335.53796	9.5
338.36612	4.7
339.37091	10.1
341.39020	25.7
344.50058	13.4
346.31598	13.6
347.38382	22.2
348.62595	28.3
349.41174	57.3
350.35751	44.6
351.47327	21.0
353.42020	23.1
354.33322	9.7
355.35693	7.8
357.60632	8.0
359.23428	11.2
360.40997	10.3
364.26953	4.9
365.11267	2.1
366.62338	15.3
367.39990	143.2
368.45166	109.0
370.92487	21.0
371.72006	66.2
373.59686	6.5
374.22107	5.9
375.45996	5.4
376.42975	2.2
377.28458	20.6
379.23334	6.2
381.18484	3.3
383.99017	34.7
385.16110	13.4
390.37634	32.6
391.43256	45.9
392.32217	6.3
393.37903	66.7
395.51419	21.0
396.43033	3.9
397.41168	45.1
398.22998	3.3
399.21680	3.4
403.50537	5.1
406.29138	5.7
408.45923	21.4
409.29932	11.6
410.37341	16.9
411.49573	100.3
412.36847	12.1
413.38464	18.5
414.44806	21.4
415.42377	111.7
416.28235	36.5
417.40082	24.3
419.15979	28.8
421.27008	11.2
424.78229	91.8
425.72174	11.5
426.43927	5.6
427.45038	3.9
428.37726	8.6
429.00574	7.6
430.47961	28.1
431.14008	6.4
432.69867	18.5
434.37817	26.6
435.36694	17.9
437.23883	65.5
438.39728	18.1
439.31555	17.9
441.39154	39.0
443.42957	202.3
445.31213	18.7
446.31952	17.2
447.56482	7.7
449.34949	31.3
450.20782	15.7
451.29797	12.0
453.44629	3.8
454.31122	21.9
455.36169	74.1
456.38275	16.7
457.04633	8.2
459.36176	114.5
460.32422	44.2
461.42786	40.6
462.20319	7.0
462.87732	20.6
464.39093	11.7
465.84955	46.3
467.78278	4.0
468.38873	36.1
469.65839	20.6
472.56195	11.9
473.35486	82.0
474.27905	35.4
475.23413	3.3
476.36719	9.5
477.31158	92.9
478.40289	38.5
479.34485	34.0
480.52533	13.3
481.38306	82.8
482.32794	3.2
483.23535	5.1
486.00391	205.3
486.72284	21.2
487.40051	11.3
489.42755	37.0
490.41125	46.3
491.38049	102.2
492.21161	16.5
493.08698	19.9
498.20416	29.0
499.55896	166.7
500.35046	92.2
503.32452	1427.7
504.56976	27.8
505.30481	94.0
506.28064	16.3
507.14453	20.0
508.26996	18.0
508.87665	10.3
510.57715	17.3
513.28625	10.1
514.09393	29.5
515.47327	22.9
516.37805	54.7
517.24164	79.7
519.19720	81.2
520.12323	15.1
521.41394	23.3
523.41772	12.6
524.49060	19.5
525.26953	74.1
526.28558	99.4
526.92596	37.1
529.39795	36.4
532.16980	58.2
533.43909	101.6
534.35571	144.3
535.37018	122.1
539.24396	30.2
540.25360	78.9
541.15546	71.0
542.10895	34.4
543.36749	470.5
544.02832	5.2
545.92053	17.1
547.63416	42.6
549.28760	310.8	b (10) (2+)
550.14862	155.7
551.39917	75.9
554.92169	33.0
556.42676	74.4
557.39795	16.8
558.62030	77.5
559.48511	72.9
560.53186	611.2
561.31433	5464.6
562.44354	108.9
563.85138	21.9
564.46606	15.0
565.34943	2.0
566.70038	31.7
568.03314	26.6
568.99536	120.7
569.62134	137.3
570.43481	44.3
571.64856	17.8
572.33856	30.6
577.42963	44.9
578.35333	84.0
579.39581	164.4
586.52429	3.7
587.21869	2.7
589.49792	5.9
593.66345	18.5
597.37537	19.9
601.38812	13.7
602.34381	21.8
605.49402	3.9
606.42224	27.5
607.42810	13.4
613.59357	15.6
614.67694	23.3
618.50409	4.1
619.47394	18.2
621.41589	38.0
626.51971	37.9
627.38824	2.6
628.35510	5.6
631.27374	20.4
636.25397	462.8	y (5) (1+)
637.40680	98.3
638.50867	47.2
642.37439	13.0
643.27380	24.2
644.35107	16.8
647.62396	36.1
656.36432	15.9
657.58490	5.6
660.53052	4.4
662.99994	34.4
665.94299	13.8
672.11505	38.9
674.63385	10.9
676.71832	27.6
677.38489	24.0
684.92157	2.2
693.67212	65.4
694.60040	23.7
697.99341	32.3
699.66547	26.5
701.04401	33.7
703.76965	20.8
704.44788	19.1
706.44348	6.0
707.14246	22.5
709.27283	26.9
710.00586	11.2
713.48248	28.4
715.74829	11.5
717.53717	2.4
718.46698	2.0
719.71301	19.9
720.56726	21.6
723.09198	6.9
723.93250	11.5
725.46106	2.3
727.26196	63.1
728.93677	3.8
732.51868	19.7
735.48181	368.5	y (6) (1+)
736.40826	121.0
737.77869	134.0
744.01392	25.3
745.38745	33.7
746.43964	5.5
747.36011	6.1
748.76965	58.3
751.05829	8.6
753.66705	119.3
754.57599	4.5
758.73267	47.9
765.62134	55.5
767.00781	13.8
768.60022	8.0
771.66705	32.6
774.35297	32.8
780.35931	10.2
781.01111	24.0
784.85126	59.6
786.04468	12.2
789.17389	55.9
789.85406	1.8
793.97723	107.0
794.92438	87.3
795.84027	7.6
796.79303	48.2
800.52734	7.8
802.11890	9.9
818.15063	25.0
826.42383	8.4
828.73383	23.0
832.10425	58.1
841.71545	19.3
843.53528	11.9
848.47314	19.7
849.42560	13.9
857.18567	44.3
864.56445	14.0
865.43347	6.3
870.89594	2.2
881.30688	6.3
884.05328	5.0
885.49792	188.8
886.56000	48.6
887.54065	4.4
894.36194	8.3
895.85510	14.7
897.73248	7.8
899.06464	4.7
899.85486	5.5
908.46875	5.6
909.60736	5.5
910.70837	3.6
914.35297	3.8
920.61804	6.2
932.18073	3.2
934.46167	6.8
942.37305	5.1
945.09149	14.9
947.46240	8.0
949.64990	18.9
951.64465	3.3
952.46240	13.1
953.52673	38.8
957.54065	19.1
966.61371	21.7
968.33209	8.3
969.50049	93.7
970.62653	9.2
976.62488	7.3
981.68549	4.5
998.53894	103.6
999.77759	44.7
1000.72162	8.8
1010.64209	14.2
1022.45508	5.9
1024.92993	15.0
1041.61475	3.5
1081.69116	15.6
1097.67493	17.2
1098.74048	4.0
1101.50781	14.8
1211.65613	5.8
1228.73926	15.2
1229.67529	4.6
