# Supplementary material for: Top-Down and Bottom-Up Identification of Proteins by Liquid Extraction Surface Analysis Mass Spectrometry of Healthy and Diseased Human Liver Tissue
Source: J Am Soc Mass Spectrom. 2014 Sep 3;25(11):1953–61. doi: 10.1007/s13361-014-0967-z (PMC4197381; doi:10.1007/s13361-014-0967-z)
Supplement: Supplementary file 8 — (ZIP 1626 kb) [file 13361_2014_967_MOESM8_ESM.zip › data/AFNQISQLVEHERIHTGEKPFKCSECGK_-6_4_37818.txt]

m/z	i	matches
199.32185	6.6
217.12750	13.5
221.23932	18.9
223.17787	10.4
229.86679	30.0
233.47134	15.0
239.18445	9.6
241.19812	11.6
243.52957	12.0
251.86139	22.2
265.30612	9.6
271.58554	7.1
273.89343	27.7
282.35947	7.9
283.38260	7.4
288.40295	10.1
295.16986	6.6
296.49475	20.4
301.34521	23.6
302.39905	2.2
303.63165	2.9
304.36749	6.5
309.23773	7.8
317.44177	22.2
327.45691	3.4
328.34705	13.0
331.27582	42.6	b (14) (5+)-NH3, b (6) (2+)
337.20508	5.2
341.28198	2.5
343.42780	4.3
345.34998	3.6
349.47464	9.7
350.52725	4.2
352.44391	2.9
353.31827	5.8
355.53030	6.7
366.95831	4.9
369.37814	3.1
371.35303	11.5
372.40479	12.3
376.01593	27.5
377.35742	9.9
380.39484	11.4
381.25598	7.4
387.35217	9.7
393.52863	7.9
399.14053	11.5
402.29901	5.6
406.42236	7.9
408.29877	8.0
414.01312	28.2
415.34131	18.1
416.57715	8.2
418.33823	19.8
419.49170	18.2
421.60931	14.1
423.43567	11.0
430.54266	3.9
433.23077	6.0
435.40448	9.8
436.43524	9.4
441.69183	7.8
442.32214	13.7
446.39209	4.5
448.52716	31.7
451.35858	13.8
454.47363	27.5
456.81952	5.9
459.42664	2.4
460.34088	3.7
461.37415	3.9
465.44208	14.8
475.44592	29.6
476.23456	4.7
477.43207	95.8	b (16) (4+)
478.38489	10.1
479.54889	11.6
489.57947	19.0
492.19720	16.3
493.49188	26.0
494.41382	24.6
496.35852	10.3
497.41266	7.1
499.22925	23.2
500.31696	9.0
501.40100	10.3
511.72797	28.2
515.86896	27.0
518.18085	24.9
520.41382	10.8
522.97449	34.5
525.32788	13.0
526.43506	7.1
530.20477	11.4
531.30206	14.1
534.23035	10.7
536.48987	19.9
537.39996	16.6
541.38678	13.9
543.28784	3.6
545.35052	3.6
547.86566	9.2
549.40540	35.2
550.44727	15.8
552.45081	10.7
554.29871	3.7
555.21356	10.9
558.38220	19.5
560.35626	8.7
561.06146	15.5
563.10187	26.1
564.09998	30.1
565.39124	12.8
568.15576	11.9
569.59137	31.4
570.19183	17.9
572.28955	7.5
581.33539	13.3
582.64728	47.2	b (25) (5+)
583.49701	9.9
584.45789	9.3
585.29999	4.7
588.30469	17.6
590.45203	17.7
591.41089	33.8
592.53650	17.3
596.91418	19.8
597.72589	6.0
598.66382	11.1
599.49628	12.6
600.60260	26.3
601.86755	17.2
602.70313	4.0
605.22784	14.8
607.05603	29.1
609.13837	149.9	y (6) (1+)-NH3
611.21130	3.3
613.41992	6.3
615.78278	23.9
616.54779	17.2
618.17834	8.9
619.94525	22.0
620.90479	14.0
621.72192	14.5
624.33557	17.9
625.55420	134.8	b (11) (2+)-H2O
626.50610	271.7	b (11) (2+)-NH3, y (27) (5+)-H2O, y (6) (1+), y (27) (5+)-NH3
627.43604	173.0
628.53375	18.6
632.38318	15.4
635.13654	712.9	y (22) (4+)-NH3, b (16) (3+), y (22) (4+)-H2O
635.88977	15.6
643.73981	34.9
648.11548	7.9
657.65619	4.4
660.17999	9.9
667.33411	8.1
674.42377	41.9	b (23) (4+)
675.72931	37.6
676.51508	31.3
677.81934	7.8
679.55707	6.1
680.42999	13.5
695.59186	9.6
698.44702	8.9
700.81445	45.1
711.14893	70.6
716.09467	36.4
721.80719	18.5
723.63196	4.9
733.35486	32.7
735.64056	9.9
737.50836	6.0
739.67291	11.0
741.49390	6.0
743.59137	5.9
744.65692	97.7
762.45825	52.7
763.70959	17.7
765.62695	8.0
768.51898	17.0
773.53461	11.0
785.66632	10.6
790.38177	5.3
791.59967	15.3
794.24481	24.7
799.46594	5.6
800.57477	20.8
801.59375	18.2
806.88104	36.0
812.01007	33.0
812.71313	2.9
813.40198	4.6
814.11115	21.4
821.20654	16.7
824.54639	12.0
826.69861	21.0
828.65497	14.1
829.69653	8.6
831.86511	8.6
861.43225	52.0
865.53748	14.5
869.79797	4.2
870.66992	36.2
872.66687	34.0
873.78003	15.4
875.76593	165.3	y (23) (3+)-H2O, y (23) (3+)-NH3
876.52533	52.4
888.86285	17.0
891.69312	4.1
908.13922	30.1
913.59381	58.9	y (24) (3+)-H2O, y (24) (3+)-NH3
916.68005	28.6
917.78265	25.0
918.68878	5.0
919.46997	7.0
935.24847	22.5
943.71930	22.2
945.59375	2.7
949.19269	12.1
961.88861	24.2
974.71246	4.4
975.52838	7.0
987.73114	4.9
994.60907	9.3
1002.52075	19.0
1004.69232	39.3	b (26) (3+)
1005.76929	15.7
1009.60413	7.4
1012.33197	4.5
1024.55151	18.3
1028.78687	7.0
1048.71375	41.3	y (27) (3+)
1050.77649	2.4
1060.47302	10.6
1076.21692	8.1
1110.81824	2.0
1137.47046	7.7
1150.58618	4.9
1358.03662	4.1
1470.01660	5.5
