# Supplementary material for: Top-Down and Bottom-Up Identification of Proteins by Liquid Extraction Surface Analysis Mass Spectrometry of Healthy and Diseased Human Liver Tissue
Source: J Am Soc Mass Spectrom. 2014 Sep 3;25(11):1953–61. doi: 10.1007/s13361-014-0967-z (PMC4197381; doi:10.1007/s13361-014-0967-z)
Supplement: Supplementary file 8 — (ZIP 1626 kb) [file 13361_2014_967_MOESM8_ESM.zip › data/DFPRGEESLETLEEQSAGVIRNTSPLGAEK_-6_4_38717.txt]

       m/z	          i	matches
 244.19037	       3.2
 266.31219	       3.5
 294.97955	       7.0
 299.48654	       5.4
 300.37500	       6.4
 304.60736	       2.8
 310.50949	       9.1
 329.18134	      16.2	y (3) (1+)-H2O
 331.42917	       5.4
 342.70410	       3.3
 347.46228	       4.0
 350.17831	       2.8
 352.68329	       9.5	y (10) (3+)-H2O, y (10) (3+)-NH3
 357.32623	       5.5
 385.84802	       4.1
 404.48672	       3.0
 409.45233	       2.4
 412.26111	      26.1
 415.37256	       8.9
 425.39825	      19.7
 433.41241	      12.2
 434.54831	      13.3
 453.18195	       3.3
 454.57611	      17.4
 455.36377	       2.0
 459.37421	      56.9	b (8) (2+), b (12) (3+), y (9) (2+)
 460.41382	      22.1
 472.44055	       7.4
 481.41284	       6.4
 487.29993	       5.9
 498.27313	       6.1
 502.40253	       5.3
 507.32367	       7.3
 511.05560	       3.7
 516.30286	       3.8
 517.29773	       7.5
 518.72638	      25.0	b (19) (4+)
 521.34424	      15.5	y (20) (4+)-NH3, y (20) (4+)-H2O
 527.41937	      19.4	y (10) (2+)-H2O
 540.46313	       3.8
 542.28546	       3.3
 559.55060	       7.6
 570.41931	       5.2
 572.41919	       3.5
 577.64764	      10.7
 581.39172	      28.3	y (17) (3+)-NH3, b (15) (3+)-NH3, b (15) (3+)-H2O, y (22) (4+)-H2O, y (22) (4+)-NH3, b (10) (2+)
 588.42975	      57.1
 589.43152	      28.4
 591.21307	       2.4
 592.11902	      49.2
 606.50818	      12.8
 610.53589	      24.1	b (22) (4+)-H2O, b (16) (3+)-H2O, b (22) (4+)-NH3, b (16) (3+)-NH3
 614.59100	      50.9	b (22) (4+), y (6) (1+)
 619.39392	       2.5
 631.30914	       6.8
 633.72156	       3.2
 641.30060	       3.4
 644.35156	       7.2
 645.38190	       8.5
 648.84705	       1.7
 651.80853	       6.4
 656.62250	      27.7
 659.59418	       9.7	b (18) (3+)
 668.46301	       9.9	y (25) (4+)-H2O, y (25) (4+)-NH3
 672.08521	      26.6	y (25) (4+), y (13) (2+)
 675.45178	       3.9
 680.24860	      43.3
 682.01929	      10.8	b (25) (4+)-H2O, y (26) (4+)-NH3, b (25) (4+)-NH3, y (26) (4+)-H2O
 684.65552	      12.5	b (6) (1+)-H2O, b (6) (1+)-NH3, y (7) (1+)-NH3
 685.30011	       5.3
 692.03387	       8.5
 694.43457	      11.9	y (20) (3+)-NH3, y (20) (3+)-H2O
 695.44269	      10.5
 699.21783	      37.1
 701.49017	      61.0	y (20) (3+), y (7) (1+)
 702.55249	      42.9	b (6) (1+)
 703.56049	      45.5
 704.77148	      12.8
 705.68726	       4.8
 707.56012	       8.4
 709.39398	      16.8
 711.70685	      24.9
 713.47101	      10.8
 714.51959	      16.0	b (26) (4+)
 718.34308	      10.3
 726.77399	      15.1
 730.34369	      13.7	b (20) (3+)
 732.64087	       3.4
 736.94995	       9.4
 737.68567	      12.9	y (21) (3+)-NH3, y (21) (3+)-H2O
 743.29791	      42.5	b (28) (4+)-NH3, b (13) (2+)-H2O, y (21) (3+), b (13) (2+)-NH3
 746.74017	       4.5
 748.57623	      22.6
 749.57550	      20.3	y (28) (4+)
 750.59564	       9.8	y (15) (2+)
 753.45667	      10.6
 759.06860	      22.6
 762.57745	      25.4
 767.49866	      29.5
 769.35675	      12.6
 771.43115	      90.5
 772.60651	      12.4
 775.41559	      43.1	y (22) (3+)-H2O, b (21) (3+)-H2O, b (29) (4+)-NH3, y (22) (3+)-NH3, b (29) (4+)-H2O
 776.45337	       6.0
 777.22180	      14.6
 778.11951	      19.3
 780.53192	       9.4
 781.34088	      44.9	y (22) (3+), b (21) (3+)
 782.58716	      41.8	y (29) (4+)-NH3, y (29) (4+)-H2O
 785.08679	      22.4	y (8) (1+)-NH3, y (8) (1+)-H2O
 786.19122	      17.8	y (29) (4+)
 790.13763	      16.4
 793.66504	      17.3
 794.88159	      56.6
 797.88660	      92.6
 799.03052	      31.6
 799.96387	       1.5
 801.93494	      13.9
 803.18469	      35.0	y (8) (1+)
 803.94403	      34.0	y (23) (3+)-H2O
 804.63983	      22.3	y (16) (2+)-H2O, y (23) (3+)-NH3
 806.37860	      95.6	y (16) (2+)-NH3, [M+4H] (4+)-NH3-H2O
 815.73126	       9.3
 816.65778	       2.9
 821.42957	       3.9
 825.52527	      12.4
 831.53223	       5.3
 832.79211	      19.0
 835.55322	       4.8
 850.01752	       7.7
 850.68549	      12.5
 853.70844	      75.4	b (23) (3+), y (24) (3+)
 857.34253	       2.7
 875.60559	       5.9
 879.98993	      36.2
 880.92676	      15.5	b (15) (2+)
 883.13000	     100.6	b (24) (3+)
 885.35181	      42.6
 886.32281	      29.0
 890.90967	     185.8	y (25) (3+)-NH3, y (25) (3+)-H2O
 891.94629	      31.1
 895.44745	      19.3
 896.87030	      13.2	y (25) (3+)
 907.25098	      18.0
 908.51447	      15.3	b (25) (3+)-H2O
 910.18793	      13.5	y (26) (3+)-NH3, b (25) (3+)-NH3, y (26) (3+)-H2O
 913.33044	      36.8
 914.63641	      23.8	b (25) (3+), b (16) (2+)-H2O
 916.52606	      23.5	y (9) (1+), b (16) (2+)-NH3
 918.63910	      23.1	b (8) (1+)
 919.67419	      86.0
 927.60858	       4.2
 928.63824	       3.9
 934.57721	      83.1	y (18) (2+)-NH3, y (18) (2+)-H2O
 944.52789	       6.5
 949.79462	      27.8
 958.52380	       9.3
 959.75952	      44.1	b (17) (2+)
 961.35095	       3.6
 962.69159	       5.7
 966.04132	       9.6	b (27) (3+)-NH3, b (27) (3+)-H2O
 967.20563	      60.4	y (27) (3+)
 968.29810	      28.6
 979.70740	      16.5	b (18) (2+)-H2O, b (18) (2+)-NH3
 983.12213	      29.0
 984.57794	      33.0
 988.95020	       3.9
 995.91400	       2.6
1001.73315	      30.4
1009.48639	      20.5
1011.34650	      19.7
1012.74023	       7.1
1016.51453	      10.6
1020.72693	      20.5
1025.44958	      27.5
1028.61401	      14.8	b (19) (2+)-H2O
1030.43225	       4.2
1038.88464	       5.7
1040.12939	      21.5
1043.71167	      16.5	y (29) (3+)-NH3
1045.12634	       5.8
1045.73987	       6.9
1055.10510	       3.5
1059.77515	      12.7
1062.46997	      16.4
1063.85803	       9.2
1064.86121	      18.0
1070.67358	       6.7
1073.74500	       5.9
1081.68066	      11.4
1084.23523	      22.3
1089.50415	      41.7
1090.51111	      78.9
1091.21521	      36.2
1098.74707	       5.5
1109.63696	       3.2
1115.54517	       9.6	y (21) (2+)
1135.63953	      39.5
1148.69751	       3.4
1153.36401	       3.5
1154.21667	      61.0
1156.65210	       7.1
1157.28796	      22.9
1158.62830	       6.7
1164.66455	       7.4
1165.65527	      17.9
1166.25977	      13.7
1172.65942	      12.7	b (21) (2+)
1191.63806	      19.2
1196.87732	       6.6
1201.79614	       6.3
1204.13757	      21.1
1205.68005	       4.0
1215.62659	       7.6
1217.45837	       3.9
1223.31970	     171.5
1224.36792	      15.0
1225.67004	      16.4
1228.42700	       8.5
1254.26135	      13.6
1280.10547	      56.8	y (24) (2+), b (23) (2+)
1281.04504	      16.9
1286.75122	       6.9
1302.76685	      10.2
1305.65796	      15.8
1323.74268	       5.4
1391.47510	      18.9
1503.69983	      32.7	b (13) (1+)
1510.72778	       8.3
1567.04419	      10.0
1659.88135	      10.8
1734.81128	       4.4
