# Supplementary material for: Top-Down and Bottom-Up Identification of Proteins by Liquid Extraction Surface Analysis Mass Spectrometry of Healthy and Diseased Human Liver Tissue
Source: J Am Soc Mass Spectrom. 2014 Sep 3;25(11):1953–61. doi: 10.1007/s13361-014-0967-z (PMC4197381; doi:10.1007/s13361-014-0967-z)
Supplement: Supplementary file 8 — (ZIP 1626 kb) [file 13361_2014_967_MOESM8_ESM.zip › data/AHGLEVEPSALEQGFR_-6_4_5855.txt]

m/z	i	matches
171.14049	2.2
175.11899	15.3
182.81738	13.5
183.44574	2.3
186.84862	41.9
190.34729	12.1
191.49338	6.9
195.09937	4.3
196.84863	16.3
198.20357	6.0
199.20261	8.3
200.02075	14.1
202.16919	14.6
204.11769	21.6
204.97214	7.1
206.22551	2.8
207.17384	10.9
213.11447	8.6
215.29285	7.0
216.01422	5.6
216.94974	12.2
218.22241	4.6
221.07646	3.7
224.44331	4.3
225.14600	2.3
226.46158	10.3
227.19907	2.7
228.20720	5.9
229.19589	16.1
235.24301	64.6
236.34921	13.3
238.20117	8.3
239.87177	2.1
241.29144	3.7
242.52054	16.4
243.18413	2.7
244.30835	18.5
248.03296	16.9
257.24396	9.1
258.25232	20.6
260.43500	11.2
262.44617	25.6
263.21085	30.2
263.87061	7.3
265.15863	7.5
268.43719	19.3
270.37988	3.6
271.22800	4.8
272.14740	21.5
274.48828	27.3
276.27133	9.5
277.27380	5.4
279.02155	7.7
283.30560	7.2
284.56000	18.0
286.29376	29.3
288.40631	27.8
290.04962	2.3
294.51636	3.3
295.77441	20.1
298.22241	17.2
300.48541	18.7
301.27670	21.1
303.27240	38.4
303.91632	8.0
306.47351	20.8
310.31158	5.7
311.05649	4.9
314.75360	4.5
318.84235	18.1
321.99036	37.3
323.14685	11.5
327.35580	2.3
328.42291	7.0
331.20007	9.8
332.16479	15.2
334.59314	8.9
337.41864	14.2
338.48376	19.3
339.27026	24.5
341.31509	6.8
342.39880	6.1
343.91626	6.6
347.40988	19.6
348.51700	3.2
349.35916	39.9
350.44305	44.8
352.53088	19.6
355.24329	8.9
356.29047	8.5
357.02933	14.2
358.33755	5.3
359.46051	11.4
365.31464	9.0
366.33826	7.7
367.29871	4.3
368.84155	37.8
369.48206	16.1
370.46979	6.8
371.32184	7.1
373.16104	3.4
375.24530	65.8	y (6) (2+)
376.35538	12.8
377.42670	16.7
378.30145	4.1
379.26193	123.0	b (4) (1+), y (10) (3+), y (3) (1+)
380.35944	16.4
381.47861	14.8
382.51178	6.6
383.72284	16.0
384.83072	28.8
385.46713	34.9
386.26538	15.1
387.46353	42.5
388.30096	39.7
389.45728	29.1
390.36786	58.7
393.28864	21.1
396.36093	17.2
397.34509	20.1
398.33667	13.1
399.66162	40.7
401.75439	16.1
405.47510	2.8
406.38727	16.3
407.58826	13.8
409.51300	40.5
411.33124	8.2
413.53577	7.6
414.40094	13.5
415.36548	50.9
416.38336	14.7
417.26227	10.6
418.39673	29.8
420.43915	44.1
421.39722	19.4
425.41345	23.7
428.55133	23.4
431.33490	24.7
433.44879	6.2
435.34875	30.9
437.59039	11.1
441.30737	12.6
443.35236	1.6
446.48175	3.5
449.30426	26.6
452.42139	11.4
453.33838	12.7
454.45471	15.3
455.31311	34.0
456.38879	13.3
458.92096	9.2
459.92542	30.2
460.97229	32.7
463.51233	80.0
464.42639	8.4
465.35614	11.0
466.46375	14.1
467.47345	53.5	b (14) (3+)-NH3, b (14) (3+)-H2O
468.71283	33.2
470.22833	39.4
472.52795	14.6
473.51276	135.0	b (14) (3+)
474.40204	78.8
476.35144	41.3
477.25031	27.4
479.00995	15.9
479.70880	15.3
481.07751	86.1
482.50970	208.1
483.24493	62.9
484.22961	29.5
486.35059	35.2
487.43884	51.2	b (10) (2+)-H2O
488.43451	261.4
489.50873	14.0
490.60126	7.2
491.59558	54.3	y (13) (3+)
492.43811	19.6
493.51654	72.0	y (9) (2+)-H2O, y (9) (2+)-NH3
494.17334	19.5
495.39233	29.2
496.42944	123.9	b (10) (2+)
498.00702	59.3
498.75470	30.3
499.72058	39.5
500.47076	20.2
501.50800	29.2
502.89838	546.8	y (9) (2+)
503.82880	120.7
504.76715	45.4
505.97211	67.8	y (14) (3+)-H2O, y (14) (3+)-NH3
507.27454	160.4	y (4) (1+)
508.34595	109.2	b (5) (1+)
509.30615	26.1
510.17847	12.9
511.31598	14.5
512.38452	43.3
513.41956	17.0
514.24536	45.0
514.94092	8.0
516.12531	55.3	b (15) (3+)-NH3, b (15) (3+)-H2O
516.73517	40.5
517.36890	33.7
518.20367	17.1
519.44696	202.7
520.30951	37.8
521.37567	25.4
522.47821	19.2
523.42249	78.2
524.27881	31.0
525.14520	22.6
526.20172	58.4
527.26251	42.0
530.25421	21.8
533.27191	5.7
534.23590	5.6
535.21600	8.2
536.55988	61.4
537.30823	39.0
538.24951	11.5
539.38434	40.0
540.55542	35.4
542.82849	29.8
543.89490	96.7	b (11) (2+)-H2O
545.30634	187.2
546.34869	14.2
548.58759	80.1
550.10828	56.0
552.17426	318.1
553.09045	334.5	b (11) (2+)
553.91547	33.0
554.55597	27.8
556.00293	39.1
558.15723	60.4	y (10) (2+)-H2O
559.26563	67.2	y (10) (2+)-NH3
560.05676	35.3
561.38184	103.6
562.52838	331.4
563.33539	689.7
564.40509	55.4
565.32733	75.0
566.64728	29.0
567.32117	96.8	y (10) (2+)
568.34125	164.2	[M+3H] (3+)-NH3-H2O
569.41241	33.6
571.13910	228.1
572.08527	799.1
573.02679	104.4
574.39917	90.8	[M+3H] (3+)-H2O, [M+3H] (3+)-NH3
579.77631	15.4
581.28271	6.5
583.35016	16.2
584.70056	52.2
590.35748	21.8
591.34027	12.2
592.44739	11.1
594.40826	19.4
596.36078	20.4
598.52301	3.8
599.32495	4.4
601.68860	3.5
605.36078	11.7
607.17383	17.4
608.63562	83.6	y (11) (2+)-NH3, b (12) (2+)-H2O
609.57355	57.4
611.52917	6.6
612.95007	78.8
613.80927	39.6
614.92914	38.3
615.57617	58.7
616.71490	99.2
617.45642	141.6	b (12) (2+), y (11) (2+)
618.51306	11.3
620.00195	38.2
622.44781	9.5
623.42963	6.5
624.10309	27.0
625.38623	30.2
626.48230	41.8
627.33783	22.2
629.04138	6.9
630.85010	27.0
631.47968	50.1
632.48596	32.8
633.44604	7.4
634.63434	10.7
635.32397	9.4
636.39166	377.5	y (5) (1+)
637.45642	96.4
639.46228	28.2
641.23090	8.2
643.39844	86.1
644.87335	80.0
646.32117	61.4
647.75433	185.6
648.70886	17.2
649.87299	9.8
651.12524	9.4
652.34277	27.3
654.63269	27.4
656.52954	15.7
657.68732	6.8
659.43982	50.6
660.93732	15.3
662.34204	6.0
663.98230	73.6
665.14130	213.2
665.81628	53.7
668.45154	36.7
669.34100	174.3
670.18695	7.8
672.27283	87.5	b (13) (2+)-NH3, b (13) (2+)-H2O, y (12) (2+)-NH3, y (12) (2+)-H2O
673.30231	47.8
674.51563	36.0
676.74738	103.5
677.55310	33.9
678.37469	10.6
679.88232	25.7
681.68732	192.8	b (13) (2+), y (12) (2+)
682.39374	21.0
684.76398	16.4
685.91144	107.0
687.40460	68.0
688.32147	34.5
689.92938	802.0
690.75464	49.0
692.08533	74.6
693.15802	42.5
694.52014	7.2
696.86243	36.3
697.80896	75.4
698.46503	48.8
702.11584	41.1	b (14) (2+)-NH3
703.58002	3.1
704.96100	32.4
705.57257	19.9
706.53455	25.1
707.35040	2.8
708.24597	60.2
710.00995	146.5	b (14) (2+)
710.92340	34.3
711.57251	41.3
712.51276	26.1
714.30664	47.9
716.13135	36.8
717.42566	3.9
718.99194	25.3
720.43842	99.6
724.07007	18.2
724.97369	16.5
726.03070	70.2
726.69653	8.0
727.56506	58.0
728.68964	3.6
729.69000	2.8
730.92834	30.0
731.76807	117.6	y (6) (1+)-H2O, y (6) (1+)-NH3
732.74170	76.4
734.43604	36.8
735.43768	110.8
736.51782	263.4	b (7) (1+)
737.46478	69.6	y (13) (2+)
738.61615	68.3
739.87823	285.3
740.53113	109.2
742.02771	76.6
742.78186	7.7
743.80212	18.6
747.50195	141.7
749.26068	238.5	y (6) (1+)
750.53754	39.8
751.38031	7.3
754.37085	50.8
754.99213	36.8
756.59406	62.8
757.71655	131.0	y (14) (2+)-NH3, y (14) (2+)-H2O
758.57001	52.0
761.69556	9.0
762.47186	10.0
764.98688	14.1
765.61462	8.0
769.43127	232.3
770.05792	20.4
771.67010	4.3
772.43420	41.1
773.58862	18.3
775.46667	216.3	b (15) (2+)-NH3
776.27893	76.5
777.15277	20.4
778.15112	22.2
778.97705	27.6
783.69446	87.0	b (15) (2+)
784.91895	29.0
786.41101	7.6
789.19116	46.2
790.08929	26.2
791.11749	9.1
794.03589	22.4
795.01788	20.3
795.62964	31.2
798.01593	15.6
798.74976	8.2
801.68933	9.5
802.68512	6.2
804.23907	18.9
806.42212	48.5
810.09497	44.3
811.37335	7.0
813.28143	17.5
814.57874	6.2
816.62207	6.7
818.61346	28.3
821.00232	18.4
821.64252	22.7
823.49292	2.8
824.36438	8.9
825.66766	7.6
827.91980	6.8
828.61481	5.8
829.67395	7.4
833.42615	2.8
840.46918	12.7
841.44757	12.7
842.71313	6.5
844.13684	18.3
847.76532	11.8
850.54932	5.5
851.85901	6.9
853.74646	19.0
854.44476	4.4
855.41931	9.6
857.47028	4.1
858.53345	7.7
859.64520	13.8
863.39996	22.3
864.04303	4.1
866.32031	18.4
867.51654	26.8
869.36725	10.8
870.51794	24.2
871.64368	14.8
873.74530	30.5
874.62952	4.2
875.71503	30.9
876.48303	368.4
877.43591	11.2
878.55255	12.8
879.54352	12.6
884.45239	25.6
885.95569	12.0
888.37830	24.2
889.45807	29.7
891.55188	4.6
893.61261	6.2
894.34528	17.4
898.03369	16.1
899.57721	14.1
900.76160	20.6
902.51276	27.3
904.54193	12.1
907.62622	15.2
908.42633	9.0
909.40295	12.3
910.32220	5.0
911.52802	14.9
915.92920	5.8
917.52747	26.8
918.64655	21.8
919.50201	70.0
920.49146	17.1
922.41217	23.6
926.60443	34.5
927.47156	337.4
930.74261	2.8
934.53656	14.6
939.60785	31.2
940.56952	78.7
942.48438	18.7
944.56256	30.0
945.61749	15.6
946.54645	25.8
956.47455	12.7
957.72125	2.4
958.51227	51.0
960.59210	10.8
961.74677	14.2
962.58020	5.4
963.55255	91.0
964.61444	20.5
965.50739	40.2
966.55914	14.0
970.44934	4.2
972.91736	14.8
973.66461	9.2
975.57886	123.9
976.49750	22.6
977.47479	5.8
978.76019	2.5
979.50739	10.4
985.69952	32.4
986.48553	12.8
989.66797	8.3
991.51849	25.6
992.46063	19.5
994.59979	10.0
997.64978	24.2
998.39948	8.6
1001.53082	17.8
1003.90466	2.9
1004.58154	23.1
1005.65228	11.4
1006.52777	10.8
1010.54028	11.1
1014.71356	49.0
1015.53650	71.1
1021.66870	6.9
1024.56848	7.0
1028.36206	32.9
1030.79395	11.3
1048.70203	6.0
1060.29102	13.9
1062.84045	7.2
1086.60095	8.9
1104.76221	25.8
1106.64917	17.1
1126.58582	5.0
1157.63110	10.1
1332.70691	7.9
