# Supplementary material for: Top-Down and Bottom-Up Identification of Proteins by Liquid Extraction Surface Analysis Mass Spectrometry of Healthy and Diseased Human Liver Tissue
Source: J Am Soc Mass Spectrom. 2014 Sep 3;25(11):1953–61. doi: 10.1007/s13361-014-0967-z (PMC4197381; doi:10.1007/s13361-014-0967-z)
Supplement: Supplementary file 8 — (ZIP 1626 kb) [file 13361_2014_967_MOESM8_ESM.zip › data/NGEVLLEALFLTVDPYMR_-6_4_40748.txt]

       m/z	          i	matches
 227.09471	       6.1
 245.37189	      18.8
 256.11197	       3.9
 266.41840	      12.8
 271.27808	      10.3
 275.54636	       9.8	b (8) (3+), y (4) (2+)-NH3
 279.31134	       5.6
 280.11319	      15.3
 283.66577	       9.3	y (4) (2+), b (3) (1+)-H2O, b (3) (1+)-NH3
 284.31970	       3.1
 287.46191	      15.6
 301.32837	      38.0	b (3) (1+)
 314.32129	       5.2
 315.34589	       4.6
 327.29645	      14.2	y (8) (3+)-NH3
 333.34174	       5.0
 341.53082	       6.4
 344.40729	       4.0
 346.85669	      16.4
 351.61017	       6.7
 365.32184	       9.6
 366.13245	       6.8
 371.41537	       9.6
 373.24490	       4.1
 377.32339	       5.2
 382.06854	      12.4	y (6) (2+)-H2O, b (4) (1+)-H2O, y (6) (2+)-NH3
 389.44626	      15.7
 393.45422	       9.7
 398.29730	      14.7
 399.48450	       2.3
 400.20181	       8.4
 401.26917	      13.3	b (11) (3+)
 405.56171	       6.0
 406.28284	       4.3
 411.60550	      30.3
 412.69843	       6.7
 414.12973	       5.5
 415.39996	      20.8
 417.31561	       6.1
 419.35913	       5.9
 427.23703	      14.3
 433.35620	       8.0
 435.03192	       5.6
 436.43494	       7.1
 439.77997	       4.4
 443.45099	      12.3
 445.38202	       3.5
 446.30438	      17.4
 455.46765	       7.6
 456.27301	       2.9
 460.51874	       2.3
 464.95166	      12.9
 466.26917	      10.6
 472.28320	      15.4
 477.88641	      29.1
 479.38776	      18.5	y (12) (3+)-NH3, y (12) (3+)-H2O
 482.37335	       4.9
 484.35596	      24.8
 485.41736	      10.6	y (12) (3+)
 486.74298	      34.1
 490.69476	       4.4
 495.29596	       8.7
 497.92072	      10.8	y (8) (2+)
 500.58240	      21.2	b (14) (3+)-NH3
 501.35883	       2.7
 502.72864	      11.6
 503.38385	      11.0
 504.48859	      10.3
 505.45868	      14.9	b (14) (3+)
 508.10724	       3.5
 515.20636	      29.7
 517.45905	       6.2
 520.49854	       7.5
 522.15399	      25.5
 523.23041	       2.8
 524.42053	      23.2
 526.02893	      14.3
 531.28979	       4.2
 532.25824	      18.1	b (15) (3+)-NH3, b (15) (3+)-H2O
 537.78027	      18.4	b (15) (3+)
 540.96393	      38.8
 541.94141	       9.3
 543.34363	      26.7	b (10) (2+)
 544.37231	      24.0
 545.82141	       7.2
 547.03485	      23.5
 551.43365	       7.6
 558.37878	      13.4
 559.04865	       4.9
 565.04834	      13.1
 566.38110	      32.9	y (4) (1+)
 567.45441	      51.4
 568.52747	       8.0
 569.57758	       6.1
 571.32135	       7.2
 576.32690	      14.7
 577.41583	      25.5
 580.36517	      68.0
 581.68994	       4.7
 587.40997	       3.6
 588.29376	      10.3	y (15) (3+)-H2O, y (15) (3+)-NH3
 589.55664	      18.1
 591.31226	      13.5	b (11) (2+)-H2O, b (11) (2+)-NH3
 595.24176	       2.2
 597.49054	       5.8
 600.85223	      34.0	b (11) (2+)
 601.92303	       9.6
 603.26349	      20.9
 604.30939	       2.0
 605.35858	      17.8
 609.42700	      22.8	b (6) (1+)-NH3
 611.16534	      11.1
 612.64508	      16.4
 613.53625	       3.6
 614.57928	      18.3
 615.22229	       5.4
 616.18890	       7.7
 617.60022	      37.6
 619.34503	      13.1	y (10) (2+)-NH3, y (10) (2+)-H2O
 622.26630	      10.5
 623.29456	      20.4
 623.91144	      17.3
 626.62628	      43.2	b (6) (1+)
 627.35870	       7.9
 629.78003	      14.3	b (17) (3+)-H2O, b (17) (3+)-NH3
 630.80316	       3.7
 632.21191	      16.5
 633.38287	      11.0
 634.31555	      20.1
 635.37256	       2.1
 636.67920	      15.5	b (17) (3+)
 637.44464	      30.7	y (16) (3+)
 638.54138	       5.8
 642.11792	      61.0	b (12) (2+)-H2O, b (12) (2+)-NH3
 643.99878	      26.4
 646.36304	      15.5
 647.83124	      22.6
 649.41437	      53.5
 650.38281	      85.2	y (17) (3+)-H2O, y (17) (3+)-NH3
 651.24249	      95.1	b (12) (2+)
 657.51660	       7.1
 658.34747	      45.5
 659.42395	      54.4
 662.96179	      24.5	y (11) (2+), y (5) (1+)-H2O
 664.54443	      10.8	y (5) (1+)-NH3
 665.50421	       8.0
 667.05347	      35.9
 670.47729	      10.4
 671.66614	      40.5
 673.94684	      45.8
 675.18976	      54.1
 675.97595	      91.0
 676.59534	     132.2
 677.40527	     139.7
 681.51648	     167.5	y (5) (1+)
 682.39771	      22.5
 683.12567	      26.3	[M+3H] (3+)-NH3-H2O
 684.04016	      44.8
 685.14093	      92.5
 685.92767	      32.3
 693.47723	     180.5	[M+3H] (3+), [M+3H] (3+)-H
 694.41528	      27.3	[M+3H] (3+)+H
 695.63611	      29.0
 708.38928	       2.1
 712.52997	      27.8
 714.70471	       4.3
 719.92242	      51.4	y (12) (2+)-NH3
 724.49792	       6.7
 734.01294	     178.6
 735.80164	      28.4
 738.70673	      14.1	b (7) (1+)-NH3
 741.45221	      19.5
 755.79266	      38.5	b (7) (1+)
 756.51343	      19.6
 757.79395	      18.7	b (14) (2+)
 760.69269	      11.2
 771.02313	       6.2
 775.77740	      29.3	y (13) (2+)-H2O, y (13) (2+)-NH3
 776.67450	      15.0
 780.54376	      22.3	y (6) (1+)
 781.38660	       5.9
 783.02057	       5.1
 783.75012	     100.3	y (13) (2+)
 785.06342	      31.9
 785.71643	      18.0
 786.62488	      11.4
 792.26086	      38.6
 796.12415	      19.9
 797.22925	      30.9	b (15) (2+)-H2O, b (15) (2+)-NH3
 809.63123	      23.4	b (8) (1+)-NH3
 811.49780	       3.1
 814.94385	      19.3
 817.46967	       9.5
 822.22504	       6.3
 823.69012	      42.5
 826.55139	      14.0	b (8) (1+)
 829.48877	       3.6
 832.21033	      44.0	y (14) (2+)-NH3, y (14) (2+)-H2O
 833.01379	       7.9
 840.58020	       8.0
 841.81201	      25.9
 850.41016	      15.8
 854.46472	      31.9
 863.48724	      17.6	y (7) (1+)-H2O
 866.53101	       4.9
 870.55597	      12.4
 871.52936	       6.8
 874.51172	      33.2
 881.78406	      67.8	y (15) (2+)-NH3, y (7) (1+), y (15) (2+)-H2O
 882.60547	      28.2
 889.73230	      10.9
 890.39954	      40.6	y (15) (2+)
 891.12427	      33.2
 893.12244	      20.8
 899.63312	      21.9
 900.58215	      12.9
 901.48657	       4.2
 902.57092	       6.9
 905.56970	       7.1
 915.13873	      20.3
 915.99921	       3.9
 919.23889	      10.8
 920.56744	       6.4
 923.48688	       2.6
 931.72028	      10.4
 939.67493	     124.4	b (9) (1+)
 940.64117	      23.6
 970.23499	       3.9
 972.52258	      13.1
 973.83099	      13.6	y (17) (2+)-H2O
 982.59393	      11.1
 983.80481	       9.7	y (17) (2+)
 988.74359	       3.1
 989.39447	       4.9
 994.39368	       9.6	y (8) (1+)
 999.45599	       8.5
1000.57684	       2.0
1021.85217	      10.7
1044.25452	       7.4
1086.79211	      48.6	b (10) (1+)
1088.46265	       8.1
1099.71741	       8.0
1103.73132	       8.1
1115.86316	      15.9
1123.75781	      17.1	y (9) (1+)-H2O, y (9) (1+)-NH3
1140.86914	       2.6
1153.68420	      10.4
1189.69507	      21.6
1195.55322	      10.9
1199.68396	      17.2	b (11) (1+)
1201.89050	      19.4
1215.11609	       4.0
1280.22937	       4.3
1282.74573	       8.9
1283.81274	      17.2	b (12) (1+)-NH3
1285.08875	      10.7
1301.73364	       6.1
1399.67151	       9.3	b (13) (1+)
1514.92041	      12.0	b (14) (1+)
