# Supplementary material for: Top-Down and Bottom-Up Identification of Proteins by Liquid Extraction Surface Analysis Mass Spectrometry of Healthy and Diseased Human Liver Tissue
Source: J Am Soc Mass Spectrom. 2014 Sep 3;25(11):1953–61. doi: 10.1007/s13361-014-0967-z (PMC4197381; doi:10.1007/s13361-014-0967-z)
Supplement: Supplementary file 9 — (ZIP 1716 kb) [file 13361_2014_967_MOESM9_ESM.zip]

Archive with 131 entries (131 files):
- data/DFQALNPMK_-7_2_54901.emf
- data/DFQALNPMK_-7_2_54901.txt
- data/ITVVGVGAVGMACAISILMK_-7_2_57080.emf
- data/ITVVGVGAVGMACAISILMK_-7_2_57080.txt
- data/ITVVGVGAVGMACAISILMK_-7_4_39413.emf
- data/ITVVGVGAVGMACAISILMK_-7_4_39413.txt
- data/DGVADVSIEDSVISLSGDHCIIGR_-7_2_58608.emf
- data/DGVADVSIEDSVISLSGDHCIIGR_-7_2_58608.txt
- data/VGYVSGWGR_-7_2_54631.emf
- data/VGYVSGWGR_-7_2_54631.txt
- data/VGYVSGWGR_-7_4_2331.emf
- data/VGYVSGWGR_-7_4_2331.txt
- data/DTEEEDFHVDQVTTVK_-7_2_57002.emf
- data/DTEEEDFHVDQVTTVK_-7_2_57002.txt
- data/DTEEEDFHVDQVTTVK_-7_4_2984.emf
- data/DTEEEDFHVDQVTTVK_-7_4_2984.txt
- data/DTLMISR_-7_2_53914.emf
- data/DTLMISR_-7_2_53914.txt
- data/DALSSVQESQVAQQAR_-7_2_56569.emf
- data/DALSSVQESQVAQQAR_-7_2_56569.txt
- data/DALSSVQESQVAQQAR_-7_4_2363.emf
- data/DALSSVQESQVAQQAR_-7_4_2363.txt
- data/DGAGDVAFIR_-7_2_54761.emf
- data/DGAGDVAFIR_-7_2_54761.txt
- data/DGAGDVAFIR_-7_4_5181.emf
- data/DGAGDVAFIR_-7_4_5181.txt
- data/DLVILLYETALLSSGFSLEDPQTHANR_-7_2_60533.emf
- data/DLVILLYETALLSSGFSLEDPQTHANR_-7_2_60533.txt
- data/DLVILLYETALLSSGFSLEDPQTHANR_-7_4_39888.emf
- data/DLVILLYETALLSSGFSLEDPQTHANR_-7_4_39888.txt
- data/TITLEVEPSDTIENVK_-7_2_56780.emf
- data/TITLEVEPSDTIENVK_-7_2_56780.txt
- data/TITLEVEPSDTIENVK_-7_4_7816.emf
- data/TITLEVEPSDTIENVK_-7_4_7816.txt
- data/EKLEATINELV_-7_2_55509.emf
- data/EKLEATINELV_-7_2_55509.txt
- data/EKLEATINELV_-7_4_18695.emf
- data/EKLEATINELV_-7_4_18695.txt
- data/PMFIVNTNVPR_-7_2_55583.emf
- data/PMFIVNTNVPR_-7_2_55583.txt
- data/GTTITLVLKEEASDYLELDTIK_-7_2_58602.emf
- data/GTTITLVLKEEASDYLELDTIK_-7_2_58602.txt
- data/GTTITLVLKEEASDYLELDTIK_-7_4_24648.emf
- data/GTTITLVLKEEASDYLELDTIK_-7_4_24648.txt
- data/QTSGGPVDASSEYQQELER_-7_2_57663.emf
- data/QTSGGPVDASSEYQQELER_-7_2_57663.txt
- data/QTSGGPVDASSEYQQELER_-7_4_2835.emf
- data/QTSGGPVDASSEYQQELER_-7_4_2835.txt
- data/SVEAAAELSAK_-7_2_54941.emf
- data/SVEAAAELSAK_-7_2_54941.txt
- data/SVEAAAELSAK_-7_4_436.emf
- data/SVEAAAELSAK_-7_4_436.txt
- data/DLFLDLIADVMFGVPSVIVAR_-7_2_58162.emf
- data/DLFLDLIADVMFGVPSVIVAR_-7_2_58162.txt
- data/DLFLDLIADVMFGVPSVIVAR_-7_4_51804.emf
- data/DLFLDLIADVMFGVPSVIVAR_-7_4_51804.txt
- data/ALVSAQWVAEALR_-7_2_55811.emf
- data/ALVSAQWVAEALR_-7_2_55811.txt
- data/ALVSAQWVAEALR_-7_4_22822.emf
- data/ALVSAQWVAEALR_-7_4_22822.txt
- data/LPIFIADAFTAR_-7_2_55702.emf
- data/LPIFIADAFTAR_-7_2_55702.txt
- data/LPIFIADAFTAR_-7_4_25389.emf
- data/LPIFIADAFTAR_-7_4_25389.txt
- data/SHSAHFFEFLTK_-7_2_55954.emf
- data/SHSAHFFEFLTK_-7_2_55954.txt
- data/SHSAHFFEFLTK_-7_4_3925.emf
- data/SHSAHFFEFLTK_-7_4_3925.txt
- data/ESVNAAFEMTLTEGSK_-7_2_56566.emf
- data/ESVNAAFEMTLTEGSK_-7_2_56566.txt
- data/ESVNAAFEMTLTEGSK_-7_4_8938.emf
- data/ESVNAAFEMTLTEGSK_-7_4_8938.txt
- data/VLILGSGGLSIGQAGEFDYSGSQAVK_-7_2_58839.emf
- data/VLILGSGGLSIGQAGEFDYSGSQAVK_-7_2_58839.txt
- data/VLILGSGGLSIGQAGEFDYSGSQAVK_-7_4_23459.emf
- data/VLILGSGGLSIGQAGEFDYSGSQAVK_-7_4_23459.txt
- data/TTVLLADINDFNTVNEIYK_-7_2_57827.emf
- data/TTVLLADINDFNTVNEIYK_-7_2_57827.txt
- data/TTVLLADINDFNTVNEIYK_-7_4_25139.emf
- data/TTVLLADINDFNTVNEIYK_-7_4_25139.txt
- data/AFGFMTR_-7_2_53890.emf
- data/AFGFMTR_-7_2_53890.txt
- data/VFDKDGNGYISAAELR_-7_2_56713.emf
- data/VFDKDGNGYISAAELR_-7_2_56713.txt
- data/VFDKDGNGYISAAELR_-7_4_3665.emf
- data/VFDKDGNGYISAAELR_-7_4_3665.txt
- data/VVNSILAFR_-7_2_54757.emf
- data/VVNSILAFR_-7_2_54757.txt
- data/VVNSILAFR_-7_4_7005.emf
- data/VVNSILAFR_-7_4_7005.txt
- data/ISGQEVNEAACDIAR_-7_2_56291.emf
- data/ISGQEVNEAACDIAR_-7_2_56291.txt
- data/ISGQEVNEAACDIAR_-7_4_3404.emf
- data/ISGQEVNEAACDIAR_-7_4_3404.txt
- data/TPALIVYGDQDPMGQTSFEHLK_-7_2_58573.emf
- data/TPALIVYGDQDPMGQTSFEHLK_-7_2_58573.txt
- data/TPALIVYGDQDPMGQTSFEHLK_-7_4_9189.emf
- data/TPALIVYGDQDPMGQTSFEHLK_-7_4_9189.txt
- data/GPGTSFEFALAIVEALNGK_-7_2_57072.emf
- data/GPGTSFEFALAIVEALNGK_-7_2_57072.txt
- data/GPGTSFEFALAIVEALNGK_-7_4_38865.emf
- data/GPGTSFEFALAIVEALNGK_-7_4_38865.txt
- data/AHGLEVEPSALEQGFR_-7_2_56637.emf
- data/AHGLEVEPSALEQGFR_-7_2_56637.txt
- data/AHGLEVEPSALEQGFR_-7_4_5451.emf
- data/AHGLEVEPSALEQGFR_-7_4_5451.txt
- data/NIPWNFGQFEDGILDICLILLDVNPK_-7_4_48709.emf
- data/NIPWNFGQFEDGILDICLILLDVNPK_-7_4_48709.txt
- data/NVLIFDLGGGTFDVSILTIEDGIFEVK_-7_4_46560.emf
- data/NVLIFDLGGGTFDVSILTIEDGIFEVK_-7_4_46560.txt
- data/MANYTNLTQGAKEHEEAENITEGK_-7_4_5281.emf
- data/MANYTNLTQGAKEHEEAENITEGK_-7_4_5281.txt
- data/YDVDTLDMVFLDHWK_-7_4_25866.emf
- data/YDVDTLDMVFLDHWK_-7_4_25866.txt
- data/FGTVLTEHVAAAELGAR_-7_4_5591.emf
- data/FGTVLTEHVAAAELGAR_-7_4_5591.txt
- data/IFVQGIIWDINSFDQWGVELGK_-7_4_38978.emf
- data/IFVQGIIWDINSFDQWGVELGK_-7_4_38978.txt
- data/DIVSYVIDHFDIEIMGGLGPSTGK_-7_4_39783.emf
- data/DIVSYVIDHFDIEIMGGLGPSTGK_-7_4_39783.txt
- data/LVSDEMVVELIEK_-7_4_23772.emf
- data/LVSDEMVVELIEK_-7_4_23772.txt
- data/LEVGTETIIDK_-7_4_4361.emf
- data/LEVGTETIIDK_-7_4_4361.txt
- data/VRDEFVIRDEDVIILTYPK_-7_4_18960.emf
- data/VRDEFVIRDEDVIILTYPK_-7_4_18960.txt
- data/GIDIIIEMLANVNLSK_-7_4_39521.emf
- data/GIDIIIEMLANVNLSK_-7_4_39521.txt
- data/DPNVVGQLAK_-7_4_2069.emf
- data/DPNVVGQLAK_-7_4_2069.txt
- index.html
