# Supplementary material for: Top-Down and Bottom-Up Identification of Proteins by Liquid Extraction Surface Analysis Mass Spectrometry of Healthy and Diseased Human Liver Tissue
Source: J Am Soc Mass Spectrom. 2014 Sep 3;25(11):1953–61. doi: 10.1007/s13361-014-0967-z (PMC4197381; doi:10.1007/s13361-014-0967-z)
Supplement: Supplementary file 9 — (ZIP 1716 kb) [file 13361_2014_967_MOESM9_ESM.zip › data/DFQALNPMK_-7_2_54901.txt]

m/z	i	matches
147.08478	2.2
153.20320	5.7
155.04703	2.1
159.19173	11.9
167.14857	4.3
169.04965	1.9
173.35738	24.7
175.23883	55.3
177.18633	36.3
183.29539	3.7
184.12526	4.2
187.17714	10.7
189.12128	3.9
190.08371	10.1
193.19685	5.0
195.02464	28.3
197.22514	38.6
198.98909	16.6
200.21297	3.9
201.30830	5.1
207.15552	9.8
213.01530	2.7
215.12534	14.5
218.23999	121.4	a (4) (2+)
219.12384	7.9
221.19391	15.8
223.17191	1.7
226.03198	7.1
227.37503	20.5
228.30597	6.3
231.28891	3.6
233.36377	6.2
235.15501	59.2	a (2) (1+)
236.28661	9.6
237.24532	3.9
238.54800	2.1
239.23657	70.1
240.15666	12.7
241.33746	24.3
244.26706	4.6
247.14185	8.8
250.31232	10.9
251.17448	4.0
252.23207	16.8
254.20432	13.1
258.24585	5.6
259.28894	58.5
260.24670	9.0
261.26913	15.9
262.29034	29.6
263.25320	125.5	b (2) (1+)
264.09033	2.1
265.20215	18.3
267.20416	3.0
268.08978	2.1
269.43494	19.7
272.30914	22.3
273.43597	8.3
275.31290	22.9
276.41992	10.0
278.13864	8.2
279.06677	21.8
282.44855	2.6
283.28290	43.5
285.23331	96.6
287.32849	15.6
290.13818	5.0
291.22546	14.3
293.38947	9.4
294.23721	13.9
300.54935	19.6
303.25180	59.1
304.38031	13.5
305.29181	22.8
307.09106	5.0
308.23160	3.0
309.37982	8.9
311.47516	14.4
312.33356	5.0
313.15015	20.9
316.43768	2.6
319.27728	14.5
321.31610	7.9
323.21655	22.0
325.33572	12.3
326.36743	13.1
327.33783	100.9
329.21832	146.5	y (6) (2+)-NH3
330.07080	14.5
331.46716	3.9
332.30316	5.8
333.61832	24.1
334.23523	4.3
335.49622	14.7
336.39908	19.0
337.38940	2.7
338.35406	5.6
340.57678	20.0
341.48511	15.7
343.32446	4.8
344.73688	7.2
345.48132	26.1
346.25040	8.8
347.27655	27.4
349.30060	37.7
351.41736	2.1
352.26660	5.4
354.16962	3.2
355.32153	33.3
356.50153	38.0
357.29565	8.1
358.51685	22.5
359.43719	3.6
362.25183	29.6
364.14709	33.6
365.17578	43.4
367.36096	17.1
370.42029	15.1
371.35794	51.9
373.32007	150.8	b (3) (1+)-H2O
374.58160	42.0
375.30692	227.9	y (3) (1+)
376.49371	74.6
377.39169	3.1
379.12335	4.4
381.41727	14.8
382.27289	30.0
383.63727	41.6
384.79999	52.7
388.35190	139.5
389.30164	23.5
390.58191	18.9
391.25757	160.3	b (3) (1+)
392.47351	43.6
393.38092	13.5
394.61511	13.9
396.09613	11.8
397.34943	12.4
400.20862	5.4
401.50269	117.6	y (7) (2+)
402.35620	22.0
403.37207	1.8
404.32568	8.1
407.42999	4.6
409.37616	107.6
410.29926	49.0
410.97577	18.7
414.50061	42.5
416.14758	9.9
417.28442	77.9	a (4) (1+)-NH3
418.27173	19.7
419.43359	3.0
420.33240	9.7
421.09302	18.4
425.28845	20.7
426.29645	16.5
427.19019	24.7
428.34351	16.9
429.41205	94.7
430.32153	7.2
431.44043	2.3
433.30853	24.2
434.30847	17.2
435.34576	131.4
435.96344	16.5
436.75336	23.9
437.41241	45.2
438.07294	4.3
439.33710	13.6
440.59253	9.8
443.00427	19.9
444.28278	30.8
446.49677	16.7
447.35266	68.4
449.53418	3.6
450.38910	21.8
451.41217	50.1
453.35266	203.6
454.41797	9.0
456.42401	22.9
457.36542	16.1
458.28217	37.7
459.39386	22.6
460.32642	84.3
461.24817	161.8
462.32928	129.8	b (4) (1+)
463.38660	15.3
464.54791	12.3
465.32440	14.1
467.25903	16.2
469.32739	35.0
471.58026	20.6
472.18811	22.6
472.89545	6.7
474.30023	77.4	y (8) (2+)
474.95758	15.4
476.47980	47.8
477.97516	52.5
479.25818	947.3
480.42975	56.2
481.83380	10.4
484.20398	44.7
484.84424	31.6
486.44659	54.0
487.28638	38.1
488.42883	60.3
489.33069	374.4	y (4) (1+)
490.21393	52.3
491.02704	56.0
492.55096	10.6
494.83545	49.4
497.29016	1156.4
498.24994	55.1
498.89343	46.5
500.14325	64.6
501.32001	240.7
502.18048	20.0
503.14746	29.3
504.31000	21.9
505.22375	17.9
506.31958	13.1
506.95636	9.5
509.05695	23.3
509.89111	94.2
510.90680	34.5
511.69269	41.8
512.52026	48.2
513.55951	171.2
514.35986	225.5
515.24628	702.2	[M+2H] (2+)-NH3-H2O
515.88629	68.7
516.55536	12.5
518.23560	10.4
520.83667	77.1
521.79401	15.4
523.09625	475.8	[M+2H] (2+)-NH3, [M+2H] (2+)-H2O
523.75775	408.6
524.39209	91.1
525.47418	37.3
526.48096	85.9
532.20691	13.8
533.16559	15.1
540.13397	4.5
541.28632	6.7
546.21210	6.8
548.21173	2.4
549.52661	22.6
554.36658	4.1
558.33160	32.0
559.23615	13.1
560.42688	10.1
561.97894	97.4
563.28473	122.9
564.25806	18.7
569.66040	8.6
571.38861	47.9
572.45966	11.6
574.15271	27.1
575.26245	267.9	b (5) (1+)
576.41522	104.0
577.31256	6.3
581.31158	68.2
582.23340	42.0
583.35425	9.6
589.19598	22.6
593.33948	9.0
595.00421	13.8
596.46667	5.6
597.38324	20.8
599.53192	29.8
601.39514	8.4
602.48627	144.0	y (5) (1+)
603.36975	157.8
604.62939	36.9
605.44788	45.3
607.22052	17.8
608.45203	10.0
613.03125	34.4
614.22333	42.1
618.62006	16.4
622.40820	8.8
623.55908	66.8
626.57935	5.3
627.20837	33.6
629.52490	14.0
631.54596	5.8
633.78839	14.0
634.55951	2.8
635.49982	2.9
637.44684	12.3
638.33435	14.1
639.97064	69.4
642.30127	47.4
643.43671	11.5
644.38562	23.9
645.53583	62.8
648.45868	13.6
649.53772	1.9
652.61176	18.3
654.51019	27.4
657.43719	3.0
658.96826	20.8
659.76801	11.7
660.82147	79.1	a (6) (1+)
661.77869	32.0
662.51129	16.3
664.82520	58.9
666.88562	6.2
669.46167	4.5
670.50916	10.2
672.15735	45.9
673.34497	373.3	y (6) (1+)
674.51147	114.0
675.19977	28.6
676.33459	110.1
677.57892	58.8
681.56964	16.2
682.93121	1.7
687.58740	14.4
688.56085	21.7
689.47473	131.3	b (6) (1+)
690.53741	61.1
691.60626	56.4
692.47839	26.0
694.54706	41.3
695.52032	12.2
697.06195	6.9
697.97192	21.6
699.41364	25.8
705.58875	55.6
708.13000	6.1
709.52020	5.5
712.06421	33.4
716.45441	8.0
723.48566	62.6
724.36700	2.3
725.42303	57.6
726.37506	27.0
727.59821	41.0
729.09265	16.8
733.18048	68.0
733.89258	35.2
737.66376	61.5
741.33752	15.6
742.93011	4.5
745.54218	36.2
747.50647	9.1
748.31598	8.7
756.52228	9.8
757.84302	18.9
758.59839	9.6
766.68512	6.3
768.60193	11.3
769.58862	22.3
770.38605	10.9
771.43396	15.3
777.65656	2.2
784.61719	18.1
785.35632	8.3
786.01007	3.5
786.72723	12.6
789.50995	8.5
794.34589	16.4
801.46051	231.4	y (7) (1+)
802.51349	89.1
805.64563	3.9
806.43890	3.0
807.76514	16.0
813.56934	3.1
816.48346	38.7
817.74982	20.6
818.70038	29.8
820.56671	2.8
821.61615	6.2
822.78516	10.0
827.53357	7.8
835.53430	22.3
836.52136	13.3
838.13715	25.8
838.81439	5.8
845.65356	17.0
846.51709	257.4
847.58240	127.8
850.79657	10.4
851.52191	8.2
862.62256	20.1
864.33423	7.9
866.54462	2.5
867.67706	13.1
870.16449	17.0
879.48016	14.2
881.50562	6.6
882.42505	4.5
885.52203	14.9
887.95941	19.7
892.51044	2.6
894.73755	8.1
899.44000	20.0
900.54401	34.2
901.56519	3.0
909.62000	5.6
917.50165	194.4	b (8) (1+)
918.60156	110.8
927.52667	11.7
930.55383	3.6
932.62708	7.4
936.56989	2.1
943.86121	14.8
948.59735	7.6
949.68146	53.8
951.54797	13.7
957.61639	2.7
958.58606	14.4
974.52405	11.6
988.70050	6.2
990.53851	8.0
1040.74207	27.3
