# Supplementary material for: Top-Down and Bottom-Up Identification of Proteins by Liquid Extraction Surface Analysis Mass Spectrometry of Healthy and Diseased Human Liver Tissue
Source: J Am Soc Mass Spectrom. 2014 Sep 3;25(11):1953–61. doi: 10.1007/s13361-014-0967-z (PMC4197381; doi:10.1007/s13361-014-0967-z)
Supplement: Supplementary file 9 — (ZIP 1716 kb) [file 13361_2014_967_MOESM9_ESM.zip › data/ITVVGVGAVGMACAISILMK_-7_2_57080.txt]

       m/z	          i	matches
 187.17982	      39.8	y (3) (2+)-NH3, a (2) (1+)
 199.54739	      14.2	a (7) (3+)
 215.25865	      12.2	b (2) (1+)
 227.42818	       2.2
 272.36234	       6.2
 274.40186	       4.9
 275.29495	       2.9
 278.32205	      19.8	y (2) (1+)
 287.32941	       4.1
 296.22360	      16.8	b (3) (1+)-H2O, y (5) (2+)
 300.35858	       3.5
 328.39008	      31.0	b (11) (3+)
 329.37897	      10.1
 331.25650	       6.1
 333.32385	       4.7
 335.21368	      15.4	a (8) (2+)
 341.81406	      10.2
 353.51178	       4.3
 354.35471	      23.3	y (10) (3+)-H2O
 357.19342	       3.3
 362.04819	       9.5
 364.88611	       4.3
 372.26416	       4.5
 378.44614	       6.1
 379.32761	       7.4
 385.42560	      21.2	a (9) (2+), a (4) (1+)
 389.47198	       1.6
 391.47031	      34.6	y (3) (1+)
 392.40863	       3.5
 394.33279	       7.6
 407.60260	      13.9	y (12) (3+)-H2O, y (12) (3+)-NH3
 414.11774	       1.8
 416.26703	      14.8
 419.24609	       2.9
 420.38412	       3.8
 429.18878	       6.9
 434.34900	       4.2
 435.27313	       8.5
 438.46582	      16.9	a (15) (3+)
 440.34735	       5.5
 448.48859	       8.9
 449.18243	      21.5	y (14) (3+)-H2O, y (14) (3+)-NH3
 450.42584	      12.3
 451.44983	      10.5
 457.37189	       5.7
 458.40924	      12.2
 459.48566	      34.7
 460.34003	       6.0
 466.00427	       4.8
 466.69061	       8.2
 468.40363	      13.2	a (16) (3+)
 469.17078	      12.1	a (11) (2+)-H2O
 470.83661	      17.0	b (5) (1+), b (16) (3+)-H2O
 477.33124	      20.6	b (16) (3+)
 480.53308	      13.4
 482.66510	      27.7	y (15) (3+)-H2O, y (15) (3+)-NH3
 483.43298	       7.1
 486.48700	       7.0
 487.43011	       5.7
 489.47223	      15.3
 490.29791	       2.2
 495.53400	      17.9
 497.09772	       4.0
 499.19873	       6.6
 500.89880	      13.4	y (16) (3+)-H2O
 503.41467	      32.0
 504.36627	      27.7	y (4) (1+)
 505.42963	      10.1
 515.74292	      15.2	b (17) (3+)
 522.20313	      19.2
 523.10236	       8.6
 524.34924	       3.2
 528.37225	      14.9	b (12) (2+)
 532.11646	      21.7	y (10) (2+)-H2O, y (10) (2+)-NH3
 534.42194	       2.7
 537.78540	       9.3
 540.05682	      19.3	y (10) (2+), y (17) (3+)
 541.27277	       9.2
 542.25226	       2.9
 544.39868	      21.0
 547.56177	       3.3
 548.42261	      11.4
 551.53528	      11.2
 552.43640	      19.4	b (18) (3+)
 555.58496	      31.1
 557.44305	      19.4	a (13) (2+)-H2O
 558.91663	       7.4
 563.95343	      13.4
 566.33917	       7.7
 569.43341	     118.3	y (11) (2+), b (6) (1+)
 570.44928	      12.2	b (13) (2+)-H2O
 573.57141	      27.4	y (5) (1+)-H2O, y (18) (3+), y (5) (1+)-NH3
 574.36029	      13.3
 577.49683	      23.7
 580.09906	      22.9	a (7) (1+)-H2O, b (13) (2+)
 581.42267	       8.5
 583.36322	       9.6
 584.45679	      27.4
 586.31885	       7.3
 587.41742	      14.4	a (19) (3+)
 588.43732	       4.6
 590.37195	      10.3
 591.61926	      21.5	y (5) (1+)
 592.28607	      35.9	a (14) (2+)-H2O
 593.53839	      19.0
 595.11597	       2.2
 599.51031	      21.6
 600.27643	      21.0
 601.43939	       7.5
 604.73615	      18.4
 607.37225	       9.6
 608.46484	      23.8	b (7) (1+)-H2O
 609.51727	      30.7	y (12) (2+)-NH3, y (12) (2+)-H2O
 610.42731	      19.5
 611.13440	       4.0
 613.40222	      15.5
 614.81879	      16.2
 615.49646	      66.4	b (14) (2+)
 617.49622	      20.6
 618.65790	      54.5	y (12) (2+)
 619.49060	      24.2
 622.22339	      11.2
 623.56305	      23.3
 625.45380	      12.3
 626.23633	      65.8	b (7) (1+)
 627.57562	     242.8
 628.52155	      42.5
 633.08722	       6.2
 633.91913	      34.4	[M+3H] (3+)-NH3-H2O
 634.53784	      45.2
 636.18097	      42.6
 636.98877	      21.0
 644.37573	       2.4
 645.57233	      30.7	[M+3H] (3+)+H, y (13) (2+)-NH3, y (13) (2+)-H2O, [M+3H] (3+)
 647.65900	       9.8
 654.66388	       2.2
 659.46545	       3.9
 661.62775	       4.2
 662.84912	      27.8	b (15) (2+)-H2O
 672.33337	      22.4	b (15) (2+)
 683.21906	      37.9	y (14) (2+)
 684.60205	      10.9
 697.60846	      40.8	b (8) (1+)
 698.63275	      16.5
 700.81134	       9.1
 704.55560	      43.0	y (6) (1+)
 705.28345	      23.0
 706.31866	      12.9	b (16) (2+)-H2O
 715.53070	      15.9	b (16) (2+)
 719.52808	       8.6
 729.55280	       9.3
 730.52124	       8.9
 732.45044	      14.7	y (15) (2+)
 733.52631	      10.3
 734.20056	       3.1
 736.47247	      12.2
 749.91205	      24.6	a (9) (1+)-H2O
 752.65649	      45.8	y (16) (2+)-H2O, y (16) (2+)-NH3
 761.19489	      64.6	y (16) (2+)
 762.03613	      20.2
 763.48767	      61.2	b (17) (2+)-H2O
 775.82251	      14.7	y (7) (1+)
 776.60419	      12.2
 778.70532	       4.5
 786.58289	       4.0
 796.71570	      11.7
 802.44604	      20.0	y (17) (2+)-NH3
 803.49902	      24.6
 810.70074	      20.1	y (17) (2+)
 820.54913	       6.9
 824.36938	       6.8
 828.41425	       6.8
 830.57141	       5.3
 841.56940	      15.2
 853.61060	      12.4	b (10) (1+)
 857.99701	      13.1
 859.26398	       2.8
 860.17004	     103.8	y (8) (1+)-H2O, y (18) (2+)
 873.27264	       9.8
 875.61035	      29.3
 878.52753	      51.7	y (8) (1+)
 893.73749	       6.7
 895.15216	      11.8
 902.52332	       6.6
 909.41473	       9.2
 911.62524	       8.0
 928.61591	      11.4
 931.48859	      10.5
 940.89691	      16.0
 944.59814	      15.6
 949.82654	      24.7	y (9) (1+)
 956.30841	       4.1
 959.38177	       5.7
 966.01184	       7.7
 983.66608	      17.2
 985.83698	       8.3
 990.48645	       6.0
 991.54260	      27.2
1016.57373	       1.8
1051.49451	      19.3
1059.69312	      44.1
1076.72241	       7.1
1100.67505	       5.3
1112.21753	       4.0
1117.65332	      14.0
1120.51892	      10.1
1122.51245	       7.1
1131.23804	      17.9	a (13) (1+)
1137.59802	      14.8	y (11) (1+)
1138.68652	       9.6
1229.94885	      41.8	b (14) (1+)
1230.78748	      11.3
1245.02808	       7.3
1259.75171	       3.1
1265.88867	       9.1
