# Supplementary material for: Top-Down and Bottom-Up Identification of Proteins by Liquid Extraction Surface Analysis Mass Spectrometry of Healthy and Diseased Human Liver Tissue
Source: J Am Soc Mass Spectrom. 2014 Sep 3;25(11):1953–61. doi: 10.1007/s13361-014-0967-z (PMC4197381; doi:10.1007/s13361-014-0967-z)
Supplement: Supplementary file 9 — (ZIP 1716 kb) [file 13361_2014_967_MOESM9_ESM.zip › data/DGVADVSIEDSVISLSGDHCIIGR_-7_2_58608.txt]

m/z	i	matches
244.13602	14.1
245.14459	2.8
256.25024	16.0
262.45230	4.9
272.15173	10.6
293.50516	5.4
298.31815	3.5
309.36066	2.9
320.36700	3.4
325.36603	2.5
327.32825	37.1
334.10812	3.6
341.22787	13.5
343.47137	4.4
349.24670	12.1
350.82251	4.2
352.19592	9.6
353.28378	4.0
357.34540	10.2
359.52478	2.7
361.40274	7.8
366.11887	5.8
367.33749	5.2
371.35770	5.6
381.47018	3.3
390.13034	8.9
391.36890	2.3
412.16559	9.4
413.18250	2.7
414.33282	4.2
416.17920	11.9
422.18390	5.0
424.58881	18.7
431.56140	5.9
433.29688	10.4
436.16498	3.8
437.20309	9.0
440.13385	8.3
441.25397	3.7
442.64624	3.4
450.36948	20.8
451.30554	3.3
455.35400	9.0
458.36755	14.4
462.35956	9.9
469.26086	22.4
475.80566	16.7
476.53351	4.0
477.33746	5.2
479.24365	22.0
487.28101	5.9
492.33368	11.0
499.49384	6.3
505.27405	16.5
506.05756	10.0
511.25647	10.6
515.32123	6.4
519.39581	13.8
521.18170	8.3
527.66968	6.9
528.41046	13.1
539.38776	4.4
543.33435	6.1
546.40625	7.4
552.40259	19.8
554.31891	3.8
557.30194	16.9
558.37317	14.6
562.16663	6.7
564.29803	20.3
567.91791	9.4
569.24658	26.1
570.55170	9.1
572.39551	11.5
573.40869	6.0
575.24115	8.3
576.32446	15.4
586.47809	2.9
588.34796	12.7
592.42493	12.5
595.43268	6.2
597.02258	16.5
598.44122	14.4
599.99982	20.7
601.39148	9.0
602.37897	15.0
607.95251	27.4
609.40216	31.6
610.68481	4.9
611.38751	6.4
616.25391	6.6
625.81805	44.7	b (7) (1+)-H2O
626.49695	3.8
631.36017	12.8
634.40906	11.5
636.49475	11.7
639.31104	15.8
640.34344	8.6
641.38538	2.9
642.37787	8.9
643.41217	3.0
644.35028	15.6
646.54724	31.5
647.36768	4.4
651.42554	6.8
652.35663	11.3
655.84979	14.7
656.69989	19.3
657.54932	3.6
661.50360	19.9
664.43573	20.7
670.61938	19.1
671.37653	20.4
673.44135	4.1
674.50800	3.1
676.80505	27.2	y (13) (2+)-H2O, y (13) (2+)-NH3
679.34564	15.8
682.85913	27.7
685.49652	7.6
689.51892	30.4	a (21) (3+)-H2O
692.62994	12.4
696.67395	17.0
698.39935	2.5
700.45679	12.1
702.73218	18.5
704.08374	36.8
706.59161	34.6
708.33643	12.1
713.51196	34.5
714.83826	11.4
716.43384	4.2
720.53857	4.3
721.47943	52.2
722.35236	20.0
726.45374	14.0
727.99451	20.4
729.22644	25.5
732.35193	5.8
733.00397	22.7
733.84692	17.3
736.82825	54.9	a (15) (2+), b (22) (3+)-H2O
738.37762	71.8
740.49597	4.5
744.62134	13.1
748.54132	27.0
749.65411	12.1
750.54388	4.8
753.88501	9.7
755.32764	10.9
756.64734	13.6
757.47894	7.5
758.52185	3.8
760.34210	5.7
762.52423	5.1
763.91455	12.6
766.54810	8.5
767.35327	25.3
769.96265	41.4
772.06793	35.4	a (16) (2+)-H2O
773.33240	6.6
775.25366	141.9	y (23) (3+)-H2O, y (23) (3+)-NH3
776.41077	37.5
778.46942	65.3	y (15) (2+)-NH3
779.95300	34.0	a (16) (2+)
781.05792	13.6
781.68500	5.8
782.68231	97.6
784.44196	7.6
785.38580	46.8	b (16) (2+)-H2O
787.00696	171.9	y (15) (2+)
787.67053	99.3
788.36792	35.1
789.16663	17.5
790.63599	7.5
791.46594	29.9
792.56610	47.7
793.41028	36.2
795.53693	11.5
798.08691	35.2
800.52185	4.7
801.45557	105.8
802.52319	96.6
803.50861	82.6
804.60260	20.3
806.24091	41.9
808.40002	65.8	[M+3H] (3+)-NH3-H2O, a (17) (2+)
811.07373	63.3
819.47852	19.6
828.96942	42.0
833.13147	84.3
834.45715	24.5
836.11078	25.5
841.91785	20.3
842.63055	3.2
849.50330	10.4
851.17139	91.2	y (16) (2+)
851.88568	4.3
852.64624	7.5
854.60858	6.8
856.17255	3.1
860.39404	9.0
866.12274	11.7
870.44055	6.0
876.31409	39.7
880.04126	41.2	b (18) (2+)
885.41846	40.2
886.68188	16.9
887.51404	9.6
895.89679	87.9
897.87305	9.2
900.57257	9.8
903.08441	29.4
906.83344	62.6
907.84424	150.2	y (17) (2+)
908.50427	18.3
920.00287	4.8
923.56714	75.6
925.73853	34.8
926.41089	57.0	a (19) (2+)-H2O
934.40863	22.4
935.03131	10.7
936.12988	8.3
938.69690	23.4
939.54803	26.4	y (9) (1+)-H2O, b (19) (2+)-H2O
940.60461	26.2
943.15784	35.6	y (18) (2+)-NH3
945.62354	8.6
947.27954	10.5
950.11188	74.5
951.29022	525.3	y (18) (2+)
952.10968	40.8
953.26642	7.7
955.12506	30.3	a (10) (1+)-H2O
957.42877	9.0
963.18903	17.4
964.71991	20.5
965.48773	2.6
972.19019	30.9
973.17719	19.1
981.12354	17.6
982.13434	36.3
986.78265	15.6
991.54907	23.7
992.69983	15.3
996.89343	17.6
1000.77856	197.0	b (10) (1+), y (19) (2+), b (20) (2+)
1001.60168	58.8
1002.60205	10.3
1005.94696	15.4
1013.05609	38.7
1016.60706	9.2
1025.15283	9.6
1035.03430	42.3
1037.21240	14.8
1038.67297	55.2
1040.68567	2.7
1042.59436	14.0
1045.67627	10.8
1048.24341	60.4	y (20) (2+)-H2O, b (21) (2+)-H2O
1049.64441	21.9
1055.11462	2.9
1056.80542	48.0	b (21) (2+)
1058.32056	232.2	y (20) (2+)
1059.01587	28.8
1067.07813	20.0
1071.71179	4.5
1076.71301	11.8
1082.72229	23.5
1084.57141	21.2
1085.17188	20.7
1089.97583	38.8	a (22) (2+)-H2O
1092.71570	26.0
1093.81238	318.6	y (21) (2+)
1094.58618	96.6
1098.70813	9.7
1099.46680	37.3	a (22) (2+)
1105.20325	11.4
1106.73376	11.0
1108.70850	9.1
1110.45325	5.5
1112.14124	7.5
1118.69739	7.4
1119.60266	3.6
1124.19189	48.4
1129.20935	22.5
1135.71204	8.1
1136.76489	8.8
1143.11255	12.8
1143.78406	14.6
1147.36340	61.1
1156.09106	30.2
1157.58203	5.5
1163.20483	8.6
1164.99402	31.5
1170.50464	15.6
1177.67480	19.6
1186.61829	10.6
1194.71167	2.7
1204.81982	12.2
1209.22168	25.5
1230.82202	8.5
1232.11316	18.4
1256.70569	7.0
1275.59607	5.4
1297.06165	3.7
1303.65735	7.9
1323.68726	8.5
1345.92041	11.8
1373.29309	20.6
1392.74023	7.4
1410.91589	11.6
1437.67053	5.0
1441.64807	3.8
1495.72595	7.7
1589.88953	20.2
1771.19470	7.4
1804.94836	16.9
