# Supplementary material for: Top-Down and Bottom-Up Identification of Proteins by Liquid Extraction Surface Analysis Mass Spectrometry of Healthy and Diseased Human Liver Tissue
Source: J Am Soc Mass Spectrom. 2014 Sep 3;25(11):1953–61. doi: 10.1007/s13361-014-0967-z (PMC4197381; doi:10.1007/s13361-014-0967-z)
Supplement: Supplementary file 9 — (ZIP 1716 kb) [file 13361_2014_967_MOESM9_ESM.zip › data/VGYVSGWGR_-7_2_54631.txt]

m/z	i	matches
125.93050	2.5
143.17372	15.3
147.18251	10.5
156.47813	7.8
157.16342	14.7
158.71817	16.9
167.15773	5.9
168.95612	7.6
170.08485	4.7
171.07982	39.1
172.44733	38.9
173.22775	12.5
175.10748	71.4
176.75485	2.5
180.09647	3.4
181.34912	4.2
184.13466	3.1
185.13567	8.7
186.24637	1.5
187.43301	5.9
191.03220	6.5
192.98578	11.2
199.13321	328.7
200.21294	52.3
201.32538	19.0
202.02278	6.0
203.16031	10.4
204.24191	16.3
209.24149	8.0
210.19383	14.0
211.56738	18.3
212.19263	10.6
214.16066	32.5
215.27228	38.2
217.13757	11.8
219.23532	55.6
220.66434	3.0
224.66339	22.7
225.33179	10.2
226.41568	19.9
227.24469	343.6
228.23621	113.0
229.18106	17.4
230.34296	5.0
232.22601	84.4
233.41241	4.5
234.98125	78.7
235.59489	1.4
236.20236	5.1
237.19577	4.1
239.32889	46.3
240.25104	4.8
241.24557	4.1
244.20969	42.2
245.21945	67.0
246.11961	115.9
247.37378	15.2
249.17549	7.4
251.13535	3.7
252.27007	6.4
253.26340	4.1
255.41528	15.7
256.37634	6.8
262.31400	11.0
263.16483	72.8
264.34460	15.4
265.24197	10.1
266.79721	29.8
272.12234	11.6
275.25232	84.3
276.17834	4.2
277.24133	22.4
281.13525	15.1
282.17303	6.1
284.32346	240.2
285.25818	48.7
286.49231	15.1
290.31540	9.3
292.30679	20.7
293.23691	28.8
294.29312	10.4
295.39600	23.2
296.32162	3.0
297.39374	11.5
298.36459	38.7
299.32251	2.6
300.25522	8.4
302.34241	2.8
303.35577	8.5
305.38788	8.0
313.29849	12.9
315.41940	10.2
318.28720	5.7
320.33749	446.6	b (3) (1+)
321.25867	71.0
326.47473	23.6
331.35516	8.6
333.47079	3.4
336.42087	10.3
337.38351	18.5
338.37653	14.6
339.24640	16.4
340.40353	21.0
341.45819	26.0
343.33463	42.5
344.49045	46.3
345.44717	10.0
347.20117	16.6
348.53680	48.2
349.44330	15.0
351.34821	3.8
353.01428	5.1
354.39719	13.9
355.53729	31.0
357.39139	2.8
358.34595	25.8
359.37119	46.0
361.43951	180.9	a (7) (2+)
362.29230	35.5
363.09698	10.9
364.26181	9.8
367.27142	3.9
368.45459	30.3
369.50439	131.8
370.48953	72.6
371.82138	54.4
372.45987	10.5
373.40527	17.0
374.30896	20.6
375.51138	8.4
376.61887	17.5
377.52292	159.1
378.44220	9.1
379.29514	5.5
382.90320	11.2
384.32770	31.3
387.75192	19.8
388.50470	16.4
389.35022	202.8	a (8) (2+)
390.23193	39.2
391.31134	525.2	a (4) (1+)
392.37735	135.3
393.51987	62.6
394.32910	43.9
395.66229	10.6
397.34528	620.2
398.49622	95.2
399.64511	46.7
400.27127	8.0
402.04657	41.9
403.10480	40.0
404.09952	84.2
405.55072	430.2
407.32465	11.4
408.36246	34.0
409.45386	22.7
410.74512	49.7
412.76526	425.5	y (7) (2+)
413.46725	219.3
415.26553	11.4
416.32434	33.3
417.07913	12.1
418.38123	215.5	y (3) (1+)
419.34131	504.1	b (4) (1+)
420.32538	173.5
421.34186	23.1
422.11258	38.7
423.90015	55.1
425.77051	61.0
426.40216	16.7
427.03925	45.1
429.58231	12.3
430.42102	28.8
431.09290	5.2
432.33383	20.3
434.01596	25.0
434.77496	12.0
436.76807	68.2
437.66263	17.6
439.33084	73.0
441.45813	23.6
442.81894	33.8
443.43600	69.4
444.36618	8.0
446.30014	72.5
447.39618	112.3
448.29166	59.3
449.52234	35.2
450.26535	16.9
450.96030	9.7
452.74512	36.0
454.31738	500.3
455.46677	163.9
456.36172	17.8
458.33228	36.1
459.92624	46.4
461.03452	37.0
462.24490	99.1
463.02707	28.5
463.77582	57.4
464.56360	38.2
465.62030	55.3
466.38657	186.0
467.45041	22.0
468.43777	129.5
469.05179	11.1
469.73013	20.7
470.40387	24.3
471.49777	44.2
472.39899	573.0
473.31577	368.5	[M+2H] (2+)-NH3-H2O
474.33408	54.4
475.25296	701.3	y (4) (1+)
476.32227	137.1
477.26666	156.1
478.06250	92.3
478.66330	14.5
479.45044	56.4
480.67899	15.8
481.53366	958.7	[M+2H] (2+)-H2O, [M+2H] (2+)-NH3
482.36636	336.3
483.50967	131.9
484.21173	140.7
490.54141	35.5
495.33185	4.3
497.28296	34.7
498.40640	68.1
500.33353	12.1
506.26044	152.5	b (5) (1+)
507.38452	43.5
508.50015	41.1
511.20975	13.0
515.37634	45.2
516.33881	35.0
519.42072	5.3
523.38440	1.7
524.27850	23.6
525.03516	8.4
526.28937	704.1
527.33380	145.9
528.44403	55.6
531.26331	5.6
532.36804	117.0
533.34271	90.0
534.16528	39.3
535.97241	10.7
537.45923	8.7
538.44147	28.0
539.26324	3.4
542.32605	12.4
544.41638	42.7
545.38019	95.2
546.33234	50.6
547.24835	88.5
548.27234	52.1
548.87537	12.1
550.32727	4.1
552.88037	19.2
554.66492	13.4
556.10065	33.5
558.33295	35.5
560.47333	30.8
562.26257	1970.4	y (5) (1+)
563.30426	539.2	b (6) (1+)
564.33411	37.7
565.33740	31.9
567.75031	25.3
568.37250	8.0
569.46625	30.1
570.11224	44.4
571.39697	56.5
572.37341	4.1
573.36633	2.1
579.85199	12.0
581.35370	8.2
582.53632	66.5
583.37482	990.7
584.38049	386.5
585.53802	53.2
586.80756	26.0
587.50446	39.3
588.14130	8.9
588.84863	28.3
589.68549	2.3
593.54480	27.7
594.66724	25.2
596.59064	8.9
597.42139	38.1
598.39929	5.0
599.78961	6.1
601.78833	13.6
603.74860	16.3
604.39905	26.0
606.37683	45.0
610.01654	36.1
612.95221	36.9
616.00183	18.7
618.33948	31.5
619.49438	22.9
620.57471	140.8
622.40259	126.7
623.42896	54.9
624.08704	18.2
624.80988	17.7
625.86322	19.6
626.51965	29.3
628.50714	12.1
630.68573	31.8
631.41858	21.7
632.85931	3.7
633.45972	6.1
634.53925	17.5
635.71405	67.0
636.69586	56.6
637.49530	11.2
638.53503	25.1
639.78827	8.7
640.41711	189.4
641.46661	45.4
643.47479	5.8
644.39478	45.4
645.17224	20.0
646.46661	14.9
648.48529	4.7
649.47260	6.2
650.33582	32.2
652.48553	20.1
654.48663	9.9
656.15845	4.5
657.84125	36.5
658.46625	23.5
661.45605	677.7	y (6) (1+)
662.38708	165.6
663.78320	50.9
670.50958	3.5
671.98944	18.9
675.83380	12.2
679.47144	30.0
680.44171	9.5
681.70428	19.5
685.48840	14.1
687.46295	21.6
688.18555	5.5
690.70148	18.6
692.44916	20.1
693.36542	12.3
695.37543	41.0
696.46234	347.6
697.55920	159.9
698.54791	31.8
700.61676	25.3
704.47473	5.0
708.13855	11.2
712.00543	19.4
716.48566	6.1
717.59601	13.3
718.50696	18.4
719.59460	24.5
721.48755	8.4
722.86176	22.0
731.57074	31.0
732.37433	17.9
734.60089	53.3
735.43518	256.0
736.55145	166.5
737.47974	32.4
739.88312	2.5
741.53198	13.4
749.47089	176.1	b (7) (1+)
752.45953	814.7
753.45459	1211.9
754.42041	328.7
755.58282	78.3
757.34045	16.2
758.68787	15.6
759.49390	8.8
760.36664	11.6
762.47388	5.7
763.42932	7.6
766.44708	166.9
767.49976	37.5
768.59424	21.2
770.47815	6.9
775.51971	43.9
776.60559	14.2
777.60394	78.0
780.49884	17.3
781.43097	8.7
787.39667	8.9
788.26941	5.8
789.34381	7.0
791.86035	8.1
793.10535	4.3
796.66730	28.9
798.78937	17.9
799.58942	19.4
802.47247	14.7
806.18762	24.9
807.55829	46.2
808.69128	18.5
809.44745	192.5
810.55963	80.6
811.54297	5.8
812.56018	9.3
814.57513	10.2
816.11743	48.0
816.77289	11.7
817.45428	2.3
818.73370	5.6
823.82373	38.0
824.58936	232.7	y (7) (1+)
825.56873	107.3
831.44940	10.1
832.54004	13.2
833.42352	27.3
835.53485	42.0
838.52875	9.8
844.83612	22.1
846.59894	10.4
847.36902	10.3
848.31946	16.0
849.60785	30.2
851.01990	17.2
860.40375	32.8
865.56598	9.6
866.66711	86.9
867.56213	45.5
868.52814	2.4
876.74493	3.2
881.44757	249.5	y (8) (1+)
882.50018	61.8
884.46899	13.9
