# Supplementary material for: Top-Down and Bottom-Up Identification of Proteins by Liquid Extraction Surface Analysis Mass Spectrometry of Healthy and Diseased Human Liver Tissue
Source: J Am Soc Mass Spectrom. 2014 Sep 3;25(11):1953–61. doi: 10.1007/s13361-014-0967-z (PMC4197381; doi:10.1007/s13361-014-0967-z)
Supplement: Supplementary file 9 — (ZIP 1716 kb) [file 13361_2014_967_MOESM9_ESM.zip › data/DTEEEDFHVDQVTTVK_-7_4_2984.txt]

m/z	i	matches
281.23294	4.3
282.43134	8.3
284.13849	17.1
286.17300	7.1
293.35062	5.5
298.26334	10.7
310.18076	3.1
311.28729	6.4
324.37054	5.2
325.34564	14.6
326.25784	14.4
328.26379	15.4
329.21344	10.3
330.29974	5.3
334.08203	5.0
337.22977	2.3
338.31244	13.9
342.23096	5.7
343.14594	11.3
346.70392	17.1
347.31009	117.2	y (3) (1+)
348.45657	31.1
349.39700	1.9
352.15665	19.6
356.28308	13.6
360.02759	3.1
361.24832	8.7
366.28647	15.1
367.16003	1.7
370.30286	20.9
373.38327	2.1
374.29282	15.1
376.31232	2.8
377.27765	15.8
380.36230	8.5
384.60992	12.4
386.34900	22.2
388.15289	25.2
389.35822	8.1
391.22784	2.8
391.96912	17.9
394.75806	41.0
395.50092	3.6
396.59180	6.7
399.27295	8.4
400.89658	14.1
404.39893	7.5
408.26550	7.9
412.32431	22.9
413.21228	11.7
417.33728	9.0
421.59436	4.9
425.43158	6.3
426.18777	3.7
427.40259	7.7
430.30499	25.6
431.51212	3.4
432.41263	3.0
434.13818	7.2
436.23901	9.6
439.03131	23.0
440.38828	4.5
442.24847	10.7
443.09070	7.1
444.35461	4.7
447.25797	24.8
448.39453	209.7	y (4) (1+)
449.38797	36.5
452.21393	16.5
457.15408	19.6
458.26727	36.7
459.31653	15.3
462.62329	11.8
465.33179	6.5
466.39444	5.7
467.09119	7.5
472.20541	2.9
473.41553	5.9
474.23529	8.0
475.23605	74.3	b (4) (1+)
479.61298	11.0
480.26974	12.4
481.38940	3.8
483.35205	12.4
485.51862	27.3
487.30408	3.5
489.32233	12.6
490.33215	5.6
493.41760	20.5
494.10208	9.8
495.23306	18.2
499.21857	28.2
500.38013	7.1
501.67432	12.1
503.25183	40.9
504.07465	8.7
506.30182	7.3
509.06323	9.8
510.39642	11.5
511.25555	12.5
512.34131	1.3
514.41748	10.8
516.36542	12.6
519.18805	8.7
522.44031	15.1
523.20233	21.8
527.10059	8.2
528.43866	7.7
529.27948	18.6
530.19830	3.3
531.15216	5.6
531.77087	5.5
536.49982	8.4
537.83716	14.8
540.03107	14.4
541.20245	7.1
542.27948	9.1
545.21027	3.6
547.36499	69.7	y (5) (1+)
553.19318	6.3
554.11816	6.0
560.28540	11.1
567.48523	20.6
568.24304	37.7
569.33527	24.6
570.72327	17.1
572.28284	4.3
576.10614	11.4
578.30878	5.9
579.39264	21.7
580.41418	16.6
582.20367	18.6
583.87811	46.7
586.35480	58.1
587.25128	67.0	y (10) (2+)
588.26044	14.3
590.21136	13.6
591.22144	11.5
596.34631	10.7
597.42761	10.9
599.95294	32.1
600.92474	5.3
604.35516	67.3	b (5) (1+)
605.86298	5.4
608.37878	9.4
609.25031	16.6
610.30042	10.4
611.27344	30.9
612.29242	6.5
614.34167	10.7
617.02191	21.5
618.21100	3.7
621.47833	23.9
622.37219	3.7
627.03668	44.9
628.37805	11.2
630.20129	8.5
631.60870	7.4
633.26819	26.9
633.95990	12.6
635.79468	10.9
636.42108	7.7
637.04761	7.5
640.38727	55.7
643.13995	5.4
644.67627	124.3	y (11) (2+)
645.46417	29.2
647.33142	7.6
651.69885	10.2
653.59875	9.6
656.39990	30.9
657.42328	67.5	y (6) (1+)-H2O
658.37415	141.5	y (6) (1+)-NH3
659.50824	111.7
660.43732	24.8
662.38562	27.2
664.03357	8.2
664.92523	114.3	b (11) (2+)-H2O, b (11) (2+)-NH3
665.85370	6.0
667.24609	3.7
669.16205	4.2
672.15485	35.9
673.37946	83.7	b (11) (2+)
674.25427	27.3
675.51154	200.0	y (6) (1+)
676.50598	128.8
677.56787	46.5
679.47314	6.2
681.42010	8.4
683.34125	15.4
684.55249	19.6
685.27356	12.6
686.33148	5.0
687.25702	31.2
688.12775	1.9
691.18695	5.1
692.33832	16.2
697.25940	9.0
699.74133	38.6
700.67657	75.0	y (12) (2+)-H2O, b (6) (1+)-H2O, y (12) (2+)-NH3
701.36115	47.7
702.36835	2.8
703.50623	11.4
705.35040	25.7
706.35437	7.0
707.53571	12.2
708.74982	36.6
709.63745	84.1	y (12) (2+)
710.50488	29.5
711.58081	4.3
712.36340	4.0
714.33624	121.5	b (12) (2+)-H2O, b (12) (2+)-NH3
715.30798	20.2
716.33807	2.7
719.26135	183.0	b (6) (1+)
720.26154	51.5
721.27753	32.8
723.03998	187.1	b (12) (2+)
724.12769	78.8
725.50085	13.3
726.36688	7.1
727.51062	10.7
728.44873	22.9
729.34717	18.0
731.71417	31.0
733.36432	26.6
734.41370	9.0
737.47888	32.0
739.67535	15.9
741.27161	7.8
742.50421	37.8
743.51385	10.2
745.42676	6.6
746.53595	17.8
748.34497	15.7
751.26855	10.7
752.51550	2.9
753.46368	6.3
754.64362	9.9
755.35004	7.9
756.05621	45.5
757.44904	119.8
758.38147	3.6
759.68695	46.8
760.46814	20.3
761.37799	15.5
762.27948	5.8
763.55554	17.5
764.27783	22.6
765.07776	228.3	b (13) (2+)-H2O, b (13) (2+)-NH3, y (13) (2+)-H2O, y (13) (2+)-NH3
766.20831	124.5
769.42670	6.9
770.37292	12.8
771.37073	22.4
772.52869	27.0
773.80627	238.1	y (13) (2+), b (13) (2+), y (7) (1+)-NH3
774.63812	121.4
775.35535	35.3
776.69061	3.6
777.54492	23.9
778.40271	10.4
781.40912	3.0
782.32385	13.1
783.44312	8.1
786.99323	12.8
788.43518	37.3
789.09387	35.5
790.46069	735.5	y (7) (1+)
791.43805	235.1
792.61206	103.5
793.27435	37.5
794.35114	88.0
795.64648	22.2
797.19891	102.8
798.21704	71.7
799.02881	18.8
800.42230	1.9
802.29907	15.8
803.24963	37.0
805.91028	143.1
807.47192	41.5
808.47638	79.8
809.43311	14.4
812.21478	7.1
813.54303	36.1
815.04449	157.2	b (14) (2+)-NH3, b (14) (2+)-H2O
815.91040	81.5
816.55695	2.1
818.28491	3.8
820.33728	7.6
821.12189	59.8
822.11713	26.7
824.64252	51.1
825.57141	16.2
827.97314	31.2
829.82886	120.8	y (14) (2+)-H2O
830.45782	144.2	y (14) (2+)-NH3
832.42883	20.6
833.32355	31.6
834.50995	34.3
836.51672	13.2
838.82111	252.5	y (14) (2+)
840.11371	11.5
841.59491	61.8
842.45453	26.6
843.71265	10.4
844.76038	36.7
845.42523	2.8
846.38391	35.4
848.48907	81.3	b (7) (1+)-H2O
849.35907	35.8
850.54498	24.7
853.45123	5.8
854.42676	19.0
855.63824	72.2
856.25891	15.3
857.50134	9.9
858.79370	41.4
859.61310	12.1
860.37280	22.3
862.32568	35.2
863.09070	12.9
864.74164	234.4	b (15) (2+)-H2O, b (15) (2+)-NH3
866.18378	107.2	b (7) (1+)
867.67548	169.9
868.53870	19.4
871.62512	15.1
872.70947	18.0
874.32910	6.9
876.17572	45.1
880.21973	79.1	y (15) (2+)-H2O
881.07776	123.7	y (15) (2+)-NH3
882.03345	40.0
883.23663	55.9
886.37640	42.5
887.27679	51.5
888.29932	53.3
889.29388	1217.8	y (15) (2+), y (8) (1+)
890.31506	496.5
891.52875	75.8
892.49194	55.2
894.08099	75.7
894.98511	33.8
895.69604	11.4
896.49158	22.9
897.73486	32.9
898.92542	40.0
899.95294	32.8
902.00812	30.8
903.20288	9.0
904.19946	28.6
905.61084	4.8
906.35492	17.7
907.34894	103.4
908.21021	91.0
908.85498	24.7
910.25946	16.5
910.95093	11.4
912.76471	87.7
914.37061	185.9
915.31616	99.5
916.79083	44.8
917.91766	48.0
918.70398	24.1
919.37683	21.3
920.29266	33.4
921.24249	41.4
923.43903	29.4
924.60156	143.2
925.27319	41.3
926.49280	31.4
927.13098	24.8
928.28802	122.6
929.11755	264.0	[M+2H] (2+)-NH3-H2O
929.97418	191.3
930.63696	14.6
933.08417	36.0
935.81226	233.7
937.76569	832.3	[M+2H] (2+)-H2O, [M+2H] (2+)-NH3
938.50214	287.7
939.20844	42.7
953.55676	10.3
957.54694	16.7
958.51282	34.3
959.30890	4.7
968.27570	5.9
970.53656	25.5
975.30853	63.9
976.49097	35.0
977.45441	9.9
978.60095	6.4
980.50085	5.3
982.35138	5.4
983.48083	8.8
985.41437	64.6	b (8) (1+)-H2O
986.32874	15.6
987.40247	77.1
988.50739	11.4
989.38385	4.3
991.58691	14.2
995.53082	19.9
997.36096	16.6
1000.63190	10.6
1001.48315	37.3
1003.37781	290.3	b (8) (1+)
1004.36133	154.0
1005.38208	48.2
1006.37732	7.2
1007.36249	13.9
1008.70593	18.3
1009.57312	32.3
1010.65063	14.8
1011.54730	9.5
1012.45227	13.7
1016.53723	18.7
1026.51624	675.7	y (9) (1+)
1027.55542	462.7
1028.65576	126.7
1029.54749	31.9
1034.62708	15.0
1036.51062	7.5
1039.50513	2.4
1043.58875	11.5
1046.89441	46.5
1048.36096	31.4
1053.53040	8.1
1054.44263	13.3
1058.52661	6.8
1062.74121	4.9
1066.40723	12.1
1068.59363	22.9
1072.38232	5.6
1074.42896	46.6
1075.67200	7.7
1076.55164	7.7
1078.60974	4.4
1082.62646	20.0
1083.44019	9.9
1084.52856	69.4	b (9) (1+)-H2O
1085.46899	33.8
1086.21509	11.5
1089.26721	19.4
1096.59961	45.9
1097.47327	21.2
1099.49939	25.4
1100.31274	16.4
1102.40369	509.9	b (9) (1+)
1103.46460	134.6
1104.43921	126.8
1105.27368	22.1
1107.10986	7.0
1115.49341	17.9
1117.26440	13.7
1120.88318	43.1
1121.48389	18.2
1122.57959	21.9
1123.85571	27.9
1124.56641	11.5
1125.34387	41.2
1128.01147	2.5
1129.93762	21.3
1132.97363	16.0
1136.69519	16.0
1137.70105	6.6
1139.03455	10.2
1144.61523	5.9
1146.22400	3.9
1147.64270	5.9
1149.66406	6.1
1154.69141	61.1
1155.84680	32.6
1156.64978	25.8
1158.56763	8.5
1162.58569	55.8
1163.78638	18.8
1164.52356	8.8
1165.52698	2.5
1168.86865	16.9
1171.45935	7.7
1172.72107	7.6
1173.64087	567.0	y (10) (1+)
1174.72900	350.6
1175.64832	89.9
1176.84436	54.9
1179.33386	30.6
1182.46619	28.4
1183.54358	4.4
1185.65576	20.9
1189.38879	16.7
1190.46094	7.2
1193.55359	15.6
1199.44775	38.3
1201.52026	13.0
1202.56506	8.1
1203.37354	12.3
1212.55054	9.9
1213.76196	17.4
1214.87000	4.7
1217.53381	263.7	b (10) (1+)
1218.53296	156.9
1219.55652	105.2
1220.48010	9.8
1225.96912	5.5
1226.65955	7.0
1227.43970	9.4
1228.48242	11.4
1229.61292	7.4
1235.23425	38.9
1236.39905	22.8
1237.08826	29.4
1246.71863	4.9
1248.27686	10.6
1253.64185	7.7
1255.51611	48.6
1256.56750	17.0
1265.40051	16.1
1266.03979	18.6
1267.22473	14.3
1270.93323	20.6
1271.73767	17.0
1272.61475	16.4
1280.65247	15.3
1284.81592	14.5
1286.94348	14.8
1288.66992	346.4	y (11) (1+)
1289.73682	153.4
1290.65320	62.3
1291.76526	35.6
1299.63586	4.7
1301.64026	32.5
1307.73352	6.6
1311.46301	17.5
1317.18567	22.0
1318.70203	25.8
1324.79065	11.9
1327.69897	13.0
1328.56763	30.0
1329.56384	18.2
1330.67688	14.7
1332.60413	5.3
1333.63147	20.3
1340.12695	13.6
1341.68469	9.9
1345.59595	178.1	b (11) (1+)
1346.66296	113.7
1347.74854	38.0
1348.63477	3.4
1352.05896	34.2
1362.73083	3.7
1363.91638	47.1
1366.78638	11.2
1371.03528	33.7
1382.58313	15.2
1383.84131	10.8
1394.74048	7.7
1397.72437	9.9
1399.94568	19.6
1400.62744	7.0
1402.93042	1.9
1407.50330	8.7
1408.63660	5.0
1416.69055	26.6
1417.69263	118.8	y (12) (1+)
1418.83032	73.2
1419.71130	54.3
1423.58508	5.9
1426.05688	11.8
1427.62878	28.0
1428.62646	20.8
1430.75439	18.1
1431.59644	5.2
1437.80652	14.7
1444.59583	170.8	b (12) (1+)
1445.58203	220.8
1446.57471	98.1
1447.52283	58.7
1448.58386	14.8
1449.54932	14.7
1463.73877	6.0
1474.16370	14.7
1483.77661	11.1
1485.60815	21.3
1501.75964	18.1
1502.54126	27.0
1510.66614	13.7
1511.68994	3.4
1513.76233	5.6
1519.88892	7.2
1527.69312	108.7	b (13) (1+)-H2O
1528.74731	78.5	b (13) (1+)-NH3, y (13) (1+)-H2O
1529.63074	47.0
1530.64783	13.3
1532.74854	3.3
1545.58728	51.4
1546.63928	51.8
1547.73120	46.6
1548.88440	10.2
1564.78284	6.8
1568.75012	3.1
1584.66516	7.7
1585.71289	3.6
1593.90967	6.5
1600.51807	9.0
1610.76709	25.0
1611.58167	20.5
1613.75952	10.3
1618.61182	20.7
1621.73047	4.8
1626.75110	9.4
1628.75244	115.9	b (14) (1+)-H2O
1629.73975	19.0
1630.65369	70.2
1631.56116	4.9
1632.64124	3.2
1646.74463	56.8
1647.63086	33.3
1648.72144	46.0
1676.74084	8.3
1677.72620	5.7
1684.51990	7.3
1701.92517	17.4
1702.72876	7.0
1704.90015	6.9
1710.83936	8.6
1711.83984	2.6
1717.73254	13.3
1719.30835	5.1
1727.75842	13.1
1728.83496	92.9	b (15) (1+)-NH3
1729.91675	22.2
1730.68286	7.8
1745.85315	61.8	b (15) (1+)
1746.81628	170.5
1747.77930	112.5
1748.75659	11.9
1763.73804	16.4
1765.01147	10.6
1834.65930	7.1
