# Supplementary material for: Top-Down and Bottom-Up Identification of Proteins by Liquid Extraction Surface Analysis Mass Spectrometry of Healthy and Diseased Human Liver Tissue
Source: J Am Soc Mass Spectrom. 2014 Sep 3;25(11):1953–61. doi: 10.1007/s13361-014-0967-z (PMC4197381; doi:10.1007/s13361-014-0967-z)
Supplement: Supplementary file 9 — (ZIP 1716 kb) [file 13361_2014_967_MOESM9_ESM.zip › data/DTLMISR_-7_2_53914.txt]

m/z	i	matches
125.16150	1.6
126.12338	19.5
127.93026	6.8
128.55421	15.3
129.17651	8.7
133.08571	3.2
138.12326	2.8
139.96005	4.1
141.92494	6.8
143.00005	15.5
144.19614	31.9
147.11673	12.3
153.17578	4.5
156.19882	2.3
157.13416	15.9
158.05014	14.9
163.10291	9.4
164.44063	8.2
166.14439	1.6
168.24159	4.3
170.07559	5.6
171.13652	23.0
173.23795	57.1
174.20341	40.6
175.27292	181.6	y (1) (1+)
176.26990	13.6
184.19237	8.8
185.27954	18.1
186.90256	22.9
189.23914	128.8	a (2) (1+)
190.48012	4.8
192.13173	4.0
196.17749	16.8
197.18475	3.3
200.33096	12.2
201.01578	52.0
202.08545	36.4
204.30725	10.4
205.10550	1.9
207.05551	2.8
213.26640	4.0
214.38950	2.4
215.15720	33.9
217.19717	316.8	b (2) (1+), a (4) (2+)
218.14076	31.2
219.36057	29.4
220.36194	6.6
221.09882	7.5
222.02605	8.6
222.76788	11.1
226.13376	11.4
228.38647	9.5
230.30835	15.0
231.00415	7.9
232.40805	7.4
233.13394	5.0
234.25616	17.1
236.16238	7.0
236.96558	4.3
240.14685	10.7
241.07675	5.7
242.07825	18.5
244.25797	9.3
245.25821	19.2
246.25037	62.9
249.38580	19.6
253.88571	20.8
256.81174	24.4
259.34821	25.2
262.19113	318.4	y (2) (1+)
263.24005	47.2
264.23737	12.7
265.29730	16.6
267.31812	17.1
268.24661	10.4
270.34256	31.2
271.24863	13.4
272.45114	7.3
273.43558	28.2
274.24298	8.0
276.21774	16.1
277.32254	8.4
278.26138	16.8
279.25443	11.0
279.90665	5.4
281.06982	4.4
282.28302	4.7
284.28601	61.5
285.33273	9.1
286.40225	23.0
287.25589	25.4
288.12274	8.6
289.27597	42.5
290.57092	5.8
294.30472	15.5
295.28278	13.4
295.96637	19.9
297.31946	26.3
298.92377	31.2
302.44226	18.2
303.41574	28.7
304.22870	9.7
305.30466	43.3
307.49698	12.0
308.16254	5.4
310.45505	261.5	y (5) (2+)
312.26071	558.9	b (3) (1+)-H2O
313.12802	24.8
314.94815	34.5
316.64160	32.7
317.47678	4.8
318.33810	7.9
319.35696	24.1
320.49051	10.3
324.29248	10.3
325.72681	55.4
326.71677	1.5
327.32132	10.2
328.36572	4.7
330.24777	200.7	b (3) (1+)
331.66672	57.7
333.52026	32.2
334.19843	10.4
335.24265	4.6
339.75662	22.5
340.72604	56.9
341.38593	17.6
343.58398	19.7
344.42444	53.3
345.38455	78.4
346.37943	111.2
347.35770	52.4
350.01715	19.6
352.28854	33.4
353.41077	50.3
354.99677	12.3
357.53708	44.2
358.64413	12.9
359.43512	3.1
360.69522	94.8	y (6) (2+)
361.51373	192.2
363.14285	91.5
363.95068	36.5
364.68253	12.1
365.41125	5.6
366.77420	27.2
369.28128	23.2
370.43640	19.6
371.32761	20.8
372.46274	37.5
373.56946	34.1
374.57928	52.4
375.38934	542.3	y (3) (1+)
376.43439	74.9
377.43054	31.5
379.40582	35.0
380.32422	11.1
381.46533	32.9
382.38614	70.5
383.36832	87.8
384.37631	1.9
385.32870	20.2
386.52319	83.4
387.76123	115.5
389.03110	81.6
390.32159	41.4
390.97226	64.4
391.57956	36.3
392.19882	49.6
392.85660	23.1
394.15720	39.0
395.74033	120.1
396.64041	157.8
397.40350	88.1
398.28537	41.7
399.41290	13.2
400.53970	383.5	[M+2H] (2+)-NH3-H2O
401.43140	88.9
402.56686	35.2
403.73608	95.6
405.88702	60.5
406.71793	95.9
407.35123	18.1
409.14612	1525.4	[M+2H] (2+)-NH3, [M+2H] (2+)-H2O
409.93805	497.3
410.65677	20.0
412.00488	337.8
413.09851	159.2
413.75598	8.1
418.58173	30.1
419.30472	13.9
420.85736	11.4
426.20059	227.8
427.29657	89.7
430.07544	17.5
431.47726	11.8
432.30542	24.5
433.46106	61.5
435.05341	41.5
436.64001	30.7
437.65634	2.4
439.54431	22.2
441.23782	37.5
442.16422	16.8
443.08160	92.6	b (4) (1+)-H2O
444.23349	27.2
445.46548	20.4
446.57465	48.4
447.85678	26.6
449.28247	54.5
452.49478	15.5
453.41565	35.8
454.80511	30.7
455.59360	25.9
458.22284	44.1
460.09113	51.1
461.32388	273.6	b (4) (1+)
462.36438	111.7
463.13196	29.1
463.86121	19.6
467.14755	55.9
468.03745	29.5
469.77289	22.5
470.78064	7.7
472.78210	47.5
473.95361	45.5
475.40320	2.9
476.40652	30.9
478.38531	16.8
480.33185	37.7
481.31989	84.5
484.27777	12.5
486.80673	2.9
488.50037	5.8
489.68210	17.0
490.65765	24.3
492.07153	18.2
494.46768	2.8
497.26389	16.0
498.47812	29.8
502.93250	41.9
504.68002	40.4
506.31223	764.7	y (4) (1+)
507.32162	185.0
508.00238	10.3
512.06775	43.2
513.06732	62.8
514.26941	42.4
515.03064	17.1
517.72809	68.2
518.38745	32.6
520.08325	97.2
521.01086	66.9
522.57440	225.0
523.19550	98.0
523.94171	22.9
524.76233	15.0
526.00085	99.5
526.90717	227.1
528.14398	4.3
529.48444	13.9
530.10583	7.7
531.08118	16.5
531.73462	31.7
532.37018	11.6
533.70508	82.4
534.48151	12.1
535.90906	37.4
537.71008	16.0
538.34045	22.5
539.34674	17.0
540.32544	19.5
541.41711	6.0
542.99548	16.5
544.59503	35.8
545.23962	12.0
546.60248	61.4
547.40656	27.5
548.29126	22.9
550.20789	10.1
551.43860	11.1
552.30273	15.8
553.43109	174.1
554.19220	66.5
556.32330	101.4	b (5) (1+)-H2O
557.22144	55.2
558.66498	14.4
559.47498	41.0
561.34332	52.2
562.19922	16.5
563.28235	16.7
565.36804	53.1
566.37732	10.1
569.03827	12.9
570.28723	97.2
570.90521	162.9
571.70972	4.3
572.42810	5.0
573.18347	19.7
574.34979	237.2	b (5) (1+)
575.38275	91.9
576.31329	48.3
577.21252	6.9
584.40820	19.4
585.95044	22.6
587.57208	18.0
589.41693	48.2
591.33728	8.6
592.35590	5.2
598.35138	5.3
599.50000	43.8
600.45734	7.2
602.58942	13.5
604.46967	13.8
605.46222	3.8
606.41962	11.8
607.15485	9.3
609.18604	38.6
613.38123	13.0
615.66321	10.3
618.61713	81.8
619.46759	865.8	y (5) (1+)
620.31775	198.6
622.29718	19.7
623.52606	87.7
624.54333	14.0
626.17297	23.2
627.49902	12.7
633.48645	51.1
634.51880	145.2
635.42188	41.6
636.75983	9.8
637.48840	30.7
638.34485	20.5
641.39178	10.9
643.42969	11.7
645.35742	6.0
646.66785	17.6
647.58185	8.4
648.35120	12.6
650.30005	16.6
651.36676	4.2
652.49097	26.7
653.47571	4.5
660.45050	28.6
661.51581	58.7
662.45428	73.9
663.29608	14.2
664.45245	24.4
667.51782	14.4
668.49750	7.5
669.41821	4.6
675.43567	10.0
676.86200	3.2
680.44653	27.0
681.41595	4.3
685.48138	19.7
686.40936	6.2
689.32281	17.5
690.45667	30.7
692.48938	6.6
694.38763	12.2
697.28693	11.3
701.35577	10.1
702.36914	8.5
704.53461	24.4
705.43500	11.5
706.27527	8.0
709.64996	20.1
720.27423	19.9
722.04663	13.0
723.34637	15.0
726.35321	3.3
729.54785	7.2
730.55658	1.3
737.58557	3.9
752.53229	9.9
762.59247	10.7
766.59546	2.7
773.51788	23.1
774.61560	4.6
775.48010	7.3
777.23645	32.4
780.46753	14.2
781.62244	8.8
795.68402	16.7
796.69196	9.2
814.59216	10.8
840.45190	5.2
849.52856	7.9
