# Supplementary material for: Top-Down and Bottom-Up Identification of Proteins by Liquid Extraction Surface Analysis Mass Spectrometry of Healthy and Diseased Human Liver Tissue
Source: J Am Soc Mass Spectrom. 2014 Sep 3;25(11):1953–61. doi: 10.1007/s13361-014-0967-z (PMC4197381; doi:10.1007/s13361-014-0967-z)
Supplement: Supplementary file 9 — (ZIP 1716 kb) [file 13361_2014_967_MOESM9_ESM.zip › data/DALSSVQESQVAQQAR_-7_4_2363.txt]

       m/z	          i	matches
 247.13713	      16.1
 254.29176	      25.9
 276.17624	       3.5
 292.92651	       6.6
 343.50885	       9.6
 357.44257	      12.6	y (3) (1+)-NH3
 369.42212	       4.5
 373.37448	       1.7
 374.24237	      64.4	y (3) (1+)
 403.32324	       8.9
 410.92676	       5.5
 414.54156	       2.4
 420.51465	       7.4
 422.66602	       2.0
 424.25867	       5.7
 429.33667	       6.7
 442.06772	       2.8
 452.75726	       8.9
 456.34583	       5.1
 458.94330	       8.4	b (9) (2+)
 474.48184	      15.6	b (5) (1+)
 477.26788	       4.9
 484.76984	       2.2
 485.75598	       2.9
 502.43573	     115.8	y (4) (1+)
 503.46173	      49.0
 504.21167	       1.7
 507.69812	       2.2
 508.44208	      14.1	y (9) (2+)
 516.59149	       3.0
 518.23254	       1.9
 524.30249	       6.6
 537.34808	      10.8
 538.14594	       2.5
 544.20398	       8.9
 549.46149	      14.5
 555.16418	      31.4	b (6) (1+)-H2O
 556.32239	      25.6	y (5) (1+)-NH3
 557.41565	      19.6
 572.48883	      16.2
 573.31281	     100.9	y (10) (2+), b (6) (1+), b (11) (2+), y (5) (1+)
 574.27899	      52.3
 575.35248	      47.2
 584.34357	       6.0
 595.53876	       3.8
 600.53833	       6.1
 605.28027	       6.1
 608.54108	      12.8	b (12) (2+)
 609.46051	       3.6
 618.44305	       6.1
 622.49219	       7.1	y (11) (2+)
 627.26801	      26.1
 629.50098	       9.8
 631.59528	       8.4
 645.10077	       6.6
 648.50171	       3.1
 654.53668	       5.7
 663.32355	       8.0	b (13) (2+)-NH3, b (13) (2+)-H2O
 666.39337	       3.7
 667.60809	      11.7
 672.46149	      91.4	b (13) (2+), y (6) (1+)
 673.51660	      19.3
 681.98871	      14.8
 688.44171	       5.4
 694.33527	      22.8
 695.50598	       9.1
 701.39856	       8.4	b (7) (1+), y (13) (2+)-NH3
 702.89142	       7.5
 708.26282	       9.0
 709.44385	      32.5	y (13) (2+)
 712.57208	       8.8
 715.51898	      12.6
 720.96320	       6.8
 727.05878	      46.8	b (14) (2+)-H2O, b (14) (2+)-NH3
 728.99969	      15.5
 737.38989	      20.3
 742.55499	      15.5
 743.52844	       7.1
 751.00800	      14.7
 751.96216	      23.3
 757.64728	       2.6
 763.20313	      45.1	b (15) (2+)-H2O, b (15) (2+)-NH3
 764.99286	       8.5
 766.01556	      70.5	y (14) (2+)
 772.54315	       2.9
 778.77972	       6.9
 797.04730	      35.3
 800.50195	      26.8	y (7) (1+)
 802.43878	       9.7
 810.47174	       7.9
 811.44537	       6.6
 812.49292	      43.1	b (8) (1+)-H2O
 815.55225	      12.7
 817.33380	       2.7
 818.38953	      18.9
 821.06665	       6.5
 822.84912	      42.8
 824.46429	       5.5
 828.07587	      19.5
 829.47150	      47.0
 830.67151	       4.9
 831.49030	       8.7
 832.65375	       5.9
 835.19165	      52.7
 837.10638	      43.3
 839.09961	       6.0
 841.41058	     109.4	[M+2H] (2+)-NH3-H2O
 842.23499	      14.9
 845.21893	      19.3
 848.10059	      31.2
 850.35486	      82.4	[M+2H] (2+)-H2O, [M+2H] (2+)-NH3
 851.46545	      36.3
 870.60724	       5.6
 877.64081	       9.0
 886.39014	       9.2
 887.74927	      85.6	y (8) (1+)
 888.43225	      47.5
 889.55206	       3.9
 893.82416	       7.2
 895.50812	       7.1
 898.73212	       9.0
 899.40942	       9.9	b (9) (1+)-H2O
 903.10107	      20.6
 905.51721	      12.0
 910.56146	      11.5
 911.52753	       5.7
 916.61670	       8.2
 917.75006	      23.8	b (9) (1+)
 926.59729	      10.3
 934.77649	       8.0
 935.50073	      12.8
 941.51288	       8.7
 953.54523	       9.0
 955.46179	      10.9
 958.60120	      22.4
 961.63660	       7.1
 963.71143	       6.4
 976.70691	       9.6
 996.71283	      57.9
1002.58826	       1.7
1004.15363	      14.8
1016.52502	      43.0	y (9) (1+)
1017.63989	      36.4
1018.57098	      15.0
1024.06921	      12.7
1028.53259	       8.1	b (10) (1+)-NH3
1030.19995	      49.9
1032.81287	       2.2
1044.46777	      12.3
1045.60083	      65.9	b (10) (1+)
1046.53320	      14.9
1047.73230	       6.3
1061.54919	       9.0
1064.70984	      50.6
1069.34985	      12.4
1074.60791	       7.5
1082.51477	       5.3
1087.74658	      13.5
1101.41321	      15.7
1108.58044	      19.0
1109.64368	       5.5
1110.38672	       5.4
1112.57288	      15.4
1121.54175	      16.3
1125.74866	      12.0	b (11) (1+)-H2O
1126.54553	       4.5
1127.54712	      32.7	y (10) (1+)-NH3, b (11) (1+)-NH3
1128.54077	      11.8
1129.42920	       4.4
1137.54053	      13.7
1143.04626	      31.7
1144.78613	     123.6	b (11) (1+), y (10) (1+)
1145.60474	      49.1
1146.85156	      17.6
1147.83337	      11.6
1151.08374	      18.8
1155.72839	       7.2
1180.43994	      14.6
1184.89685	      13.3
1185.66431	       4.0
1193.63379	      14.3
1197.65222	      46.9	b (12) (1+)-H2O
1199.50208	      11.7
1203.94043	       7.2
1214.68799	       5.2
1215.71082	      84.0	b (12) (1+)
1216.72229	      28.2
1217.49463	      47.1
1225.87830	      14.0	y (11) (1+)-H2O, y (11) (1+)-NH3
1226.59058	      12.0
1227.60474	      19.5
1233.33484	       7.9
1234.83020	       4.0
1235.65283	      16.2
1243.40845	      24.5	y (11) (1+)
1244.95679	       8.2
1256.58057	      12.8
1268.94495	       8.3
1298.66772	      26.3
1302.77002	      11.4
1307.52612	      18.6
1312.53259	       7.3	y (12) (1+)-H2O
1325.68738	       8.7	b (13) (1+)-H2O
1330.73169	       9.0	y (12) (1+)
1331.48450	       7.3
1333.00647	       9.4
1343.78430	      35.8	b (13) (1+)
1345.07886	      20.9
1349.86682	      13.2
1418.73547	      15.6
1419.71643	       8.2
1425.71887	       5.5
1454.79431	      19.3	b (14) (1+)-NH3
1471.80029	      27.4	b (14) (1+)
1472.64990	      46.5
1508.65540	       7.7
1524.68408	       7.5	b (15) (1+)-H2O
1525.74780	      31.3	b (15) (1+)-NH3
1542.88062	      77.9	b (15) (1+)
1543.60950	      55.8
1544.58276	       8.2
