# Supplementary material for: Top-Down and Bottom-Up Identification of Proteins by Liquid Extraction Surface Analysis Mass Spectrometry of Healthy and Diseased Human Liver Tissue
Source: J Am Soc Mass Spectrom. 2014 Sep 3;25(11):1953–61. doi: 10.1007/s13361-014-0967-z (PMC4197381; doi:10.1007/s13361-014-0967-z)
Supplement: Supplementary file 9 — (ZIP 1716 kb) [file 13361_2014_967_MOESM9_ESM.zip › data/DGAGDVAFIR_-7_4_5181.txt]

m/z	i	matches
156.19995	7.1
157.15402	3.8
160.12236	4.1
171.19212	15.4
173.04213	53.5	b (2) (1+)
175.39378	38.6	y (1) (1+)
176.25079	9.1
177.08035	4.1
181.29018	2.8
186.10513	12.3
187.11494	19.6
189.10735	3.1
190.53970	4.3
194.46048	4.1
196.18584	2.6
198.32101	9.4
199.20331	43.8	b (5) (2+)-H2O
200.22073	4.5
201.05182	7.6
207.18559	10.4
209.04648	5.4
211.16644	9.6
214.09845	6.5
216.20656	9.1
219.24048	33.5
220.18350	5.1
221.13660	12.1
224.34668	7.1
225.14281	6.9
226.38893	16.7
227.31381	29.6
228.14542	5.0
230.13745	10.1
232.23624	7.4
242.17719	6.4
243.01477	9.7
243.94144	74.1	b (3) (1+)
245.23264	11.4
246.29941	10.8
248.01584	7.5
252.13870	24.0
253.25119	10.7
258.35474	4.9
259.40155	16.8
260.28476	8.9
261.23651	28.5
268.22659	4.3
270.50916	5.5
271.36420	6.8
273.40469	5.4
277.17694	5.3
278.13086	9.8
279.24036	8.0
284.80042	2.8
286.40045	13.9
288.32553	102.4	y (2) (1+)
289.32910	15.8
295.47156	6.0
297.45132	5.1
299.41956	22.4
300.44775	10.0
301.28082	55.9	b (4) (1+)
303.16913	9.8
304.29279	9.7
305.31442	24.3
306.90454	10.0
308.22198	4.3
309.37601	33.6
310.36035	30.3
311.01962	8.5
312.15726	26.0
314.88660	67.6
319.34943	12.3
323.25772	37.8
324.51410	16.3
325.22388	7.6
326.33398	22.2
327.55121	12.6
328.19263	13.6
333.46210	14.0
334.26129	3.9
335.27579	12.5
336.13641	15.5
337.68234	7.2
339.38501	26.3
340.42603	5.0
341.49194	120.4
343.32587	3.5
344.22968	6.8
344.83197	8.5
348.21039	32.6
349.48199	28.7
352.00745	36.2	y (6) (2+)-NH3, y (6) (2+)-H2O
352.78986	3.6
355.56030	17.7
356.42792	8.0
357.55487	16.5
359.24274	10.0
361.15741	20.6
361.88806	22.3
362.53088	9.1
363.94992	22.2
365.38583	18.0
366.26483	7.8
367.33698	6.3
368.58429	16.4
370.32489	11.7
371.40143	38.7
372.37604	11.1
376.20880	13.4
379.40244	8.1
380.29626	64.0	y (7) (2+)-NH3, y (7) (2+)-H2O
381.33063	39.8
382.25983	55.1
383.31378	13.6
385.77942	7.4
387.61481	70.2
388.54370	11.2
390.30927	8.0
392.19788	10.4
393.40399	33.9
394.19763	10.7
395.29980	17.1
396.49384	33.7
397.36481	8.1
398.38104	101.8	b (5) (1+)-H2O
400.20184	11.1
401.86108	21.9
402.85223	50.5
403.67822	11.0
404.72864	23.7
406.36365	12.6
408.07129	67.6
409.00848	20.0
410.22198	14.6
411.45190	6.3
412.41870	41.5
413.43500	3.4
415.21484	14.9
416.26270	70.9	y (8) (2+)-H2O, b (5) (1+), y (8) (2+)-NH3
417.38434	98.7
418.41870	19.6
419.59497	29.7
420.23450	6.8
420.84119	41.3
423.89307	38.1	b (9) (2+)
425.00641	32.9	y (8) (2+)
427.19122	10.6
430.24908	2.3
434.27600	39.4
435.36011	272.7	y (3) (1+)
436.48474	24.4
439.76154	6.4
440.54065	25.3
441.71521	2.9
443.43530	65.9
444.76270	53.9	y (9) (2+)-NH3, y (9) (2+)-H2O
446.20062	104.4
447.28461	11.5
448.38049	7.2
449.31970	38.6
450.42200	33.6
451.41333	42.1
452.62872	26.5
453.65448	60.4	y (9) (2+)
454.49365	46.9
457.59131	75.3
458.31415	4.9
462.24683	26.0
463.41217	8.9
465.37115	87.2
466.34985	43.4
467.35327	51.3
468.45300	46.3
469.34686	19.2
470.27386	39.0
472.43738	11.0
473.44983	37.9
474.39526	24.6
475.31384	17.3
477.42725	4.0
478.20880	36.1
479.24890	7.4
480.56812	58.4
482.01025	39.0
483.24658	120.3
484.09711	35.6
485.30048	2.4
486.49268	20.2
487.26746	56.9
488.50989	136.4	y (4) (1+)-NH3
489.54968	109.8
490.46118	18.9
492.21808	196.8
492.87738	3.7
493.47864	166.1	[M+2H] (2+)-NH3-H2O
494.58618	13.6
495.28021	24.1
496.31201	79.2
497.28558	230.8	b (6) (1+)-H2O
498.32190	85.3
499.16327	56.5
500.01685	30.6
500.98364	156.3
501.87640	475.8	[M+2H] (2+)-H2O, [M+2H] (2+)-NH3
503.09930	179.5
504.01044	217.8
504.75549	342.3
506.33722	217.6	y (4) (1+)
507.11584	19.6
510.19135	14.1
512.26306	5.7
515.14172	4.2
516.88562	18.7
518.32098	15.1
519.37219	34.2
520.35510	15.4
521.80920	20.4
522.79169	9.9
524.64722	20.6
527.16333	5.2
530.07318	82.0
532.84790	56.1
535.41986	26.5
538.58887	40.4
539.75330	35.0
541.21405	2.9
542.30035	117.6
543.73645	51.9
550.48755	8.6
551.72778	11.8
553.41266	24.8
556.52368	15.1
557.64172	129.9
558.79266	88.0
559.50427	1.5
561.32135	3.4
565.00555	69.4
567.70734	24.4
568.35199	63.6	b (7) (1+)-H2O
569.15112	25.3
573.33362	37.0
576.66687	179.2
577.27612	13.6
578.36249	5.4
580.63654	24.4
584.71942	20.9
586.11621	123.3	b (7) (1+)
586.89264	21.6
587.52075	48.4
588.38464	19.3
592.19604	7.1
593.00116	10.0
594.77063	16.1
600.30536	7.7
602.41901	33.1
604.11414	106.3
605.36835	242.7	y (5) (1+)
606.47009	135.8
608.68805	153.8
610.01691	27.9
610.96606	6.1
614.19073	57.2
615.28131	9.4
617.38898	138.5
618.18549	95.2
619.42688	33.4
620.26398	18.2
622.36359	24.5
623.48486	29.7
626.63959	9.8
628.42578	6.4
629.70776	57.4
630.48840	22.3
631.39514	4.2
632.48267	26.3
633.52167	2.9
634.33917	12.1
636.64453	25.3
638.49969	5.7
640.99194	23.8
642.43536	17.8
645.55371	159.5
647.85834	17.5
648.46594	7.1
649.44531	31.7
650.37848	10.7
652.07452	103.3
652.96161	139.2
655.38397	20.2
656.34009	9.9
657.55133	2.1
659.50513	12.4
660.39685	7.5
662.45361	2.1
664.28656	160.4
665.05585	131.4
666.58209	7.6
672.37799	69.0
672.98096	27.0
673.66144	15.1
674.48187	29.1
677.95734	45.5
679.46735	48.7
680.44092	27.1
681.55566	20.0
683.96887	39.5
686.39056	21.5
687.88391	56.9
688.65674	5.7
690.20026	32.1
693.99878	15.6
696.01300	24.0
698.72968	13.7
702.50983	26.4	y (6) (1+)-H2O
705.54755	33.1
707.46008	18.2
708.51215	52.2
709.51184	80.6
711.38263	9.8
712.82251	4.9
713.77960	4.6
715.43732	10.1
716.44098	2.1
719.16547	20.3
720.49207	147.2	y (6) (1+)
721.55371	50.8
725.99890	21.2
727.85089	15.7
733.51672	79.0	b (8) (1+)
734.36115	44.7
738.52747	38.7
739.95428	7.9
742.59192	3.6
743.58618	29.0
745.41650	5.8
746.59875	8.6
750.58521	10.4
751.54034	17.3
754.21649	15.9
755.79773	9.5
758.27551	10.4
759.71301	3.2
760.34576	6.5
761.46478	48.2
765.02679	43.9
767.46472	12.1
768.31848	29.9
774.53925	13.3
777.51953	300.7	y (7) (1+)
778.49615	139.7
785.48175	21.4
786.60181	17.2
787.59076	16.4
789.40875	3.0
795.52106	13.4
800.59692	6.9
801.48010	1.7
803.21704	8.6
804.68927	6.6
806.56866	24.5
807.55792	18.4
809.36481	3.4
814.47748	18.0
815.58020	8.3
821.58527	5.2
822.44482	3.8
826.50446	6.0
828.47504	12.2
829.42615	4.5
831.38776	11.3
836.21576	8.5
842.60956	14.8
843.64825	2.8
846.62128	31.0	b (9) (1+)
847.43719	24.0
848.59821	35.1	y (8) (1+)
849.67242	25.2
858.51941	10.8
859.48901	7.0
873.89624	22.0
879.52057	5.6
880.54248	15.6
888.14600	8.7
893.01593	8.2
898.78406	3.9
903.58234	5.3
907.50226	3.7
919.67169	21.7
943.51758	14.8
951.61670	10.6
983.78601	14.3
1003.56348	13.8
1016.58002	4.5
