# Supplementary material for: Top-Down and Bottom-Up Identification of Proteins by Liquid Extraction Surface Analysis Mass Spectrometry of Healthy and Diseased Human Liver Tissue
Source: J Am Soc Mass Spectrom. 2014 Sep 3;25(11):1953–61. doi: 10.1007/s13361-014-0967-z (PMC4197381; doi:10.1007/s13361-014-0967-z)
Supplement: Supplementary file 9 — (ZIP 1716 kb) [file 13361_2014_967_MOESM9_ESM.zip › data/DLVILLYETALLSSGFSLEDPQTHANR_-7_4_39888.txt]

       m/z	          i	matches
 326.74643	       4.5
 402.92712	      10.4	y (7) (2+)-NH3, y (7) (2+)-H2O
 417.23187	      12.7	y (11) (3+)-NH3, y (11) (3+)-H2O
 475.15024	       5.8
 476.33209	       5.1	b (13) (3+)-H2O
 526.27625	      18.7	y (9) (2+)-NH3
 534.44800	       2.4
 554.40601	      12.0	b (5) (1+)
 663.35199	      15.5
 667.74811	       1.9
 685.12402	      19.8
 726.47070	       2.5
 731.86230	      16.7
 736.41370	      15.5	y (13) (2+)
 769.61011	      19.1
 780.23206	      45.2	y (14) (2+)
 782.64746	       4.3
 803.71509	      12.4
 805.86084	      13.5	y (7) (1+)-H2O, y (7) (1+)-NH3
 811.78503	      16.1	y (22) (3+)-H2O, y (22) (3+)-NH3, b (7) (1+)-H2O
 815.56372	       3.2
 821.94177	      18.2
 823.48938	      42.1	y (7) (1+), y (15) (2+)
 824.12158	      22.4
 828.39929	       3.9
 833.68140	       7.6
 839.73413	      77.3
 842.56384	       7.7
 844.83459	       7.1
 858.42310	      16.1
 867.50256	      16.1
 871.38916	      19.8	y (16) (2+)-NH3, y (16) (2+)-H2O
 877.63196	       2.5
 880.60266	      37.8	y (16) (2+)
 887.42383	      16.2	y (24) (3+)-NH3
 895.68079	      11.7
 899.07288	       4.0	b (25) (3+)-NH3, b (25) (3+)-H2O
 923.64343	      24.5
 928.00208	      17.7	y (17) (2+)-NH3, y (17) (2+)-H2O
 936.94519	      58.7	y (17) (2+), b (26) (3+)-H2O
 937.76587	       9.6	y (8) (1+), b (26) (3+)-NH3
 948.56763	      10.5
 949.42847	       9.9
 950.10938	      24.0
 956.65356	      50.0	y (26) (3+)-H2O
 959.46582	       8.3	b (18) (2+)-H2O, b (8) (1+)
 962.06909	      25.0
 963.42542	       7.1	y (18) (2+)-H2O, y (26) (3+), y (18) (2+)-NH3
 965.75940	       7.3
 972.13098	      28.5	y (18) (2+)
 980.28101	      26.3
 981.83337	       4.7
 983.55493	      12.0
 984.16956	      19.1
 988.18433	      36.9
1015.00269	      37.3
1019.73547	       2.7
1023.43884	      16.4	b (19) (2+)-H2O
1024.85168	       9.1
1026.43115	       3.8
1061.57178	      17.1
1062.67017	       4.0
1067.61938	       7.6	y (9) (1+)
1086.61182	      14.3
1087.69861	      79.8	y (20) (2+)
1097.63379	       8.0
1104.28577	       6.5
1113.54175	      41.5	b (10) (1+)-H2O
1114.62109	      13.0
1123.86731	      17.5
1143.97009	      16.7
1168.50403	      42.3	y (21) (2+)
1169.60608	      16.1
1198.72888	      26.5
1204.84326	       3.2
1216.29761	      17.4	y (22) (2+)-NH3, y (22) (2+)-H2O
1220.46521	      19.7
1224.44421	       6.5
1225.82251	      71.0	y (22) (2+)
1226.62683	      12.8	b (11) (1+)-H2O
1235.85022	       2.8
1282.20361	      16.4	y (23) (2+)
1339.06262	      39.9	b (12) (1+)-H2O
1341.06897	      21.6
1358.77271	      30.5
1360.27502	      18.8
1410.31604	       6.9
1444.87280	      17.1	b (13) (1+), y (26) (2+)
1445.67432	      23.0
1456.29102	      16.0
1474.69348	       5.7
1503.06689	       4.5
1514.99878	       3.3
1711.69434	       3.1
1736.37000	       4.9	b (16) (1+)
1737.08960	      11.9
1938.37610	      13.0
