# Supplementary material for: Top-Down and Bottom-Up Identification of Proteins by Liquid Extraction Surface Analysis Mass Spectrometry of Healthy and Diseased Human Liver Tissue
Source: J Am Soc Mass Spectrom. 2014 Sep 3;25(11):1953–61. doi: 10.1007/s13361-014-0967-z (PMC4197381; doi:10.1007/s13361-014-0967-z)
Supplement: Supplementary file 9 — (ZIP 1716 kb) [file 13361_2014_967_MOESM9_ESM.zip › data/TITLEVEPSDTIENVK_-7_2_56780.txt]

m/z	i	matches
256.38010	3.6
263.42737	7.1
270.24637	4.5
278.35706	2.7
280.28934	1.8
281.12155	20.3
282.32666	18.0
284.30258	15.2
297.17798	3.5
298.23267	105.8
299.34525	3.3
307.34772	4.5
309.17493	19.8
312.16495	5.3
315.42947	9.2
316.32153	43.9
317.27682	9.0
324.64297	2.1
326.53900	8.6
337.55679	6.3
343.64331	20.1
344.32657	38.4
345.18457	10.8
348.44397	3.7
353.49402	5.8
354.58942	9.9
358.34360	11.7
359.33197	11.5
360.44809	52.0
361.33524	1.8
362.59650	4.2
364.37149	12.1
366.48615	27.5
370.54718	2.3
371.44638	2.8
375.35672	10.9
376.28934	9.7
378.48260	11.0
380.63422	18.7
383.54218	3.8
384.35812	6.8
385.30603	8.3
390.46414	25.5
392.49344	17.0
393.33472	9.2
394.36060	6.4
396.55453	10.5
397.44476	16.0
400.26343	3.7
400.91290	3.1
407.58737	12.9
409.35437	25.1
411.36780	133.4
412.24478	28.7
412.89850	13.1
413.50137	4.0
415.26508	5.7
421.55017	7.3
423.28259	8.6
425.34018	72.2
426.83328	15.9
427.46454	105.9
428.29865	7.8
429.29492	48.3
430.28772	22.5
431.42157	3.3
437.32080	2.4
441.35284	26.5
443.38593	91.2
444.49170	5.2
445.47281	5.0
446.48703	3.6
447.55142	3.7
455.33145	16.5
456.51770	5.0
457.32489	22.8
462.34369	17.6
468.40240	12.4
471.40045	64.7
472.32538	16.2
474.51047	4.3
475.51825	2.9
476.62561	2.9
477.35995	21.7
478.31503	5.5
481.31866	21.6
483.35486	4.9
484.42242	23.9
489.37802	143.4
490.29749	27.8
491.51025	24.0
493.77026	1.6
494.39917	2.9
495.06433	5.9
496.33881	6.6
497.23285	16.7
498.49921	5.2
499.53436	8.9
501.96167	2.8
502.56830	11.6
504.36053	8.2
505.48944	9.6
506.39954	3.4
508.39301	130.2
509.40369	12.8
510.40167	18.0
511.42627	45.3
512.57056	17.0
513.28455	3.0
514.27362	14.4
515.29614	8.7
519.71930	2.5
522.36932	170.5
523.43182	32.6
524.37878	21.2
526.42163	78.8
527.44287	21.4
528.45605	6.0
529.41675	8.6
530.36182	45.0
531.60669	5.8
532.29553	5.5
533.28223	19.0
536.44867	12.7
537.57690	21.9
538.33197	6.9
539.46198	13.6
540.34100	416.8	b (5) (1+)-H2O
541.38965	66.4
542.08557	18.6
544.42206	10.9
546.30200	11.4
554.38000	71.8
555.38934	23.8
556.42371	81.5
557.68182	12.4
558.34650	164.9
559.45319	65.9
568.02655	9.7
569.50024	12.4
571.61646	12.9
572.35449	47.5
573.31989	45.3
586.36029	5.5
590.36835	24.1
594.55914	26.2
595.45898	20.3
596.62531	6.7
597.43378	11.6
601.40619	7.6
602.56317	76.7
603.47876	40.0
607.55890	19.1
611.44635	33.6
612.65063	72.6
613.50378	27.9
615.36688	3.7
620.17725	39.1
621.44897	180.9
622.43408	97.5
623.15326	31.3
625.36761	32.7
627.71167	9.6
629.50574	25.0
637.38342	74.2
638.64984	102.9
639.50110	614.7	b (6) (1+)-H2O
640.46863	175.7
641.49908	34.3
646.31982	19.6
655.43933	111.8
657.37170	335.8	b (6) (1+)
658.48877	65.8
659.30560	15.8
660.61572	5.0
662.12604	6.9
667.43274	31.0
668.51471	3.8
669.71130	28.0
670.38098	3.6
671.32471	2.7
672.40674	2.3
673.48395	104.6
674.52429	58.3
680.48480	59.1
683.16986	22.7
686.46497	11.1
687.60999	37.2
688.50323	34.3
689.58917	17.2
695.26971	22.1
697.48181	27.6
703.50623	104.6
704.46674	29.4
706.04456	13.1
712.58704	10.1
713.29266	2.5
715.51764	7.6
716.42438	15.0
720.55524	10.4
723.60199	15.0
724.33575	15.0
725.66095	15.5
728.30347	6.1
731.02692	6.3
732.72034	18.2
737.01227	58.5
737.70026	84.1
740.51379	34.4
741.48163	8.6
742.90356	38.4
744.61719	16.0
746.98395	7.3
749.85443	69.3
750.51520	421.0
751.52100	155.2
752.57306	34.0
754.69043	3.8
757.38306	7.7
758.46979	97.8
759.61078	46.4
761.61426	5.5
762.58704	12.6
763.45264	9.2
765.60455	2.7
766.56702	5.1
767.80194	114.1
768.51569	1027.3	b (7) (1+)-H2O
769.54010	392.8
770.58331	73.8
772.35217	37.0
773.42810	6.6
774.42224	4.8
775.60730	8.2
778.64398	90.2
779.48328	52.0
781.51166	16.2
782.59045	20.1
786.54449	657.8	b (7) (1+)
787.68347	672.4	y (14) (2+)
788.56750	126.7
792.87506	15.0
795.53711	12.3
800.48816	14.1
801.45868	4.6
808.53680	10.5
811.61084	22.8
814.08899	7.7
815.61389	17.6
818.59912	81.8
819.38715	17.2
821.53125	74.3
822.63556	3.8
823.60870	14.6
827.39081	20.6
830.72955	9.1
832.20789	32.4
834.15063	37.2
835.77136	50.3
837.10553	27.0
838.61298	27.3
841.82074	35.8
842.43726	36.2
844.08331	32.3
844.68829	19.6
845.42975	3.3
848.67230	14.5
849.65057	65.5
850.48145	32.3
851.55017	19.2
854.12317	29.4
854.72382	1.5
855.52838	2.3
856.58459	32.9
857.64966	21.1
859.41974	40.2
863.83423	56.5
864.63354	24.5
865.36957	47.3
866.65399	19.3
867.63837	22.2
868.25867	12.0
870.55353	5.2
871.59235	13.6
872.69739	37.2
876.51965	169.8
877.55225	113.8
883.66608	120.8
884.50531	56.6
885.69458	312.2	[M+2H] (2+)-NH3, [M+2H] (2+)-H2O
886.64972	52.6
887.40814	3.3
901.52533	14.2
905.59906	95.1
906.38208	14.4
912.75439	16.0
923.94031	57.5
927.63391	2.2
928.80078	3.3
929.62225	10.5
934.53790	5.3
935.57892	9.3
939.82275	44.8
942.59375	5.7
953.63141	10.7
956.59503	4.3
958.57422	3.7
959.61450	3.8
963.38904	8.5
966.77979	5.3
967.52264	5.1
968.58466	16.1
970.71112	55.1
971.77460	4.9
974.61163	4.4
977.14313	13.3
981.76709	51.3
983.10602	11.9
984.71497	100.7
985.63226	122.0
986.71509	27.1
993.75995	9.0
994.49072	7.7
995.60718	6.5
996.71686	38.5
1000.60742	10.4
1002.55109	4008.2	y (9) (1+)
1003.54828	1887.2
1004.56433	313.8
1005.43439	17.3
1006.20270	5.4
1015.07599	78.3
1016.82312	29.1
1021.67596	8.5
1034.49658	3.9
1037.70996	3.6
1049.92419	26.7
1050.71619	11.2
1051.63062	9.3
1056.69653	5.8
1060.64490	13.8
1068.04956	12.7
1074.97339	41.8
1081.69385	12.6
1085.69727	36.1
1086.36475	19.1
1087.62122	6.2
1094.68506	2.4
1096.69873	3.8
1102.00671	24.5
1107.03113	9.1
1109.01001	10.8
1111.57349	24.0
1113.71265	132.0
1114.69153	146.7
1115.62500	14.5
1116.55408	19.0
1131.60986	1769.9	y (10) (1+)
1132.58813	918.7
1133.59131	228.7
1134.58447	12.1
1139.20276	14.2
1147.63098	7.4
1150.00439	12.4
1151.13586	13.1
1160.12610	25.3
1160.92993	5.0
1169.71094	12.1
1170.76953	6.5
1177.47839	39.3
1180.73633	3.1
1184.95239	2.9
1186.76721	40.7
1187.61401	12.8
1188.61389	8.9
1195.94031	11.6
1196.82898	8.6
1199.78003	10.4
1200.67798	19.8
1212.60083	11.8
1213.83728	18.6
1214.68933	54.9
1219.24329	19.2
1220.37341	5.8
1223.30945	17.7
1225.87756	7.2
1230.60535	836.1	y (11) (1+)
1231.70435	696.7
1232.72449	148.6
1233.74683	14.9
1236.51636	2.6
1237.80139	6.5
1241.33167	8.4
1243.44116	5.0
1248.65662	2.3
1261.93530	12.4
1262.65173	5.3
1263.51050	44.5
1264.83447	38.5
1265.56726	3.8
1276.51318	3.9
1280.88159	12.7
1281.77393	39.9
1282.74207	91.7
1287.67566	2.5
1299.70642	98.9
1300.82629	56.1
1301.54211	9.1
1341.76636	68.6
1342.76978	35.5
1344.73474	4.9
1345.93469	7.5
1359.76587	355.2	y (12) (1+)
1360.75610	212.8
1361.77112	77.4
1366.85974	7.6
1368.67480	6.3
1385.92603	3.9
1392.29602	43.1
1410.26550	16.2
1410.98535	17.7
1411.96814	9.5
1427.61328	21.3
1428.80872	78.7
1429.74658	84.4
1430.74451	44.4
1437.05383	11.5
1460.58057	8.1
1472.86243	150.8
1473.86243	83.3
1474.81177	41.8
1497.88232	11.4
1510.68896	9.3
1518.81152	6.8
1524.64746	5.4
1526.15686	6.7
1526.90283	5.3
1542.75989	31.4
1543.87158	62.0
1544.71216	17.7
1555.67957	17.4
1557.79541	3.7
1573.77258	22.6
1574.82678	43.9
1588.87463	10.0
1590.03381	24.4
1598.81653	11.7
1605.62781	14.1
1607.71936	14.2
1623.77734	79.4
1624.82080	67.4
1625.78357	33.9
1642.00964	332.0	b (15) (1+)
1642.90076	140.3
1643.81396	59.1
1689.54846	5.8
1772.83765	12.9
