# Supplementary material for: Top-Down and Bottom-Up Identification of Proteins by Liquid Extraction Surface Analysis Mass Spectrometry of Healthy and Diseased Human Liver Tissue
Source: J Am Soc Mass Spectrom. 2014 Sep 3;25(11):1953–61. doi: 10.1007/s13361-014-0967-z (PMC4197381; doi:10.1007/s13361-014-0967-z)
Supplement: Supplementary file 9 — (ZIP 1716 kb) [file 13361_2014_967_MOESM9_ESM.zip › data/EKLEATINELV_-7_2_55509.txt]

m/z	i	matches
180.66092	2.7
185.01210	7.5
196.40779	13.7
197.14099	8.8
199.10414	11.8
203.18140	2.3
208.13051	2.8
211.34250	12.1
212.84923	5.0
215.03339	12.7
216.10141	5.9
221.95116	2.0
226.33066	2.1
228.80594	2.0
230.50278	15.3
231.24011	45.3	y (2) (1+)
233.34998	17.4
240.22696	21.3
243.25264	9.0
244.36011	27.2
245.32283	14.7
247.10666	14.3
249.27795	4.3
251.96844	11.2
255.21954	18.1
256.07809	3.0
258.28638	41.4	b (2) (1+)
259.38870	7.2
260.17450	6.5
261.27945	8.0
272.38855	51.9	a (5) (2+)
273.08014	4.6
274.25897	6.5
278.26257	15.9
280.12085	3.3
283.24918	5.2
286.31030	6.1
289.49689	11.1
296.30042	26.1
300.24426	13.2
301.32132	7.3
302.25031	2.2
303.35590	24.9
304.25061	13.6
312.44550	8.7
313.39166	10.3
314.21469	7.3
317.23502	4.0
319.21198	14.6
322.46695	3.9
324.14838	3.1
325.38705	8.3
326.64404	8.3
327.36996	3.2
329.39227	20.5
333.32184	3.9
334.23453	20.9
338.29184	19.1
340.26385	5.2
342.29276	25.9
343.36267	13.1
344.25662	8.6
345.38635	2.7
348.25348	5.9
350.16187	11.5
351.09918	3.2
353.50961	9.9
355.24585	14.3
357.32245	246.6
358.60394	22.7
360.50751	24.7
361.33704	10.2
366.35919	9.6
368.22839	13.3
371.35345	47.7	b (3) (1+), y (7) (2+)-NH3, y (7) (2+)-H2O, a (7) (2+)-NH3
372.31348	15.9
381.37836	10.6
382.25580	7.3
383.33237	14.2
384.21118	5.7
386.39471	27.0
387.67847	43.0
388.56555	37.4
389.40775	8.0
393.50012	4.8
397.29065	8.2
398.41385	32.8
399.30542	7.6
400.47409	25.2
401.20801	27.2
402.33057	19.4
403.33911	30.3
404.35284	22.9
408.32239	4.3
410.56042	8.4
411.29895	8.5
413.51959	14.1
415.42538	8.6
417.22699	14.5
420.44739	12.2
422.56586	3.0
424.32623	2.8
425.37177	24.8
428.43860	4.5
429.59229	2.6
431.30194	19.9
434.33008	3.7
435.37561	10.8
437.28491	10.8
438.25098	9.8
439.05182	29.2
440.38086	22.7
442.20770	39.8	b (8) (2+)-NH3
442.83856	7.4
444.97961	9.6
447.49060	26.6
449.02722	3.7
451.23145	3.5
452.40918	13.9
454.43390	6.9
455.67828	7.8
456.49866	20.5
457.75458	21.4
458.41528	47.5
459.21942	24.6
462.11475	17.9
464.43121	27.0
465.32733	5.1
469.24921	8.8
470.39172	59.3
471.44983	22.8
472.41718	13.2
473.12701	7.7
474.38208	147.1	y (4) (1+)
475.58527	21.6
477.24060	3.9
478.33917	7.8
479.30542	22.3
480.25391	35.7
481.14264	58.1
482.27545	96.0	b (4) (1+)-H2O
483.10449	55.2	b (4) (1+)-NH3
483.97839	17.2
485.35291	32.8
486.25665	14.0
487.54742	27.8
488.26575	19.3
492.59814	62.3	y (9) (2+)-NH3, y (9) (2+)-H2O, a (9) (2+)-NH3
493.42444	13.3
495.36761	31.8
496.36328	44.3
497.47778	22.4
498.43573	18.7
499.33179	31.7
500.37299	131.9	a (9) (2+), b (4) (1+)
501.48285	60.3	y (9) (2+)
502.29932	18.9
505.78577	169.7	b (9) (2+)-H2O, b (9) (2+)-NH3
506.77185	45.5
507.42969	55.2
508.26306	7.1
509.27856	11.4
510.26874	46.0
511.92786	45.3
513.12952	31.4
514.69824	22.1
515.35138	46.6	b (9) (2+)
516.31470	32.8
517.33313	18.1
518.25836	5.0
520.46661	21.3
521.89606	31.0
523.45624	30.0
524.23724	7.0
524.88495	15.1
526.39996	17.1
528.41022	20.9
531.38000	6.6
532.36871	7.4
533.27283	18.2
535.44952	32.3
536.92822	41.1
538.22595	8.4
540.20361	38.9
541.21973	10.5
542.38702	41.0
543.76257	44.5	a (5) (1+)
545.09546	44.8
545.91193	25.6
547.24298	12.4
548.08417	94.8	a (10) (2+)-NH3, a (10) (2+)-H2O
548.78766	86.8
549.71863	19.0
551.34747	10.5
553.33478	340.8	b (5) (1+)-H2O
554.51086	109.6	b (5) (1+)-NH3
555.70813	26.9
557.53864	555.5	a (10) (2+), y (10) (2+)-NH3
558.38824	79.8
559.38141	7.7
560.69330	12.8
562.42273	623.5	b (10) (2+)-H2O, b (10) (2+)-NH3
563.22711	53.2
564.23669	30.7
565.13788	90.5	y (10) (2+)
566.33130	114.3
567.28613	27.6
568.46289	11.0
569.56781	4.8
570.19421	11.5
571.38861	728.0	b (10) (2+), b (5) (1+)
572.45630	82.8
574.30975	34.1
576.48431	2.8
577.70111	51.7
578.34485	23.3
581.36560	4.1
582.41089	23.6
583.37445	11.5
584.29108	74.4
585.36194	54.9
586.41602	185.5
587.43903	209.0	y (5) (1+)
588.43127	221.5
589.52606	26.2
591.02228	11.0
591.94574	11.6
593.23743	17.0
594.51459	116.2
595.40112	134.2
596.41748	8.2
597.61554	27.2
598.49963	67.2
599.36719	38.2
600.87573	37.7
602.33124	25.5
603.27264	34.7
604.60406	128.5
605.36896	32.2
607.27264	85.4
608.32806	14.9
611.42255	219.6
612.43182	514.6	[M+2H] (2+)-NH3-H2O
613.38141	150.4
614.61859	42.1
615.53406	27.3
616.77704	109.7
617.73267	38.0
618.45514	110.0
620.31622	228.9
621.23279	418.1	[M+2H] (2+)-H2O, [M+2H] (2+)-NH3
622.18622	175.9
623.01721	27.8
629.42615	39.6	[M+2H] (2+)-H, [M+2H] (2+)
634.38324	39.9
635.36279	7.8
636.45117	59.1
637.38422	33.5
638.39996	7.1
639.42212	45.8
641.25873	3.0
642.48041	14.0
643.11267	7.6
644.18781	2.9
646.38800	8.3
648.53192	7.0
652.81940	10.9
654.41638	109.7	b (6) (1+)-H2O
655.74011	87.9	b (6) (1+)-NH3
658.59064	26.3
660.83624	10.0
662.00037	19.9
663.26044	5.0
665.89880	18.4
667.20953	28.9
669.81976	73.6	y (6) (1+)-H2O
670.43787	29.2
671.46466	7.2
672.51666	140.4	b (6) (1+)
673.48981	22.4
674.35321	11.2
678.09552	53.8
680.87756	25.7
682.95184	4.8
685.30499	29.1
686.10809	38.5
688.52643	176.2	y (6) (1+)
689.58356	67.5
691.82532	11.1
693.27325	11.8
695.73615	4.9
698.39783	5.5
700.52545	75.1
701.47388	12.1
703.51038	117.9
704.20587	16.8
708.22699	11.9
709.40875	10.0
712.12982	13.5
714.20551	23.0
714.81146	16.3
715.82288	65.7
716.59143	76.7
717.67133	37.6
723.19769	80.9
723.86884	7.4
726.47217	8.4
727.53479	21.9
728.46332	16.6
729.47217	8.6
731.40344	22.1
732.92365	36.2
734.18048	7.6
735.52594	4.2
737.81519	12.7
738.52594	13.2
740.55066	4.5
741.53888	15.8
742.53180	21.4
745.99261	16.0
747.19745	12.6
749.65625	58.6
750.91180	121.7
751.62122	180.8
753.93158	79.3
758.90662	28.5
759.56927	144.4	y (7) (1+)
760.51276	91.5
762.32190	10.3
764.02539	12.4
766.34308	34.2
767.54791	101.1	b (7) (1+)-H2O
768.63629	200.8	b (7) (1+)-NH3
769.64514	5.3
770.43005	17.2
771.18500	30.2
772.62646	9.9
777.06378	26.1
778.34967	16.4
780.09125	13.2
783.88800	121.2
784.55432	59.4
785.53784	193.7	b (7) (1+)
786.62915	128.4
789.89191	15.4
791.41693	62.7
792.23077	29.8
796.12463	51.3
797.47302	77.6
798.54480	13.0
799.67487	12.4
800.53284	27.4
802.53802	12.0
803.61371	7.2
805.85809	53.9
808.32385	9.2
811.59821	3.5
813.30170	50.5
815.21802	91.4
815.88599	10.0
817.53125	13.6
819.71381	21.5
821.57819	7.2
822.69897	13.4
824.58331	6.9
828.61658	15.6
832.71863	44.3
835.05011	19.8
836.46515	6.9
840.55127	3.4
841.50159	45.5
847.50446	7.6
849.39563	24.0
851.21497	20.8
852.26306	28.9
853.01630	25.1
857.13336	11.7
858.28455	10.9
861.94904	2.7
863.85016	24.3
864.95947	67.6
866.87054	3.2
868.62140	15.1
869.55768	2.6
871.54077	24.3
875.58875	11.4
877.00830	44.8
878.05280	14.0
881.54736	56.4	b (8) (1+)-H2O
883.43280	25.1
884.74347	38.5
885.49994	4.2
886.55353	21.1
887.96338	6.9
888.59656	45.0	y (8) (1+)
889.71075	28.9
890.53668	19.9
893.20197	4.1
895.70184	13.0
897.52844	24.3
898.39771	10.1
899.61145	92.9	b (8) (1+)
900.58234	34.0
901.74799	17.8
912.71222	20.9
913.69916	12.2
918.60303	11.9
919.62103	14.6
926.34930	40.7
927.70477	4.2
928.48242	12.2
936.59119	12.4
937.69293	16.7
939.54980	5.6
944.56262	6.8
949.68927	8.1
954.57880	2.6
957.57098	4.8
959.60638	10.8
960.56311	6.1
961.49377	20.9
962.80804	3.9
965.59717	19.4
966.54669	4.6
967.54657	18.5
969.78839	13.5
971.58295	15.9
974.62506	11.2
976.53235	34.3
979.65961	13.3
986.62280	22.5
989.46271	45.9
991.65509	25.6
992.57513	15.7
993.76233	26.8
994.76794	31.3
995.60089	40.5
996.64850	11.4
997.53278	11.8
1000.80835	52.0	y (9) (1+), a (9) (1+)
1001.80859	50.9
1002.68353	67.7
1008.66797	7.2
1010.53845	283.4	b (9) (1+)-H2O
1011.58740	90.8	b (9) (1+)-NH3
1012.52576	52.4
1013.63385	66.0
1015.87170	9.3
1020.64130	6.5
1025.59717	14.3
1026.52551	3.9
1027.71326	10.0
1028.58960	184.1	b (9) (1+)
1029.64319	119.6
1030.55273	19.1
1040.55225	38.9
1041.65222	12.7
1044.71716	10.0
1045.81812	13.6
1053.71277	12.9
1056.50037	2.5
1062.51514	10.8
1070.60645	3.1
1074.73413	6.8
1088.56104	5.0
1091.44568	6.4
1092.77209	31.1
1094.67114	23.5
1095.59656	12.1
1106.43005	10.9
1108.55908	14.0
1109.65405	2.9
1110.58215	9.7
1112.69910	27.4
1114.74878	4.5
1123.59387	175.9	b (10) (1+)-H2O
1124.67590	84.1	b (10) (1+)-NH3
1130.82642	13.0
1141.75427	62.8	b (10) (1+)
1142.68030	33.3
1216.76978	25.6
1235.85266	13.6
