# Supplementary material for: Top-Down and Bottom-Up Identification of Proteins by Liquid Extraction Surface Analysis Mass Spectrometry of Healthy and Diseased Human Liver Tissue
Source: J Am Soc Mass Spectrom. 2014 Sep 3;25(11):1953–61. doi: 10.1007/s13361-014-0967-z (PMC4197381; doi:10.1007/s13361-014-0967-z)
Supplement: Supplementary file 9 — (ZIP 1716 kb) [file 13361_2014_967_MOESM9_ESM.zip › data/PMFIVNTNVPR_-7_2_55583.txt]

m/z	i	matches
186.02425	3.5
201.03465	82.2	a (2) (1+)
213.10428	6.0
215.22693	5.2
221.26738	3.3
225.19194	6.0
229.07840	132.8	b (2) (1+)
230.16006	3.0
233.14145	20.2
234.24896	11.1
236.21313	2.3
243.22058	5.9
244.21893	13.2
246.28857	3.3
248.51337	8.8
251.00372	28.2
255.35179	3.2
256.31641	11.8
257.14029	5.0
261.29129	19.7
271.45459	3.6
272.39938	271.2	y (2) (1+)
273.35706	18.7
278.18787	5.1
279.39612	10.1
281.17566	2.0
283.10724	2.2
284.15936	16.4
286.17065	4.3
288.44800	6.2
289.17667	3.7
290.30981	4.1
299.29382	33.5
300.51971	10.4
312.25809	13.0
313.43866	23.5
316.30768	17.0
320.26474	6.7
323.22052	13.4
326.31122	5.6
327.25067	9.0
328.21420	25.2
330.56815	13.9
331.30377	4.8
335.41516	12.6
343.16650	6.0
351.20123	2.5
353.39069	13.3
354.26837	3.9
355.40295	10.7
358.87576	3.9
360.41437	35.8
361.37595	11.9
366.27460	21.9
367.28857	5.9
368.35919	10.8
371.30353	78.4	y (3) (1+)
373.79565	47.0
374.73624	16.7
376.36880	181.5	b (3) (1+)
377.43823	56.9
378.28687	4.8
381.26935	11.4
382.35553	8.5
383.53424	5.5
385.30469	2.5
386.77283	6.3
387.38434	3.6
391.78430	23.1
392.62836	20.4
397.34918	9.3
402.32611	22.4
403.51822	23.3
405.39047	3.4
408.18942	4.0
412.49741	10.0
413.27222	8.6
414.34796	3.6
421.08188	8.9
425.32965	14.9
426.43927	7.0
427.16046	6.5
429.30249	3.7
432.31561	6.0
436.59613	14.2
437.64978	11.7
441.48901	33.9
443.65192	24.1
444.46167	21.7
447.35974	7.9
448.51147	13.9
449.20386	10.1
450.48694	17.8
452.48181	3.1
454.49603	16.3
456.29572	2.2
457.51337	10.1
461.35895	78.1	a (4) (1+)
462.47180	47.0
465.41376	4.0
466.43262	4.5
468.37628	5.0
470.36847	6.3
471.37006	10.3
474.25482	3.4
475.41705	19.2
476.23254	3.9
477.48553	13.6
480.17828	3.4
482.35602	5.6
485.35358	113.9	a (9) (2+)-H2O, y (4) (1+)
486.45856	19.5
487.28632	4.6
489.24829	339.2	b (4) (1+)
490.38916	77.0
491.02124	8.3
492.02039	68.7
494.73236	10.4
496.51343	29.9
497.45404	5.4
501.06195	47.3
503.66956	20.1
505.74103	9.0
507.59497	18.3
509.14075	4.6
512.41650	19.2
513.32898	63.1
513.94360	9.4
515.32306	37.4
516.31573	18.5
517.19714	5.6
518.33447	19.0
519.18689	1.9
520.70770	31.6
521.44049	27.4
522.36414	8.5
523.17285	9.5
524.32623	69.9
526.32074	35.1
527.56091	11.6
528.31177	19.8
529.39960	46.8
530.60120	43.1	y (9) (2+)
531.66248	11.8
532.33246	14.0
534.44177	5.0
538.74780	11.3
539.36279	59.2
540.46649	13.9
542.82214	33.9
544.32562	18.7
545.80206	60.6
547.42926	23.0
548.19098	4.8
550.35437	28.7
551.93549	10.5
554.83466	18.8
556.04730	30.6
558.27496	6.5
559.43195	277.3
560.48566	42.3	a (5) (1+)
561.41211	9.4
563.83307	26.4
565.00946	13.5
567.40143	25.8
569.54956	5.6
571.38452	30.5
573.62073	34.5
574.35126	12.5
575.11230	24.7
579.42883	22.1
580.44745	14.0
582.02283	48.9
583.41541	46.0
584.37506	33.6
584.98956	14.8
586.41003	301.0	y (5) (1+), y (10) (2+)-H2O
587.59180	112.1	y (10) (2+)-NH3
588.40399	276.3	b (5) (1+)
589.39923	115.3
590.00421	6.7
590.81451	31.7
591.51440	7.4
594.09399	16.4
596.24567	58.2	y (10) (2+)
597.40881	7.7
599.44196	28.4
600.65399	109.5
601.42303	7.0
602.46289	11.0
603.33051	21.4
604.18970	3.1
604.97870	66.1
605.75812	34.1
607.38757	31.6
608.36609	22.5
609.45306	33.2
610.48010	37.6
613.10938	114.9
614.40509	6.1
615.49969	5.0
616.45068	39.3
617.13165	18.2
618.50714	21.5
619.84296	39.6
620.77051	30.4
621.71277	31.7
622.64117	59.6
626.08868	226.7	[M+2H] (2+)-NH3-H2O
627.11713	200.1
628.05133	51.8
629.28436	46.3
631.88281	43.2
632.57526	21.7
635.31866	478.4
636.06702	674.9	[M+2H] (2+)-NH3, [M+2H] (2+)-H2O
637.02765	1.9
638.11877	33.2
651.31934	19.5
655.07275	17.1
656.30566	10.6
661.63739	16.6
662.51581	19.9
665.74792	18.6
667.57123	10.5
668.39783	25.6
672.52863	5.1
674.68048	11.4
675.46393	3.2
677.45331	13.4
681.16901	1.9
682.79858	40.7
683.67047	34.7
685.41760	98.9	b (6) (1+)-NH3
686.34778	8.7
689.48126	6.3
692.50165	6.4
693.41302	4.0
694.27924	14.8
695.30927	36.2
695.90955	21.5
698.60803	22.3
700.52081	645.7	y (6) (1+)
701.45105	156.6
702.48047	78.2	b (6) (1+)
703.73798	16.5
704.47424	22.3
705.38800	7.9
706.46539	9.4
707.46173	11.7
710.74426	51.7
712.50323	12.9
714.42719	8.7
715.61932	34.0
716.43127	24.4
717.62646	6.2
721.95056	15.2
722.76996	26.6
723.59924	55.5
725.54340	9.0
727.51233	8.8
731.46631	7.9
732.42194	2.5
734.49957	32.1
736.02679	84.3
738.98407	4.5
742.72418	5.3
748.06067	33.4
748.71130	3.4
749.44519	7.2
750.47980	35.3
751.41681	69.3
752.40936	61.1
756.79443	92.4	a (7) (1+)-H2O
758.89545	13.6
759.57605	2.7
760.61182	21.3
764.83759	2.1
767.01959	10.4
767.94116	21.8
768.96191	19.2
769.59497	37.6
771.67017	12.8
773.60144	57.1
774.97260	25.5
777.41180	20.5
778.14130	29.7
779.47809	14.4
780.46960	31.6
781.55292	29.9
782.57520	75.4	y (7) (1+)-NH3
784.48615	10.6
785.54370	95.3	b (7) (1+)-H2O
786.63965	42.8	b (7) (1+)-NH3
787.45966	10.0
788.57141	28.2
790.78693	24.2
791.73431	47.8
794.10046	21.0
795.03418	5.0
796.67133	3.5
799.51587	822.0	y (7) (1+)
800.62451	222.2
801.48438	15.2
802.46027	2.8
803.54047	44.6	b (7) (1+)
804.61353	47.0
805.76886	98.7
806.96844	6.3
808.06110	61.6
810.41687	19.4
814.80914	49.0
816.97174	16.0
820.84546	22.1
824.64569	19.5
826.17413	34.2
829.89716	36.8
831.05933	32.8
832.38599	17.0
833.63885	51.5
834.49609	9.9
836.69873	25.5
842.92682	23.2
843.60046	18.4
845.70941	9.6
848.45361	4.9
850.14166	17.4
851.55634	21.4
852.44183	9.2
854.02448	11.5
856.54010	11.6
859.59430	25.9
860.49768	92.8
861.57751	39.7
862.72333	3.2
866.56805	3.4
867.67877	20.4
872.38995	23.1
873.52661	6.3
874.35791	26.0
875.39270	22.6
877.11957	13.3
879.55042	24.9
882.57367	11.1
884.19855	25.9
885.69305	66.4
886.65924	53.1
887.38666	4.9
888.02356	2.7
889.65363	15.1
894.55164	30.7
895.59174	47.6	y (8) (1+)-NH3
896.56995	33.6
897.67590	3.7
898.52472	4.1
900.03278	11.9
900.64307	41.6	b (8) (1+)-NH3
901.51404	3.6
903.95557	5.1
911.52771	5.9
912.63062	304.7	y (8) (1+)
913.63507	188.2
915.95007	4.1
916.65680	3.4
917.71930	54.0	b (8) (1+)
918.65588	23.8
922.63574	11.0
926.07843	26.7
930.72839	2.5
931.70245	7.6
932.60101	54.9
933.54077	30.2
949.19690	7.8
950.31323	31.3
953.51733	18.9
954.63190	8.8
956.60693	18.6
957.47089	3.4
959.38745	14.8
971.41125	45.8	a (9) (1+)-NH3
972.71063	7.0
976.76794	2.4
979.99182	37.5
981.62463	6.8
982.74066	8.9
986.37701	2.1
987.51172	14.9
988.65051	13.2
989.57269	82.5
990.56561	38.3
993.58453	5.3
994.39996	1.3
998.88324	56.0	b (9) (1+)-H2O
999.71338	123.2	b (9) (1+)-NH3
1000.53229	36.8
1003.60199	8.1
1004.79010	5.1
1010.29596	8.3
1015.51721	2.0
1016.56702	293.8	b (9) (1+)
1017.53882	125.8
1021.29169	35.6
1023.60852	2.7
1027.55017	9.0
1029.44617	12.2
1030.53784	37.9
1041.75977	19.5
1042.71875	11.4
1043.64978	5.8
1046.68518	9.0
1047.50024	13.1
1048.53430	5.2
1051.47070	5.6
1055.53271	5.4
1058.47888	9.8
1059.68616	507.1	y (9) (1+)
1060.76611	314.5
1061.78796	3.6
1067.54028	7.7
1070.02917	6.1
1072.53601	7.3
1076.63367	14.9
1078.37463	34.5
1081.62415	9.3
1084.69861	26.0
1087.60120	21.4
1088.72510	5.6
1096.47266	5.6
1097.78503	15.1
1099.54785	14.7
1102.64355	41.4
1103.80139	53.4
1105.45068	7.3
1113.37341	5.1
1117.72754	12.3
1124.53711	9.8
1126.27380	6.9
1132.49084	13.3
1139.83069	13.0
1142.19836	17.9
1157.72449	4.8
1168.74854	4.3
1171.83105	42.0	y (10) (1+)-H2O
1188.63379	29.7
1190.83826	18.1
1192.09863	10.3
