# Supplementary material for: Top-Down and Bottom-Up Identification of Proteins by Liquid Extraction Surface Analysis Mass Spectrometry of Healthy and Diseased Human Liver Tissue
Source: J Am Soc Mass Spectrom. 2014 Sep 3;25(11):1953–61. doi: 10.1007/s13361-014-0967-z (PMC4197381; doi:10.1007/s13361-014-0967-z)
Supplement: Supplementary file 9 — (ZIP 1716 kb) [file 13361_2014_967_MOESM9_ESM.zip › data/GTTITLVLKEEASDYLELDTIK_-7_2_58602.txt]

       m/z	          i	matches
 241.08669	      12.2
 242.25616	      20.3	b (3) (1+)-H2O
 250.25615	       9.6
 257.31677	       3.7
 259.19675	       8.2
 262.48746	      21.6
 269.64282	       5.2
 278.09323	       4.1
 283.09686	      11.6
 286.34857	      19.0	y (5) (2+)-NH3, y (5) (2+)-H2O
 305.96826	      16.3
 312.38824	      13.0
 323.16370	       2.7
 329.38269	       6.7
 333.41956	      13.7
 340.37521	      20.0
 341.28592	       8.5
 349.26028	       7.0
 350.39807	       2.8
 354.46979	      11.0
 361.57965	      41.9	y (3) (1+)
 370.70688	       9.0
 371.34778	       9.3
 375.22995	      34.8
 376.57770	       3.1
 379.36545	       5.6
 382.01349	       8.5
 391.27716	       5.5
 393.42548	      14.9	y (10) (3+)-NH3, y (10) (3+)-H2O
 403.39749	      23.6
 404.43048	      10.7
 406.91724	       7.3
 415.13040	       3.6
 420.87854	      33.3
 426.35623	       2.9
 427.35669	      15.8
 429.37494	      13.4
 433.35718	       8.8
 437.60266	       6.6
 438.42175	      10.6
 442.43384	       5.7
 446.18707	       5.0
 450.02307	       8.4
 452.39813	       8.3
 456.37396	       4.1
 458.36142	      38.9	y (4) (1+)-H2O
 460.30844	       9.9
 462.31216	       2.8
 467.39337	       5.2
 469.49329	      28.7
 475.01770	       3.6
 476.30292	     138.1	y (4) (1+)
 477.52271	      66.6	a (14) (3+)
 478.17059	       2.5
 489.34863	       5.7
 491.84637	      11.7
 498.36206	       5.2
 499.27570	       7.5
 501.45306	      24.5
 502.18884	       4.9
 503.35992	      10.5
 505.42664	       6.9
 510.32721	      11.9
 514.15051	       8.4
 516.36035	       2.3
 520.59882	       6.3
 527.27148	       3.4
 528.43109	      15.7	b (10) (2+)
 532.31458	      12.8	a (15) (3+)
 533.44153	       4.0
 540.00690	      37.8
 541.35065	       4.2
 543.27936	      13.7
 545.17517	       2.5
 546.32410	       7.0
 547.44568	       3.1
 550.41174	       4.3
 554.94440	      10.5
 555.64972	      20.8	y (9) (2+)
 558.31494	      16.8
 560.34613	      10.4
 563.35657	       3.2
 565.37604	       9.3
 568.18048	       3.7
 569.34552	      15.4	b (6) (1+)-H2O, a (16) (3+)
 571.43530	      23.9	a (11) (2+)-NH3, y (5) (1+)-H2O
 572.44116	      10.4
 573.45380	      10.2
 574.18988	       2.9
 579.30969	       1.9
 581.43237	      11.9
 585.26520	      10.7
 587.36768	      12.6	b (6) (1+)
 589.07037	     183.6	y (5) (1+), y (10) (2+)-H2O, y (15) (3+)
 589.73676	      10.6
 590.35406	      41.0	y (10) (2+)-NH3
 593.67029	      51.9	b (11) (2+)
 595.49976	       9.0
 598.83856	      36.4	y (10) (2+)
 600.97906	      18.0
 601.85712	       6.6
 605.36615	       3.8
 607.46295	       7.8
 608.07544	       3.5
 611.02014	      21.8
 612.54547	       7.2
 613.40857	      18.9	a (17) (3+)
 615.40814	      29.2	b (17) (3+)-H2O, a (12) (2+)
 616.48401	       7.5
 620.10474	      33.9	b (12) (2+)-H2O, b (12) (2+)-NH3
 622.32892	      13.2	y (16) (3+), b (17) (3+)
 624.77063	       8.7
 625.47772	      16.5	y (11) (2+)-H2O, y (11) (2+)-NH3
 628.96313	      58.3	b (12) (2+)
 630.05817	      27.3
 633.44598	       5.2
 634.42810	      35.6	y (11) (2+)
 635.95007	      34.0
 640.70776	      15.6	a (7) (1+)-H2O
 643.45367	       3.2
 645.56946	      11.5
 647.47699	      13.8
 649.59998	      10.0
 653.50018	       3.4
 655.50256	      15.4
 658.53204	      34.5	a (13) (2+), a (7) (1+)
 660.31439	      38.4	y (17) (3+), b (18) (3+)
 661.33490	      46.7
 664.17511	      15.1	b (13) (2+)-NH3
 665.39465	      10.3
 668.44171	      42.9	b (7) (1+)-H2O
 669.50842	      23.3
 670.75098	      16.8
 671.45502	       6.4
 672.75854	      32.5	b (13) (2+)
 674.24591	      16.7
 675.97791	      18.3
 677.43445	       6.1
 685.36841	      22.4
 686.61273	      41.6	b (7) (1+)
 688.18213	      14.5	y (18) (3+)-H2O, a (19) (3+), y (18) (3+)-NH3
 689.36682	      14.5	y (12) (2+)-H2O
 691.35217	      55.1	b (19) (3+)-H2O
 698.84686	      30.6	y (12) (2+)
 700.73151	      48.0	y (6) (1+)-H2O
 701.45837	      52.0	y (6) (1+)-NH3
 703.35089	      27.6
 705.44568	       3.4
 706.45856	       5.9
 707.32574	       8.6
 709.46143	       4.4
 710.63806	      22.5
 711.44635	       7.1
 712.17908	       6.7
 712.79437	      20.3
 714.72046	       9.0
 718.45813	     219.9	y (6) (1+)
 719.53375	      70.3
 720.49451	      30.7	b (14) (2+)-H2O
 721.52307	      23.3	b (14) (2+)-NH3
 722.58759	      14.3	a (20) (3+)
 725.83417	      26.2	y (19) (3+)-H2O, b (20) (3+)-NH3, b (20) (3+)-H2O, y (19) (3+)-NH3
 728.69086	      21.9
 730.05933	     158.9	b (14) (2+)
 731.13379	      72.2	y (19) (3+), b (20) (3+)
 731.99371	      22.7
 736.47394	      43.8
 737.08929	      49.2
 739.25159	       1.9
 740.84137	      38.2
 743.56000	       5.7
 746.72491	      22.4
 747.96674	      42.7
 749.43146	      13.2
 750.50629	      12.8
 753.80994	      16.7	a (21) (3+)-H2O, a (8) (1+)-H2O
 755.04474	      54.6	y (13) (2+)-H2O, a (21) (3+)-NH3, y (13) (2+)-NH3
 756.52252	      13.2
 757.55103	       8.2
 758.49438	      15.0
 760.33783	      19.6	a (21) (3+), y (20) (3+)-NH3
 761.55304	      11.4
 762.91528	      63.6	b (21) (3+)-H2O, y (13) (2+)
 764.38861	     102.1	b (21) (3+)-NH3
 765.47546	      22.4	y (20) (3+)
 769.42285	      14.5	b (21) (3+)
 770.64026	      15.4
 772.49976	      10.7
 774.63776	      53.8
 775.80133	      76.3
 776.40320	      15.1
 777.04523	      32.0
 779.96002	      75.6
 781.73608	      88.0	b (8) (1+)-H2O
 782.53827	      55.1
 783.46094	      48.4
 786.23859	      12.7
 786.93585	     198.7
 789.57281	      79.2	a (15) (2+)-NH3
 791.53552	      35.3
 792.49750	      25.9	y (21) (3+)-H2O
 793.49280	      22.1	y (21) (3+)-NH3
 794.82825	      67.9
 795.59192	      17.6
 797.35065	      26.9	a (15) (2+)
 798.43146	      83.2	y (21) (3+)
 799.60388	      18.7	b (8) (1+)
 800.40204	     166.5
 801.25696	     125.6
 802.97156	      99.4	b (15) (2+)-H2O, b (15) (2+)-NH3
 804.94672	      23.7
 806.42059	     186.1	[M+3H] (3+)-NH3-H2O
 807.24280	      98.4
 807.93604	      54.2
 809.73596	      75.1
 810.45990	      17.0
 819.54340	      13.0	y (14) (2+)-NH3
 822.47876	      15.8
 824.16888	       6.8
 828.47925	      10.3
 830.56506	       8.4
 831.51819	     155.6	y (7) (1+)
 832.51825	      55.6
 833.66449	      41.2
 839.50122	      26.0
 840.58014	      23.2
 842.67865	      31.7
 845.51172	      59.2	a (16) (2+)-NH3, a (16) (2+)-H2O
 847.50421	       2.8
 849.97266	     102.9
 850.99359	      27.9
 852.44562	      12.2
 853.64514	       9.1
 855.62781	       3.9
 857.02649	      34.9
 859.32001	     106.5	b (16) (2+)-NH3, b (16) (2+)-H2O
 860.03497	      49.1
 861.64252	      47.2
 868.19476	     249.7	b (16) (2+)
 869.23883	       9.3
 870.58087	      23.3
 871.40002	      28.9
 872.47815	      13.9
 873.30438	      62.3
 875.71173	      73.3	y (15) (2+)-NH3, y (15) (2+)-H2O
 877.04852	     109.7
 880.55640	       3.3
 882.02319	      74.2	a (9) (1+)-NH3, a (9) (1+)-H2O
 883.36548	      29.2
 884.25385	     106.9	y (15) (2+)
 885.05023	      26.9
 886.30334	       3.6
 886.91266	      14.8
 889.41339	       4.2
 894.44727	      10.3
 899.19110	      33.8	a (9) (1+)
 899.82117	       3.5
 900.92920	       9.7
 901.88165	      36.3
 904.84247	      32.3
 906.63403	      30.2
 907.59076	      16.4
 908.63055	      40.3
 909.55481	      18.9	a (17) (2+)-H2O, b (9) (1+)-H2O
 910.57214	      42.9	b (9) (1+)-NH3, a (17) (2+)-NH3
 914.57910	      37.4
 915.59296	      26.2
 918.49127	       2.9
 919.48157	      41.4
 920.61414	      40.8
 921.60468	      10.8
 923.52307	      14.8	b (17) (2+)-H2O
 924.44598	      81.6	b (17) (2+)-NH3, y (16) (2+)-NH3, y (16) (2+)-H2O
 927.40479	      14.9	b (9) (1+)
 928.48413	      38.2
 931.31073	      55.3
 932.79865	     214.1	b (17) (2+), y (16) (2+)
 933.78717	      85.6
 934.64154	      19.2
 935.86353	      21.2
 936.54498	       7.4
 937.66180	     112.9
 940.64288	       8.0
 946.29065	       6.3
 947.20734	       8.6
 953.25946	      60.4
 958.22192	       4.2
 959.55145	       7.6
 961.47931	       8.0
 962.91998	      21.5
 964.07855	       9.6
 966.72394	      18.7	a (18) (2+)-NH3, a (18) (2+)-H2O
 967.61890	       9.5
 969.72174	     120.6
 971.03143	      17.0
 971.93628	      99.2
 976.55481	      20.6	y (8) (1+)-H2O
 977.40869	       7.4
 978.51019	      25.4
 980.05353	      26.1	b (18) (2+)-H2O
 980.89087	      60.0	y (17) (2+)-H2O, y (17) (2+)-NH3, b (18) (2+)-NH3
 981.54126	       5.7
 985.11481	      15.4
 987.94806	      24.2
 989.37183	     175.1	b (18) (2+), y (17) (2+)
 990.02289	      98.5
 991.06329	      84.8
 991.66925	       9.2
 992.88666	       3.9
 993.62585	       3.3
 994.70490	      73.8	y (8) (1+)
 995.57837	      32.5
 998.18695	      11.4
 999.64539	      13.8
1000.57568	      16.8
1004.07220	      68.5
1008.58984	      28.3
1011.44513	       5.0
1013.53613	      33.6
1015.58093	      38.0
1016.99823	      17.6
1023.75940	       7.1
1025.73035	      33.3
1027.79407	      61.2
1028.88989	      27.5	a (10) (1+)
1031.43262	      49.5	y (18) (2+)-NH3, y (18) (2+)-H2O
1032.35022	       8.2
1034.56665	      11.3
1038.16516	       7.5
1039.82300	      11.5
1040.82544	      78.0	y (18) (2+)
1041.57373	      19.7
1043.39368	       9.5
1045.06396	       6.1
1046.81812	     241.6	b (19) (2+)
1047.49939	      83.3
1050.68640	       5.1
1055.14294	       8.7
1056.75806	      12.7	b (10) (1+)
1058.72534	       2.7
1061.29980	      26.0
1062.91931	      33.4
1063.57385	       3.1
1066.01807	       5.6
1069.09509	      12.1
1070.58740	      11.3
1077.32349	      17.2
1087.06226	       9.5
1088.19275	      21.8	b (20) (2+)-H2O, y (19) (2+)-H2O, y (19) (2+)-NH3, b (20) (2+)-NH3
1091.57666	       5.1
1092.54773	       8.7
1093.45715	      21.1
1094.17249	      36.6
1095.04224	      53.5
1096.88135	      37.0	y (19) (2+), b (20) (2+)
1098.58594	      65.3
1102.04138	      77.5
1102.72729	       6.4
1104.34802	      28.7
1105.65137	      14.0
1107.74524	      18.1
1108.45825	      25.2
1109.82629	      38.4	y (9) (1+)
1110.60010	      20.0
1114.39819	      18.1
1117.70532	      84.5
1118.69934	      29.8
1119.72656	       3.8
1120.51038	      64.9
1125.60815	      22.6
1126.56665	      26.5
1127.68713	      15.9
1130.81238	      22.0	a (21) (2+)-H2O, a (21) (2+)-NH3
1136.53271	      32.8
1139.60620	      12.2
1141.93530	      22.2
1142.94946	      19.2
1144.56152	      81.0
1145.27234	     101.0	b (21) (2+)-NH3, b (21) (2+)-H2O
1148.51331	      35.3
1154.00183	     114.5	b (21) (2+)
1155.18250	      33.7
1156.61011	       3.3
1160.35718	      24.1
1161.06226	      24.7
1162.41748	      56.3
1168.58643	      11.7
1172.92151	       2.3
1178.59607	      26.2	y (10) (1+)-H2O
1181.56982	       7.8
1183.55115	      25.3
1185.69202	      27.0	b (11) (1+)
1186.79956	      11.9
1190.47229	      33.9
1196.76062	      59.6	y (10) (1+)
1198.45471	       7.1
1200.09180	       7.4
1208.26318	      27.0
1209.76001	      14.7
1215.08118	      16.2
1218.55676	       3.5
1224.74146	       9.3
1230.43677	      13.6
1232.55579	      12.1
1236.11267	      36.2
1236.82129	      56.0
1237.67151	      14.0
1243.50000	       6.0
1250.03113	      31.6	y (11) (1+)-NH3, y (11) (1+)-H2O
1250.91785	       7.8
1255.11377	      14.8
1256.91589	       5.7
1257.88562	      19.2
1267.80408	      22.2	y (11) (1+)
1268.68750	      31.4
1277.82922	      16.0
1284.73169	      10.3
1291.83557	      28.9
1292.67041	       8.9
1294.78943	      31.9
1298.09229	      10.5
1308.61731	      21.3
1312.96143	      10.1
1313.71326	      11.6
1315.09326	       7.4
1326.28577	       9.8
1332.79321	      20.5
1337.93066	      10.6
1343.97253	      21.1	b (13) (1+)
1344.77551	       9.4
1349.57410	      47.6
1350.81409	      33.4
1351.86841	      52.1
1353.57202	      16.6
1356.56335	      11.0
1362.71033	       9.5
1365.65088	      18.0
1373.15393	       8.8
1375.70447	       3.5
1376.81738	      17.1
1379.84009	       6.9
1391.83167	      12.6
1394.64612	      17.9
1408.66711	       6.6
1410.05310	       5.3
1424.50317	       8.2
1454.73779	       8.1
1458.78711	      50.1	b (14) (1+)
1459.67896	      25.3
1460.83325	      14.2
1468.44165	      10.4
1488.65149	      12.9
1489.69348	       6.6
1493.70007	       6.3
1495.84460	      25.8
1507.88586	       8.5
1525.74634	       4.2
1540.84424	      11.2
1561.91333	       6.6
1585.92859	      19.4
1589.13562	      19.7
1621.18213	       5.7
1631.44299	      10.4
1735.84924	      16.8
1849.93445	      25.3
