# Supplementary material for: Top-Down and Bottom-Up Identification of Proteins by Liquid Extraction Surface Analysis Mass Spectrometry of Healthy and Diseased Human Liver Tissue
Source: J Am Soc Mass Spectrom. 2014 Sep 3;25(11):1953–61. doi: 10.1007/s13361-014-0967-z (PMC4197381; doi:10.1007/s13361-014-0967-z)
Supplement: Supplementary file 9 — (ZIP 1716 kb) [file 13361_2014_967_MOESM9_ESM.zip › data/GTTITLVLKEEASDYLELDTIK_-7_4_24648.txt]

       m/z	          i	matches
 246.25246	      16.1
 258.40738	       7.9
 260.27469	       7.4
 261.94577	      14.0	b (8) (3+)-H2O
 263.69321	      14.2
 269.16217	      11.5
 270.20850	       1.9
 274.34109	       4.1
 286.25034	      10.7
 287.32468	      13.8	y (5) (2+)-NH3
 290.23871	       3.1
 294.26935	       4.4
 302.26266	       4.1
 304.51920	      10.2
 306.11810	       7.6
 309.43616	       3.0
 311.17120	       7.2
 313.28287	       8.0
 314.47888	       7.4
 331.37277	       4.1
 352.39020	       6.1
 354.35773	       9.3
 355.52368	      16.2	b (4) (1+)-H2O
 356.58966	       5.7
 361.58194	      65.5	y (3) (1+)
 363.12210	      16.1
 367.13715	       9.1
 371.39102	      10.7
 372.53296	       4.5
 375.42157	      10.4
 378.23132	      12.3
 387.31970	       8.6
 393.30640	      11.6	y (10) (3+)-H2O, y (10) (3+)-NH3
 394.42407	       3.0
 401.43945	       2.1
 409.45227	      13.4
 410.65851	      14.8
 413.10855	       2.8
 415.47803	      28.6	y (7) (2+)
 419.38779	       2.6
 424.64606	       7.9
 437.40234	       6.5
 439.88184	       8.3
 442.48334	      16.2	b (13) (3+)-H2O, b (13) (3+)-NH3
 446.44702	      12.5
 448.41830	       7.3
 454.59888	       5.4
 458.46918	      13.8	y (4) (1+)-H2O
 459.40598	      16.0	y (4) (1+)-NH3
 461.60364	      10.2
 469.57300	       7.9
 470.36865	       5.4
 472.47546	       5.9
 474.43011	       5.8
 476.33978	      99.3	y (4) (1+)
 477.56061	      52.3
 478.91144	       6.9
 480.43646	       8.6
 481.32318	      16.9	b (14) (3+)-NH3, b (14) (3+)-H2O
 499.60889	       8.3
 503.36920	      28.6	y (13) (3+)-H2O, y (13) (3+)-NH3
 505.13318	       4.2
 517.38654	       2.5
 523.37958	      10.5
 524.30743	       3.6
 526.35461	      13.4
 528.14532	       3.0
 532.24310	      31.3
 540.66071	       2.3
 542.39313	       8.0
 545.33685	      14.7	y (14) (3+)-H2O
 546.37384	       3.7
 550.27606	       7.4
 551.48541	       9.8
 554.47974	      43.3
 555.46564	       7.3
 556.57965	      13.5
 559.48926	       6.9
 565.44537	      13.6
 567.50806	      10.9
 569.25586	      34.3	b (6) (1+)-H2O
 571.60431	      16.0	y (5) (1+)-NH3, y (5) (1+)-H2O
 573.27020	       6.1
 579.52228	      10.2
 581.34906	      10.1
 583.24799	      11.2	y (15) (3+)-H2O, y (15) (3+)-NH3
 587.46765	      31.7	b (6) (1+)
 588.69385	      24.2
 589.46484	     120.5	y (5) (1+), y (10) (2+)-H2O, y (15) (3+)
 590.46045	      13.1	y (10) (2+)-NH3
 599.57776	       8.1
 602.70557	      24.0
 603.32892	       5.4
 604.41138	       4.7
 606.58398	       2.4
 608.23529	       6.6
 611.52930	      15.1
 612.47394	       5.3
 613.56482	      14.8
 617.43060	       4.1
 619.98523	      29.4	b (12) (2+)-H2O, b (12) (2+)-NH3
 621.67975	       5.7
 622.37134	       1.8
 624.33124	       5.5
 625.48285	      49.9	y (11) (2+)-NH3, y (11) (2+)-H2O
 628.25574	       3.2
 629.08655	      34.2	b (12) (2+)
 634.55237	       7.2
 637.66968	       8.6
 639.59882	      14.3
 640.45044	      11.0
 647.41949	       7.7
 648.98920	       3.4
 650.50763	      71.1
 651.11597	       4.5
 653.57886	       4.5
 654.59088	      16.4	y (17) (3+)-H2O, b (18) (3+)-NH3
 655.40100	      25.3	y (17) (3+)-NH3
 656.47717	      14.1
 657.49310	      26.7
 658.50153	      22.0
 659.47742	      21.4	b (18) (3+)
 660.49518	       3.5
 661.39813	      40.8
 663.87109	      43.7	b (13) (2+)-NH3, b (13) (2+)-H2O
 669.35974	       4.7
 670.62793	      19.5
 671.65387	      18.8	b (13) (2+)
 674.50427	       8.4
 675.82593	      28.5
 677.65936	       4.0
 683.45361	       7.6
 685.56299	       9.5
 686.51855	      25.1	b (7) (1+)
 687.50342	       4.1
 692.47919	       5.5
 700.19330	      34.8	y (6) (1+)-H2O
 701.32135	      74.4	y (6) (1+)-NH3
 702.58972	       8.9
 703.97717	      23.0
 704.86359	      28.4
 705.53735	       4.7
 706.57153	      10.9
 707.43835	       2.5
 710.26239	       7.8
 712.26807	      29.7
 713.49451	       3.5
 714.15723	      34.6
 718.48566	     216.5	y (6) (1+)
 719.61359	      45.7
 720.84613	      29.8	b (14) (2+)-H2O, b (14) (2+)-NH3
 722.00568	       8.7
 722.94696	      15.0
 724.96283	      67.9	b (20) (3+)-H2O, y (19) (3+)-H2O
 725.66748	      25.0	b (20) (3+)-NH3, y (19) (3+)-NH3
 726.49243	      13.3
 727.63220	       9.8
 728.77570	      15.6
 729.75201	      45.7	b (14) (2+)
 730.59277	      23.4
 734.93414	       7.2
 736.01611	      19.0
 737.41241	      14.0
 738.40753	       3.5
 741.77039	      15.5
 744.58575	       9.9
 745.37006	       7.6
 750.21002	      44.3
 753.50507	      16.7
 755.49304	      16.7	y (13) (2+)-NH3
 756.45215	      13.7
 758.20459	      74.5
 758.81409	      32.0	y (20) (3+)-H2O
 759.96106	      22.4	y (20) (3+)-NH3
 764.93927	      74.3	y (20) (3+)
 765.79150	      66.4
 767.51550	      12.1
 769.15369	      80.0	b (21) (3+)
 770.59155	      13.3
 771.65363	      32.9
 773.04669	      25.0
 773.65936	      16.5
 774.63525	      11.8
 778.71698	      18.4
 780.25116	      68.9
 781.51868	      58.8	b (8) (1+)-H2O
 782.47345	      39.5
 783.52429	     137.6
 784.88239	      58.3
 786.18005	      27.0
 787.73376	      19.4
 789.46136	      85.5
 790.83356	      13.5
 791.78210	      29.3
 793.91302	      34.8	y (21) (3+)-NH3
 794.71692	      72.4
 795.68860	       6.3
 796.36176	      14.4
 799.84955	      62.8	b (8) (1+), y (21) (3+)
 800.53302	     123.7
 801.66858	      10.5
 802.76648	     207.2	b (15) (2+)-H2O, b (15) (2+)-NH3
 804.32349	      70.1
 805.57635	      14.5
 806.66321	     135.1	[M+3H] (3+)-NH3-H2O
 808.97156	     130.1
 809.64954	      52.0
 817.58234	      55.2	[M+3H] (3+)-H, [M+3H] (3+)
 818.60022	      13.8	[M+3H] (3+)+H, y (14) (2+)-NH3, y (14) (2+)-H2O
 819.68848	       9.5
 822.78033	      41.7
 824.83630	      25.6
 827.51660	      69.6	y (14) (2+)
 830.04156	      19.9
 831.62402	     147.7	y (7) (1+)
 832.67535	      50.5
 836.71448	      20.4
 843.55426	       6.8
 845.60754	      11.7
 848.59033	      28.0
 850.54773	       7.5
 853.38593	      18.4
 854.55615	       5.7
 855.27423	      17.9
 857.61926	       4.9
 859.07770	     102.6	b (16) (2+)-H2O, b (16) (2+)-NH3
 859.76880	      17.3
 862.42908	       8.5
 864.59106	       3.6
 866.69281	       5.7
 867.98444	      80.8	b (16) (2+)
 868.62604	      29.0
 869.77142	      37.8
 871.27795	       8.2
 872.60822	      30.7
 873.64337	      21.3
 875.23413	      53.9	y (15) (2+)-H2O, y (15) (2+)-NH3
 878.01996	      77.2
 884.53662	     106.0	y (15) (2+)
 889.81750	      24.1
 892.61401	      11.8
 894.45612	      24.4
 895.18713	      29.0
 896.49530	      10.4
 898.77405	       4.1
 901.43719	      67.6
 902.61627	      19.6
 905.24243	      30.0
 906.18921	      14.0
 907.44208	      25.5
 908.60016	       8.3
 909.94037	      35.7	b (9) (1+)-H2O, b (9) (1+)-NH3
 910.62354	      20.8
 914.15509	      30.1
 919.54102	      26.6
 921.27521	      62.2
 921.94507	       6.4
 922.73358	      21.7
 923.90833	      87.5	b (17) (2+)-NH3, y (16) (2+)-H2O, b (17) (2+)-H2O
 924.75836	      23.9
 925.63690	      56.0	y (16) (2+)-NH3
 927.25867	      19.1
 927.96948	      28.7	b (9) (1+)
 932.89502	     166.3	y (16) (2+), b (17) (2+)
 933.76276	      66.5
 934.44629	      22.7
 935.53351	       9.6
 937.09644	      23.9
 937.71667	       6.4
 944.28296	      25.2
 947.29077	      62.2
 948.51044	       5.5
 950.55322	      50.4
 951.66486	      26.8
 955.67828	       8.8
 958.46112	      15.1
 959.26678	      20.2
 960.69604	       8.1
 964.13934	      76.5
 966.50739	       2.7
 967.65637	      19.8
 968.30646	       5.1
 971.33917	      64.7
 972.22302	       9.6
 975.14288	      38.8
 976.74036	      18.3	y (8) (1+)-H2O, y (8) (1+)-NH3
 978.68958	      14.2
 980.40149	     183.6	y (17) (2+)-H2O, b (18) (2+)-NH3, b (18) (2+)-H2O
 981.20587	      23.7	y (17) (2+)-NH3
 982.57086	      22.7
 985.49670	      11.2
 986.86975	      16.2
 987.69397	       5.9
 989.49170	     187.1	y (17) (2+), b (18) (2+)
 990.18109	     109.5
 991.24493	      39.4
 992.55920	      15.8
 994.63544	      49.9	y (8) (1+)
 995.51379	      15.1
 998.40332	      35.5
 999.18549	      26.1
1010.93103	      37.1
1011.58832	       4.8
1014.69940	      20.8
1017.56470	      21.2
1022.57782	       7.2
1024.26318	       6.4
1025.69824	      16.4
1027.06702	       8.5
1028.59460	      16.0
1031.37439	      44.7
1032.23669	      69.1	y (18) (2+)-NH3, y (18) (2+)-H2O
1034.74060	      36.0
1036.41211	       9.5
1037.37427	      34.5	b (19) (2+)-NH3, b (19) (2+)-H2O
1038.56909	      12.3	b (10) (1+)-H2O
1040.66125	      49.0	y (18) (2+)
1045.97327	      42.9
1046.92712	      96.4	b (19) (2+)
1047.55176	       3.4
1049.91357	      26.0
1050.72302	       7.4
1056.60413	      24.9	b (10) (1+)
1058.07703	      14.9
1059.72632	      12.0
1060.36890	       6.4
1061.86255	      16.1
1063.14124	      15.3
1067.61584	      14.8
1068.72620	      14.2
1075.69458	       5.3
1077.64954	      73.4
1079.54956	      13.2
1086.85437	       8.1
1088.61987	       5.3
1091.56079	      31.7	y (9) (1+)-H2O
1092.82544	      46.8	y (9) (1+)-NH3
1093.72400	      17.9
1094.91785	      18.1
1095.62866	      20.8
1097.40234	      53.2	y (19) (2+), b (20) (2+)
1098.52991	      68.6
1103.59351	       4.7
1105.22107	       7.5
1107.54529	       5.9
1108.46753	      14.8
1109.63965	     105.6	y (9) (1+)
1110.66321	      14.3
1117.69946	      13.1
1119.88086	      41.7
1126.76770	       4.4
1128.81555	       5.2
1129.78772	      10.5
1132.29468	       6.9
1133.63574	      10.1
1136.01904	      19.2
1139.39514	      11.1	y (20) (2+)-NH3, y (20) (2+)-H2O
1140.10950	      15.8
1142.38257	      39.7
1144.60815	      76.8	b (21) (2+)-H2O, b (21) (2+)-NH3
1145.28320	      42.7
1148.21533	      15.4	y (20) (2+)
1153.55688	      53.8	b (21) (2+)
1154.34424	      51.6
1155.23840	      12.5
1159.53943	       7.8
1160.28027	      30.5
1164.78638	       4.4
1165.79749	      10.2
1178.75562	      24.5	y (10) (1+)-H2O
1179.53162	      18.6	y (10) (1+)-NH3
1181.67029	       6.7
1184.39417	      14.4
1185.73010	      14.0	b (11) (1+)
1186.82263	      39.3
1190.70984	       6.1
1195.28394	       6.0
1196.73474	      59.5	y (10) (1+)
1197.82361	      64.2	y (21) (2+)
1199.46387	       2.7
1204.77966	       7.0
1208.70850	       4.8
1233.70715	      13.5
1236.67212	      68.5
1237.68152	      41.6
1242.80859	       5.2
1249.64063	       8.9
1256.97778	      58.8	b (12) (1+)
1261.67786	       5.5
1268.13135	       5.3
1278.91956	       7.1
1283.10010	       3.7
1286.02917	      10.7
1291.75488	       9.1
1329.39575	      16.3
1333.10022	      13.2
1334.77466	      25.6
1342.68420	       6.7
1349.82263	      24.0
1350.87048	      42.7
1355.46277	       7.8
1358.05554	       3.6
1362.64893	      13.3
1373.68457	       4.2
1378.71985	       9.3
1379.56616	       4.9
1380.90088	      10.6
1389.63586	      13.6
1394.67969	      13.4
1406.93884	       8.0
1430.75037	      19.2
1458.85754	      19.0	b (14) (1+)
1460.78931	      14.6
1462.89148	      22.9
1464.89197	      13.5
1471.64905	      16.7
1477.90027	      18.9
1484.01624	      18.8
1493.90430	      14.4
1499.67371	       1.8
1507.94873	       2.9
1518.68835	       7.2
1525.97974	      14.3	y (13) (1+)
1623.04980	       7.0
1701.75916	       5.7
1831.99683	       6.8
1896.66736	      12.2
1942.60181	      15.5
1952.14075	      12.4
