# Supplementary material for: Top-Down and Bottom-Up Identification of Proteins by Liquid Extraction Surface Analysis Mass Spectrometry of Healthy and Diseased Human Liver Tissue
Source: J Am Soc Mass Spectrom. 2014 Sep 3;25(11):1953–61. doi: 10.1007/s13361-014-0967-z (PMC4197381; doi:10.1007/s13361-014-0967-z)
Supplement: Supplementary file 9 — (ZIP 1716 kb) [file 13361_2014_967_MOESM9_ESM.zip › data/QTSGGPVDASSEYQQELER_-7_2_57663.txt]

       m/z	          i	matches
 336.36063	       3.4
 380.25162	       4.0
 398.22546	       8.7
 399.42911	       6.6
 413.19647	      12.9
 415.29248	       4.4
 417.37665	      27.7	y (3) (1+)
 423.12305	       7.8
 452.29346	       6.4
 470.44754	       5.0
 513.42194	       4.5
 514.05768	      26.0
 515.51697	      30.8
 563.95844	      11.9
 567.42828	      12.2
 574.45618	      12.3
 581.21204	       2.3
 582.22095	       2.8
 584.19971	       6.1
 609.54004	      13.4
 610.22742	      31.0	b (7) (1+)-NH3
 611.38794	       4.4
 617.39868	       7.3
 627.42651	       2.1
 654.42590	      11.1
 674.45490	      20.5	y (5) (1+)
 675.42261	      12.4
 680.54242	      30.1	a (14) (2+)-H2O
 681.45154	       8.1
 695.36871	       5.4
 707.39478	      32.4
 708.40979	       1.8
 719.50354	       4.4
 724.50800	       7.0
 725.42102	      18.8	b (8) (1+)-NH3
 742.40222	      18.8	b (8) (1+)
 743.77002	       4.2
 753.58374	       3.9
 756.57867	       4.1
 778.33582	       9.2
 783.86292	      14.4
 784.47406	       8.8
 795.97620	      14.5
 796.63208	       6.6
 797.53882	      18.4
 802.53369	     103.2	y (6) (1+)
 803.38867	      35.1
 811.39233	      27.6
 813.76086	       9.6
 817.01746	      16.8
 821.60120	       7.4
 824.47815	      12.8
 826.47058	      80.8	y (14) (2+)
 841.59058	       1.9
 847.31641	      17.8
 848.44153	       2.8
 849.49243	      25.4
 858.43604	       6.5
 859.75537	      10.4
 865.46790	      18.0
 871.44238	       9.3
 872.65576	       8.2
 873.60046	       6.1
 878.46631	       7.8
 881.68604	      13.4
 883.50867	      38.5	b (10) (1+)-NH3, y (16) (2+)
 884.52112	       4.9
 892.84351	      11.7
 896.99329	     128.3
 897.96680	      96.5
 900.48901	       8.5
 901.51306	       3.8
 905.83179	      11.1
 906.49133	       2.2
 912.62952	      14.8
 919.02063	      20.2
 926.23743	      47.1	y (17) (2+)
 926.92590	      13.7
 927.97437	       4.0
 930.61023	       5.1
 936.61523	      20.4
 945.87048	      82.0	b (18) (2+)-NH3
 946.85437	      16.0
 954.53955	     113.3	b (18) (2+)
 955.54077	      55.6
 965.47949	     103.9	y (7) (1+)
 966.51184	      33.7
 968.00879	      13.2
 970.89905	       9.9
 971.52600	       6.0
 984.66260	      22.9
 989.93408	      13.1
 994.39709	       4.1
1006.21021	      22.1
1009.33020	       8.2
1014.42041	      32.6
1023.22864	      97.7	[M+2H] (2+)-NH3-H2O
1024.04346	      35.8
1024.77588	      65.3
1032.24316	     356.3	[M+2H] (2+)-H2O, [M+2H] (2+)-NH3
1033.16089	      51.3
1036.15161	      18.2
1049.78101	       6.8
1064.59631	      16.1
1081.42017	       4.3
1082.49951	      36.9
1094.50818	      33.9	y (8) (1+)
1095.61755	      41.0
1097.04492	       8.3
1099.47876	       6.5
1100.39526	      17.7
1116.43286	       6.8
1135.44482	       8.9
1164.64978	       4.1
1177.45837	      15.4
1178.50867	       6.6
1181.74585	      35.4	y (9) (1+)
1182.52893	      21.9
1183.54602	       6.3
1185.07813	       4.8
1190.73816	       9.4
1191.67688	       5.7
1210.75415	      37.3
1216.58398	       3.7
1217.79785	       6.6
1251.89673	       6.1
1252.66138	       4.8
1259.07141	      44.3
1261.56970	      13.3
1263.35706	       6.4
1268.58350	      92.1	y (10) (1+)
1269.50378	      26.7
1270.57483	      27.9
1275.49146	      15.2
1279.64734	       6.6
1280.32422	      14.5
1303.96545	       4.0
1312.69531	      18.0
1322.64795	       5.2
1339.55640	     103.0	y (11) (1+)
1340.56677	      18.8
1341.99438	      25.9
1378.24084	      18.0
1382.26477	      25.7
1389.66516	       4.2
1392.55334	      15.1
1396.33887	      20.0
1400.67053	      15.0
1407.87805	       9.1
1408.67297	      10.4
1420.89075	      12.3
1436.64075	      29.9	y (12) (1+)-H2O
1437.69128	      18.2	y (12) (1+)-NH3
1454.82275	      83.7	y (12) (1+)
1455.71375	      48.5
1456.65442	      40.0
1467.93030	       5.4
1497.41943	      58.1
1512.48230	       6.6
1518.39856	       6.9
1547.62988	      21.8
1550.17432	      18.3
1554.66638	       5.5
1568.76660	       4.9
1582.36804	       2.5
1583.74866	      13.4
1629.75977	       9.3
1633.96179	      19.9	y (14) (1+)-NH3
1647.74695	      19.2	b (16) (1+)-NH3
1649.64050	       5.0
1651.92432	      10.2
1679.66260	       7.1
1707.79993	      28.0	y (15) (1+)
1709.74048	      15.4
1853.22473	       8.2
1907.76965	      35.7
1917.52246	       4.8
