# Supplementary material for: Top-Down and Bottom-Up Identification of Proteins by Liquid Extraction Surface Analysis Mass Spectrometry of Healthy and Diseased Human Liver Tissue
Source: J Am Soc Mass Spectrom. 2014 Sep 3;25(11):1953–61. doi: 10.1007/s13361-014-0967-z (PMC4197381; doi:10.1007/s13361-014-0967-z)
Supplement: Supplementary file 9 — (ZIP 1716 kb) [file 13361_2014_967_MOESM9_ESM.zip › data/SVEAAAELSAK_-7_2_54941.txt]

m/z	i	matches
157.28201	11.1
159.08255	196.9	b (3) (2+), a (2) (1+)
160.18375	22.6
165.07759	2.4
168.17197	2.5
169.09314	2.8
171.35788	5.7
175.42700	24.9
178.15503	20.3
182.07985	4.7
183.15175	50.9
183.97009	3.8
185.30109	32.6
187.02121	212.2	b (2) (1+)
193.20425	14.9
196.03961	19.1
197.19040	5.7
198.17583	11.9
199.15619	21.2
200.22392	71.4
201.15887	13.5
202.11786	10.1
207.24857	9.0
208.21429	5.3
210.15915	5.3
211.17529	8.2
213.10596	1.7
215.91869	14.1
218.29111	93.5	y (2) (1+)
219.29251	5.5
221.18030	18.2
222.21851	18.9
223.17398	31.0
225.07318	10.0
226.25484	9.2
227.34798	12.8
228.32170	24.5
230.21133	3.8
233.13486	17.0
235.23459	2.8
237.25800	9.1
238.32285	11.9
241.18634	6.6
242.23703	3.3
243.47699	30.3
244.42596	20.8
246.27892	26.7
249.31848	9.2
251.25452	38.1
252.13048	12.0
256.75677	30.8
258.26276	8.5
260.29486	16.0
262.37085	15.8
263.45001	2.2
266.96695	2.0
269.26324	4.6
270.44495	23.2
271.42603	8.2
272.39520	28.5
273.33466	8.9
276.22388	13.7
277.44196	21.9
278.32483	12.1
280.37866	8.8
281.08136	81.8
282.29865	72.4
283.15912	155.6
284.43106	7.2
285.20709	9.1
286.22281	11.3
287.41156	27.8
288.48022	15.7
290.40872	16.8
291.81351	7.1
292.43549	14.1
294.13800	44.2
296.16644	40.2
298.30194	18.3
299.30499	17.3
300.33264	14.3
301.23279	15.7
303.37939	8.3
304.27121	13.2
305.33704	407.8	y (3) (1+)
306.41522	16.7
311.30359	47.4
314.85413	19.4
315.46320	9.3
316.27390	126.0	b (3) (1+), a (7) (2+)
317.05560	36.9
319.34497	13.0
324.99860	86.0
325.85242	52.3
327.41183	2.4
328.39606	18.7
329.40726	26.1
330.51404	28.5
331.34546	23.4
332.43631	81.9
335.28180	15.7
336.82187	26.2
339.71771	9.9
341.25989	12.9
342.37360	10.3
343.27643	10.2
344.25500	4.7
345.13135	45.4
346.75165	30.9
348.31335	6.2
349.77594	9.3
350.74524	8.7
351.57947	53.9
358.62347	29.5
359.41708	24.5
360.51813	15.9
362.45770	2.9
363.26892	16.3
365.47202	25.1
366.23178	8.3
367.45319	20.8
368.26190	5.6
369.39093	146.3	b (4) (1+)-H2O
370.40912	12.6
371.61853	18.3
372.45880	21.7
376.44885	9.7
377.31104	4.4
378.81665	6.0
379.85797	11.4
381.25732	4.0
382.45096	24.5
383.48151	15.1
384.42691	14.8
386.25757	25.2
387.36499	196.7	b (4) (1+)
388.42355	22.6
389.64642	11.3
390.33514	16.9
392.13721	42.7
393.34479	22.0
394.79279	30.1
395.85773	52.3
396.71069	21.0
397.86029	51.4
398.50586	27.0
400.18640	50.6
400.92767	17.1
401.60052	25.5
402.47644	8.2
403.83337	25.5
404.47754	16.1
405.47540	8.1
406.62958	21.3
408.12250	39.8
410.49268	26.3
411.11926	35.7
412.11572	51.9
414.82794	8.1
415.44995	5.6
416.74194	10.3
417.64886	33.0
418.46606	224.2	y (4) (1+)
419.61487	24.7
420.52008	36.9
421.67413	39.6
422.62305	31.9
423.68658	51.0
424.38525	13.0
425.40735	34.2
426.40509	47.1
428.11658	48.8
429.35339	161.8	b (9) (2+)
430.78680	92.3	a (5) (1+)
431.39996	8.8
432.94214	30.0
434.38977	3.5
436.09814	293.6	y (9) (2+)-H2O, y (9) (2+)-NH3
436.95856	57.8
437.62878	2.8
438.33691	37.0
439.45575	68.9
440.37048	206.4	b (5) (1+)-H2O
441.52557	38.1
442.39362	14.4
443.77319	18.6
445.32184	594.7	y (9) (2+)
446.39874	31.3
447.69989	35.8
448.46680	5.8
449.29199	41.1
451.45715	20.5
453.25330	110.7
454.30652	64.7
455.20129	54.1
456.33105	40.9
457.29218	4.6
458.29425	224.1	b (5) (1+)
459.37207	59.1
460.07990	64.7
462.09088	16.1
464.49585	183.7	b (10) (2+)
465.38068	27.8
466.36200	133.2
467.36340	42.9
468.64447	28.6
469.25714	7.6
470.86133	33.2
472.99792	73.5
474.28021	61.9
475.43756	51.8
476.53021	54.9
477.44147	56.9
478.44910	45.4
479.55493	88.9
481.13361	101.9
481.84479	23.5
484.10767	130.5
485.05774	62.9
485.76923	31.4
487.26117	36.4
488.06128	82.3
489.79968	69.0
490.50842	24.0
491.46576	49.6
493.13867	148.0
494.56226	211.7	y (10) (2+)
495.36688	3.9
496.75146	22.0
498.35065	38.1
500.58624	73.4
501.35742	6.2
502.68378	106.0
503.66882	66.1
504.34790	130.7
505.17084	566.3
506.07251	39.5
506.89844	39.5
508.09949	94.8
508.99811	59.6
509.88269	204.6
511.11963	242.5	b (6) (1+)-H2O
511.89209	201.2
512.80499	70.6
513.44073	43.4
514.17468	170.7
515.46277	94.8
516.72614	121.2
517.77057	239.7
518.99518	79.1
520.30823	575.3
521.20355	710.5	[M+2H] (2+)-NH3-H2O
522.28693	145.3
523.01093	102.3
524.07819	151.9
525.29578	322.5
526.20551	402.9
527.17871	417.2
528.47943	366.4
529.49158	1804.3	b (6) (1+), y (5) (1+)-H2O, y (5) (1+)-NH3, [M+2H] (2+)-NH3, [M+2H] (2+)-H2O
530.43060	446.9
531.95367	648.0
533.02972	153.7
539.15637	24.7
542.19592	4.3
544.34296	12.5
546.15881	12.1
547.31140	265.7	y (5) (1+)
548.39124	95.1
549.35022	10.6
550.49701	3.6
552.01941	81.6
552.89532	11.4
553.57233	11.2
554.26617	11.1
556.14209	39.5
557.63641	11.2
558.57336	40.7
560.97400	43.8
563.57123	40.1
564.89050	36.4
565.49634	36.7
566.69116	32.0
567.39465	59.2
568.46857	31.7
569.35260	16.2
570.67639	33.2
571.52832	16.0
572.86359	87.8
574.93182	39.1
576.96851	75.1
577.83264	11.4
579.42871	6.0
580.09503	6.0
581.82855	58.5
582.78076	39.8
583.53906	8.6
584.45868	75.8
585.71667	67.1
586.59247	57.7
587.65045	65.1
588.98279	33.6
590.51019	7.1
591.60956	15.2
592.38513	37.9
593.39929	18.1
594.38599	23.2
597.38129	26.2
598.48907	64.1
600.27417	106.6	y (6) (1+)-H2O
601.27618	6.3
602.98767	76.5
603.93756	58.3
605.20959	77.2
605.86127	17.1
606.65643	114.1
607.75293	33.9
608.49030	23.5
609.23065	25.9
610.27002	32.1
611.30975	71.3
611.97504	6.9
612.85083	35.9
613.57434	22.6
614.38477	30.1
615.24963	124.5
616.24750	24.0
618.43250	732.1	y (6) (1+)
619.61316	216.4
620.42670	41.9
621.63446	32.6
622.41785	190.1
623.40717	10.2
624.22412	36.7
624.95422	65.5
626.34174	92.8
627.24139	147.9
628.39575	28.0
629.47644	45.8
630.46692	3.2
631.43658	77.8
632.43201	18.1
633.63544	8.3
635.33319	48.3
636.32745	63.8
637.70618	64.7
638.50848	38.5
639.35004	35.3
640.47717	73.6
641.59192	75.0
642.50214	116.3
644.86182	136.5
645.60364	55.0
646.61682	207.6
647.52728	39.9
648.46082	40.1
649.48145	22.0
651.09003	114.2
652.19531	137.0
653.04108	43.0
654.01007	34.1
654.72412	25.6
656.15747	8.6
657.13324	99.7
658.38409	171.7	b (7) (1+)
659.94873	54.9
662.35730	157.0
663.55237	49.6
664.42377	18.0
665.79248	82.5
667.15015	23.5
668.21570	20.3
669.16705	50.3
670.82874	53.7
671.52832	75.0
672.44336	91.3	y (7) (1+)-NH3
673.10498	34.3
673.88129	53.9
674.49933	64.3
675.57013	51.4
677.02844	30.1
677.69794	77.6
679.05743	66.0
680.66479	73.3
681.97839	652.4
682.89709	187.1
684.39166	135.9
685.39966	33.1
686.40155	23.2
687.48383	51.2
688.53082	88.3
689.46375	505.2	y (7) (1+)
690.59827	195.3
692.25647	67.4
693.68835	107.6
694.45795	16.2
695.84167	22.2
697.04254	37.5
698.67902	248.0
699.46399	61.3
700.55518	83.6
701.43109	6.2
703.38599	46.1
704.58875	78.9
707.24469	624.2
708.01917	327.0
708.91620	14.8
709.99445	29.7
711.25354	42.3
712.00903	40.4
712.95496	22.4
714.57953	24.2
715.84613	21.1
716.65570	122.8
717.52271	41.1
718.53723	6.6
720.22369	74.8
721.01563	111.3
721.73029	118.8
722.57385	56.9
723.31122	7.1
725.64246	272.5	a (8) (1+)-H2O
726.56909	186.6
727.41852	24.5
728.80670	47.8
730.54010	40.7
731.63544	44.9
732.53290	17.1
734.29993	89.5
735.31042	134.3
737.11176	12.5
738.36646	56.4
739.94244	22.9
740.92761	63.5
742.33240	32.1
743.43872	119.7	a (8) (1+), y (8) (1+)-NH3
744.19672	31.3
745.35992	11.4
746.86969	25.2
747.52539	19.8
748.57721	14.1
749.45380	22.9
751.04901	45.2
751.79242	4.7
753.40375	96.1	b (8) (1+)-H2O
754.70685	12.4
755.52228	41.2
756.97906	22.5
758.73450	30.6
759.62262	37.9
760.64050	419.7	y (8) (1+)
761.60229	258.0
763.04547	148.7
764.33673	31.2
765.61267	7.4
766.48352	21.5
769.48590	17.8
771.44885	282.4	b (8) (1+)
772.51721	113.5
773.57788	36.6
774.51379	6.0
775.73407	2.9
776.77826	3.9
777.51471	10.0
778.68616	3.1
779.41412	2.0
780.35541	23.2
784.50610	3.6
785.42798	1.5
786.20801	45.4
787.51849	20.1
790.55304	24.0
791.58972	2.7
792.57404	11.9
793.46338	7.5
794.38904	20.9
795.55359	11.8
796.45392	10.1
798.50946	13.0
799.51715	29.4
800.85248	35.2
802.52625	13.7
803.13000	11.5
804.57477	12.8
805.43445	9.0
807.57043	21.3
808.43671	6.6
809.43195	7.7
810.75934	9.1
811.43152	11.3
812.28851	10.5
813.54523	57.1
814.43524	22.8
815.55786	3.1
816.40717	14.2
817.18817	15.6
822.48779	14.3
823.58252	12.5
824.61584	8.8
826.68347	8.7
829.67468	13.8
831.00861	13.5
831.73486	10.0
832.69812	68.5
833.67175	144.4
834.67188	84.8
835.79382	68.2
837.56409	8.3
839.27399	6.3
840.65784	80.9
844.47498	2.2
845.59991	5.4
847.51984	4.4
848.56561	11.7
849.56110	235.8
850.56793	26.0
853.42926	2.1
855.50787	21.3
856.76825	19.2
857.47406	8.4
858.43774	293.3	b (9) (1+)
859.58350	108.6
860.69427	22.9
862.26733	3.0
864.56073	16.7
865.85590	5.4
871.67395	32.0
872.61310	20.9
874.70734	19.8
875.45447	12.2
876.75116	8.4
877.47162	2.7
878.48187	5.4
882.02808	4.7
882.77740	12.1
884.66772	11.7
885.50500	22.0
888.36707	15.6
889.56738	1177.1	y (9) (1+)
890.45776	528.5
891.25958	6.7
892.59076	10.3
893.61572	23.9
902.76563	6.4
904.59009	5.9
905.80249	43.0
906.62036	17.2
911.41614	44.0
917.42725	3.0
918.46252	13.4
928.59796	32.5
929.48041	4.4
933.56110	3.3
943.68500	5.2
944.58380	18.4
945.64038	24.9
946.44086	1.7
947.99579	21.4
948.68256	102.3
950.60223	17.3
958.49469	14.4
960.79181	4.5
961.65289	4.9
962.67694	8.7
970.58075	17.5
978.74463	30.1
985.69617	36.2
986.70288	24.1
987.44690	15.0
999.64417	12.4
1004.49756	5.4
1005.36426	3.0
1018.29065	5.7
1020.69769	3.9
1021.64758	28.2
1022.36066	19.9
1025.91040	6.4
1035.45105	4.3
1042.64771	15.5
1049.47559	10.4
1051.62976	9.1
1057.51746	21.7
1075.96240	12.2
1080.55847	7.2
1086.72986	3.8
