# Supplementary material for: Top-Down and Bottom-Up Identification of Proteins by Liquid Extraction Surface Analysis Mass Spectrometry of Healthy and Diseased Human Liver Tissue
Source: J Am Soc Mass Spectrom. 2014 Sep 3;25(11):1953–61. doi: 10.1007/s13361-014-0967-z (PMC4197381; doi:10.1007/s13361-014-0967-z)
Supplement: Supplementary file 9 — (ZIP 1716 kb) [file 13361_2014_967_MOESM9_ESM.zip › data/DLFLDLIADVMFGVPSVIVAR_-7_2_58162.txt]

m/z	i	matches
225.23691	10.9
229.18639	10.0
271.11133	10.6
276.40149	4.7
281.43909	4.5
284.22400	7.3
286.53384	2.5
288.21411	2.7
291.25687	4.1
296.36111	16.3
313.46713	2.0
314.33371	15.1
331.42850	15.5
343.40274	9.4
345.68872	14.8
346.44846	5.8
353.42392	7.8
367.27637	4.6
369.36551	29.1
371.49658	62.8	y (7) (2+)
372.39172	6.7
373.41068	18.6
376.33243	23.2
377.29953	10.8
405.37527	4.7
407.27090	4.9
421.02869	16.2
433.33664	4.2
438.37024	5.5
452.38483	10.4
458.70154	14.7
459.46948	6.0
466.36060	8.4
472.74951	18.1
486.35388	8.7
489.39679	15.6
491.13324	8.3
512.35876	10.6
513.40619	22.7
516.34259	9.4
519.09015	14.9
522.89227	73.2	y (10) (2+)
534.48999	4.0
544.24457	8.3
550.35602	14.4
552.20795	3.8
555.41376	4.9
557.52905	13.1
558.42645	9.0
564.31757	15.6
588.49835	29.7
591.51367	3.2
592.67975	9.7
596.53839	15.0
598.41229	6.1
601.30157	8.4
604.32977	15.2
610.52197	13.3
613.48615	4.6
615.63379	34.9
618.35248	8.8
620.51453	6.7
621.29150	9.0
622.42590	19.0
629.94989	16.2
631.56024	6.0
639.33405	5.7
643.64838	6.2
644.55225	12.5
645.44702	5.3
647.01160	15.0
648.37524	7.3
649.25470	8.4
649.99963	34.1	b (18) (3+)
661.94537	20.5
664.25885	15.3
671.62201	22.4
673.47144	8.3
676.00830	4.7
678.04736	5.3
679.09485	5.3
680.43054	6.3
682.75922	3.8
686.49835	3.2
688.52014	6.9
689.51788	9.5
692.48846	23.9
695.81097	74.2	y (13) (2+)
699.54852	23.4
700.46008	14.1
703.13580	14.5
706.50867	3.2
712.62537	8.3
717.57489	24.2
719.21143	43.7	y (20) (3+)-H2O
720.63434	66.1	y (20) (3+)-NH3
722.09918	9.1
726.31390	43.0	y (20) (3+), b (13) (2+)
728.61517	27.8
729.53870	30.2
730.76489	83.0	y (14) (2+)
731.58386	66.1
732.37872	31.8
734.46832	24.5
735.68286	4.5
737.64124	11.6
740.34924	6.8
741.60571	599.8	y (7) (1+)
742.71100	183.7
743.71033	11.6
745.64215	25.3
746.59760	38.0
747.48022	46.6
755.03217	3.8
763.51056	16.6
764.13501	29.4
765.50397	9.8
770.52283	11.1
771.60144	9.2
772.53149	6.1
775.62506	111.6	b (14) (2+)
776.54944	16.6
780.46826	4.0
787.79022	107.8	y (15) (2+)
790.60297	5.3
792.51373	7.0
796.67413	3.5
802.49756	20.2
805.49548	3.4
812.72205	56.1	b (7) (1+)-H2O
822.33942	19.1
830.52423	57.4	b (7) (1+)
831.58862	26.1
832.48718	8.6
833.61951	7.7
840.81952	39.7	y (8) (1+)
844.22046	10.3
849.60962	3.4
856.63495	4.9
859.68512	14.4
868.94281	30.9
880.61115	8.4
884.53485	21.2
888.36359	4.6
893.42902	16.3
896.72729	13.7
897.73193	126.5	y (9) (1+)
898.62073	49.6
901.67279	93.3	y (17) (2+), b (8) (1+)
902.76666	9.5
905.58832	3.2
907.60675	4.7
908.51593	29.3
913.67560	48.1
917.64642	28.3
918.62701	4.5
928.43799	9.4
930.60522	34.5
931.73889	10.6
950.47607	28.4
958.18878	5.5
962.24548	5.6
963.54907	18.8
971.61456	5.2
973.78107	72.6	b (18) (2+)
974.54346	10.5
985.52899	19.1
995.65100	6.9
1002.68872	32.3
1005.54163	10.2
1013.96893	19.9
1016.52704	3.3
1017.69647	17.2
1018.67847	14.9
1023.94946	53.2
1031.65833	18.5
1037.15930	20.4
1044.79126	41.2	y (10) (1+), a (20) (2+)
1045.63892	34.3
1061.68188	14.0
1063.03857	18.4
1067.21118	4.7
1075.56458	4.9
1083.42310	8.8
1110.58301	12.3
1111.68591	14.0
1115.63867	58.2	b (10) (1+)
1116.54346	20.3
1145.65002	2.9
1157.83984	4.7
1174.64832	7.3
1228.71606	11.8
1246.60608	30.4	b (11) (1+)
1247.67163	37.1
1252.89282	2.6
1295.84766	6.8
1322.06616	24.4
1322.80786	10.4
1337.55847	15.2
1345.26282	5.3
1375.83093	12.1
1394.52954	5.3
1432.72791	3.8
1433.98657	2.3
1436.84656	27.4
1450.02637	8.3
1450.88586	45.9	b (13) (1+)
1451.84790	29.1
1502.88721	11.4
1549.74683	59.2	b (14) (1+)
1550.71765	12.7
1552.05444	11.6
1719.00098	9.8
