# Supplementary material for: Top-Down and Bottom-Up Identification of Proteins by Liquid Extraction Surface Analysis Mass Spectrometry of Healthy and Diseased Human Liver Tissue
Source: J Am Soc Mass Spectrom. 2014 Sep 3;25(11):1953–61. doi: 10.1007/s13361-014-0967-z (PMC4197381; doi:10.1007/s13361-014-0967-z)
Supplement: Supplementary file 9 — (ZIP 1716 kb) [file 13361_2014_967_MOESM9_ESM.zip › data/DLFLDLIADVMFGVPSVIVAR_-7_4_51804.txt]

m/z	i	matches
215.10257	7.1
217.27800	9.9
229.10333	6.0
249.18138	9.9
274.58835	5.3
294.63287	9.7
295.65518	5.7
331.22437	3.8
345.33380	3.4
346.28632	6.5
350.20825	36.8	b (6) (2+)-H2O
359.97623	11.0
366.49182	8.1
371.46320	42.6	y (7) (2+)
380.30890	3.5
383.33154	1.9
431.57278	2.7
435.20087	7.2
447.21432	4.8
458.39783	49.9	y (4) (1+), y (13) (3+)-NH3, y (13) (3+)-H2O
459.62042	10.1
470.29346	21.0
485.53754	12.8
489.49316	16.8
491.46600	12.6
496.10315	1.6
510.44769	7.4
512.40295	18.7
513.28577	4.0
517.32367	11.5
521.55627	6.3
523.86102	17.8
528.57697	7.9
531.33154	4.6
532.27618	8.5
533.23047	9.5
534.24719	9.4
550.51013	22.0
551.26276	6.7
553.49316	4.6
564.40393	11.3
572.32941	2.3
573.14789	2.7
578.59045	2.5
581.88959	20.1
583.88434	11.9
586.38013	7.3
587.45898	8.1
588.97070	12.2
593.34216	5.8
602.58850	10.0
603.36121	31.1
604.38055	27.0
605.64209	22.0
614.29028	4.5
616.66302	14.6
621.41888	5.0
623.72412	5.6
624.67596	19.5
631.43469	8.8
632.44141	9.8
634.55536	8.5
635.74493	3.3
639.42255	6.9
644.52490	4.9
645.47491	7.8
649.38776	14.2
650.72028	51.1
654.54230	10.5
657.86450	16.1
659.43329	12.4
661.56616	10.2
663.42700	5.8
671.52045	2.9
674.37286	17.1
675.45599	8.8
677.90546	8.6
679.42444	8.7
683.59381	19.9
690.63104	29.4
692.46185	18.0
693.38385	23.1
696.00690	90.6	y (13) (2+)
697.44708	28.3	b (12) (2+)
698.50916	4.7
699.52173	3.8
701.50208	2.2
702.57520	3.9
704.56122	8.0
706.64587	2.7
707.26221	5.9
708.10968	4.2
711.23151	16.7
712.18896	28.5
712.92975	6.4
715.89429	16.3
717.64545	27.2
718.51495	4.4
719.79565	22.9
720.42242	24.6
721.34753	20.6
722.58398	21.8
723.70618	3.8
724.52338	7.0
725.95367	32.5	y (20) (3+), b (13) (2+)
728.43317	40.2
729.09216	4.3
730.88708	16.4
731.50336	51.8	y (14) (2+)
733.92645	13.7
734.63354	5.9
735.46954	14.5
736.40979	15.1
738.62970	20.6
739.43158	4.9
741.53156	545.4	y (7) (1+)
742.57483	301.7
746.49603	75.3
747.39819	84.3
748.57953	8.8
763.65320	10.9
765.41833	12.3
773.11627	25.9
775.57397	58.6	b (14) (2+)
776.50964	38.5
785.98865	10.4
787.61902	14.5
788.59973	9.1
807.31146	7.7
808.43677	4.2
812.60126	9.6
814.31616	6.1
815.93604	8.9
818.62018	8.7
821.44049	7.1
825.58783	10.1
830.47424	81.8	b (7) (1+)
831.53241	17.7
832.42621	13.5
834.64612	18.8
835.50610	4.9
840.83380	57.0	y (8) (1+)
841.63049	15.6
842.68201	4.6
883.51300	2.7
884.46301	4.6
897.68921	48.0	y (9) (1+)
898.45612	11.4
900.93768	13.0
901.69208	74.9	y (17) (2+), b (8) (1+)
902.30133	7.7
903.02045	16.4
908.19385	23.8
909.09888	24.9
917.75623	14.6
923.58221	18.6
929.96204	6.5
938.57733	15.1
939.44775	4.0
974.56635	10.5
985.71051	5.6
1016.69305	9.7
1017.63995	34.3
1019.47113	12.1
1021.13867	10.9
1022.55432	7.3
1023.77203	36.9	b (19) (2+), y (19) (2+)-NH3
1032.04016	24.8
1044.96851	33.5	y (10) (1+)
1045.80750	10.3
1053.64465	16.4
1061.74512	14.5
1062.62256	3.7
1082.71289	2.4
1092.04114	18.1
1097.71240	4.1
1115.65430	33.0	b (10) (1+)
1116.64917	12.4
1132.55640	2.3
1141.62109	11.1
1158.03027	7.4
1159.75146	7.2
1174.72009	10.3
1176.78601	3.8
1192.09216	13.0
1223.58716	18.7
1247.48706	41.5
1250.50720	9.9
1297.86719	2.8
1320.88782	13.4
1337.87781	11.6
1338.79248	11.8
1340.07776	2.7
1382.60498	2.8
1394.24182	10.0
1450.91907	8.5
1451.86365	60.0
1452.81738	16.7
1549.74011	48.7	b (14) (1+)
1550.88416	5.7
1551.94507	5.9
1574.11377	9.6
