# Supplementary material for: Top-Down and Bottom-Up Identification of Proteins by Liquid Extraction Surface Analysis Mass Spectrometry of Healthy and Diseased Human Liver Tissue
Source: J Am Soc Mass Spectrom. 2014 Sep 3;25(11):1953–61. doi: 10.1007/s13361-014-0967-z (PMC4197381; doi:10.1007/s13361-014-0967-z)
Supplement: Supplementary file 9 — (ZIP 1716 kb) [file 13361_2014_967_MOESM9_ESM.zip › data/ALVSAQWVAEALR_-7_2_55811.txt]

m/z	i	matches
199.12944	3.4
211.00539	3.2
212.12268	6.1
216.33891	4.1
228.18657	5.3
229.25031	3.9
230.23755	5.3
232.28574	25.3
234.36153	6.4
239.11235	33.9
240.33984	18.0
241.25792	6.3
243.62787	1.9
245.49327	10.7
246.32207	13.6
251.10281	5.4
252.15881	3.1
254.29330	7.3
255.20108	8.2
258.33768	15.1
266.45795	4.9
267.18066	5.1
280.35431	14.5
282.57104	18.4
283.17383	8.9
284.35095	55.4	b (3) (1+)
287.34177	5.7
288.24011	72.3	y (2) (1+)
290.58365	10.2
293.26367	4.4
297.43512	9.7
299.34448	4.7
304.36191	1.9
306.22714	4.4
308.39081	3.4
310.41846	4.8
313.23099	9.2
314.94528	9.1
319.12665	4.4
320.31299	13.3
324.60004	24.7
325.34827	68.0	a (4) (1+)-H2O
326.45166	44.3
327.49844	16.9
328.26096	3.7
331.47528	22.1
334.58105	2.4
339.21875	15.9
340.42770	6.3
341.68280	4.6
343.29913	29.1
345.41589	6.2
346.25171	2.3
347.41956	3.9
348.41846	6.3
349.45724	8.8
352.38312	11.6
353.59399	19.1
354.42999	2.7
356.18948	10.1
359.31445	319.5	y (3) (1+)
360.40930	26.1
361.12769	9.3
362.43634	12.7
363.30023	12.3
364.31824	12.4
367.28159	17.0
370.60278	10.4
371.36050	89.5	b (4) (1+)
372.27252	10.2
379.46548	11.3
380.23883	1.9
381.19794	6.2
382.29669	7.3
384.28796	17.6
385.45251	9.3
386.41736	29.5
389.41754	10.1
390.35291	6.1
393.40158	5.2
394.43597	8.3
395.25409	8.4
396.46844	31.1
397.46527	5.6
401.51797	5.4
407.26233	3.6
407.95398	12.2
408.71094	9.8
410.48645	11.7
414.33615	40.0
415.48724	45.3
420.60626	4.1
421.29163	5.1
422.45474	13.2
424.37628	80.5	b (5) (1+)-H2O
425.47235	17.3
427.44699	12.0
432.43365	4.8
436.07373	19.4
437.72906	49.0
438.42218	23.5
439.44855	12.3
441.56165	17.8
442.48932	117.6	b (5) (1+)
443.52979	6.4
447.55359	5.0
448.51678	3.3
451.46606	24.4
452.39441	8.8
453.35522	48.1
455.41132	12.4
456.20483	6.1
457.37360	8.2
459.50873	20.0
460.47235	12.2
461.36298	12.7
463.41870	10.2
464.42841	11.8
465.78723	13.2
467.28949	15.4
469.31140	15.4
470.21851	23.1
471.39825	26.0
476.47113	9.1
477.36267	33.8
478.34180	26.4
480.18781	5.4
481.37817	11.0
486.62097	3.2
487.39032	31.5
488.39319	605.2	y (4) (1+)
489.33649	87.5
490.99829	6.7
493.70538	10.5
494.52740	11.3
496.24530	6.6
500.31598	6.3
501.36847	9.3
503.35461	41.6
506.27783	4.8
507.45166	18.7
511.28925	14.6
513.96106	29.7
516.35236	4.3
517.54779	12.0
518.66748	2.5
521.30463	20.8
522.53290	2.5
524.54437	7.1
525.53125	23.2
528.43677	10.4
531.23993	4.9
533.31042	36.9
534.63580	13.2
535.34271	10.7
536.40521	11.2
539.35376	7.0
540.42059	27.9
541.28412	11.8
542.46753	16.4
543.40393	8.5
544.47681	7.0
545.29254	26.7
547.09534	25.8
547.89191	5.3
550.23669	14.6
552.37280	65.5	b (6) (1+)-H2O
553.33612	13.7
555.60199	17.9
556.36493	3.6
558.36499	23.5
559.36176	692.0	y (5) (1+)
560.40350	169.0
561.26849	5.1
562.08228	52.5
563.63446	13.3
564.74896	33.5
565.93414	52.9	y (10) (2+)
567.52411	31.2
568.55035	11.8
570.37616	358.3	b (6) (1+)
571.49310	121.5
572.36664	19.1
573.35651	52.6
574.95593	3.6
575.69720	17.8
576.35095	16.5
577.37360	4.6
578.53009	49.0
580.86389	15.1
583.37036	5.9
584.37708	6.0
586.19183	3.5
587.44525	7.7
588.40582	6.1
589.30963	15.3
590.70227	48.7
591.32562	5.7
592.36536	36.2
593.13861	16.0
594.73798	78.6
599.35120	6.3
602.52295	33.5
603.44141	57.1
606.66364	46.2	y (11) (2+)-H2O, a (12) (2+), y (11) (2+)-NH3
610.66724	15.1
612.59302	20.2
615.35663	442.7	y (11) (2+)
616.00403	298.7
619.34131	26.4
620.49994	5.3
622.52997	3.6
623.48895	41.4
624.49268	32.3
625.51123	10.2
626.69733	19.9
627.36853	7.9
628.40491	37.1
629.41174	11.2
631.64325	15.3
632.44489	29.0
633.48535	53.4
634.56317	4.7
636.46545	5.6
637.51758	7.7
639.28973	73.0
640.34454	51.6	y (6) (1+)-H2O
641.65192	33.0
643.33295	7.4
644.50238	19.1
645.27307	36.3
646.45746	77.1
647.51514	29.6
648.42853	16.3
649.93457	84.4
651.13245	61.8
654.53424	97.9
655.37616	21.9
656.41827	12.9
657.48950	58.7
658.50885	345.1	y (6) (1+)
659.49982	155.9
661.43140	63.4
662.43280	38.0
663.48462	107.7	y (12) (2+)-H2O, y (12) (2+)-NH3
664.39001	49.4
665.39410	9.4
667.29138	14.6
668.21991	82.8
671.35468	133.2	y (12) (2+)
672.44659	110.3
673.41754	18.4
675.32843	12.2
676.81628	16.9
677.55487	49.4
678.64301	9.3
680.28339	69.7
681.09857	37.8
682.86621	11.2
683.60663	5.6
684.51385	21.7
685.73425	76.8
686.47070	50.5
688.65015	52.2
689.38843	197.1
690.35883	587.5	[M+2H] (2+)-NH3-H2O
691.16760	74.6
693.16504	109.5
696.68494	51.6
698.28674	522.7	[M+2H] (2+)-NH3, [M+2H] (2+)-H2O
699.22003	310.9
700.10516	41.9
700.83105	28.4
701.53809	27.3
711.70056	3.4
714.48175	6.0
718.56451	58.4
719.64948	4.3
720.52844	15.6
721.61932	43.8
723.55902	7.5
728.39716	21.4
729.60150	23.5
733.17969	3.3
737.47150	52.3
738.70428	144.9	b (7) (1+)-H2O, b (7) (1+)-NH3
739.44415	12.2
740.57190	18.8
742.68127	35.7
743.41754	5.6
744.32965	20.4
745.77850	57.2
747.47809	12.0
749.81342	3.1
752.40564	9.3
756.46509	231.6	b (7) (1+)
757.48914	83.0
758.24567	42.1
762.72308	51.7
768.67615	19.4
769.76422	12.0
772.43530	7.7
774.50195	47.7
775.54077	3.8
777.05286	14.2
777.74054	23.6
779.74091	26.7
784.48792	17.5
785.78680	97.3
786.46948	72.7
787.48016	23.9
789.87775	38.5
792.55042	64.9
794.33356	2.0
796.54407	7.4
797.51129	37.2
798.67865	18.9
800.62335	7.1
804.56567	12.1
809.28375	48.7	a (8) (1+)-H2O
810.06909	40.0
811.90729	33.5
812.69031	9.8
813.57037	11.7
814.48828	16.0
816.96631	5.8
820.14819	81.5
821.49384	101.8
823.56097	9.9
826.83032	28.1
827.74902	42.7	a (8) (1+), y (7) (1+)-NH3
828.49463	19.1
829.66418	18.2
836.49866	41.6
837.69348	81.2	b (8) (1+)-NH3, b (8) (1+)-H2O
838.60236	58.8
839.41675	33.1
840.80444	17.3
841.71118	102.4
842.84717	193.5
844.55914	851.8	y (7) (1+)
845.52283	360.8
847.63385	10.1
848.38348	15.3
852.63861	3.5
853.46515	6.2
855.52795	429.7	b (8) (1+)
856.52203	185.7
857.25464	33.2
858.70685	63.6
861.14740	28.8
862.81403	22.2
863.46167	18.6
866.58948	47.3
867.86884	37.6
869.65466	21.7
871.59100	6.6
872.23773	13.3
874.73071	31.0
876.16522	6.7
878.15039	27.5
884.14655	38.2
886.21179	47.4
889.63513	21.4
890.59186	21.7
891.47552	9.3
893.72662	9.1
897.48303	8.9
898.74152	134.4	a (9) (1+)
899.66693	52.5
900.83990	5.4
901.48206	4.3
903.06812	4.7
903.94904	40.9
908.57520	50.0	b (9) (1+)-H2O
909.70392	53.7	b (9) (1+)-NH3
914.51062	7.6
915.98364	5.6
916.78021	18.4
917.61786	8.1
924.57635	9.0
926.60742	332.8	b (9) (1+)
927.61737	155.0
928.62555	23.7
934.08295	17.5
938.55878	21.9
939.56256	20.5
940.63251	3.6
942.54431	25.5
943.60980	25.7
944.63770	20.2
945.68176	27.0
946.47980	10.7
947.49054	22.2
952.59631	11.4
953.81335	43.5	y (8) (1+)-H2O
954.62958	6.4
955.57196	58.9	y (8) (1+)-NH3
956.63513	43.5
962.47876	6.9
965.76862	33.2
966.57104	15.2
967.61108	9.5
969.63898	5.8
972.58972	734.2	y (8) (1+)
973.61969	283.5
980.52283	2.9
983.64221	17.7
984.62921	37.3
985.40289	9.2
986.63715	28.6
987.39380	7.8
988.08301	21.3
989.55164	18.1
993.52277	4.8
994.43787	48.0
996.74048	14.2
998.55640	9.8
1003.43091	5.0
1009.51697	14.3
1010.73926	18.7
1012.36377	31.8
1013.02002	29.9
1014.60919	16.0
1017.17365	23.9
1020.39050	10.6
1026.68738	50.6	y (9) (1+)-NH3
1027.50659	4.5
1035.66150	14.0
1037.72839	66.9	b (10) (1+)-NH3, b (10) (1+)-H2O
1038.59131	63.0
1039.36560	4.3
1040.65515	9.7
1042.89612	5.5
1043.68579	196.4	y (9) (1+)
1044.70032	100.4
1045.56189	19.3
1050.48535	4.4
1051.88770	7.9
1053.52173	17.4
1054.62305	13.5
1055.53137	221.6	b (10) (1+)
1056.63257	103.5
1057.56152	2.9
1066.57324	8.2
1067.19983	3.6
1068.69849	20.0
1069.67542	18.9
1070.47327	35.3
1071.50049	3.1
1094.71936	7.6
1096.04333	23.0
1097.66272	3.2
1099.72058	12.3
1105.56702	5.9
1108.71875	46.5	b (11) (1+)-H2O
1109.45605	34.3
1111.69336	8.8
1113.28198	91.4	y (10) (1+)-H2O, y (10) (1+)-NH3
1114.72620	8.7
1119.98901	17.0
1125.36365	24.9
1126.71851	185.6	b (11) (1+)
1127.59326	70.7
1128.82922	6.0
1130.64893	663.0	y (10) (1+)
1131.67590	398.0
1136.76892	11.8
1140.66357	9.5
1141.50134	9.6
1145.79553	17.9
1147.49207	8.1
1152.57996	12.0
1153.58215	10.2
1162.79907	7.7
1164.42017	3.1
1181.65698	8.5
1182.89221	8.5
1183.78809	16.2
1186.07446	5.2
1186.89722	14.5
1187.64111	9.0
1199.59180	11.1
1204.70349	4.0
1211.92920	8.8
1212.67017	14.4
1217.57239	5.1
1220.89465	9.0
1221.76038	90.1	b (12) (1+)-H2O
1228.49646	9.5
1229.71729	66.1	y (11) (1+)
1230.49878	27.2
1238.89648	95.4
1239.76257	497.2	b (12) (1+)
1240.79272	237.9
1241.59302	17.6
1255.67236	16.1
1273.69214	5.2
1284.68079	20.7
1300.62061	8.8
1424.57263	5.9
