# Supplementary material for: Top-Down and Bottom-Up Identification of Proteins by Liquid Extraction Surface Analysis Mass Spectrometry of Healthy and Diseased Human Liver Tissue
Source: J Am Soc Mass Spectrom. 2014 Sep 3;25(11):1953–61. doi: 10.1007/s13361-014-0967-z (PMC4197381; doi:10.1007/s13361-014-0967-z)
Supplement: Supplementary file 9 — (ZIP 1716 kb) [file 13361_2014_967_MOESM9_ESM.zip › data/LPIFIADAFTAR_-7_4_25389.txt]

m/z	i	matches
193.06606	7.4
199.12042	2.6
205.23135	2.8
209.45810	5.3
211.04405	12.5
212.24417	2.8
213.18579	3.1
216.29539	5.8
217.17804	10.0
221.14005	9.3
228.30124	14.6
230.10983	2.9
233.47237	21.1
234.33919	9.3
236.19070	4.6
241.26868	7.0
251.44313	15.0
252.06740	4.6
261.10773	18.1
262.38367	17.4
279.40009	11.5
287.50250	4.7
289.23517	15.4
296.34827	7.7
298.28741	2.7
303.41281	5.4
305.29092	10.3
306.18585	2.7
312.24542	6.3
314.33954	13.1
317.27234	6.5
323.29626	30.5
324.54370	37.3	b (3) (1+)
325.42212	6.7
326.37408	11.2
327.32019	22.4
328.29352	4.5
329.21210	4.3
339.15515	2.8
341.41608	17.6
342.36871	9.5
344.41974	10.6
347.22345	20.7
348.61353	4.3
355.39081	16.4
358.34808	116.1
359.33008	14.3
360.64172	17.0
362.36859	12.4
367.02295	2.6
371.34741	10.6
374.35767	20.2
377.36285	2.4
380.58444	4.0
385.15540	10.3
386.42621	8.0
393.25427	3.9
397.41571	11.1
398.67319	6.1
399.43130	6.0
403.32791	13.0
407.29517	9.1
408.25586	16.2
410.41260	4.0
411.37408	33.8
414.25708	3.8
415.35834	16.8
417.44077	9.5
420.35641	4.9
425.35864	15.9
426.39417	8.4
427.44226	12.9
429.30292	6.2
431.40778	2.2
437.38538	37.1
438.12402	2.6
440.20441	10.4
442.42236	25.0
443.51038	102.8
444.23401	16.2
445.28729	35.1
446.85449	6.0
448.94269	33.5
450.47192	6.2
451.31567	13.2
452.37811	21.6
453.22577	20.0
453.85724	5.6
455.27472	10.7
456.35120	11.8
461.58478	4.7
463.40991	6.7
464.29474	8.0
465.46509	9.5
466.30823	7.7
467.48273	6.2
470.60938	39.8
471.40717	196.9	b (4) (1+)
472.50281	19.0
473.11890	2.9
476.72992	14.4
477.53992	17.5
480.29620	27.9
481.34711	7.3
483.28833	6.6
487.39893	5.6
490.31439	15.8
492.75409	4.3
494.35950	54.2	b (9) (2+), y (4) (1+)
495.42676	13.3
497.39343	14.7
499.27563	3.9
500.16284	5.7
501.36090	14.6
504.40112	6.7
505.35620	10.2
506.26019	7.6
507.62421	7.6
508.45605	12.5
513.31409	10.0
514.36493	17.9
516.08618	11.1
519.45471	5.9
521.38776	4.3
522.34229	22.5
523.02338	13.5
524.33270	9.3
525.26324	19.5
526.34808	49.4
530.35358	1.9
534.33679	3.0
535.17004	6.0
536.56805	7.8
538.35419	6.9
539.36243	18.7
540.50745	27.3
542.26917	22.7
542.90247	28.5
544.34943	2.0
545.42505	7.7
547.19427	21.8
549.79626	27.2
551.40485	3.2
552.89069	43.6
554.17010	46.4	y (10) (2+)-H2O, y (10) (2+)-NH3
555.17578	5.2
556.50598	147.6
559.25006	5.0
560.37134	32.3
562.17578	6.0
565.49316	138.6	y (5) (1+)
566.41211	16.7
568.30292	19.7
569.42194	27.4
571.76733	37.0	b (11) (2+)-H2O
574.23981	4.8
577.36255	10.1
579.35773	35.1
582.80664	20.5
583.45465	23.6
584.49933	101.8	b (5) (1+)
585.46918	35.4
586.56372	16.3
587.75580	21.6
588.53339	2.5
589.28516	17.0
590.41443	5.9
591.60663	33.3
592.45874	95.9
595.28772	13.8
596.54059	13.2
597.34656	15.8
602.48932	10.1
604.45062	36.4
605.39240	80.0
606.55444	34.4
607.43823	15.5
608.54840	17.3
610.17944	25.6
611.67834	337.0	y (11) (2+)
612.29602	46.4
614.70197	14.9
615.42828	33.1
616.50873	28.9
618.17261	3.5
621.66577	27.5
623.21722	234.1
624.33539	68.8
627.71777	8.4
628.44269	26.4
632.44135	34.5
633.51477	114.4
635.47327	10.1
636.55249	18.7
638.84937	38.4
639.51538	12.0
640.44495	17.0
645.11707	31.7
646.59753	10.0
647.29950	15.8
648.22876	17.8
649.42810	107.6
650.43121	558.0	[M+2H] (2+)-NH3-H2O
651.45746	186.6
652.14557	10.9
653.35559	79.5
654.91089	62.9
655.58148	137.5	b (6) (1+)
656.51563	50.7
657.53528	1.6
658.87592	128.2	[M+2H] (2+)-NH3, [M+2H] (2+)-H2O
659.64526	104.4
660.95142	29.2
667.48578	189.4	[M+2H] (2+)-H, [M+2H] (2+)
668.62958	79.6	[M+2H] (2+)+H
677.23798	12.1
680.43231	241.1	y (6) (1+)
681.33191	81.5
685.55884	14.2
689.53381	6.7
691.36383	33.6
705.11707	18.6
706.49951	9.2
708.45630	7.6
709.63196	41.6
712.85571	27.9
716.67633	6.3
718.14240	80.6
719.55389	53.1
720.34998	32.3
724.45361	13.2
725.56451	5.0
726.16711	45.1
728.36621	12.4
733.39362	53.2	y (7) (1+)-H2O
734.13556	42.1	y (7) (1+)-NH3
735.45605	18.0
739.55994	62.2
741.09680	12.7
742.41272	17.4
745.61914	24.2
746.28998	37.3
747.34161	17.5
749.44153	47.0
751.45929	561.0	y (7) (1+)
752.65228	154.5	b (7) (1+)-H2O
754.67999	10.5
756.95074	32.9
759.55249	13.1
761.99274	27.6
764.54962	25.8
765.82129	19.5
768.46613	7.7
770.64404	122.2	b (7) (1+)
771.62231	4.5
772.80139	24.3
774.75757	16.9
776.32196	22.3
776.96838	20.4
778.80927	4.2
780.41205	25.1
787.38409	4.9
789.79742	7.2
790.67511	19.3
791.28882	17.7
791.92883	27.4
797.25421	18.4
801.17810	27.9
802.75964	13.2
805.96051	45.0
811.52869	3.2
812.30316	2.4
813.78656	67.1
818.70984	27.0
825.79095	5.0
831.42578	56.2
832.33215	2.9
833.93347	15.2
838.44775	19.2
841.57208	30.3	b (8) (1+)
842.51624	4.3
846.54657	7.4
847.61816	31.7	y (8) (1+)-NH3
854.10724	19.9
859.61700	3.7
862.20050	17.5
864.53821	275.5	y (8) (1+)
865.47723	124.6
866.17029	37.0
868.16119	20.3
875.48486	8.8
878.45862	20.1
880.01251	38.3
882.61938	7.5
888.00488	65.8
888.74066	23.3
893.29089	14.3
895.45563	24.0
902.56787	9.5
903.53564	9.7
913.52740	6.4
916.63672	6.3
919.76288	9.2
921.95020	27.6
928.09027	14.4
935.98065	25.8
943.61871	6.5
948.07928	7.8
950.52368	3.9
953.56763	10.7
966.33160	21.6
971.51367	16.0
973.61066	9.9
985.28601	11.3
988.29303	41.4	b (9) (1+)
989.44568	42.9
993.53784	12.0
994.52869	6.2
995.78973	15.4
1005.15887	2.9
1011.65814	381.5	y (9) (1+)
1012.74493	146.4
1016.12372	67.7
1029.27698	50.0
1030.44678	8.1
1031.82483	11.9
1056.44934	5.9
1064.63208	19.9
1071.60315	14.8
1087.78638	8.9
1088.43433	11.1
1104.89526	19.3
1105.73267	17.6
1106.78650	10.0
1107.91321	2.6
1124.71240	150.0	y (10) (1+)
1125.67212	55.2
1126.58850	17.9
1162.48865	2.4
1169.72729	6.9
1182.99988	7.2
1221.54492	8.4
1222.66992	27.0
1280.65259	6.5
