# Supplementary material for: Top-Down and Bottom-Up Identification of Proteins by Liquid Extraction Surface Analysis Mass Spectrometry of Healthy and Diseased Human Liver Tissue
Source: J Am Soc Mass Spectrom. 2014 Sep 3;25(11):1953–61. doi: 10.1007/s13361-014-0967-z (PMC4197381; doi:10.1007/s13361-014-0967-z)
Supplement: Supplementary file 9 — (ZIP 1716 kb) [file 13361_2014_967_MOESM9_ESM.zip › data/SHSAHFFEFLTK_-7_4_3925.txt]

m/z	i	matches
143.16493	4.3
145.99750	3.9
147.15878	47.2
148.24463	4.7
155.92839	11.6
158.97267	31.0
162.15535	3.4
163.02812	3.4
165.99643	8.6
167.09575	7.7
170.09831	3.3
171.26749	14.9
173.11241	10.7
174.02242	1.7
175.16138	6.5
178.07861	6.1
179.21890	9.3
181.45340	7.8
183.10452	29.9
185.17044	2.1
186.15298	13.3
187.08238	4.0
190.07635	14.7
194.00299	16.7
195.01357	31.5
197.23698	6.2
199.06848	2.4
200.09149	9.7
201.37384	8.0
202.49155	14.0
203.20914	30.2
204.13910	2.4
207.18111	75.1
208.18886	40.4
209.29904	21.8
211.07877	9.2
213.09012	27.8
214.19583	17.7
214.97714	8.4
218.36192	6.0
220.16403	9.1
223.25525	24.1
225.18629	355.9	b (2) (1+)
226.15253	13.0
228.15924	31.8
229.16992	3.8
230.24075	32.7
231.18765	45.5
232.85576	19.6
236.76559	8.8
237.65921	52.0
238.34665	6.1
240.15744	2.6
241.33133	15.2
242.39433	32.2
244.25575	24.1
245.91714	50.5
246.74475	133.9	y (4) (2+)-NH3
248.31604	35.3
249.15042	16.6
250.25467	13.7
251.60318	14.1
254.72299	5.1
258.30865	39.1
259.34763	10.6
260.78467	122.3	b (5) (2+)
262.50870	8.0
264.33807	6.3
267.26617	113.9
268.30457	34.0
269.29523	21.8
270.34366	8.4
271.04904	6.4
272.37561	15.7
274.92725	5.7
276.18784	20.0
277.30283	31.8
278.34058	7.5
279.52335	5.2
281.23367	2.0
286.37241	12.4
287.27957	8.0
291.55557	8.6
292.29315	14.0
293.61288	20.2
294.28006	37.0
295.23257	84.8
296.11475	11.1
301.37738	17.5
302.87482	9.0
304.26801	14.2
305.34073	14.4
306.16812	2.4
309.47360	11.3
310.48132	23.5
311.34460	31.1
312.34750	61.8
313.35944	38.7
314.41425	10.3
316.24533	34.4
317.30457	10.1
320.42374	178.2
321.43103	33.7
322.24100	5.7
324.46762	31.0
325.26187	7.3
327.50046	42.7
328.21188	12.7
330.04691	11.2
331.33032	10.4
334.28210	311.9	b (6) (2+)
335.03647	61.6
337.34442	4.7
338.33774	24.7
341.67990	3.5
343.03238	17.9
344.41977	3.6
346.12994	5.0
347.43301	46.3
348.25519	7.0
352.31406	10.1
353.36246	17.6
354.44971	6.3
355.51578	9.0
356.37485	18.4
359.16406	24.4
360.36148	25.7
361.44855	84.1
362.41464	14.5
365.29330	9.7
366.63596	29.7
367.42776	10.4
370.41617	18.2
372.41284	24.7
373.44437	8.5
374.29465	13.2
377.26593	17.5
378.41153	37.6
379.49557	17.7
382.77570	38.1
383.75055	29.1
385.35046	84.8
386.34982	8.8
386.99731	2.3
387.80502	15.4
390.37305	22.8
391.46127	12.7
392.34848	20.6
393.15515	46.3
394.00406	116.8
395.37378	54.8
396.44025	9.7
397.38126	13.8
398.30179	61.2
399.26123	29.0
400.45227	16.5
402.28070	40.1
403.81299	103.5	y (10) (3+)-H2O, y (10) (3+)-NH3
404.66864	83.1
405.27710	1.5
406.99994	10.1
407.82138	241.3	b (7) (2+)
408.49078	70.6
409.26849	12.6
410.42996	4.6
412.21127	32.3
413.29819	29.7
414.56183	4.7
415.28140	30.6
416.04892	20.7
416.98093	51.5
418.19827	15.4
418.83261	39.1
420.19278	49.3
420.94159	9.3
422.37473	34.2
423.38217	79.4
424.32510	64.0
425.46069	39.9
427.11282	67.8
428.29410	96.6
430.31128	39.7
431.38077	53.9
432.36639	23.1
433.35001	39.2
434.03006	44.4
435.24353	27.2
436.29691	15.1
438.49307	53.1
439.41324	44.1
440.41626	52.5
442.02106	33.7
443.36777	29.5
444.15552	32.9
446.89081	14.8
448.62189	50.1
449.50479	223.7	y (11) (3+)-H2O, y (11) (3+)-NH3
450.38843	4.3
452.28885	12.5
453.95078	9.3
455.51941	678.7	y (11) (3+)
456.41730	60.3
457.44220	174.8	y (7) (2+)-NH3, y (7) (2+)-H2O
459.11734	19.8
459.73737	28.0
460.77167	7.7
462.19983	67.8
463.01852	36.5
464.09705	143.9
464.82043	17.7
466.27911	606.7	y (7) (2+)
466.95538	433.3
468.39438	52.2
469.05054	99.9
469.79807	21.6
472.79587	1059.1	b (8) (2+), [M+3H] (3+)-NH3-H2O
473.66672	14.0
475.03696	1067.2
475.95108	282.0
477.16861	99.8
478.43692	2021.7	[M+3H] (3+)-NH3, [M+3H] (3+)-H2O
479.32703	50.8
483.18704	15.3
484.30859	12.6
485.21011	15.1
489.81476	4.4
492.43024	36.3
493.34555	22.3
496.11667	5.8
499.61893	77.0
502.20340	173.1	b (5) (1+)-H2O
503.34439	30.5
504.34238	2.1
507.31924	14.7
508.40744	153.0	y (4) (1+)
509.46408	74.4
510.54324	70.9
511.41461	14.9
512.86993	11.0
517.34003	16.7
520.22827	533.0	b (5) (1+)
521.26288	128.2
522.32721	24.0
522.94543	20.4
526.10468	73.1
527.30798	19.7
528.24670	45.1
529.02856	46.1
529.70111	16.9
532.07489	56.5
532.74127	29.8
533.37549	28.7
534.96698	434.0	y (8) (2+)
536.01617	129.2
537.21240	171.6	b (9) (2+)-H2O
538.15173	16.8
538.85828	2.2
539.78339	4.9
541.24744	11.0
543.23785	95.4
544.36835	13.2
545.67480	213.5	b (9) (2+)
546.56873	289.4
547.39569	38.7
548.69446	53.0
549.34357	4.1
552.35620	2.2
553.68683	41.2
558.72498	39.2
561.29877	3.7
562.76031	12.2
563.89624	39.1
567.05164	47.1
570.25415	134.2	y (9) (2+)
571.28998	55.7
572.68005	23.7
573.67670	40.9
574.55029	26.8
575.98517	27.0
578.14404	47.2
579.39703	41.5
580.04614	13.1
580.96472	34.9
583.47888	15.4
585.26831	41.4
586.55859	33.9
587.39917	43.2
588.80280	12.6
589.45587	8.9
590.12982	34.8
591.83478	108.7
593.09656	50.9
594.32135	64.3
596.17212	51.1
597.45160	44.6
600.48352	6.9
601.46454	15.7
602.66583	190.9	b (10) (2+)
603.48059	32.5
605.03717	153.2	y (10) (2+)-NH3, y (10) (2+)-H2O
605.78473	52.4
606.54034	14.2
607.39374	34.8
608.40900	10.6
610.02966	38.3
611.82324	32.6
614.06146	1578.2	y (10) (2+)
614.93976	349.2
616.60339	17.3
619.05475	61.8
620.14929	57.9
621.11005	31.2
622.38287	15.1
624.28571	10.3
626.24304	89.0
627.64215	61.4
630.63794	41.2
631.75604	59.4
632.40253	69.1
634.29675	18.0
635.29272	22.9
636.41107	23.6
637.39490	528.3	y (5) (1+)
638.45276	192.3
639.43860	45.7
640.37091	21.3
640.97992	54.0
642.53809	38.4
643.98785	131.6	b (11) (2+)-H2O
644.87836	37.3
646.08185	33.5
647.50446	10.3
649.48798	22.2
650.69421	2.0
651.42877	39.9
653.19946	140.7	b (11) (2+)
653.97546	101.9
656.76776	13.8
657.47119	34.0
660.30518	4.0
661.57776	40.6
662.37634	34.6
665.44257	3.6
667.69989	72.1
668.30695	18.7
669.36902	15.7
672.47449	10.7
673.28668	17.1
680.39471	13.2
681.67072	34.7
682.40961	34.9
683.06909	21.5
684.21948	9.6
685.46277	4.6
687.52765	23.0
688.48193	10.5
689.39496	10.6
690.62299	6.4
691.44281	38.2
692.94659	121.4
694.18628	7.9
697.47961	21.6
699.14209	11.5
701.51398	16.2
703.78156	15.3
704.58167	14.6
707.39734	38.1
708.39624	60.0
709.55103	100.2
710.31732	17.5
718.72791	16.9
719.53162	36.6
720.55188	14.3
722.45032	52.7
723.65771	5.1
725.29761	3.9
727.64362	2.3
730.56616	3.1
732.55194	51.1
733.73083	3.5
736.62537	5.6
737.47833	4.4
738.63184	3.0
740.44897	26.3
741.58673	38.1
746.39917	7.8
747.52954	7.4
748.47626	15.3
749.55737	14.5
750.73627	17.1
752.05835	34.6
752.72601	7.5
753.53888	30.0
754.50891	21.2
756.62311	16.4
758.65082	6.7
762.86572	13.7
763.58618	20.8
764.47650	8.0
768.36731	16.6
774.71075	18.5
780.47290	4.6
784.48932	484.2	y (6) (1+)
785.49335	300.8
786.56793	45.7
791.04010	9.9
794.40240	50.0
796.50763	47.3
798.55994	6.9
802.53149	6.8
803.53809	8.8
806.90594	11.5
807.65637	6.0
808.72577	57.2
814.54266	23.4
815.51270	4.2
819.38525	14.6
820.60730	37.5
824.91071	4.1
827.09808	8.5
829.78546	11.2
832.22955	8.3
834.55042	3.4
835.49384	22.7
836.50250	18.9
837.47333	8.8
838.52942	24.1
851.64514	2.5
853.41913	5.1
855.68219	36.5
856.50134	8.1
866.52209	17.9
867.54248	5.0
879.33344	11.0
893.55090	23.0
917.59808	11.7
923.52502	6.8
924.98022	19.0
929.31970	4.8
931.46552	164.1	y (7) (1+)
932.52295	106.8
934.01074	54.6
943.68103	8.9
944.70685	5.9
946.67151	9.6
979.57520	25.4
982.50623	13.4
992.54987	4.5
1003.32166	4.1
1014.81165	10.6
1062.81934	5.5
1069.63953	6.4
1080.64282	48.6
1081.65222	7.9
1090.58569	71.7
1091.56116	33.8
1092.60535	10.4
1157.70984	8.4
