# Supplementary material for: Top-Down and Bottom-Up Identification of Proteins by Liquid Extraction Surface Analysis Mass Spectrometry of Healthy and Diseased Human Liver Tissue
Source: J Am Soc Mass Spectrom. 2014 Sep 3;25(11):1953–61. doi: 10.1007/s13361-014-0967-z (PMC4197381; doi:10.1007/s13361-014-0967-z)
Supplement: Supplementary file 9 — (ZIP 1716 kb) [file 13361_2014_967_MOESM9_ESM.zip › data/ESVNAAFEMTLTEGSK_-7_4_8938.txt]

m/z	i	matches
252.24457	6.1
256.23193	4.3
258.24707	33.6
276.24417	52.0
277.33823	25.3
278.32965	6.7
280.39951	9.4
281.13760	5.4
283.09436	13.3
284.62228	4.9
291.12610	56.9	y (3) (1+)
292.29938	14.6
293.39218	3.0
294.20905	26.0
296.36111	3.9
298.26419	18.2
299.19516	13.9
300.28769	6.9
301.32861	40.0
306.34409	19.9
315.25153	21.4
316.05627	5.3
318.42737	5.8
319.31366	3.0
320.45181	5.0
323.47760	14.1
328.50879	10.3
330.36877	18.4
333.31042	4.4
335.02176	3.4
336.21564	12.8
342.52490	11.2
343.26266	13.0
347.55270	5.6
354.27063	17.0
355.27472	8.4
356.31500	40.2
357.25635	14.6
358.34680	4.6
364.36493	10.6
367.34729	18.8
371.41125	1.9
377.12372	3.4
379.29755	9.9
384.25616	5.9
387.40042	15.6
390.43335	10.4
391.37701	13.7
394.26215	53.3
395.29364	8.5
398.09274	14.1
402.40137	15.3
405.43243	7.9
406.52390	24.8
411.42169	12.9
412.19550	30.1
415.19757	5.2
420.45831	46.3
421.81598	2.4
423.32440	43.9
424.31689	36.2
425.35220	5.2
426.58820	9.3
428.69760	9.8
429.32166	42.9
430.27802	57.7	b (4) (1+)
431.38605	5.0
433.55450	18.9
437.48114	5.8
438.33246	6.3
441.35748	2.1
442.45721	7.2
444.08850	15.7
448.94168	4.6
456.35306	3.3
457.42664	19.8
458.24350	15.8
460.37378	6.2
465.58466	16.0
466.27289	15.1
467.40182	3.8
469.30792	19.0
470.35730	8.1
477.38928	8.0
479.26733	8.0
480.52258	6.1
482.63501	38.1
483.35223	169.1	b (5) (1+)-H2O
484.33929	38.7
485.26013	2.2
487.44232	11.2
488.34943	47.5
496.35248	15.8
497.22797	13.4
498.25873	20.5
501.32208	34.2
503.45453	37.3
507.24939	17.4
509.34601	33.5
510.26880	2.6
511.30255	3.1
513.28735	21.8
515.13330	2.4
517.20789	18.3
518.39050	3.6
519.49036	23.6
521.27356	243.1	y (5) (1+)
522.27399	37.1
523.31732	39.8
524.34393	15.7
526.31757	2.4
527.37488	8.0
530.27643	9.7
531.20990	7.3
533.33905	13.6
537.27295	72.7
538.34100	41.7
540.14764	64.2	b (10) (2+)
541.19568	27.8
542.18610	46.4
543.35107	11.1
544.14624	6.0
551.43646	93.4
552.34692	25.8
554.26404	129.3	b (6) (1+)-H2O
555.12946	26.1
556.33582	4.4
557.49719	14.0
558.29199	105.6
559.49896	72.3
560.31036	21.3
561.96973	6.8
563.28772	4.1
568.36578	5.4
572.38947	73.6	y (10) (2+), b (6) (1+)
576.34619	22.7
577.38019	38.1
577.98859	7.1
580.52289	12.1
583.49567	32.5
587.25311	8.0
590.40509	9.6
593.41058	7.9
594.29956	138.6
595.00427	35.7
595.94128	25.1
596.82013	5.4
598.25739	5.9
600.48560	14.1
602.84882	25.5
605.79449	23.0
609.30084	6.2
611.37750	7.7
615.96008	12.3
626.07031	28.8
628.50116	18.6
629.43756	24.9
631.09924	35.6
634.42108	124.0	y (12) (2+)-NH3, y (6) (1+), y (12) (2+)-H2O
635.46228	23.2
636.45947	7.5
637.39423	10.9
643.50781	35.5
645.34918	26.4
646.37183	56.2
647.28632	89.8	b (12) (2+)
648.29352	3.5
649.41382	18.6
651.05292	12.1
653.52966	55.5
654.38086	61.6
659.49316	30.3
660.69342	31.7
661.53076	15.7
663.37396	10.2
664.42462	275.8
665.36377	75.1
666.43878	7.1
667.43597	29.8
669.39929	8.0
671.38562	139.3
672.41931	68.3
673.40961	4.1
674.26678	5.8
674.97876	18.0
678.47943	14.7
683.49622	16.7
684.38324	27.1
685.41803	47.2
688.31793	50.5
689.70660	32.5
690.68152	36.5
692.62628	6.9
693.76086	15.1
698.61627	24.4
699.92786	18.4
701.30951	114.1	b (7) (1+)-H2O
702.42523	104.4	b (7) (1+)-NH3
703.67926	10.7
704.28046	17.7
704.91754	13.1
706.23871	95.5
707.67584	2.7
709.34003	7.5
710.30719	69.9
711.01202	302.8
711.77509	36.9
715.16357	19.1
716.73517	11.5
717.50323	47.3
718.52655	105.4	y (7) (1+)-NH3
719.69684	85.2	b (7) (1+)
720.50049	42.4
721.54694	3.5
722.23389	11.0
723.33240	329.2
724.39813	129.9
725.73193	61.8
727.41870	10.4
728.53046	38.0
729.84796	17.5
730.60242	9.7
731.59595	4.7
732.32111	24.6
733.44031	45.5
734.52161	8.6
735.53351	226.2	y (7) (1+)
736.53711	37.2
740.42957	9.8
741.60663	54.6	b (14) (2+), y (14) (2+)-NH3
742.70355	8.5
744.15479	25.6
745.07489	10.9
746.94037	82.4
747.54144	16.3
748.47211	4.0
749.91736	33.6
752.25195	53.0
753.06189	15.1
757.19958	55.4
757.93439	18.0
760.82642	72.0
761.45959	80.9
762.44257	26.9
763.48016	19.6
766.19135	460.1
767.02551	44.2
768.43738	12.4
770.42560	52.8
771.29651	54.2
772.20093	7.6
772.85779	12.0
773.96454	33.6
775.16162	885.6	b (15) (2+)-H2O, b (15) (2+)-NH3
776.11810	64.9
777.81018	2.4
779.35803	148.1
780.32355	77.6
781.52252	24.9
782.48151	22.3
784.09515	32.9
785.09821	17.6
787.43970	17.0
788.23175	6.0
789.64215	36.0
790.29956	7.6
790.98041	14.7
793.22894	61.2	y (15) (2+)
795.70538	19.5
796.65521	13.0
797.69891	3.5
799.50739	88.4
800.47510	36.1
801.49988	34.7
802.41693	50.5
803.50208	19.5
804.51978	6.7
809.09882	20.6
811.38312	28.3
812.55939	47.3
813.65259	31.7
814.33868	35.8
815.72321	15.0
816.78339	29.0
818.57281	24.1
819.51416	63.8
820.71143	62.9
821.33307	13.7
824.45532	10.7
825.47272	19.2
826.11652	62.4
827.06744	40.6
829.52240	7.6
830.43176	57.3	b (8) (1+)-H2O
831.55774	50.5	b (8) (1+)-NH3
832.55511	59.8
833.48584	23.3
834.92108	31.7
836.42841	677.8
837.37030	126.4
838.04144	63.6
839.57166	255.3	[M+2H] (2+)-NH3-H2O
840.54187	206.3
841.46753	29.9
844.47662	173.1
845.25287	30.1
846.56866	8.8
848.67902	419.7	[M+2H] (2+)-NH3, y (8) (1+)-NH3, [M+2H] (2+)-H2O, b (8) (1+), y (8) (1+)-H2O
849.49719	116.4
850.25751	13.2
860.50171	19.5
861.55957	29.5
862.59711	3.9
863.65247	17.7
866.52490	149.6	y (8) (1+)
867.58240	68.9
868.47418	12.2
872.55078	18.4
875.60406	10.1
877.41492	9.5
878.50659	912.4
879.44128	406.6
880.30566	6.4
885.72571	91.5
886.50214	22.3
887.35223	6.8
889.54907	28.6
891.67645	23.1
894.81415	13.7
895.49457	4.7
899.96381	24.5
901.43719	8.0
902.23108	20.3
914.75629	7.6
921.73956	42.3
926.46228	17.2
927.94287	14.1
935.51935	82.4
936.42523	44.5
939.58337	12.3
943.66699	22.7
944.51544	12.0
945.43298	9.5
947.55707	7.0
950.06134	116.3
953.56830	22.1
956.58392	93.6
958.61469	5.9
959.76373	3.9
960.61755	10.1
961.46332	46.1
962.61298	11.8
963.58527	13.3
964.44672	13.8
967.61774	17.7
970.01721	71.1
971.71112	5.0
972.52679	26.1
973.58728	52.9
974.49738	50.6
975.62244	6.6
976.65875	15.2
977.75659	17.5
978.48846	35.8
979.56207	23.2
980.59503	34.0
981.57770	10.7
985.56641	17.9
986.58813	5.3
989.42914	4.8
990.34399	41.4
991.59418	800.8
992.51624	301.7
994.02197	37.8
995.51166	313.6	y (9) (1+)
996.68561	96.0
998.49713	51.0
1002.62726	66.1
1007.48468	87.8
1009.66022	80.9
1010.28149	15.6
1011.10767	42.3
1015.49500	33.5
1024.31775	33.1
1025.61023	5.3
1026.97144	6.6
1033.54138	16.7
1035.58984	10.7
1038.61890	4.2
1039.54761	12.8
1042.04980	19.1
1045.96497	54.0
1047.02856	31.7
1049.39990	16.4
1050.58899	121.7
1051.57654	125.0
1056.56616	18.1
1061.11035	14.2
1062.50342	13.7
1063.61108	25.8
1064.64563	3.7
1065.96631	35.3
1067.46692	16.5
1071.46826	3.5
1075.92224	20.3
1080.39136	74.8	b (10) (1+)
1082.24109	50.2
1093.31897	64.1
1094.83948	8.7
1099.40198	8.3
1100.46863	2.3
1101.46521	7.2
1102.66113	44.0
1103.82251	9.1
1107.07202	75.4
1108.36206	4.0
1110.49719	7.1
1111.46716	18.0
1112.39856	5.7
1118.10657	24.5
1118.74744	6.5
1119.71277	6.4
1120.60437	976.1
1121.64502	312.1
1122.43945	4.4
1124.54907	5.8
1125.55676	2.8
1126.20215	16.1
1128.66785	8.2
1129.43286	70.8
1133.64954	22.6
1135.42578	8.9
1139.53772	19.2
1140.59900	3.2
1142.60461	496.5	y (10) (1+)
1143.55859	228.3
1146.57861	10.5
1148.13611	37.8
1150.50452	6.4
1157.50171	11.0
1160.17017	12.4
1161.82617	27.7
1163.76624	7.8
1164.75354	24.9
1168.69861	10.7
1172.80774	10.2
1175.58057	63.0	b (11) (1+)-H2O
1176.50647	23.7
1177.68823	64.4
1178.56799	31.1
1180.00562	13.4
1182.40735	10.7
1184.06042	31.5
1184.92102	75.7
1185.90820	7.7
1186.55322	11.5
1188.06860	1.9
1189.55579	12.1
1190.28784	17.9
1193.69751	51.2	b (11) (1+)
1194.54907	12.7
1195.75732	51.3	y (11) (1+)-H2O, y (11) (1+)-NH3
1196.75330	7.2
1197.73987	10.2
1203.53381	18.8
1204.61707	22.4
1207.64319	6.7
1210.56091	6.9
1211.58398	8.4
1212.53967	3.4
1213.67786	198.4	y (11) (1+)
1214.75012	146.4
1215.99731	12.9
1223.79236	6.7
1230.89465	3.1
1238.58679	13.3
1240.59607	1.9
1242.59229	8.2
1249.73962	23.2
1258.68359	25.2
1273.63074	3.7
1275.43042	7.9
1276.68384	30.8
1277.64380	30.2
1278.51428	11.5
1281.76099	4.3
1283.74512	5.4
1284.62390	87.2	y (12) (1+)
1285.54871	24.4
1291.56714	76.7
1292.60498	82.6
1293.94885	30.4
1294.68115	30.0
1296.80090	4.9
1300.57312	18.0
1304.74915	2.3
1306.65857	26.6
1308.54822	11.8
1309.71204	3.2
1311.64771	10.1
1315.40955	9.6
1316.71021	5.0
1323.00000	6.2
1328.89392	17.5
1330.49487	10.5
1344.42395	10.9
1355.72778	3.1
1357.36499	4.0
1362.46960	3.6
1364.56262	2.4
1381.66809	8.6
1383.25537	18.2
1386.89197	9.4
1387.69580	9.0
1388.71826	26.3
1390.97705	10.6
1398.70667	29.6
1399.70728	101.7
1402.72375	32.7
1403.64465	51.7
1405.51489	13.4
1406.80066	52.1	b (13) (1+)-NH3
1413.88000	15.9
1414.73853	5.3
1418.73413	5.2
1420.75366	220.1
1421.73645	119.6
1423.83618	24.4
1425.14929	16.6
1426.81128	4.2
1434.09558	10.9
1434.70959	10.5
1435.63159	8.2
1462.62488	41.1
1470.07629	7.6
1471.56128	4.0
1488.90808	18.8
1497.99280	5.4
1531.90869	17.8
1541.73621	9.2
1544.95618	7.1
1550.61145	8.5
1551.65686	2.3
1576.73193	7.6
1583.64453	4.1
1596.63818	19.1
1598.08179	7.0
