# Supplementary material for: Top-Down and Bottom-Up Identification of Proteins by Liquid Extraction Surface Analysis Mass Spectrometry of Healthy and Diseased Human Liver Tissue
Source: J Am Soc Mass Spectrom. 2014 Sep 3;25(11):1953–61. doi: 10.1007/s13361-014-0967-z (PMC4197381; doi:10.1007/s13361-014-0967-z)
Supplement: Supplementary file 9 — (ZIP 1716 kb) [file 13361_2014_967_MOESM9_ESM.zip › data/VLILGSGGLSIGQAGEFDYSGSQAVK_-7_2_58839.txt]

m/z	i	matches
261.48743	6.8
262.41727	13.1
265.25146	3.3
271.27618	19.5	b (9) (3+)
276.43567	5.0
277.21667	18.8
281.20737	10.7
283.22061	23.5	b (6) (2+)-H2O
291.10052	7.8
299.18094	3.0
300.53778	12.2
316.43945	8.4
317.40698	16.0
318.44724	3.9
326.37381	11.3
331.43521	3.9
338.34879	6.6
339.24045	13.9
341.99902	5.0
345.47382	12.1
353.03937	4.0
357.34280	16.9
362.36743	2.8
368.39374	5.6
373.25769	20.8
380.23010	24.5
385.45978	11.2
387.43372	9.3
390.64319	15.5
393.28882	4.9
396.43195	5.9
398.41797	13.3
399.46756	5.7
408.37222	15.2
413.53699	4.0
415.42920	15.3
418.33569	6.9
428.27350	2.7
439.43881	25.3	b (4) (1+)
441.33728	5.1
442.40384	1.4
443.64886	9.8
445.44031	13.4
449.90442	20.2	b (10) (2+)
453.47098	14.7
463.51056	13.7
467.39169	5.4
476.31042	5.7
477.18060	8.6
482.34760	9.4
488.82849	10.4
503.48010	7.0
504.40265	6.9
505.32281	9.8
506.77795	11.8
509.35693	31.3	y (15) (3+)-H2O, y (15) (3+)-NH3
517.43774	1.8
519.04022	20.3	a (17) (3+)-H2O, a (17) (3+)-NH3
520.55688	25.9	a (12) (2+)
521.45776	7.3
522.29688	5.1
531.36627	5.2
532.51141	18.2
534.57990	13.6
537.33295	9.0
544.47400	22.6
547.76923	6.1
549.47449	13.2
551.22302	26.9	y (10) (2+)
551.83575	21.5
555.51392	3.1
562.17896	12.3
566.57642	10.3
567.34167	2.7
570.17084	7.3
571.38654	2.6
578.12061	12.4
579.25098	14.4
580.35303	8.9
582.78589	10.5
584.42798	9.1
586.45123	6.1
588.57227	7.4
589.35541	113.5	y (6) (1+), b (13) (2+)-H2O, b (13) (2+)-NH3
590.42603	49.5
592.48340	5.1
594.33521	7.1
595.54889	6.3
598.49768	3.2
599.84692	23.7
602.49146	4.8
604.41864	4.7
605.51581	12.3
608.73602	12.9
610.28723	3.1
611.34869	23.5	a (14) (2+)-H2O, a (19) (3+)-H2O, a (19) (3+)-NH3, a (14) (2+)-NH3
613.58679	5.6
616.65222	23.2	a (19) (3+)
617.46051	21.3
618.99219	20.5	y (18) (3+)
620.61328	15.3
621.40051	29.2	b (19) (3+)-NH3, b (19) (3+)-H2O
624.32886	8.1
625.61548	44.5	b (14) (2+)-NH3, b (14) (2+)-H2O
626.79755	6.0
628.86877	9.2
631.41431	8.4
632.20154	6.9
633.50854	4.6
635.43988	26.4	y (12) (2+)-H2O, y (12) (2+)-NH3
636.23596	15.2
640.41595	6.0
641.33514	5.5
643.44482	18.0
644.84711	13.9
645.51227	9.9
646.25153	4.2
648.60822	25.0	a (15) (2+)
651.05481	41.6	a (8) (1+)-H2O, y (20) (3+)-H2O
653.64929	11.5
656.68048	2.2
657.39551	15.4
660.67700	9.8
662.44574	10.7
663.30640	21.7
666.93689	29.8
668.54089	4.0
669.54156	7.5
670.79144	40.7	y (13) (2+)-NH3, y (13) (2+)-H2O
672.03442	19.1
672.65131	4.4
673.83856	20.5
674.53149	1.6
676.51630	83.9	y (7) (1+)
677.56201	11.9
678.51794	54.3
679.83008	22.7	b (8) (1+)-H2O, y (13) (2+)
683.55035	8.2
686.49298	29.4	y (21) (3+)
687.46472	18.8
688.93414	50.5	a (22) (3+)-NH3, a (22) (3+)-H2O
691.31616	6.9
694.40643	3.5
695.49805	9.4
700.68066	18.5
705.38971	21.9	y (22) (3+)
707.47314	22.7
709.48163	65.3
711.48096	4.8
713.55438	66.8	a (16) (2+)
717.17065	18.8
718.43555	21.9	b (16) (2+)-H2O, b (16) (2+)-NH3
720.63373	23.0
727.16779	69.6	b (16) (2+)
729.67395	18.0
730.52527	12.0
733.51221	9.6
735.77948	30.6	y (14) (2+)-NH3
737.74908	15.6
738.69537	16.2
739.32501	22.8
740.22632	35.0	b (23) (3+)-H2O, b (23) (3+)-NH3
740.94385	11.7
742.44391	8.4
744.01050	31.0	y (14) (2+), y (23) (3+)
744.98871	34.1
749.52161	28.7
751.47003	19.4
753.65924	10.0
754.63812	12.1
755.57214	18.8	a (24) (3+)-NH3
756.57776	60.6
759.54828	25.5
760.48657	16.1
762.37451	15.2
764.49182	35.3	a (9) (1+)-H2O, y (15) (2+)-NH3, b (24) (3+)-NH3, b (24) (3+)-H2O
765.69098	20.3
766.52679	44.1
769.94739	65.5	b (24) (3+)
772.78864	44.6	y (15) (2+)
773.49432	23.0
774.78693	49.9	y (24) (3+)-H2O, y (24) (3+)-NH3
775.60699	16.7
776.55463	22.7
779.94592	7.7
780.99469	80.9	y (24) (3+)
782.14209	44.8	a (9) (1+)
782.97473	14.3
784.22559	13.5
787.34692	8.1
791.24939	30.0	b (17) (2+)-H2O
792.69086	59.3	b (9) (1+)-H2O, b (17) (2+)-NH3
794.31207	37.8	a (25) (3+)
797.57361	60.6	b (25) (3+)-NH3, b (25) (3+)-H2O
799.11279	34.1
800.37036	101.0	b (17) (2+)
801.30243	21.7
803.92688	41.0
804.61243	16.6
805.76257	3.7
806.49994	18.9
807.54443	37.5
808.50958	46.6
809.46967	35.4
810.72705	109.8	b (9) (1+)
811.60486	43.5
812.68359	7.0
813.60052	13.4
815.23138	78.3
817.72986	41.3
818.54120	14.5
819.70721	25.0	y (16) (2+)-NH3, y (16) (2+)-H2O
820.41095	20.0
822.69592	51.6	y (8) (1+)-NH3
823.67847	12.5
827.07568	34.3
829.00531	24.7	y (16) (2+)
829.94806	79.1
831.00879	20.2
832.22974	41.3
833.50488	7.7
834.56439	146.1	a (18) (2+)-H2O
835.75616	70.9	a (18) (2+)-NH3
836.76050	91.0
838.27710	121.5
839.40704	146.9	y (8) (1+), [M+3H] (3+)-NH3-H2O
840.69336	69.5
841.66980	14.8
842.75397	109.9
843.80048	73.1	a (18) (2+)
845.67694	2.8
854.66479	26.3
858.01691	7.4
864.30408	30.8	y (17) (2+)-NH3
868.77606	11.5
870.58478	3.8
872.74384	127.0	y (17) (2+)
873.60638	40.1
875.95502	30.2
877.08472	18.5
879.37250	32.6
880.08698	45.5	b (10) (1+)-H2O
883.35370	13.5
889.13495	16.7
891.41620	26.4
892.64063	2.7
893.58545	2.5
895.01428	21.5
896.80280	10.9
897.69794	29.2	b (10) (1+)
898.62244	79.1
901.14746	23.1
905.05670	26.3
906.59906	16.7
908.60242	14.7
909.82141	41.5
910.59027	2.2
911.38977	31.7
915.56653	20.4
919.11914	8.3
920.59521	21.4	y (18) (2+)-H2O, y (18) (2+)-NH3
921.80957	15.7
923.27435	31.0
924.08386	10.8
925.36566	48.4	a (19) (2+)
926.39587	11.4
927.29584	30.9
928.81519	68.3
929.55548	72.8	y (18) (2+)
930.49860	35.1	b (19) (2+)-NH3, b (19) (2+)-H2O
932.54755	4.6
933.57233	6.0
935.34436	50.3
936.69427	6.5
938.57971	35.2
939.65167	43.0	b (19) (2+)
944.30347	22.8
945.09448	7.6
947.68365	5.0
954.60907	58.7	y (9) (1+)
955.42700	61.6
956.54260	51.2
957.63782	24.4	y (19) (2+)
958.58862	40.5
959.52856	23.4	a (20) (2+)-H2O
961.20319	15.6
964.80493	21.2	a (11) (1+)-H2O
965.79095	33.3
967.04395	13.4
968.51544	7.4
969.74115	26.7	a (20) (2+)
971.36310	16.4
972.70111	11.7
973.67761	10.3
974.67334	25.5	b (20) (2+)-H2O, b (20) (2+)-NH3
975.90674	6.7
977.10522	27.7	y (20) (2+)-NH3, y (20) (2+)-H2O
978.86224	5.2
981.94202	42.2
983.04303	209.6	a (11) (1+), b (20) (2+)
983.89966	45.4
985.36462	41.1	y (20) (2+)
986.35718	13.6
987.28796	22.7
989.35913	20.8	a (21) (2+)-NH3
991.54663	23.4
992.74408	92.9	b (11) (1+)-H2O
993.55670	6.0
995.47510	47.5
1000.36908	22.5
1008.57111	18.6
1010.69910	16.0
1012.54871	9.2
1013.64832	35.8
1014.73407	16.5
1015.36163	8.0
1016.37360	18.5
1017.00342	3.3
1017.61133	16.4
1021.04657	11.6
1022.11920	29.9	a (12) (1+)-H2O
1024.74268	12.2
1028.38086	30.0
1029.58887	23.8	y (21) (2+)
1030.30957	41.4
1032.35144	39.5	a (22) (2+)-NH3, a (22) (2+)-H2O
1034.67993	21.8
1035.85303	29.9
1037.90100	33.4
1039.01257	40.9	a (12) (1+)
1039.71716	7.1
1040.59521	16.8
1042.37793	44.0
1046.24573	63.6	b (22) (2+)-NH3, b (22) (2+)-H2O
1047.62244	7.4
1048.57825	12.5
1049.65613	87.0	y (22) (2+)-NH3, y (22) (2+)-H2O, b (12) (1+)-H2O
1050.62024	4.1
1053.60132	54.2
1054.90088	11.1
1055.77441	10.1
1058.12744	169.6	y (22) (2+)
1059.61145	46.3
1062.13586	12.4
1064.04639	47.4
1065.10217	13.4
1067.53503	8.9
1068.77722	9.7
1070.20215	65.5
1072.38550	95.7
1073.71729	6.5
1078.76990	47.6
1081.32202	14.8
1082.26135	10.4
1084.29541	25.3	y (10) (1+)-NH3, y (10) (1+)-H2O
1085.72937	11.6
1086.52783	21.4
1087.67786	3.1
1089.50757	9.4
1092.36646	22.2
1094.98352	6.2
1098.11682	33.7
1099.53613	11.7
1101.64526	106.8	y (10) (1+)
1102.69385	33.6
1105.70410	23.3	a (23) (2+), y (23) (2+)-NH3, y (23) (2+)-H2O
1106.37402	23.1
1107.97046	21.7
1110.30481	19.6	b (23) (2+)-NH3, b (23) (2+)-H2O
1111.57104	15.0
1112.56641	1.6
1113.68408	18.6
1114.67224	88.1	y (23) (2+)
1115.47559	20.6
1116.61670	23.2
1117.70935	12.7
1118.64758	32.9	b (23) (2+)
1119.71887	26.6
1120.70166	14.2
1122.51062	25.1
1124.53467	8.7
1127.86194	7.5
1129.17676	29.4
1131.59985	88.7	a (24) (2+)-NH3, a (24) (2+)-H2O
1132.72949	29.5
1134.54236	9.5
1138.80835	5.7
1141.78223	8.9
1142.62585	11.9
1145.61401	89.7	b (24) (2+)-NH3, b (24) (2+)-H2O
1146.78870	7.5
1153.75134	15.8
1155.06372	195.5	b (24) (2+)
1156.86548	5.9
1166.98926	52.4	a (13) (1+)
1168.25598	18.6
1170.77356	61.3	y (24) (2+)
1171.79236	16.8
1174.62939	3.8
1175.50122	8.4
1177.89612	19.7	b (13) (1+)-H2O, b (13) (1+)-NH3
1178.72449	4.3
1181.78821	13.6
1184.78259	42.0
1186.76331	26.8
1190.66150	78.2	a (25) (2+)
1192.68909	12.1
1195.50635	75.6	b (25) (2+)-NH3, b (13) (1+), b (25) (2+)-H2O
1196.51245	17.5
1199.31421	19.4
1201.69714	12.7
1204.48608	374.8	b (25) (2+)
1205.20764	114.9
1206.01294	23.1
1210.96313	17.0
1212.88123	10.1
1213.54004	3.0
1222.56628	20.3
1226.95813	2.7
1227.72461	8.3
1229.69983	9.7
1230.92297	5.2
1231.56396	10.9
1237.82104	14.6
1239.78650	5.6
1245.78760	12.2
1248.82727	28.2	b (14) (1+)-H2O
1250.04236	6.9
1255.23853	21.1
1258.75391	5.3
1262.71570	21.8
1266.81653	29.6	b (14) (1+)
1267.89722	26.5
1268.80579	26.1	y (12) (1+)-H2O
1275.31323	13.3
1280.55139	9.0
1281.67371	6.3
1285.58582	17.0
1286.73853	8.4
1287.68872	8.2
1288.60059	11.5
1290.80066	18.1
1296.73096	2.6
1298.71619	9.4
1299.62512	5.8
1309.73157	2.3
1312.52368	22.3
1313.15955	31.9
1329.82446	5.1
1341.72266	3.9
1358.62476	5.7
1359.66040	14.1
1360.67163	44.5
1366.74048	10.3
1369.90259	12.6
1372.70496	19.7
1373.41028	19.1
1397.64819	17.6
1398.68103	25.9
1401.60107	13.1
1410.10913	9.5
1452.74390	9.9
1453.71521	28.5
1468.89502	9.6
1474.63867	5.0
1481.75403	17.5
1508.91956	6.4
1509.87830	7.4
1510.80286	12.2
1511.84192	7.1
1522.94641	6.3
1529.46765	4.7
1549.08862	7.6
1549.70203	2.8
1567.87073	10.9
1597.82678	20.1
1599.86377	10.3
1600.77600	7.0
1625.15015	8.7
1666.16382	14.1
1715.95166	11.9
1870.92188	4.4
1891.02942	17.7
1909.75391	8.6
1918.95349	3.8
1965.08557	11.1
1966.08093	13.6
1968.75183	9.4
1971.02051	11.8
