# Supplementary material for: Top-Down and Bottom-Up Identification of Proteins by Liquid Extraction Surface Analysis Mass Spectrometry of Healthy and Diseased Human Liver Tissue
Source: J Am Soc Mass Spectrom. 2014 Sep 3;25(11):1953–61. doi: 10.1007/s13361-014-0967-z (PMC4197381; doi:10.1007/s13361-014-0967-z)
Supplement: Supplementary file 9 — (ZIP 1716 kb) [file 13361_2014_967_MOESM9_ESM.zip › data/TTVLLADINDFNTVNEIYK_-7_4_25139.txt]

       m/z	          i	matches
 314.16544	       9.5
 370.41888	      12.0
 371.42990	       3.8
 373.49554	       8.7
 386.78253	       5.7
 397.41446	      12.9
 400.18036	       7.1
 409.32608	      11.7
 415.18686	       5.6
 418.41110	       6.6
 423.43530	       5.4
 424.49655	       4.3
 430.32532	       5.3
 480.31982	       6.0
 482.35428	       4.7
 484.47128	       7.7
 486.37869	       5.1
 492.24237	       5.9
 510.33679	      20.3	b (5) (1+)-H2O
 512.35107	      10.0
 523.12097	       3.4
 528.30737	      29.1	b (10) (2+), b (5) (1+)
 537.28320	      13.1
 547.57666	       7.2
 552.21875	      24.2	y (4) (1+)
 553.24298	       7.5
 554.38446	      10.4
 558.33801	       6.1
 562.38654	      18.3
 563.48981	      22.2
 565.50238	       6.9
 576.28619	      10.0
 577.37427	       6.7
 580.35809	       9.3
 581.54254	      24.3	b (6) (1+)-H2O
 582.31128	       7.1
 596.02753	       6.7
 598.20404	       3.6
 599.47534	      14.0	b (6) (1+)
 600.17010	       4.4
 601.21503	       9.3
 607.45740	      16.1
 622.37860	       9.7
 625.46204	      25.0
 626.21100	       4.2
 633.68823	      15.9
 639.58295	       3.1
 648.49774	       4.5
 649.54907	      50.2	y (5) (1+)-NH3, b (12) (2+)-H2O
 651.42621	      14.3	b (12) (2+)-NH3
 653.54114	      18.4
 660.51678	      12.3
 662.48315	       6.8
 666.44135	     209.2	y (5) (1+)
 667.49768	      62.5
 668.28467	       7.9
 672.98676	      98.3
 673.61261	     108.1
 675.43982	      13.7
 678.39502	      21.1	y (11) (2+)
 679.45203	       5.2
 687.53534	       3.6
 688.51453	       4.2
 696.36560	      50.7	b (7) (1+)-H2O
 697.44043	      15.7
 707.43622	      12.9
 708.25537	      10.4
 713.05780	      17.1
 714.43787	      57.7	b (7) (1+)
 715.34985	      32.4
 724.49786	      14.0
 725.13379	      32.5
 726.34204	       5.7
 728.75659	      15.3
 729.60242	       3.8
 730.50684	       3.0
 737.47754	      27.4
 738.86584	      14.1
 739.50977	      12.3
 743.01904	       8.6
 746.40137	       9.2
 755.41821	      19.5
 765.42267	      53.3	y (6) (1+)
 766.31287	      31.5
 767.43109	       9.0
 773.52295	       4.3
 781.70325	      10.5
 782.68933	      33.4
 783.69568	      16.6	y (13) (2+)-H2O, y (13) (2+)-NH3
 789.41101	       7.1
 791.45325	      36.5
 792.56287	      14.7	y (13) (2+)
 793.56439	       8.3
 796.53577	       4.2
 800.71484	       3.0
 802.70142	      13.6
 809.44971	      60.0	b (8) (1+)-H2O
 811.55603	      30.1
 817.20837	       5.9
 818.89172	      18.5	y (14) (2+)-H2O
 822.63843	       5.7
 827.16553	      55.6	b (8) (1+)
 828.66907	      19.5	y (14) (2+)
 829.62744	       3.2
 854.43994	       9.1
 866.55396	     118.5	y (7) (1+)
 867.51672	      49.0
 868.53833	      37.0
 876.70569	      12.6
 881.43420	      31.3	b (16) (2+)
 883.41028	      15.4
 885.39539	      10.8
 888.10205	      25.3
 888.77722	       5.2
 893.27893	       6.4
 901.58606	       2.6
 902.60742	       6.0
 904.55347	      15.0
 906.39258	      19.3
 910.98108	       6.6
 924.85376	       8.0
 927.81787	      12.3
 929.97302	       2.6
 933.53967	      14.5	y (16) (2+)-NH3
 937.51538	      13.1	b (17) (2+)
 939.44373	       6.0
 940.78735	      12.9
 941.81006	      61.2	b (9) (1+), y (16) (2+)
 942.66345	      29.0
 962.86743	      14.7	y (8) (1+)-NH3, y (8) (1+)-H2O
 963.60034	      10.6
 964.88367	       7.3
 965.61707	      25.1
 966.48608	       9.0
 975.62195	       2.7
 977.88953	      51.7
 978.52942	      16.0
 980.44336	     176.2	y (8) (1+)
 981.57898	      40.3	y (17) (2+)-H2O
 982.53735	      15.9	y (17) (2+)-NH3
 985.53174	       9.2
 988.55725	      27.7
 991.11389	      17.6	y (17) (2+)
 999.05029	      27.6
1000.78809	       5.7
1008.97449	      17.0
1010.72876	      31.4	b (18) (2+)-H2O, b (18) (2+)-NH3
1011.38586	       7.5
1018.32593	       9.2
1019.59033	       2.7
1021.66516	      19.6
1025.30701	       3.7
1026.39746	       5.5
1028.06360	       6.3
1030.48340	      13.2
1035.32581	      11.3
1036.13391	      63.0
1036.87097	      24.9
1037.89807	       6.3
1038.53015	      24.2	b (10) (1+)-H2O
1039.46399	       6.9
1040.56897	       5.7
1049.54150	       5.3
1053.12830	      19.0
1056.63794	      20.0	b (10) (1+)
1057.53918	      21.9
1058.77881	      14.5
1061.91602	      18.9
1065.62207	      26.1
1066.48523	      27.2
1067.35999	      44.3
1069.61597	       4.7
1070.51172	       8.0
1074.11340	      10.7
1075.30164	     122.9	[M+2H] (2+)-NH3-H2O
1076.40869	      13.8
1077.72375	      19.3
1081.13281	      81.8
1096.60657	       9.1
1109.56555	      11.3
1114.31055	      16.8
1127.63293	      57.9	y (9) (1+)
1128.58923	      35.4
1129.48218	      11.6
1147.88464	      74.6
1150.86389	       4.2
1153.28662	      22.5
1157.07239	       3.4
1162.48608	       6.4
1167.76465	       3.4
1178.24414	      43.5
1185.60071	      52.5	b (11) (1+)-H2O
1186.46057	      14.0	b (11) (1+)-NH3
1203.63513	      62.1	b (11) (1+)
1204.72693	      16.1
1210.55334	       5.8
1211.74609	      24.4
1219.16736	      19.3
1225.76477	       6.8
1226.58044	      12.5
1229.74390	      23.0
1242.60046	      86.1	y (10) (1+)
1243.67004	      92.6
1244.55530	      11.5
1253.70984	      10.8
1264.55103	      12.4
1268.39966	      31.7
1272.47021	      14.8
1274.73694	       6.5
1277.91284	      42.2
1281.76733	       8.7
1283.49182	       7.6
1284.64685	       4.9
1289.67224	      30.5
1291.44495	      77.5
1300.09412	      44.4	b (12) (1+)-H2O, b (12) (1+)-NH3
1300.72083	      20.3
1313.58862	       7.1
1315.07446	      43.1
1317.63806	      72.9	b (12) (1+)
1318.66296	      18.0
1324.29858	      14.2
1333.82727	       2.9
1336.57849	      10.6
1338.74805	      27.9	y (11) (1+)-H2O
1339.67822	      23.3	y (11) (1+)-NH3
1340.88269	       3.6
1341.71106	      25.9
1345.76074	       9.3
1354.96179	      11.2
1356.69116	     260.8	y (11) (1+)
1357.72498	     171.0
1358.68176	      96.5
1359.48181	       3.8
1374.20044	       3.2
1375.18079	      32.2
1377.67151	      42.6
1382.81311	       5.7
1385.62012	      55.4
1400.82056	       2.8
1402.30017	      25.1	b (13) (1+)-NH3
1405.74634	      18.1
1414.88831	       9.7
1418.83777	      19.7	b (13) (1+)
1419.83777	      11.0
1439.65027	       4.4
1444.52869	      10.8
1448.01184	      11.9
1449.98792	      25.4
1452.76392	      21.0	y (12) (1+)-NH3
1453.74780	      26.4
1454.86487	      17.6
1458.74475	      12.1
1459.76147	      12.9
1461.26611	      27.0
1464.78320	       9.4
1465.95984	      33.4
1469.70496	      73.4	y (12) (1+)
1470.75159	      68.2
1471.78455	      23.8
1472.98254	      23.2
1481.98682	      17.8
1482.69568	      36.6
1483.76990	       8.2
1484.56677	      12.1
1499.60559	      60.3	b (14) (1+)-H2O
1500.81348	     131.0	b (14) (1+)-NH3
1501.86243	      16.0
1507.23108	      22.9
1517.67407	      76.5	b (14) (1+)
1518.73474	      19.3
1519.79541	      16.4
1550.83936	       5.2
1556.83191	       3.8
1566.75024	      10.1
1567.78247	      22.7	y (13) (1+)-NH3
1568.84204	      16.5
1573.08667	       6.6
1573.84705	      28.7
1584.82874	      78.4	y (13) (1+)
1585.80920	      34.5
1586.72546	       5.1
1597.36316	      11.4
1598.05798	      30.2
1609.82788	      12.7
1612.61511	      85.1
1613.81067	      16.4	b (15) (1+)-H2O
1615.77917	      10.4
1631.81873	      30.8	b (15) (1+)
1632.68408	      10.6
1637.91223	      34.7	y (14) (1+)-H2O
1638.92383	      75.8	y (14) (1+)-NH3
1639.75562	      28.4
1640.69666	       3.8
1655.79150	      45.7	y (14) (1+)
1656.79749	      64.6
1657.89160	      29.3
1660.39343	      28.7
1724.65845	       9.8
1726.77319	      15.0
1727.69995	       5.2
1743.00061	       8.2
1743.87939	       3.5
1744.83313	      41.9
1745.65027	      13.3
1751.18726	       9.2
1752.80627	      42.6
1753.40808	      21.8
1755.96033	      16.9
1759.08606	       7.3
1760.99451	      29.4	b (16) (1+)
1761.97192	      15.6
1768.79736	       2.7
1770.00525	       7.3
1771.06982	      15.1
1776.82886	      15.3
1793.86328	      11.3
1805.75806	       7.4
1811.42004	       6.8
1827.86340	       2.6
1839.89221	      19.3
1855.76733	      17.0	b (17) (1+)-H2O
1857.05481	      28.5	b (17) (1+)-NH3
1858.44788	      49.1
1873.94836	      76.3	b (17) (1+)
1874.97314	      61.5
1875.94861	      16.7
1883.16492	       3.1
1897.83826	       8.8
1931.85291	       7.5
