# Supplementary material for: Top-Down and Bottom-Up Identification of Proteins by Liquid Extraction Surface Analysis Mass Spectrometry of Healthy and Diseased Human Liver Tissue
Source: J Am Soc Mass Spectrom. 2014 Sep 3;25(11):1953–61. doi: 10.1007/s13361-014-0967-z (PMC4197381; doi:10.1007/s13361-014-0967-z)
Supplement: Supplementary file 9 — (ZIP 1716 kb) [file 13361_2014_967_MOESM9_ESM.zip › data/AFGFMTR_-7_2_53890.txt]

m/z	i	matches
120.15959	213.0
129.37381	11.0
130.07208	5.9
133.20587	17.7
139.24857	5.5
142.02133	5.4
143.12605	4.8
144.11613	5.2
147.11246	9.0
148.01146	12.3
152.12488	8.0
157.34259	28.8
159.23941	5.6
163.37694	4.1
165.22055	2.1
166.57610	11.5
167.95972	6.9
171.09901	63.3
173.22563	3.1
175.18381	14.8
176.07455	7.5
177.13113	8.0
179.11151	2.9
184.17471	3.5
186.25989	3.0
189.19243	16.9
191.01575	829.6	a (2) (1+)
192.18369	74.8
197.13077	11.7
198.19757	7.4
199.20222	33.5
200.19000	16.2
201.17532	3.7
202.11842	10.3
203.26923	3.7
204.27353	11.4
205.33707	33.2
207.00063	5.0
211.32956	9.3
212.16295	10.8
215.18181	9.2
217.32941	23.1
219.12932	815.5	b (2) (1+)
220.12146	54.5
221.20844	7.9
222.17226	5.5
225.15558	2.5
227.20236	16.9
228.42480	8.9
229.13623	28.7
230.19220	3.6
231.30154	7.1
233.58948	5.6
234.44666	2.5
235.20718	6.0
238.14478	22.8
239.34900	3.5
240.29565	6.8
242.28452	13.8
243.25092	34.0
245.29688	6.2
249.28494	6.3
255.05975	6.5
257.29837	8.6
263.44589	9.3
264.32556	5.4
265.35623	31.9
266.12955	8.3
268.43854	2.5
269.61307	9.1
270.35117	39.6
275.21921	46.2
276.18460	162.5	b (3) (1+), y (2) (1+)
277.23462	47.1
278.44208	6.3
282.21527	3.9
283.16315	28.8
284.36737	9.5
285.28546	7.0
287.04684	16.2
288.23911	20.3
289.29684	19.3
290.20889	19.9
291.06067	5.3
293.43539	34.9
294.25208	10.2
296.19016	5.2
297.77106	9.4
298.88162	37.0
300.18039	3.7
301.37396	20.1
302.32986	44.8
303.15237	36.0
305.27045	6.8
306.46005	113.8
307.47064	9.4
309.13690	28.6
310.29742	9.9
315.45511	12.9
316.35233	6.9
317.38037	3.3
318.54977	16.0
319.19403	4.8
320.05170	13.7
321.35724	9.0
322.59262	13.8
325.36575	6.1
327.15759	198.9
328.33032	49.3
329.40964	36.3
330.03891	21.8
332.25510	10.7
333.32397	4.6
335.24753	7.7
336.71844	9.0
339.40179	17.4
340.39127	32.2
341.20767	28.1
341.86130	42.0
343.61508	34.1
344.41956	22.7
345.34082	31.6
350.48029	52.4
351.29578	21.4
352.40402	28.6
353.35321	7.3
355.20071	10.1
356.21429	15.7
357.50351	8.0
358.38126	24.3
360.43893	12.4
362.23230	6.8
364.27625	20.0
365.72739	44.7
369.41348	33.6
370.56961	29.8
371.53690	104.2
372.45630	18.0
373.83661	16.1
376.49921	11.3
377.48450	20.6
378.48740	59.7
379.69351	258.0	y (6) (2+)
380.40533	91.2
382.54459	15.9
383.28799	42.2
384.35974	16.2
385.20346	34.3
386.12112	62.6
387.55304	17.7
388.51868	18.7
389.85391	31.0
391.60574	42.9
392.99271	40.8
394.08865	33.8
395.31659	1429.9	a (4) (1+)
396.57080	75.2
397.40799	190.7	[M+2H] (2+)-NH3-H2O
398.48187	79.0
399.43127	47.7
400.15118	38.9
401.07111	115.7
401.99100	15.6
403.06345	32.5
403.76401	55.8
406.40607	1010.4	[M+2H] (2+)-H2O, [M+2H] (2+)-NH3
407.42294	465.6	y (3) (1+)
408.26010	49.4
409.08856	176.7
415.25458	16.7
416.40082	6.9
417.39627	6.4
420.56448	4.8
423.25327	76.1
424.25729	35.1
427.75360	37.1
432.48413	2.3
438.09946	3.6
439.11755	18.8
441.94205	68.6
452.56195	29.2
453.35178	1.9
455.33591	7.0
456.49329	7.3
457.33084	2.8
458.10587	11.0
459.47385	2.3
460.16406	4.4
461.26019	9.2
475.34219	23.0
477.79578	13.8
478.41162	29.5
481.17303	25.9
482.73691	42.6
488.53152	4.2
492.24017	54.6
496.27634	36.3
499.35727	6.8
501.26578	25.4
504.78781	15.0
506.17450	29.0
509.66870	8.3
510.30560	18.8
512.19427	13.6
514.48260	45.4
515.98846	36.2
518.20276	19.3
519.33057	15.1
520.49451	5.0
521.34528	82.1
522.26270	19.7
526.45923	45.3
528.22717	19.9
529.87299	57.5
531.43866	9.0
535.35571	17.5
540.35303	16.8
542.25195	10.0
544.75372	9.9
549.08527	28.5
551.76050	22.6
554.32550	260.6	y (4) (1+), b (5) (1+)
555.36346	71.9
556.42682	24.5
558.56769	14.4
559.46912	46.3
560.41693	22.6
561.43304	11.1
563.44409	30.7
564.58942	26.7
570.34967	31.6
571.78833	77.1
576.90057	19.4
578.38074	11.2
585.47180	8.7
587.54846	26.1
589.50031	10.0
591.25787	28.9
593.39923	21.6
594.36145	25.6
595.36371	3.6
596.41278	13.5
600.10938	6.7
602.42297	15.9
603.42352	90.8
604.42578	14.3
606.39142	7.2
611.35510	2695.8	y (5) (1+)
612.33447	740.7
613.38525	21.2
615.29364	22.3
625.21863	3.2
626.55225	10.9
630.38837	22.4
635.33508	12.9
637.44940	10.4
645.28632	40.0
645.88922	3.6
655.40497	39.2
656.50507	15.8
657.59656	13.9
658.60168	106.6
659.46808	6.2
660.75366	11.5
665.47095	4.1
667.52643	11.4
678.31055	3.3
683.42957	6.8
685.52252	8.2
697.39886	3.1
698.59937	13.7
700.53662	13.2
702.56158	12.0
708.39453	14.1
716.85791	18.8
717.63342	52.2
740.53583	21.6
743.47565	6.9
758.48395	43.3
759.55927	4.5
766.49060	4.9
767.47235	5.5
788.60211	1.9
789.52679	2.5
