# Supplementary material for: Top-Down and Bottom-Up Identification of Proteins by Liquid Extraction Surface Analysis Mass Spectrometry of Healthy and Diseased Human Liver Tissue
Source: J Am Soc Mass Spectrom. 2014 Sep 3;25(11):1953–61. doi: 10.1007/s13361-014-0967-z (PMC4197381; doi:10.1007/s13361-014-0967-z)
Supplement: Supplementary file 9 — (ZIP 1716 kb) [file 13361_2014_967_MOESM9_ESM.zip › data/VFDKDGNGYISAAELR_-7_2_56713.txt]

m/z	i	matches
173.02846	4.1
175.35696	4.0
178.26166	6.5
184.16153	7.2
184.76166	4.3
188.19347	7.6
193.36862	3.9
194.26146	3.4
196.25429	7.1
197.36130	10.5
199.11160	19.5
200.54280	10.2
201.19325	14.7
203.03932	22.0
204.17429	1.9
215.30133	8.3
216.14476	4.8
217.25165	8.3
218.15567	1.7
218.75748	15.0
220.38184	8.2
224.21658	4.9
229.31256	6.8
232.24670	5.9
233.16074	3.3
234.17917	5.5
235.11493	20.2
237.04478	36.3	b (4) (2+)-H2O, b (4) (2+)-NH3
238.16217	21.2
239.21506	23.3
242.30096	3.4
244.18439	3.5
246.94403	12.4
248.09526	17.4
249.36122	14.9
253.42642	4.0
254.26605	5.5
255.26642	4.9
266.11484	7.1
272.20441	8.9
275.28751	2.5
283.13556	16.5
284.27075	2.2
285.23444	4.8
287.26410	1.9
288.44025	32.4	a (5) (2+), y (2) (1+)
292.34448	26.5
305.28442	3.0
308.40253	11.6
310.36096	4.6
311.37271	2.8
314.52991	18.3
316.26965	7.7
319.37756	6.1
323.54626	37.8	y (6) (2+), b (6) (2+)-NH3, a (9) (3+)
324.17661	6.1
326.22342	9.8
328.11322	22.7
329.26935	2.7
330.34778	2.5
332.48349	12.5
333.17700	7.0
336.28973	13.6
338.35519	3.4
340.20111	16.6
344.35919	33.8	b (3) (1+)-H2O
345.44299	5.8
348.60327	2.8
350.34235	29.7
352.43066	37.3
354.83453	15.0
356.43927	8.4
357.17798	23.4
359.53415	2.4
360.19751	18.3
361.96185	19.8
362.60294	12.3
365.34369	25.6	y (10) (3+), b (10) (3+)-NH3, a (7) (2+)-H2O
366.37100	11.2
369.27386	2.6
370.22040	5.0
371.47916	23.9	y (7) (2+)-NH3, y (7) (2+)-H2O
373.49591	5.6
376.32373	8.5
377.20935	5.8
380.50659	112.7	y (7) (2+), b (7) (2+)-NH3
381.41534	3.9
382.43469	8.1
383.54282	10.2
385.39352	16.6
387.39114	8.8
391.30875	14.8
393.47614	27.9	a (8) (2+)-H2O, b (11) (3+)-NH3, b (11) (3+)-H2O
394.30817	9.9
395.66568	2.8
400.37982	6.1
403.11786	34.2	a (8) (2+)
405.52341	7.6
409.34650	11.6
412.39282	18.9
413.44861	2.7
415.36908	7.7
417.48370	37.1	b (12) (3+)-NH3, b (12) (3+)-H2O, b (8) (2+), y (12) (3+)-NH3, y (3) (1+)
418.30481	9.4
421.52521	60.2
428.26764	23.1
429.28601	6.2
433.37341	15.6
434.23016	7.3
435.30731	7.3
436.11658	17.8
437.24066	10.1
438.22540	6.6
439.35211	5.5
442.68390	31.8
445.48126	6.4
446.60229	7.8
449.26825	15.2
454.41681	16.2
456.31116	40.2
457.30017	14.0
458.60968	8.6
460.60645	21.0
462.34576	18.7
463.25934	19.0
466.25537	4.0
467.34204	19.8
468.54962	21.5
469.48944	19.7
470.20514	5.2
472.45294	11.2
473.66168	13.8
474.47510	28.3	a (14) (3+)-H2O, a (14) (3+)-NH3
475.51031	15.6
476.43665	4.7
477.43341	7.2
479.49048	31.6
480.46399	53.6	y (9) (2+)-H2O, a (14) (3+)
483.53839	21.5
484.21271	23.0	b (14) (3+)-H2O
485.00616	66.6	b (14) (3+)-NH3, a (9) (2+)
486.90192	27.4
488.43268	320.4	y (4) (1+)
489.47339	109.7	y (9) (2+), b (14) (3+), b (9) (2+)-NH3, b (9) (2+)-H2O, b (4) (1+)
490.54712	108.0
492.36212	12.7
494.40979	7.9
495.33899	9.7
497.36011	149.5	y (14) (3+)-NH3, y (14) (3+)-H2O
498.42322	115.9	b (9) (2+)
499.30286	79.3
500.64935	19.4
501.38678	7.8
503.31934	20.0
504.29803	21.7
504.95520	13.1
505.97589	77.6
506.97443	48.8
508.76416	13.0
511.35736	14.9
512.51306	39.4	a (15) (3+)-NH3, a (15) (3+)-H2O
513.26654	16.3
515.29181	7.2
518.54376	7.4
519.34332	3.0
520.28589	10.4
521.45026	2.5
523.37006	75.7
524.53168	25.6
525.59399	9.6
526.38324	43.4
527.01624	20.8
528.25287	7.2
529.06110	35.9
529.72815	46.5
530.70367	35.5
531.57513	38.3	a (10) (2+)-H2O
532.78455	24.6	a (10) (2+)-NH3
533.47815	11.6
535.50085	179.8
536.49390	41.5
537.98242	91.0	y (10) (2+)-NH3, y (10) (2+)-H2O
538.68927	10.2
540.46362	7.6
541.43781	245.2	a (10) (2+), y (5) (1+)-H2O
542.64191	62.6	y (5) (1+)-NH3
543.40002	24.5
546.62732	117.8	b (10) (2+)-H2O
547.28540	118.4	b (10) (2+)-NH3, y (10) (2+), y (15) (3+)-H2O, y (15) (3+)-NH3
548.65894	10.9
549.40723	32.2
550.28760	47.2
551.37140	77.4
552.09088	29.9	y (15) (3+)
552.78278	24.4
554.37903	18.9
555.28326	199.5	b (10) (2+)
555.97266	75.3
558.48425	61.1
559.35370	94.4	a (5) (1+)-H2O, y (5) (1+)
560.10339	13.0
561.38147	45.5
563.48615	110.0
564.40265	50.1
565.96613	35.7
567.46338	143.4	y (11) (2+)-NH3, y (11) (2+)-H2O
568.44043	213.9
569.05341	71.7
570.21198	62.2
571.73541	43.8
572.44983	7.6
573.86365	56.9	[M+3H] (3+)-NH3-H2O
575.05383	28.1
576.57477	344.7	y (11) (2+), a (5) (1+), a (11) (2+)-NH3, a (11) (2+)-H2O
577.53912	92.3
578.82196	52.4
579.98566	132.5	[M+3H] (3+)-H2O, [M+3H] (3+)-NH3
589.90546	80.0	b (11) (2+)-NH3, b (11) (2+)-H2O
591.00000	25.7
592.13428	3.0
592.93329	23.0
595.56860	8.5
597.32178	12.6
599.46533	13.5
602.58350	13.8
603.36237	18.4
605.87378	3.7
606.55865	7.9
608.26233	8.4
611.90466	29.0	a (12) (2+)-NH3, a (12) (2+)-H2O
615.11523	15.6
616.16772	78.7	a (6) (1+)-H2O
617.27179	29.8	a (6) (1+)-NH3
618.30127	40.0
620.41565	89.4	a (12) (2+)
621.58557	18.6
625.28137	75.9	y (12) (2+)-NH3, b (12) (2+)-NH3, b (12) (2+)-H2O
625.93976	44.9
626.54657	64.3
628.36621	60.8	y (6) (1+)-H2O
629.49457	12.2
630.39410	5.6
632.03961	14.2
634.40607	21.5
635.28058	38.7
639.48260	23.8
641.51276	20.9
642.54340	3.4
643.44171	14.0
646.47797	450.3	y (6) (1+), a (13) (2+)-H2O
647.47803	128.6	a (13) (2+)-NH3
648.74652	26.6
649.82855	11.1
650.68732	37.7
651.40192	15.4
652.43964	44.6
658.38416	25.6
661.44183	84.6	b (13) (2+)-H2O, b (13) (2+)-NH3
662.54456	51.0	b (6) (1+)
663.50830	52.0
666.89478	1.4
667.58752	52.2
670.13104	33.4	b (13) (2+)
670.91675	41.6
674.43927	26.5
676.98889	80.6
679.28198	101.1
680.21185	13.0
682.55450	8.7
684.28308	6.2
686.62970	54.3
689.01471	25.5	y (13) (2+)-NH3, y (13) (2+)-H2O
689.62506	2.0
690.92316	30.7
693.55646	18.8
694.27380	17.3
695.31793	5.6
696.00562	17.9
696.72571	9.7
697.52124	11.7
698.25201	10.1
698.92102	8.8
700.25690	63.3
700.98273	15.9
703.43335	17.8
704.47131	9.0
705.41974	44.6
706.23383	52.2
707.40607	32.4
708.53015	24.5
710.18756	5.9
711.66760	17.4
712.50885	17.4
714.51373	19.6
715.63831	6.5
716.44019	56.3
718.85938	12.1
722.34180	7.3
725.92316	57.6	b (14) (2+)-NH3, b (14) (2+)-H2O
726.84039	7.6
727.67139	3.4
729.54510	20.2
730.52307	7.7
732.63269	21.2
734.23932	25.3
735.06293	55.6	b (14) (2+)
735.99768	20.9
739.60077	11.9
741.47656	6.5
745.11377	109.9	y (14) (2+)-H2O
745.97284	66.8
746.95038	80.5	y (14) (2+)-NH3
748.97449	9.4
751.11200	20.1
753.60229	9.3
755.24994	180.1	y (14) (2+)
758.10986	94.0	b (7) (1+)-H2O
759.52515	192.5	b (7) (1+)-NH3, y (7) (1+)
760.63428	66.6
761.62360	28.9
762.67450	59.8
763.65417	43.7
765.57178	16.5
766.56775	9.8
767.58801	12.5
770.44983	44.0
771.34729	2.8
772.82452	3.8
774.69214	9.3
775.62750	15.6
776.87762	113.4	a (15) (2+), b (7) (1+)
777.59839	11.4
778.45465	23.8
780.03320	13.5
783.39917	20.5
787.42413	29.8	a (8) (1+)-H2O
788.59485	5.6
790.81006	28.1	b (15) (2+)
791.41455	5.3
792.57117	34.5
794.48163	18.6
795.61774	11.0
797.01294	34.6
802.60388	12.0
805.79816	10.5
806.54614	18.9
807.41681	13.2
809.50287	4.8
811.69977	35.0
813.33746	34.6
814.02484	20.5
815.55414	11.9
818.52197	19.1
819.72125	44.5	y (15) (2+)-H2O, y (15) (2+)-NH3
820.47241	26.8
822.47620	13.6
825.84949	2.9
828.52771	15.3
832.33954	5.7
833.53876	28.9	b (8) (1+)
835.65442	8.6
838.61487	5.2
840.61194	13.6
841.57428	4.7
842.65009	3.5
843.53931	24.0
845.31146	6.9
846.12262	3.6
852.82379	1.9
853.73596	14.0
854.66388	15.0
855.48627	3.3
856.41351	7.7
859.56561	27.9
860.36047	4.3
863.35529	7.1
865.57343	13.4
866.50470	3.8
873.35883	4.8
876.48956	17.2
877.56488	11.6
879.61328	20.7
880.27240	10.5
884.69049	8.5
885.67456	5.1
892.64807	3.9
893.77612	6.0
897.55420	30.9
903.60895	9.6
906.69415	13.9
909.64630	2.4
911.44012	3.1
912.59235	5.2
918.29211	30.7
924.37311	9.1
926.52521	7.7
927.61255	4.8
932.53650	12.1
933.55389	18.2
937.40045	15.4
938.35590	2.8
939.63757	10.0
940.60382	9.5
941.53607	4.1
942.54742	5.0
945.08386	23.5
952.62677	4.4
953.61334	9.1
954.44189	7.3
955.74335	8.1
956.52826	13.4
957.45660	3.0
959.52606	7.4
960.31171	3.5
962.46655	6.9
967.78339	7.7
972.69836	2.9
973.58423	19.0
974.56805	27.1
976.70605	6.1
978.56097	24.6	b (9) (1+)-H2O
980.48315	31.6
981.53235	7.7
983.69940	3.8
984.64606	6.7
988.60297	18.5
995.53613	9.1
996.50153	76.2	b (9) (1+)
997.49670	33.0
998.56250	16.5
999.36664	11.8
1002.95837	5.8
1004.70776	5.1
1005.60620	7.4
1006.51678	13.5
1007.63184	6.8
1011.68475	8.1
1014.64825	10.8
1015.39264	2.6
1016.74646	3.7
1018.13806	28.0
1022.70148	7.7
1024.23804	3.7
1025.73816	72.6
1027.63306	10.8
1033.61780	13.1
1040.61426	4.0
1043.50635	16.8
1046.55945	10.0
1048.40503	5.8
1055.94482	13.3
1066.38391	4.9
1091.66858	4.9
1099.54150	6.2
1109.42700	31.9	b (10) (1+)
1110.97192	35.9
1111.73303	7.2
1120.67334	18.1
1122.48889	3.2
1131.70496	5.9
1138.54700	3.9
1140.48889	7.0
1165.59106	11.0
1178.61328	11.7
1208.68799	5.8
1225.46899	15.4
1337.67664	3.0
1450.68518	5.3
