# Supplementary material for: Top-Down and Bottom-Up Identification of Proteins by Liquid Extraction Surface Analysis Mass Spectrometry of Healthy and Diseased Human Liver Tissue
Source: J Am Soc Mass Spectrom. 2014 Sep 3;25(11):1953–61. doi: 10.1007/s13361-014-0967-z (PMC4197381; doi:10.1007/s13361-014-0967-z)
Supplement: Supplementary file 9 — (ZIP 1716 kb) [file 13361_2014_967_MOESM9_ESM.zip › data/VFDKDGNGYISAAELR_-7_4_3665.txt]

m/z	i	matches
169.18579	2.9
171.07140	10.1
175.28908	9.1
182.13486	8.1
183.11383	10.3
185.20096	25.8
187.99854	4.1
198.45270	8.7
199.11600	20.1
202.27184	8.5
211.01752	6.7
213.57953	7.2
215.79115	10.7
217.18782	6.4
218.32724	11.1
219.25113	34.7
222.20505	3.6
225.10510	3.2
226.32364	10.2
228.10710	12.3
229.19745	3.0
231.14932	12.1
232.18765	9.9
234.27844	2.7
235.17715	7.4
237.31421	32.0
238.22385	3.0
239.47121	5.3
240.51714	13.9
242.48627	5.2
247.21506	21.6
249.26476	12.2
250.28152	2.1
256.22290	5.7
258.29898	3.2
261.27661	10.3
262.31659	3.7
266.48175	19.6
268.43930	24.3
269.29950	14.3
272.51053	5.3
278.29816	4.5
280.26135	8.8
282.33963	9.6
283.27505	6.0
284.48868	4.6
285.27545	9.9
286.29279	16.8
288.42773	34.8
289.32214	7.5
290.21234	15.7
294.40265	7.5
297.22424	4.8
300.26599	10.7
301.34265	7.8
303.58673	2.7
307.23383	6.1
308.31970	15.0
311.32260	1.5
312.90662	11.6
316.40533	16.0
319.33707	13.6
322.20764	2.6
323.91342	26.1
325.36212	3.5
326.40991	5.8
327.36969	11.3
330.33789	8.1
331.29163	14.3
334.38498	30.8
337.55676	2.8
340.84708	23.3
343.38986	8.4
344.27490	10.2
346.42853	1.9
348.29590	3.7
351.58728	12.7
352.33728	18.4
354.33765	12.3
355.26175	7.7
357.42694	26.8
358.40912	8.8
359.33466	5.9
360.65967	8.0
361.40903	17.8
362.47443	8.2
363.28226	5.6
365.35867	18.0
367.41315	13.1
369.32080	10.4
371.30780	15.1
372.41907	4.3
373.26776	4.1
375.13788	17.0
379.36444	2.3
380.65649	104.0	y (7) (2+), b (7) (2+)-NH3
384.54321	4.7
386.44916	33.3
387.41534	9.5
388.34476	9.9
389.34119	8.8
391.27020	16.1
392.39557	3.2
397.66260	35.1
400.24292	9.8
405.64966	23.2
406.90460	13.5
407.54755	2.4
409.37689	12.1
410.34198	3.4
411.43616	29.8
414.27936	5.7
415.44556	20.8
416.28845	26.4
417.34619	82.2	b (8) (2+), b (12) (3+)-NH3, y (3) (1+), b (12) (3+)-H2O, y (12) (3+)-NH3
418.38141	31.1
423.40692	28.4
425.16486	15.5
428.38330	17.1
430.33344	5.0
435.34790	12.4
438.47351	17.6
439.51532	33.9
440.31226	10.0
442.24585	13.6
443.33948	30.2
446.57617	44.9	b (13) (3+)
447.90393	19.9
449.73132	2.8
451.30597	8.6
452.23859	25.0
453.54346	23.1
454.15277	8.4
455.44360	26.6
456.19641	1.1
457.30035	31.9
458.19940	10.1
461.74500	7.6
465.25128	11.6
467.49554	8.3
468.19788	6.5
469.47070	44.7
471.58124	28.2
472.70471	17.1
474.16962	28.9
475.32965	22.2
476.71027	28.8
478.32007	9.5
479.26270	5.8
480.40594	59.6
481.26794	43.6	y (9) (2+)-H2O, y (9) (2+)-NH3
482.32178	17.9
484.84662	162.3	b (14) (3+)-NH3
485.91577	76.8
488.39294	242.6	y (4) (1+)
489.61737	107.4	y (9) (2+), b (9) (2+)-H2O, b (14) (3+), b (4) (1+), b (9) (2+)-NH3
490.34393	75.8
491.19977	38.9
492.35388	14.1
493.22919	4.9
494.40161	20.2
495.26489	4.6
496.27563	12.1
497.40485	56.6	y (14) (3+)-H2O, y (14) (3+)-NH3
498.81781	95.5
499.52191	151.1	b (9) (2+)
501.63342	28.7
502.70746	5.6
503.71997	17.2
504.62714	8.4
505.35455	16.3
506.35541	68.6
507.01459	12.8
511.19727	15.1
513.33679	15.5
516.24603	16.8
518.24335	6.9
519.65387	18.9
520.32428	4.9
521.23163	5.5
523.28619	5.6
524.21149	27.0
525.97919	20.6
528.99542	83.0
529.95709	33.8
532.43134	19.7
533.07172	7.9
535.37360	13.4
536.38928	84.1
537.85529	15.4
539.29260	9.3
540.47430	32.5
541.54181	242.0	y (5) (1+)-H2O, y (5) (1+)-NH3
542.37274	29.8
544.29486	17.6
546.44098	363.1	b (10) (2+)-H2O, y (15) (3+)-H2O, y (15) (3+)-NH3, b (10) (2+)-NH3
547.28564	67.5	y (10) (2+)
547.94080	50.9
549.42462	22.0
550.31653	34.1
551.52240	6.6
552.42596	5.2
553.28174	21.2
554.33856	27.5
555.49530	494.6	b (10) (2+)
556.53619	10.1
557.37134	37.8
558.11530	47.1
559.41046	282.9	y (5) (1+)
560.44336	40.9
561.32263	16.9
562.36176	29.3
563.82660	99.3
564.51428	32.1
565.52692	64.9
566.17346	5.8
567.45715	97.9	y (11) (2+)-NH3, y (11) (2+)-H2O
568.43481	289.5
569.37646	75.3
570.57745	158.6
571.72675	77.0
572.55640	102.1
573.33911	104.6
574.13342	147.1	[M+3H] (3+)-NH3-H2O
574.79584	307.5
576.20026	145.6	y (11) (2+)
577.09052	338.5
577.83301	199.1
578.64923	166.7
579.52429	54.8
580.19440	128.5	[M+3H] (3+)-H2O, [M+3H] (3+)-NH3
586.24841	10.4
587.40674	14.7
590.12329	49.0	b (11) (2+)-H2O, b (11) (2+)-NH3
590.86371	22.2
592.17279	69.7
592.93311	15.8
596.77344	19.3
597.48706	10.1
599.01056	37.2	b (11) (2+)
600.21075	28.4
602.19708	3.8
603.30127	14.6
606.43024	26.7
607.36084	3.5
608.60693	1.9
611.46442	9.3
612.57117	7.5
613.40118	27.2
614.38519	18.3
616.16498	117.1
617.18658	93.7
618.40613	5.0
620.64856	42.7
621.40735	7.3
624.33417	2.1
625.63361	170.8	b (12) (2+)-NH3, b (12) (2+)-H2O
626.34027	73.3
627.01971	24.4
628.49939	44.3	y (6) (1+)-H2O
629.97253	53.4	y (6) (1+)-NH3
633.42566	5.5
634.43225	88.4	b (12) (2+)
635.38116	82.7
637.56488	24.3
640.93951	5.4
646.42871	728.9	y (6) (1+)
647.46332	265.5
648.41925	14.4
649.55640	37.1
651.50244	75.9
653.52222	53.1
655.83807	9.4
656.97662	13.0
658.37280	18.4
659.73181	4.0
661.54816	21.6
662.56921	49.1	b (6) (1+)
663.55646	26.2
664.74982	28.9
665.96295	19.3
666.99872	31.4
668.09998	15.2
668.87598	14.3
670.00702	114.5	b (13) (2+)
671.57513	4.2
672.48621	2.5
674.34210	78.6
675.60931	5.2
677.06055	100.3
677.95886	44.8
679.30005	43.3
680.52429	18.6
681.85425	144.5
684.78943	24.9
685.54724	3.9
686.47217	27.4
687.49060	53.2
691.59363	23.7
692.40436	52.3
693.44141	12.6
695.38104	82.5
696.46582	12.2
697.95453	53.7	y (13) (2+)
699.17657	112.7
699.81909	1.9
700.42957	54.5
702.18634	9.1
703.28876	118.9
705.06464	65.9
705.77411	63.3
707.00098	94.9
708.48395	44.2
710.67804	62.9
711.62573	2.3
713.55060	5.2
715.20435	12.4
716.24323	56.5
718.31006	116.7
720.09186	6.8
721.49976	19.7
725.86896	7.1
726.64832	51.3
729.58746	2.4
730.90393	49.6
732.27380	4.9
733.33545	6.8
734.87140	60.7	b (14) (2+)
735.83612	37.0
736.48639	13.2
740.41321	12.1
741.53210	51.5	y (7) (1+)-H2O
742.51727	29.9
745.25934	114.7	y (14) (2+)-H2O
746.38330	26.4
747.92072	31.5
749.03033	25.3
751.44116	3.4
753.04645	15.6
755.23792	218.4	y (14) (2+)
755.99408	16.0
757.15051	50.9
758.27454	89.4	b (7) (1+)-H2O
759.57581	215.3	y (7) (1+), b (7) (1+)-NH3
760.57056	71.0
761.65564	5.3
762.85529	62.4
763.63745	18.4
765.71539	19.3
766.53125	21.5
768.28033	4.3
771.27460	8.1
773.38922	38.2
777.19006	58.0
778.94324	39.7
784.44751	12.4
785.60004	10.7
787.71906	8.8
788.44934	3.9
791.02203	10.2
792.58978	21.9
793.74609	22.9
794.41931	20.0
796.34265	3.7
797.42712	39.2
798.65649	48.8
799.59290	5.3
800.50610	2.2
802.56152	46.2
805.79034	11.6
807.20941	38.3
808.63202	46.1
810.57446	22.0
811.93018	54.3
816.41681	18.2
817.84064	57.2
818.53534	49.4
819.59711	70.9	y (15) (2+)-NH3, y (15) (2+)-H2O
820.78577	56.2
821.97620	34.5
824.02386	13.8
824.64813	18.1
828.57623	30.3
829.53094	8.7
831.40765	25.1
832.59027	6.7
833.65845	47.1	b (8) (1+)
834.49292	19.3
835.17120	8.4
835.81134	43.0
836.47266	7.8
837.69342	22.6
841.49335	32.1
844.63525	4.3
846.45728	2.7
847.22510	6.4
849.46948	12.6
850.56323	4.0
852.46948	16.0
854.28870	21.8
857.67853	8.1
860.60181	12.1
863.86481	41.0
867.72626	9.8
868.56378	2.1
869.44061	5.2
870.43585	7.2
871.59503	4.9
872.42621	5.0
874.07349	16.2
878.75671	25.9
879.45605	10.1
880.50934	11.3
882.83105	7.3
885.42273	2.8
886.75122	10.3
889.57324	8.1
892.14056	12.5
893.68146	7.0
897.44556	9.2
898.55060	21.9
899.61115	11.4
900.64404	10.8
904.74902	14.3
905.75916	12.0
906.73981	6.4
909.79602	9.9
910.61029	18.6
919.40533	9.1
921.25342	12.6
922.37537	16.2
923.59344	11.4
924.79645	3.9
926.39325	3.4
927.36255	6.5
928.62482	24.1
930.68176	3.2
932.60803	47.6
933.69739	5.8
934.63568	22.0
937.53613	5.7
938.75195	48.3
939.71906	20.4
940.54517	18.6
941.29883	20.5
942.52795	9.5
943.44702	5.3
944.42743	12.9
945.55756	11.6
947.48462	9.8
949.73706	14.4
954.74725	42.1
955.37933	2.0
956.76007	6.6
957.40894	12.2
959.54999	45.6
960.57013	46.6
961.53308	24.2
962.37799	7.7
963.44025	17.3
967.40399	5.0
968.95093	22.7
973.46912	29.1
974.52753	27.1
976.34888	24.9
978.70441	14.9
979.53223	14.1
980.47571	22.1
982.76465	13.6
987.60309	5.1
990.72906	15.3
995.05676	8.6
996.50342	114.0	b (9) (1+)
997.47424	88.6
998.45068	33.3
1013.60388	16.7
1021.50000	17.7
1024.07129	10.5
1025.87610	25.8
1026.66162	10.1
1034.22449	6.5
1038.14868	14.4
1040.57385	5.2
1042.76428	18.7
1043.74475	3.2
1044.56226	4.1
1067.48132	2.1
1069.58118	4.8
1070.72363	10.1
1109.55017	25.9
1110.72046	42.0
1111.64856	21.0
1119.41992	8.6
1124.57837	4.5
1136.63928	21.0
1149.80273	6.2
1181.47583	7.8
1206.60156	7.4
1226.46008	4.6
1467.82715	4.8
1468.74878	6.8
