# Supplementary material for: Top-Down and Bottom-Up Identification of Proteins by Liquid Extraction Surface Analysis Mass Spectrometry of Healthy and Diseased Human Liver Tissue
Source: J Am Soc Mass Spectrom. 2014 Sep 3;25(11):1953–61. doi: 10.1007/s13361-014-0967-z (PMC4197381; doi:10.1007/s13361-014-0967-z)
Supplement: Supplementary file 9 — (ZIP 1716 kb) [file 13361_2014_967_MOESM9_ESM.zip › data/VVNSILAFR_-7_4_7005.txt]

m/z	i	matches
133.47838	16.6
157.17386	10.7
158.13211	21.1
159.13295	23.0
165.36752	5.4
165.99303	6.9
170.12027	12.5
171.08685	138.0
172.14252	7.3
173.25444	15.5
174.09813	7.6
175.15089	89.1	y (1) (1+)
177.18213	6.8
182.05435	3.2
183.27158	2.5
185.18318	7.5
186.25171	18.6
187.46687	7.1
188.06976	5.6
190.28336	2.7
198.37082	17.1
199.25752	206.6	b (2) (1+)
200.07162	21.1
201.24304	41.1
202.09058	17.9
204.82416	5.6
205.99899	3.9
209.21774	19.1
211.22417	32.3
212.41817	9.9
213.04175	9.5
214.11031	18.4
218.01096	3.9
225.12045	9.6
227.19232	5.0
228.18420	4.6
229.39902	6.9
232.16336	6.9
233.32391	16.2
235.35336	21.6
236.28104	2.8
237.27594	17.7
238.35080	6.4
239.36371	25.1
241.32057	6.9
242.18976	4.9
243.21021	4.1
244.17744	6.8
246.28622	2.5
247.20944	17.5
248.40109	4.4
249.42667	7.7
251.18304	13.4
253.30969	7.8
254.31506	13.7
256.41971	24.4
257.27777	13.8
258.32867	6.4
260.29333	79.5
261.33392	6.0
262.37314	26.6
263.27036	6.0
265.28354	13.0
266.30518	5.6
267.27371	6.5
268.26678	33.3
269.24710	11.5
271.26105	19.3
275.20752	3.8
276.27399	14.8
277.28125	4.6
277.93628	12.9
279.20673	14.4
281.18256	11.4
282.34064	82.2
283.40335	25.1
284.42630	17.1
286.36017	11.8
287.54846	21.2
288.45319	33.6
291.48328	6.3
293.27649	8.9
294.34369	16.3
295.16681	12.0
295.98248	24.4
297.11584	15.9
298.37128	11.2
299.37744	3.4
300.31445	18.0
301.38049	16.8
302.37897	13.4
303.36087	5.3
305.33353	74.2	b (6) (2+)-NH3, y (2) (1+)-NH3, b (6) (2+)-H2O
306.47943	11.3
307.22833	6.1
310.36484	5.7
313.40295	101.3	b (6) (2+), b (3) (1+)
315.02527	74.5
316.43097	6.8
317.25967	107.0
318.39008	32.9
320.38190	11.7
321.25830	42.1
322.54092	279.3	y (2) (1+)
323.35794	46.1
327.38428	20.3
329.33264	9.7
330.25403	22.7
331.21048	3.4
332.02844	14.7
333.30267	9.0
334.37732	5.2
337.14203	5.9
338.52963	12.0
341.41797	15.9
343.91766	21.5
346.26669	43.0
347.22943	6.7
348.27911	6.0
349.47336	32.6
350.31677	6.2
351.52368	46.3
352.43561	13.5
354.68909	22.7
355.57678	51.5
357.19403	51.0
358.19684	17.4
359.36292	5.4
361.20050	3.5
362.49750	5.8
363.71790	47.0
364.37885	6.1
365.36755	14.9
367.43597	17.8
368.30270	16.5
369.55103	18.9
370.40356	22.5
372.37555	26.0
373.65753	4.8
374.48193	4.3
376.02023	43.5
377.29678	5.7
378.90692	30.1
380.80371	32.7
381.49579	91.9	b (4) (1+)-H2O
382.31903	85.9
383.15576	27.5
385.81863	19.4
388.29895	47.0
389.53339	2.1
391.33997	8.1
392.36652	9.9
393.32446	449.7	y (3) (1+)
394.47888	106.1
395.33105	36.1
396.43164	78.4
397.47516	55.7
398.33899	25.8
399.80676	10.0
400.44312	101.7	b (4) (1+)
401.45087	115.3	y (7) (2+)-H2O, y (7) (2+)-NH3
402.35608	30.4
403.40680	6.9
404.75201	22.6
405.83337	13.6
407.23883	92.5
407.99316	49.4
410.57434	62.4
411.43677	80.2	y (7) (2+)
412.63599	35.2
414.41046	85.5	b (8) (2+)-H2O, b (8) (2+)-NH3
415.27399	10.9
416.64929	75.7
417.27319	46.7
418.35828	8.8
420.50311	46.4
421.37427	54.6
423.20654	6.2
424.09729	19.9
424.91742	7.0
426.52484	46.4
427.51099	17.3
428.23083	29.5
429.28638	60.2
430.19232	3.5
431.29315	15.8
432.31812	26.5
434.51526	26.2
435.33807	15.4
436.66156	59.3
437.26526	42.2
438.19977	65.6
439.49323	18.7
442.54303	19.3
443.31458	6.5
445.61023	67.0
446.39929	20.3
447.33301	69.9
448.80774	82.3
450.27612	54.3
451.53491	33.8
452.35126	46.7
454.19354	10.6
456.45673	17.5
457.38409	30.7
460.94360	5.4
462.42053	43.7
463.36993	19.9
464.42206	24.3
465.30939	45.6
466.48883	82.7
467.33661	57.7
468.37970	6.5
468.98529	32.4
471.34222	120.8
472.65479	64.4
473.38544	52.3
474.29205	62.8
475.38806	21.8
476.35767	4.3
477.56848	60.0
478.44342	40.3
479.47375	45.5
480.47754	130.0
481.49506	95.2
482.43927	41.5
483.32117	53.4
484.35815	17.5
485.41827	71.2
486.61169	149.4
487.45361	75.3
488.39008	62.6
489.35229	145.5	y (4) (1+)-NH3
490.54810	33.0
491.28143	191.0
492.28497	308.2	[M+2H] (2+)-NH3-H2O
493.06006	126.4
493.80920	40.7
495.32526	462.5	b (5) (1+)-H2O
496.34344	110.4	b (5) (1+)-NH3
497.26544	89.3
498.53174	131.0
499.44171	63.0
500.23822	244.2
501.13794	1073.5	[M+2H] (2+)-H2O, [M+2H] (2+)-NH3
502.10620	4.0
502.99023	19.9
503.71930	50.8
505.06830	84.7
506.35187	481.0	y (4) (1+)
507.36011	9.1
509.40149	80.7	[M+2H] (2+)-H, [M+2H] (2+)
510.31726	24.3
511.49646	4.8
513.44226	8.5
519.43549	6.7
520.53979	32.4
522.02832	26.3
527.30731	14.2
528.32391	3.2
534.53729	12.1
540.96082	8.3
542.20538	2.8
543.97620	63.1
545.15015	13.2
549.62549	56.8
550.83472	20.3
552.37537	9.0
553.30646	4.7
554.64948	37.7
556.18878	9.0
557.39319	38.2
558.20264	29.3
561.49048	42.1
563.76501	91.1
564.79370	17.7
567.15228	121.8
567.88666	68.8
568.73932	34.2
569.89514	42.1
571.47528	26.7
573.03418	49.2
574.07678	11.6
575.39850	3.9
576.46063	66.6
580.27203	11.0
581.45837	8.8
582.77686	7.7
583.81873	21.3
587.29706	64.2
588.02362	80.0
589.55933	74.9
591.57043	6.5
592.17767	19.8
593.63104	369.0
594.80133	90.0
597.37628	9.2
598.39777	22.0
599.86847	51.3
601.55719	10.1
602.49744	11.6
603.39093	13.6
604.33575	11.7
606.18152	46.5
608.03259	40.9
608.66425	20.3
609.59967	31.6
610.48816	6.8
611.70953	35.9
612.71106	24.5
613.69983	103.5
614.49054	88.0
616.09344	67.2
617.33606	88.1
618.56744	2.7
619.55719	205.3	y (5) (1+)
620.59607	66.4
621.51196	63.3
622.19989	21.2
625.14581	2.3
626.54346	1126.6	b (6) (1+)
627.51324	180.3
628.40863	47.0
631.75482	15.7
634.74249	42.4
635.37085	5.6
636.47827	21.0
638.51410	5.5
639.87195	8.6
640.97113	14.7
643.17822	3.3
644.65692	27.2
645.57800	68.7
648.33093	18.0
649.86719	44.8
653.29413	14.4
654.58026	31.5
655.77594	23.7
656.59326	22.5
658.01257	111.3
659.21625	38.1
659.87244	30.6
661.33722	38.4
662.69952	179.1
663.96320	570.5
665.16980	125.8
670.24890	27.7
671.43512	13.2
673.57025	45.1
678.75293	5.5
679.63019	15.7
680.55231	36.0
681.54022	83.7
684.58124	10.8
685.79163	12.2
686.43756	5.4
688.46124	16.3
689.43182	17.1
691.35803	36.2
692.42969	16.3
696.35602	14.9
697.53339	139.3	b (7) (1+)
698.51550	59.4
700.65637	14.8
702.40668	59.4
705.11731	26.7
706.56812	241.2	y (6) (1+)
707.41766	90.9
708.55945	15.0
709.44519	15.8
710.50330	3.0
713.54370	121.6
714.63684	40.0
715.68231	19.2
716.55548	12.6
717.55536	5.2
718.54175	9.7
719.63409	29.0
722.83118	45.9
723.60657	44.4
724.58826	20.7
726.94653	15.6
728.12140	13.8
730.60510	10.8
731.38599	4.8
732.46503	12.3
736.50043	17.9
737.38165	4.5
738.54077	3.8
740.71307	20.6
741.58160	4.3
743.59900	9.5
744.60651	14.3
745.71979	18.9
747.05554	28.5
747.93677	7.0
753.45667	33.9
755.43933	10.3
756.56390	5.7
759.52814	145.8
760.62860	45.6
761.37531	16.2
762.66431	4.4
767.36310	2.3
772.36719	16.9
774.62250	10.7
780.57104	22.0
781.64484	16.4
785.58685	17.7
787.59180	17.8
788.74115	47.8
798.57666	18.1
800.32556	6.1
801.64594	3.2
802.55634	53.9
803.65173	46.9
804.65955	5.8
805.49915	14.0
806.40253	6.2
808.81519	6.6
810.45441	25.3
812.17163	28.0
813.78168	24.4
814.48450	30.3
816.56964	20.7
820.50787	1259.6	y (7) (1+)
821.52020	476.8
823.59473	8.4
824.52539	35.2
825.60266	37.4
826.47693	6.0
827.13910	7.0
828.85236	5.7
829.63770	23.2
830.49847	76.0
831.71301	38.7
832.82294	12.2
835.45483	8.1
843.51617	3.0
844.57471	66.0	b (8) (1+)
845.54797	15.5
846.61212	23.1
847.72919	7.7
850.50037	32.6
855.61053	20.1
860.67865	2.6
872.46130	6.0
874.58716	3.9
880.32416	15.8
882.69733	9.0
886.39783	19.1
890.25732	3.1
891.74243	6.5
903.70294	4.4
911.84991	19.0
917.65338	6.7
919.57318	5.9
921.29755	7.5
923.53009	9.1
930.50024	7.0
932.46307	18.1
954.32397	24.8
1003.28442	10.9
