# Supplementary material for: Top-Down and Bottom-Up Identification of Proteins by Liquid Extraction Surface Analysis Mass Spectrometry of Healthy and Diseased Human Liver Tissue
Source: J Am Soc Mass Spectrom. 2014 Sep 3;25(11):1953–61. doi: 10.1007/s13361-014-0967-z (PMC4197381; doi:10.1007/s13361-014-0967-z)
Supplement: Supplementary file 9 — (ZIP 1716 kb) [file 13361_2014_967_MOESM9_ESM.zip › data/ISGQEVNEAACDIAR_-7_4_3404.txt]

m/z	i	matches
226.25488	4.5
233.10246	10.3
246.16846	1.8
255.08861	11.4
256.10217	6.6
257.41122	2.4
258.38342	20.1
261.41931	4.4
262.30072	10.3
270.38611	7.0
273.21259	14.6
275.43481	8.3
283.30032	1.8
284.16830	19.7
287.68396	8.3
289.26764	6.2
314.87296	8.8
320.23032	4.1
326.23001	5.9
328.46664	7.3
329.42468	9.9
332.29962	3.7
333.22162	4.4
338.25806	2.2
339.14673	12.9
341.38586	21.6
342.35370	7.8
343.29697	21.4
344.60074	4.9
355.20764	4.1
357.21484	7.4
358.36914	4.7
359.38983	7.6
367.36484	2.1
368.16553	10.4
369.37604	1.9
371.61261	24.0
372.47321	20.1
373.54617	14.0
374.30682	9.3
380.36954	11.5
382.34012	11.2
384.21680	9.2
386.30951	10.9
388.69775	2.9
390.38806	21.7
391.34827	8.6
392.36096	2.9
393.33215	2.5
394.59204	10.2
395.20142	10.7
396.81418	14.0
399.13977	12.1
400.34631	10.1
402.41083	28.3
403.45270	9.0
409.50018	7.4
410.27335	3.1
411.52228	4.7
412.43124	7.9
414.26111	6.2
419.21454	12.9
420.78668	6.4
426.26505	22.4
427.19073	6.6
429.63794	26.2
430.30768	13.2
431.44571	8.9
433.41565	31.7
436.26544	7.3
437.32260	17.9
438.41498	13.2
439.32510	10.6
440.41974	15.6
441.36420	5.9
444.26636	14.8
447.27023	18.8
453.30627	25.9
454.28311	13.8
456.45578	8.2
459.15265	4.5
463.26971	19.9
464.30359	13.6
465.46527	11.8
470.25934	10.4
471.45886	10.8
472.44043	3.5
474.44702	48.7	y (4) (1+)
482.29352	8.3
483.35229	8.1
484.26208	28.4
485.28540	15.6
498.34857	7.1
499.35339	10.9
500.62518	66.7	b (10) (2+)
501.34448	58.2
502.22662	34.3
507.27875	4.5
512.09009	7.0
515.31714	27.3
523.13422	4.9
524.34473	26.8
525.61542	44.5
528.35431	15.2
529.29114	6.7
530.35822	10.0
531.60406	15.2
539.40021	46.8
540.64276	18.0
541.45752	6.7
545.20001	5.5
552.51904	16.2
567.24591	10.8
568.43170	21.9
569.43085	4.1
570.42914	22.2
574.29358	2.6
575.09650	9.1
576.45245	4.1
577.32141	79.7	y (5) (1+)
578.42847	44.9
579.24554	15.5
580.39880	6.2
581.39630	7.2
582.47955	7.7
585.39063	24.9
586.51385	12.0
587.69873	4.0
592.26886	44.6
596.38208	65.0	y (11) (2+), b (6) (1+)-H2O
597.32538	31.5
598.49219	14.4
599.30609	11.2
600.56885	11.9
603.21246	7.5
606.34949	12.1
607.13519	10.5
608.28064	15.7
611.24329	19.7
613.80200	11.6
614.53247	109.0	b (6) (1+)
615.51556	26.7
620.23065	18.7
622.65869	13.9
624.42004	14.1
625.19312	5.4
627.81219	19.0
628.44049	14.1
629.37097	10.2
639.40533	20.8
642.32959	9.2
643.41766	24.3
645.86530	13.8
648.25476	164.0	y (6) (1+)
649.42871	78.1
651.17517	83.7	y (12) (2+)-NH3, y (12) (2+)-H2O
651.97876	58.9
653.46094	60.5
655.37030	7.4
658.45587	8.6
659.42108	31.1
660.36774	50.5	y (12) (2+)
662.38690	52.5
665.47003	24.8
670.36108	6.5
671.46869	16.6
672.43060	29.5
673.28345	10.9
674.50549	28.6
676.98834	3.3
677.92059	5.9
678.82227	18.7
680.46021	4.6
683.64563	22.9
688.53320	91.7	y (13) (2+)
689.93286	32.6
694.22559	4.0
696.95166	14.6
698.62378	3.7
699.59399	2.1
701.82275	29.6
702.61542	43.0	y (7) (1+)-NH3
704.53851	3.7
707.22723	21.3
708.55493	28.1
709.16418	24.3
711.33856	84.3	b (7) (1+)-NH3
712.33649	12.3
713.64081	11.4
714.99030	30.3
715.98438	71.7
716.89569	17.0
718.51123	36.4
719.47498	246.0	y (7) (1+)
720.49707	46.7
721.40240	49.1
722.37311	45.1
723.35364	354.0	y (14) (2+)-H2O, y (14) (2+)-NH3
724.29376	334.0
725.13165	49.0
726.24670	21.1
727.89728	46.8	b (7) (1+)
728.56519	9.4
729.42682	4.5
731.73938	40.7	y (14) (2+)
734.13696	32.8
736.30469	71.9
738.38751	6.0
739.12891	37.5
743.57568	4.8
744.43842	14.4
745.49292	8.6
746.52545	20.0
751.39655	1.8
752.33508	23.5
753.36481	55.8
754.35211	3.2
756.15527	64.5
757.63171	15.5
758.86957	24.0
760.47589	17.7
761.71033	40.6
763.40466	5.1
767.17767	70.9
768.03827	29.2
770.60266	219.3	[M+2H] (2+)-NH3-H2O
771.40741	61.6
772.24854	5.8
773.78076	30.1
775.70221	25.9
777.50049	46.8
779.24597	688.8	[M+2H] (2+)-NH3, [M+2H] (2+)-H2O
779.98608	374.6
780.88257	23.1
792.65155	13.0
797.47760	11.7
799.00574	54.7
801.55707	28.4
805.81421	13.1
807.78278	28.8
808.44586	9.9
815.89563	22.2
816.88739	29.1
818.48950	2.3
824.47595	23.7
826.92755	10.0
829.49567	22.7
830.46271	9.4
831.48578	8.3
835.48236	11.1
836.48511	7.2
837.61810	12.2
839.06915	31.8
840.06342	49.3	b (8) (1+)-H2O
841.12195	107.3	b (8) (1+)-NH3
847.52588	17.1
848.66125	47.8	y (8) (1+)
849.46857	25.1
852.63800	4.6
853.53882	17.7
854.63513	10.3
855.65228	25.4
856.29462	5.8
857.53357	27.9
858.39832	20.5
872.64032	10.0
874.42853	6.7
876.49188	5.1
879.79370	11.9
885.24866	8.0
887.00714	37.6
888.92432	8.5
899.41095	22.7
900.99652	11.0
901.80908	33.9
904.04791	16.0
905.63544	16.3
909.67590	30.0
910.60626	7.2
911.92255	72.3	b (9) (1+)-NH3
916.56854	16.3
917.81213	26.4
918.54688	10.3
919.48901	4.4
925.57428	23.7
927.31879	23.7
928.99695	25.1
929.61963	12.5
930.56372	5.7
931.48279	7.2
934.56500	9.6
935.28400	21.2
936.06885	36.5
939.33209	6.6
944.05060	25.4
946.00220	46.6	y (9) (1+)-NH3
947.01208	12.6
951.48853	17.3
953.69031	35.1
954.87213	18.5
957.82416	12.1
962.48010	292.7	y (9) (1+)
963.51556	135.9
964.50385	48.2
966.64905	16.2
976.38599	22.0
979.63641	38.2
981.27429	20.1
982.60400	15.1
983.66541	13.3
985.18573	20.1
986.44202	11.3
988.52661	38.2
990.02667	39.7
999.65448	57.6	b (10) (1+)
1000.46661	4.6
1014.56598	17.9
1015.81836	8.8
1017.03748	50.0
1017.71228	13.3
1018.38141	37.2
1019.47650	7.6
1041.89587	21.4
1042.64978	31.0
1043.46704	6.3
1044.52661	23.9
1045.91455	11.1
1056.32800	3.7
1060.08691	30.5
1061.77307	153.7	y (10) (1+)
1062.66467	123.5
1063.31348	5.0
1070.18359	32.4
1072.75403	20.4
1073.72998	36.6
1074.70166	227.3
1075.60803	342.2
1076.61548	62.6
1077.54504	38.5
1081.23840	14.7
1084.27979	38.0	b (11) (1+)-H2O
1097.12000	15.6
1100.61218	3.0
1102.49536	9.6
1104.78943	69.5
1105.64771	17.8
1106.72937	27.1
1113.59045	17.1
1115.89063	12.3
1120.16272	11.4
1125.46643	9.2
1130.79443	7.1
1142.49890	5.6
1144.68225	7.0
1147.60864	13.4
1148.71375	5.4
1149.66199	10.5
1151.47937	11.0
1154.41626	8.2
1160.40100	9.3
1161.13635	6.2
1165.53149	49.9
1166.63721	12.5
1169.74805	5.8
1174.59692	16.9
1175.63892	46.2
1176.71704	50.9
1177.64514	3.6
1178.33533	10.5
1187.73682	8.5
1190.53210	74.3	y (11) (1+)
1191.69336	71.4
1192.92847	3.7
1200.56567	7.5
1208.56384	4.6
1219.07007	8.8
1227.80188	7.3
1236.69897	25.0
1237.73499	18.5
1247.65479	7.7
1285.70264	13.3
1288.65930	8.9
1295.65601	4.1
1297.24756	5.0
1301.77588	3.1
1302.42065	7.0
1309.48425	16.4
1312.72644	9.8
1314.82532	31.2
1317.52258	15.6
1330.65967	33.1
1331.57666	27.8
1356.39526	13.1
1374.70911	7.9
1375.65918	23.0
1401.49866	6.5
1402.67151	14.3
1412.58618	14.8
1473.56616	23.7
