# Supplementary material for: Top-Down and Bottom-Up Identification of Proteins by Liquid Extraction Surface Analysis Mass Spectrometry of Healthy and Diseased Human Liver Tissue
Source: J Am Soc Mass Spectrom. 2014 Sep 3;25(11):1953–61. doi: 10.1007/s13361-014-0967-z (PMC4197381; doi:10.1007/s13361-014-0967-z)
Supplement: Supplementary file 9 — (ZIP 1716 kb) [file 13361_2014_967_MOESM9_ESM.zip › data/TPALIVYGDQDPMGQTSFEHLK_-7_4_9189.txt]

m/z	i	matches
244.28830	75.3
251.14352	11.8
252.37186	10.8
253.18307	6.2
255.24802	6.3
260.48364	12.8
270.33383	96.2
271.28055	9.0
279.32361	10.8
282.24341	45.1
284.32361	8.2
286.35809	5.3
294.30441	4.6
297.37231	15.9
298.26996	5.6
300.19803	15.0
305.15427	7.5
308.26572	7.9
309.45947	8.2
310.32526	7.7
311.38715	7.9
314.18228	25.1
316.33145	11.2
320.32080	8.9
321.18442	8.1
322.46478	8.2
325.30167	4.5
328.44217	23.5
335.30109	33.8
336.35590	39.6
338.23438	3.1
339.29230	5.3
340.47180	22.4
341.59137	3.2
342.30072	6.4
343.31018	2.3
345.36505	7.2
347.39941	22.9
348.38593	8.5
350.31641	10.1
352.40967	4.7
353.31128	6.2
355.41022	138.5
356.40570	4.0
357.46228	13.5
359.14392	5.4
360.20279	4.9
361.97791	9.8
365.25580	43.6
366.31512	41.9
367.06781	5.8
368.45264	18.4
369.50708	3.6
381.08038	19.7
383.32370	111.6
384.42487	80.3
385.35086	10.1
387.20889	6.2
388.33191	9.4
394.34805	8.1
395.47195	17.6
396.55750	11.3
397.35944	31.9
398.34860	27.8
403.49301	8.3
407.39294	16.3
413.29803	11.7
414.29596	52.2
415.41156	10.0
416.32458	24.1
417.18359	6.1
418.35480	18.6
419.73938	13.4
422.32404	8.5
423.81345	4.2
424.46216	15.1
431.30310	10.1
432.02972	33.3
435.33606	15.6
438.39722	7.7
440.64474	7.4
444.32840	18.5
447.33508	11.4
450.44928	23.9
451.37677	31.9
452.50629	32.7
456.40433	5.3
457.35468	15.3
459.35773	6.2
460.48083	4.2
462.58698	29.9
464.34149	41.3
465.52802	5.7
466.42218	12.4
468.35364	53.9
469.17010	20.9
470.50958	4.9
472.60864	7.8
473.49463	16.4
475.32886	24.9
476.96704	23.2
478.38202	88.3
479.32825	24.0
481.22540	9.6
482.28333	18.2
483.24188	5.9
487.39581	27.1
491.35559	20.5
493.90186	33.8
494.51263	21.5
496.21960	190.1	b (5) (1+)
496.85419	24.1
497.48505	40.2
501.31677	5.1
503.75214	4.7
506.42676	6.7
507.85883	15.3
508.48907	16.8
509.49127	2.6
510.32751	8.2
511.29755	5.2
512.38104	3.3
515.06335	31.6
516.42120	15.7
519.24799	13.7
522.26263	10.7
523.75208	6.0
524.38574	14.5
526.15839	49.1
527.26282	27.0
529.27698	14.6
532.54004	18.4
533.32983	7.8
537.21375	12.2
538.58514	10.0
539.18964	12.6
543.49725	4.6
544.14087	5.7
545.08118	68.5
546.48096	3.4
547.53638	16.6
548.31787	19.2
549.69751	7.1
550.45801	9.3
551.42828	12.0
552.35199	12.8
553.16089	6.0
555.33014	22.2
558.38660	10.4
559.33093	28.0
560.42078	6.6
561.62866	12.6
562.34259	15.7
564.29175	6.3
565.06201	5.4
566.30188	17.2
567.49341	57.0
568.55792	8.1
569.88684	23.9
574.37946	5.6
575.39648	12.5
577.51776	193.3	b (6) (1+)-H2O, b (11) (2+)-H2O
578.40240	49.5
579.30658	87.9
582.56604	65.9
583.35803	19.2
584.61603	29.4
585.42151	9.9
588.37933	20.9
589.44031	43.9
590.33185	22.4
594.37085	44.7
595.34662	272.4	b (6) (1+)
596.34064	96.3
597.47809	21.0
598.30542	2.6
602.38580	2.4
603.47864	39.3
604.48700	3.9
610.90344	9.8
613.50714	13.4
615.42651	5.4
617.14807	33.0
618.38953	17.2
619.92181	15.9
620.74921	11.6
622.59271	46.2
623.37311	3.1
624.42834	2.3
626.31482	18.1
627.51764	10.9
629.18762	97.7
630.10956	119.5
632.45013	3.6
634.79785	7.8
635.72858	28.6
636.43921	54.7
637.99207	920.6	y (11) (2+)
638.97028	253.2
640.83887	13.1
641.50397	7.7
642.51898	4.7
643.42480	12.2
644.56372	10.3
645.46136	5.8
646.41766	28.1
650.50958	5.9
652.41797	23.5
653.59784	11.0
654.49609	7.2
656.40613	33.0
657.50439	31.8
659.20496	26.4
660.33728	8.1
661.22644	28.9
664.97205	26.5
665.94446	20.3
666.83057	4.2
667.50281	27.3
668.38458	13.6
669.42395	14.6
670.38031	4.5
671.17938	15.9
672.11029	25.2
673.75958	884.5	y (5) (1+)
674.51727	368.8
675.31775	9.1
676.27448	25.5
678.32770	115.8
679.03937	6.5
679.70020	10.9
682.15430	24.2
683.35443	9.7
684.54779	8.0
685.28906	19.9
686.59625	18.5
687.57996	46.9
688.60547	3.6
689.40619	38.4
690.98096	17.1
692.50861	36.2
694.75940	2.0
695.38208	129.9	y (12) (2+)
696.29370	36.6
697.51434	5.1
699.49261	70.0
700.34656	2.3
701.50488	7.7
703.30450	27.7
704.48718	36.9
705.20721	34.0
706.47198	29.7
707.53094	19.9
709.70892	54.6
710.55017	52.0
713.52472	9.5
714.71088	7.1
715.59302	24.4
716.26898	69.7
719.05865	15.7
720.73853	25.2
724.86542	27.4
726.06189	27.8
727.47400	3.9
728.62738	2.3
729.33356	9.0
730.51910	17.9
731.32959	6.9
732.54407	19.2
736.46332	19.1
740.46478	124.4	b (7) (1+)-H2O
741.53156	73.6
743.03766	17.6
743.86475	56.3
745.27539	18.1
748.46265	22.2
750.25323	47.9
751.13354	158.1	y (13) (2+)-NH3, y (20) (3+), y (13) (2+)-H2O
752.01862	131.3
753.71326	33.1
754.72729	30.8
755.62836	15.7
756.40710	21.1
757.18890	8.4
758.59521	272.6	b (7) (1+)
759.55078	359.4	y (13) (2+)
760.53888	180.3	y (6) (1+)
761.67725	21.9
763.53705	50.8
764.46436	49.4
767.55634	17.8
768.70642	31.6
769.58624	6.3
770.35315	3.6
771.56287	34.1
772.48889	35.6
773.51776	96.4
774.70648	38.6
777.10742	16.6
777.81787	20.0
779.60510	27.0
780.97559	96.8
781.77960	19.1
782.83704	139.1	y (21) (3+)
783.51483	69.5
785.83282	12.0
786.81824	27.2
788.28040	97.2
789.39832	13.0
790.02948	13.7
791.24121	84.6
792.64502	49.0
793.65234	45.9
794.40637	30.8
795.99579	60.9
797.16241	87.1
797.90967	36.6
798.54291	137.3
799.44110	114.4
801.12012	140.5
802.24670	46.9
803.05054	30.0
804.97974	215.0	[M+3H] (3+)-NH3-H2O
805.76831	5.7
806.75732	6.2
807.72144	162.0	y (14) (2+)-NH3, y (14) (2+)-H2O
808.47443	68.6
809.16962	14.1
820.86578	17.2
827.81042	10.7
829.45496	13.3
830.54370	47.6
831.38892	17.8
832.77515	11.1
835.75098	17.9
836.83807	31.3
837.78729	13.5
838.44775	2.0
842.86987	6.8
843.59595	26.6
845.63275	1002.3	y (15) (2+)
846.73804	173.1
848.51508	3.5
849.37183	5.4
852.18054	38.9
853.09985	12.1
854.08685	54.3
854.85303	46.0
859.04932	32.6
860.44977	13.8
861.54395	216.1	y (7) (1+)
862.60254	218.4
863.47931	34.4
864.81506	6.7
866.60980	7.4
869.83606	28.0
872.41333	12.9
873.41443	2.4
876.51013	24.5
878.68439	16.7
879.48871	65.6
880.75446	4.1
881.71698	27.5
882.56860	8.0
886.90948	24.3
888.16357	35.9
889.57056	49.7
895.58588	4.2
897.83380	26.0
898.66498	10.2
900.49786	7.2
903.34851	36.3
904.17871	32.0
905.06000	16.4
907.90320	84.2
909.52496	30.8
912.12543	9.6
914.37433	7.3
918.50964	185.6	y (16) (2+)-H2O, y (16) (2+)-NH3
919.52722	46.5
920.38690	5.0
924.51935	11.0
925.29285	49.7
927.13690	1344.9	y (16) (2+)
927.92407	338.9
928.62640	58.8
929.48169	20.8
930.54865	94.8
931.61700	95.7
932.61316	12.7
934.02106	16.5
934.62524	12.2
937.81342	155.7
940.85522	63.6
941.61829	21.3
942.52374	15.4
944.38440	5.7
946.87048	6.2
947.98486	19.6
949.37268	5.5
950.60260	22.9
951.62646	18.2
952.41125	10.4
953.38147	59.0
954.25024	33.5
956.58600	13.6
959.03107	24.5
960.64764	21.9
964.40295	26.0
966.31805	15.6
967.92303	166.9	y (17) (2+)-H2O, y (17) (2+)-NH3
968.64392	50.6
969.86743	32.6
971.29761	23.4
972.49255	18.6
973.65674	2.6
974.93750	26.6
976.73572	2437.9	y (17) (2+)
977.45721	414.1
978.10693	209.6
978.73895	13.6
979.94379	34.7
980.63464	38.1
982.25269	23.9
983.47534	43.6
984.95325	19.6
989.52393	39.9
990.61401	10.8
991.60486	18.5
992.47162	11.0
995.05890	33.0
997.97748	27.8
999.83246	46.0
1000.63190	4.4
1004.90411	10.5
1006.62402	4.7
1009.48633	15.1
1012.97437	52.0
1016.01727	69.7
1017.50293	19.3
1019.43701	5.7
1021.57257	103.1
1022.61426	47.6
1024.42078	56.5
1025.67725	118.8
1026.56763	28.1
1027.66418	9.9
1028.83398	20.8
1030.61560	19.5
1033.25476	1485.6	y (18) (2+)
1034.17615	721.0
1035.21570	26.8
1036.02832	20.0
1038.45679	8.4
1039.38574	23.8
1040.63025	51.5
1041.44470	8.0
1042.57153	17.0
1044.49915	17.3
1045.62793	2.9
1046.60925	164.7	y (9) (1+)
1047.61511	57.3
1048.70947	12.0
1049.74597	69.0
1050.68616	74.8
1051.69409	21.8
1055.20300	15.2
1057.43152	9.0
1058.61328	28.7
1059.63013	31.4
1060.23865	7.3
1061.10413	17.1
1067.55908	30.6
1069.35339	18.0
1069.98511	8.7
1070.79053	11.0
1072.66162	28.8
1073.69006	9.9
1074.61853	45.1
1075.48486	9.2
1076.98291	43.5
1081.96069	45.9
1085.97534	87.4
1087.70044	6.4
1089.81897	422.1	y (19) (2+)
1090.81287	208.3
1091.68347	35.0
1092.53369	16.1
1093.53955	18.0
1094.44568	16.8
1095.52588	86.2
1096.41711	49.6
1098.48071	16.1
1099.18420	40.8
1099.98425	6.8
1101.08984	23.9
1102.87842	106.3
1103.70422	31.9
1105.72424	13.3
1108.10437	19.9
1110.22522	27.4
1112.17822	37.8
1116.36096	47.4
1118.17517	23.4
1119.01843	34.9
1120.66907	81.9
1121.53772	59.5
1122.71777	18.7
1123.59131	36.4
1125.45581	508.1	y (20) (2+)
1126.49976	205.3
1127.79407	78.3
1128.88464	21.4
1129.64221	32.2
1131.62781	12.9
1133.29956	14.1
1136.64099	13.1
1137.50317	78.1
1138.87585	59.4
1142.13147	12.6
1150.05701	15.1
1151.63855	6.1
1155.66980	32.7
1156.59241	27.1
1158.58020	29.7
1159.66577	6.8
1165.63196	11.6
1171.65723	3.5
1173.67969	381.8	y (21) (2+), b (11) (1+)
1174.64563	297.0
1175.62476	32.4
1176.63257	11.6
1177.68494	47.2
1178.69409	20.2
1180.04114	3.7
1188.59216	22.4
1194.51514	6.1
1196.70435	17.1
1202.71960	8.5
1214.88354	51.0
1227.39551	3.1
1233.21704	22.9
1244.53320	69.4
1247.00244	37.5
1248.73694	8.9
1256.60596	20.2
1257.66064	80.8
1258.55566	20.1
1259.69348	12.7
1261.57019	5.6
1263.46533	9.4
1269.93018	30.5
1272.72351	9.9
1274.71973	212.3	y (11) (1+)
1275.72412	278.3
1276.64697	112.5
1277.92651	28.5
1281.54480	16.9
1288.29492	3.6
1290.40808	13.1
1294.74170	7.1
1311.79407	16.1
1317.62805	7.1
1328.98792	6.8
1345.83875	55.2
1346.94775	15.2
1368.66089	3.5
1371.76453	16.9
1372.69080	12.3
1374.88977	5.0
1387.88367	141.7
1388.77625	103.7
1389.74109	81.3
1390.76501	25.9
1400.89905	6.1
1401.81897	30.9
1403.06067	17.6
1408.40881	10.3
1415.97180	14.3
1430.69849	6.8
1431.71228	6.6
1436.74548	35.2
1457.70923	16.3
1458.67566	16.1
1476.69165	7.8
1486.64270	2.9
1501.34802	23.6
1502.90186	6.5
1518.02869	37.8
1519.29529	21.8
1540.68237	10.0
1555.67810	4.4
1556.57532	24.7
1570.92749	20.0
1586.66589	10.7
1596.57019	19.1
1636.15491	16.4
1669.32312	12.8
1688.77100	30.2
1689.91882	41.0
1690.84033	6.0
1710.37598	14.7
1735.00488	14.5
1885.78479	18.4
