# Supplementary material for: Top-Down and Bottom-Up Identification of Proteins by Liquid Extraction Surface Analysis Mass Spectrometry of Healthy and Diseased Human Liver Tissue
Source: J Am Soc Mass Spectrom. 2014 Sep 3;25(11):1953–61. doi: 10.1007/s13361-014-0967-z (PMC4197381; doi:10.1007/s13361-014-0967-z)
Supplement: Supplementary file 9 — (ZIP 1716 kb) [file 13361_2014_967_MOESM9_ESM.zip › data/GPGTSFEFALAIVEALNGK_-7_2_57072.txt]

       m/z	          i	matches
 283.48236	       8.8
 301.17081	      12.6	y (3) (1+)-NH3
 303.17462	       7.6
 318.13763	      14.6	y (3) (1+)
 334.23297	      10.6
 338.08920	       2.4
 342.32831	       5.2
 346.31232	       7.3
 356.57788	      10.6
 382.42520	      32.0	b (5) (1+)-H2O
 383.27496	      10.7
 387.23483	       5.8
 400.31900	       4.0
 407.52771	      10.8
 409.17502	      19.6
 420.17297	      16.5
 430.25568	       6.6
 431.41129	      16.2	y (4) (1+)
 443.06244	       2.5
 444.23120	      12.4
 445.24976	      11.3
 448.33755	       6.6
 457.27881	       6.0
 466.34750	       8.9
 481.28940	       6.0
 485.39447	      13.4	y (5) (1+)-NH3
 502.26968	      17.5	y (5) (1+)
 503.29355	      27.1
 504.37253	       9.3
 508.34167	       4.9
 515.26184	       7.5
 519.14722	      20.6	a (6) (1+)
 528.02271	       2.6
 529.27478	       8.6
 530.04443	       8.1
 535.32483	      28.3
 540.75385	       8.0
 544.25537	       6.1
 551.41858	      19.5
 566.27502	       5.2
 567.27618	      20.5
 574.28064	      10.5
 576.38068	      29.7
 584.33459	       5.1
 592.52802	      16.2
 596.17517	       3.3
 597.01080	      12.9	b (12) (2+)
 612.51227	       3.9
 613.64337	       8.6
 614.26794	       2.2
 618.26160	      10.8
 619.18768	       7.3
 622.57269	      27.0	a (13) (2+)-H2O, y (12) (2+)
 624.28131	      31.7
 628.54706	       5.0
 631.34473	      36.2	y (6) (1+), a (13) (2+)
 632.45453	      21.2
 634.13116	       8.1
 639.19116	       4.1
 640.39899	      39.6
 641.32062	      31.0
 645.68024	       5.4
 646.34912	       7.9
 649.49060	       7.5
 651.46619	       4.2
 654.37805	       4.4
 658.62347	      31.0	b (7) (1+)-H2O
 659.34113	      17.7
 660.47754	      10.4
 668.45990	       6.7
 670.48395	       7.9
 688.31836	      15.4	y (13) (2+)
 692.84802	      35.1
 695.34009	      18.5
 711.22919	       7.6
 712.46313	      29.2	y (7) (1+)-H2O
 713.33905	       9.5
 717.52203	       6.2
 725.36987	       4.7
 727.76440	      21.2
 730.45068	     154.3	y (7) (1+)
 731.34406	      61.7	a (15) (2+)
 736.53900	      24.6	b (15) (2+)-H2O
 740.26294	      10.3
 741.50806	       5.0
 748.45679	      13.2
 750.34442	      10.7
 752.84174	      17.8	y (14) (2+)-NH3, y (14) (2+)-H2O
 755.44592	       7.2
 759.18689	      10.0
 761.44110	      22.0	y (14) (2+)
 762.46057	       3.5
 766.22675	       6.7
 770.29474	       3.5
 779.59558	      21.2	a (16) (2+)-H2O
 787.43719	      10.7
 788.20184	       7.9
 788.98096	      20.8	a (16) (2+)
 800.53241	       8.4
 801.55402	       5.9
 805.33759	      44.6	b (8) (1+)-H2O, y (15) (2+)
 806.54437	      15.8
 807.45404	       7.2
 811.93988	      11.1
 815.59479	      24.4
 816.84546	      12.0
 822.10962	      41.2
 824.41754	      30.1
 825.26080	       8.0
 827.31561	       8.4
 830.59290	       5.4
 841.42969	       3.1
 843.69244	     146.0	y (8) (1+)
 844.64166	      10.1
 848.59802	       2.6
 857.72333	       5.2
 858.39465	       5.3
 859.26526	       7.0
 861.03925	      12.8
 862.55188	       9.3
 863.66699	      13.7
 868.71362	      10.9
 870.45856	       4.1
 871.48938	       4.2
 873.49719	      13.9	a (18) (2+)
 876.39014	      92.1	b (9) (1+)-H2O
 877.57007	      13.3
 880.48059	       7.2
 888.08319	      15.8	b (18) (2+)
 889.51202	       8.3
 894.39514	      23.2	b (9) (1+)
 896.44739	       6.6
 897.76294	      18.1	y (9) (1+)-NH3
 898.53259	       5.3
 900.60223	       3.1
 901.54407	       7.3
 904.30011	      11.2
 906.28882	      13.4
 908.26129	       6.9
 914.64777	     213.4	y (9) (1+)
 915.60565	     130.4
 916.53851	      15.8
 918.73608	      89.3
 921.35718	      10.8
 923.71869	      49.7	y (18) (2+)-NH3, y (18) (2+)-H2O
 924.33679	       3.3
 925.42828	       8.6
 926.50909	      15.5
 930.70526	      13.0
 932.52618	      20.1	y (18) (2+)
 933.47388	     114.5
 934.79138	      12.0
 938.61682	     115.1
 940.49847	      30.6
 943.45258	      88.7	[M+2H] (2+)-NH3-H2O
 944.89685	      13.3
 946.60449	      83.0
 947.78833	       8.0
 948.83173	      37.3
 949.52881	      74.3
 951.55237	      16.8
 952.33582	      58.1	[M+2H] (2+)-H2O, [M+2H] (2+)-NH3
 960.53125	      14.2	[M+2H] (2+), [M+2H] (2+)-H
 963.50275	      11.1
 971.54956	      18.6
 979.55017	      13.0	a (10) (1+)
 982.55817	      20.4
 989.44470	      71.3	b (10) (1+)-H2O
 990.45526	      15.1
 991.53784	      10.1
 992.20862	      20.9
 993.24884	       2.5
1000.09161	       6.8
1003.70380	       7.3
1005.37665	       2.9
1007.55817	      61.7	b (10) (1+)
1009.46161	       7.5
1014.96082	     147.7
1015.71838	      11.3
1016.58325	      48.0
1017.62787	       7.7
1021.55505	       3.6
1025.68567	       2.6
1027.57971	      96.5	y (10) (1+)
1028.58069	      60.0
1029.48035	      12.6
1031.66211	      55.8
1037.03210	      35.9
1038.96472	      12.6
1040.61951	       4.6
1042.57898	      20.8
1044.67615	      38.3
1045.64221	      27.2
1046.90967	      21.7
1049.70459	      12.4
1050.62903	       3.7
1058.22876	      19.5
1059.98657	      41.8
1060.59839	      46.4	b (11) (1+)-H2O
1061.48047	      27.3
1062.40381	       3.5
1063.87561	      11.7
1067.18909	      92.1
1078.70837	      90.9	b (11) (1+)
1079.48315	      38.5
1086.56006	      16.0
1091.50464	       4.4
1092.79309	       3.6
1095.54968	       6.1
1098.61487	     105.4	y (11) (1+)
1099.64355	     107.0
1100.41797	       7.5
1107.41663	      19.9
1108.22302	      31.9
1111.98181	       9.8
1113.54260	       5.7
1126.61414	      23.0
1131.61743	      32.5
1133.38098	       7.1
1143.19043	      62.9
1144.61633	       4.7
1146.57275	       4.7
1152.54712	      15.7
1155.29468	       6.9
1160.63196	      23.9
1163.82043	      14.8	a (12) (1+)
1168.92761	       7.3
1173.70215	      70.1	b (12) (1+)-H2O
1174.66785	      35.6
1177.53955	      27.9
1191.58069	      57.0	b (12) (1+)
1192.49890	      37.1
1196.32507	      33.4
1210.38611	       8.4
1213.22620	      30.2
1225.85205	      22.7
1227.77307	      11.2	y (12) (1+)-H2O
1228.72314	       6.8
1235.46558	       4.4
1245.91260	     107.4	y (12) (1+)
1246.88245	      49.4
1247.82080	      52.6
1249.37756	      11.0
1250.96106	      14.4
1252.64343	      13.3
1254.55212	      19.3
1255.67468	       2.2
1272.81165	      33.5	b (13) (1+)-H2O
1273.54956	       3.4
1291.70044	       9.3
1308.78308	       5.8
1317.01416	      12.7
1334.03052	      33.6
1354.82288	      12.4
1358.86145	      22.4
1362.75476	       4.1
1365.74243	      11.2
1374.86267	     104.5	y (13) (1+)
1375.74158	      45.6
1376.90161	      13.0
1377.72925	      12.5
1400.88904	      10.7
1405.80066	       4.6
1412.48413	      38.0
1419.77271	      13.7	b (14) (1+)
1420.92371	      50.4
1421.84534	      16.3
1462.73743	      14.4	a (15) (1+)
1467.70898	      16.4
1472.92749	      10.4
1474.55249	       6.2
1479.12146	       2.9
1491.58130	      16.8
1503.76917	       8.3
1514.97888	       4.3
1521.84998	      59.4	y (14) (1+)
1522.92834	      50.6
1523.97144	      10.9
1527.29968	      17.5
1532.92834	       9.4
1586.91565	       9.9
1587.86682	      16.2
1592.93738	      31.5
1603.93652	      11.8	b (16) (1+)
1604.89954	      28.8
1608.86877	      72.2	y (15) (1+)
1609.77563	      62.6
1610.83081	      41.7
1612.85852	       7.6
1655.29675	      13.2
1740.00464	       7.6
1766.91309	      13.1	y (17) (1+)
1812.18237	       7.2
1820.75720	      12.7
