# Supplementary material for: Top-Down and Bottom-Up Identification of Proteins by Liquid Extraction Surface Analysis Mass Spectrometry of Healthy and Diseased Human Liver Tissue
Source: J Am Soc Mass Spectrom. 2014 Sep 3;25(11):1953–61. doi: 10.1007/s13361-014-0967-z (PMC4197381; doi:10.1007/s13361-014-0967-z)
Supplement: Supplementary file 9 — (ZIP 1716 kb) [file 13361_2014_967_MOESM9_ESM.zip › data/GPGTSFEFALAIVEALNGK_-7_4_38865.txt]

       m/z	          i	matches
 283.15927	      17.6
 284.16751	       7.4
 301.25684	       5.5
 302.22476	      14.1
 312.90884	      14.0	b (4) (1+)
 319.21634	       9.8
 338.21436	      11.3	b (7) (2+)
 346.34644	       9.3
 364.36670	       3.7
 370.58026	       6.1
 382.47205	      10.4	b (5) (1+)-H2O
 393.12646	       5.6
 395.25632	       5.5
 397.60669	      23.9
 398.33438	      13.0
 407.73462	      14.3
 410.29822	       3.3
 412.23346	       2.3
 413.40698	      30.6	y (8) (2+)-H2O, y (8) (2+)-NH3
 430.33545	       9.7
 431.28247	      47.6	y (4) (1+)
 432.32642	      11.3
 441.32236	       5.0
 442.27875	       7.0
 447.26813	      16.7	b (9) (2+)
 453.53882	       8.8
 456.98553	       9.0
 459.26505	       5.5
 460.41162	       3.8
 467.31042	       8.8
 475.25720	       3.9
 484.36804	      23.2
 485.17877	       5.2
 499.42633	       3.4
 502.36215	      27.4	y (5) (1+)
 503.21252	       8.0
 504.42868	      38.6	b (10) (2+)
 507.41309	      12.7
 512.07697	      22.3
 523.77966	      14.8
 526.19073	       8.0
 527.24158	       6.8
 529.25885	      17.3	b (6) (1+)-H2O
 532.26953	       4.5
 540.24646	       3.3
 541.86285	      22.0	y (11) (2+)-NH3
 547.39471	      17.0	b (6) (1+)
 553.42755	       5.9
 560.41827	      12.8
 561.23505	       1.8
 564.10632	       4.0
 566.33984	       5.9
 573.36987	      17.8
 575.26593	       5.3
 579.19568	       4.3
 595.34082	      17.1
 596.14746	      18.9	b (12) (2+)
 597.95544	      29.0
 601.18872	       7.5
 604.51953	       5.0
 607.42206	       4.4
 610.24689	       5.6
 612.52032	      10.1
 615.31915	       5.7
 617.20050	       3.7
 619.23041	      11.8
 620.41748	      14.7
 622.17419	      24.5
 623.38495	      16.8	y (12) (2+)
 624.24463	       7.6
 626.36505	       3.7
 630.39655	       6.5
 631.47784	     102.7	y (6) (1+)
 632.60242	      16.1
 633.60400	      17.1
 640.30823	      15.1
 642.10095	       6.1
 650.26624	      16.2
 656.44562	       3.4
 658.56934	      14.3	b (7) (1+)-H2O
 659.34991	      27.2
 665.49939	      18.9
 669.97021	      28.9
 676.36353	       6.6
 678.42804	      19.0	y (13) (2+)-H2O
 679.43372	       8.8
 687.36414	       9.9
 688.27924	       6.4
 693.59003	       6.5
 694.55920	      15.5
 697.51678	       3.4
 701.50891	       8.2
 703.03583	      12.7
 706.63104	       7.7
 712.23322	      18.4	y (7) (1+)-H2O
 713.43292	      19.4	y (7) (1+)-NH3
 714.61713	       7.0
 720.17755	       6.6
 726.36194	       5.3
 730.44299	      98.0	y (7) (1+)
 731.53448	      84.8
 732.43744	      13.9
 738.87189	      33.5
 740.54749	      24.9
 742.54468	      10.9
 743.94501	       2.3
 745.44873	      11.2	b (15) (2+)
 748.36682	      17.6
 754.56146	      14.7
 758.51251	       7.3
 766.33594	       4.9
 767.53375	       8.6
 771.48505	      20.1
 774.24713	       4.1
 777.28839	       3.3
 778.64178	      13.1
 780.38525	      16.2
 781.56403	       6.2
 784.53204	       5.6
 787.50757	      16.6
 795.51599	      10.7	y (15) (2+)-H2O
 796.36707	       4.2
 797.54529	      15.4
 798.73474	       9.0
 800.33398	       9.0
 805.40540	      50.2	y (15) (2+), b (8) (1+)-H2O
 806.44672	      22.3
 811.80219	      18.1
 813.49274	      28.0
 815.46289	       7.4
 820.73169	       8.7
 821.52631	       2.3
 823.03534	      80.1	b (8) (1+)
 824.53119	      19.8
 827.68213	      23.4
 831.36542	       7.0
 832.41705	      11.6
 833.68201	      26.3
 834.57861	       4.8
 840.80219	      12.9
 842.39594	      25.2
 843.60126	     151.7	y (8) (1+)
 844.70978	      55.0
 845.50812	       8.9
 846.27423	      12.8	y (16) (2+)-NH3, y (16) (2+)-H2O
 849.95776	      17.6	b (17) (2+)-H2O
 851.47198	       3.7
 853.34735	      18.8
 857.17535	       2.7
 858.47192	      24.4
 862.41486	      45.4
 864.17780	      60.4
 866.18573	      69.2
 867.12244	       7.6
 872.59131	       4.5
 874.86285	       9.1
 875.70117	      44.3	y (17) (2+)-NH3, y (17) (2+)-H2O
 876.55176	      86.8	b (9) (1+)-H2O
 877.42102	      38.2
 878.38055	       4.0
 885.04047	       6.9
 888.05963	       8.1
 889.03168	       8.9
 890.75482	      18.6
 894.33020	     106.2	b (9) (1+)
 895.44513	      13.3
 898.52570	       4.8
 902.47815	      13.2
 907.31464	       5.6
 910.03467	      21.6
 914.59869	     207.5	y (9) (1+)
 915.61340	     151.2
 916.57208	      47.4
 917.33453	      17.6
 918.75879	      62.2
 921.99902	      63.8
 923.30286	      70.1	y (18) (2+)-H2O, y (18) (2+)-NH3
 924.84784	       4.6
 925.55066	       5.4
 926.91492	      28.8
 930.00659	      79.5
 935.16913	      34.7
 938.43463	      93.0
 940.63153	      23.4
 943.38586	     135.2	[M+2H] (2+)-NH3-H2O
 944.01782	      69.8
 944.68890	      24.3
 946.63403	      42.0
 947.66693	      25.5
 949.32086	       2.6
 951.93921	     160.7	[M+2H] (2+)-H2O, [M+2H] (2+)-NH3
 952.67865	      69.0
 953.57800	      10.7
 961.64746	       8.2
 962.48694	      26.4
 963.46271	       4.4
 965.60797	       6.2
 971.53027	      47.3
 973.34631	      14.1
 975.61328	       4.3
 981.23627	       9.8
 987.88611	      55.2
 989.54614	      24.0	b (10) (1+)-H2O
 990.37952	      21.6
 991.33295	      46.0
 994.91321	       5.5
 997.88843	      59.4
1007.40137	      99.8	b (10) (1+)
1010.50037	      13.5	y (10) (1+)-NH3
1011.61963	       6.4
1020.04224	      17.9
1026.10144	      35.9
1027.58984	     103.6	y (10) (1+)
1028.61145	     116.1
1029.59521	      53.3
1030.65295	      13.9
1032.53198	      15.2
1033.52112	       6.2
1034.82776	       4.9
1042.47632	      20.9
1043.37402	      12.1
1044.28479	      24.1
1045.64331	      47.5
1046.38831	      10.1
1048.33020	      15.7
1056.89844	      71.1
1060.38403	      70.7	b (11) (1+)-H2O
1061.64917	      34.1
1062.77356	      56.8
1078.74329	      84.6	b (11) (1+)
1081.02454	      33.5	y (11) (1+)-H2O
1082.21924	      69.6	y (11) (1+)-NH3
1083.98975	      45.8
1088.62988	      15.1
1096.96289	       3.0
1098.65417	     121.2	y (11) (1+)
1099.75891	      25.3
1100.67944	      58.7
1104.54883	       7.2
1106.68115	      11.7
1108.50586	      13.2
1111.15161	      50.8
1141.40918	       9.6
1147.40393	      51.6
1150.65271	       4.4
1151.65320	       3.2
1154.45154	      11.4
1155.79065	       3.0
1160.05835	       2.9
1173.58203	      41.2	b (12) (1+)-H2O
1174.62598	      16.0
1175.89417	       3.9
1177.83875	       8.0
1178.83740	       7.4
1180.64514	       4.7
1189.75684	      23.6
1191.66370	      97.1	b (12) (1+)
1192.79724	      12.5
1193.72473	      20.3
1205.82593	       4.1
1208.71936	       2.4
1215.72192	      21.2
1217.09534	      35.3
1224.99133	      38.0
1230.62634	      10.3
1240.41919	       9.4
1244.72144	      10.7
1245.81262	     198.7	y (12) (1+)
1246.77576	      60.8
1247.69299	     102.7
1248.69482	      17.4
1256.67224	       2.4
1257.56995	      14.7
1258.58569	      27.3
1268.32568	       3.8
1272.86633	      19.1	b (13) (1+)-H2O
1277.65771	       5.7
1287.56250	      11.3
1288.72485	       9.6
1290.65430	      45.0	b (13) (1+)
1291.63770	      25.0
1292.64722	      14.4
1303.52197	      44.6
1317.08203	      29.6
1321.47986	       7.5
1325.10522	       5.6
1333.57788	       2.3
1338.68018	      13.3
1346.28040	       5.1
1353.80078	       9.6
1357.53052	      10.3
1359.97681	      16.5
1370.10864	      41.3
1374.79626	      79.4	y (13) (1+)
1375.78870	      55.6
1376.71143	      37.1
1377.76025	      12.0
1381.83972	      12.8
1393.10364	      18.8
1401.79407	       8.8
1402.85083	      37.3
1419.90112	      13.3	b (14) (1+)
1421.09570	      63.4
1421.72290	       3.8
1444.19995	       8.2
1455.60303	      27.9
1490.84399	      25.9	b (15) (1+)
1491.60181	      22.9
1492.66003	      13.0
1521.92310	      21.1	y (14) (1+)
1522.84851	      26.7
1523.80225	      14.4
1558.97375	       7.9
1575.08350	       4.6
1585.90454	      13.6	b (16) (1+)-H2O
1586.61584	       6.6
1591.67468	      10.1
1593.04358	      10.4
1603.89758	      51.4	b (16) (1+)
1604.95435	       7.0
1608.15515	      11.8
1608.83875	      22.4	y (15) (1+)
1609.88086	      30.6
1610.70618	      29.6
1612.23877	      13.7
1654.74072	      11.9
1704.93933	       9.1
1717.90918	      31.5	b (17) (1+)
1718.82275	      26.5
1720.97070	      11.6
1721.67456	       2.9
1722.95081	      10.0
1768.92480	      21.7
1804.59778	      11.0
