# Supplementary material for: Top-Down and Bottom-Up Identification of Proteins by Liquid Extraction Surface Analysis Mass Spectrometry of Healthy and Diseased Human Liver Tissue
Source: J Am Soc Mass Spectrom. 2014 Sep 3;25(11):1953–61. doi: 10.1007/s13361-014-0967-z (PMC4197381; doi:10.1007/s13361-014-0967-z)
Supplement: Supplementary file 9 — (ZIP 1716 kb) [file 13361_2014_967_MOESM9_ESM.zip › data/AHGLEVEPSALEQGFR_-7_4_5451.txt]

m/z	i	matches
169.09415	4.4
174.24106	4.0
175.14566	32.5	y (1) (1+)
176.19370	3.1
180.12270	6.9
182.14017	14.0
182.83960	4.2
187.84549	6.1
197.13040	25.0
201.20212	15.6
202.43562	11.0
204.44560	10.7
205.12201	3.9
207.10298	13.7
209.14441	6.6
212.07104	6.2
213.08589	14.6
214.20010	4.4
215.33482	12.4
225.19716	5.7
227.21779	13.6
229.23309	28.5
233.33661	4.8
235.26723	55.8
236.38487	4.2
240.29388	19.3
242.31305	6.4
243.15344	3.2
245.21407	6.1
246.24065	13.2
246.97237	1.9
252.08372	7.2
253.29266	18.0
257.25003	8.0
258.35291	4.1
260.27316	2.1
261.23822	5.2
264.38043	14.1
267.32764	3.2
269.39197	4.4
272.24298	7.4
273.25854	5.0
274.26324	14.9
277.27936	9.2
282.69446	5.0
284.25485	5.8
285.27908	2.4
286.23572	21.0
287.02045	7.8
288.27856	4.4
289.31549	9.6
290.72144	8.6
294.17578	4.9
302.16299	7.7
303.24301	50.0	y (8) (3+)
306.13483	5.3
312.30463	7.2
315.23416	14.4
316.25269	3.2
317.28528	4.1
318.64514	12.8
319.24689	8.0
322.38821	57.5	y (2) (1+)
323.35364	15.8
324.35767	10.9
328.32983	8.7
332.50037	8.8
333.48102	11.0
337.46405	4.0
338.10547	6.8
341.31299	13.6
342.22986	8.9
347.28656	17.2
349.31091	21.8
350.31491	10.3
351.19171	31.3
352.28690	7.5
353.41852	36.4
355.12695	21.2
356.38605	5.9
357.64420	3.1
360.26724	12.2
361.04865	5.5
363.50983	11.4
365.25543	11.6
366.64862	5.3
367.53073	20.9
369.22839	3.5
369.91434	38.9
371.27020	16.4
372.48645	10.8
374.35651	11.5
375.34351	76.9	y (6) (2+)
377.26855	15.1
379.25702	102.6	b (4) (1+), y (3) (1+), y (10) (3+)
380.33612	11.6
381.39035	23.0
382.41211	3.2
384.34802	11.9
387.30585	6.9
388.56317	7.1
389.26227	23.7
390.22650	8.6
393.30975	22.8
395.45386	12.8
396.39627	4.9
397.46014	61.2
398.09674	2.2
399.12329	30.6
400.16638	7.3
401.33533	5.0
403.38928	19.3
405.20709	11.7
406.26038	4.3
407.49036	20.8
409.37531	62.4
411.25989	70.6	y (11) (3+), b (12) (3+), y (7) (2+)
413.47150	6.3
414.28552	16.3
416.42499	68.1	b (8) (2+)
417.40912	20.7
420.31750	6.8
422.89221	42.3
424.39862	2.2
425.36481	28.3
427.24182	46.0
431.58337	9.8
432.27289	12.2
434.52148	34.7
437.02539	16.0
438.33929	12.7
439.25507	14.2
440.54047	54.6
441.34247	6.9
442.57172	12.1
444.32770	18.9
446.20251	66.2	y (8) (2+)-NH3
448.48492	4.1
449.30615	23.4
452.22485	41.1	b (9) (2+)-H2O
453.31171	4.0
454.23425	4.4
458.32947	11.0
459.10547	12.3
460.73267	15.3
462.39038	4.5
465.25592	12.4
466.42523	14.4
467.21179	43.5	b (14) (3+)-H2O, b (14) (3+)-NH3
468.29779	14.8
470.07562	18.1
472.47913	3.9
473.98425	159.5	b (14) (3+)
475.28253	48.2
477.13770	4.7
478.22180	23.2
479.51892	43.6
480.50610	42.7
481.27271	31.1
482.24127	176.5
482.98218	124.3
483.76025	10.8
486.37610	3.2
487.54712	192.3	b (10) (2+)-H2O
488.41022	35.0
490.37244	41.2	b (5) (1+)-H2O, y (4) (1+)-NH3
492.78448	12.1
493.77655	68.0	y (9) (2+)-H2O, y (9) (2+)-NH3
494.47089	40.6
496.29645	215.3	b (10) (2+)
497.28680	15.7
498.11194	15.9
499.29773	2.7
500.28455	23.0
501.96301	30.2
502.94977	505.2	y (9) (2+)
503.78748	119.3
504.54681	21.0
505.33704	9.3
506.37579	2.5
507.41620	182.6	y (4) (1+)
508.40356	145.2	b (5) (1+)
509.35345	21.3
512.57587	14.9
513.27405	47.7
514.46173	114.5
515.23120	11.5
516.55640	20.0
517.45642	31.9	b (15) (3+)-NH3
518.43793	25.3
519.58942	80.1
520.27826	19.5
521.32788	29.6
522.83917	64.9	b (15) (3+)
523.82886	11.7
524.98901	57.1
525.73096	11.4
526.40759	131.8
527.28406	17.9
528.24127	24.2
530.09863	71.3
530.86823	64.7
532.08264	36.1
532.71808	24.9
533.45502	68.6
534.24176	2.4
535.28778	8.7
536.37347	22.1
537.40253	130.9
538.98102	33.1
539.58215	9.3
540.89099	22.0
541.97845	25.9
543.15076	13.2
544.15039	106.9	b (11) (2+)-H2O
545.31421	74.1
546.58984	92.0
548.22247	17.9
549.07574	6.9
550.22784	43.7	y (15) (3+)-H2O
551.39447	38.0	y (15) (3+)-NH3
552.91937	198.5	b (11) (2+)
554.98932	174.3
555.83856	15.1
556.62878	37.9	y (15) (3+)
558.39154	73.2	y (10) (2+)-NH3, y (10) (2+)-H2O
559.24866	17.5
559.89355	22.3
561.29340	6.9
562.40009	209.7
563.40320	444.5
564.51379	171.0
565.19238	24.8
566.05200	106.0
567.15027	68.0	y (10) (2+)
568.64825	115.6
569.54047	115.8	[M+3H] (3+)-NH3-H2O
571.65906	279.0
572.52631	239.7
574.01428	130.1	[M+3H] (3+)-H2O
574.88788	65.2	[M+3H] (3+)-NH3
575.80542	15.7
576.52814	9.1
581.39307	35.5	[M+3H] (3+)+H, [M+3H] (3+)
584.35645	4.8
590.29071	13.6
591.18811	12.8
596.42883	11.8
599.29816	5.7
602.43793	20.7
603.99371	14.8
606.50519	26.3
607.29095	9.0
608.48822	23.9
610.61798	10.8
611.45319	5.1
613.39423	66.7
614.35236	6.5
616.39026	12.0
617.58746	233.3	y (11) (2+), b (12) (2+), y (5) (1+)-H2O
618.44843	106.7
619.64868	12.7
620.64178	60.0
621.51746	1.4
624.21680	4.0
626.55261	13.1
630.89758	34.5
631.64087	39.8
632.51141	14.1
633.53479	10.8
634.82739	41.2
636.29095	633.8	y (5) (1+)
637.35565	98.1
638.50214	12.7
643.21387	42.1
644.49744	4.4
646.41595	11.0
647.36414	3.6
649.94470	35.8
651.19757	10.0
654.86975	27.5
656.36176	23.2
657.40704	8.1
658.44830	6.0
659.81268	2.9
660.56366	33.7
662.28033	4.3
663.77863	46.8
664.38745	42.2
666.02026	16.6
668.74438	112.8
669.49072	174.4
670.43591	13.8
672.64215	70.1	y (12) (2+)-NH3, y (12) (2+)-H2O, b (13) (2+)-H2O, b (13) (2+)-NH3
674.57330	66.4
675.43457	9.3
676.41864	19.5
677.37720	20.2
680.13184	29.3
681.23584	210.7	y (12) (2+), b (13) (2+)
681.99860	57.3
683.98926	7.9
685.51758	2.4
686.50238	22.0
687.41486	12.7
688.28418	17.2
689.94922	22.5
691.53156	17.7
692.35962	39.2
694.50568	1.9
695.69305	23.7
696.51324	14.5
700.82190	15.7
701.99878	103.7	b (14) (2+)-NH3
702.98767	31.7
705.75507	58.8
706.61694	52.0
707.37164	11.1
710.27069	138.5	b (14) (2+)
711.12671	87.1
711.98981	57.6
715.03082	51.6
715.87695	17.9
716.88873	15.9
718.84869	55.0	b (7) (1+)-H2O
719.60114	21.6
720.46405	15.0
722.60114	28.3
724.42926	6.7
726.05994	46.1
728.57465	28.9
729.51654	9.6
731.27075	97.6	y (6) (1+)-H2O
732.55774	27.6
734.13605	95.7
735.42004	140.8
736.46405	288.9	b (7) (1+)
737.41870	156.1	y (13) (2+)
738.47571	44.5
739.88483	210.3
740.66357	258.8
742.40894	18.4
743.54639	5.5
745.24664	47.2
745.96643	14.6
747.51135	34.6
748.46167	25.2
749.47186	120.1	y (6) (1+)
750.44263	55.1
751.58606	19.7
754.79407	57.2
756.82501	14.8
758.12054	102.7	y (14) (2+)-H2O, y (14) (2+)-NH3
758.83691	36.5
761.02954	8.4
763.21503	50.0
766.32947	49.6	y (14) (2+)
769.76215	87.3
770.74469	21.3
771.44922	18.1
772.43628	4.0
774.59644	35.9	b (15) (2+)-H2O
775.66382	116.8	b (15) (2+)-NH3
776.59924	72.0
777.66217	65.2
778.45245	7.2
783.80792	99.1	b (15) (2+)
784.68988	22.0
785.53320	31.6
787.18378	17.0
790.34790	14.4
791.23322	36.6
793.65540	22.8
794.50317	27.6
796.21100	4.0
798.19598	34.4
799.75745	2.3
801.69659	11.0
805.80872	45.6
806.53497	62.1
809.54126	8.5
811.48444	14.3
816.12695	57.4	b (8) (1+)-H2O
821.50867	19.1
822.77191	4.3
823.46173	3.9
827.42426	2.6
828.45856	20.3
829.46301	43.7
832.71356	7.8
847.20361	3.1
849.62964	5.9
850.31293	3.8
852.64148	20.6
857.60919	16.8
858.65216	11.5
860.53278	9.6
861.32025	2.0
863.54333	6.6
866.39294	25.8
867.53119	21.9
869.51074	15.6
870.44354	4.3
872.55450	36.9
873.51831	2.2
874.43066	5.6
876.41248	8.6
883.56134	9.5
884.51904	13.1
888.68188	16.4
889.39600	11.6
890.69623	8.4
891.40875	3.7
899.38501	13.7
901.54950	7.4
902.47321	1.6
903.69507	17.5
904.68427	3.6
907.45813	12.1
908.78198	4.4
917.61267	20.4
918.58826	9.1
919.62531	50.4
920.43842	22.6
922.58954	20.8
926.54474	15.1
927.75616	20.5
928.71722	29.7
931.53632	9.3
932.84943	27.0
935.50006	6.7
940.60846	3.9
942.36011	6.5
944.49048	14.5
945.36035	5.4
946.73376	2.4
948.48059	12.1
949.87311	6.8
952.53082	18.5
953.54193	7.5
963.53845	2.6
964.46680	33.2
965.39459	27.6
966.35767	21.4
967.55945	14.7
970.79779	10.0
972.46991	28.6
976.60706	8.9
977.61322	6.5
987.38885	31.1
989.60291	15.6
991.57178	53.6	b (10) (1+)
992.43811	48.5
996.48853	3.1
998.44159	11.5
999.08594	14.3
1002.13165	12.0
1004.60229	65.9	y (9) (1+)
1005.76624	5.7
1008.79333	5.6
1010.56195	6.3
1012.59735	10.8
1013.56342	13.3
1014.61731	34.3
1015.54541	11.7
1016.29376	3.5
1017.76227	2.9
1019.60645	14.9
1020.53912	12.7
1024.62573	6.5
1027.03235	17.9
1031.43762	6.7
1043.69092	2.5
1046.68152	16.9
1048.53369	13.1
1049.58997	3.9
1055.66443	5.6
1074.69421	10.2
1104.92236	24.5
1105.74341	7.9
1133.55188	4.6
1146.29712	20.7
1197.74146	19.9
1216.62866	2.8
1414.98669	8.8
