# Supplementary material for: Top-Down and Bottom-Up Identification of Proteins by Liquid Extraction Surface Analysis Mass Spectrometry of Healthy and Diseased Human Liver Tissue
Source: J Am Soc Mass Spectrom. 2014 Sep 3;25(11):1953–61. doi: 10.1007/s13361-014-0967-z (PMC4197381; doi:10.1007/s13361-014-0967-z)
Supplement: Supplementary file 9 — (ZIP 1716 kb) [file 13361_2014_967_MOESM9_ESM.zip › data/NIPWNFGQFEDGILDICLILLDVNPK_-7_4_48709.txt]

       m/z	          i	matches
 311.80853	       2.2
 341.21448	      22.4	y (3) (1+)-NH3
 358.37259	       9.0	y (3) (1+)
 359.24390	      24.2
 423.23639	      10.0
 435.37915	       5.7
 511.24200	       4.6	b (4) (1+)
 513.25153	       2.4
 547.30505	       6.5	y (15) (3+)
 555.38715	       6.0	y (10) (2+)-H2O, y (5) (1+)-NH3, y (10) (2+)-NH3
 572.30566	       3.9
 652.33252	       7.5
 685.48376	      38.5	y (6) (1+)
 686.28943	       6.0	b (18) (3+)-H2O, b (18) (3+)-NH3
 689.47925	      15.4
 704.54504	       8.2
 733.85095	      18.1	y (20) (3+)-H2O, y (20) (3+)-NH3
 744.62610	       5.7
 760.02661	      10.4	b (13) (2+)
 773.57507	       6.7
 799.76721	      13.6	b (21) (3+)-H2O, b (21) (3+)-NH3
 827.66406	       5.7
 837.65222	      16.7	b (22) (3+)-NH3, b (22) (3+)-H2O
 860.38525	       5.2
 861.63635	       7.9
 874.59924	       3.8
 892.69238	      11.7
 898.33899	       8.0
 903.52625	       7.2
 908.58887	      11.0	b (24) (3+)-H2O
 916.35046	      10.3
 931.34766	      19.6
 938.60278	       3.7
 953.70044	      13.0
 957.75159	       4.0
 962.51318	       6.6
 964.44507	       3.1
 976.61414	       4.9
 979.64624	       2.9
1012.48364	      11.4
1031.56824	      13.3
1037.90845	      37.2	b (18) (2+)
1038.59094	      17.0
1039.19592	      27.3
1068.87402	       5.1
1082.59656	      38.1
1088.49536	      11.0
1095.22913	      84.7	b (19) (2+)
1096.16309	      21.7
1100.59509	      16.7
1105.86023	      53.0
1108.20569	      12.3	y (20) (2+)
1127.37512	       6.6	y (10) (1+)
1129.86646	       6.4
1151.95081	      47.4	b (20) (2+)
1240.87903	       5.9	y (11) (1+)
1247.67322	      22.4
1315.34399	      32.5	b (23) (2+)
1316.24902	      69.8
1317.15833	       7.2
1339.66077	       5.4
1348.60486	       9.6	b (11) (1+)
1373.31335	      15.9
1380.63013	      26.7	y (24) (2+)
1381.75745	      47.1
1406.79187	      10.6
1441.84021	      18.5
1500.77551	      10.6	b (13) (1+)-H2O
1518.48450	       6.0	b (13) (1+)
1573.89526	       9.8
1631.91870	       6.2	b (14) (1+)
1793.16113	       4.5
1813.99097	       8.8
