# Supplementary material for: Top-Down and Bottom-Up Identification of Proteins by Liquid Extraction Surface Analysis Mass Spectrometry of Healthy and Diseased Human Liver Tissue
Source: J Am Soc Mass Spectrom. 2014 Sep 3;25(11):1953–61. doi: 10.1007/s13361-014-0967-z (PMC4197381; doi:10.1007/s13361-014-0967-z)
Supplement: Supplementary file 9 — (ZIP 1716 kb) [file 13361_2014_967_MOESM9_ESM.zip › data/NVLIFDLGGGTFDVSILTIEDGIFEVK_-7_4_46560.txt]

       m/z	          i	matches
 299.36874	       6.8
 358.64426	      13.4	y (3) (1+)-NH3
 375.24176	      12.8	y (3) (1+)
 421.17456	       2.2
 434.53546	       2.4
 440.40283	       3.2
 529.16400	       3.2
 546.16382	       2.9
 555.27496	       8.3
 567.84155	       7.8	y (10) (2+)-NH3
 621.43158	      18.9	b (18) (3+)
 634.42981	       6.1
 668.48444	       4.7
 670.09564	       3.6
 678.26495	       3.7
 692.43530	       8.1	y (6) (1+)
 707.63208	      12.7
 777.63159	      10.2
 783.77789	       4.3
 800.20319	       4.2
 807.53534	       6.4	y (7) (1+)
 808.32477	      16.2
 809.77228	      12.3
 811.60785	       8.3
 815.89362	      16.0	b (16) (2+)-H2O, b (16) (2+)-NH3, b (7) (1+)
 838.45734	      21.0
 840.56781	      19.0	b (24) (3+)-H2O, b (24) (3+)-NH3
 841.30603	       6.3
 853.36255	       7.6
 882.85272	      42.2	b (25) (3+)-H2O
 885.39905	      27.7
 899.37024	      10.0	y (25) (3+)
 909.61353	       8.4
 924.14777	      32.7	b (18) (2+)-NH3
 927.45807	      53.3	y (26) (3+)-NH3, y (26) (3+)-H2O
 928.28864	       5.0
 929.60040	       5.8	b (9) (1+)
 931.62079	      30.8	b (18) (2+)
 932.72424	      13.8	y (26) (3+)
 936.91351	      23.5	y (8) (1+)
 937.59094	      20.4
 938.82880	       5.4
 941.70642	       2.4
 943.49097	      10.9
 945.99768	      31.6
 948.62018	       5.1
 950.27283	       8.0
 953.56238	      10.0
 955.48120	       7.5	y (17) (2+)-NH3
 960.07654	      56.3	[M+3H] (3+)-NH3-H2O
 971.45508	       4.5	[M+3H] (3+), [M+3H] (3+)+H, [M+3H] (3+)-H
 972.64178	       7.0
 973.52795	       5.7
 989.64227	      18.5
1040.53967	      16.1	y (20) (2+)-NH3, y (20) (2+)-H2O
1049.59045	      20.0	y (20) (2+), y (9) (1+)
1054.57227	      49.6
1063.50415	       9.9
1083.59351	       6.0
1117.71960	      61.7
1121.62524	       8.6
1127.28809	       4.7
1137.94360	      43.7
1150.72058	      10.7	y (10) (1+)
1152.81665	      13.3
1153.54236	       3.7	y (22) (2+)-H2O
1164.26978	      32.1
1165.74500	      18.2
1180.68201	       4.9
1196.02734	      43.6	b (23) (2+)
1196.64502	       7.8
1203.54785	       8.1
1232.24695	       8.3
1237.32837	      26.7	y (23) (2+)
1241.27454	       8.3
1257.88269	       4.7
1282.49451	       5.4
1291.72681	      13.4
1293.02502	       6.6	y (24) (2+)
1321.72986	      17.2
1327.68066	       4.2
1348.62427	      10.4
1349.82983	       3.4
1370.05872	      16.7
1380.87634	      10.9
1383.91272	      73.0	b (26) (2+)
1385.92798	       9.6
1394.74146	       7.9
1424.02747	       9.4
1518.10535	       9.9	b (15) (1+)-H2O, b (15) (1+)-NH3
1549.69177	       9.1
1571.00610	      22.7
1631.90356	       7.8	b (16) (1+)-NH3
1664.99756	       6.5
1668.00940	       5.4
1697.90771	      10.8
1953.93481	      19.2
1979.18384	       6.1
