# Supplementary material for: Top-Down and Bottom-Up Identification of Proteins by Liquid Extraction Surface Analysis Mass Spectrometry of Healthy and Diseased Human Liver Tissue
Source: J Am Soc Mass Spectrom. 2014 Sep 3;25(11):1953–61. doi: 10.1007/s13361-014-0967-z (PMC4197381; doi:10.1007/s13361-014-0967-z)
Supplement: Supplementary file 9 — (ZIP 1716 kb) [file 13361_2014_967_MOESM9_ESM.zip › data/MANYTNLTQGAKEHEEAENITEGK_-7_4_5281.txt]

m/z	i	matches
159.03610	14.5
160.25789	21.8
169.87466	3.4
170.97421	3.2
174.01447	17.0
175.18277	10.6
177.72183	3.3
179.18600	18.6
180.12749	7.0
181.05594	4.3
184.13605	2.8
184.99519	11.5
187.22479	8.3
195.33324	5.4
198.13116	8.6
199.22791	2.6
200.31956	9.2
202.42145	3.5
208.22748	9.4
209.13405	35.1
211.42406	10.1
213.45567	13.5
214.11642	15.7
215.20993	4.4
216.22897	23.5
217.45473	12.8
221.23645	32.2
222.38461	11.0
223.11432	6.4
227.07678	5.5
228.17743	7.6
229.36707	17.6
231.95737	37.5
233.34641	7.5
239.16890	17.0
240.37180	13.7
241.34387	9.0
245.29977	4.3
246.28229	16.2
249.33826	2.1
252.13177	1.7
258.43567	31.7
259.57660	26.9
260.38010	25.4
261.27835	3.4
262.09177	30.4
263.22705	5.7
265.09470	11.5
266.30286	3.4
270.29138	12.1
271.29706	3.5
273.37643	26.5
276.23193	10.8
278.35754	5.3
281.15460	1320.1	y (10) (4+), y (8) (3+)-H2O, b (13) (5+)-NH3, b (13) (5+)-H2O
282.21484	386.7	b (5) (2+)-H2O, y (8) (3+)-NH3, b (5) (2+)-NH3
283.11823	2.1
285.32574	21.2
286.37064	45.9
287.63815	41.8
288.34583	9.7
292.35754	7.7
295.11826	3.0
297.37219	44.9
298.18951	14.7
299.12048	36.7
300.19727	10.2
301.34210	8.5
302.41397	51.1
303.42523	35.9
305.49414	15.1
306.46686	26.7
307.38992	13.3
309.25586	9.3
310.43030	5.4
312.20645	3.1
313.23962	6.3
319.34543	4.3
322.40454	1.9
324.38098	10.6
327.28271	9.7
329.47589	25.7
331.50092	2.7
334.43085	7.2
335.71945	8.0
339.51666	14.4
341.19165	17.0
342.27020	17.7
343.03564	37.3
345.35080	8.0
348.55292	3.7
349.33752	30.0
350.31140	6.8
351.24622	23.0
356.51849	13.7
357.59204	3.7
359.51459	5.0
360.39917	3.0
361.53333	13.8
364.49817	25.4
369.49622	16.9
370.55261	22.2
371.40295	14.4
372.37268	37.1
373.29282	12.3
374.06299	9.4
375.32513	4.8
377.98563	21.1
380.40115	11.2
382.20166	14.0
387.34338	5.1
389.45367	16.3
390.49878	46.9
391.31531	18.2
392.36389	7.3
393.53870	35.0
396.28815	11.9
396.92126	17.9
398.38812	28.2
399.46216	9.4
400.42816	9.8
401.53552	10.3
402.20129	15.6
403.30798	7.1
405.00470	33.7
406.24481	31.5
407.57788	7.4
408.33936	15.2
409.39008	10.6
411.48260	5.7
412.54724	3.1
415.24829	100.8
416.33185	45.2
419.40186	16.9
421.25818	2.7
422.54089	10.8
423.72876	38.3
424.38226	7.0
425.29297	14.4
426.22327	3.4
429.27423	6.0
430.39893	8.9
431.45453	2.9
435.49951	43.7
436.35510	16.3
437.04370	41.3
438.42084	22.9
439.53436	11.4
440.21729	1.8
442.02924	112.3
443.83746	17.0
444.47577	45.4
445.34937	2.0
447.16699	11.6
448.56989	6.0
449.44580	10.4
450.69580	27.5
451.39111	8.4
453.15814	16.4
458.41663	13.9
460.03314	7.5
462.28851	42.5
463.32483	22.0
464.89429	37.6
466.63574	18.3
469.54535	11.0
471.42670	27.2
472.09967	48.4
474.41730	13.9
475.65265	11.8
476.61768	52.7
478.10950	27.7
479.90552	17.6
480.77673	15.4
482.64661	33.4
484.02802	38.5
485.33844	24.9
487.66699	41.1
488.34595	7.1
489.55298	49.7
490.73035	10.5
491.39532	12.8
492.54095	110.6
493.37476	73.9
494.35638	23.3
496.37152	5.5
497.43976	20.9
498.62817	91.5
499.37061	20.8
500.99103	76.9
502.15210	97.2
503.20313	1306.9	b (23) (5+)-H2O, b (23) (5+)-NH3
504.15033	653.5
505.47308	193.8	y (13) (3+), b (18) (4+)
506.26428	5.7
507.41406	119.0
508.20599	6.5
509.40839	87.3
510.35962	140.6
510.99017	106.8
514.07477	338.1	b (14) (3+)-H2O
514.87164	163.6	b (14) (3+)-NH3
515.49573	35.4
516.50555	38.6
517.51752	49.3
519.10632	3122.8	b (9) (2+)
520.16681	853.9	y (19) (4+)-H2O, b (14) (3+)
521.39850	170.0	y (19) (4+)-NH3
522.27386	27.8
523.08771	15.1
524.06689	92.4
525.28998	336.6	y (19) (4+)
526.21283	29.2
527.35742	667.5
528.46204	264.0	y (14) (3+)
529.08832	58.5
529.73206	792.9	b (19) (4+)-H2O, y (5) (1+)-NH3, y (5) (1+)-H2O, [M+5H] (5+)-NH3-H2O, b (19) (4+)-NH3
530.55157	86.9
537.17401	102.5
537.78955	9.8
541.25873	6.2
544.00342	17.5
545.95599	83.5
552.42474	13.7
556.08655	42.5
557.92889	24.0
560.23944	58.9
561.20001	10.7
564.51636	72.8
566.63586	90.6
567.69464	55.9
569.36627	9.4
570.40314	34.5
571.05621	61.0
571.74658	25.3
572.90149	26.8
575.71063	23.3
576.34094	42.5
577.01001	22.6
578.40735	7.5
579.31287	2.7
580.93951	91.3
582.56458	13.2
584.57837	9.3
586.47559	19.1
587.74902	106.9
588.55731	7.7
590.64337	101.8
591.76953	176.5	y (21) (4+)
593.80939	10.3
595.26501	62.6
596.36938	45.4
597.46027	2.8
598.90515	109.5
599.62457	57.4
600.41998	4.9
601.31525	2.0
602.05328	50.3
602.72888	19.2
604.13263	80.5
604.93817	121.6
606.91156	83.9
607.65826	10.4
608.64984	135.2
609.97064	65.5
611.11511	73.7
612.00684	120.7
612.67188	300.0
613.52765	163.4
614.13220	2.8
616.69763	590.0
617.74530	76.5
619.52466	148.8
620.53613	160.6	y (11) (2+)-NH3, y (22) (4+), y (11) (2+)-H2O
621.37677	17.4
622.42096	20.6
623.16510	73.2
624.17444	192.0	b (17) (3+)-NH3, b (17) (3+)-H2O, y (17) (3+)
625.02026	59.9
625.75433	6.2
626.37598	16.4
627.67902	6.6
629.20886	33.0
630.45892	237.2	b (17) (3+)
631.15076	115.3
632.00818	29.3
633.13336	173.5	b (23) (4+), y (23) (4+)-H2O, y (23) (4+)-NH3
634.05780	142.2
635.04761	97.2
636.12024	116.8
637.13068	156.7
637.98340	721.6	y (23) (4+), b (12) (2+)-H2O
638.80933	164.2	b (12) (2+)-NH3
639.57660	44.9
640.55078	26.9
641.71271	670.3
642.56982	487.2	y (6) (1+)-H2O
643.32428	103.7
644.43866	190.4	y (6) (1+)-NH3
645.25598	65.5
646.26715	119.7
648.49469	142.6
649.13086	47.3
650.48828	6.0
651.44312	38.4
652.59216	7.6
654.52509	30.9
655.36768	18.8
656.29376	37.5
658.74091	19.9
661.61041	88.5
664.12775	4.1
665.88275	42.4
666.49622	16.7
669.42889	63.7
672.01544	33.7
673.27521	27.0
676.42871	3.4
678.52820	29.4
679.40234	9.6
681.40338	9.9
683.35278	42.2
684.03088	119.4
686.51477	6.3
687.50922	3.5
688.65875	84.2
689.71960	42.4
690.95538	23.0
691.78632	28.8
692.45520	19.4
694.11096	106.5
695.12000	20.3
695.93512	23.6
698.59070	11.4
699.36664	36.8
701.45746	169.6
702.34204	5.4
703.96063	18.8
704.93134	12.1
705.98596	87.9
707.43726	7.1
708.55365	6.5
710.67926	48.9
712.55975	12.4
715.70465	5.1
716.52240	21.9
717.45496	17.7
718.44031	41.1
719.61829	12.1
721.49963	11.5
724.37451	6.3
725.81714	16.9
726.51715	83.8
727.21893	13.6
728.62866	4.7
729.36859	11.1
730.63580	26.1
733.87769	17.9
737.69623	38.6
738.30713	24.0
739.50543	16.5
740.92938	34.1
744.65674	38.0
746.76581	5.7
747.54480	7.5
749.03772	42.3
749.78351	24.3
751.11676	1.5
752.38867	36.2
754.08575	25.1
755.52063	5.5
756.20880	2.9
759.29919	57.8
760.42731	4.8
761.75800	3.5
762.84027	12.3
764.83319	8.5
765.50183	11.0
767.68640	4.7
768.81061	20.8
769.77136	4.6
770.69086	6.5
772.49316	67.5
774.50775	85.2
777.18591	51.8
778.92932	43.3
779.57275	15.0
782.19336	22.0
783.22485	65.5
783.89636	35.1
785.22131	76.0
788.49445	42.2
789.40631	4.9
791.53754	5.0
793.10077	86.5
794.47443	33.1
796.40283	23.8
797.60986	15.5
798.41870	41.1
799.44952	18.5
801.99280	25.7
802.67389	13.5
803.68188	5.5
808.55066	8.4
809.52026	7.6
811.01532	2.0
812.45087	4.4
813.47467	7.3
816.68011	21.9
817.65979	48.1
818.83466	29.3
819.60901	25.0
821.52338	22.8
822.50098	14.7
824.60950	6.4
826.73193	25.8
827.57233	19.6
828.28809	34.8
828.96313	17.6
829.75269	32.2
830.57013	5.1
831.72687	5.6
832.51929	8.6
833.47998	4.6
838.56042	3.9
840.45105	10.3
841.53674	28.5
843.37683	40.7
844.46948	36.0
845.36957	27.8
847.98065	6.1
851.67651	7.0
855.52313	16.7
857.69916	7.8
859.56445	6.3
860.75372	9.4
861.65710	9.8
873.36969	7.0
881.50775	2.5
882.52704	16.8
885.60883	21.9
886.68579	22.1
887.43640	11.3
888.98956	9.2
892.71918	8.9
893.53223	6.9
897.86133	10.3
898.62134	14.6
899.65515	15.1
900.65259	40.9
907.61835	6.6
909.72021	10.4
916.42883	18.8
923.69324	5.0
925.86151	9.3
927.39612	22.7
938.56793	1.5
939.71143	15.1
940.43115	14.8
941.62756	6.8
942.83087	20.6
943.65247	6.3
947.19611	7.8
959.94379	21.9
973.66858	2.6
994.71533	8.5
996.66351	9.3
1897.07385	4.6
