# Supplementary material for: Top-Down and Bottom-Up Identification of Proteins by Liquid Extraction Surface Analysis Mass Spectrometry of Healthy and Diseased Human Liver Tissue
Source: J Am Soc Mass Spectrom. 2014 Sep 3;25(11):1953–61. doi: 10.1007/s13361-014-0967-z (PMC4197381; doi:10.1007/s13361-014-0967-z)
Supplement: Supplementary file 9 — (ZIP 1716 kb) [file 13361_2014_967_MOESM9_ESM.zip › data/YDVDTLDMVFLDHWK_-7_4_25866.txt]

m/z	i	matches
177.21233	3.2
200.31592	2.0
201.24631	11.9
202.17903	3.4
202.98624	6.9
207.00266	10.0
213.30553	6.5
215.50151	26.9
219.38481	7.7
220.36687	8.0
222.36206	10.0
229.36903	10.5
231.13185	4.7
233.12616	143.3
234.24551	20.1
235.16678	14.8
239.35110	5.8
240.47897	4.5
243.27460	10.5
244.22861	2.9
245.15900	13.9
246.18182	13.7
250.32658	5.3
251.22807	137.0
252.01044	11.8
254.16638	2.2
259.05148	16.9
261.18997	28.3
263.20203	13.0
265.55063	8.9
271.26715	3.0
279.20172	263.7	b (2) (1+)
280.24847	48.5
281.34009	8.4
283.26016	14.8
284.49545	9.6
286.37665	4.4
287.33231	3.4
293.43314	7.0
295.20908	2.9
296.93665	11.9
299.09357	11.3
303.38406	3.6
304.36609	4.7
305.31979	5.7
307.16498	7.5
310.31418	6.0
315.39038	18.2
316.32776	4.9
318.44928	3.5
324.25360	10.6
325.36072	8.1
327.33823	14.6
329.33270	21.3
330.26825	25.6
331.22787	24.5
332.51706	73.9
333.36169	53.2
334.28946	22.3
336.41986	10.9
337.40302	4.7
338.20911	2.6
340.47827	10.6
345.54916	19.2
346.51486	3.9
347.50830	9.2
349.52667	35.2
350.36871	32.4
351.34003	19.1
353.42545	20.7
354.69971	6.4
355.44867	4.8
356.06320	4.6
356.84012	11.1
358.41437	12.9
360.37045	4.8
362.33102	8.8
366.47089	3.5
371.34967	31.0
373.37524	37.3
374.45532	7.8
375.36902	7.6
377.24872	23.0
378.35788	39.4
379.33691	11.7
381.33893	7.8
387.56006	20.2
389.32809	4.9
391.42047	10.2
392.28439	8.3
393.36920	18.1
395.42014	43.4
396.33435	5.6
400.33676	6.8
402.24625	4.2
406.34125	14.1
407.35995	9.3
409.44623	5.0
413.00284	8.6
414.39108	42.2
415.40665	6.8
416.33972	10.2
417.17450	9.1
418.37396	2.4
419.40399	10.4
420.27008	4.5
421.43134	3.4
422.39404	13.9
424.49731	13.1
425.41125	1.8
427.28308	13.5
428.53632	3.7
432.41168	23.0
433.19556	7.2
435.47314	5.9
436.42249	6.1
437.44867	52.8
438.41125	3.4
439.08734	4.2
440.33612	11.7
442.42627	19.9
443.35431	3.5
444.99548	14.3
446.68793	18.0
447.43909	11.2
448.07104	70.5
448.70319	13.9
451.27533	12.2
453.45374	23.3
456.37701	7.3
457.25293	4.6
458.59576	51.9
459.34845	36.9
460.46783	3.8
462.59241	6.8
463.72162	2.7
465.20959	36.7
466.43243	5.8
467.54553	1.7
468.33191	4.0
470.43597	16.8
473.26727	16.1
473.90692	14.1
475.19202	58.4
476.22314	33.9
477.38422	52.3
478.44727	13.3
479.34167	20.7
480.35889	31.1
481.32239	34.3
483.11096	43.1
484.31647	6.1
486.44342	8.7
487.20453	50.0
488.26862	29.2
489.43164	13.5
490.33789	5.9
492.35461	10.1
493.32202	53.7
494.03662	17.5
495.24707	16.4
501.12573	16.8
502.36603	6.1
503.41901	16.0
504.50934	12.6
508.33112	10.5
509.33765	3.5
510.21295	14.4
511.46051	2.2
512.32379	10.3
513.34937	6.2
518.45703	24.6
519.31635	24.0
520.27014	28.3
521.43835	4.0
523.84125	10.2
526.29254	15.4
527.31226	28.3
528.26477	59.5
531.30573	8.6
533.23059	22.1
534.66241	29.6
536.10101	49.7
538.25897	76.5
539.52020	18.3
540.36517	66.7
541.39313	4.9
542.28394	15.4
544.22076	18.7
545.34235	50.5
546.38794	6.1
548.40967	22.1
551.36285	13.1
553.50922	31.3
554.33228	26.9
557.21222	9.6
558.25244	10.8
559.19867	23.4
560.30676	4.9
561.16998	33.0
562.43243	29.2
563.69794	37.3
565.36151	39.0
566.25781	2.8
567.78046	20.5
569.34747	56.9
570.49774	29.1
571.27472	79.4
572.37018	30.3
573.43915	15.5
574.50543	11.5
576.67004	24.9
577.43146	37.9
578.16235	18.3
579.50647	14.4
580.65692	27.3
582.59973	9.5
584.30603	4.9
585.34869	36.2
586.51544	18.6
587.44995	41.1
588.55206	68.0
589.40759	119.7
590.43298	28.4
591.22070	3.5
592.84552	35.5
594.07434	56.4
594.70160	15.0
596.10071	50.4
597.22229	134.8
598.29730	272.2
599.07861	45.6
601.06250	16.9
602.09918	30.8
602.85596	20.9
603.53796	40.0
604.60883	53.0
605.27716	55.3
606.23639	51.2
610.45404	37.5
611.62048	64.9
612.71985	64.9
613.38196	33.2
614.46814	93.4
615.41833	486.0
616.38226	807.3
617.38831	66.6
618.38098	4.6
621.23315	90.3
622.22595	27.1
623.89325	121.1
624.82648	97.2
625.47711	50.7
626.86908	12.0
632.41150	27.5
633.40991	22.5
634.51642	15.4
637.40405	4.7
641.36224	3.2
641.99695	26.2
642.67822	53.2
647.46484	2.6
648.38727	31.0
649.35663	14.7
652.77924	162.0	y (10) (2+)
653.46307	17.8
657.43939	13.9
661.52350	8.6
663.44727	5.9
664.48505	42.7
665.19214	18.0
666.51636	23.7
676.53082	7.7
677.65973	4.7
685.37714	2.8
689.14160	61.4
692.53558	1.8
694.72766	43.3
696.74054	33.0
698.01715	17.8
698.68323	32.0
699.60205	38.2
700.86359	22.5
701.53094	12.5
703.10687	370.6	y (11) (2+)
703.98431	202.6
704.68738	42.2
708.08832	78.7
710.52179	18.7
713.35712	10.8
717.57660	11.1
722.05487	10.0
725.15393	6.2
727.60181	12.2
728.55035	21.8
730.07404	25.6
730.96277	21.9
734.24713	100.2
738.60455	15.6
740.49725	35.7
742.46478	9.8
743.15790	49.5
744.08716	23.9
745.48199	23.9
749.29529	45.7
750.18787	12.5
751.88458	42.9
752.50446	6.4
759.69983	132.6
760.63409	1672.6	y (12) (2+)
761.58636	486.3
762.72437	27.3
763.46246	10.1
766.73560	13.8
769.22595	62.1
770.10718	23.2
771.54242	62.1
774.21844	97.4
774.93103	20.8
776.22278	71.4
777.54718	13.1
778.49286	3.6
780.03009	12.9
781.47791	25.0
783.23981	17.2
786.01038	42.5
787.19116	7.1
790.35791	42.7
791.77716	10.0
794.48712	3.7
795.55353	39.5
801.09967	179.0	y (13) (2+)-H2O, y (13) (2+)-NH3
802.02454	40.4
802.99615	10.6
804.53461	3.6
805.39722	11.6
809.04175	76.1
810.20947	3195.8	y (13) (2+)
810.96228	831.9
811.56732	291.8
812.75623	24.2
814.27893	37.2
819.30640	15.5
820.03094	16.5
821.46429	22.5
822.38440	13.1
826.78662	24.0
827.89789	11.8
828.52905	15.8
829.46704	7.2
834.60718	11.6
836.00330	62.4
836.99341	25.8
840.73895	136.7
841.41290	24.5
843.97668	26.1
845.43829	7.5
846.54266	5.4
847.96094	52.4
851.54132	15.5
854.44385	3.5
856.64972	8.4
858.88678	93.4
861.54968	2.9
864.84998	27.6
867.82520	758.2	y (14) (2+)
868.69281	233.0
869.52362	9.0
873.05963	11.7
875.02777	20.4
877.11658	4.2
879.08014	31.4
883.53528	3.6
885.22125	10.8
890.94128	63.9
891.58282	37.4
893.18011	2.3
899.62451	10.1
900.80109	15.0
907.79675	14.0
914.60291	13.2
925.38916	22.6
926.60718	40.9
930.66101	20.8
934.75690	23.1
935.67224	12.4
937.34528	3.2
938.87079	24.5
945.55817	50.2
951.39728	9.2
952.81750	31.1
953.45447	35.7
954.37024	5.0
964.79199	18.5
969.31244	10.2
989.40149	6.1
990.57788	5.1
993.14771	23.6
1005.53638	25.7
1006.51019	7.9
1017.39795	9.8
1028.57275	21.4
1038.89856	8.2
1039.62646	9.6
1045.53418	9.1
1050.50928	10.6
1052.55579	9.9
1054.62903	20.4
1074.76501	6.9
1075.63599	26.6
1076.58496	9.5
1103.67065	9.9
1111.64624	12.0
1134.70374	19.2
1150.97021	8.9
1155.72522	4.7
1171.95593	9.7
1189.60461	3.8
1191.59692	5.6
1192.64233	5.4
1199.67090	15.0
1201.52661	12.9
1202.49133	15.5
1221.68506	13.4
1286.89978	7.9
1287.84778	31.6
1472.98120	7.2
1490.81348	13.8
