# Supplementary material for: Top-Down and Bottom-Up Identification of Proteins by Liquid Extraction Surface Analysis Mass Spectrometry of Healthy and Diseased Human Liver Tissue
Source: J Am Soc Mass Spectrom. 2014 Sep 3;25(11):1953–61. doi: 10.1007/s13361-014-0967-z (PMC4197381; doi:10.1007/s13361-014-0967-z)
Supplement: Supplementary file 9 — (ZIP 1716 kb) [file 13361_2014_967_MOESM9_ESM.zip › data/FGTVLTEHVAAAELGAR_-7_4_5591.txt]

m/z	i	matches
169.16623	10.1
171.19708	7.1
175.42337	3.2
176.09814	6.1
182.12517	5.5
186.10309	3.9
187.10802	31.8
188.15100	6.1
189.83957	12.5
192.02309	6.5
199.25493	23.9
200.29715	28.4
201.23035	8.1
204.23657	24.8
206.05676	9.7
207.23157	53.4
211.20511	19.2
212.20859	9.0
213.09985	26.3
215.13345	3.0
218.28661	39.7
227.05916	12.6
229.32297	39.1
231.38571	5.6
235.19543	70.0
236.40463	2.9
239.29544	5.1
240.28625	23.5
241.16023	9.1
244.27505	6.2
246.32443	30.3
247.17183	16.8
253.31953	18.2
258.30557	10.7
260.35529	2.4
261.19397	18.1
263.30902	5.7
268.50555	2.7
269.44412	23.7
272.27267	12.0
273.40323	14.8
274.27429	39.0
279.27951	2.4
282.34784	20.4
284.31995	21.1
285.39978	10.2
286.25940	46.3
288.44208	14.9
290.15594	9.0
296.67175	7.6
297.35904	2.5
298.19705	3.9
302.36646	3.6
303.34052	164.8	y (3) (1+)
304.46442	7.8
305.24149	12.3
306.42664	7.8
307.55011	6.7
308.79529	29.3
310.24271	11.1
313.24951	5.5
314.41864	40.2
315.43225	9.3
316.32227	12.2
318.98499	33.9
322.52252	31.0
323.26126	20.3
324.24963	5.2
327.29443	3.5
330.18195	24.3
332.36627	7.8
333.27747	3.5
337.33569	25.5
338.37683	16.5
340.26385	9.0
341.34515	5.1
343.24664	17.6
344.38367	33.3
345.18289	21.8
346.36603	9.6
347.51419	20.2
348.25909	17.9
349.32315	62.3
352.93353	7.8
355.32053	6.3
356.46899	66.8
357.45099	2.8
365.27457	29.3
366.37982	11.9
367.47012	12.5
368.18488	7.6
368.97577	57.2
370.46609	15.9
371.30640	20.8
372.38678	14.8
373.45392	22.3
375.48022	62.1
377.39398	33.6
379.36792	77.9	y (8) (2+)
380.37250	27.7
382.14465	11.8
383.56873	10.2
387.78735	19.7
388.49533	12.7
389.63467	8.3
390.47382	69.7
391.32162	11.2
393.28186	58.6
394.00183	16.2
396.24982	6.9
397.27991	12.6
399.41675	37.6
402.41254	17.1
403.47443	6.6
404.30408	4.8
405.28326	29.8
406.66418	33.7
407.44196	9.4
409.33081	51.1
410.94031	67.2
412.02679	14.7
414.36334	4.4
415.36359	33.1
416.23090	67.8
417.46100	104.3
418.33508	15.5
419.26044	12.5
420.29053	43.6
421.19598	7.5
422.59460	4.9
424.38055	28.4
425.37439	18.2
427.29541	25.1
428.35010	13.4
429.54382	11.5
431.27765	8.6
432.37335	32.4
434.79468	7.5
435.89087	3.0
438.98871	49.4
440.45752	22.3
441.30133	3.0
443.38202	41.3
444.39001	3.5
445.24530	33.8
447.71228	26.0
449.21765	38.8
450.35834	44.0
451.43921	9.7
452.34869	17.3
455.36328	33.9
456.47900	14.8
457.47742	22.9
458.41064	10.5
459.36298	8.2
460.98541	42.4
462.29926	8.3
463.53839	3.5
464.27112	23.7
465.45160	3.4
466.21564	16.7
467.48523	7.5
468.45959	3.5
470.36475	35.7
472.29651	24.3
473.51245	7.5
474.48022	27.2
475.41266	10.5
476.36957	9.4
478.11633	19.0
478.77875	36.1
480.25452	62.4
481.31702	18.7
482.65002	86.3
483.50446	79.0	b (9) (2+)-H2O
484.21710	47.4
486.32635	18.0
487.61157	89.2
488.29474	239.7	y (10) (2+)-H2O
489.20959	31.3
490.42963	6.8
491.64331	43.2
492.82733	17.9
494.05902	209.5	b (15) (3+)-H2O
494.84644	41.9
495.49426	30.9
496.33136	123.5
497.75610	81.9	y (10) (2+)
498.50629	31.7
499.79840	5.5
500.48322	47.1
501.51477	45.5
503.00940	364.2
503.74872	76.7
504.38434	43.2
505.49609	1.7
507.28290	183.7	y (15) (3+)-H2O
508.20062	186.4	y (15) (3+)-NH3
509.38556	14.0
510.42194	12.9
511.16559	36.8
512.33569	17.4
513.61847	42.0
514.61896	74.8
515.25641	77.3
516.49011	16.7
517.40027	25.3
518.25146	43.8
519.43445	199.5	b (10) (2+)-H2O
520.37128	22.7
521.26575	41.1
522.12042	3.2
523.83539	8.4
524.88037	41.4
526.01068	88.0	y (16) (3+)-H2O, y (16) (3+)-NH3
527.16840	74.7	y (5) (1+)-H2O
528.46741	143.5	b (10) (2+), y (5) (1+)-NH3
529.56976	19.6
530.24445	35.6
530.92566	56.8
531.70850	18.5
532.38013	30.3
533.28839	2.6
534.90363	47.4
536.39807	11.0
537.51196	60.7
538.72192	76.2
539.67365	40.0
541.05328	25.6
542.44781	24.3
544.34454	9.7
545.35040	74.1	y (5) (1+)
546.50330	25.0
547.32312	13.1
550.57288	48.4
551.42517	29.5
553.05841	265.8	y (11) (2+)-NH3, y (11) (2+)-H2O
554.08435	66.3
555.02307	90.0	b (11) (2+)-H2O
555.83691	33.0
557.17535	33.7
558.73340	106.3
559.45593	12.5
560.63580	68.9
561.34521	51.1
563.42255	340.9	b (11) (2+)
564.34753	220.8
565.32916	15.2
566.02496	96.0
567.09418	46.8
567.84174	46.2
568.80048	102.8
569.55682	167.9	[M+3H] (3+)-NH3-H2O
570.25421	49.4
572.44305	1364.6
573.47479	51.7
574.71729	199.1	[M+3H] (3+)-H2O
575.57593	116.9	[M+3H] (3+)-NH3
576.44287	93.2
579.21753	6.0
581.32074	13.6
582.64575	28.8
584.42670	3.6
587.34894	7.9
588.50134	10.2
590.34979	17.7
592.90845	13.7
594.34094	17.2
599.43829	62.5
600.33777	3.2
601.44415	29.1
602.31781	6.1
603.82953	11.7
605.56396	4.6
607.45947	24.5
608.38104	5.2
609.91339	98.9
613.22125	265.5	y (12) (2+)
614.08423	11.8
616.44757	52.1
617.56500	179.4
618.53333	88.5
619.51831	13.2
620.58679	21.5
623.49097	27.2
625.42999	1.9
626.42059	11.4
628.87946	23.4
630.88220	67.4
632.50183	19.8
633.53589	5.2
634.50842	13.9
635.41553	22.9
636.37762	389.7
637.47339	200.3
638.35394	10.5
639.24152	15.0
641.35938	4.4
643.60052	20.1
644.48328	20.1
645.42004	46.3
648.33826	29.2
648.95898	7.5
651.53271	43.6
655.14655	101.1	b (13) (2+)-H2O
655.84717	67.0
658.55920	22.9
659.68268	70.6	y (13) (2+)-H2O
660.38977	13.6
661.52563	34.4
662.56512	12.1
663.44104	44.7
665.03058	102.5
669.37469	308.0	y (7) (1+)-H2O, y (13) (2+)
670.07861	93.9	y (7) (1+)-NH3
672.46222	39.2
675.53076	41.7
676.42706	3.5
677.46600	4.2
678.28821	46.2
679.37256	24.7
680.42902	2.6
681.63470	172.5
682.38928	77.6
683.03387	28.3
683.90857	6.3
684.51764	30.4
685.58112	10.9
686.57410	7.3
687.56262	107.7	y (7) (1+)
688.47095	17.0
690.15942	76.8
691.55975	4.6
693.77643	24.7
696.48114	5.2
697.64819	35.8
698.73926	7.2
700.92828	4.6
702.51990	53.9
703.38879	12.3
704.25269	63.9
706.58765	12.0
707.50989	29.8
708.50781	18.3
710.00562	266.0	y (14) (2+)-NH3, y (14) (2+)-H2O
711.22705	69.1	b (14) (2+)-H2O
712.23254	136.7
715.44067	11.8
716.16791	15.1
717.47876	81.5
718.15363	17.6
719.01508	130.7	y (14) (2+)
719.69250	42.4
720.52515	165.6	b (14) (2+)
721.39893	77.4
722.48743	4.6
724.41803	11.3
725.09528	46.2
726.34930	52.9
727.17737	29.8
729.50598	5.5
730.48615	10.8
732.13147	150.6
733.16418	18.9
734.09357	68.4
735.60553	88.6
736.55170	201.6
737.54639	107.7
738.58594	26.7
740.14935	487.8	b (15) (2+)-H2O, y (8) (1+)-H2O
741.02191	136.5	y (8) (1+)-NH3
742.43640	7.2
743.56470	11.3
745.28314	39.1
747.60889	103.8	b (7) (1+)
748.74591	17.9
749.64343	169.4	b (15) (2+)
750.79999	49.9
753.61761	2.1
754.42725	19.2
756.71051	22.4
757.45459	79.3
758.56714	65.3
759.41449	23.4
761.97736	19.3
763.36230	14.0
765.59473	2.9
768.45435	51.7
769.51245	221.6	y (15) (2+)
770.50983	90.5
771.22284	7.0
772.56268	54.3
773.47449	48.2
775.67511	30.7
776.47687	22.2
777.46313	29.9
778.51733	21.1
779.56897	23.9
780.52087	4.3
782.41260	19.7
783.84717	133.6	b (16) (2+)
784.65930	78.7
786.63892	24.3
789.60046	114.3	y (16) (2+)-NH3, y (16) (2+)-H2O
790.54498	264.2
793.43567	32.8
795.99915	28.0
798.12396	41.0
799.20258	43.5
806.69904	55.5
807.51520	13.8
808.55035	25.1
809.42078	6.3
811.54230	18.8
813.46429	3.4
820.48749	30.2
821.63458	6.2
822.56201	12.4
823.44708	1.9
829.64752	16.6
833.57886	9.8
834.51251	4.3
839.86877	8.2
841.57666	8.4
843.61469	10.7
846.32513	22.1
847.48383	40.7
848.45093	25.1
851.14526	3.7
859.35492	24.3
867.56360	9.5
868.53931	27.6
869.57849	16.8
870.56940	35.2
872.45569	9.8
876.53009	376.4
877.53442	116.7
878.28656	16.4
881.53998	33.1
884.47852	3.0
885.63287	8.3
889.61017	129.1
890.43372	10.2
891.54480	2.8
898.97076	2.6
902.46326	19.1
905.52118	4.7
908.62830	4.1
909.52747	32.7
910.59839	13.1
911.70081	3.1
917.59412	6.8
919.43286	35.2
920.54865	35.1
921.59741	9.5
922.43384	17.6
923.79718	3.0
924.48651	3.5
927.55652	209.9
928.62146	116.6
939.62885	13.9
940.67505	39.9
941.48914	24.3
944.70831	8.8
945.56726	7.1
946.18341	20.6
947.50867	9.8
950.29999	12.9
956.92310	4.1
958.43671	46.8
959.42358	5.9
961.56915	25.9
963.79510	25.0
964.61346	13.7
965.45349	25.6
967.21112	10.9
969.55530	4.1
973.21997	17.8
975.65344	60.3
976.55347	19.0
979.86401	4.3
982.60394	2.6
985.74774	4.2
986.57318	15.3
987.59406	18.9
988.71033	5.8
989.35138	18.2
991.77582	24.7
992.71716	17.8
993.57892	19.0
997.37402	21.9
999.61029	5.7
1004.53485	16.6
1005.64105	20.2
1014.56531	68.8
1015.69751	39.7
1016.48822	36.1
1019.29706	3.5
1024.44556	6.1
1025.44653	21.5
1029.48999	20.7
1031.77417	8.9
1036.91138	15.6
1038.65332	12.4
1046.73828	11.1
1055.55042	7.6
1056.59875	17.6
1057.53162	14.3
1058.20654	8.0
1062.63599	13.0
1086.58899	3.8
1104.52808	8.8
1115.82959	10.5
1197.71045	5.4
1216.78137	7.6
1233.59558	10.7
1240.36182	8.9
1394.66150	15.8
