# Supplementary material for: Top-Down and Bottom-Up Identification of Proteins by Liquid Extraction Surface Analysis Mass Spectrometry of Healthy and Diseased Human Liver Tissue
Source: J Am Soc Mass Spectrom. 2014 Sep 3;25(11):1953–61. doi: 10.1007/s13361-014-0967-z (PMC4197381; doi:10.1007/s13361-014-0967-z)
Supplement: Supplementary file 9 — (ZIP 1716 kb) [file 13361_2014_967_MOESM9_ESM.zip › data/IFVQGIIWDINSFDQWGVELGK_-7_4_38978.txt]

       m/z	          i	matches
 252.17676	       8.8	b (7) (3+)-NH3
 260.59500	       7.5	b (2) (1+)
 261.28433	       5.1
 272.67978	      19.7	b (5) (2+), y (5) (2+)
 317.32965	       6.9	y (3) (1+)
 319.40891	       9.0	b (8) (3+)
 328.60715	      12.3
 363.25967	       8.5
 375.28625	       4.1
 383.25043	      16.6
 386.21698	       3.5
 394.33865	       4.9	y (7) (2+)
 397.43750	       5.1
 416.34668	      15.8	y (11) (3+)-NH3, y (11) (3+)-H2O
 428.34247	       5.5	y (4) (1+)-H2O, b (11) (3+)-H2O, b (11) (3+)-NH3
 433.21777	       7.8	b (11) (3+)
 436.54297	       6.2
 446.46628	      49.8	y (4) (1+)
 453.34839	       4.5
 464.42984	       4.5
 473.84497	       8.1
 477.41235	       1.9
 483.29779	      11.1
 483.91956	       8.2
 508.38153	      11.0	y (9) (2+)-NH3
 513.27655	       7.0
 519.29340	       7.9
 531.54828	       5.0	y (14) (3+)-NH3
 539.62390	       7.3
 540.80048	       2.0
 544.37762	       5.9	b (14) (3+)-NH3, b (14) (3+)-H2O
 545.41016	       5.3	y (5) (1+), b (5) (1+)
 546.41040	      16.2
 552.24030	       4.9
 553.16217	      10.7
 554.93561	       5.1
 557.50983	       6.0
 563.30334	      10.4
 564.56305	       5.9
 565.49695	       4.1
 588.10345	      16.1
 597.29773	      14.3
 602.69940	       6.0	y (6) (1+)
 627.36383	       7.7
 630.61328	      13.5	y (16) (3+)-NH3, y (16) (3+)-H2O
 631.60138	      10.7
 640.12915	       2.6
 643.35364	       3.0
 652.17603	       2.9
 653.58398	      11.3
 656.41809	       3.8
 658.71814	      25.3	b (6) (1+)
 659.66760	      10.2
 661.58368	       4.7
 671.42987	      10.3
 672.80902	      24.6
 677.53546	      11.5
 686.00940	      24.5	b (12) (2+)-NH3
 687.41370	      21.5	y (18) (3+)-H2O, y (18) (3+)-NH3
 690.94244	      38.2	y (12) (2+)
 694.07343	       6.8	b (12) (2+)
 697.30225	      15.6
 701.76129	       8.3	b (18) (3+)-H2O, b (18) (3+)-NH3
 702.46710	       3.4
 707.42065	      18.0	b (18) (3+)
 708.46289	       6.4
 711.31812	       4.0
 720.27173	       8.6
 721.62213	      15.6
 724.55579	      12.0
 732.34698	       5.8
 733.49231	       2.9
 734.52484	       6.8
 737.15436	      16.0	y (13) (2+)-H2O
 741.56110	       2.8
 743.30011	       6.8
 744.52942	      15.9	b (19) (3+)-H2O, b (19) (3+)-NH3
 750.48657	      25.4	b (19) (3+)
 755.32513	      56.4
 756.94073	      14.6
 760.44257	      10.7
 766.33185	       4.9
 771.61932	       9.9	y (7) (1+)-NH3, b (7) (1+)
 772.66846	       5.4
 773.70428	      10.2
 784.35284	       9.7
 785.43024	      29.1
 789.09979	       3.2
 790.57611	      14.1
 792.45026	      10.2
 793.88446	      26.7
 794.71350	       8.1	y (14) (2+)-H2O
 802.41956	      11.3
 804.50885	      21.9	y (14) (2+)
 806.01654	      27.8	b (21) (3+)
 809.62378	      24.9
 811.41608	       7.0
 812.39301	      13.0	y (21) (3+)-NH3, y (21) (3+)-H2O
 813.49792	      13.2
 814.42963	       2.7
 819.64404	      19.5
 821.14331	       7.9
 824.56647	       8.4	b (14) (2+)
 826.48834	      10.3
 827.60046	      13.5
 834.19141	      20.5
 837.13159	      43.0
 837.75238	      44.5
 839.10254	      45.0
 839.87079	       8.2
 843.08008	      14.8	[M+3H] (3+)-NH3-H2O
 846.92212	      32.8
 861.96082	      21.5
 864.12146	      13.0
 878.19037	      15.7
 880.17505	      20.5	b (15) (2+)-NH3, b (15) (2+)-H2O
 881.15332	      11.0
 882.88507	      72.4
 885.71570	       2.1
 888.45032	      13.1	y (15) (2+)-NH3, y (15) (2+)-H2O, b (15) (2+)
 895.54272	      37.1
 896.54626	      13.0
 898.00330	      23.6	y (15) (2+), y (8) (1+)-H2O
 898.64081	      10.0
 904.66162	      26.5
 916.76367	       2.1
 945.67810	      27.1	y (16) (2+)-H2O, y (16) (2+)-NH3
 947.55365	      18.5
 954.65729	      71.5	y (16) (2+)
 957.62292	       4.5
 962.63153	      11.7
 973.66205	       3.5
 980.13849	      59.5
 982.40039	      22.1	b (16) (2+)
 983.03436	      12.3
 988.80060	      43.8
1002.62158	      33.3	b (17) (2+)-NH3, y (17) (2+)-NH3
1004.62146	       4.5
1010.83881	      20.1	y (17) (2+), b (17) (2+)
1013.59058	      14.2	y (9) (1+)-H2O
1018.62781	       4.3
1024.07642	      45.2
1025.92468	      28.0
1026.55103	       3.1
1028.08887	      20.8
1029.69373	      14.1
1030.63623	      26.6	y (18) (2+)-NH3, y (18) (2+)-H2O
1031.79736	      12.9	y (9) (1+)
1033.52856	       8.4
1039.24475	      28.3	y (18) (2+)
1046.61060	       3.3
1051.39124	      47.3	b (18) (2+)-NH3, b (18) (2+)-H2O
1053.35791	       6.7
1056.62305	       3.0
1060.24890	      18.3	b (18) (2+)
1069.27063	      25.4
1088.80505	      55.4
1098.56335	       1.7
1115.79297	      24.9	b (19) (2+)-H2O, b (19) (2+)-NH3
1116.92480	      16.8
1122.71252	      12.1
1125.21094	       9.6	b (19) (2+)
1130.71960	       8.2
1141.78906	      67.0
1144.14697	      15.7	y (20) (2+)-H2O, y (20) (2+)-NH3
1145.64001	      22.4
1152.19165	      41.4	y (20) (2+)
1152.94861	      12.4
1155.56519	       6.0
1158.77905	       6.5
1159.98560	       7.0	y (10) (1+)-H2O
1163.56909	       7.5
1164.41833	       4.0
1172.64526	      20.5	b (20) (2+)-H2O, b (20) (2+)-NH3
1181.20154	      13.2	b (20) (2+)
1181.92542	      51.8
1185.70825	      14.4
1186.32507	      28.3	b (10) (1+)
1201.79041	       8.6	b (21) (2+)-NH3
1203.39514	       8.1
1223.80591	      92.4
1246.89087	       3.4
1248.96619	      22.4	y (11) (1+)-NH3
1289.78687	       3.1
1294.76709	      17.0
1296.64929	       3.9
1300.84351	      15.8
1318.53870	       6.5
1361.58203	      17.5	y (12) (1+)-H2O
1382.92542	      13.8
1383.88220	       5.4
1461.73315	      13.1
1463.82251	       5.7
1466.88208	      13.4
1475.94019	      13.9	y (13) (1+)-NH3
1527.68054	      25.7
1648.92542	       8.4	b (14) (1+)
1703.81421	       3.0
1873.99084	      16.1
1890.48120	       4.8	y (16) (1+)-NH3
