# Supplementary material for: Top-Down and Bottom-Up Identification of Proteins by Liquid Extraction Surface Analysis Mass Spectrometry of Healthy and Diseased Human Liver Tissue
Source: J Am Soc Mass Spectrom. 2014 Sep 3;25(11):1953–61. doi: 10.1007/s13361-014-0967-z (PMC4197381; doi:10.1007/s13361-014-0967-z)
Supplement: Supplementary file 9 — (ZIP 1716 kb) [file 13361_2014_967_MOESM9_ESM.zip › data/DIVSYVIDHFDIEIMGGLGPSTGK_-7_4_39783.txt]

       m/z	          i	matches
 243.19148	       6.7
 261.37466	      12.9
 294.35303	      15.5
 301.26047	       5.8
 319.32339	      12.1
 328.43469	      10.3
 351.08688	       3.0
 354.14917	       3.2
 375.44305	       3.2
 393.35992	       7.3
 397.40411	      26.1	b (10) (3+), b (4) (1+)-H2O
 402.36288	       7.7
 403.42712	       3.8
 418.32266	      14.0
 435.32990	       8.0
 451.41699	      10.0
 464.32275	       7.7
 466.17395	       2.7
 471.37820	       6.7
 483.41229	      13.2
 489.38434	      50.8	y (5) (1+)
 490.41180	       5.5
 511.39014	      30.4
 521.39630	       1.9
 528.38849	      15.8	y (6) (1+)-H2O
 537.95392	      10.2
 546.32758	     129.3	y (6) (1+)
 547.42584	      35.6	y (16) (3+)-NH3, y (16) (3+)-H2O, b (14) (3+)-H2O
 548.36188	       8.5
 563.46942	      10.4
 572.32959	       3.3
 575.31549	       6.4
 594.45624	      17.3
 601.44611	       7.9
 611.42938	       5.1
 625.59100	       6.8
 631.57074	       6.4
 633.38159	      20.4
 635.27197	      24.0	b (17) (3+)
 636.37427	      11.8
 648.41058	      18.7
 654.34363	      29.7
 656.41901	       9.7
 658.43750	       8.0
 659.32642	      19.9	y (7) (1+), b (6) (1+)-H2O
 660.54175	       6.6
 669.49463	      13.6
 670.39136	       8.7
 678.45020	      11.8
 708.56445	       8.8
 712.96136	      11.4
 715.64105	       5.9
 716.48682	      46.6	y (8) (1+)
 717.62592	      79.6	y (20) (3+)
 724.51563	      16.4	b (20) (3+)
 734.18005	      16.7
 735.47198	       6.4
 737.18506	       6.6
 739.25037	      18.0	y (21) (3+)-H2O
 741.31805	       4.9
 742.53119	       5.5
 744.86890	      13.8
 749.10730	      20.6
 753.29755	       6.4
 762.55566	      12.5
 767.20892	      13.4
 773.43311	      65.0	y (9) (1+), y (22) (3+)-NH3, y (22) (3+)-H2O
 774.67090	      86.9	b (13) (2+)
 778.36255	       3.2
 784.58575	      11.6
 795.53625	       9.8
 798.31702	      36.2
 802.27490	      13.6
 803.54083	      69.4
 808.36096	      30.4
 810.42572	      10.5
 811.39874	      38.5	y (23) (3+)-NH3, y (23) (3+)-H2O
 812.30713	       8.0
 812.95013	       7.3
 814.87164	      35.3
 817.87347	      24.7
 819.48816	       2.8
 820.48047	      20.8	y (16) (2+)-H2O
 822.11139	      18.6	b (14) (2+)-H2O, y (16) (2+)-NH3
 825.57855	      12.6
 829.19360	      52.0	y (16) (2+)
 830.81592	     126.9	b (14) (2+)
 831.48364	       9.3
 836.30731	      35.2
 837.42151	      76.2
 838.35150	      86.8
 843.21552	      10.9
 844.34198	      43.2
 846.88788	      54.5
 848.28119	      12.5
 854.67334	       8.1
 855.71588	      35.0	[M+3H] (3+)+H, [M+3H] (3+)
 857.28729	       9.2
 860.34955	      29.7
 865.53442	       3.7
 866.56049	       8.0
 867.44391	       5.0
 870.82806	      53.3
 874.88977	      29.3
 886.33667	      12.3
 887.21246	      18.9	b (8) (1+)-H2O, b (15) (2+)-H2O, y (10) (1+)-NH3, y (17) (2+), y (10) (1+)-H2O
 889.13135	      32.4
 896.36853	      68.8	b (15) (2+)
 897.00391	      12.6
 901.14661	      97.5
 904.58893	      19.5	y (10) (1+)
 915.88507	       8.9
 917.54480	      26.7
 924.67120	      41.5	b (16) (2+)
 925.47925	      57.5
 927.49030	       4.4
 930.73822	      15.3
 939.57983	       7.3
 943.62964	      13.1
 944.59937	      73.1	b (17) (2+)-H2O, y (18) (2+)
 953.14966	      79.0	b (17) (2+)
 954.10211	     112.4
 959.55035	      25.8
 965.29749	      22.9
 984.82013	      45.6	y (19) (2+)-NH3, y (19) (2+)-H2O
 986.23285	      20.1
 995.57550	      27.8
1000.69177	      11.3
1001.48663	       7.1
1004.70215	       5.6
1009.82556	     270.0	b (18) (2+)
1010.71484	      27.8
1017.51599	      18.8	y (11) (1+)
1029.01367	      52.3	b (19) (2+)-H2O
1029.64099	      12.4
1033.08948	       3.3
1038.49219	     188.8	b (19) (2+)
1039.45508	       7.4
1043.67261	       6.1
1061.30701	       7.8
1065.16333	      41.3
1074.69897	      15.9	y (20) (2+)
1096.63416	      34.2
1101.68311	      13.0
1109.68542	      19.9	y (21) (2+)-NH3, y (21) (2+)-H2O
1119.81616	       6.5
1121.23828	      37.9	b (21) (2+)-H2O
1125.14441	      12.5
1146.63037	       8.3
1149.00610	      23.8
1150.61169	       3.0
1171.58801	       5.5
1180.62415	      28.6	b (22) (2+)
1182.14636	      17.3
1199.90735	      10.5
1222.57874	      23.3
1250.63892	      21.4
1305.59863	      24.8
1335.92554	      10.2
1355.36304	      34.2
1360.74402	       7.5
1379.02795	       6.4
1400.74792	       4.5
1417.83264	       6.8
1418.74756	       8.5
1419.87170	      16.9
1428.66296	      15.6
1447.57996	      10.1
1456.82336	      14.4
1475.28943	      15.2
1547.49646	       5.1
1549.62573	      18.5
1618.75415	       6.2
1661.95935	      16.6
1700.00574	      15.8
