# Supplementary material for: Top-Down and Bottom-Up Identification of Proteins by Liquid Extraction Surface Analysis Mass Spectrometry of Healthy and Diseased Human Liver Tissue
Source: J Am Soc Mass Spectrom. 2014 Sep 3;25(11):1953–61. doi: 10.1007/s13361-014-0967-z (PMC4197381; doi:10.1007/s13361-014-0967-z)
Supplement: Supplementary file 9 — (ZIP 1716 kb) [file 13361_2014_967_MOESM9_ESM.zip › data/LVSDEMVVELIEK_-7_4_23772.txt]

m/z	i	matches
213.16846	9.1
215.24271	36.4
223.22876	3.8
228.08890	26.6
229.23788	36.5
230.27696	3.5
246.24104	16.1
248.27852	3.1
258.27295	51.5	y (2) (1+)-H2O
259.25293	32.2	y (2) (1+)-NH3
261.24594	10.3
262.03421	10.8
276.34473	31.7	y (2) (1+)
277.25833	36.3
284.22546	10.2
288.30725	11.1
289.31601	10.4
296.45242	28.6
300.44846	3.1
302.19846	14.8
303.17023	11.6
308.16885	6.4
311.30627	5.1
312.34955	4.6
313.09619	8.9
314.45389	4.2
316.37515	5.6
325.36688	6.1
327.37683	11.8
328.26459	6.5
329.29651	37.7	b (6) (2+)-H2O
330.04846	7.4
331.42566	6.3
332.44348	12.9
335.50885	32.4
337.59375	3.4
342.16113	3.8
343.40796	25.3
344.29645	15.4
347.49557	21.8
348.31812	31.9
352.24045	9.6
353.20691	15.0
359.37750	22.4
361.62527	19.9
368.34363	10.1
373.63589	12.9
374.50623	6.7
379.34955	2.5
381.43140	7.7
385.22296	19.2
389.31812	53.5	y (3) (1+)
390.43344	44.3
391.63690	7.7
393.42938	14.2
394.26587	17.9
395.39413	6.5
397.40851	3.9
399.57782	27.3
411.47491	9.8
413.17224	6.2
414.30328	19.4
415.37979	38.3	b (4) (1+), y (7) (2+)
416.39661	6.0
418.47192	14.8
419.30930	13.9
425.40076	22.1
431.45569	26.6
433.41333	25.1
436.33777	10.1
442.42670	96.9
443.43710	44.0
444.28848	24.0
446.35019	22.6
449.57385	15.1
450.82120	5.1
455.31018	19.3
456.36298	13.6
457.38690	4.8
460.25226	17.5
462.27148	10.4
463.21112	12.6
464.31476	64.2
465.62018	15.7
466.33618	8.7
468.19305	3.6
470.35016	6.3
471.41351	3.3
472.17950	6.0
474.39984	11.6
477.33295	4.4
479.23749	8.4
479.94733	4.0
484.21454	4.6
487.10016	6.2
491.38092	25.7
492.66852	13.6
494.46143	4.8
499.35822	11.2
500.53125	60.3
502.40302	55.1	b (9) (2+), y (4) (1+)
503.33643	88.0
504.26245	11.5
505.31488	23.2
506.44727	4.7
507.31342	11.4
509.18652	19.1
510.29962	32.9
511.32507	4.9
513.36798	16.6
514.37360	9.6
515.25745	20.1
516.31909	14.3
517.87140	46.1
520.22748	8.1
521.42548	88.0
523.13098	8.3
525.14429	13.9
526.57446	10.5
527.26703	16.2
528.46045	36.9
534.33252	8.0
537.40894	26.0	y (9) (2+)-NH3
538.32739	14.3
539.37994	6.7
541.38159	2.4
543.36200	3.8
544.40619	38.6	b (5) (1+)
545.28052	10.8
546.20361	39.6
548.49115	26.0	b (10) (2+)-H2O
550.32050	31.4
552.21765	6.1
552.85553	8.9
555.31012	277.5
556.35394	88.4
557.02112	96.6
558.09979	7.4
559.28198	8.4
561.33344	13.1
562.21704	9.7
565.33539	6.8
569.34338	2.6
570.35028	2.6
571.33911	9.0
573.33966	18.9
574.39917	3.5
575.23450	17.1
576.24640	13.7
577.35742	40.4
578.33209	32.4
581.36456	13.6
586.87354	19.9
587.56995	12.2
588.37189	7.7
591.42322	19.9
592.54041	12.7
595.11475	63.7
596.36505	4.9
598.91516	29.0
599.78882	23.1
601.00323	3.5
602.25079	3.7
605.36871	14.2
607.61340	30.1
608.64648	32.0
609.29968	4.5
613.75531	32.8	y (5) (1+)-NH3, y (5) (1+)-H2O
615.33374	23.5
616.60370	22.1
617.83856	10.9
621.40613	12.5
622.48132	10.7
624.45911	6.2
625.40155	31.7
626.43311	6.0
627.31561	3.3
630.23267	216.0
631.27832	302.2	y (5) (1+)
632.51398	135.9
633.50983	25.4
634.66681	10.8
635.48431	25.7
636.54382	12.0
637.37402	2.7
638.62177	22.8
639.44000	31.7
640.42035	4.3
641.48627	8.5
643.06915	10.4
644.71094	16.8
645.87012	63.2
646.48792	67.4	y (11) (2+)
647.39935	8.9
649.63361	25.8
650.42065	33.7
651.46216	14.0
652.80078	30.3
654.45483	30.1
656.80890	36.1
657.45990	36.7	b (6) (1+)-H2O
659.26141	35.1
661.45734	41.4
662.39874	31.7
663.59644	8.3
664.79938	76.1
665.51892	38.2
667.41162	73.5
668.53564	45.5
670.00806	34.0	b (12) (2+)-H2O
671.46729	23.5
672.36176	2.5
673.58197	68.2
674.45660	152.8
675.34070	64.7	b (6) (1+)
676.60474	32.7
677.54431	74.4
678.45215	58.3
679.14880	12.7
679.93854	23.2
681.60486	14.9
682.54150	32.7
684.43427	286.2
685.41400	71.7
687.13678	456.6	y (12) (2+)-NH3, y (12) (2+)-H2O
688.03772	96.8
689.26709	64.7
690.50433	147.8
691.47015	143.3
692.50482	15.8
693.41455	4.8
694.27734	10.0
696.64307	95.6	y (12) (2+)
698.37158	8.0
699.40869	34.0
700.80048	44.9
701.69293	23.0
703.09473	30.9
703.77509	39.2
704.54077	22.2
706.32971	52.6
707.35345	25.8
709.46838	169.6
710.51544	58.9
711.57709	5.0
712.30536	16.9
712.92102	28.9	y (6) (1+)-H2O, y (6) (1+)-NH3
713.61768	11.5
714.92938	101.5
715.62286	20.1
716.83002	19.6
717.62421	3.6
718.48273	101.7
719.21417	28.0
721.97650	18.9
723.18787	29.3
724.46674	16.1
725.62769	34.0
726.53058	55.1
730.32849	261.7	y (6) (1+)
731.50073	234.4
732.70837	113.3
733.45770	16.6
735.39056	200.2	[M+2H] (2+)-NH3-H2O
736.62500	276.5
738.63983	6.5
739.77631	44.9
740.43823	7.9
741.59540	88.9
742.49701	69.9
744.18488	502.1	[M+2H] (2+)-NH3, [M+2H] (2+)-H2O
745.03748	144.9
753.33899	21.2
757.15289	15.3
758.45880	4.4
760.34143	4.6
761.55383	16.6
764.53040	7.6
770.45770	2.9
772.01453	11.8
773.93573	16.7
774.54669	35.7	b (7) (1+)
775.48456	44.1
776.52417	24.8
777.21930	3.6
779.55585	29.7
780.86725	6.3
784.61029	20.2
786.46222	39.3
787.60114	25.1
788.65143	31.6
790.35730	4.4
792.80737	19.0
793.64166	15.7
795.17279	4.6
797.43878	58.0
799.08044	37.1
799.90015	14.4
800.51050	19.1
801.52936	19.8
803.44196	5.2
804.49036	126.7
805.54095	8.3
809.62225	13.2
810.59406	63.5
816.37634	4.4
817.97296	10.5
819.54346	41.3
820.63507	88.0
821.51300	287.1
822.52802	154.5
823.54175	21.5
825.01294	13.6
827.24683	6.7
829.58130	130.9	y (7) (1+)
830.59241	198.4
831.79596	115.8
837.28949	28.4
838.30597	4.1
839.75616	5.7
842.70178	10.5
848.45288	40.6
851.85168	10.5
855.65552	90.4	b (8) (1+)-H2O
856.59253	27.1
857.67407	33.2
859.63690	3.3
864.33929	244.8
865.35620	2.6
866.32440	12.9
871.53162	42.3
873.35913	56.9	b (8) (1+)
874.39844	85.1
875.62238	41.9
876.49036	59.9
877.78937	37.8
880.60876	9.1
881.53467	20.8
885.78668	56.0
886.55713	41.1
887.87506	70.4
890.73553	51.7
891.55621	9.1
892.77856	62.2
893.76996	23.7
894.54279	15.3
895.78491	59.8
899.92078	15.2
903.39941	2.9
904.56854	10.6
905.47443	17.0
909.65912	26.0
910.36145	79.8
910.99109	94.2
911.62573	49.9
912.47699	56.6
913.55273	18.3
915.59357	21.8
917.95959	7.6
922.36304	8.3
923.42957	30.7
924.54773	13.7
927.31995	4.9
928.60657	174.7
929.45770	232.6
930.58112	17.2
932.62000	135.2
933.60724	106.3
934.61963	70.3
938.91382	8.2
942.57666	24.2
943.96246	16.1
944.56964	42.7
945.50708	3.1
948.67914	19.8
949.61407	18.0
950.59637	304.1
951.50818	219.6
952.62115	62.6
955.04980	27.4
957.87207	16.2
960.50330	57.3	y (8) (1+)
961.68451	181.4
962.71442	18.3
963.87701	27.9
964.62390	8.3
965.88190	38.5
966.69427	4.4
967.67444	28.7
968.44867	24.8
970.42163	54.3
971.29974	24.4
972.68597	15.0
975.35199	9.8
977.72656	4.4
981.53949	12.3
984.42517	47.8	b (9) (1+)-H2O
985.51404	69.6
986.67212	28.0
988.64856	7.7
991.02521	10.0
994.82648	38.3
995.45056	7.7
998.62976	1.8
999.53564	18.1
1000.77045	3.7
1001.40393	11.7
1002.46368	7.3
1003.36127	30.4
1004.52252	4.5
1006.63763	54.2
1008.86249	41.8
1013.55072	22.9
1016.46100	23.3
1017.25946	27.9
1018.61389	14.7
1020.45599	19.4
1022.16064	9.1
1023.24713	194.9
1024.43591	76.5
1025.35767	3.2
1026.54028	7.6
1027.81348	7.5
1029.23083	10.2
1033.74438	29.8
1034.62085	6.4
1042.29199	4.0
1044.61475	80.9
1045.62244	25.7
1046.76843	16.6
1047.63293	17.7
1050.44104	15.4
1051.76001	11.6
1057.61157	12.7
1058.59912	2.4
1060.71826	4.0
1061.63477	41.0
1062.75891	46.2
1063.61902	181.4
1064.60120	188.5
1065.61084	50.5
1072.65735	13.3
1073.87415	37.9
1077.76685	6.4
1079.58984	7.9
1089.77637	19.7
1090.64526	78.0
1091.95984	21.1
1092.72021	8.1
1093.69397	15.1
1095.57153	5.4
1096.69116	5.5
1097.86975	8.1
1109.75549	13.7
1112.77478	80.5
1113.59448	79.5
1114.40332	7.7
1115.57703	23.8
1116.68823	139.7
1117.82092	29.0
1128.21082	5.2
1128.91638	20.9
1131.46802	4.3
1132.19202	6.3
1144.53979	3.8
1146.30530	26.0
1150.70032	10.4
1160.63501	7.7
1161.63171	4.0
1163.67529	34.2
1165.14368	5.8
1170.28882	23.8
1172.45752	3.5
1174.72461	8.3
1176.56934	35.9
1178.00659	29.8
1181.63391	9.8
1182.54395	13.2
1183.82581	2.9
1187.55688	7.2
1196.55701	8.0
1200.97473	4.2
1205.77625	35.2
1206.62488	31.3
1207.26025	9.1
1208.24524	9.7
1210.71375	6.4
1211.57336	12.7
1228.70117	30.4	b (11) (1+)
1229.68237	172.3
1230.84753	56.8
1231.86194	16.6
1237.57141	7.5
1242.64917	48.7
1243.88770	29.4
1258.76245	5.7
1259.71521	169.0
1260.61072	234.3
1261.60889	30.8
1273.33911	19.8
1274.69116	23.6
1276.59204	9.0
1284.89807	14.7
1286.64343	14.1
1290.76404	117.0
1291.75952	162.6	y (11) (1+)
1292.68018	438.2
1293.70679	306.8
1294.73999	70.1
1304.92322	11.3
1313.62842	2.3
1337.87122	11.5
1338.64417	13.6
1341.81860	18.6
1342.81995	3.8
1352.90381	3.6
1354.45886	3.5
1355.92139	13.7
1356.74402	19.3
1357.68677	7.4
1358.60376	58.7
1359.84473	28.0
1360.77734	27.9
1372.85962	61.2	y (12) (1+)-H2O
1373.78967	125.6	y (12) (1+)-NH3
1374.77930	53.0
1375.64233	4.4
1388.69153	8.7
1391.82483	12.1
1466.88928	4.4
