# Supplementary material for: Top-Down and Bottom-Up Identification of Proteins by Liquid Extraction Surface Analysis Mass Spectrometry of Healthy and Diseased Human Liver Tissue
Source: J Am Soc Mass Spectrom. 2014 Sep 3;25(11):1953–61. doi: 10.1007/s13361-014-0967-z (PMC4197381; doi:10.1007/s13361-014-0967-z)
Supplement: Supplementary file 9 — (ZIP 1716 kb) [file 13361_2014_967_MOESM9_ESM.zip › data/LEVGTETIIDK_-7_4_4361.txt]

m/z	i	matches
174.98146	8.2
178.25659	4.1
179.08296	4.6
180.01654	5.5
182.38054	17.2
184.97484	7.9
186.27139	5.8
190.10995	4.3
197.41977	4.5
199.19029	25.0
200.26408	39.9
207.02170	7.0
213.18198	12.9
215.21750	186.2
216.44899	20.2
217.23846	21.0
218.12212	16.4
226.27121	27.6
227.18808	10.2
228.19173	5.8
230.35483	17.7
231.36623	3.2
242.19360	28.9
243.26007	321.1	b (2) (1+)
244.14825	36.7
245.20648	2.3
248.05511	21.1
249.12050	5.1
250.38223	4.6
251.26602	9.6
255.25620	3.1
256.33496	7.3
262.29715	41.7
263.33081	25.8
266.26605	11.9
267.10150	58.8
268.38434	7.2
269.19437	4.9
274.19141	13.9
278.05380	3.5
280.27405	6.0
281.28729	15.1
284.49103	18.0
285.43588	13.9
288.25696	9.8
290.43060	4.1
293.38147	6.2
295.52386	7.9
296.36951	13.4
297.22388	4.4
298.38882	4.5
303.27249	2.4
304.46619	4.7
305.25519	3.9
306.29047	2.4
310.28027	26.7
313.63846	5.9
324.29175	2.5
325.30444	8.0
326.32825	12.4
327.21552	9.8
328.17410	8.4
331.31207	5.3
336.33710	2.1
340.56946	4.6
341.29089	10.6
342.37146	67.1	b (3) (1+)
343.50198	18.3
344.69006	2.4
347.18262	12.7
349.50061	8.5
350.46585	17.9
351.30389	2.8
355.23260	248.8
355.92767	18.8
357.51532	13.2
358.47247	5.8
359.33856	7.9
361.67645	11.5
364.38855	14.0
365.40485	12.4
367.40399	17.0
369.31354	34.4
370.51636	28.5
371.37207	4.7
372.57623	3.5
373.59418	19.4
375.31201	60.2	y (3) (1+)
377.44147	22.5
381.62988	7.2
382.47736	3.2
384.65167	8.7
387.37213	9.5
388.80878	19.9
389.41681	13.8
393.39340	8.3
394.07596	6.8
395.60461	17.6
397.40784	5.1
399.52078	20.9
400.90311	11.4
401.55426	39.7
403.32861	21.2
405.35626	4.8
408.22144	17.6
411.30304	2.9
412.50909	8.5
414.45709	17.0
415.19421	12.8
416.27954	23.9
417.28461	5.5
418.41766	18.2
420.47046	3.4
421.55249	1.7
427.07019	3.4
428.45343	3.0
429.60321	22.8
431.21289	5.9
432.25482	22.7
433.25037	10.4
435.36652	6.1
436.44269	12.1
440.44037	15.6
442.33832	12.7
443.77100	3.2
445.93353	16.8
446.70123	2.5
448.33844	11.5
449.81464	13.7
451.51025	3.0
453.25671	9.6
455.87872	12.1
458.41113	6.7
459.45856	6.4
460.35077	15.9
462.46429	15.8
463.34937	24.8
464.11176	40.1
465.31305	8.8
466.37347	33.1
467.69415	9.4
468.40643	15.2
470.26434	14.7
471.33563	9.1
474.16913	34.1
475.13623	6.7
476.59222	20.6
477.39172	6.0
478.42780	23.4
479.60193	143.0	y (9) (2+)-NH3, y (9) (2+)-H2O
480.46417	31.4
482.40576	73.7	b (5) (1+)-H2O
483.48053	25.7
484.45483	48.8
485.36865	16.4
486.31793	7.5
488.65796	154.3	y (4) (1+), y (9) (2+)
490.10052	3.1
491.36951	11.3
492.56506	16.8
494.19843	97.1
495.16101	4.2
496.25861	67.1
497.27954	3.8
498.03613	17.3
500.43842	7.0
502.43292	56.1
503.22742	5.5
504.27313	6.1
505.16516	5.5
507.83716	9.6
508.99084	32.4
511.29211	25.6
512.30835	27.9
515.17383	43.9
515.98871	51.6
517.18018	19.1
518.04340	16.7
519.58710	16.5
520.29028	5.2
521.19244	46.3
522.39917	19.2
525.54834	186.2
526.54193	7.0
528.23633	64.8
529.53534	98.5
530.41357	28.8
532.47705	24.4
534.02570	400.8
534.93243	293.5
536.06409	26.4
536.77771	19.5
537.38239	35.8
538.38458	9.2
539.28461	3.4
541.12506	42.2
542.36676	50.0
543.54089	141.4	y (10) (2+)-H2O
544.59216	152.4	y (10) (2+)-NH3
545.43311	19.5
546.89075	34.1
548.03473	80.5
549.40643	4.3
551.72107	94.5
552.46234	33.3
555.37048	14.5
557.30182	10.4
558.20483	11.5
559.71814	53.2
560.55969	422.2
561.32617	59.4
562.47412	51.9
563.38989	63.1
564.28943	32.9
564.94604	8.3
565.74091	15.8
566.54163	5.6
567.55261	31.1
569.06512	30.4
569.79230	5.9
570.98383	84.3
571.76910	111.8	y (5) (1+)-H2O, y (5) (1+)-NH3
573.26947	62.2
574.58179	48.6
575.62042	60.8
576.48834	61.7
577.54187	39.1
578.66730	26.4
579.92456	9.9
580.56525	10.9
581.45813	16.4
582.48279	17.9
583.52014	14.4
584.19086	5.7
585.04724	7.6
586.29846	18.6
587.63806	46.1
588.76636	66.6
589.73352	136.1	y (5) (1+)
590.95953	172.9
591.82935	139.7
592.49329	163.4	[M+2H] (2+)-NH3-H2O
593.67340	30.2
594.38293	2.3
595.15845	73.5
596.66003	39.6
597.27588	18.7
597.97095	5.7
600.08087	1044.7	[M+2H] (2+)-H2O, [M+2H] (2+)-NH3
600.91272	379.5
601.65784	89.9
602.89984	164.8
603.75586	14.7
608.35443	20.3
609.60028	10.1
611.32477	3.0
614.46057	10.3
617.70172	25.3
620.43726	11.8
622.51544	5.5
624.43555	3.6
625.38275	3.2
626.32806	22.7
627.05139	19.8
628.37494	8.4
629.43195	61.8	b (6) (1+)
630.46497	15.8
631.48901	18.7
632.48230	63.0
633.41949	7.6
634.25958	16.1
637.47174	6.9
640.54779	8.2
641.59741	4.4
646.04968	14.8
647.56494	17.3
650.74146	31.2
652.45459	12.4
654.72607	12.1
655.82892	36.6
657.64728	39.4
662.37762	8.5
663.58423	9.9
664.38184	2.8
666.41742	13.7
669.38422	3.2
670.87128	5.0
672.40698	4.7
675.15387	22.5
676.25122	37.6
677.60913	4.5
680.03998	120.1
681.35339	12.2
682.34027	5.9
683.52838	45.2
684.23328	55.0
685.10107	74.1
686.48761	9.7
687.40082	30.5
688.28345	25.9
689.50043	114.9
690.37555	63.9
694.03491	12.3
696.17108	34.8
697.59760	6.8
698.48090	2.4
699.68030	29.8
701.39783	11.9
702.37305	1.9
703.81213	34.0
705.46088	6.1
706.48334	110.5
707.52850	110.1
713.42456	27.1
714.60376	4.2
716.44934	1.9
717.81824	43.5
718.84760	124.3	y (6) (1+)
719.67554	23.2
720.30615	22.5
721.49158	10.8
723.96722	18.1
725.20135	16.5
727.82611	130.4
731.66101	33.6
732.77869	70.2
734.37006	30.0
735.70221	80.7
737.63647	13.7
739.18127	40.2
744.19879	42.8
744.89294	36.9
747.14307	32.6
749.67139	38.3
751.13928	26.5
752.37744	45.9
753.48047	9.9
756.74530	5.5
757.46704	9.6
758.24567	54.9
760.59924	4.3
762.54504	44.7
763.31641	40.2
764.89874	20.0
765.63641	12.1
769.52655	28.8
770.51215	11.3
772.00409	9.6
773.09875	10.7
775.44720	9.8
776.39758	37.5
777.62323	32.7
778.43256	12.2
779.58356	7.9
780.37750	10.2
781.74554	11.4
789.46313	20.6
790.78015	44.4
791.85022	14.4
792.77887	10.1
793.51953	7.8
796.07117	26.9
800.28448	798.8
801.28113	140.8	y (7) (1+)-H2O
802.43616	6.5
803.62903	14.4
804.58521	18.2
805.35718	9.8
806.35327	31.2
807.55676	30.3
809.33588	26.3
812.87646	25.9
815.63159	15.5
817.70782	8.0
818.55780	3.0
819.48718	88.7	y (7) (1+)
820.52435	83.7
821.96582	26.7
823.29608	40.1
825.49182	18.7
829.30298	24.3
830.53760	6.0
832.29388	22.2
836.60986	6.0
840.25879	31.1
842.81390	15.0
843.47449	23.1
844.70483	27.8
846.68890	8.8
848.85681	53.3
849.54535	14.8
852.71527	28.7
856.81909	91.6
857.47540	9.9
858.47845	61.1	y (8) (1+)-H2O
859.61401	12.4
862.74622	19.1
863.62543	22.8
864.75818	17.2
870.53033	17.7
873.57043	8.4
874.44653	4.5
876.63684	415.8	y (8) (1+)
877.52826	142.7
878.55231	8.4
883.38910	8.9
887.27979	14.3
889.07178	3.0
890.47174	15.5
894.44434	9.0
898.13177	36.6
899.16559	30.2
900.55536	24.7
903.60266	4.2
905.70111	5.7
907.51807	5.9
909.02844	33.5
911.63739	5.4
914.68585	9.7
920.64856	36.3
921.57416	49.4
922.46075	11.9
923.46313	15.8
924.77576	4.0
926.55884	2.3
928.99323	18.6
930.35852	9.4
933.52252	25.7
936.55994	10.9
938.74237	15.4
939.59235	30.4
940.60675	2.2
943.49139	4.7
944.53998	7.2
946.40131	9.2
952.60461	27.3
953.62482	15.1
956.65662	32.0
957.52789	76.1	y (9) (1+)-H2O
958.71637	19.5
966.63159	5.9
968.42682	71.9
969.43683	31.5
970.61285	40.3
973.21655	16.6
973.86090	14.1
975.56702	791.0	y (9) (1+)
976.63116	309.8
977.60986	20.4
981.45764	1.7
986.53046	11.6
987.53204	43.6
988.49896	4.7
989.36407	18.3
990.57861	8.1
992.40259	13.1
1000.48871	93.5
1001.64423	37.7
1002.86200	3.7
1007.48840	10.9
1016.64276	10.9
1025.57288	12.2
1027.57104	8.1
1033.60645	5.2
1034.69397	8.5
1035.55725	21.9
1041.59973	20.6
1048.79370	10.7
1050.56140	9.8
1053.76648	10.1
1065.46753	14.1
1069.60413	24.5
1071.64453	22.1
1072.54602	14.5
1084.54248	15.3
1085.44836	12.0
1086.75269	18.5
1089.62659	3.2
1090.36804	4.2
1091.58215	9.1
1104.71533	1.6
1105.77832	15.2
1108.49597	7.3
1110.50037	10.1
1117.19177	14.9
1120.16943	12.6
