# Supplementary material for: Top-Down and Bottom-Up Identification of Proteins by Liquid Extraction Surface Analysis Mass Spectrometry of Healthy and Diseased Human Liver Tissue
Source: J Am Soc Mass Spectrom. 2014 Sep 3;25(11):1953–61. doi: 10.1007/s13361-014-0967-z (PMC4197381; doi:10.1007/s13361-014-0967-z)
Supplement: Supplementary file 9 — (ZIP 1716 kb) [file 13361_2014_967_MOESM9_ESM.zip › data/VRDEFVIRDEDVIILTYPK_-7_4_18960.txt]

m/z	i	matches
225.45279	16.6
226.21564	77.0
227.00359	5.9
228.20076	9.5
230.08919	8.2
233.34981	5.9
240.50220	2.8
243.64157	22.2
244.37218	45.6
245.11130	23.9
255.24567	3.6
256.41614	8.9
259.18466	5.8
261.29700	2.7
262.34097	7.1
263.15646	14.6
265.26614	4.1
267.53528	5.6
268.33868	31.0
269.25674	6.3
274.69070	6.7
276.17154	15.3
279.35892	9.5
280.23456	9.7
286.27350	4.8
287.22180	10.3
288.11987	4.5
292.52423	2.1
295.33539	6.0
297.19366	12.7
306.55930	20.7
310.36749	37.0
311.34125	7.7
313.40436	3.8
314.25391	4.4
315.31250	21.5
318.26593	8.4
328.43005	12.0
337.33722	32.0
339.30319	26.5
340.45557	10.2
343.43643	5.3
344.22461	8.6
345.53113	13.3
348.47034	4.0
352.27606	7.6
354.64429	10.3
355.37814	3.6
358.40491	3.4
359.07727	18.3
360.37619	6.2
361.26294	4.9
362.48895	20.3
369.18182	10.6
370.34329	20.9
371.28949	25.7
372.53546	29.6
373.19867	4.7
378.02228	5.9
380.70093	13.0
382.20581	3.7
383.21402	13.9
385.34799	10.3
386.25555	10.1
389.28906	5.2
391.58936	10.7
394.19705	5.0
396.25153	12.6
397.30429	22.7
403.47241	17.2
406.26270	6.7
407.41205	25.4
408.40381	11.4
409.35611	9.5
410.37756	3.9
414.38550	7.4
417.33145	6.7
418.23035	3.6
419.41885	19.3
423.44928	11.5
428.34656	4.9
429.17560	2.9
432.12695	5.3
433.88696	10.2
441.92999	6.7
442.97195	8.4
445.37088	28.3
447.30212	3.1
449.39294	8.6
451.34433	11.4
452.15002	4.3
455.44708	22.5
458.23340	19.6
459.38336	10.4
464.71112	13.5
470.72040	9.0
471.44409	23.7
472.20300	12.2
474.28827	16.0
475.10132	9.3
478.24683	19.2
482.37262	11.7
483.27020	4.5
485.20398	4.0
486.22522	7.2
490.43353	10.6
497.42151	12.3
499.27161	7.9
500.21515	67.2	b (8) (2+)-NH3, b (4) (1+)
501.29169	16.9
503.31287	7.9
505.19257	20.7
506.42041	24.3
507.41504	6.0
508.51855	65.0	b (8) (2+), y (4) (1+)
509.29468	14.9
509.92584	14.5
511.22797	4.2
513.25598	3.9
515.21576	2.5
516.38892	10.6
517.42743	71.1
523.44061	15.0
524.43622	2.7
525.40326	17.3
526.05164	19.2
527.08276	17.8
528.34131	8.2
529.09644	2.5
531.15039	11.3
532.79834	14.8
536.38397	7.8
537.29395	2.3
538.78119	18.6
541.80133	15.4
544.40399	12.0
546.93744	27.8
549.58807	48.0
551.34247	6.9
554.34650	3.1
555.15289	4.3
556.23987	2.5
557.37952	4.8
558.27625	10.0
560.21271	33.9
561.36938	28.0
562.76025	27.3
563.82135	29.8
565.58594	104.1	b (9) (2+)
566.48834	85.1
569.49432	22.5
570.70428	10.3
572.36377	5.4
574.53058	22.5
576.33881	38.8
577.49335	11.3
582.59912	29.3
584.49329	7.6
586.24591	18.5
587.50140	3.6
592.07007	5.0
593.33136	4.6
595.60382	57.7	y (10) (2+)
596.92444	17.0
598.10400	22.4
599.11700	24.6
601.25226	2.5
602.53815	20.0
604.47821	25.3
606.52362	5.3
607.30884	44.3
610.43085	19.0
615.24048	16.2
616.37653	29.4
617.01147	41.6
619.43091	43.8
621.44159	36.0
622.44861	9.1
623.98413	59.3
624.90808	27.8
625.52429	2.5
626.30792	21.0
628.62946	4.4
630.28693	134.3	b (10) (2+), b (5) (1+)-NH3
631.15387	76.7
631.79413	7.5
632.90717	29.1
634.46582	75.7
635.14319	26.1
637.54712	14.6
639.03552	25.1
640.22418	75.3
641.51013	7.5
642.47253	35.7
643.56061	22.1
644.43823	24.0
645.42487	30.2
646.36639	9.2
647.70868	12.3
648.41565	6.9
649.75439	73.7
650.48047	3.3
651.33557	7.1
652.96362	105.2	y (11) (2+)
657.09039	7.7
658.72235	5.6
659.34082	22.2
660.46844	14.5
663.26727	37.5
664.00793	22.2
665.71588	9.3
668.31879	3.7
669.02289	31.4
669.85022	23.6
671.81952	17.6
673.43457	29.7
674.08966	71.5
675.52850	7.9
676.68359	9.9
677.78888	60.1
678.53491	17.3
679.52686	110.1	b (11) (2+)-NH3, b (11) (2+)-H2O
680.39423	3.0
681.81824	47.2
683.36414	17.9
685.59753	13.1
686.45441	30.6
688.11884	869.2	b (11) (2+), b (17) (3+)-NH3
689.12726	186.4	y (17) (3+)
690.62964	36.1
691.31201	23.4
692.16467	23.7
693.37823	9.8
694.32080	13.4
695.59320	5.8
697.45746	34.1
699.33173	96.8
700.49493	5.4
701.76678	9.8
702.65222	23.5
703.43591	37.2
706.28894	51.1
707.44641	40.7
708.44049	69.9
709.05621	45.2
710.14258	45.9
711.75153	58.5
713.24994	58.1
714.98773	16.2
716.29437	23.7
717.44305	4.5
718.42322	12.7
719.13715	32.0
721.41901	3.8
722.45679	47.4
725.26239	121.9	b (18) (3+)
726.88885	92.2
728.42102	103.1	b (12) (2+)-H2O, b (12) (2+)-NH3, b (6) (1+)-H2O
729.79022	132.5	b (6) (1+)-NH3
730.90033	299.6	y (12) (2+)
731.64178	175.3
732.85083	120.6
734.08954	156.1	y (6) (1+)
734.98969	147.9	y (18) (3+)-H2O
735.97095	166.2	y (18) (3+)-NH3
736.58838	131.7
737.55640	173.0	b (12) (2+)
738.65472	51.5
739.42493	124.3
741.73273	424.7	y (18) (3+)
742.43524	6.1
744.22748	46.1
745.50885	179.8
746.59296	94.4	b (6) (1+)
747.69849	19.8
748.83484	160.3
749.67816	28.0
750.59894	46.9
751.24988	124.2
753.09698	166.4
753.94788	45.8
754.81903	78.6
756.30933	184.8
757.56573	211.7
758.49768	19.2
759.92871	166.1
761.27893	55.8
762.50549	269.1	[M+3H] (3+)-NH3-H2O
763.34436	247.2
765.22552	218.4
766.00958	28.2
766.78857	37.9
779.96930	67.7	y (13) (2+)-NH3
781.18683	26.4
782.51160	6.6
784.96039	27.9
786.44745	9.2
789.25092	17.1
791.26221	12.8
792.44354	36.6
794.20728	392.0	b (13) (2+)
795.05365	150.9
796.60071	16.4
798.49756	6.9
800.54620	11.8
804.75934	13.2
805.48901	38.2
807.62396	10.7
810.47345	2.5
812.79077	15.0
815.62811	21.6
816.52722	14.1
817.92932	8.0
820.13165	11.6
823.92499	12.0
824.53204	2.8
825.62653	3.4
826.74213	26.4
828.59033	24.7
831.42078	16.7
834.72949	58.0
836.56268	39.7
838.18683	57.6	y (14) (2+)
841.88245	48.7
843.38409	63.6
844.96820	8.0
847.62262	31.1
848.62012	32.0
849.54364	76.7
850.77423	497.7	b (14) (2+)
851.67731	96.7
854.45673	69.8
855.31396	47.6
857.77240	9.1
859.04529	24.3
859.64923	37.0
860.77405	44.4
862.41632	33.2
863.90302	21.7
867.43433	25.7
869.61725	12.3
870.93671	10.6
875.42108	14.8
876.84076	28.8
878.66547	10.6
879.72058	19.1
880.48425	83.2
881.40314	9.4
882.32190	23.5
883.44165	11.0
885.47815	25.3
888.57672	18.5
889.76221	70.3
890.39557	23.7
891.50897	6.2
892.37006	11.0
893.09918	11.3
895.29022	9.2
896.67651	4.1
897.51837	16.6
899.06360	41.8
900.68671	24.5
901.44525	9.1
902.55353	15.8
903.75220	124.8
905.47247	6.2
907.40753	280.0	b (15) (2+)
908.22003	120.8
911.18890	224.9	y (15) (2+)
912.30017	42.0
912.98853	28.9
914.73334	25.9
915.73499	31.3
917.56000	258.9
919.43872	61.7
920.54449	82.9
921.54199	25.5
922.61926	74.0
923.56317	112.1
924.56036	53.6
925.51819	34.5
926.98669	42.7
928.24402	43.2
929.46637	161.0	y (8) (1+)-NH3
930.38568	43.9
931.46088	31.9
932.10608	37.5
935.50464	86.1
936.24078	153.5
937.18250	44.7
939.79669	97.8
941.27441	143.4
942.91010	47.8
944.03613	58.7
945.08710	15.9
946.66602	210.4	y (8) (1+)
947.58325	94.7
948.82068	1049.5	b (16) (2+)-NH3, b (16) (2+)-H2O
949.76691	451.2
950.54858	34.1
951.68274	6.2
953.77942	94.3
954.80957	61.3
955.69281	34.0
956.85297	33.0
957.78717	331.4	b (16) (2+)
958.72400	179.0
960.88452	48.1
961.61298	48.0
962.48596	74.4
964.35132	3.9
967.43024	8.4
968.92511	11.0
973.70923	6.3
974.90527	61.5
975.82611	160.6	y (16) (2+)
977.05542	146.1
978.50739	2.8
980.26715	24.7
981.23090	22.1
982.09351	46.0
983.04889	21.6
984.13416	16.5
985.65283	8.3
986.67969	3.6
988.10919	11.2
990.86816	89.2
991.70288	143.1
993.80353	12.1
994.48279	12.4
996.54712	115.6
997.71454	38.6
998.46014	9.6
999.54669	12.1
1000.55957	7.2
1001.31183	22.6
1002.03400	34.5
1003.42151	93.3
1004.53790	50.8
1005.36481	19.8
1006.54572	10.4
1008.28088	41.2
1009.83594	30.7
1010.65924	29.1
1011.51001	13.2
1013.58521	9.1
1016.08002	39.2
1017.25739	123.7
1018.31403	104.7
1019.10303	69.6
1020.05481	12.2
1021.53326	11.9
1022.30707	3.6
1024.92126	110.0	y (17) (2+)-NH3
1025.59412	154.1
1026.35522	137.6
1027.22778	169.6
1028.06909	61.9
1030.28088	709.4	b (17) (2+)-H2O, b (17) (2+)-NH3
1031.20496	206.3
1032.30139	41.5
1033.53882	2.5
1034.38562	40.8
1035.74951	53.2
1036.54358	26.4
1037.18542	6.3
1038.94055	483.8
1039.75024	688.2	b (17) (2+)
1040.54504	83.0
1041.44006	14.4
1045.03748	91.7	y (9) (1+)-NH3
1046.46875	15.1
1047.50989	40.0
1051.57446	15.1
1052.57520	103.8
1053.70117	145.7
1054.86133	29.2
1056.93591	15.2
1059.52869	3.0
1061.27100	47.8
1062.26746	116.3	y (9) (1+)
1063.08228	25.6
1063.71265	6.5
1067.03052	21.7
1067.96472	18.0
1068.82495	36.1
1070.77515	34.1
1072.14001	14.9
1073.50671	5.6
1074.78418	41.1
1076.29553	98.7
1082.16699	19.5
1084.02258	31.8
1085.73035	14.4
1086.58728	42.6
1087.35876	22.4
1089.14587	59.3
1095.97021	49.9
1096.73706	90.0
1097.59131	14.0
1100.53552	3.2
1102.43433	44.4
1103.64124	27.1
1104.92456	124.6
1105.60791	28.6
1109.14392	30.6
1111.34241	17.0
1112.43933	52.6	b (9) (1+)-H2O
1113.72864	57.5	b (9) (1+)-NH3
1114.61890	20.2
1116.65405	12.1
1119.51160	22.4
1120.63245	17.1
1122.83582	59.3
1123.56787	59.4
1125.30603	27.2
1128.22839	24.3
1129.42847	7.5
1130.68774	107.5	b (9) (1+)
1131.51196	31.6
1136.07092	14.7
1137.78662	17.7
1139.46594	33.5
1142.91736	26.5
1143.63086	9.0
1144.47449	32.0
1152.59021	3.2
1153.62512	8.2
1155.39404	16.7
1156.61243	2.8
1162.55774	7.4
1164.70813	7.6
1175.50793	19.2
1180.62646	17.1
1190.54675	11.2
1191.82874	31.5
1192.96130	7.1
1196.53870	10.8
1198.32129	8.7
1204.63770	5.2
1211.71484	4.4
1218.74951	17.4
1233.61499	4.6
1237.13184	8.6
1242.70508	12.7
1243.62097	6.2
1252.63623	6.6
1259.11194	3.8
1269.53906	74.1
1270.64954	62.3
1271.89087	8.9
1273.93030	4.7
1275.03760	5.4
1276.79297	15.8
1283.79163	20.3
1287.62878	6.2
1289.00464	23.0
1289.78149	13.8
1294.57251	13.4
1305.75293	7.8
1306.90967	5.6
1308.06372	35.3
1311.84021	11.7
1313.68420	16.2
1314.60132	18.2
1316.45227	6.7
1320.89050	10.9
1329.71887	3.4
1332.81689	8.2
1334.79321	3.8
1340.55383	5.3
1347.65942	8.3
1358.98755	13.2
1362.82117	11.2
1367.62170	8.0
1369.62451	12.1
1375.61243	32.1
1376.66809	9.9
1385.76465	5.7
1397.62146	4.3
1400.71240	4.2
1402.88892	17.9
1403.75732	13.1
1405.69006	12.3
1413.86401	2.6
1414.70740	6.6
1416.05359	9.6
1431.58313	22.8
1440.63977	13.8
1445.69397	23.5
1457.00671	8.5
1457.80859	9.8
1464.45569	3.8
1477.09570	12.9
1495.64502	11.2
1497.80688	3.9
1499.07275	7.9
1500.77197	7.3
1543.67395	4.9
1551.66895	7.1
1553.15637	11.3
1561.06226	10.7
1570.17139	4.7
1572.31628	9.5
1575.82886	14.1
1578.68921	13.4
1579.40784	12.1
1583.56079	11.7
1588.08081	6.1
1592.64832	13.1
1608.68652	4.3
1609.68115	11.4
1627.58020	11.1
1637.55908	15.4
1640.75244	2.9
1678.80688	41.2
1689.12622	9.1
1689.84180	8.3
1701.75500	16.3
1706.97913	13.9
1759.51257	8.8
1762.59961	9.7
1779.66565	15.7
1791.74390	4.9
1808.56189	7.8
1814.50757	7.9
1860.91016	9.9
