# Supplementary material for: Top-Down and Bottom-Up Identification of Proteins by Liquid Extraction Surface Analysis Mass Spectrometry of Healthy and Diseased Human Liver Tissue
Source: J Am Soc Mass Spectrom. 2014 Sep 3;25(11):1953–61. doi: 10.1007/s13361-014-0967-z (PMC4197381; doi:10.1007/s13361-014-0967-z)
Supplement: Supplementary file 9 — (ZIP 1716 kb) [file 13361_2014_967_MOESM9_ESM.zip › data/GIDIIIEMLANVNLSK_-7_4_39521.txt]

       m/z	          i	matches
 254.21764	       3.8
 268.35590	       4.0
 307.21783	       5.5
 322.88062	       1.8
 343.24051	       2.5
 347.38385	      16.8	y (3) (1+)
 422.17117	       8.2
 425.41779	       6.3
 437.53149	       5.9
 444.47363	       1.5
 445.56555	       7.9
 456.51617	       4.3
 461.40585	      11.4	y (4) (1+)
 462.31424	      13.3
 467.28778	      14.2
 470.30408	       1.6
 483.34613	       6.3
 503.49365	       2.6
 506.34479	       4.7
 513.27081	       4.8
 530.18512	      16.0
 533.15527	       9.1
 537.29102	       6.8
 553.40857	       5.1
 560.54968	      11.0	y (10) (2+), y (5) (1+)
 566.69769	      15.9
 582.12646	       7.5
 590.17218	       5.1
 597.45117	      25.9
 598.87018	       7.3
 600.81927	      13.7
 623.60803	      16.5
 625.62866	      13.4	b (6) (1+)
 629.36310	       3.9
 644.41656	       6.2
 665.41815	       7.5
 673.48352	      11.7	y (12) (2+)
 674.49042	      88.5	y (6) (1+)
 675.44891	      23.1
 692.55890	       2.7
 695.30762	      85.5
 700.28766	      16.9
 711.48572	      22.3
 716.70477	      30.3
 726.40546	      17.9
 727.57996	       4.7	y (7) (1+)-H2O
 728.38312	       6.5	y (7) (1+)-NH3
 729.65784	       5.0	y (13) (2+)
 730.60876	      13.0
 736.60657	       7.2	b (7) (1+)-H2O
 745.54913	      49.1	y (7) (1+)
 746.56879	       3.8
 749.91907	      30.3
 751.53510	       3.7
 754.60077	      12.6	b (7) (1+)
 755.23889	      13.2	b (14) (2+)
 756.57257	       4.6
 757.71429	      16.6
 758.47180	      20.4
 760.83643	      13.2
 765.43073	      16.3
 766.45569	       8.5
 775.02301	      24.7
 775.89227	       7.5
 783.71783	       9.2
 800.71832	      53.4
 802.62952	       3.7
 805.80298	      40.4
 810.79688	       8.0
 812.53485	      11.1
 817.23242	      15.3
 818.70825	       5.9
 824.41229	       5.8
 825.47351	      14.8
 827.53687	      28.1
 828.40308	      14.8
 831.22888	      24.1
 836.55310	       4.7
 837.34967	      28.6
 840.47052	       7.0
 841.16479	      19.9	y (8) (1+)-H2O, y (8) (1+)-NH3
 842.66455	      13.3
 843.52130	       8.1	y (15) (2+)
 844.44067	      22.7
 846.06641	      11.7
 847.62708	      11.3
 849.91785	      29.3
 854.23517	      76.0	[M+2H] (2+)-NH3-H2O
 855.20404	      20.8
 858.62164	      34.2	y (8) (1+)
 859.57916	       9.0
 862.96240	      12.7	[M+2H] (2+)-H2O, [M+2H] (2+)-NH3
 864.11230	      10.2
 871.47009	       2.9
 872.71350	      24.2	[M+2H] (2+)+H, [M+2H] (2+)
 885.61633	       8.4	b (8) (1+)
 886.75159	      11.2
 894.28485	      19.8
 899.24109	      50.6
 907.23669	      89.3
 909.01477	      11.3
 922.93744	       4.7
 928.64075	      18.0
 938.72992	       7.9
 949.03784	      18.8
 951.99335	      38.0
 953.92236	      28.8
 954.69159	       6.6
 956.64795	      43.2
 957.75995	      21.6
 970.64825	      39.6
 974.61853	      35.5
 988.78217	      36.8	y (9) (1+)
 989.70959	      20.9
 990.70319	       9.5
 991.32959	      10.5
 996.40479	      21.9
 998.15826	       6.1
 998.75940	      34.3	b (9) (1+)
1004.50043	      14.0
1006.02649	      27.2
1007.57227	      19.1
1009.14423	      13.3
1014.70563	      50.2
1016.64905	       8.1
1018.55170	       8.8
1027.81140	       5.4
1035.07764	      20.1
1037.63696	       7.1
1041.88391	      15.9
1048.43286	      11.6
1063.68457	       3.0
1069.71216	      10.9	b (10) (1+)
1072.14197	      16.8
1075.34009	       5.2
1093.62402	      19.1
1100.81494	      58.2	y (10) (1+)-H2O, y (10) (1+)-NH3
1110.44287	      16.5
1118.46008	      16.3	y (10) (1+)
1119.81470	      18.2
1138.99585	       4.9
1140.99121	      13.7
1146.49207	      66.2
1148.63013	      17.3
1153.71826	      11.3
1161.39270	       9.3
1164.69104	       6.2
1184.78223	       5.1
1214.22095	       6.7	y (11) (1+)-H2O, y (11) (1+)-NH3
1215.73315	      20.8
1234.44409	      20.9
1238.79102	       7.4
1255.03979	       8.5
1282.80688	      15.7	b (12) (1+)
1283.71338	      38.0
1287.63171	       9.2
1296.27319	      12.8
1305.64185	      12.3
1318.62598	       8.2
1326.45496	       3.9
1332.19922	      13.2
1345.07019	      22.6	y (12) (1+)
1345.83032	       7.7
1352.94519	       6.1
1382.24683	       5.2
1387.79504	      15.7
1395.00647	       7.7
1397.00244	      48.3	b (13) (1+)
1493.62134	      20.2
1509.77197	       6.6	b (14) (1+)
1510.94714	      39.6
1536.26575	       6.3
1550.68970	       7.0
1596.49231	       4.9	b (15) (1+)
1597.72034	      15.1
1623.65125	       7.1
