# Supplementary material for: Top-Down and Bottom-Up Identification of Proteins by Liquid Extraction Surface Analysis Mass Spectrometry of Healthy and Diseased Human Liver Tissue
Source: J Am Soc Mass Spectrom. 2014 Sep 3;25(11):1953–61. doi: 10.1007/s13361-014-0967-z (PMC4197381; doi:10.1007/s13361-014-0967-z)
Supplement: Supplementary file 9 — (ZIP 1716 kb) [file 13361_2014_967_MOESM9_ESM.zip › data/DPNVVGQLAK_-7_4_2069.txt]

m/z	i	matches
156.02010	5.1
157.11191	16.4
158.16620	2.6
169.23666	6.8
178.08916	3.6
183.12421	3.9
185.44142	78.4
186.11517	20.2
197.00392	3.6
199.46149	10.8
200.48225	22.3
201.17828	18.9
202.14249	8.0
207.16193	4.5
208.10739	3.0
210.32513	8.5
211.96924	17.8
213.21335	34.8
214.95920	24.7
217.10849	13.0
218.20731	43.9
219.01508	7.0
222.25211	15.0
223.12865	18.7
224.51804	6.6
225.18063	5.7
226.11676	18.1
227.12822	16.4
228.13927	13.8
229.13289	10.9
232.18005	2.3
233.23996	14.7
237.17076	7.2
242.25842	18.5
247.13852	6.3
248.18567	4.6
252.26382	4.3
253.47247	7.1
254.33655	5.9
257.85034	18.6
259.12421	1.7
261.25732	14.7
262.16541	3.6
263.14294	10.9
264.52029	6.2
265.35864	6.2
266.22800	7.3
269.39670	2.4
271.19086	4.2
272.52734	6.3
275.59946	8.7
277.17816	11.8
278.30341	7.4
280.16895	2.8
281.19037	115.6
282.12732	59.2
283.07532	116.4	b (6) (2+)-NH3, b (6) (2+)-H2O
284.30603	11.4
285.31924	3.5
286.18597	3.9
287.14557	2.6
288.34225	10.7
291.42520	4.2
292.33069	16.4
297.26065	2.3
298.69977	6.9
299.33121	25.7
300.35251	4.1
303.16956	23.7
304.28156	2.8
308.11896	15.1
309.63272	12.8
310.27606	7.0
311.23895	36.3
312.48035	30.0
313.46735	11.3
315.18509	8.7
317.31067	4.6
319.44174	5.9
321.20111	3.9
324.93463	28.7
327.28616	122.3	b (3) (1+)
328.38519	20.3
329.29999	8.7
331.40167	89.3	y (3) (1+)
332.39557	18.1
335.21045	42.2
336.44089	8.9
341.38754	2.3
342.30579	48.8
343.39502	39.8
344.94522	7.2
349.37714	9.0
350.40118	7.9
352.24011	6.2
353.36713	4.9
354.30847	15.9
355.27539	5.2
357.23608	13.0
358.25287	4.8
359.50854	17.2
360.96436	4.5
363.37823	3.4
365.32785	5.2
369.17419	5.8
371.48700	4.3
373.47772	21.3
374.55627	14.8
376.22198	23.0
380.28656	7.3
381.21265	47.6
383.48343	26.8
384.92343	25.4
385.88324	35.0
389.51605	5.5
390.21991	40.2
391.38550	51.1
393.32501	9.9
394.31506	11.6
395.48547	9.9
398.24347	256.1
399.97540	83.8
402.94281	11.3
405.84912	7.0
407.57123	20.5
408.36151	121.5	b (4) (1+)-H2O
409.27765	57.1
410.37103	36.8
412.26563	26.1
414.57111	58.0	y (8) (2+)
415.34009	22.7
416.29718	26.9
417.65131	34.9
418.37170	2.8
420.38123	12.2
421.44989	4.7
422.31073	19.2
423.26868	19.3
426.20135	616.8	b (4) (1+)
427.40155	117.2
428.40692	151.9
429.58197	31.9
431.01807	16.5
432.48035	30.5
434.34436	32.8
435.33954	20.1
436.78931	11.5
438.45624	9.7
440.13898	14.2
441.49811	18.9
443.27515	56.7
444.25549	11.3
446.17419	32.6
446.93182	32.5
448.51001	46.8
450.91046	43.0
451.92889	28.6
456.08954	67.0
457.40759	25.2
458.35278	12.0
459.27203	20.9
460.42255	19.0
462.21838	30.6
463.62585	177.4	y (9) (2+)
464.48749	48.6
465.58221	56.8
467.61322	3.8
468.52069	10.5
469.19574	33.1
470.32196	26.3
473.16534	36.0
474.09003	45.5
475.46991	22.9
476.30273	30.5
477.32727	30.4
478.66620	48.4
480.35364	14.7
481.88196	87.9
482.68793	51.1
483.59619	46.0
484.69519	48.5
485.42206	11.3
486.39240	17.1
487.35388	21.7
488.38348	36.0
489.99030	103.0
491.30829	62.5
492.24274	115.2
493.37103	28.1
494.32654	22.3
495.87610	26.9
497.21454	88.6
498.54028	71.1
499.55957	107.2	y (5) (1+)-NH3
501.07086	91.7
502.25940	133.9
503.32220	283.0	[M+2H] (2+)-NH3-H2O
504.46960	60.6
505.22302	168.9
506.51416	119.0	b (5) (1+)-H2O
507.29877	28.3
508.14227	107.7	b (5) (1+)-NH3
508.94586	22.4
509.83984	114.7
511.43170	419.3
512.41846	570.8	[M+2H] (2+)-H2O, [M+2H] (2+)-NH3
513.33160	102.6
514.28400	140.8
516.11993	131.2	y (5) (1+)
516.78296	11.3
520.71179	11.2
525.40265	19.6
526.33765	36.4
527.42590	4.8
529.34540	15.7
529.97168	29.4
535.52087	6.0
537.36688	15.7
538.26447	23.7
539.37347	19.2
540.50635	6.1
542.30573	7.5
543.44904	2.6
545.38440	22.1
547.37317	16.5
549.27228	4.8
551.48810	13.7
552.35760	114.2
553.36462	49.8
555.28314	5.0
557.32837	6.9
559.41174	23.0
560.46881	11.1
561.83801	10.8
564.25189	11.0
565.44373	6.5
567.35486	2.3
568.13550	41.6
569.34650	78.2
571.68280	31.2
575.57886	20.8
577.23523	26.4
578.39716	37.2
579.82379	26.2
581.60529	10.7
582.23468	18.4
585.13446	188.4
587.44855	15.6
589.15009	25.8
593.68335	62.0
595.14587	8.8
600.19354	9.1
601.35309	20.9
602.48047	13.3
603.30603	14.8
604.67822	14.4
606.28906	3.0
607.03326	49.1
608.67426	16.6
612.83325	17.2
615.37085	1152.8	y (6) (1+)
616.41321	180.0
617.36731	40.7
621.19623	27.7
621.83490	22.5
624.55847	15.0
625.72729	243.4
626.32892	35.7
628.18549	25.6
629.35663	45.5
630.35474	42.3
632.41718	19.5
633.30719	20.2
634.28357	4.2
635.49835	21.5
637.91278	31.3
641.40662	55.1
642.29810	24.5
644.77869	33.8
647.23773	59.5
649.75964	40.2
652.68298	82.0
653.45270	17.2
656.43909	50.9
659.05823	54.2
660.49976	21.5
663.79712	11.9
664.51459	38.9
665.46442	28.1
666.63507	33.9
668.61737	25.1
669.22333	4.8
669.89178	7.1
671.29810	20.3
672.00146	28.3
672.86743	39.0
673.78015	70.0
675.54327	74.1
676.45544	9.7
680.58862	6.7
682.24463	83.0
684.38293	15.2
685.03394	69.2
686.48669	11.7
688.39783	8.4
690.49475	14.9
692.40356	6.9
694.42633	15.1
696.51129	31.2
697.46301	45.8
699.37695	8.5
707.25092	72.8
708.45520	21.2
710.70502	44.9
711.48102	105.2
712.46320	13.3
714.59290	166.8	y (7) (1+)
715.56805	48.2
716.69635	10.6
717.54138	48.4
721.99127	12.3
723.39728	56.7
724.60376	48.6
725.61829	7.0
726.62677	47.2
727.66681	22.4
728.90649	20.5
729.52881	4.2
731.91315	19.6
736.76550	63.4
738.43799	51.8
742.02692	5.2
743.38416	30.4
744.18060	18.8
745.45752	23.9
746.94354	8.0
747.61951	11.3
749.37256	10.5
752.42212	6.6
755.39667	7.2
756.46490	2.5
759.58539	8.7
765.53955	40.7
768.47052	4.8
773.44897	3.0
775.53015	16.2
776.55292	13.7
777.41418	11.3
778.44763	6.5
780.50739	2.5
781.29279	13.0
782.36517	25.4
783.76727	11.9
785.39594	13.3
790.12756	6.0
792.42529	19.0
793.48901	3.9
794.49298	14.3
796.53790	32.5
797.76953	8.2
798.46393	4.4
799.67694	17.1
800.65344	15.6
802.42706	12.2
806.43799	20.9
807.56604	5.6
811.16998	46.1
812.66931	30.8
813.39410	2.2
814.33472	7.3
815.55078	11.5
823.66541	21.0
824.50244	41.7
825.40918	10.7
826.54883	10.3
827.47101	173.4
828.46423	216.3	y (8) (1+)
829.66748	29.6
830.55981	14.6
836.27954	16.0
837.74487	13.0
840.25470	5.3
852.58289	11.7
853.51575	59.6
854.48248	4.0
855.61206	88.5
856.62335	67.0
857.62677	4.4
862.14343	18.3
863.43457	7.4
865.65192	7.8
866.43066	5.2
872.50977	15.2
878.54572	3.9
881.41736	9.1
884.64734	4.0
885.45386	14.8
891.68115	2.3
893.40668	22.4
894.56262	65.4	b (9) (1+)
895.56177	33.8
896.64325	21.5
897.46350	3.0
911.49603	13.1
912.60376	11.8
913.48657	9.3
919.06921	13.3
925.26459	4.4
926.93433	22.2
928.56622	8.4
931.80688	8.2
935.97498	11.0
937.65594	26.9
944.73199	10.4
998.33417	16.6
